# Supplementary material for: Transcriptome profiling of a spirodiclofen susceptible and resistant strain of the European red mite Panonychus ulmi using strand-specific RNA-seq
Source: BMC Genomics. 2015 Nov 18;16:974. doi: 10.1186/s12864-015-2157-1 (PMC4652392; doi:10.1186/s12864-015-2157-1)
Supplement: Additional file 1: Table S1. — Alignment summary for the CLC and Velvet/Oases assemblies. (XLSX 16 kb) [file 12864_2015_2157_MOESM1_ESM.xlsx]

## Sheet: CLC
Additional File 1
Bowtie 2 - Aligment summary CLC Assembly
HS strain
GHZ_103 (rep1)	GHZ_104 (rep2)	GHZ_105 (rep3)	GHZ_106 (rep4)
22721790 reads; of these:	4917142 reads; of these:	15763552 reads; of these:	22905563 reads; of these:
22721790 (100.00%) were paired; of these:	4917142 (100.00%) were paired; of these:	15763552 (100.00%) were paired; of these:	22905563 (100.00%) were paired; of these:
2988694 (13.15%) aligned concordantly 0 times	1062949 (21.62%) aligned concordantly 0 times	2161082 (13.71%) aligned concordantly 0 times	3240417 (14.15%) aligned concordantly 0 times
17456665 (76.83%) aligned concordantly exactly 1 time	3324626 (67.61%) aligned concordantly exactly 1 time	12091712 (76.71%) aligned concordantly exactly 1 time	17340749 (75.71%) aligned concordantly exactly 1 time
2276431 (10.02%) aligned concordantly >1 times	529567 (10.77%) aligned concordantly >1 times	1510758 (9.58%) aligned concordantly >1 times	2324397 (10.15%) aligned concordantly >1 times
----	----	----	----
2988694 pairs aligned concordantly 0 times; of these:	1062949 pairs aligned concordantly 0 times; of these:	2161082 pairs aligned concordantly 0 times; of these:	3240417 pairs aligned concordantly 0 times; of these:
682974 (22.85%) aligned discordantly 1 time	511937 (48.16%) aligned discordantly 1 time	733375 (33.94%) aligned discordantly 1 time	986981 (30.46%) aligned discordantly 1 time
----	----	----	----
2305720 pairs aligned 0 times concordantly or discordantly; of these:	551012 pairs aligned 0 times concordantly or discordantly; of these:	1427707 pairs aligned 0 times concordantly or discordantly; of these:	2253436 pairs aligned 0 times concordantly or discordantly; of these:
4611440 mates make up the pairs; of these:	1102024 mates make up the pairs; of these:	2855414 mates make up the pairs; of these:	4506872 mates make up the pairs; of these:
3845767 (83.40%) aligned 0 times	861809 (78.20%) aligned 0 times	2395337 (83.89%) aligned 0 times	3731132 (82.79%) aligned 0 times
467356 (10.13%) aligned exactly 1 time	94037 (8.53%) aligned exactly 1 time	256974 (9.00%) aligned exactly 1 time	429940 (9.54%) aligned exactly 1 time
298317 (6.47%) aligned >1 times	146178 (13.26%) aligned >1 times	203103 (7.11%) aligned >1 times	345800 (7.67%) aligned >1 times
91.54% overall alignment rate	91.24% overall alignment rate	92.40% overall alignment rate	91.86% overall alignment rate
PSR-TK strain
GHZ_105 (rep1)	GHZ_106 (rep2)	GHZ_107 (rep3)	GHZ_108 (rep4)
14254387 reads; of these:	22933895 reads; of these:	35349749 reads; of these:	22874903 reads; of these:
14254387 (100.00%) were paired; of these:	22933895 (100.00%) were paired; of these:	35349749 (100.00%) were paired; of these:	22874903 (100.00%) were paired; of these:
2482548 (17.42%) aligned concordantly 0 times	3336934 (14.55%) aligned concordantly 0 times	4805718 (13.59%) aligned concordantly 0 times	2866541 (12.53%) aligned concordantly 0 times
10219736 (71.70%) aligned concordantly exactly 1 time	17222980 (75.10%) aligned concordantly exactly 1 time	27122383 (76.73%) aligned concordantly exactly 1 time	17911353 (78.30%) aligned concordantly exactly 1 time
1552103 (10.89%) aligned concordantly >1 times	2373981 (10.35%) aligned concordantly >1 times	3421648 (9.68%) aligned concordantly >1 times	2097009 (9.17%) aligned concordantly >1 times
----	----	----	----
2482548 pairs aligned concordantly 0 times; of these:	3336934 pairs aligned concordantly 0 times; of these:	4805718 pairs aligned concordantly 0 times; of these:	2866541 pairs aligned concordantly 0 times; of these:
915398 (36.87%) aligned discordantly 1 time	1089901 (32.66%) aligned discordantly 1 time	1162873 (24.20%) aligned discordantly 1 time	681091 (23.76%) aligned discordantly 1 time
----	----	----	----
1567150 pairs aligned 0 times concordantly or discordantly; of these:	2247033 pairs aligned 0 times concordantly or discordantly; of these:	3642845 pairs aligned 0 times concordantly or discordantly; of these:	2185450 pairs aligned 0 times concordantly or discordantly; of these:
3134300 mates make up the pairs; of these:	4494066 mates make up the pairs; of these:	7285690 mates make up the pairs; of these:	4370900 mates make up the pairs; of these:
2535765 (80.90%) aligned 0 times	3862951 (85.96%) aligned 0 times	6035360 (82.84%) aligned 0 times	3575084 (81.79%) aligned 0 times
308708 (9.85%) aligned exactly 1 time	350794 (7.81%) aligned exactly 1 time	759131 (10.42%) aligned exactly 1 time	481375 (11.01%) aligned exactly 1 time
289827 (9.25%) aligned >1 times	280321 (6.24%) aligned >1 times	491199 (6.74%) aligned >1 times	314441 (7.19%) aligned >1 times
91.11% overall alignment rate	91.58% overall alignment rate	91.46% overall alignment rate	92.19% overall alignment rate
average overall alignment rate (%):	91.6725

## Sheet: Velvet_Oases
Additional File 1
Bowtie 2 - Aligment summary Velvet/Oases Assembly
HS-strain
GHZ_103 (rep1)	GHZ_104 (rep2)	GHZ_105 (rep3)	GHZ_106 (rep4)
22721790 reads; of these:	4917142 reads; of these:	15763552 reads; of these:	22905563 reads; of these:
22721790 (100.00%) were paired; of these:	4917142 (100.00%) were paired; of these:	15763552 (100.00%) were paired; of these:	22905563 (100.00%) were paired; of these:
7470947 (32.88%) aligned concordantly 0 times	1741602 (35.42%) aligned concordantly 0 times	5307972 (33.67%) aligned concordantly 0 times	7736716 (33.78%) aligned concordantly 0 times
10248888 (45.11%) aligned concordantly exactly 1 time	2126951 (43.26%) aligned concordantly exactly 1 time	7056167 (44.76%) aligned concordantly exactly 1 time	10588700 (46.23%) aligned concordantly exactly 1 time
5001955 (22.01%) aligned concordantly >1 times	1048589 (21.33%) aligned concordantly >1 times	3399413 (21.57%) aligned concordantly >1 times	4580147 (20.00%) aligned concordantly >1 times
----	----	----	----
7470947 pairs aligned concordantly 0 times; of these:	1741602 pairs aligned concordantly 0 times; of these:	5307972 pairs aligned concordantly 0 times; of these:	7736716 pairs aligned concordantly 0 times; of these:
505436 (6.77%) aligned discordantly 1 time	308035 (17.69%) aligned discordantly 1 time	453972 (8.55%) aligned discordantly 1 time	671390 (8.68%) aligned discordantly 1 time
----	----	----	----
6965511 pairs aligned 0 times concordantly or discordantly; of these:	1433567 pairs aligned 0 times concordantly or discordantly; of these:	4854000 pairs aligned 0 times concordantly or discordantly; of these:	7065326 pairs aligned 0 times concordantly or discordantly; of these:
13931022 mates make up the pairs; of these:	2867134 mates make up the pairs; of these:	9708000 mates make up the pairs; of these:	14130652 mates make up the pairs; of these:
11839591 (84.99%) aligned 0 times	2585514 (90.18%) aligned 0 times	8549139 (88.06%) aligned 0 times	12291837 (86.99%) aligned 0 times
1418572 (10.18%) aligned exactly 1 time	160514 (5.60%) aligned exactly 1 time	792971 (8.17%) aligned exactly 1 time	1244227 (8.81%) aligned exactly 1 time
672859 (4.83%) aligned >1 times	121106 (4.22%) aligned >1 times	365890 (3.77%) aligned >1 times	594588 (4.21%) aligned >1 times
73.95% overall alignment rate	73.71% overall alignment rate	72.88% overall alignment rate	73.17% overall alignment rate
PSR-TK strain
GHZ_105 (rep1)	GHZ_106 (rep2)	GHZ_107 (rep3)	GHZ_108 (rep4)
14254387 reads; of these:	22933895 reads; of these:	35349749 reads; of these:	22874903 reads; of these:
14254387 (100.00%) were paired; of these:	22933895 (100.00%) were paired; of these:	35349749 (100.00%) were paired; of these:	22874903 (100.00%) were paired; of these:
4625890 (32.45%) aligned concordantly 0 times	7295532 (31.81%) aligned concordantly 0 times	11673553 (33.02%) aligned concordantly 0 times	7744726 (33.86%) aligned concordantly 0 times
6208279 (43.55%) aligned concordantly exactly 1 time	10292371 (44.88%) aligned concordantly exactly 1 time	15737547 (44.52%) aligned concordantly exactly 1 time	10082027 (44.07%) aligned concordantly exactly 1 time
3420218 (23.99%) aligned concordantly >1 times	5345992 (23.31%) aligned concordantly >1 times	7938649 (22.46%) aligned concordantly >1 times	5048150 (22.07%) aligned concordantly >1 times
----	----	----	----
4625890 pairs aligned concordantly 0 times; of these:	7295532 pairs aligned concordantly 0 times; of these:	11673553 pairs aligned concordantly 0 times; of these:	7744726 pairs aligned concordantly 0 times; of these:
543497 (11.75%) aligned discordantly 1 time	679930 (9.32%) aligned discordantly 1 time	835606 (7.16%) aligned discordantly 1 time	534254 (6.90%) aligned discordantly 1 time
----	----	----	----
4082393 pairs aligned 0 times concordantly or discordantly; of these:	6615602 pairs aligned 0 times concordantly or discordantly; of these:	10837947 pairs aligned 0 times concordantly or discordantly; of these:	7210472 pairs aligned 0 times concordantly or discordantly; of these:
8164786 mates make up the pairs; of these:	13231204 mates make up the pairs; of these:	21675894 mates make up the pairs; of these:	14420944 mates make up the pairs; of these:
7194016 (88.11%) aligned 0 times	11695927 (88.40%) aligned 0 times	18202058 (83.97%) aligned 0 times	11768778 (81.61%) aligned 0 times
601980 (7.37%) aligned exactly 1 time	1051439 (7.95%) aligned exactly 1 time	2344849 (10.82%) aligned exactly 1 time	1780730 (12.35%) aligned exactly 1 time
368790 (4.52%) aligned >1 times	483838 (3.66%) aligned >1 times	1128987 (5.21%) aligned >1 times	871436 (6.04%) aligned >1 times
74.77% overall alignment rate	74.50% overall alignment rate	74.25% overall alignment rate	74.28% overall alignment rate
average overall alignment rate (%):	73.9387
