# Supplementary material for: Transcriptome profiling of a spirodiclofen susceptible and resistant strain of the European red mite Panonychus ulmi using strand-specific RNA-seq
Source: BMC Genomics. 2015 Nov 18;16:974. doi: 10.1186/s12864-015-2157-1 (PMC4652392; doi:10.1186/s12864-015-2157-1)
Supplement: Additional file 2: File S1. — Complete transcriptome assembly of P. citri reassembled from raw reads data [33]. (Format: FASTA, examination of this file requires the BioEdit program available at http://www.mbio.ncsu.edu/bioedit/bioedit.html. (FAS 19163 kb) [file 12864_2015_2157_MOESM2_ESM.fas]

>Pcit_ERR044692_fastq_contig_1
TTCAAAGGTTTCAGATGTCCGATCATCAGTCAACAACCAAGCCTCATCTTCAAATGTCGC
TAACACCAACAACGTTCACCGATCAAGCAATGTCCAAAAATCAGTCAACAACCAAGCCTA
CAACAATAGCGTTCAAAAATCCTCAGACGTCCGATCATCAGTTAACAATCAAGCTTCATC
ATCAAACGTCGCCAACTCAAGCAACGTCCAACGATCAAGCAATGTCAACAACTCCGTCAA
CAACCAAGCTTACAGTAACAATGTCTCAAAGGTCTCCGATGTCCGATCATCAGTCAACAA
TCAAGCTTACAACAGTAACATTGCCAAATTATCTGATGTCCGAAGCTCGATCAACAACCA
AGCCTCATCAAGC
>Pcit_ERR044692_fastq_contig_2
GTCCTGGTTTAGTTTTCATTGTTTATCCTGAGGCAATAGCAACTATGCAATACTCACCCT
TTTGGGCGGTACTTTTTTTCATTATGCTGATAACTTTAGGTTTAGATAGTACGTTTGGTG
GATTAGAAGCCTTGATTACTGGTATTTGTGATGAATATCCTCAAACAATACGAAAAAATC
GTGAAATATTTGTGGTCATATTGATAACCTTCATTTTTTTAATTGCACTGCCAACAACCA
CTTATGGTGGTAATTATGTTGTTCAACTATTAGACACTTATGGAGCAACTTTCCCATTGT
TATTTATTGTTTTCATTGAGTCAGTTGCAATTTGCTGGTTTTATGGGGC
>Pcit_ERR044692_fastq_contig_3
GTGCTGGATAATTGGGTGCTGGGTATGAAGGCTCATAAGATTGTTGTTGTTCTACGTAGC
TTTTTGGTTCATCATAGCTTCCTTTCTTTTCAGGGTTAGCGGAACGGTTTTGAATGGGTG
ATGCTTGAGAATTAGAGGGATCTACAGCACGACGAGATCGGGTGACACATTCTTTTTCGA
TGGGAACAGTTCCGACCAAAGGTTGACTAGTGAAATCTGAACCATCGAATGCGTAGATAG
TAGCAATTGGCTCTTCGTCTTCAATCATTTCACCAACTTTTTCCATTGGAACATCAAAAC
ATTCGTCTTGTTGGCGTCTGATAACTAAGAAGTTAGTATTTCCAACTGGTCGATACATTT
CAACTGGAGTTCTTCGGAGAGCCATCAATTGATCGAGAGCAGTCAAGTCAATCATATAGT
TAGATGGAAGATCAACTTTGTAAACATATGATTGTCGTTCAGTTTCTTGATTATTAGGGC
AGATGGTGATTTTTTGTTCACAGGATTCACTCATTTTTTGCTGGCTCTTGATTATCTTGA
AACCTCTTCGAACGTAAGGAGCAACAGTTTCGCCTTCTCGAGTTGACCAGTTGCCTTCTC
GAGTCTCTTCATTTACAACAGGGAAGGTACCATTGTATTTTTGGACTTCAATCTCTTGGT
TTCGTTCCAAAAGAGCGCAACCTGGAGCTAAGATTTCCAATAAAAGGTTTTCAACCTTTT
GAGGCATGTTAACCTTTTGAATCTCGAAAGGTCCAAGGCTCATTCTTTCGCTGTTGAGAG
AAATGTCGAGGTTTGATTCTTTCATGTTGGATTTGTTTGATGAAAGTTTTGGCCAAGCTC
GGGTAACGGCAAGGGTGACAAGTGGGTCGTGAAGAGTCAAGTCAGATGAGACCAATTTTT
GAATTTGATCTTGAAGGTTTTCAGTTTGATTCAAAGCGAGTTTAGCGAGAACGAGGAAAG
CTCGAGCTCGGACAATCTCTTCATGGGTTTTTTCGTGGGATTTACGATCGGCAATTGTGG
CGAATCGCTCAGGAATAGATCGAGTTTCCTCTTTGTTCAATCGTCGAAGATTCTCCTTTC
GAGCGTTGACTTCGAAGTTTTCAATAAGAGATTGAGCATTATCAATTCGATTGAGTCGAG
CGTAAAGCAAGGCAGCCATGGCTCTGGTCAAAGAGTCCATTTCGTCTTCGTTAATTTGAC
CAATACATCTGGCGGCTTTTCTCAAAAGAACCTTGGGAGTTTGACTAGATTCAGACATGG
TTGCAGCAACGAATGCAGTCATCTCATGTCGTGAAGCATTGTGACCGAAAGGCCACATTG
AGGAACCGGCGTTGGCGAATTTTTTTTGTTGGAAACAACCATCCTTGGACATTTGACTAA
TAATAAAGTCAAAGGTTGGGTTGATCACTTCAGCACCTCCAAAGATTGGTAACTTGGCTT
GAGCTTGTGAGAGGGTTCGGTAAGCAAGAGCGGTAGCAACGAGGGATTTGCCTCGATGAG
AACCTCCATAGACTGAGTATGAGCCATCACTTAATCGGAAAAGAGCTAATTGTTGGTTTA
AACTAACAAGAGCTTCCCGAAGTTTGGATAAAACAGCAGATGGGAGAGACTTGTGTTCGT
ATAAGTCCATCAAAGCGTTGAATTTGTTGAGAACTTCAAAGATGTTCTTTCGGATTGGTT
CATCATCACGGAATTGTTTCAAGAAAACGGTGATCAAATCTCGAGTAGCAAGAGTTTCCT
TTTCATTCAACATATGCTTAAGAGATTTCTTGGTTTTTTCGCAAGCGATTTCATATGATC
GTCGGGTCACTTTTGGTTCGTGGGATTCAATGTTGGTCTTGAGAAGAATTGATTGAGTTT
CAAAGTTTTCAATCAATGAATTACATTCTTCAGCCATAGATTTAGCAAATTTAGCCTTGA
CATTAAGGTTAAGTGGACCCTTTTGAAGGGGCTTAACTTTAAGGGTAACTTTGGTGGTCT
TTGAACAGGCACAAACTTTTGGTAATTCAGATTGGATTTCAACAGCTGAGTTGGGTTCAA
CTGATAATTCAACTGGAACACATTCAGATTGTTTGATGCTTGATTCGTCTCGTTTAATGA
AGATTGAAATATCTCGAACAACTTTGTCAGACATTTTGTTTGGTAAATCGTGTTCCAAGT
GAACTGGAGCAGCTTTCAATGATTTTCGGACGTTGTATGATCGGATTCCTTTGGCTTGGT
CTAAACAGATAGCGTTAACAGAAATAGCTGATTTACCAGCAAGAGTTGATGGATGGTAGT
TTTGGAGCCATTCCTTGAATTCATGTCGTGATCCCCAGAAGAGAAGATCCTTGACTAATG
AGTTTTCTAATCGGTTAAGGTGAGCCAGATCAGCTGAATCAGCAAGAGAGTTCATTATGT
TTTCTGAGTATGGAAGGTAGTGTCGGATGGCAATGAGAGCTTCGAGTGATCGGTTTCGGA
TGGCCTCATCGAAAACATCCCATTCACATGGCTTGTTGAAAATGTCAGTTCGTGAGTCAA
CAGCATGAAGACCAATTTCTTTGAAGCTGTCCCAATTGTTTTTGAAGTCAATCATCAAAG
GTTGTTTGTGAGTTCGGTTTTGTAATGCCAATGAGCATTTGTCCCATTCGAAGGTCTTGG
TGTAGATGTCATCGAATTTCTCCAACAATTTGTGGATCTTTTGTTCAGTCAATTTACCTC
GTTGATCAGAGGTACCAACAGAGAATGAGCATGGAACATTTTCTTCAACAAGGAAGTCAA
CATTGAGTCGATTGGTTTCATCATCAAGGGTAACATCCATCAAAGAATCATCTTTAAGAC
AATCTTTAAGGTAGGCAATTGAGTCGGAGATGAGTTCACCTCGTGAGTCAAGACCATAGA
AGACAACTCGGTTCATTGGAGTGTATTGGTGTGAAGCATCATCATAGACGTTAGCGAAGA
AAACTTCATTTTCTTCAGGCCATTCACCGATGAGCATGTCAGCTTCAGGGGTCCATGGGG
CAGGTGAAAGTTTAACACTCTTGGTTTCGGCAGCAGAAACTCGTCCAACTGGTTGGAGGA
ACAATCTGTCGAAAGCTTGAGTACCATTTCGGGTCATGAGGACAGTGTATTTGGTAGCTT
CTGGCATATTCTTCTTGCATGATCGCATTCGTACGATTGGTTCAATGATGAATTGATCTC
GAGATTCCTCAGCCCATGGGTGAACAATAAAGTTTTGTTTGTGATCAGCAACACCAGGAA
TGGTAGCTTCGATCATGATTTGCTTGGTGGTTCGTTCAACGGGTGGGATGATGAATTTGA
TTGAACCTTCAGCAGATGAGATGAAAGTTTTACAAATCTTTTCAACATTTTCCTCAAATT
GCCAAGGTTTGCTGGCAGTTTGGTAACAGATTTCAACTTCAGCGTTAGGAAGAGGAGTGT
AGTCTGGTCGTTCAACGAAGAAATAACCAAAATATGGAAGACCGAGTTTGAAGTAGTTCT
TAACCAAAGCAGTTGAAGGAACTCGAAGATGAACATGGGATCGGACAATTGGAAGGTACA
AAGGTAAGACACCGACTGGGTATTTGCTTTCCTTATCTAAGAGCTCAATGGAACCTTGGA
TTGCTTTACCAACGATGTTTGACCATTGTAAGGTATCATTTTTGAGGTAAAAGTGAGCAC
AACCTTCTTCCAAGGTAAGATCCTTGGCAAGGTAGTGACCATAATGGTTCTTAATATTGA
TCAAACCATTTTCATATTGGAGACCTTGTTTGTCTTCAGCACAGATAACCATTCGGTGGA
CATCTTCATTAGCAAGAATGTAGTCACCACCTTGTTTAACCTTCAAGACAACTTCAGGGT
CAACTTTTTGGGAAACTTTGAAATATTTCTCAATAATTTCACCGGATTTGGTTACTCCGA
CGATTTTCCAGTTTCCTTCAGTGTTGTATTGGGCAAGTGGAAGTCGATAATGGTTTAATC
CATTTTCTAATTGTTCTTTTCTCCATTCCATGACCTTGGTTCTTTCAGCATTGTAAACTG
AAACACTGTCGAAGCTTTCACTCCATGGTTTCATCCATCCATCAAAACCAATGGCTCGGA
AGTTAAGAACCTCACCAGGTTGATAGATTGGTTTGCTGGTTTCAATCATGGTCATACCAT
AAGATGGTACAAATCGGACCATTTGGTTAACGTCCAAATGATCGCCAAGTTGGACCTTAA
CCTTGACAAACTTAGTATCAACCCCTGAGGTTTCAATTTTGAAACATTCTGAGGCAGATT
TAAGTTGCTTGGAGAAATCAGCGATTTCCTCATTGGTCCTTGGGTTAATCAAAGTAACAC
GGACTTCCGCATCATCTTCAATGTATTCATTAAGTGAGGTCAAGCAAATTTGGTTAGAAG
TGGGTGAAAGAATTTGGGGTAAAGTCAAAAGATATCGTGGAGTTTGAATGATTTGTTCAT
TAGAGTGAAGTTTACCGTTAACCAGAACGGTGCTCACAAGGAGGCACGATAGCCAAAAGA
GATTCATCCTTTTCCTGTGAGGTACACTGAAAAAAGGAATCAATTGAATGACGAGGCAAA
CTGATTAATTGGCC
>Pcit_ERR044692_fastq_contig_4
TTATAATCAGGTTCATTTGGTCCCTTGAATTGAGCTTAAATTTAGTTTCAATTTAATTCT
TATTTTAATCATGAACAGTTTCCTTTGTTTATCATTACTTTTTGCTGTCGCTTCAGCGGC
CCCAAAGCCTCAACCAATTTCATGGGGCTATTCAGTTCAAGACGAAGCTTTGAAACCCGT
CTCATGGTATGATGGTGGTGTTTCTTATGTTTCTCCAACCGGATATGGACCATCTTACTA
TTCACCATCAATCCACCATTCTGCTGAAGTTTCACCAAAGAATTGGTACCTTTACAAAGG
TCTTCAACATTCAGCCCCAGTCGTTGCTCGATCAGATTCATCTGAATGGAAAGTTGACCC
AACCTCATGGTCAGATGCTTCTTATGTTCCTCAGCCATGGTCAGCAGGATACTATTCAGC
TGGTGCCCCAGTCGTAGCTAAAGTTGACAAGCAAGTCGTCGCCAAAAAAGTAGCAGCCCC
AGTCAAGTTTGACCAAGTTCAACCCGTTGCCGATTCAACCCCAAAACTCATCTCATACTC
ATCTGAAATTTCTCACGACGTTCCCGCCAAAAAAGAAGAAGTTCCATCAGTTGTTCCCGG
TACTCAAAACTTTGCTGCAGCTCC
>Pcit_ERR044692_fastq_contig_5
TCCAGGCCCAAGATGAGGCCGAGGTCCAGGTCCTAAAGGATCATGTCGAGGTCCAGGTCC
AGGCCCAAGGTGAGGCCGAGGTCCAGGTCCTAAAGGATCATGTCGAGGTCCAGGTATAGG
TCCAAGATGAGGCCGAGTTCCAGGTCCTAAGCGATCGGGTTTAGGTTCGGAGCTTGGAGG
GAGAATCTCCGATGATATCAAAGATGATGGAGCTGGTGTTGTTGATGTTGGTGCTGAATC
GGAGGGTACCTGGACGGAAACGACCGCTACTGGTTCTTCTTCAGGAGCTACTGAAGCTGG
TTTTGTAGATGTTGATGGTTCGCTTGATACTTGGACTGAAACGACAGCTACTGGAGCTGG
TGTTGTTGATGTTACTTCAGACTCGCTAGGTACATGAGCTGTAGCGACAGAATATGGACC
ATCATCGAAAATTGATGGTTTTTTAGGAGCTGGTACTGAGTCAATAGCTACTGGAACTGA
GATTGTTGGGGTCGAGAATGAAGGTCTTTTAGCTGAATCAGATACTGTTGGTTTTTCGGA
AGATACTGGGGCTATTGTTGTAGATTCTTCTTCGGACTCACTAGGTACATGAGCGGTAGC
GACAGAATATGGACCGTCTTCGAAAATTGATGGTTTTTTAGGTGCTGGTACTGAGTCGGA
TGATATTGGGGCTTGCTCGAAAACCACTGGAACTGAGGCTACAAATGTTGGATTCAAGCC
AGTAGATACTAAATGTGAAGTGAAAGATGGAGCAGCTAAGCTTGATGGTGAAAGAGCTTG
TGGTCTTGGTTGGAAAAAAGGGAGAAACCCTTGAGCTGGAGCTAAAGCTGAAGCTGATTG
TTGTGGTAGAACAACAATGATGTTATTTAGAGGTACTTGAGGTTGTTGATAGTCTTCATC
ACGTTCATATTGGTCATCTTTTCCATTAAACTCTTCATCATCATCATCGAGCTCATGTCG
ATTACTTCTGAAACCATCAAGGCTTTGATATCTATCATATGGCCGTTCATCGTCGTCGTT
GCGTCCATATCGTTCACGTTTTCCTCCAAATCCATGTTCGTTGTCAATGAAACCTTCAAA
GCTACCAAATGGTCGTCGGTCTTCGTCAAAGCCATCCAACTCATCGAAAATGCCAAAATC
TCGAATACTCTCAATGCGAGTACGGACTCGTTGTTGATTCCCAGGATAAGGTAAACTGTA
AACAACAGTTAACGAGAAAAGAAAAGTTAAACATAACAAATTCATGATTGCTTTTTTGAT
CGAACTTAATCAACTCGATGTTGATTGA
>Pcit_ERR044692_fastq_contig_6
CACAAAACGATTATATTCACATTGACATTCGATTAATACAATTGAATTAAGTGGGTGAAG
AAAAAAAAAGTCAAATTAACTCTCGAAAATATAACAAAGTTAATTATCGAAAGAAAAAAA
TAAAGATGAACAATTTAGTTATTACAATCGTTTTACTCGCCTCGGTGGGTTCCCTTCATG
GTTACATCGTTCCTGGACAAACCTCATCTTCCTCATCTTCACACAAATTTGAATCAAGTT
CATCAAACCTCGGACCCAATGGTGAAAAGGTTGTCACCTCTGAATACCGATCATCAGTTA
ATGGCTCACCTGTTGTCTCATACAGTCAATCATCTTCATCTGGTTCTGGTTCTGGTTCCT
CACTTTTGAGTGTCGGTGGTTCATCTGGACAACAAAAAGGGTCATCATCCCTCTTGTCAG
TCTCTTCAGTCGCTCCCGTCATCTCTGGTTCCTCTGGTTCCTCTGGTTCATCTTCAAGCC
AATCTTCATCTTCCTCTTCCTCATCAGGCTCATCAGGATCTCCAAGACCCTTTATCTCCC
TTCCCTTGATCCCCGTTGGAGGAATTACTAACTCTGGCTCAGATTCTTCATCATCTTCTT
CAACCGTTTCATCATCAAACTCTGGATCTTCATCAGCTGTCAAAGATTCATCTTCAGCTT
CATCAACCGCTGTTGCCGTTTCAGAAGAAGAAGAAGAAGACGATTTATCACTTGCCCCAC
CCCGAGGACCTCATGGACACCCTGGACCCTGTGGACCAGCCATTGGTTGTGATGATAAAG
TTGTTGTTATTGTTGTTGGAGGAGGTAATGGACCACACAACCGATGGGGTCGATTTGCTC
GAAATTCATTAGGCCGAGTTGGTGCTCGATTATCTGCCGCTTCTGATGATGAAGATGAAG
AAGAAGAATACCGACGACGATTCCGAGGTTCACGACGATCAAACTTCAACTCCCGACGAT
CAGACTCATCTCGATCTGCTTCAAGTTCAGACTCATCAAACACCCGATCATCATCTGTCT
CAAATAACTCAGACTCACGACGATCAAGTTTCGACCGAAATGATAACCGACGATCATCTT
CATACGAAAACAACAACCGATCAGAAAACAACCGACGATTTGCCCGATCACACAGCTCAA
ACGAAGAAAATGTTTCATCAAATGATTCACGAAACTACAACCGACGATCATACAACTTGG
ACAACCAATACGATTCAGTCAACAATGTCAACAATGTAGTTAACAGAATCAACCGAATTA
ACCGAATCAACCACGTTAACAATGTAAACAATGTCGAAAACCAAGTTGATATCAACAAAT
CATCATCATCAGTCTCAAAAAATAGCTCAGTTAACAATGTTAACAACGTTTCAAAGGTCT
CAGATGTCCGATCATCAGTTAACAACCAAGCCTCATCTTCAAATGTCGCTAACTCAAACA
ACGTTCACCGATCAAACAATGTCCACAATTCCGTAAACAACCAATCATCAAACAATCACG
TTTCACGATCATCTGATGTTCGATCTTCAGTTAACAACAGTAACAATGTCCACCGATCAA
ACAGCAACAATGT
>Pcit_ERR044692_fastq_contig_7
CCTCAACAACCTCCACAACAACAGCAGGCGCAACAACAACAACAACAACAATCATCTCCA
GCACCAACACCAGGGACAATTTTACTTTTCTTTTTCTTTTTCTTCTTTTTGTCTTTCAGT
TTTTTCCTCTGTTCTACTTTGTGTTGTTTCACCATCTCTGTCAGGTTTTTAATGTATTCG
TCTGTTTGTGACAACAGGAATGCTAATCTTTTATCTTTCTTTTGATCGATCAATTTTCTG
TAACCCTCTTCATCTTCGGCCATCAGTCTCCTCATACGTTCCTTCTCGATTCTTTCTTGT
TCCTTTTTCTGTTCTCTTTCGGTGTTTGCGTGATAAGTGGCCACTGCTTTGTTCACTTTC
ACTACTTTTCCTCGAATATTTCGATGGAATTCTTTGAAATCTTTCACATGTTGCAAGACA
CCTCGGAGATACTCTTGGTGTTTCTCGATTCTCTTGTTCTCTTGTTCTTGTCTCTTTTGT
TTCTCCAGTTTCTCTGTGACTCGAGCATCGCGAAGACCAATCTTTTTGCTTCGTTTATAA
AGCTTTGGATTTAGACCAGTTTCTAATGAGGTATCTTTCCTCATATGGGCAACAACTTCT
CTTCTCAATTGTCTCTGGAATTTGACCAATCGAAGTGCTCGCAATTCGGTCATTGCTTTG
ATTTTAAGATCTTCTGGTAGATTGGAAGAAATATTTTGCAATTCTTCAATCCTATGAGCT
ATTCTTTGTGCAATTTTGTTTTCGTTTTCTTTCATTATCTCAACTGGATCAAGACCAAGT
GGCTTTGAAACGGGAGTCACTCTATTTGGACGAGGTTGTTGTAATTGTTGTATCATTGTT
TGATAACCGGGATGTTGAGGTTGTTGATTTGGTGCTGGAAGAGGTGGCAATGATTGTAAT
GGTTGTGCAATTGGTACTGGGATTGGTACTGGAGATGATTGTTGTTGTTGTTGTTGTTGC
GCCTGCTGTTGTT
>Pcit_ERR044692_fastq_contig_8
AAAGATCTTTACGAATGTCGACGTCGCATTTCATAATGGAATTGTATGTTGTCTCATGAA
TACCACATGATTCCATACCAAGGAATGACGGTTGGAAAAGTGCTTCTGGGCATCGGAAAC
GTTCATTACCAATTGTAATAATTTGACCATCAGGGAGTTCATATGATTTCTCAGCGGCTG
AAGAACTTGCGGCTGTTCCCATCTCTTGCTCAAAGTCAAGTGCAACATAGCACAATTTTT
CTTTAATATCACGAACAATTTCTCTTTCAG
>Pcit_ERR044692_fastq_contig_9
TCATTGGCTAAGTTTTCATCTGAAGGTTTTTCATCTTCTCTGGATCCAAATCGCCATCAT
TTTTTGTTAGGTCGTTTATTTCTTGTTGGATCAACCGTGTCTATATACTTGACTTTAAAT
CAGTCACCTTTATGAACTTTTGAACATACTGATAATTTCATTTTCCAGATTAATTTCATC
ATGTCTAATTCTAATATGACTGATTCTCTTGGTGTATCAATTGCCTTGGGCATGATTAAA
ACAGTGGTTTGTGCCTACGATTTGATGACTCTTCCCATTTATACTGTTGCCCAACAACCT
TGGCAACGAAGTCAATCCAAAAACAAAACGAGAGCCAAACCAGTTAAAGATGATAATTGT
TATTCAGAATGGAAAAGAGTTGAATCTCCTCCCGATCATGATATGTTACATGCTGAAACC
ATTGATTCTTTATTTGTGAAAACATGTGAAAAATATGGAGATCGTAAGTGTCTTGGTTAT
CGTGAGACTTTCGGTGAAGAAGATGAGAAACAACCTGATGGAAGAACTTTTAGAAAATTG
ATCCAAGGAGATTTCAAATGGTTCACATATAATGAAGTTAATCAAAGAATCAATGATGTT
GCTCGTGGTTTATTCTTGAGTGGCCTTAAACCTGGTGAGCCAGTGATGATCTTTGCCGAG
ACAAGGT
>Pcit_ERR044692_fastq_contig_10
ATTTGAGATAAAAAAGTTGATTATCATTTATTATTATTTCTTATTAATCTGTCAATTTAC
CTTTTATTTTGTTCAACAATCAACTGATTCTAGTTAAAGTTTATTCTTTTAGAAAATTCT
ATCCAACCTGTTAACCCCTTCAAATTATCATCATGTCCAACGAAAACATGACTGATTCTC
TTGGTGTATCAATCGCCCTGGGCATGATTAAAACAGTGGTTTGTGCCTACGATTTGATGA
CCCTTCCCATTTACACTGTTACCCAACAACCTTGGCTACGAAATCAATCCAAAAATAAAA
TCAGAGCCAAACCAGTTAAAGAAAATAATTGTTATTCAGAATGGAAAAGAGTTGAATCTC
CTCCCGATCATGATATATTACATGCGGAGACCATTGATTCATTGTTCATGACAACATGTG
ACAAATATGGAGATCGAAAGTGTCTTGGTTTTCGTGAAACTTTCGGTGAAGAAGATGAGA
AACAACCTGATGGAAGAACTTTTAAAAAATTGATTCAAGGAGATTTCAAATGGTTTTCAT
ATAATGAAGTTAATCAAAGAATCAATGATGTTGCTCGTGGTTTATTCTTGAGTGACCTTA
AACCCGGTGAACCGGTCATGATCTTTGCCGAGACAAGGT
>Pcit_ERR044692_fastq_contig_11
ATCATAATAATTATCATGGGAAATTGTTGATTAAAGTTTAAAGAGAGTACAAAGTTAATT
GGTGGGAGAGAGAGAGTGAGAAAAAAAAGTTAATCACTAATTTTATGTTCATTTGGTATT
GGTGCTCATTGATGACCATAGTTTATAAAATTTAGAATTTAAATTCATCTTTAATTGCTG
AGGATTTCCATCTTCAACTATTCTTCCTTCCTCCATGATTAACACTCGATCACAATGAAG
GATTGTTTCAATTTTATGGGCCACAGTTAATATGGTGGAATGTTTAAAATTGGTTCGAAT
TGTTTTCTCCAAAAGTTGATCGGTTTCACGATCAATCGAAGATGTTATCTCATCGAAACA
GATTATCTTTGCTTGGCTGAGAAGTGCACGAGTTAAACAAATTAACTGTCGCTGTCCGAA
ACTTAAATCACGTCCATTTTCACTGATTGTTGCATTAAGACTTCCCAAGCTTAGAATCAA
CGAATCGGCCTGACATTGTCTCAGTGCTTTCCAAATTTGTTCATCTGAATGGTCACATAG
AGGGTCGAGATTATATCGTATGGATCCACTAAATAAGCAACAATCTTGAGGTACAATGAA
CAATGAAGATCTTAGATGCTGAACGTTAATTGAACTTATGTCAATTCCATCAATGAAAAT
GCGACCACTTTCAAGTTCTTGTAGTCTGAATAAAGTTTGAAGAAGAGTTGATTTTCCTGA
TCCGGTTCGACCAACAATTCCAATGTGTTGATTAGGTTCAATTGTAATGCTAACTTTGTC
TAATGCTAAGGGTGAATCGTGTTTATATCGAAGAGAAACTTGATCAAAGATAACAAGTCC
ACTACTAGGCCAATTTTCTGGATGATAACCATCATTAATCTCTTTGTCAATTGATTTAAC
AAATTGTTGAATCCTTTCCACTGAAATCATGTCAACCTCAACCGATGAAAATACTTGAAT
AAAACCATTAAGTAGACCAGTTATCGTTAATGAATAGGCCAAAGCAAGACCTACAAGACC
AGCGTTTACTTGGACCAGTGAAAAATAATGTAAGATAACTGCAGTTAAAGCAACACCACA
AGAAAATATCACACCAAGAACTTGAAGACGAATGTTCAACCATTGAGAAGCCGCCGAAAA
TGCATATTGACAAGTATTTGAAATGTCAATTTTATCAACGAAATCAGTTATGAATCTGTT
GGTTGCAGCAAACGAACGGATAACACTGATTCCATTGATTGTTTCTGCTAATTGTGAATA
AATTGGCGAAAGACTAACAGCACAAAGTCGTTTAATATCCCGGGAGGTCCATCGATAGTA
TTTCTGAATGAAAAAATAAGGAATGAATAAAGGTACGACCGCAACGGCCGTCCAAGGGAT
TCCGTAAATTGTAACAAATAGCGAAGCCGCTAAGCTGAAAATTTGGGTTAGAAGGATATT
CAAATTGAATGGTAATCGATCATCGATGTTTGTTATATCTGATGAGAAGCGATTAATTAT
ACGACCAAATGCAGTTGTGTCGAAAAAGGAAATCGTTGATGATAAAGTGCTTTTGAGCAA
AATTGAATGAATGGATATGGAAGCGGTGATACCACCAAATGCAAAGAAAAACGCTCGAAA
TAAAGTAAACAGTGAATTGATTATTGCAATTCCAGCGAAAACACCTAAATAGTTTTCGGC
ATCATTTAAGCTTGATGAGTTTCTCTCCTTAATTGAGGTTGTCCAATGACTTAACCACCA
ATCTGACGCAGTTCGAGATATTTGCATGCAAGTGAAAAGTATAAGAGTTAACGATGCAAG
CCAATGACCAATTGATTTCCAATAATTAAGGTAAATGTCAAGTTTAACTTGACCCTTTTC
AACAGCTTCTTCCAACGATTTTTCTGTTTCATGAGTCGATTCAACGATTTCTTTATCTTC
AGTAACTAAATTAGTTGTTTCTTTGGGTTTAACATATGAAAGTATATCAGTGTTGCCTTT
TTCAATCATCAATCCATTGTCCATAACGATAACTAACTGGGCATTGGTTAAATATTCTGT
ATGATGAGTTGACACCAATTTAGTCTTGGAAGATAATAAACCATTGATACAATGGATTCT
GATGTGTTCAGCAACATGAGCATCAACACTTGAATATGGATCATCTAGAAGATAAATATC
AAAATCTTGATAAACAGCTCGAGCCAAAGCGATTCGAGCCTTTTGACCGCCGCTTAAAGT
GAATCCTCGATCACCAACCATCGTAGCATCGCCATTTGGAAGCATCTTGAGATCTTCGTT
AAGAGCACAAGCATCAATCACAGAATTGTATTTAGATGGGTCAAAGATTTGACCGAAAAG
AATATTATCTTTTACTGTTGTATTTTGTATCCATGGATCTTGAGGTACATAACCAATTCC
TTTGATTAGGTCATGATCGTTTATTTGAAAAGTTCCAGAGGTTCGACTCATTTCACCAAT
AATCGCACTGAAAAGTGAACTTTTCCCCGAACCAACAGAACCCACAATACCAACATAGTC
ACCCGATTTAACCATCAAATCAATAGGTCCAAGAGTAAATCGATGGTCAACTAATGCATC
TCTTTTGAAGAAACTTCCAACACTGTTAAGTTTAATTTCCCCCTTAAGGCAGCCAGTGTA
ATGTGAACGTGGATACATTTCTTTTAGGTTGAGAAATTTTTGAATCCTTCTCTCGGAGAT
TCGAGCTTCAATTATACCACTGAGAACCCAGGGAAATGCGTTCAGAGGATTAATCAGCAT
ATTGAATAAAGCTAAACTGGTGAACACTTTGGCAGCGGTCAATTCATTTCCAAGAAGGAC
ATAAGTGGTAAATGTGGATATCGAAATGAGAACGGGAGTTGTTGCCCAGAAATAGACACA
AAGAGCGTCAAAATATTTGATCTTTTTCATATATTTCATTTCCATTTCTCTAATTATTCC
AATGCGTATTTCAAATACTCTCTCCCAGGCTTGCATTTTCACCAATCGAATTGCTGATAA
CATTTCCGACATAAGTTTGATCCTATTATCCTTCCAATGAAGTAGGGAACTGTTAAGGGA
ACCAATCTTATCACAGATCACTTTGTTTATCGGGATAATGATGAGGGTCAGTAAAAGTCC
GGCCAGAAAAGCAAGACCAAGTTGACGGTAAAGTAAATAAAGTGTAACTGTAAGTTGCAA
GGGTAAAGTTAAAAAGGCAACAATTGATGGGTAAAAGTTTGTCACTCTACCAGCATCGGT
ACTGATGAAATTAATTATCTCTCCAGAGCTGAAAGTTGATGCCATTGAATCACTACGAAC
GTTTAACAATTTTCGATAAATTAAATTGGTAATTCCACTGGTAATTTTAAGTGAAATGTT
AGCCGATTGAAAATTGTAAAGACTATTACTTATTGAAGAGATTAAAGTTGAACCCAAGAG
GAAGGCACAATAATAGAAACCTTCATTGCTT
>Pcit_ERR044692_fastq_contig_12
TCAAACACTCAAACGCTTTCAACGGTCGACCTGTTGTCAACTTTGATATCCGAACTCCAC
ATGAGACTTCCATTTGGTACAAACTTTTCTACCCAATCCAACGATTCGCTGGATTCCACC
CAATTTTCTTCCAAAAGGCTTCAGTTCTTCCAAAAGATCAAACTTGCGGTTTAATGGTTA
ACCACATTCGAACCTTTGACAATGTCACCTTCGAAAAGCCATCAACCAAGTGTGAATACC
TTTTGTCAATGGACTGTTCACCCGCTCGACGATTCGCTGTTACCGTTCAAGAAATTGAAC
CAAAGAACCGATTAGTTAAGGTTATCGTTGGAAAACAAGTTATCCTTGTTAAATCAATCG
ACAAATACCAAGCTATCATTGAAATTAACGGTGAACAAAAGACCGTTAAGCCAGGACAAT
CACACATTCTTAACCGACAACTTGAAATTTTGGCTGTTCGAATCTTCGTCCAAAATGCTT
ACCTCGTTGTTGAACTTCCACAAGAACACGTTCGAGTTGTTACCGATGGTCAATTGGTCA
AGGTTGTCACCTCACCACTTTACATGGGTAAGACTTGTGGTCTCTGCGGTAACCAAGACC
AAGAAGCACACATGGAGCTCCAAGGACCCCAAAACTGTATCTACGAAGTTATCGAAGATT
TCCAAAACTCATACTCACTCGGTGAATGTCACAATACTCCACCAACTGTCCCACCAACCT
GCAATCTTGTTCCAACTGTTACCTCACGAAAAAACAACCCAGAACAATACAAGAACCAAC
GACGAGTTTACAACAGTGACACTATTTTCTCAAACAACAACATGAGACTTGAACGAGAAA
CTCTCGAATCAAAGATCGGTCATCTCGATTTCGATACTCGAAATGGTGATTTCTATTTAC
CCATTCGAAAAACCCTTATTGTTAAACAAAATGGAGAAAACTGTTTCTCTAAATACGTTG
TTCCAACCTGTTTGAATGGTGAGGATGCTGAGGCCACTCACGAAATTACCGTTCCACTTG
TATGTTTCCCACAAATGCACCCAGTCTTCCACCAATGGGTCGTAGATTCTGAAGAACGAG
TTATCGACGAGGTCGCTCAATACCAATCAACCTCAACCTGGTCTTACAAGGCACCAATCG
TTTGTTACAGAAGAGATTCTTCAATCCGAGGCATTTAAATCATCTCTCCCTCTTTTCTCT
AATTCTCTCTAATTTTCTTTGCTAAATCACAATAATGTAATTTTCGAGTATAATAATATA
CACAAAACAATTAAATTCACATAAAGAAAAAAAAATTCTCTCTCACAATCAATTCGCTCG
ATTAGGACAACGATTTTTGAACAAAACCATTTTCTCAATTCTGATAGATCACCAATAGCG
ACCGGACAATAGTTCATCGAGTTTGAACTATTCGATTGATCTAATAAACTTTTAACTTCG
TGATTGTTTCGATGGTG
>Pcit_ERR044692_fastq_contig_13
ATCGAATTTAGCTTGGAGGTGGTATCGTTGTCCGTCTTGGGTGTGGAAGTCAATGGTTGC
GTCTTTAATGGCCTCAAAAAGGTGGAAGGTACCGTTGTAGAAGTATGAACCAAGTGGGTG
TTTGAGGTTATCGTGGAAGGTAATTCGTGGAAGACCACCAAGAATCTCTGATCCCATTGA
GATTTTTTGCTCTCGCTTGATTTCCTTTCGTTCTCCATTTCGGTCAACCCAGTGGCATGA
GTAGTCCTTAAGTGAGTGGAATAATTTAGCTTTGATGCTTCCGGTTGTGAGTTGTTCACC
TTTGCATCCAAAGTCAATTTTTTCCTCTTTTTGCCAAACTCTCCAGTTGTAGGTCAATTT
GTCTTCAACAATTTCCCAGAAAAGGGCAGAGTTAAGATCGTGACTGTTTTCACCGTCATA
GTTAAGGGTCATTTTCATGTCAGCGGATTTAACACCCAAAAGGTTGTATCGTTGGGCATC
AGATTTAACGAGGTTCATTGAGGTGATCATTTTAATTGGTCGGGTAAGAGCTTTGTGTTC
AAAGGTAATGTGATGATCGTATTTCAAGTTGTTGGCTGATCGTTTAACGGATCGTTCCAA
GGTGATCTTAAGAGTCTCAGCGTTTTCCTTTGGGGTGATCATGATGGTGTATGAACCAAT
GAATTTCTCATCAGATGAGGTCTTGACATCTTTGGTGGTGGTGATGGTCATAACTCGTTT
TGGAAGAGTAATTTTGCTTTCGTAAACGGTGTTGTATTGGTTCTTGACTAATCGAGACCA
TTCGTGACCGTATTTTCGTTGGTTGTTAACGAAAAGAACTGAACCATATTCTTTACCTTC
TTCTCCGTTCCATTTGAAGTAAATGTCGTACTTTTGTTCGGCACCTTTTGGTCCTTCAAT
GTTCATTTCGATTAAACCTTTTTGTCCAAGAGTCCATTTTGAGGTCATCTTTGAGCAAGA
GTTTCCGAAACAGTATTTACCCAAAAGTTCAGGAAGCTTTTCTTTCATGATGAAAGCTTG
GTTGATCTTGAAATGGTTTGGTGATTCAGTCTTGAGAGAGATGAGGTTATCTGAGACCAA
GACGTGGTGGGTGAAGATTTGTTTACCTTTGAAGATGATTTCATTGGAAACGGCGATTGG
GTTGGTCAATTGGTTGTTGAGTTTCTCAGCACCAAAGAATTGGATTGATGAACCATCGTT
AATGGCCAAGTTGTATTGGAGCATTTGTTGTCCTTGGACCTTGATGTTGGCTAAACCGGT
GACTGAAGTCTTGGTTGGAGCCTTGAGTGAGAGAGCGATCTCTGAGTCGAAAGATTTTGA
CTTAAGGTAAAGTGAAGCTTCGTTACCGATGAATTCAGCGATTTTAACCAAAGGAATGGA
AACTCCGAGTTCAGAGTCAACCTTAGACATGTCGTAAAGTTTGACGGAGAAATCGATCTT
GTTAAGTCGGTTGTAGTCGACAACAAGTTTTCGTTGTTTACCTGAAGCGGTTCGTCCATT
GATTTCAGCGTTAACTTTAGCTGATTCTCGAGCGATATCAGCTGAAAGCTTCATGGTCAT
TGGGTTGGTACCTTTCTTTTCAACTTGAGCGTCAACTTTTCGTCCATCTCGGTTGTATTT
GAGTTCGTAGACGGTTTGTCGGAGTGATTGGTATTTTTCAGATGAAAGTTCGAGTTTACC
TGAAACGCTGCAAACTTTTCCTCGGGTGAATTTGTCACCGTTGAATTTGGCATTGATGAG
CTTTTGACCTTCCTCAGTGGCGACCAAGGTAAGTTCAAGTTTGTTATCATCGAGTTTGTA
GACAACGTTCATTTCTTGTTCGAAGTTTCTGATTGAGACTGAGTGTGGACCAGCGATCAA
ATTTTTGGCGAATTTACCTTCAATTTTCTCGTCGAATTTCTTCTCACCGTTGATGGTAAG
TTTTGATTCAGCGACAGCGACCCATTGGGATGATTCCTTGTTCAAAGCTAAGTTGAGCTT
GGCTTGTTTACCGTAACCTTCAAGACCCAAATCAATTGACTTGACAGCTGATTGTGGGAC
AATGATCAAGTTGTATTTGAGTTCACCGGCGTTACCAATGATGGTCCATTTTTCTGATTC
GAATTTACTGTCAACAACAAATGGAACACTGTTTCGGGTTCGGTGTTGAAGATGTAATTT
GGTCAATTGTTCGTTGTTGAAGATCATTGAGGTTTCTCGTCCGTTCATCTTGATGTTAAC
CTTCATGTCGACCTTTGATGGCTCAGATTTGGCCATTTGAGAGAATCGACCTCGTTGAGC
GGGGAGAGAAACTCGAGAGTTGATCTTGGTTTCGAAGTTGTCAGCGGTTGACGAAAAGTC
AGTCTTGAGGGTTCGTCGGTCGTAGTTGTAGACATTTTGGACTCGAGTCTCGAATTTACC
ATTCTTAAAGTTAAACTTGATGATTTTCTCGTTTGGTTTTCCTTCTGTAAGGATCTCAGT
GTTGTAAACCTTAATTCCCTTTGATTCGTGTTCAGAGGTGAACATGAATGATTCCCTCAA
CCATTTGAATTGAGTCAAATGTTTGTCAGCGTGTTCAGCGCACTTGAATTCAACTAGTAA
AACTGGTTCACTAGTGTAGTCTTTAAGTTCAGAGTGGAAATCGGTCTTCATTGATCGAAG
TGACAATTTCATTGATTTTTTGATTGGGTTGTAGTGAATTTCAAAGTTTGGCACAGATGA
AACACCAGTAAGGGTCTTAGATTTCAATTCCTTAACTTCACCAGCGGAGGCAACAAA
>Pcit_ERR044692_fastq_contig_14
CAGCAATTAAGATTATCGATCAGTTAATTAGATTAGAGGAAAGAAAATGTATATAAACTG
ATTGATTGAGTTCCATCAAAATCAGTCTTCTCCTTGGATCGAAACGATTACATCGGAGAG
AAAAAAAAATATCGAACATGAAGATCGCTCTTTTTGTTCTCGGACTCTTCGTAGTCTCAG
CTTTCGCTGGTGAAATTCAACCTCAACCAATTCGATTTAAAGTTGATCAAATTTACAAAT
ATGATTACAGTGGCCACGTTTTAACCGGATTACCTGAATCAGGCTCAAGCCTTTACTCTG
GTCATCAATTGAACTCAACTGTTGAATTGTCCATCATCAAATCCTCACGATCAGGTGACA
ATGGAAAGACCATCATCAAGATGGAATTGACCAACATTGTCTTGGGTCATTTACTCGAGG
AGGTAAACGCTGTCGAGAAGGCAACTTTCATCAAAGACGATCTTAAACAAAAAGTTCGTG
ATGTTTTAGCTCTTCCCGTTCAATTTACTTTCAATGAGGATACCGAATCCTTTGAATGGA
TTGAGGTACAAAAATCTGATGCCCCTTGGTCAGTTAACATCAAGAAGTCAATCATTGATT
TGCTCCAATTGAACATTGTTGGTAAAAACGCTCGACGAAGTGCCAATGATGTCGATCAAT
CTGGTCTTCTCAAGGATATGCAACTTTCTAATGGTTTAACCAGTTTCGGTGTCCATGAAT
CAACCATCAAGGGTGAATGTGAAACCAACTACCAAATCGTTCAAGCCGCTGATCCAACCA
AAGTTCGAGATGCTCTTCCTGGTGCTGATAAATTCCACTTTACCGTCATCAAGACCCGAA
ACTTTGACAACTGTGTCTATGAACCATCATTCGCTTCACACAATTGGGATCGAAATGGTT
GCGTTGAATACTGCAAACGATTTGCTGCTTCAACCCACATTAAGATGGACGATTTGAACA
AACATCTTCCAATTCCCGATGAAACTGAAACCTCATGTTCATGTGATCCAAAGGAAACTC
AACCAGTTGACCAATACTCAACCATCCGATACAACGTTACCTTAGACTCTGAAAGCCCAA
TCATTTCTGAAGCCTTAGGTAAGGGTAAGATCATCGTTGACAACCATGGTACCAAGTTCG
TTGTCTACACTCAACACTCAATCGTATTTGTCTCTGAGCAAATCCAACGAAACATTCCCC
TCATCCCAGAGGAATCCGTTATCCGAGTTAACGAGTTGACCTTCACTCTTTTCCCATACA
AGGGTATGGATGCTCAAGTTTACCCAAGCCACGTTATCCCAGTTTACAACATTTTGGTCC
CAAAATCATCTGAAAACCTTGTTGGTCCAACTGTCGATCTCTTAAACCAAGTTGCCAAGA
CTGTTATGGAAGGTGCCTCAAACGAAGCTCAATCCAAGGCCGCCTGGTACATGGTTCAAG
TTGTCCAAAACTTGGCTCACCTTTCAGCCCGAGACATCAAACAAATTTACGATGACGAAG
CCCGAATTGAAGACAAGGAACGATTCACCAACACCGAACACTCAGTTGTCCGACAACTTT
TACTCGACGCTTTGGCTCACGTTGGTACCAAGGCTACCGCTGAATGGTTCCAAATGGTTC
TCGCTGAAAAGTCACTCTCAGCCTATGAAGAACGACGATTCGTTGAAACCATCCCACGAA
ACACATACGCTCCATCACGAACTCTTCTTGCCATCATGAAAGAGCAAATCTCAAAGGCCG
TCGAAAACAAAGATTACGACAAACTTTCAGCTTTCGCTGTTACCTACGGTAAACTCATCT
CAAAGGCTTGTCAATTTGAGGTTAACACTGAATCAAACGAGATCGATGAATCACTTGAGA
CCCGATACGTTAAGGCCAACCAAAAGGTTTCCTCACGAAATCT
>Pcit_ERR044692_fastq_contig_15
CCTGTTAACAGGAATAAAGAAAAGATCAAGAAATTAAGTATTATGAGCAATTAAAGTGTA
TAATTAAGAATAGTAATTAGCGTAATTAGAATGGCCGAAGCACCAGCAAGGTAGCGCCAG
TGATCTTGTTGCAGGTATTTTCGCAGGTAAGCCCGAAAAACGAAAAGCACCGAACCGAGA
GAAGCGATAAGTGCGTACATTGGTCCGGCCTTTGGTGCTTTGAGTGGACTCTTTTTGGAC
AGTTTAAGAGATCGAGTGGCAAACGCAGCGTCGATCCTTTCATTGACCGTCATGATCGCT
TTTCGAGCGCCCGACCATTTATGTGGACCCTCAATACGATACTGGTAAGGTAAACAAGGT
CCAAAGTAAAGTTTGTACCAAAACGCGGGATCGGTGAAAAAATATTTCCACAGGTTAGGC
TTAGCTCCATATTGTTCAGCAATTTCGTCCATGTAATTGACCCAATCGATTTGCATGGTG
TGTCGTGGACCTTTAAAATATCGTGACTCGATTTCGGCATTTTTCTCGTCGATATCCTTC
ATCATTACAGGTACACTTGGTAATCTACATCTACCTTTCATGAGTTGAACAAACCAGCGG
GACTGTTGTTCAGAGACTGGGATAGCTGGTCCAACGGCTTGGATCAAGCCGATGAGTCCA
AGGGTGTGAGGGTGTTTTAGTTTTGGTGGGAACATGTATTTGTAAAGTTCAACATGATTC
TCAGAGGTCCAGACGATTGATGAATCAAGGAAGGGAAATGAAACCTCATATCCTGTGGCC
AGAATGACGGAATCACATTTAGTCACCTTGGATTCACCTTCGAAGATGATTCCGTCCTCG
GTAAACTCTTGAATATCATTTTTAAGTACAACGGTTCCTGAAAGTATCCGGTTGGGTAAA
GCATCGTTGACCATTGGGTGCTGACCAAAGACTCGATGATCGGGTTCTACTCGATATAAT
TTATGGTCAAATCGGTCGTTCAAATAGTGCTCAACGAAGCTGCACTTCACCCTGTAAGGT
GTGTAATTGAATAAAGTGAAACAAAATCGAGTAATAAATTCAGAATCAAAGGGATTTCCT
TGTGGACCAACTCGCCATAAAATCCAAGCTCCTCGTCGAGTGGAAAGATACACCTTCTTG
GAAAACATTGAGAGCTCAACTGCAGCATCGCCACCAGAATTACCGATTCCAACAACGACA
ACGGTTTCGTTTTCAAATGGGTTCGGCTTTTTGTATCCATGTGTATGGATTATACGACCT
TTGAATTTCTCTTCCCCTTTGAATGTTGGTCGTAAGGGTTTAACGTGATGTCCAGTGCAG
ACCATTACCCCGTCGAATACTTTGCTTTTAATCTCCTTGGTTTTGAGATGTTGACTTGTG
ACCTTCCAACGTCCAGTGGCTTCGTAATCCTCAGCGGGTTCAACTTTAATCACTTTGGTT
TCAAATTCAATAAACTTTCGGACACCAAAGTGTTCAGCATACATTTCAAAATATTGATAC
ATCGCTGTGTTGTGCATGTAATTGGCAAATTCTGCCGGTGGAGGATAATCCGAGTAGGCG
GACATTTCTTTCGACGAGTTGATGATTGTTGACCTCATCACAGAAGCTAATCCATCGACA
TCATCATCTCGATATTTCCATAAACCACCAAGGAAATTTGATTGTTCATAACAAACAACA
TTGAAATTTTCTTCACGACAAACTTTAATTGCGTTGATTCCGGTGGCCCCACTTCCGATA
ATACAAATGGTTGGACCTTCACTTGTTGTCGCCATATTAGATGACCAAAGATGGCGATAT
AACTGTTGAAAATAAACACAAATTCACAAAAACGGCGATATTTCAAATCACTGATGTTGA
TAGTAAACAAAATCAACTATCACCGGATAAACAAAAAGTGTATCAGGATGTGTAAAGTTG
ATTATGTTTCTGATTGAATTAAGGTTTGAGTTTTTTTTTACACAACAATTTAGCTGTTTG
ATGGTAACACAAGTTATTTATATTTTTCTGATTATTCGTTGATTGCTACAGGCAACAGAA
GAATAAGAAAATAAAAGGTAACCAGTGAGGAACCCGAAAAAAAGATGATGATCAAGTTGG
TAACCAGAAAATGAGGACAAGA
>Pcit_ERR044692_fastq_contig_16
ATAGATGATTATTATTACTATTTGAATGATGGTGATGGTGATGATGAGCATGATGGTGAT
GGTGATGGCGATGGTGGATCCTGTTGTTGTTGTTGGTTTTGTTTTAGTGTTGCTGCTGTT
GATAATCGGTTAACTAGTTCGATTGCTCGATCTTCATCTGATTTTCGACGAGGCAATGTA
ACATTATTCAATTGAGCTCTTGCTTCCAATATCCTTTGTTTTATTATCGGTGGTGTTGGT
GGTGGGATTGGTTTGGGTGATGGTGGTGGTTGATATTCATGAAATGCAGGATTATCTTCT
AGTTCAGTATTTAATGGTGCTATTTGTTTAGTTGACTTGATTGTTGACTGATGGATTTGT
TTTTGTTGAATTTGAGAAGATAAATGTTGATTTTGATGAGATAATAATGAAGGAGGAGAT
GAACAGGGTGGTGGTGGTGGTACTTGTGGCTGCTTTGGACGTAAGGCTGGCGCTGGATTA
ACATAGTGTGGACTTGGAGGTTTCATTGTACCATGAAAATTTGATTCTCGATTGAGTAGC
GGGTGAACTTTAGCATAAGGAACTTGAGATGTTGATGAAGACTTGTGGGGAGGAATAAAT
TTTCCACTGCTATTTGAACAGCAACTTTCACAAGAAGTTCCGGGGGAAAGTTTTGATTTA
ATTGTCATCAGGGAAAATTGATGTTTACCCTCATCATGAGAAACTGTTCGTGACAGAATC
ATATCACGACGATCATAAAGATCCTCTATTCGCACTGGTGCAATTATAGTTGTCGGCGAT
GATCCACTTATACTTGCTCGACGACGGGCAACACCTCGTGGCCTTCTGGGCATCACCTGA
CTAATTGGACTTTTGGGAAGACTTGATCTCTCCTTTAAACTACCTTGATCACTATCGTTG
TCAGAATTACCATTAAGGGAAGTGGTGGTTGCTGTTGATGCATTTCTCAGACGATTTGAT
GAACCTTTTACTTTACGGTTCACAATTTTGTACGGTTTCAATACAGTTATTTGATTATTG
CTATGACGAGGTCTCTTCTTAATTGTGATTGTAATCTCCGTTGAATAATCTTTAACACTG
TTGAAAACCTTTTTCAATTGCCAACCAACGACAGTTTGATAATTAATTTGAACAATTTCA
CTGCCTTCTTCAATTCGTCCGCGATGAAACGGTGATCCATGATCCACTTTCTCCACAATA
TGAATACCAGAAAATGTCGACGAAAAGTGTAATCCCCAAAAAACATCTTCCTCTGCCCTC
TTCTTAATGGTTATCACTTCCAATGAAGCAGGTTGTATGGCAAGTGGGTCATTTAATTCC
TGGACAATTCTGTCACACATTTCAGCGAAAGTACAACAATTTTCTTTAATCACTTCATTA
GGTTTTTCCACAAACTGATCACGTTGAGCCGTTGACGCCAATTCAATACTCAATTTACAT
ATTCGTCTTCTCATTGAAATATACTCTTCATGGCCTCCAAAGGGATACCTGTCAATCCAT
GAGACAAACAGTTTAACTGAGGTGAGAATGTCACAAACACCGGAAAGTGTTTTAGTTGTA
ACACGATCACTTGATTTACTAAAACCAGAATCATCGGGTTTCTCTTGTTTCAAGAGATTG
TACAAACTACGAGATTTACATCCCAAACGAAGTGCAAGCATTTGCAAAGTTTCGGAGCAA
AAATTGTAGTGTAAGTGTTTCAAATGTTCAACAGCTTCTAAAATAATCTCTTGATGTCCA
ACTTTGGTTACATTTAGATTCTCAAGATCATCACAAGAGAGAAGCAGCAATCGACAACCA
TTAATATTATTGTTCAAAAAAAATGCGACATAAGGCAAAATTGAGTCTTCCAAACCTTGA
AGCCAATTGACAACATTCTGTGGACTCCATTCAGCTACATTGATGAAAGCCATTTTGGTT
AATTGTCTTAAAAATAGATTGAATCTCTCACAGCATAAATAAGAACAAGATGAAAAAGAA
AATGGCGAAGACAGAGGATAAGAGATAGAGAAAGAGCAAGATGATGATGTTCACCACAGT
GAAAAGAAAACAAGTTTATATCATATAAAAAGAAG
>Pcit_ERR044692_fastq_contig_17
CTGTGAAGGTAAAATGTGTAAGTGAAAACTTCGCCACAATTTTCACAAGTCTGAGCTCGG
TGGTAATGATCGTTCATGATATGGTCTTTCCATAGACGGACTTTCGGGTAAGTTTGGTTA
CAATGGAAACATCTGATGTTCTTGCCGACGAAATAAGGCTTAGGATTTGGAAGACTTTCC
TCAATTAGTCTGTAGAATTTAACCAATTCTTCTTGGGCGGGGGAAAGTGGATATTTAACT
TTACATCCTCGTGGCTTTTTACC
>Pcit_ERR044692_fastq_contig_18
CTGAATAAATTCCGAAGATAACTGAAGAAGAAGGTGATCAATTAGGATGAGAGGAAGACA
AGAGGAAGATGATGATGATAATAATAATAATAATAGAAGATAATATCAACTTCTCATTAA
TCAATTATCATAATTATCGTTTCAAATTATAGTTAAATTATCATTATAATGAATGAAATT
GTTTTATCGTTGGTTTCATGATCAATTTGACAATTGATTGATTTTTGTTTTCAAAAAGGT
AAAAATTATTTGCTGCCTTAATTGTTGTGTAGATATTGGGAGGGAGAGTGTGTAGTAGTT
GTAGTAATTAGGTGAATATGTGTTGACCATTAAGGTGATAATTTGCTGATCATTTCATTT
AGATTAGTGTTCATGATAGAGGTTATCTGGATATATATATGGTGTGTATGTTTGTGTGTG
TGTCTCTCTGTCTCTATTGGCCGTTTCACTAATCAGGTTCTTACCATGGTAGGAGCCGAA
TGGGTA
>Pcit_ERR044692_fastq_contig_19
ATGATGAAGCATTGTTTCCTTTGCCTGATGAACCGTTATCTGAACCATTTCCTGAACCTG
ATGAACCTGAGCCAGCAGCAGCAGCAGATGAAGCAGCAGCAGCAGATGATGATGAACCAG
CTGATGATCCTGTTCCTGATGATCCTGATGATGATTGACCGTTGTTAGATGCTCCTGATC
CATTGTTTTGTCCTTTACCAGTAGATGATCCTGAAGAACCAGCAGCAGCGGCAGCGGCAG
AAGCAGCGGCAGCTGAAGCAGCAGCAGCATTAGCAGCAGTAGCAGCAGCAGAGTCATTTG
CGTTGCCTGATGATGTTGTTG
>Pcit_ERR044692_fastq_contig_20
ATTAAAAAAGCTTTTATTTAGTTGTTTTGTAAATTTTCAAAGAGAGACAATCATTGACTA
TCACTTGATGAGCTGCTTGATGAATCGGTTGACATAACTTCAACTTCATCTAAATTATCT
TTGGAAATGGTTGCTTTTGAGTCTATTGATGATGAATGAACTGATTCTAAAAAGCCTTTG
GTAAATAAATGATCTTCAGCAAGAGGTGCGGTTGAATTGGGGGCAGTTTGG
>Pcit_ERR044692_fastq_contig_21
CTCAGTTGAGCCAACCCTTGACACTAAAGTCTTGCACACTTCCAACACTAACCGAGCTTT
CCTTGCTGGTAACTACATTGGTCTCCCCGCCAACGAAAGTCCAATCACCAAGAAGGTTCT
CATCGAATCACATGTCCCAGCCTTCAAGACCAACCCACGACTCCCATCACGAGAATTGGG
CATGGACATTGAACTTTCTTTCCGAACTGAACGACCCTGGTTCCTTAACGTTGAGAAGAT
CCCAACCAAGGGCTTCCCAACCTGGATCCTCGAGAAATACGCTGAGATGAACGAATTCAA
CTTCGATGCCGCTTTAACTCTCCGAGCCAACAAACAAAACCCATCAGCTGGAGTTGCCGG
TTCATTCGACTACAACTTCGCTTTCGCCGGTGATTACAAGGAACTTAAACACTCTGAAAA
CCACCACATGGTCCACGAACGATCAATGCTCAAGAAACTCGGCCGACAAGAAACTCGATC
ACTCCGAATCACCAAGGAGGAGATCCGAAAGATCGCCGAAGAAATGGTCTACAACTACCC
TGGTGTTTTGCTTAACCGAAAGACTCCAACTCTTACCCGAGCTATTAACTGGTCATTCCG
AACTCTTCCCCAAGAAGACGGTACCCACTACAACGCTACTCTTTACCTCATCCAATCCCT
CGACTACCAAACTTTCTGGGTCAAATACGTTTCAACCCTTGAGCGACCTGAAGG
>Pcit_ERR044692_fastq_contig_22
CTCCAGTCGCCGCTGCCGGTACACCTTCACAGATCAAACATCTTGCCCGTTTACTGTCAA
CTCAATTCACCTCAACTGGTATAGGCAAAGGAGTTGAAGAGATGGTCGAAAAAGCCGCTG
CCGTGGCTAAAGCAAAGAAGACCCAAAATTCAACTGATCAACAGTATCAGAAAATAGCGA
CACTGGTAAGTCGTGGGATTGCTCAGGAAGCAAAGAAACAAGAACAAGCACAACATGTTA
ATAATCAGAATAAGGTTAAGAAACTAATGCCCACCGGTAAAACTTTGGGTGGATCGGTTA
AGGTGAAACAGTTGAATTTTGAAGAGACAACAACCGAACTTTCAGATGATATGAAAGTAA
GAATGATTGCCGATTCTGTGAGTCGAATTATTCAAGCTGAAGAACGGAAACAGATCACAT
GTCCATCTCACCTTGAAAGTCGAAACAAAATTTTAACTCTACTTTCAACCGAATTTCATG
ATCATTCTTTTAACGTGGCAACTTTGGTTCGTACGTATGCATTTGAAGATATTCGTAATC
GAGTTGAACTTCTTTTTAATCTTGTCTACAATGAGTATGTTGTCGCTAAAAAGAATGGTG
GAAATTTATCTCATTATGAGAAATGTTTATCATCCGTGATGAAAGAGATGATCGGACGTG
TTGATGTTAGAGATCGAGATCACTTTTTACCGAGATTTTTCTTTGAAGTTCCTCTTCTGA
CACCCGAAGTAATCAATCAATTAGAGGAGATGATCACTCGAGAGACGAGTTACAATGGAG
TAACATTAGGATTTTCAATTCTTCAAACACTAATCGAGAAAAAGGTCAAACTACGACCTT
TAACCTTATCGGTTTTGCTTAATCTTTCCATTCTTGTCGATAAACCTGAGGTTAGATCAC
AAGCAGTCAAGGTGATAAAATATCTCCACGAAACTTATGGAACTGATATTAAAGAACCAA
TCGAGAAATTTTCTCTGGAAAAACTTAGAAGACTATTAGACCCATCGCCAGGAGAACCCG
AGTCCACATGGACGGAAGATGTCATCAAAATATTTCTACTTCCCTATCTCTGTTTACTTC
CCAATAATCATAAATTAATGCACGACCTTGCATTAGTTTATGTGTCCACAATTCCGGACA
TTAAACGAGTAATACTTCGAGTTCTTGATACACCCGTTAAAGGAATGGGAATGGACTCGC
CGGAACTACTTCTTCTTGTCGAGACTTGTCCCAAAGGAGCGGAAACTCTTGTAACCCGAA
TTATTCACGTTTTAACAGACAAACAACCTCCAAGTGCTGAACTGGTCTCGCGTGTTCGTG
ATCTTTACCATAAACGAGTGCCTGATGTTAGATTTCTCATTCCTGTTCTTAATGGTCTAT
CTAAGAGAGAAGTGATCGCCGCACTGCCTAAACTAATTAAACTCAATCAACTAGTAGTCA
AAGAAGTTTTCAATAGGCTTTTAGGAACTCAGGTTGAATCTGGACAAAACTACCAAAGTC
CTTTAACTGCTGCTGATCTTTTAGTCGCTTTACATAATATTGACCCTTCTAAATGTGATA
TGAAAACCGTGATGAAAGCTATTGGTTTATGCTTTGCCGAGAAACATATTTACACTGCTG
AAGTATTAGCTGTTGTGATGCAATTACTAATGGAGCAAAATCCGCTCCCCACTCTCCTAA
TGAGAACCGTGATACAATCTCTGTCCCTCCATCCTCGTCTTTTAGGTTTTGTCATGAATA
TATTACAAAGACTTATACTTAAGCAAGTTTGGAATCAGAAAAAAGTTTGGGAAGGTTTTA
TCAAATGTTGTCAACGAACAAAACCTCAAAGTTTTCAAGTTCTATTACAACTTCCAGCTC
CTCAATTAAGAACCGTTTTTCGAAATGCTCCTGACTTTAAGCCCACTCTTCAGGAACATG
TTTCCTCCTTCACGGATACCCAGAGATCTCATTTACCCCAATCAATTATTGACGTTATCT
TCTCACCTGATGATGAGATTAAAGAAGATGGTCAACCCTCCCTAATGATGACCGATCAAA
CTATGAATGAATCAGAAGTTGATAGTCACCTTGACAATTTTCAACTAGTAAACCAATCAA
CCAACAACTCAATGATTGTAAATCAATCAGTAATTAACTCAACAACAAGTAGCAACATTA
ACCTTACACAAGTGATCACAACAGCTTCTAATGATGCTACATCTTCAGGCATGGAAACAT
AACAGTAACAATTAATTATTGTTCACCAAACCAAATTAACCTCATTTACGTTTAGTTTTC
ATGTTTTTGATATTGATTGTTTTTTTTTGTTCAACCATTTCATGAAAATCTAAAATTCAT
CATCTTCATATTCACCCTAAAGCCTGAAAAAAAAACTTACACAGGAAAACTCAAAAAAAA
ATCAGTCACATCATTTGATTAATTGAAAATGTCCATCACAATATTTATAATGTTACTAAT
TAAGGCGATAAGTAAT
>Pcit_ERR044692_fastq_contig_23
TCATTGATTAGCCTAAGAAAATCTTGATGTCTCATAATTTGCACAAATTAAATTTGTTCA
ATCGTTAATTATATGTAATTAATACTGAACTGATGGAATGGACTTAAAAAAAGTGATCAA
CTGAATCACTCAAAATGATTGTTGGTGTTAATTGTTTCACTCTGAACCCTTTGATCCCAT
GTTGGGAATATAATCTCGAGCCATGAGACAGGCGAAAACGGTCATCACCATCTTGCTTTT
CACTTCGGTGATATCTTCGGGTAAAGCGTAAATTCTGGCACCAATTTTACGAGCCATCGA
AATGGCGTATTTAGCATTGGCAAGTTTTTCCTCATCATCGGAACATTTTAAAACTTGACT
ATAGTTAATCGATCCTGGCTTAATGGCATCAATGAGATCAATTACTGGCAAAGCAGTTGA
TAAATTGGAATCGTTGAAGCTTTTGATTATCCACTTTTTATCAGCTTCTTTCCACTTTTT
GTTTGCCCAATCAACGATTTCCTTTTCAGAAATGGCCTGTCCTTCACTATTGCCGTCACC
ACTTCCTGATGCAAGTTGGGTCAAAATGCTTAAAGTATAAGCTCTCATTAATTGCCAAAT
TAAGGCCAAGGTCAGGGTTGGATTTCCTTCAACAATGTCTTGTCCAGCAATTCCAACCAG
AGAGAATCTTAATTGTTTACCAAGTTCAACGGCGTAATTACAGTTTTCCAATTTTTCCAT
TAGACTTTTAAGGTTACTGAATCGACTGTGAACTCGCTTCCAGTTAACGACTCCTGGTTT
GATTATGTCAAAAATCTGGAAGATTATCAAACCATCGGCTAAATCACTGTAAAGCCAATT
AACGAATGGAGAAACACCCATTGAGTTAATCCAATTTCGATAGGTTTTCTCTTCTCTGTT
CTCCTCAATATCAACCAATTCCAAGGGTTCATCGGGTTTATCGAGACACGGGTGGGTATT
GAAAAGATTGGCGACAAAAGCGACATTTAATTTATAAACACCTTCGACAACATCATTGGG
GGTCAAGAAACTTCTACAGCCCAATTTATCGGCTTGTTTAAGCATAATTTCCGCTCGATC
AGTTTGATTGGGTTCCATAAGGGCTTCCATGGAGATTGGAATACCTCGAGGGGCAATTTG
TTTAATTAGATGAGTATAAACAACTGAGTCTTTAATGTCACCGGTGAAATTGTTAATTCG
TCGGTCAACTCCAGCTCTTTCCATTTGATAATTAACCCAACGAAGTAAAATATTTTCAGG
GGACAATTTAATCAGGTCGGAAAGCTCTTCATCGGGACGAAGAAGCCGAACCAAACCGGG
ACATTGTTCAAGTGTAATTTGATTGAATAAACCGATACGAATAATTTGCCAAAGTAAACC
AAGGGTAAGATGTTGTTTTCCTTGACTCAAATCGTGGGCATCAATGTTAATAATATTACA
ACCAATTGATTGCGCTGAATTAAGGGCCAAAGTTAAATTTTCATGTTTAGTGTAGACGGT
TAAATTTTTCTTGTTAATTGCTCGCTCATCAATTGTCTCCGGGCAGGAATGATTAATAAT
TTTACACAAAAGGATACCATCTTTGACTTTATCGTAAAGTTCACGTCCATTGGTGTCAAT
GGGAAGGATGTGTTTAAGATCGGGATCGTTTTTTAAATTAGAGTTAATCCAATCGGAGAA
AGCGACCTGTTCCTCTTGACGGACGGAATGAGTTGTACCAGCGGAAGATGCGGCTGACAT
GCCACCGATGGTTTCCAAGTTTTCCGGCTTGGTAACGGCTTTTTTAAAGGTATTGGCAAC
ATCTTTGGACTTTAAATCGTAACATAATTGTTGAAACTCCTCGAAGGACAATTTACCCTC
TTTCTGAATTTTGGCCTGTTTTTCAAGCTCACTAATCATCTGACGGATCTCCCATTGAGG
TATTTTAAACCCGACGACATCAAGAGCCGATTTTAATTCTCGCATATCAATGAAACCATT
TCCATCCTGATCAATCGTATCAAATTTTTCTACCAATTCTTCCCTTTGTTCATCGGTGAT
TAACAAGCTTTTTCGGAAATTGGCCATTGTAGTGATTTAATTGTTCTG
>Pcit_ERR044692_fastq_contig_24
GATTATGATGATTATTATTATTATCATAACAGATTCGCAGGTTAATCATTTAGATGTTTA
AATGATCAATAGCAAGCTTTATCAACTCAATACAATTTATCGAGTACCAATCGGGTAAAT
ATCAATCCATGTGTATTATGTTTAGATGTGAGTGATTTGTGATTTAACTTGAATGGGTTA
CAATTAAAATTAAGAATGTATCATCATACCAGAAACGAAAAAAAGATTTAGATATAAAAA
TTAACCACAACAACCCGCTTGGAGTGATGATTTTCCTGATCTTTTTGTAACGGTGAGATA
AACAAATACCTCAGCACTTGTGGGGTGAATTCCGATCATTGAATCTAAATCTGCTTTAGT
ACAGTTCTTTTTCAATGCCAATGAAGTAAATTGTGTCACCTCACCAGCGTTAGGGCCTAA
ATAGTGGAAACCAAGGATTCTTTCATCTTCGGTAAGAAGTGTAATCACCTTGGCGTAGCA
AAGATTTTTGGGTTTCTGAGCCACCGACCATTCGGTTGGTGTGAAGTGTTGAATGTAAAC
CTCAATATTTTCCTCTCCGTAAAGTTCAATCGCTTTTTCCTCTGACAACCCACAGCAACC
ATATTCTAACGGGGTGAAAACGGTTGTTGCGACACTTGAATAATCACATTGTTCATCACT
GACACCAGCTAATCGACGAGCCAAAAGTATTCCAGCCTTGATTGCGACCGGGGTTAATTC
GGGTTTGTCTTTGATAATGTCACCAACGGCGTAAATATTGGGAACATTAGTGGCTTCATT
GGTACAAGGTATCTTTCCATTTTCGGCAACTTCAACGGCAACATTTTCTAGGCCAATCTT
ATCGGTACAAGGTTTTCGACCGATAGCAAATATAACGGTATTAAACTCTTCGGTGAAAAT
TGTTTGCGATTCATCCATTAATTGGGCTTTCACACCAAGAACACCGGCTTTATCATGTGA
ACGGGGGACTCGCTCTTCAATCTCAATGGGTACACAGGGACGGAGGAATTTAACTTGTAC
TTGATCTTGCATATATTGACCAACTTTTTCGGCCATTTCTTGATCAAATCCACGAAGTAA
AACCGATCGAACCATAACTGTTACATCTACTCCAAGAGATTGTAAGAAACCGGCACATTC
AAGGGCAACATAAGAAGCACCGATGACCAAAGTTTTCTGTGGATGGTATGGAAGGCTAAA
TAGATCGTCACTAGTTATACCATATTCAACGGCACCAGGAATATCAGGGTAACGAGGTCG
CTCACCAGTTGCAATAAGGAAATTATTAGAAGTCAGATAAGATTCATTTCCAGTTTTATC
TGTAAGCTTAATTTTGTGGTCATCTTCAAATGAACCATAGGCATTTATATATTTAACTTG
TGAATTTCTAAGAGCTACTCTGTAAGTAAAATTGGAACCTTTGATGACATTTTGAATATT
TTGAACCAAACGATTCCAAATATGATTAAGTTTCAATCTTTCGTCTGCGAATCCCCATTC
GTAAGCGGCATGAAGTGTTTCAGCGACAAGACCAGATTGATGCATCAACTTTTTCGGAAT
ACAACCAACATTAACACAGGTACCACCTAAGCCCCAGGAAGTACCAATGGGAGATGGAGT
AACAAAATCCAATAAGGCAACTTTTTGACCTAAACGAGCAGCTTCCTTTGAAGCAGCAAG
GCCACCAGATCCACCACCAATAACAATTAAATCATAATCATATGGATGAGGTTTAAGTAA
TTTAATTAATTCACCGGATTCAATTGATGCGACAACATCATCATAACCACCAATGAATTT
TCCCATAGCGAAAACCGTTGGGACTTGATCACTTGAGGCTTTTGATTGAAGTAACTCCAG
GAAAGTGTCCGAATCAGCGATGGTACTAAGTTCAAATACATGACAATCTGAGCCAATTTG
ATTGATTAAATCCTTAATCTTAATCACTTCATCGGATGAACCTTCGCCAAAAATAACAGC
TCGATTTGTTTCAATTGTTTCTTCAATTAGTTTCTTGTAACTAATACTAATACCAATGGG
AGGCATGGTTGATACAGATGGATTGTTGGTTGAATTAATACAACTAAAGGGTCGGACCAA
GGGTTTGATCAAGGGTACACCAAGTAATTGAATTAGTCTTTTGGAACGTTGTTTAACTAA
TGGGTTAACTACTAAGGGTGAAAGAGTTATAAAGGCTCTTCTCATTTAAATATTAATCCT
TTTGGGGAGGTACTAGTAGAGGATCTTTTGGTTTAATTTAGCGGTGATGTTGATGTTAAT
GAGAAACAAGGTAAGAGATAGTTGTTGATGATAAAACGTAGGTAAAGAGAGAAAAAGAGG
CTTGGTAATAGTCTTTCTCTCTTTCTGTCTCAATTTGTTCTTCTTTCCCCTTTTCCTCCT
TCTTTAATCACACCAGCAACCAGTTTATGAGCCAAATACGAGAGGAGATTTTTAGTAGTA
TTCAAGTGTTGCTAATACAATACAAATGTATTCAAGATTTAAAAGTTCATATGTTTCACC
TTGTCTTGGATGAAGATGATAAAGAGAAAAAAACTAGAATAAGTGCAGATTGTGACAAAT
TGCGAACAAGATGAATACACTTATCA
>Pcit_ERR044692_fastq_contig_25
TTCACAATCAAAACCCTTTTTATTTATTTTCTTTTTTCTCTCTCATCTTGTTAATGTGTT
TTTTCTCTCGCAATAATCAACAATTAACTACTTAATTTCCAATTGTTAAAAGTGATATCA
TCATAATCAATCGTCATCATCACACAATCGAAACACAAAATATCATCTAACTGGTTAACC
AAAAACTCGGTGAAAAAAAAGAGAGAAAAATATCAACAACATTCTACTTATTCCAATGAT
TAATTGCTCGTTTTTGTCTTGTCAATGAGTAACAATGTTTATCGGGGCGTTAATTGTGTA
CAATTGAGATTATGGACTGGATAACAATCTGATACCCAAGCGACAAGTGACTCTCTCTCT
CTCTCTCTCTCTCATTGGATTATCATTGACAAGCATAATGTGTGGAGGAAGGTGCAAGGC
CAATGCTCACCACCTTGATATAAGAATTGATAATAATAATTTTCAATTATACGCCAATTG
AAAATATAATTTTCGCTTCATCTTGATTGTATTTAAGGTAGTCAAACTGTCATCATCATC
CACATCATCCTCATCTCATCATCAACAGAAATAACAACAACAACAATATCATCATCACAA
TCGGCACCAATTACATCACCATAATCAGTTCTCTATCGCTATTGCTTATATATAAAGTTT
TTGAGAGCATTTTTGTCTCCCTCTCTGCTTTTCTCTATCTTAGTTGTGTGTGTGTGTGTA
TTATATTGGTTGACAATTTAGAAAACATCAACAATTAGCTTTATCCTTCTAATTATTAAC
GTGACAATAACCTCTTTTAACTTTAATTAACCGGCCATTGGAATCGTTTTTCTCTCTAAT
TTGTTTTAATTGTTACGAAGTGATTGTTTGCATTTCTCTCTCTCTCTCTTTTGGTTATTT
TGTTTATCCTTCGATTTAATATCGAAATATTATCTCGATACCTTGAGAACCAATTGTTAA
CAATTCAACCATTTTCTCGCCAACTCAAGACTATTTTCTGTGGGAGGAAGAAGGTCGTGA
AGACGGTGACGAAGAATTGACCTGCACCACGAGTGGTAGCAATTTTGGTTCGATTAAAGG
ACGAAAAGGACGAGGTAAAAGCGTTGGAACAACTCGTATAGTTAATCTATCAACTGTGGC
GAAAGAAACAATTTCAATAAGACCAACAATTATCAGTAGAAAGACAATGATGATGATGGA
AAATGGTCAATCAACTAAGCGAGAATCCGATAAATCGTTAACCCTTAAATTATCCAAATC
AAAAGGTTCACATGATAGGAAAAGTTTCACCTTTGGTCGAAGTTCAAAGAATAAATCAAC
TGGAATTATTCCACCAACTTCGATTGCCTGTCAATCATCTGGTTCTCTAGATGAATCCAA
GGAGAATAATTCAATCGATGGTGAATCAATAACAAGTAAAGACACTTTACCAAGTGAGGA
GAAATTTTCTGGACAAGGGATTACCTTTAAAGCCAAACTAATCGGTGTTGATCCAGTTAC
TGGACCAAGAGGTGATAAGATGTGCCAATCGGCTTTACAACGTTTAAAGGCATTAATAAA
GGAAACAGGATCTCATAAGCAACGAATCGTCATCAAAATATCATTGGAAGGTGTAACAAT
TAAAGATGAAAAATCCGGTGAATCAATTAGCTCTTATTCAATTCCATTGATTTCCTACAT
TGCACGAGATGCGAGTGATAAACGCGCTTTCGGTTTTGTTTATGGTTCTCCCGATACTGG
GCATCAATTCATTGGAATTAAAACCGAGAAATCGGCAATCCCTGTGATGAAAACTATCGG
TGAATTGTTTACTTACGTTTACGAGCAAAAGAAGCGCAATCAAAGTGTTGACAGTGGTAC
TTCCGGAGATGCGACAAGTGATGGTGACCTTGGGCCATCGTCCATCATTGAAACAAACTC
AAAATCTCTTAGTAAAAAGTTATCATCTAATCAACAAGAGATCAATAATCTACCACCACT
ATTACCACCGCCTAGAAATGAATCAGCGGCTTCTGATTTTAATGGAAATGTCTTCACAGC
CAACTTTGATGATGCCTTTGTGAATATGTCTAATCTAAAGGAGCTCATTGCTTCAGCCAA
ACAAGCGAGTGATCCTTATGCCACTTGGGAATCTTTTGATGATGATTTTGCTTCACTTTC
GTTGGATACATCAGGTCGAAGTAAACCAGGCCAAAAGTCAAACCAATCAACCACCGCGGC
CAATAACTTACCCGTAGTACCTTCACCTCCAAGATCACCCGGCCGGACCAGGGAACTTTC
AGCTATACTCAAAATTAAACCGCCTGTTAATACTTCTCGTAAAAATAGAAGTGGACTTTC
TAGTGGTGCCGATAGTCCATCAAGTTTTACCAGTAGTTTTACCAATATCAATGATCCTCC
GGCTAGCCCAGCAATCAGCTCACTGGTCAATTCAAACACTCCAGGTCCAAGCTCTCATAA
CGGAGTTAGTGTTAGCAGTAATGTTGATCATCAACAGCACAACACATCTTCAGCTGGTGA
CAGATATGCTGTCTTTTCTGAAATCAATTCGATGACCTCAAGTATTTTCGATGAATTAGC
TGAAGAAAAAAAGAAACAGGAACAACAAGAAACGCAATATCATCATCAACAACAACTACT
ACAACAGCAACAGCAACTTGCTGCTCTACAACAGCAACTCCAATTGCAACAACTACAGTT
GCAACAACAACTTCAATTTCAACAGCAACTTCAATTGCAACAACAGCAACAACATCCTTC
GGCTTGTAACAGTGTAATTGAATCGCTTGTTGCCTCGAATCGATCAGTCACCCCACAATC
GATTGACTCTCGATCATCTCGATCACCTTCAAGTTTATCTAATCCTCGTTTCTCAGAACT
TTCGTCTTCATCAAACGCTCGCTTCTCACCCTACTGCCAAACGGAGTCATTTATCAATCC
CAGTTTAGAAAATCTTTCTCCTCTTCCGCCGCCTCGTCCTCCACCCCGAGAATTTCATGA
TAACTCAAATAGCTCCCAAAGTACATCTCATGATGGTTCACCACCACCACCAGTACCACC
GAAACCAATGAAAAGTGATACTGAATGTGATATGCGACCTCCTCCATTACCCAAACGAAA
ACCATCAAATCCAAATAACATTTTATCCTCTTCCTCTTTATCAATGATATCTGGTGAACT
TGGTGCTGCACTTAAGCTGTCCACTAATCCATTTTACGATTCATTAGAATCAAAGTCTTT
TGGGTCAACCTCAGTTCAGCCTCCGGAAAGATTTGCCCCACCCTTACCAGCACCTCAAAG
GAAACTTCAATCTCATAATTCATCATTAAAAGGTTACAATGTAACTTCAACTGCGAATGA
TTTTTATGTCAATAATCGTCAACTTCAAAGCCAATATCAAAAGTTACAACAATCGCAACA
ACTTAATCATCCTAATCAACAATCAGCATCAACTCAATTATCAATTACTCCAACCACTTC
GATGGTCAGTGCATCGAGTTCCGGAATGTATGATCCTTTTGATTTTGCTTTTATCACCAA
TACTCTTCAATTGACCGATTCCTCTCGAACTTCAAATAATATCCCATCTCGATCGGAAG
>Pcit_ERR044692_fastq_contig_26
TACGGTTCATCCTCATACGGAGCCCCATCATACGGAGCTGGTTCATACTCCGCCGCCGAC
TCATGGTCTGGTGACAGTTACGCTCCATCATACGGATCAGACTCATATGGCTCATCTTCA
TATGGATCAGACTCATACGGATCATCAGGATACGGTGATGATTACCGAAAGGCTTAAATT
AAACGATCATCCTAATCACAATATCCCCTCTCCATCTGTGTATACCCATTATCCTCCTTC
GTCCCTCAATCTCAAACCATTAGTGCTTATAATTAACTCATCATCTTAATTGTTGCATTC
AACACTCACCACATCACACATCTTATGTACAGAGCATTTTCAACAATCAACATAATAGTT
TTCCTTTCACTTCTTTCCAATTGTAAAGTAGTAGAAACAAAAAACTTTCAACTTGTATCA
TTTATCATCTGAATAATGTAACTGATCAAATTGCTCAATTC
>Pcit_ERR044692_fastq_contig_27
GTTCAAACGAATGCAATCGATCTCGACGAATTACACCAGTAACAAAGTTCAATTTAACGT
GAGCATGGATTGAGAGGTTTATGGCATCATCTCCAGCTAATTGGGTCCAATCTTCACCTA
GTCCAGTTCCTTGCATCTCAAGAAAAAATGCATGAGTTTTCTCGAGAATATGACGGAATT
CACATAATTCTGAGAATGTTTTCTTTAAAGCATCCATGTTGAAATTAACTTGCTTCAATT
CGTTGTCCAGTTTGGCCAGGGTGGTCTCTAAATCGATCATTTCTCTTGGTGGTGGTGCTT
CTGGTACATCGCTGTTATCACAGATTGGTATCTCATCTCTCTTGATCTCTTTCTCAAGAA
TATTTATCTTTCGCTCCATTTCCTGGCATCTCATGACTTCACTGATGAATTTCCGTTGAA
ATAGATACACATCAGGATTAAGATCACGAAATTGAACCAGACCAAGTTCACCCAATTCAG
CGACACAAAAATAAGCAGCTTCGGATTGAAGAAACAATTGACAAAGAGACATCTCTTCAC
CTCTCAATAAACTTCCCATGGTTGCAGATTAACGGATATTTGGGATTATCCAGAAGATAA
AAATTCTAAAACAAAACAAAAACACTAATTTGGAGAGAGTTGATTTCACTTGGAGAGAGA
AAAAAATTAAAACAATAAAT
>Pcit_ERR044692_fastq_contig_28
GGGGGGATACCTTCCTTGTCTTGGATTTTAGCCTTGACATTTTCGATTGTGTCAGAAGGC
TCGACCTCAAGGGTGATGGTTTTACCAGTTAAAGTTTTCACGAAAATTTGCATACCACCA
CGGAGACGAAGGACCAAGTGAAGAGTAGATTCTTTTTGAATGTTGTAGTCAGAGAGGGTT
CGACCATCTTCGAGTTGTTTACCAGCGGTCAGGGGGGATACCTTCCTT
>Pcit_ERR044692_fastq_contig_29
GTTTTTGAGTTTTTTTGTTTATTGATTTCATCTCAAACCTACAGGAAATAATCGGGAGTC
CTCCTTGTGACATGTGGCTCTCCTCTTCTGGGAGCAGGATCAAATTGCAAGAAGGAATAC
TTGAGGTTATCATCAAGCTCCATTATGGCTGCCTGATTACCGCAACGATAACAATAGTTG
GGAGCGGAGAAAATGGTTACTACATTCCTATCGTGGCACCAATTGTAACCTTCCATAACT
AGCTGATGAGCTCGAGATACAAGGGTTAATCCATTGGTATGGTTAAATGTTTCACTAATA
TCCTGTCCAAAGGTGTAACCAGCTCCACGGGGTGAGATGCCCCATCCACCTCGGTCATCG
GGGTCACTCCAGAGGAGATCACACATGGGTCCTTCGTGAGGTACTTCTTGTAAACGGTCA
AGGGCTCGAATATGGTCCAATGTGTCTATGGATGGAGATAATCCACCGTGTAAACAGAAT
ATCAGACCATCAACTAATGCGGTTAAAGGTAAGTAGTCGAAAAGGTCGGTAAAATACTTC
CAAACATTAGCATTACCATATTTACGTAAACATTCATCGTAAAAACCATATA
>Pcit_ERR044692_fastq_contig_30
TTTAAGTGTAATTAACAACGGCAGCTTTTATTCAAATTAACTACTAGAAAAAATTACAAT
GGACCACAAATAACATTTAATTTTCATTCATGACCTGAATTTGAGGTAAAATAAATTAGA
ATTGAGTTTCTTTCAAGCTAATCAATCAACTATACATTTTATCCTCTTTTTTAGCTTGAA
CAAAGGCTTCGAGTGTTAGATTAATATGTTTGTGTTTCTTTGGTAGATTAACACTGATAA
CGTAAAGTTATCGGTTAATTGTCAAAATTAAGTGAAAATTATATTTTTACATATCGATTC
AACTAATTTGAGATGATCAAATTGTAACAATCAGTCATAAATGTCTTTTTTTCTGATCGA
CGTTGGAAAATTGTCTTTTTTATGCCTCTTGTGGGGATAATCTTGGTTTTCACATCCAAA
GGTTGAAAGTTTGTTTGTCTCAGAGCAATTGAAACTTTCCATAGTTTCTCAGATATCACA
AAATTAAAGATGATTTAAAATCATCATCGTCATTGGTTTTCCAACAGATTTTTGTCCAAA
GTCCGAACGGACTTACATTCGGTTTGTCGTGTCCATTAGACAAAAAATTAAAATAGTAAA
ATTCAACAGAAAACGACTATAAATTCAATAAGAACAAATTAAGATTCGAGTGAAAATAAA
GAAAATTGATCTTCTTTAACAATTCAATTTCTTCAAAATTTGATCCATGGTTGAGATTTG
TCACGATTCCTTTCAAATTACTCATAACAGAAGAGATCCTTCATGAGTCCATCTTTCTCA
GTCTCTTCGAATTTTTTCCATGACCTTTTAACATCCTCGTTATTCAGTCCATTGATATAA
AATCCTTCGTTGCCTCCTCGCCATTTTTCATGACCAACCGGATATTTGATTGATAAAATG
TAACAATCAAGAGCACTGGTTAGATCCCAACATGCATAAGTAAAGTAACGAGCAAAATCC
ATCATCGAATAGACCAAAGCACAAAGAAGAGCAGTGTAGGGATGGATAAGTCCAATCAGC
GATTGATTGATTGTCAATAAAAGAGGAGCTACAAGACTCGAGTCCCATTTGTCCATTTCC
CCACGAGAAACATTGGCCATTACCAAAGCTATGACAAGTTTTGCAAATGCGAATCCATAG
ACCATAATGAAAGCAGTCGAATTCAATGTGAATAGACCAGAGACATAATTAAACCAGGAG
AGGAACAACAAAAGCCCTAGAGGGTAAAGTGGATTGTAGATCGAGTGACTTGTTCGCCGA
GGGATATTAACACCGGATTCTTCCAGTGGAGTTTTCTTTCCTAGAACAGACATATTTAAA
TTGTCGTAAATGACATTCATTAAAGATACGAGAGTTAAAAGAGCCATCACATGAGTAACA
GTTATATCCACATTGAATATTGAGAAAATTGAATATCGCCAAATCTTTTGGCCTCCATAA
GCAGTTAGTCCATGAGTGATAATCATTGCCCATTGAGCTTCACTCACGTCAATTTTCTTA
AATACCATACAATGAGTAACATGATCGAGCCAGTGAGTTGAGAAAAATGCAACAAATGTC
ACCATGGAGAATAAAAATAATAGATTTGGATGATACCCTAACTGGAAGGCGATCGCAGTT
GCGATGGTAACGAATATGGTTGAGACAGCGTCGCATCCATGGTCAGTCAACTCTTCGATT
TGAGTGTTTTGCACTTTGGCCGATTGTTTACCATCAAGCGCGTCTAAAGTTTGGTAAAGA
AAAGTACCAATAGCACAGAGTAGAAATGCCCACGAAGGAACTTCTTCTTTGAGAGTTGGT
GCGAGATAAATTACGTTAAGTGAGCAGAAAATGTTAATCGCAAGACCAGTGAAGGTGATC
AAAGAAGGAGCAACAAATTTCGGAATAAAACGAGCGAGGTTGGTCCAAAATCTTTGGAGA
CAAAGCATCTCAAGAATGGATCCCGCAGTAGCACAGTAGATATAAGGATATTTGGAAAGG
AATTGCATCTGTCGACTCGATAAAACCCAACCGCCGTTCATTTGTCGTGACTTTTCATAG
ATAAACTCATCATTACAATGAATTCCGGCTTTGGCCTTTTTACTGATCATTTCGATTTGT
TTCACTTCCGTTTTCACTTTTTCTTGAAGTTCTTTCAAACGAGCGATACTCTTCTTGCGG
AAACTGTTGGTTTCACCAAAGGTAATAGATTTTTCTTTGAAACAATTGTGATGCTCCGTT
GATTCTTTCTCATGTAACATGATGGTGATTATAATTTAAAATGACACAATAGGTATAACT
CGTTAATAGCCTGGTTGAGTGAATTGAATTGAAGAGCGATGTAAACAATGAGACAAGACG
CACAGTAACAAGAGGGAAGATAATTGTTGACAGCGAAAAGAGGTTTGACCATCAAAAGGA
GGAGAATTAACAATAAGATTGTTTAGATTTGAGAACAAGTTGTCCTTAAAAAGAATTAAC
TGGTTGTTCAATTAACAAATCAACTTTCATTCGAATATCTTTCAGTCAAATGATGGAGAT
GATGGTTGTTGTTGTTTTGTTTAAATTCCCTTTTGATTAGTAGACTCTAGAAATGATTTA
TTTAGATAATTACGAAAACCTTGATTGTTGTAAGTTTAAGATTGATGTTCACTTGATCTC
ATTGCGATAATCTGAGAATTGACAAAGAGAAATACACACAAGGTTGATACATGGAACCGA
AAGATGAAATGATCTTCCAGATTGTTCTTTCCACCCTCAATC
>Pcit_ERR044692_fastq_contig_31
TTCATCGTCATCTTCATCATCGGAATCTTGATCGGGGAAAAGTACATTAGATACAATTGG
CTGTATACAAGTTGGTTTGGTCTTCATGTAGTAACGATGGTCAAGGGAACGAGTTCTATC
TGATCCCATGGAAAATGAATGAATCTTTATGAAACGATCTAAACTACAGGAAACAACTTT
TCCAATGTTTGTTTCCAAGGGAACATATTTAATGTCTCTTATTGCACCTCCACCGAAACA
CTTGAAAACACCTAAATGTCGACATGTATGCGAATTAAATCTTAGGTCAACGGCCATCAT
TCGTCCCATGGTTGTACCAAGAATTATCTTCTGAGTTGGTGTACAGTTATTAACGGGTGA
TTGGGTAGCGCAAATTTTGGTAAATGAGGGAGGATTTGAATCATTGTTAAAAGTTTGATC
TTTAAAGTTTAACTGCCAAATTGATTTGCGACTTGATGATTTAAGATCGTAAATACGGAC
AACCGGATCAGTACGGGAAGCGGTTGCTATCATTGATGGTGATGAGACCAAAGTTGAGGT
GTTAATCAATGATTGTTTACCGGCAAATGGGCCGATCCAGTCTAAATCAGAGGTCCAAAC
TTTATGCCTGATTCCAAGCCAATCGCGCTTCTGTGATTTTGCCGTGAAGATACATTGCTT
AGTGTTTAGATCAAAAACTCTCATATCGAAATTTTTACCACCAATGGCAACACGATTATC
TTGGACTTTAAAACACGTTAGGCAAACATTTGATGGTTGCCAATTGGGTGAAAAAATTGT
CGTTATAGTTGAAT
>Pcit_ERR044692_fastq_contig_32
AGTTAATTGTTGGAATGAAAAAGAAATGAAATGCTCGTTACGATTAGTGAGATTAGAACT
GAATAAACAAATTGTTCTGCTTAAAATGGAGCTTTTGTTGATGAAATAATTACAATTAAA
TCAATAAGAACATTTCAAATTGATTCAATAAGGTGAATTTGTTATGAATGTTTTTCCAAA
ATGAATCCTCGATTGTTTCTAGTGTTGTTCATGGTTTTTTGATTGATTAGCCAAATTTTC
AGTGGCAGGATGATGATGATTAGACAAGGAGAAATCAATTGATTTAGTTGTCATGCATTA
AGGACAATTTTGCATTTCAATATCACATTAATTGTTATCTTGTTTCTTTGAGAGATGAAG
ATGAAAGAGAGATCATTGAAATTCAATTGATCATAATTTGGGTAATGAGGTTGCTTTTGT
TTGTGAACCAATTTCGCAGCCTATTGAAGTGAATGAAACAATCATGATTGGTTATTATTC
AAGACTAATTAAGCTTGACCATCATCATTAGTTTACTTGCGATTATGGTTATTGTATTAA
TATGATTATCATCATCATGCATTGCTTGATCCACTAATAAAATCAAAGATTTCCAATGGA
TAATTTTTAAGGCCAATGGATAAACCTGAATCAGTTTCCGAGTTGTTATTGTCCAAAATT
GACCGGGATCCATTGTTATTAGCACCATTAGGACCATTGGCGATATCATTATTGTTGTTA
TTAGAACAAGTCTCCGATGGATGAGCTGAATTACCATCACCTCCGCCATTGCTTAAACCA
CCGTCTTCACCAACATTACCGTGAACATCGAGTTGACAACAGTCTCGAAGCTCTTCAACC
ATATCATCAAAATTTTTCCTCAATGACTGTTGATACTCATGTTGATCTGATGCAATCAGC
CGTTCATTTAATTGCAGACAAACCTCACAAACTGAGATAAATTGTCGATAAAATTGACGC
AGTTTGGTTACCTTTGAGATTGGATAATTTTTTGTTTCATTGAGAAAAGCTTTTGCATAG
GTTAGAGGACCAGAATTTACTTGGACGGAAACACTTCCTTGTAAAGTTAATTGGAGTCTT
TTGAGATCGGGAGAATCAGAGAAAGCGACTTCTTCTAATTGTTTTACTCGAATTTCCATT
TCATCGATGGCCACTTCAATCGGAGATAATATTTGAACTGATTTAGAAACAATTGGTACC
CGTTTGACCACATAGGGGAGACAGTATTTCGTCACCAAAATGGTTCGTTTTTTACATTGC
TCTTCACAATCACTTGACCTGGCCTTAGATGGGTCAATTAGAGAGAAGGGCGTTTCGAAC
ATGAATTTGTTCACATTGTTCACTTTTTCAAAATCAGTAATTCGATCATCTGAAGGATCG
GTTACATGAGAATAAGGAACAACGTGGGTTATCTGAATATAAGCGTATCGAGGATCACAG
TCTTTCTTTTCGTCGATCTCTTTTTCGGACATGATGAGTTTCACATTAGTTGGACCAAAT
TTAGATGAAAAAAGATCTTTAAGGCGCTGAGAAATTTCTGGTAAAGATGTTACTTTTGGT
TCTTTATAAATATATTCCCGTCCTGAATCATCCTCGAAATAGTCTTTACCAAAAAATGCT
ACTTTATAATAACGACCGAGAAGCCGTTTACCGCTTTTCTTTGTAATCAAAATCTTATCA
TAAATTTCACTGATGTTACGATGAATTCGACTAAGTATCTCGTAGTTACGTGCTTTCTCA
TAAAAGGGAGCCATTATCTTGTAAATTTCGGGAACCACTTCGTACCTTTCGGCTCGGGTG
AATAAGTCAACTGCACTTTCCAGACTAGATAAGAGAGATTCCTCTGAAAATTGTTCCTCG
TCACTGTTACTCTCATCTCGACGAGTTGAATTAGACAGCTCTTCGTCTCGAGGAATGTTC
AATGAAATTGAAGAAAAGGCTTTGGCTCCAAGTTGATGTTGATTCTTGTTACGAAGATAT
TCAGCTTCCAAAGCTGCGATATGAGCTAAACACTGAGCTGCTTCTGAAAAATTATTGTTC
TTAATATGATTTTTAGCCATTGATTCGAGCCAAGTGCGTCTCAATGCTGGAGAGGTCTCG
GCATAGCTGTTGGCTAAATGGTGTTGTAAATCCAATAACATTTCAGAATCATTTTCATGC
TCTCTCATCGCTGCCGTAGCCATAAGTACCGTTCTGACCTTCTTAGTTAACTCTTTGACT
AGTGATGGGAAACGACCTCCTTGCATTCCCTTATCCGATCCTGCATAATTGTTAATCACG
GCCAGTGATTCTTGAAATCGAGGATTGTTCATCAACGCTAAACCAGAATCACCAAGTAGC
CTCGAAATGGATATAATTACTTGAAGATGCATTCGAGTCATTGAGAGACCATTCGAATGG
TCAAAATTAGCTCGCATGAGAAGGTAAAGTAAAGCGGAAGATTCATTGCGAACGGTGACA
ATCCGAGAAGACGAACAGCGTAACAGTTCTAGACACAATTTGCCAACTAGATTAGGATTA
CCCGAGAATAGAACTGACGGAAATTTATTAACAAAACCTCTGAGGGAAGCGAAAAGGTGT
TTCAAGAGAGTTTCTGATTGTCCTAATTGAAGAAAAGTAAGATAAATGGAGAAAATTTTC
TTCATAAGAGGATTATCGCCTTCGTTACCAGAGATACGATCTTTGAGATGAGATGTTATC
AGACCGAGCTGATCCAAAGCGATAAGACCCACTTCGGTGGCTAGATTAGCTTCCAGAAGA
GACGAGAAAAGTACATTTTCGTGGGTAATGTGGTTTTCGTTTGATTCATTATCTTCGAAT
CGAGGTCCAATGGATGTTTGACTTGACATGTTCGAACTTATTCTCGAAGGTAACGTGTTC
GCCTTATCAGATGCTCCCGATCTTTTGGTGGAATATTTTCTGCCACTGTATTTGAATTCG
AATAGACACATTTCGGTTAAAGTTAAAATTTGGATTATTTGAACATCTGATGCTTGATGT
AACCATTTAGTCATCATATCTTCAGTTACATGTTTGATTATCCAAAGGTGTATAATCAAC
AGATCTCTGACTTCCTTGTTATTTAGTTTATCAAATCTCACTGGTAATGATTGGGATCGC
TGATGATGATGATTAATATCTTTATTATCCATATTGGCGGGGGGAGGTGATCTCGAATCT
GTTGGTGGGTTGTTGGGTGTTGTGATTTT
>Pcit_ERR044692_fastq_contig_33
GTAGAAGCGAATCCAATAATTAATTTCGTAACCAACAAACACTATCACCATTTTTTTGCT
GCTACTGTTTATTTCAAATCAGGACAATCATCATCCCATCAACACAATTTAGTGTTTATT
CAATGAATAACAAAATCCATTGCCAATGAAAACTTTTTCCAATCAATTATATCTCCCACT
CTCTCTCTCTCTCTCTCTCTAAAAACAATCAACAATTTAGATGATCTTTTGTTTCTGTTG
AATCATCCTAATCATCATAATCAACAAAACAACAACAACAATAACAACATGATCATCAAT
ATCAACAACATCATTATCATTATCATTGTACATTAAATTGTATCCATCCAATCCAATAAG
TGTGTATGTATGATATATATTATAAAAAAAGTCATTTAATCAGGTTAATTAATCAGGGCA
TAATTTTTTCAATTTCACCAGCCACTTCTCGTGCATAAACCTTTAGTATATCAAAGTGAG
TCGCATTGAACATTACCGTTTTCAATGAACCTTTGATAATCTTTGAAAGTCCTTCGTTGA
CAAGTGAACTGGTTCCACTCGACGAAACCGCTTTATTTATTACCTGGACAAACAAAGCGT
CGCCATCAAATGAGCCCAAATCATTCATGGAACCAAGATAATAGGCTCGATCAATTAATC
CAGCAGCATTTTCGAGCAAAGAATCAGTTGGTCCATTCATACCTGCATCGATTAATACCT
GAGAAACTATCTCTTTGTAACAAGTTTCATCATCTTCAGCTTCTTCTAACAATTTTTTGG
TTCTCTCATCAATTTTAACTCCCATGAACTCCATTGTGGAAACAAATATCTCCCATGTTG
GATATCCAGCGAGAAACATTTTCATCGTCTTTTGACCTAATCGTTTAAGACCGTAAGGTG
AAGCATCGATGAAAACAATACGATCAATTGACGGTTTACCGATCATCTTTTGTAACACTT
TAGCCAATTCAAAAGAGACCGTACAACCAAAAGAGTAGCCCACAAAATCGTAGCGAGTTA
AATTTGGATAAGCTTTGAGAATCGTATCAGCATAGAATTGTGAGATTGCAGTGAAAGTAC
TCAAGGATCGAACATAATCTGTTAACTGGACACCGATGACCGTTCTGTTTAGAGCTTGGG
CTACCGGCATCATGGAAAGAAAATCGAAAAATGCTGGCGGGAAAAAGAAGATCGGTTCAG
TTCCTTTATCCGTTAAATTGATCAAAATTGGCTCTTCAATGGTCATCGTTTTCCCTCCTT
CAACCGCTGCTTGACCATTTTCACATGAACCGATAGTATCTGATTGACCATTCAAAGCCT
CACTCGCCATCTCATCCAATTGAGAAATGCTTAGTTTCAATATCGCAATGTTGGATAAGC
TTATGTTACAAGTTGTGTCGATCAAATTTTTCACTTCAATTGCTTGTAACGAATCGAGGC
CAAGATTACCCAATGTCGTCGATCCGTCAAGTTTATCCAAACTTTGACAGCCCAAAATGT
GACCAATCCTTTGTAAAATGTTACCTTTACCAGAAGCCAATGGCTCCTGTTTGGTTGCAT
GTTGTACTGAATAACAAACCGGATGAGGAAGTTGTAAAAATTTATCTAAATCATGAATAA
CTCCTAGAACCCGTCGAAAGGCTGACCCAGCGATCGATGTGGTCAAATGTCGAGCCATTC
CAACATCACCAATGGCTCCCCATTGGATCGCTAAACCTGGTAGGCCAACTGACCGTCGAT
CTTCACATAATCGCTCCATGTACGAATTTGCATAACCATAATTAGGCTCCCCTAGTATCC
CCAGGGCAGAAATTGAGGAGAAACAAACAAAATAATCTAATTGTGGACAAAAAAGTCGTG
ACAATTTGTCGAAATGCTCAGTCACCTCAACCTTAGAGTAACAAACATCATTAAATGTCG
ATTGATCTTGATTTTCGAAGAGGCCACTTTTCAGTATTCCCGCTAAATTGAAAATACCAC
CAACTGGACCATAATTAGCAATTGATTGGTTAATTAATGAGCAGCATGAATCATAATCAC
TTGTTGGTGTTTTAATTACAACAATGTTCACACTATTAGTTGATTGATTTATATCGATAT
CATTATATTGTCGAGATTTTAATCGATTAATTATAAACTGTTGATATTGATTAGTTAATC
CACCTCGTGAGGTTATGATTATATTTTTAGCTCCTCTCCGGATCATCCAACGAGTTAATT
GTAATCCGATTCCTCCTAATCCACCAATTAATATATAACATTTATCCGGATTGAATTGAG
TTCGTGTTATACAATTAACAGCAATTGGATTCGCTGTTAATTCATCTCTAATTGTTATCA
CTTTTCGAACTCGCTCTGATTCAGTTAATTGGTCACATTTAATTGTAATCTGATCTCGGC
GGATTGTTACAAATGGAAAAGGTTTAATTTGATTATTTTCCAAACCATGGTTAATTAAAT
GGACAAGCTTTGTCTTAATCCAACTTTTATCTAATAATTTCCTAAACAAGTTGATCGGTT
CAAATGATTCAAAACTTGCACATTTTGATGTAAATTGATCACTCAAATAATGAGTATTCA
GATGATCATCAAATGAACCAATGTGAATTAAT
>Pcit_ERR044692_fastq_contig_34
CTAATTTATAAATTAAATGGGACGTTGATTGAACTTCATATCTAATCCAATCCTCGTTAT
CTTCATCTTCCCATATTGATTCATGTAAAGTGTGTAAAAGGTAAACAAATGTTTCAGTAC
AACAAATGCGACTAATTAACGAACCAATTATCCTTTCTAAAGTTGCACCAAGGTAAATTT
TAGTTGTTAGTAGTGATAGGGAAACCCATGATGTTGATGTTACAGGAATTATTGATTGGA
TAATATTGATTAACGAATCAATTAGTGGTATTTTCACTGATTGTTTGTGTTTACGTTGAG
AATCAACTGGTGATCCATCAAATCGATCACTTCCTTGAGATCGTTTACTTAGATGGAAGA
AACAAATTTCTGGTGATGTTTCACCCGAAGCGATTTCTTTACGATTGGATTCATTTGATT
GAATTAAATTGGATATGAAACGAGGTTCACTGATTGTCTTTAAGATTTTTGATTGTTTGG
TGTGTGACAATTTGGTCAATTTAAGGCACGTTAACGGTGAATCGGAGATTACCAAGGATG
GACCTGGAGCAAAAGTTCCCTCGGTTGGATTGGAAGGTTTTAGGAAGGTTATTGCATCAC
GAACATTTCGATAAACCCGATCAATTCCAAGTGGAACTAAAATTGATTGAGATGGACTTC
GAAGGAAACTGGAACGTTCCTCTCTGTAGCCTAGAAAATCGCGAAATTCTCTTGACCTGG
AGATTCTTTCGAATTTGGAAAGCTCGTTAAGATATTTTTCTAAACATCGACGACGATGTT
CAACAACTGATCTATTAGACACATTGGAACGAAGTGGGTTGAAGGACATTATATTGGCCA
TTGTTACTTTTAAAGTGGACGGTTTGATAACAGTTTTGTGCATCCCTCTTAAAGTACCTC
GAAGGCGAGCATTGTTTTCCAGTTTAGTTTGTAGATCGACAAATTCACGAAATCGATGTT
TAATCGTCAAATTTTTCCATATTAACGATGAAGCGACACATTCTTCTCGAGTTTCTTCTT
CCTCTGTCGCTGATGTTAGATTTTCCACCGGAGATGGAGGAAACATTTTCTCTGGGTGAA
CTTCTTCGAAAAGAGCATCAACACTGATGATATAAACGATATACATTTCTCTTGAATTTT
TGACCAGTTCCCATTTGTTGATACGAATATTTCGAAATACTCTTGAACTTGGATTGGGCA
ATGAGTCTAAATCTATTCCCGTTTCACATGACAACGAATCCATTAAACGCTGTTGATTGT
TTGCCATTAAATCTGCGGTTGAGAGTTTTTTGGGTTGACCCATGTTACCTGGTTGGGAGA
GACTTCGTTTGTGTAATTTGAATTTTTTATCATTTGCCTCGGAATTAATTTGACTCAGTT
CTGATATGTTGGTTATGTTTCCATCGACACTGATACTTCTCACAGTTCCATCGGGTAGAT
TTTTCAATAATAAATTTGGAAATGGATCTGGATTATTTTGAAGAAAATCTTGAATCCCAT
CGAGCTCATATAAAGCATCATCTCGTATTTTAATACCAAATAATCTGGCGACACATGAAG
TAAGAAACTCTGGATCGGAGATTAGGTCAACAATCGGTATTATAGCAGCTTTAGCAAGCA
ATTCTTTAATCATCAGGATTAGTGGATCATTGAATTCATTGCCATATAATTTATCTTTGA
TCTCGGTTAATGAAAGAGTAGAGGCTGAACAAGATTTCAAAACCTTCTCTGTACACGTTT
CCAGGAAAATATTCATCTCTTCATCATTAAGGTTTATTTTATCTCGATTTGAAGGTGAAC
AAATTAGCTCGAACCAATCAAGTATATCTTTACTAAATTCAATCACATCGGTGGACGATA
ATTTCCTAAGAATAGTATGTATTAATTCAAAGATTGCCCGTTCAGCATCAGCTGGAAAAG
CTGAATCGGGACTAATGGTTG
>Pcit_ERR044692_fastq_contig_35
AAATTGATCAACATTAAATGTTACGATCTGATAAGCTTGTAACTATTAATTGTGAGTATT
TAATATAATTAAACTTAAATTGTGATCATATTGTTGTAGTTAAATTGTAAAAGGATTTCC
AATTGGAAAGTCCTTTTACATAAAAGGACCAACATCTAAATCAAAATGATTAAATGGTTT
GGATTGGTTTCAATTATCTCTTGTTTAACAATTAATCTAATCACTGGACAATTCCCGTTT
AGTAATCAAAATGATTATCCAACAAACGTTGAGATTCAACAACAATCAACAATCAAAAGT
GGACATGATCAACAAATCGACCTGAAAACAATAAAAAATGACAACGAAAAGACAAAACAA
GTAAATGATATCACGCAGACAACGATCGGCCCATTACCATTAAATCAACAACAATTAATT
AATCCAGTGATTCGATCATCAACTTCAAATAGTGATTCAAATAAGAAGGAAACTTCAATT
GAACAACAATCAACAGCAATTAAATCAAAAGATGACGGTGAATTTAAAACATTGGATGAG
ATTCTGAGTTTAGCTGGACTTGCGGATGTTGAATCAATGGTACCATCGAGTGAACCAAGA
TCTTTCATGATTAAGACTCGATTTAAGACCAAGGAGACAAGTGAGAAGGATGAAGATGAT
GAAAAAGAGGAAAAAGAGGAAAAGGAGGTAAAGAAAACAAAGAAAAAATCGACCAAGAAG
AAATCGAAGAAAAAATCATCGAAAAAGTCTTCCAAAAAATCAAAGAAAAAATCAAAGAAG
AAAAAATCGAAAAAGAAGAAGAAAAAGAAGAAAAAATCATGTGGTTGTTGCTGTTGCTGT
TGTAAATGATCAACAATTAGTGTTAATTGTTCATTAAGACAAAAAGGGAAATATGTAAAT
CATATAATCATGTGATTCTAATGACAATAAAGTGTTTATTTAATCATGAAAAAAAAGAAA
AATCAAAAACATACAATTGATGAATCAAAGAAAAAAAAACAATAATCCGAATCACACA
>Pcit_ERR044692_fastq_contig_36
AATTATTTAATCATCATTATCCCTTTCGATCATAATTACACATTAGTAGACAAAATGTCT
AATCCAGTTGAATTAAATGAAGGTGATATATTTGGCCTTGGTAATCCTTTACTTGATCTA
ATCTCAGAGGTTGATGGCGATTTCCTGGTAAAATATGGTTTAAAAGCCGACGATGCTATT
CTTTATGAAGATAAGCATCAGGGTTTGGAAAAAGAAATGCTTACCAAATATCAAGTCAAT
TATGTTGCTGGTGGTGCTGTTCAAAATACCATGAGAATTACTGAATGGCTACTTGGATTT
AAGCCTAATATTTGTACTTACATGGGTTGTATTGGTAAAGATGAATTTGGTAATAGAATG
CAGCAAGAAGCTATCAAAGACAAAATCAATTGCATCTATCGTATTGATGATAATGAAAAG
ACTGGCTACTGTTGTGTTCTAGTTACTGATAAAGGTAAAGCTAGGTCACTTGTCGCTTAT
TTGGGAGCAGCAAATCATATGAAAAAGGAGCATCTCATGGAGAATTGGTCATTTGTCGAG
AAGGCTAAAATTCTTTACGTTTCTGGTTTCCATTTGACTGTTTGCGTTCCTGCCATTTTA
GAGGTTGCTAAACATGCAGCTAATTCAGACGAGAAACGATTCTGTTTCAATTTAAGTGCT
CCTTTCGTTTGTGAATTTTTCAAAAATGACCTGATGAGTGTTTTACCCTATGTTGATATA
CTTTTCGGTAATGATACTGAAGCCTCAGCATTGGCCTTGGCTCATGGCTGGGAAGCTAAG
GAAATTTCAGAAATTGCCATGTTAATCGCTAAAGGGGAAAAGGTTAACCCTAAGAAATCA
AGAATGGTTGTGATAACTCGTGGTGCAGATCCAATAGTTGTCGCAACAAGCGATTCTGAC
TCAGTTTCAACTTATCCCGTTGATAAACTTGAATCGGGAAAAATCATCGACACCAATGGA
GCGGGTGATGCTTTTGTCGCTGGTTTCATTTCTCAATTGATTCTTAAGGCAAATGTTGAT
AATTGTATCAAGGCTGGTTCTTATGCTGCCCAACAAATCATCCAATGTGAAGGAGCTCAA
TATCCCTCACATCCAGCTCAAATTAAATTCTAGCTTATTAATTAGATTGAAAATAATTCT
TTGGTTTTTTTTCAATTAATCATTTACATTTTACTTTTGCTGCTTTATTTCTATTGGTTT
TGGGACTGGAACAATATTTTTTCTTTCAACTTCTTATCAATATACAGAAAAACCTTTAGT
GCCATGATTAACTCATTTTCTGGTTAACAATTGAACAAATTATTTTGA
>Pcit_ERR044692_fastq_contig_37
ACTGGTGCCATCAAAAATACTGAATGTATCCAATACGTTAACGGTTCATCCGCTTCCGAT
TGTATCTTCCTCCGATCATCAATCATCTACTCTCTCCACCACATGGTTCCCGTTTCACCA
AAACTTTTACGATCAATTGTCCTTCCAGTTTTCCAAAACAAGTATGAATCATACGAGCTT
CGACTTGCTGCTTTCACCGTCTTCATGGCCGCTGGTCCAAAGCCCCATGAACTTCACGCT
GTTGCTGAAGTCACTCGAGATGAGACCAACCGACAAGTCATCTCAATGGTCCGATCAGTC
CTTGAGGAGACTGCCAACCTTACCCAAGCTTGTCACCTTCCTCTTGCCGCTGCTGCTCGA
GAAATCATCCCAACCCTCCCAGTTTACAACTTCGACGGTGTTTACTCACGAGCTTCATAC
AACGAATGGTACAGTGAAGAAAAATCAACTGGTTTCTTCTTGAACGGACAATATGTCGCC
AACAACATGTCATTCATCCCACGACACGGTTACCTTTCACTCGGTTCCCACTGGAAATCA
TTGACCAACTCATGGTTGACCATCGCTTACCAACAAAAGGGACTTGAACCCCTTCTCCTC
GCCAAGATTGAACAAATCTTCAGCCCTGAATGGTTCATGGCCACTCTCTCAAAGTCCGGT
AAGGTTCAAGGTGAAAAACCAATCGATGAAATCTTCAAGACTCTTGGTATCACCGAGCGA
GCTGAAGAAGAAGCTAAGGTTAAACTTTTCTTCAAATTGTTCGAACAAACTTCCCTCTTC
ACTTTGGACAAACACACCATCGAAGCTGCTTACAAACAATTCAACCATGTTGTTCGAAAC
TTCGTCGGTCAAGTTAACGCCCGAACTGAATACAATTGGGTTCGATTCACCATGCAATCA
GGCTACGTTCATGTTGTCCCAAGTGACCTCGGTTTAC
>Pcit_ERR044692_fastq_contig_38
TTCCTCTCTCTCTCTCTCTCTCTCTCTCCTCAATCGTCCACCATCAAAGATGAATTTAAA
GCTCTTTCAGCTTTGTTATTATTGTTATGCTGTGTAATTAATGGTTTAATTAATTAATTT
TTGTGGGTAACTAATGGACTCCAATTTGAGTACAAGCAGTGCTGGTTCACATAATAGTGA
TAAAGACTCAATTATTATTTTATCTGGTGATATGACACCCGAGAAACGGAGTAGCGGCCA
AGTTGGAGGTGATGGCCGTAAAAGAAAACGTAAAGTTGATGATGGAGGAATCACTGCTGC
TGCCATTGTTGCTGGAGGTAATACTGGTAGTGTAATTGGTGTAAACACTGGAGTTGGAGG
AATTGGAGGAGGTGGAGGAGGAGGTGGTGGTGGTGGTGGTGGTAATGGAGGTGTCCAGGG
AATACCCAATACCCGAGGACAAACACCAAATAGTAGCTCGAAAAATGCTCGTGGTGATTT
TAAGAAAATTAATGATTACTTTAAGCAACATCAAAGCTTCTCACCTAGTCGCTACGGAGG
ATCAAGATCACCAACCTCACAAGGATATTCACATTACATGTATCCTCCACCTTCCTCTCC
AGGTACTGTTGGTAATATTCCTGTTTCACCTTCGGTCTCAGTAGCCGGTAATCCTTTAAG
CTCACCACCAAATACACCAATAGCATCAGATTGGGTTGGAGGTAATTCCAATCCAGATTA
TTCAAATCTTATGGGTCCACCTTTGTCCGGTTTAACAATGTCTAGACAAGGTACCGTAGG
TCCAGTGGTATCTGTTGTTAATAATTCAGTGGGACCTTCAACAGTACAACAACAACAGCA
ACAGCAGCAGCAACAACAACAGCAGCAGCAACAAGCACCACCACCAAACGCCAATTATCC
AACTTATTACTCAAATTGTGTTTCAAGAGCTGTACAGACTGACGTAACAATGAAACAATT
ACGTGAAATAGAATCTAAAAGTGCGTTGGATTTAGAGGAACGTGATGGTAAAATAGACGA
TCTCCAAAGGACAGGAGATGAATTGAAAAGACAATTACAAGTCCAGTCAAAGTTAATAGA
CAAACAAAAGGATCAATTAGCCAAGTCAACAGAAGTTACCAAAATGTTGTTAATAGAGAA
ATCACAAATGGAAAAGAAAGCCGCTCGGCAAAAGTGCATGCAAAATCGTTTAAGATTGGG
ACAATTTGTTACTCAAAGGCAAGGTGCATCGTTTGTTGAAAATTGGAATGATGGACATGC
CTTTACGGAATTAATGAAAAAACAGGAGCAAATAGCTGCTGAAAGGGAGGAGATAGAACG
TCAAAGGAAACTGTTGGCCAAAAAGAAACCCAACAATGTACAGATTAAAAAAGGTGATAG
GTCATCCAATGTAACAACAAATCAATCATCAAACCAAGGTTCCAATGGTAGTAACCAAGT
GATATCAACCAATTTAACACAATTATCCAATGGTACGCTCTCTGGTTCCGGAGCAGCTTT
TACCGATTTTGTTAAACCCGAGCCAGTGGCAAGTTCATCTGGTGCTCAAAAAGACTATAC
CATGTATGAATATTATGAGATGGATGAGATATTGAAATTACGGCAACAAGCTTTAAAGAA
GGAGGATGCCGATCTTCAACTAGAATTAGAAAAATTGGAAAGAGAAAGAAATCTACACAT
TCGAGAATTAAAAAGGATACATAATGAAGATCAATCTCGATTTAACAATCATGCTGTGTT
AAATGACAGGTATCTTCTGTTAACTTTATTGGGTAAAGGTGGTTTCAGTGAAGTGCACAA
AGCGTTTGACCTGAAAGAACAGAAATACGTTGCCTGTAAAATTCATCAATTAAATAAGGA
TTGGAAAGATGATAAAAAGGCCAATTATATCAAACACGCTCTTAGGGAATACAATATACA
CAAAAAATTGGATCATCCAAGGATTGTGAGGTTATTTGATGTCTTTGAAATAGATCCCAA
TTCATTTTGTACTGTACTGGAATACTGTGATGGACATGATTTAGATTTCTACCTTAAACA
ACACAAATGCATTCCTGAAAGGGAGGCTCGATCTATTATTATGCAAGTGGTTCACGCCTT
GAAGTATCTCAATGAAATTAAACCACCGATAATCCATTATGATCTTAAGCCTGGTAATAT
TCTACTCGGAAGTGGAAGTATTAGCGGAGAAATTAAAATCACTGATTTCGGTCTTAGTAA
AATAATGGATGATGAAAATTATAGTCCCGATCATGGCATGGATTTAACATCACAGGGAGC
AGGGACTTACTGGTATCTTCCTCCAGAATGTTTTGTTGTCGGCAAAAATCCTCCTAAAAT
CTCATCCAAAGTAGATGTATGGAGTGTAGGTGTTATATTTTACCAATGCCTTTATGGGAA
AAAGCCTTTTGGACATAATCAATCCCAAGCCACTATTTTAGAAGAAAATACAATACTGAA
GGCAACCGAAGTAGAATTCCCAGCAAAACCCGCTGTCAGTATTGATGCTAAGCACTTTAT
TCGTCGATGCCTTCAATATAAGAAAGAGGATAGAATAGACGTGCTGTCCTTATCCTGTGA
AGATTATCTTAAACCCAGCACGAAGCATGGTAGAGGAAGTAATTCTAATGATAAATCAAG
TTCATCATATTCCTGAAAGAGAGGAGAGAGAGAAATAAAAAAGGACAAAGATTGGATGAT
CAAAACAACAACAAACACAACTATAAATACAACAACCAACACAACCACATCAACTAAAAT
CAAGAAACGGAGACTACAATAACAACAAGACACACGATAAGATAATATAATACCACCATT
GAGCTCATGATTTTTTTACCATTTATTATCTAATCATCATTATCATGATTGGAGTGGATT
TTGCAACCGATTATGAAATTGTGAATAGTGAATTCATATTCATTAAAATCAAAATTAAAA
ATCTTTCTCATCTGAAGCCATCTTTCTCTCTCTCTCTCT
>Pcit_ERR044692_fastq_contig_39
TTTGAATACTTAGGAATAAAAAGGAAAAAACTTTTTACTCTTAAAAATGAAGTTTAATAA
TCACCTTTGTTATCAATTGTCAATTAACTCATAGCAACAGGTTGATTTGACCAAGGTCAA
CTTAACTGTTCAAAAATTAAAAATTTAACAAGTTTGATCGAGTTTATTAAACTACAGGGT
ATGAAGCGGATTCAGCGATACCACACATGTTTTTATCTCGAATAACTCGAATGTAACCTT
CTTCACCCCAGTCTGCGCCCCATGAATTCTTGACGATCCAGTAAGGTGTTCCATTATCGA
CTCCGTATCCAACAGCAGTGACACCATGGTCAAGATTCTCAGGATCACATGATCGTGAGT
TAAGGATTCCAGAATCATAGAGTTGGAAAGGTGTAGCATCTACAGCGACGGAAACGACTC
CTTTAGCGACAGCTTGGAGAAGGGATTTTTCATCTCCTTCAGGAATATCAACATAAGATG
AAACAGTAGCACCAACAGATGATTTTGAGAATTTGCAGTTCTTGCTGTCTCGACCACTTC
CTGAAGTGTATGGATAACTGGCTTCAGTGTCAATGCCTTTGTTGGATTTGACATAATCGA
AAGCGTAGTCCATTAAACCACCATTGCAACCTTGGTTTCCTTGTTTCCATGAACAATCAA
CCAAATTTTGCTCAGAAAGTGAGACCAATTTACCGGTTTTTTGTGCGTTAGCTGCTTCGA
TAGAAGCAATGGCAGAGAATGCCCAGCATGAACCACATTGACCTTGATCTTTGACCTCTG
TGACGATTGATGATCGCCAATCAACGGATTCAGGAACAGATTGGGTAAAGTTGACGTTGT
GAATAAGAGGAGCGGGCTTTCTGTGGATCGATTTGTAACCAAGTCGAGTAGCTTTGAATT
CCTCTGCGGTCAAATCAGCAAACTTGTTGACTCCCAATCGGTAAGTGTGAACTCCATTGT
CGGCTTCTCGGTTGTGGGCATTGATTTTTTTCAGATTGGTACTGAAAATTGATTTTCGAG
TTGACTCTTCGGTTGATGAAGCGTAGACTTTGTTGTGCTTGGCCTTGAATGATTCCCATT
CGTTGTTGAAGGAAAGATTCGCGGCAGTGGCCAAAGCGAAAAGAGCGATGAAACAAACAA
ATCGAATCATTTTAATTCCAATTGTAATGGTTGGTGTTTAATGGACGAGAATTTAATTAA
CTATGATAATTATTTTCTTCTCT
>Pcit_ERR044692_fastq_contig_40
ACTTTAGTCACAACATCTTTTGGTATTTATTGTGATTCATTTTAATGATTATGTTTACAT
TGTTTTTCTTTTAATCATCATCTCCATTTTAATCACAATTAACTCAATTTATGTTGATTT
TAAATCCTATTAAAGGGGATAGTCTTGGTGATCAACATTTTAATTGGAATTTAATTTTAT
ACGGTTCATGTAAATAGTAAGTGTAAATGCTTTTTATTAATCATCTTTTTCTCTTTTCAA
TTCCATCAATATTAGACTTTTTTTTTCTTTTCTTTTTTTCCCTCTAGTTAATCCTTTCGG
CCATTTTGTGACTCTCTTTGTGTGTCTAATCTCAATGTTAAATCAACGGATTTCATCTGC
TTTTGGTATTGGTTTCACCTTTTTATCTTGTGTCTGTTTACTTTAATTTAAAAGGTTATT
CGGTTGATGACAAAATCGTTGATTTTTAATTTGATTGTCATTGTTTTTACTTTAGATTGG
GGAAACTGACAATCAAATTAACAATGTAAATTATCAATTGTTTTGGATGGATTATTGTTG
GTTGGTAACATTGATGACGATTTTTTTAGAGTTGGTAGGTTAATCGTTGTTTTCCCTCCA
TTTGCTTGGGTGGCTTTTGGTTTGATTTTTTTCATGTTTGTTTTTTTTATATCTTAAAGG
ATTTTAATTTGTTCATTTCGAGTTTTTTTTTTTTAATTATTAGGGGATTGGTTTTATTTT
GGGTAATTTTTTTATTTGTTTGGGGGTTGATTGAATTTCTAATAATGAGATGATTCTTCC
TTCTCAGTTATAAAGACTTGCCTGATTCCTCCAGGAACCTGACTGGTGGTTACCCAAGAT
CTGTGCTTGGCTCTAATCATTGAAAGATTACTTTCAGCGCTATCAGCTCGATCTTCAGCA
GCCTCCAATTCTCTCTGGAATCGTCGGACTCGGGATAGATTCTGGGCGCTCATTCCCTCC
GTTTCAGCGAGTTGCCTCTTGTAAACCTTAACCTTCTCGTTCAATTTGTCACAGGCTTCT
TGAAGAAGTGTAACATTCTTGTGGTCTTCCTCGGATTGTACAAGCAATTCCTTAACTCGG
TGTTCCTTCTTTCTCATGATCTTCTGGGTCTCGGCGTGTCTTCTCTTCTCTTCTTCCAAT
TCAATCTCAACATCTCTAATTCGACTTTCCAATTTAGCAAGAACCCGTTTACCTCCAGCC
AAAGCATTAGCTTCAACCTCTTCAAGACGAACCTGTAAACTCTTAACCTCAACTTCAAGT
GACTTCTTGATTGATTCAATCTTAACATATCGTTCTTGTTCCTCAATCAAAATGTCTTTG
GTGGATTTAAGTTCAATGGTAAATCGTTGTACTCTCTCATCAGATAGTCTCAACTCCTTG
TGGACCTCATCATAATCAGCTTGAAGAGCAGAATACTCGGTTTCCAATTTACTCTTGGCA
GATGATAAGTTGATGTTAATTGTGGTCAATTCATTAATTCTTGTTTGTGATTCCTCGTAT
TGTTGTTCAGCGGTTCGCTTAGCCCGAATTGTTTGCTCAAGGGTAACTCGAAGCTCGTCC
AATTCAGCTTGAAGAGCTTGGTTTCGTCGTTGTTGAGCTCCCAATTGGTCAACAGCTTGT
TGCAATTGTCGGTGAACCTCATCGTAATGGGCTTGGAGTTCGCTAATTTGAAGAGATTGT
CGTTTGATTGTCTTTTGGAGTTCCAAGTTTTGTTTGTTGGCAACATCCAAGCTCATTTCG
AGCTCGGTGATTTGAGCTTGCATCTTCTTCTTGATTCGAGCTACTTCAGTCTTGAGTTTA
GCCTCAGCCTCAGCTAATCGCATATTCAATTGTTCAATCTCAATTTGCATTTGTTTCCTA
AGGGATTCTAATTCTTCTTCCTTGGCAAGAAGTCTTCGTTCATAATCATGTCGAACTTGA
GCCAATTCAGCAGCCAAACGTTGAGCCTTCGCCTCTTCTTGTTTCCTCATAGCTTCAGAT
TCCTTATAAGCAGCGCTAAGCTCTTCTCGCTCATTTTCTAAACGTTTAATCTCAATTTCC
ATTTCGTGGATTCGTCGGTGAGCATCGTTAAGAGCAGACTTAGCATCGGAAAGGTCATCT
TGCAATTTCTTGTTTTCTCGTGCCAAGGCTTCCTTTTGATCCTTCAATTTCTCGTATTCG
TGTGTCAATTTCTGTAATTCAGCCATCTTGTTTCTCAAGTCTCGTTGAGCATTTTCTAAC
ATACCATTGAGCTCATCAACCTTGGTCTTAAGATCAAGATTAGATCGCTCAAGAGCAGCA
CATCTCTTTTCCAAGTTTTGAGCATGGGTTGTGGCCTTCTCGAGGTCCATGATGAGAACC
TCAACTTCACTTTGGAGTCGAGATTTTTGCTTCTCAAGAGAACTGCATTTGTTAAGAAGT
GATTCCAATTGCTCTTCGTACTCGGAAATCTTTTGTGCCATCTTTCGTCGTAATTCCTCG
ACTTCATCGTTGTGAGCTTGGAGCTCAGCTTCGTATTTAGATTTCCATGAAGCACAATCT
CCATTGGCTTTAGCTAATTGTCTCTCAATGTCAAGACGTGCTTCCGATTCCTCCTCAAGT
TGAACTTTAAGAGATTCCAATTCAATTTCAATGGTGTGGCAATGGTTTTCAAGGGAAGAT
CGTTTCCTCTCTTCGTCCTCTAATCGTCGCTTGGTGTCTTCCAATTGAATAGCCAATTGA
CTCTTAATATGATTGGAATTCTCCAAATGAACCTTATACTCGTGAACCTCCTTGATCAAT
TCAGTATTTTCTTGGGATAATCGGCTCTTTGTTGCGGTAACCTCATTCACTGTTCGAGTT
AACTCTTCAATTCTGATGCTTGATTCATGAACAGTGTGTTCCAACTTTTCAACAGTCTTT
TGGATAACCAATTTATCCTTGTTAGCAGTTTCAATTTGGTTTAAAAGCTCATAAACCTCA
GCTTGAAACTTTTGCTTCTCCTTGTCAGACTTATTTTTCGCCTTTTGCAATTGATCAACT
TGATCTTGCATCTCAGCAACGGCAGCTTGGTGTTTTGATCGTAAATGATGAGCATTCTCT
TCACTCTCCAAATGAACATCTTCCAAAAGTTTTCTAAGCTTGGCAAGTTCAGAATCCCGT
TTCTTATTCATTTCGGCGAAAGTTTCACTTGAACCTTCAGTCTCTTCGAGTCGTTCAGAA
AGGCTCATCAATTGAACAGTTAAATCAGATTTCTCTCGTTCGATCCTTTGTCTGAGTTCC
CGTTCACTTTCCAAATCTTCATGAAGAAGTCGGATTTTATCCTCGAGCCTAGTAAGGGCT
CCGATATCTGTTCCATATTCAAGATCCAAATGACCACCACCACCGGATGATTTGTACATA
TATTTAGTTGACCTAACGGTTGAGGAACTCATGATTGTTGATTATTTTGATATGATGATA
CAAGTTAATTAACTTTTTTTCTGCGTTTTGAGTTAATTGCGTCAAAAACAAACAAACGAA
CAAAAAAACAAAGAAACTGTTGATTTGCTTGGAAAATGACCAAAGCAATAGAAAGCAAAT
GAACAAGGATACAAAGAGTCCACAAGTATATTGTTGATGGTGTTGTTGATGGTAATGATG
ACGATGATGAT
>Pcit_ERR044692_fastq_contig_41
TGGAGTTCGGATATCAAAGTTGACAACAGGTCGGCCGTTGAAAGCGTTTGAGTGTTTGAG
CGCGAAGGTGATCTTTCCGTCAACATTTTTCTCAGCGTATGAGGCAATGGTTGACCAGGG
TCGCCAGTATGAGTTAAGGTGGAGCTTAGCTACTTGGTAGAAAAGGTTGGTTGAGTTGAC
CAATTTTTCGTTAAGGTTTGACTTGAATTCAACGGTACCAGTGACCTTGTTGAAGTATGA
TTGCTCGTGAGCGACAAGTTGGCAAGCGTAGCTCATGAAAGTCTTTTGCTTGATATCCTT
TGAACATTGTTCGTGGTACCATGATTTGGCCTTCATTTGTTCACCGACAACTTGGTCGTC
AACAGTTCGGTGTAAGAAACCATTGATGAAGATGGTTCGGTCTTCGTGGGCAAGAGTTTC
GAAAGATTCACCCCAGGTAAGGTTAGCGATGTACTTTCCGATGAATTTGTTCAATTGGGG
AACTTCCCATTTGAGTTCAGTTGGGAGAGCAGGTCGAGCGATGTTAGCTTCGATTTGGAA
AACTCGTGGTAAACCATAGAGAGAACCTTCAGGTCGCTCAAGGGCTGAAAC
>Pcit_ERR044692_fastq_contig_42
CAACATCTCTAGTAGTAAATTAAAACCACAGCAACAGTAACAATAAAACCATAACAATCA
ATATATTAACTTACTGATTTGTTGTTGAACCATTTTCACAATTTGAATTAGTGTTGATTA
ACTTGTGTTAATATTGTGTAAAGAAAAATGGTTCGTTATAATAGTTTAATTGTTGCCACA
TCTAAACGATTAAGGGTAATTAATGATGGAAACTTGAATCTATTCGGACGTCGGAATAAT
TCAACTGCGGCTAAAATTTCATCGGATTATCATCTATCGGAACCAAAAGAGCCGCTTATC
CGTACATCAACAATTCCTGGACCTAAATCACTTGAACTGATTAAGCAATTGGATTCCATT
CAATTATCTAAATCGGTTCAATTGTTTGTTGATTATGAATCGTCCATTGGTAATTATCTT
TGCGATGCTGATGGTAACCTTTTCCTTGATATTTATTCACAAATTTCATCAATTCCATTG
GGTTACAATCATCCGGCGTTGATTGAAGCGCTAAGAGACCCAGCAAATACATCGGCTTTC
ATAAATCGACCCGCTCTCGGTATTTTACCACCGAAAGATTTGGTTAATCGTTTGAAAGGT
TCGTTACTTTCCATTGCACCTCCAGGATTAAACGAAGTACAAACAATGGCTTGTGGCTCT
TGTTCCGTTGAAAATGCTCTTAAAGCGGCTTTCATTTGGTATCAGACGCGAATTCGTGAT
GGCCGTGAATTAACACCCGAAGAGATGGAATCAACTTTAGTTAATCAATATCCTGGATCA
CCATATCTAACAATTTTGTCTTTCAAACATGGTTTCCATGGGCGAACCTTGGGAGCTTTA
AGTTGTACTCATTCAAAATATATTCACAAATTGGATGTTCCTGCATTTGATTGGCCTATT
GCTCCTTATCCTATTTATAAATATCCCCTCGAGGCTAATGAACGGGAAAACAAGGCCACT
GATGATCAGTGTCTTGAAGAGATTCAAGATTTAATTGAAAGATTTAACAAGAAAGGTCGA
CCCGTTGCTGGGTTAATCGTTGAACCCATTCAAGGTGAAGGTGGTGATAATCGAGGATCA
AATTATTTCTTTCAACAATTAAGGAAAATTGCTAAATCTCATCAAGTTGTCTTCATCTGT
GATGAGGTTCAAACTGGTTGTGGTCCAACAGGAAAATTCTGGGCCCATGAACATTGGGGT
CTAGATAATCCACCAGATATCGTCACTTTTAGTAAGAAAATGTTGACCGGTGGCTATTTT
TACAAAGGTCATTTACGACCTGATCAGAGTTTCCGTATATTTAATACTTGGCTTGGCGAT
CCATCAAAATTGGCTCTCCTTGAGAAAGTTATTCAAGTTGTTAAACGAGACAATTTACTT
GAATCCATAATTGAAACTGGTAATCAAATGTTAACCGGATTAAAAGAGGCTGAATCTCGT
TTTCCAAATTTAGTCTCAAAGGCCAGGGGAATTGGTACATTTTGTGCAATAGATTTTAAC
ACAGCCGAATTAAGAAATGAGGTAATTAATCGTCTCCATCAAAAGGGAATCCATTGCGGT
GGATCAGGAGCAGCTTCATTGAGAATCCGAACAACATTGACCTTTAACAATCAACATAAC
AATATCTTCATCGATCGATTCCATAAGGTATTAGCCGAATTGAACAATTAAAGATCATAA
ATCATGATCAACACTGAGAAGGAGAGAAAGAGAAAAAAAGAAAAGAAAAGA
>Pcit_ERR044692_fastq_contig_43
AGATGGAGCTACTGGTTAGTCTCACGTTGCCTTTTCTTTTTTTCTTTTTCACATAAAAGG
CTCAGAGTCGCCACTCCCTTAATATTATGCAAATATTTTATTCGCCACCATTTTACTCAC
CGTCTTCGTCACCGATCTCTTTTAATAATTTACATTAATTCGAGTCTTTTTAAATTGTTC
GTAATCAATTTAATCATCATCTTATTATTCGTATCATTATCATCTGTCTTATTACTTTCT
TTTGATTCTCTGTCGCATTTCGCGATTTTCTTTCATTAATTGTGTGTCATTTTTGTCTCT
CTCTCTTATTCTCTTCTATTCTTCTTAGTTTTTTTCTCTTTTCTTCTTCTTCTCTTTTTC
TGATTGGTTCAAATTGAATATTCACCAGTTGAACACTTACACACATTTAAACGGACCATC
TTTCACCATCTTCTTCTAACCATCCGAATAAACTGTCTTTTTGTTTTCCTTCCTGTGGTT
TAAATTTGTTTTCTCTTGAGAATTTTTCTGGTGTCTCTTGTGGAATTCTCTTGTCTTCTT
AGCCGTCAACCCAAACAAAACTTGAAATACTCTTTGTTTTTCTTTATATTATTGTATTTA
AATCTTTGATAATATGACGAGTGTTGTTGAAACTGCTCCTGCTGTCGTTGCCACTGAAGG
TACAACTGATTCCAAAATTGAGGATAAAGTTGGTGGTGGTGATACCAATAATACCAATAA
TTCAACTACTGTTGTTGGTGCTGATGATGAACAATCAAAGAAAACAACAGAGGCAACTAC
TGAAGAATCAAATAAAGATGCTGTTACTGGTGGAAAACCTAAACCAAGTGTACACAAAGT
AGATTTTGAGGAAGGAAAAGTCTACTTGTATCAATTTGAAAGATGTGCATCATTACCATC
ATCATCATCCCACTGTCTTAAATTGGAGACATTTTTACGAATGGCAAATATTCCATATGA
GAATGTTGATCATAAAATGAGATACAAATCAAGTAAAGGAGATATGCCATTTGTAGAATT
GAATGGACGTGAAATTGCTGAGACCGATGCTATAATTGAGGAATTATCGAAAGAATTTAA
GATTGATTTAAATTCTGATTTGACAGGCGAGCAAAAAGTCATAGCCCATGCTTTAGAATC
TATGCTTGAGAATCATACCGCTTGGATTATTAAACATTGGCGATTTAAACACCCACAAGA
GTTTCTTAAAGTTTCTGGAACTGATATAAAGAAGACAATTAACTCTAAGCTACCTCAATC
AGTTCTCAATTTTATGTTCAAAATAGGATTCAAAAGTAATATCAAAGACCTTATTGGGCA
TGGCATTGGTCGTCATGATGCTGAACAAGTATATGCTACTGGGCGTAAAGATTTGGAAAT
GCTAAGCAATGCATTAGGCGATAAGCAGTATTTCTTTGGAGATAAACCCCGATTGTTGGA
TGCTGAGGTTTTCTCGATACTTGCCCAATTCATTTTTGTTCCATTCGAGAATTACGATGA
ATTTATCAAGAATGATACTTCTAATCTATTCAAATTTGTTGAGAGAATGAAGGAACAATA
CTGGAAGGATTGGGATACAATTTGTCAAGCGGTTGAAGTTGAATCAGGCAAAAAGGAAGG
TGAATCAGAAGACACCAAGAAATCTGACGAAGCTATCGAAGAAGAAAAGAAAAAGAAAGA
AGAGCTCAAAAAAGAAAAGGAGGAAAAGAAACGTAAAGAGAAAGAAGAAAGAGAGAAGAA
AAAGAAGGAAGAGAAAGAAGAGAAAGAGCGAAAGAAGCGCGAAGCAAAGGAAAAAGCAGA
AAAAGAAAAAGCTGAGAAAGAAAAGGCCGAAAAAGAGAAGGCAGAGAAAGAAAAGGCTGA
AAAGGAGAAAGCTGAACAAGAGAAAAAAGAAGCCGAAGCAAAAGCTGAAGGTGAAAAAGG
AACTGATGGAGGAGATAAAGCTGATAAATCTGGTGGTGAAGTAGATGAATCTCAAGGTAA
AAGCGAAGCTGGTGGTGGTGGTGAAGTCGGTGAAAAATCAGCGGAGAAAAAAGATGATAC
CAAAGAAAGTGAAGGAAAATCCGGTTAAAGAACATTTTATATCGTTTGTTTATTTTATTC
CCGATAACATAAA
>Pcit_ERR044692_fastq_contig_44
AACTGTTCGAGTACTGGTCACCCTGGCATTAGATGCGGTTACCGAAGGATTTTTCATCAA
ACGAACTGTGAAACAATTGTTATTTGAAGGTTATCCCGATCTTCTAACGACCTTTGGTCC
TGTTCTCAATCCCGGTATTCCATCTAACAATGGTCGATTTGGTTACATGTTCCCGAAAAA
TAATACGGACGATGGTCAATATACAATTTTCTCGGGAGTTGATTCGATTAACTTGCTCAA
TGTTATTGATAAATATAATGGAAAGGAAAAATTGTCTTATTGGTCAACGGAAGAATGTAA
TTCATTGAATGGATCGACAAATGGTCAAATGGGACCTCCATTGATTCACAATGGTGGACT
TTCAAGTCAACAGAAACAATATCATGCATATTCAACTCATGGTTACGACAGTCAACAAGT
TAATCAATATGAAGAAGATGCTGATCATTTTGGTTTAGGTGAACAGCCTCCATTTATTAA
GATTTTTACCTCAGAGATTTGCCGATTATTGCATCTAAGATACAATTCAACTCATCAACC
CTATCCCGATCTCTCTGTCCACCGATACACATTTGATGAGACCAATTTTGCCTCCGCAGC
CGATTACCCGCCCAATGAATGTTACATTAGTAAACTTCCCGCTCCAGCTCCTTCTTTACT
TTATTCACTCTCTCGTAATCCACCGTCATCATCATTGTCTTCATCTCTTTCCTCCTTAAC
ACAACCCTCACCTCTGTCATCGTCATCATCATCTTCATCCACACCACCACCATCCGGAGG
ACCTGTAGCAGGAGGAGGATTAACATCAATTTTTCGTCCTCGACGTGAACCCTTTGCCTC
CGGAGTTTTTGATCTTTCAGCCTGTAAATTTGGTGCACCCTTTTTAATATCACAACCTCA
CTTTCTCAATAGTCATCCTGTTTATCGTAATTCAGTTGTCGGCCTTTCGCCCAATGAAAG
TCGCCATTCTTTCTGGATGGACATTGAACCATTAACTGGATCAACCGTCAACATGGCTGC
TCGATTTCAACTAAATGTCGCCATAAATAAAGCTCCAGGTCTTTTCCGTTATCGTAATAT
ACCTGAGATTGTTTTCCCAATATTTTGGCAAGAATATCATTTTGAATTCACCAGAGATTT
GGCTCAACAACTAATTGATTTACGAGCTATGCCTTACCTTATATCATCGATATCATTTTA
CACCTTCCTTTCGATAGGAATTGTACTGGTCCTAATCTCCATTTTAGTTTATGTGATTCC
ATTTCTCAAGATTCATAATCTTGAAATCCACAGTAAACATATCCAAGGAAATTTAAATAC
ACTCACCAAATCTTCAAGAGAGGATGATCGAGAAATATTAAGCCGGAAGACATCATCTAA
TTCATCTGGTGATGGATCGGATAACCAAG
>Pcit_ERR044692_fastq_contig_45
CTAAATTGTAAACAAAAGTTAATGACTTCATTAATTCAATTTAGATAATAATGACAATTA
TATTGGTCTATGCTTAACTATCGGTAAATTATCCTTAAGGATGAAAAAACATTAACTTTT
TTAAGCATAATTAGACTCCAATGATTTCACAATTCAATGATTGAGCTTGATTGAGATGAT
TGTCTTTGTTGTTGTTTCTTCAATCTAACAAATGATTGTGATGATGACATGAGATTATGA
ATGGATGTGAAATTGTGGATGATGAAATAATTTGCGAAATAGGGAGAGAGGGAGAGAGAG
AAAGTTAAAGATTAAGATAATCAATGATTAACACACAAATTAACAATTAAGGGAAGGGAT
TAGAAAGAGATCAAATTATTCATCGTCAGTGACAACATTTAAAGCGACAGTTGCATTCGT
TTCCCCGGTGGGGTCCGTTAATTTGACCGAAAACTGTCCAATGTCCGTAAGTAGGGTTGC
TGGAAGTGCCAGTGAATACTTTTTCGGACTTTCTTTGGTCATTTTATGATGACTACTTGT
CTCGGAGATTATTTTACCATCCTGGAACCATTGAGCTGATGTAACGGCCTTTTTAGTTTC
GACGGTGAAATTTGCAGATTTACCTAATTGAACGGTTACCGATTGTGGAAAGGTAACAAT
TTCTGGACCTTTGATTTCCTCTTCAGGAACGATAACTTGGAGAGTGCAACTTGAAAAGGC
TTCGCCAGATTCATTGAATGCCTCGCAGGTATAAGTTCCGGCATCTTCCGGATAAATTTC
AGTCACAATTAAATAATAATCATCTCCATCATTCTTATATTGGAAATCTTTGCTTGGTTT
AATTTCCTTGTCGTTGTGAAGCCAAATTACTTCAAATTTAGTTGAGCCTTTAACTGTAAA
TTTAAGGGTAACATCTTTATCTCCATCTTTGGTGATCATACTTTTCAGATGAGAAATGAT
TCTTGGTGAACCCTTAGCAGAACCTTGTTTAGCCCCAGGCGTTGGATTTGGCATAGGGAT
AACAGTTAATTTGCATTTAGTTGTTACTGTTCCTTGTGAATTTGTTGCTTTACAAACATA
TTCACCTTCATCTTCAGGGAAAACCTCACCAATGGCCAATGAAGCGACTCCGTTTTTATA
TTTAAGATCAATAATATCGGACGATCTTAATATCTCATCATTTTTACTCCATTCTACCTG
AGGTTCTGGGACACCCTTAATGCTACATTTCAATAGTAATGAGTCTCCATCTTTAATCTC
CAGGTCTGATAGTTTCTCCATAAATTCTGGTATACTTTCAGCATCTTCGGGTAATGCTAA
ATCTTTGGTTCGAGTTCTGGAAGGACTGATATCACCTGATTCACTTTCACCGTAACGTTT
TGCTACGGGCTTTTTAAGTGTCATATCAGGACTCGCTGCAGAGAGTGGAGTGACACTTCT
GATGGGCGAGGGTGCAGAGTGACCTCCAACACCACTACCACCACCACCACTGCCTAATGA
ACTTGCTGGTGACAATCTTGTCTTAAAATCTGACGATGTTGATTTATAATCACTTTTATG
TTTCTGATGAGATGAGGACGATGTCGATTTAAAATCTGATTTGTGGCTTGAAGATGATAA
ATAATCTCGATGAGCAGTTGTTGATGAGGATGTGGTTACCTTTGTAAACTTATTTGAATA
TTGATTATCACTAGTTGTTGATGATGAACTTGAATATGTTGATCCGGCTTTTTTCACGGT
TGAATAATTGGCTGAGGAAGTGTAATCCTTTTTATAGCCCGAGGAGGAAGTGTGATGATG
ATGATAACCGGTTGATGAAGATGTGGAGGTGGCGGAGTGGGGAACAGGTAAATCATTGAT
AAACGAGCCCATCGGTGAAGCTATGGAAGGTGCTTTATGAGCTGCTGTCGGTTTAGGGCC
AGAAACAACCGGTGCCCCGGGCGGTGGGCCTACTTTACGTTTTTCAACGATTACCTGGCA
AGAGCTTTCGGCTTCACCAAGCGAATTAGTTGCCGTTACCGTATATTTACCGGCATCTTC
TAAGGTACATGATTGAATGTCACAGGTAATAACACCCGCTGCATGGGTCATTGTGTAATC
ATATTTGGACAATTCTTTGCCATCTTTAAACCATCGGATCTCTGGTGGTGGTTTACCCTG
TAAACAGGCCAATAGTTTCACTCCAATGCCACTTTGAATCACTCGAGGTCTCAAATGGAA
TGTGAAAACTGGCCCACAATCAGGTTCATCGAGCCACAATGGAGGAGGTGGATCTCGACG
ACGTACTTTGGGCTCATCTAGGCGAACCTGGGGTATATCCAGGGGTTTAGATTGGACGTT
TAAGAAAACGGGCTCTTCTCTCCAACCATAAGTATTTTCAGCACGAATAATGTATTCACC
TCGATCGTCAAGTTTACAACGATTAATGATGAATGTAAAATCGTGACCTTCGTATCTCTT
CATGTATTTAACACTTTGCTTCAGTTCAGAGTTATCATGATACCAGGCGAGTGTAACTGG
TGCTGCAGCGATGACCCGACAGAAAAATTTGGCCGCTTGACCTTCATAGGCAAAGGTTGA
CTGTGGACGGATAACAAATCGAGGGGCAGCTTCACGACGATCGATGTAAGTCTCATGGAT
TTTGTATCTTTCTTCGTGTAATTTACGAAGTGACGAATAATTTGAAATATGACCAATTGG
TAAAAGAACTGACCACCAATAGTCACCATATTTGGCACGAATTCGATCACGAATTGGAAC
ATATTTTCTATTTGGTATGGGTGTCGTTCCACCGGTGGTTCCTTTAAGCCAAGCGTGTTC
TAAACACTCATGGGCAGTTAAACGTTTCTCCTTGTGTCGAGTTAATAATTTACGAATAAA
ATCTTTAGCCTCTGATGAGATGTTTCTAAAAGCGTCTTCATCGAAATCCCAATCACAGGC
TTTCACATTTTTCAGCGTCTCAATGTCATTGTCACCAGCGAAAGGTGATAAACCCGAAAG
TAGAACATAAGCCAAAACGCCAACAGCCCACATGTCGGTGTAAAATCCAACTGGTTCCCG
TTCAACGATCTCTGGTGCAGCAAATTCAGCGGTTCCAGTTGATATTTTGATTACTTCGTT
TGGATCAAGTTTAGCGGCCAAACCAAAGTCGATGATTTTAACGGCCGATGAATTTTTGGT
CTGGCACATTATATTTTCTGGTTTCAAGTCGAGATGGATAATGTTTTTCTCGTGCATATG
CTTTACACCCTCGCAAATTTGTCTCATATAATTGATAACCTCTGCTTCCGACATGTGATA
ACCTTCCGTTGTAATGCGCTCGAAAAGTTCACCCCCTGACATGAACTCGTAAATTAAGAT
CATTTCATCATCATCTTCGAAGGCATCGTGTAAACGGATCAACTTATTGTGATGAAGTTG
ATTCATTATATCAATTTCTTTACGAATAACTGATTTCTCGTAAGGATGAGCCACTGGAAT
GAATTTAGCGGCAAATATTTGACCTGATCGTTTCTCTCGGCACCTATGGACAACTCCAAA
TGCACCGGTACCAATTTCCTCCAAGACATCATAGAAATCGTAAATAGACGAAGTCTTAAT
ATCAACTGGACCTTGGAATTTGATCTCTTCCGTTACAAATTGATCGTAATTGGTTATTTT
ACCTTCATCTTTACCTCGAACCTTTCGTCCATGAGCATCGGTTAACCAATGGCGTTTCTT
TAATTTATCCTTTTCGCTTGGTCGTGTACGAATCACTGAGGTCACATCGGAAGGTTCACT
TCGTCCGTAAATGTTTTCAGCGTACACACGGAATTCATATTCTTTCTCAGGATTTAACCC
GGTGACCTGGTGAAGGGTAAATCGGGTATTGGCACAACGAACCCAAGTTGACATTGTTGG
TTCTTTCTTCTCGATCATATAAGTTGTTATCGAACTGCCACCATCCCAAGCCGGTGGTTT
CCATGACATGGTGATAAATTCATCGCCCACTGTCTCAACTGTCGGGAATCTTGGCGGATC
AGGTCGATCAGAAATCGATACTTTGATTACCGCTGAATCAGAACCAAGTTCATTTTCTGC
TTTAATCGAGTAAAGTCCATTGTCTTCCCGTGATGCATCGCGAATCACAAGGATCGCGTG
TCTTTCCTTAATTTGTACATCAAAATGAGCACCCGATTCGATTTCCTCACCTTCCTTAAA
CCACTTGATCTTTGGCTTAGGAAAACCAGTGAAAGGAATTTTAATGATCACATTTTCTCC
GCGATCAAAACAGGCCATTTCCTTGAAACGAGGTGGTACATGGATTTTAGGTGCTGTTTT
AATGATCAGTTCACCTCTTGAGGTTCGAACACCACCTTTGTTGGTCGCTCGACAAGTGTA
CTCGTCGGCATCCTCACCATACACATTAGATATTCCCAGAATGTAATTGTCTCCGTCTTT
TAAGATGGCATATTTGCCACCATCGTGAATTTCTCGAGCTCCCTTGTACCAGGTCACATG
AGGTGTTGGCGTTCCCGTTATTGTACAAGTAAATTGAGCCGATTTATTTTCAATAACCAT
AACATTTTTTAAGGGCGTTACGAATTCGGGTGGAACCGCTGCTTGGGGATCTTTAATCTT
AACCGACCCGGATGCTTGAGATGGAGGTGAATTTCCGGCCTCATTAACGGCAAATACACG
GAACTCATATTGACGATCTTCTATCAGATTACTAATGTTTATTTGAGTTGGATGACAAAG
AGACATCGAGTTGACTGGTTGCCAACCTTGAGTACCAACTTCCCGTTTCTCGATGAGATA
ACCAAGAATTCTTGACCCTCCGTCTGATTCTGGTTTGGCCCATGAGAGATTAACAAAATC
ACCACCAACCTCGGTAACATCTGGTACTCCTGGTGCTGAAGGTGGATCAAAGGGTAATTT
GGCAATGATCGGTTTATCACCGACCAATGGAATACTTTGACCATTCTCATTAACGGCCAT
TACACGGAATAAATATTCACCATTTTGTGTCAATCCCTGGACGACGGTTGATGTATCCCG
ACACATGGATGCAACTGTGACCCATTGTCCCATTGAAGTTTCCTTTCGTTCAATAACGTA
ATGTGTCACCTTACAACCACCATTGTGAGTCGGTGGTCTCCAGGAAAGAGCGGCCGAATG
AGCGGTAACATCGGCAACTCCCAATGGACCAACAGGTGGACCAGGTAAACCAGTGACCAT
TAAAATGAAATTGGCATCAGCTGAACCAGAATCATTTTTAACAACCAACTTGTATTTACC
TTGATCACCTTTGGCCACATCACGGACAAAAATGATCGCATAATCGTCAAACAAAGTGAC
CTTAAGATGATCACTTTCTGATATTTCAAGTCCATCCTTATAAAGAGTAACCTCAAATGG
ACTTGACCCACTGAAGTAAATTTTAACTTTACCGTTATCATGTTCGGGGAAGAAAACTTC
CTCTGGACATCTCAGGATCGAGGGTGGGGACGCGATCTTAAGTAAAGCTGAACAACGATC
TGAACCAAGGGGATTTGTCACCTCGCAAGTATAAGTACCTTCGTCTACTTCGAGAACTTC
ATCAAACACCAATCGGTAAACACCTTCGCCATCGTCAAGAGCACGAATTCGTGTTCCAAG
TAAGACCTCAACTCCGTTTTTAAGCCAACGAGCCTTTGGAACGGGTTTACCCATAGCCTC
ACATTCAAATCGTAAAGTACCCTTGAGATTGGCGTTTTTATTGAACAATTTACGAACAAA
TTCAGGTTTAACACCGTCTGCAATATCGGTAACCTTAACGGGCTGTGCAAGAGCACATGG
TTCACTTTTACCAGCCGCGTTCACAGCGGACACTTGGAATTCATATTCATTGTTTTCAAT
CAAATTTAAAACTGTATACTGACAATCAAGGCAACCATACTCGTTGACCTTAATCCAATA
GGTTGATCCTTTTTCCCGTCTTTCGACAACGTAAGCGCTAATCTTTGATCCACCATCAGA
TTTAGGTTTATTCCAGGCCAGGTCAACATATGATTTACCAACTTTGGTGATGTGAAGATT
TTGTGGTGGTGAGGGAACACTAAATTTAGGTCGAGTTTTAATAAGACCCGAGGATTCACT
TGGTTTTGAAAATCCAGCGGCATTTTTGGCCTTGACTCGGAACTCATAGTCACGACCTTC
AATAAGTCCAGAAGCGATCCAAGTTGTTTCTCTAATTAAGAATGGATTTGAGGCCAACCA
GCGTCCATCGGTTGGGTCACGATATTCAACTTGGTAACCCTGAATCTTAGAGCCGCCATC
GTGGAGAGGACGTTCATACGATAGGGTCACGTCATTTGGTCCAATATCGGTTATGTTTGG
TTTACCCGGTGGATCGGGTACATCGAATGGGAATTTAGCGGTTATGGGTCCATCGGTTTC
TAATGGTATTGAAATACCGTATTGATTTTCAGCACTCACACGGAAGTTGTACTTTTTGTT
CATCTCGAGTCCCATCACATTATAATGACACGTTCGACAGAATGAACTTAACTTGGTCCA
AATTTTGGTAACCATATCTTGTTTCTCGACGACATAATTAGTTATTGGACTTCCACCATC
ATCGAGTGGAGGTCGCCACGAGATGCTACAAGTCTCTGGTGTTATATCAAACACGTCCAG
TGGTCCTTGAGGTGGACCTGGTTTATCAACGACTTGAACTCGACATGTACAAGAATCAGT
TCCCTCTGGATTGGATAATCGTAGTGTGTATCCGCCAGAGTCTGTTCGTTTGGCCTTTTT
ATTTGTCAATATGGTAAAGGCTACATTGACCTCTGAATAGACGCGATCGTCGGGTACCAC
AATTGTACCATTGATAAGCCATTCAGCTTTTGGCAATGGATAACCATTGAAAGGAACTCG
AATGTTAAACTGTTCACCAGCCA
>Pcit_ERR044692_fastq_contig_46
ATCCAGTAGACTTGGAAATCCGAAAGCTGATTACAATGAGGCAACTAAACATATTCTCGC
AGTAACTCATCGTATCACCTCACATTATCGTCGAATAGAATCTCTTTTAGAGTCTAAACG
TCAAAGGTTACACCTTCGTTTCTCTTTGGCACTTTTTAACGATGATGTGCGACAAGTAAT
GGATTGGATTAGTACTTGTGGTGAGAGTATGTTGACCAAAAATTTTGGTATTGGTAAAAA
TTTGGAAACAGCTCAAGAATTACAAAAGAATCACCAACAATTAGAAAATTATGCTCAAAA
TACTTATAATAATGTGGAAAAATTGAGAAGAGCTGCCGTTGAATTTGCTCGAACCGGTGA
ATGTGATCGTGATGAAATCTATCGAATACGTGAAGAGATGGTTGAACATTCAGAAAGATT
TAAACAGCGAATTGAAAGACGCCGACGACATTTAGAACTTGGAATACGATTTTTTGAGAA
AGAAAAAGATCTCAACCTTTACTTTGAGGAATTGCAAAATTATTATCGAGCAACAGATAA
ACCAATCGAAGCACCAAAAACCATCGAAGCCTGTGAAAGTAATTTAGACCAAATTTTAGA
GCAACGTGACATTGTGGTGGCCACAGTTTTACCCGCCATCAATGAAGGAGAAACACTTTT
ACAAGAGTTACGAGTTTTACTCAATTCTCCAGCAAGTGATGGAGATTCAGCTTATGAAGG
AAGCTCATCCAATTCATCATCTTCTTCAAATTGTCAGAATTCACCTTCTTCTCTTAAATC
ATCTATCCAAGCAATTGAAACTTCATTAGAAAATTTTAAACGTATGGCCAATACAATTGA
AGAATTGTGGAATAATAGGAAATTTAAGATGGAATTGTGTCTACAATTAAGATTATTCGA
AAAGGATGTAGCCAATGTAATTAATGAGATACAAATTTACAAAGAGGAAGTTCGAAGAAA
ATACTCAGCTGATATTCTTTTCGAGGATCTTCATTGTGCCGAACGTGCTCTCCAAGAACA
TAATGATCTATTCAGTCGAGTTCAAAGGCTATGTTATGATGCATTTAGTAGAGGAGAAAA
TCTAATCCAGGTTTTTGAATCATGTTCCTCTTCAATAATGATTCTTGCCGATTGCGGTTT
TGATTTAGTTCCATCAACTCAAAATTCTCGTCGTATCACCGCATTACAAATAACCCAATT
ACTTTTAGAATTGCTGAGAGATAAAGAGATGGACATTGAAGATGTCGCTGAAACAACTCG
AGGTCATCTCGAACAGCGTGTTCACCTTTGCCAATTTGAATCAGAAGCGAAACAAGTACT
TAGCTGGATAAAAAACGCTGAATCAATGTTATCAGCCTCTTTCACGATACCTCAGTCACT
TACGGAAGCTGAAAATCTCAGAACTGAACATGAACATTTTCAAGTAGCAATTGAGAAAAC
ACATACATCAGTTTATCACCTTCAACAGAGAGCAGAAAGTGCGATACAAAATGATAACGT
TAACCCGGAAAGGATTCACTTGATTCTTGCTGATGTTAGTAAAATGTGGCAAACGCTTAT
GGCTCAAGCTGAGGCTCGCAATAAGTTGGTACAAGCTAGTCTTAATTTCTACAAGACCGC
TGACCAGGTCAGATCTGTACTCGAAAGCCTTGAGAAACAATATCGATCTGAGGAAGATTT
TTGTGGAGCCTGTAACATTGAAGGTCATCTTAATAGTCCAGTAACAATATCACTCAATGA
TTCTGAAAGTGAAACTGGTGATAAAAAGATTGCTCAGATAATCTCTAAACATCAAGAACA
AAAGGAAGCATTTCACAAGGCGACAACTTTAGCTCGTCGAAATATGGAATCTTTTATTCG
CTATGCACTTTTCTCAATGTCCATTTATCATCATAATAATCAAACTGGACCCAAGTATCG
AAATGCTGAAAATAAAGTTAACAATATTATGGATTTTATAACAGTACAAGAAGAAAGGAC
AATTGATTCATGGACCGAAAGGAAAAAGAGACTTGACCATTGTCAGCAATACGTTTTGGT
TGAACATTCTGGTCGACAGGCTATCAAATGGATAAGGGAAACGGGTGAAGTTTGGCTTAA
TAAACAATTGGCTCGTAATTTATCAACAGCGGGAAAAGATGAACTTGAAGAGGCTCATAA
GTCTCTTACTGAATTTAGGATACAGGTGAAAGAAACCAAGGAAAAAGTTAGACTGTTAAT
TCAGCTGTCGGAAAATTTAATCGAGCGAGGTCACATTCACTGTCACGCTATCAAATATTG
GTGTAACCTGGTTGAGAAAACGTTTAAAGAATTTAGTAAATCACTTGATCAATATAAGCG
TCGATTAGAGGATCAATTGGGTTTAGGAAAATCAAGCGTTTCTGGTGAAAGTGTCAAAGA
AGAGTCTGGAGTTGGTGGTATCTCAGTGGGCGGAAGCTCAGCCGGTGATCGTAGTTCCGA
TTCCTCATTGGAAAGTAAATTAAGTCGAGACAAGGCTTCCATTTATACCAATTCAAGTGG
ATCAAGTTCATCAACCAGTGGCGTAAATTCTGGTGGTAAAAGTGGATTGATTAACCATAA
ATCATCAGATGAATTTCAACATTTAACTGCTGATCAACTTGAAGTGAAACGTAAAATAGT
CAGTAAACGGGAATTGACCATGAGTGAACTACTTCAAACGGAGAAAAGTTATGTTAACGA
TCTTCGAACCTGTTTGAACACTTATCTAGCAGAATTCAGAACAAAATCAGCTGATGATCA
GTTTTTCAAAGAAAAAGAAAGTATCATTTTCGGTAATATTGAACAAATCTACAATTTCCA
CAATGACATTTTTCTTAAAGAATTGGAAAAATATGAAACTATGCCCGAAGATATCGGCCA
CTGTTTCGTTACTCGAGCTCGTTCATTTGACGTCTATGTAAATTATTGTAAAAACAAACC
CGATTCTAATGCAGCTCTAATGATTCCAAAGATTTTCTCATTCTTCGAGGATGTTCAACG
TAAACACGGTGTCCTACATCCAATCGCTGCTTACCTGATCAAACCCGTTCAACGGATAAC
AAAATATCAGCTACTATTGGACAAGTTGCTCTCTTACTGTGAGGAGGGTCTACAGGGTGA
GATTAAGGATGGCCTGGAAGTGATGCTTTTGGTGCCTAAGAAAGCCAATGATGCTTTACA
CTTGAGCATGTTGGAAGGATGTGATATTTCAATTAACCAATTGGGAGAGGTGATAATGCA
AGATTCTTTCCAAATATTTGACCCTAAATCACTTATACCCTCACGGAAACGACGTGAAAG
ACGAGTCTTCCTTTTTGAACTGTACATAGTATTTGCCAAAGAAGCCAAACCTGATCTCAA
TCAAATGAACTCCAATTCAAGTAACAATAACTCAAAAAACAGTAACACCTCAAGGGACAA
TTGTAACCGAGGTCGTTATATGTTTAAAAGCCGCTACATGACCGCTGAAATTGGCCTTGC
AGAAACGGTTGACTCGGACGAGTGTAAATTTGCCATTTGGACAAATGGAGCATCAACTCG
AGGTCCCAATTTTCAAGAAAATAAGATTATCCTTAAAGCGCCAACAATTGAGGTTAAAAG
TTTATGGATAAAAAAGATGAGGGAGGTTATTCAAGGAAGTTACTTTACTACCAGAATATC
AACACTTAACCTAACCAAACCCATTGGTGATTCCCGATCAAATGGTAAACAAACCACCTC
TTCATCAACAACCACAACAACAACAACAACAGGCAACACCAGTACCACCGCCATGACTAC
CAACAGTGGAAACAAACCACCTCTTCATCAA
>Pcit_ERR044692_fastq_contig_47
TAGTTCTTATTTCATTTTCTCTGCTTGTTTGTTGATTTTATTTTCTCTTTTTGTTCATGA
TTATTATTCAATTAATTATCTCTCTCAAGTAACAGTAAATTCTAATTTAATATCATGTCC
TCATCAAAGAGTAATAATCAAACGGAAGCCAAGGATGATGCCACTAAAAAATGGACTCTG
AATCCGGAGGCAGCTGAATTTGTTCCAAGATTTGCTTCAAATGTACCAACACAATCCCCA
GGTATGGGATCTTTTAAACCCATGGGATCAGGCAATTCTGGAACCGGTTCATCCATGGCT
GGTACAACAGGTCCTCCTTCCAGAGCTTCTAAAGCCTATCATAATGGGAATGATTGGTCT
GAGAATGATAATGAATTTGTTGATCCGATTAGGCGAGAAAGTGATACTGAAGTTGAAGAT
TACGTGGCTCTAAGTGAATTGAAAGAATTTATTGACGCAATATCATCTAATCCAGCCCAG
TATGATGCTGAAATTAACTACATCACGGAAGTCCTTAACAACTGGATTACAGAGGATCCT
GACATAATTATGCAGTGCATTGTTAACACTATTGTCGACCAGGGAATTATTGATACAAAT
TTTCGTTACAATGGAGTTCGTCTGTGTGTCCACCTCATTGCAAATCTCAAAGCTATTACC
AGTAAAGGTTCATTCAAAGATATACTTTTACAGAGATGTCAGCGGGAAATTTCAAGGCGT
GATTCGATGGCCAAGGCATCTGATGGTGGACAATATTCTAGAGGTGTCGCTCTTTTTATT
GCTGATTTATCAACTCGTGTTGATGATCCAGACCTTGTCGAAGCCCTTCCAGAACTTATC
GAAACCCTATTGTCTCATACGACCACTGACAATGTTAAATGCGCATGTAATATCTTAAAG
CTCTGTGGTACCCACCTTGAAGATTACCTTAAGAAGAAGAACAGCGACACAATGGATACT
ATATTCGACCGTCTCAAAGGAATCAGTAGTCGTAGTCAAGTTTCCGATTCTTTGAAAAAT
GTAATTAATAATGTTGTCGAGTTTAGGGCAAACAACTGGAAAACTCCATCACTGCCTAGT
AATATTGTTAACCCATACGCAACAGGAGCTAACAACCCTTACAATGACTACAATCCACAA
TCCAACAACCACCATCATTACCAGAATTATGGTCACAACCCAAAGTCAGGATCAAGCTAC
ATGTATGATTTTGGTCCATGTGGTGATGA
>Pcit_ERR044692_fastq_contig_48
GAGTAATCTGATTAATGATCATCAAGCTTAAATTGAGACACGTTTTTTTTTTCTATCCGA
CAATTAGTTGATTCAATATCCTTGCATCTGAGGTACTTGATTTGCACGCAAACAGTTTGA
AAGAGGAATTAATTTGCTGTTGTGAAATTTTCTTTGATCCTAAAATTTATATGTTCAAAT
ACAAAGATCGATTGATCAAATTGATCCATCTACTTGGTGAATCTAAGGTAATCTTTTCCG
GATGGAACTTGAATCACTTTGGT
>Pcit_ERR044692_fastq_contig_49
AGAGAGAGAAAGAAGAGAGAGAGAGAAAAGGGAAGGGAGAGAGAGAGAGAGAGAGAGGAA
AGGAGAGATTTTTTGTCGTCTCTTGTGTTGTTTTGTGTTCTAAGCTTGAAAAAATGATAA
TATAATAATATTAATAATAATAATGCTTTGTTTTGATGTCATTGGTGTCTTTTCTGATGG
AGAGCAAGATGATCAGACCGGGAGAAACATCGTTCACAATGGCTACACTTGAAGGGTTTG
CTTCCAGTGTGTTTCCTGTAATGACGGGTCAGTTCGTCGGATCGTGCAAATCGCCATTCA
CAGCCTTCCCAGTTACATTTGTATGGCTTTTCTCCTGTGTGAGTTCTTTGATGAGCTTTA
AGATGTGAAGACTTGGTGTAAACTTTCTTGCATCCATTGAATAGACACTTATGAATTCGA
CGTTTATTATTATCCGGGTTGATTTCGAAACGGGCTTTCGACGATGATTTTGAACCAATC
GTCGTTGTAACCGTTGTGTGGGTGTTTATGTTATTATTGGTTATGTTATTAAGACTGTTA
GCAGTGTTGGTGGTGTTTATAAGGATATTTTCATTGGCAGCGGTTGGTAGGCCCGTTTCC
CGGGCTTCACTACAAGTTAACTTTGAATTAATTGAACATATCGGTGAAAAAGGAGAAGTA
GTTGAGGAAGATGTTGGTGATGGTGAGGGTGAAAGAGAAGATGATACTGATGAGGGTGGA
GAGGATGAAGATGTTGACGATGAGGATGAAGATGAATTCACAAACGAAACGGTTGAGATT
GTTAATGAGGCTGGAGATGATGGTGAAGATGATGAAAGTGAAGATAATGTTGATCTGGAG
GTTATGGTTGACGATGAGGAAACTACAGATGAAAATGATGAAGGTGATGCTGGTGACGAG
GAAGATGATAGAGAAGATGCTGTTGTTGAAGATGATGACAGTGAAGACGATGAAGATGAT
GATGACGATGATGATGATGAGGTTAAAGGTGACAAGGGTGGTAACACTGGTGTGACTTGA
GTAGTTGAAGGGGTGTTGTTGTTGTTGTTGTTGTTGTTTATGGTTGATGTTGGTAACATT
TTATTATTCAATAAGATATCACCGGTATTGTTGATATTTGTATTAAGGTTATCAATTGTT
GTTGAATTAGTAATATTAAAATTATTATTATTATTAACAGTTGAATCAGGTGAATCGGCT
GATGGCGATAAGGATGGCGAGGGTGATTGAGATGGTGATGATGTAGATACAGATGACAGT
AGAGAAAGAGATGGTGAATCTTTCAGATACCTTTCCATCTCCAATATGGTCTGTTGCCAA
TTGTCTTCGAGCGACGAATAAAGTGACAAATATCCAGTATCAAGGACAGTTTGAAGTTCG
GTGAAAATATTAACTGAAGGAAGTATATCCATGGTTAAAGATTATTCTGTTCTATTGGAA
AAAAGAAAACGAAAAAAACACTAACATGAAGAAAAAGAGAGAGAAAGAGAAAG
>Pcit_ERR044692_fastq_contig_50
AAGAGAGAAAAGGGAAGAAAAGAGTAATGATAGAAAAAGGATACTATTGATCGATCATCT
TCTGTGTTCTTTCAATGAGTATGATTAATTATAGAAATTTTAAAATTTGATTTAATCAAC
TTCCTCCATTCTTGATGCATCTTCGGCATCACCTTCTAATGCTGGCATTTCCGCTTCGGC
AACTTTATCACCACCACCACCAACTTCCACAAGATCTTCATCAATTCCAAGACCAAGTTT
AATCATACGATAAATTCTAGACGAATGATTTTGTGGATCTTCCAAAGAGAATCCAGAACA
GAGAAGAGCAGTTTCAAAAAGTAACATGACTAAATCTTTAACGGCTTTATCGCTCTTATC
AGCCTCGATCTTTTGTCTCAAATTCTCTACAATTGGATGATCGGGATTGATTTCAAGATG
TTTCTTCGCTGCCATGTAGCCCATGGTCGATGTGTCCCGAAGAGCTTGAGCTTTCATTAT
TCTTTCCATGTTGGCAGACCAACCATATTGACTTGTGACAATACAACATGGAGAGGTAAC
TAAACGATTAGAGATTGTTACCTTTTCGACTCGCTTTTCGAGCACATCTTTCATCACCTT
GCATAGAGTCTCGAATTTCTTTACATCTTCTTCCCTCTTCTTCTTCTCCTCATCGGTCTC
GGGAAGTTCAAGACCTTCTTTGGTAACGGAAACTAAAGGTTTACCCTCATACTCTTTCAA
TTGTTGGACACAATACTCATCAATTGGTTCCACCATGTAAACCACTTCGAATCCTCGGCT
TCGAACTCGCTCAACGAAAGCAGAGGCGGCTACTTGTTCCTTTGATTCACCGGTAATGAA
GTAAATTGATTTTTGATTGTCCTTCATTCGGGAAACATAATCTTTAAGAGAACACATCTC
ATCACCAGAAGCTGAAGTATAAAATCTTAAAAGATCGGCGATCTTCTTTCGGTTTCCAGT
GTCTTCGTGGATACCAAGTTTCATGTTTTTACTAAATTGTTCATAAAACTTTTTGTAAGC
CTCTTTATCTTCGGCTACCTCTTCGAACAATTCGATACACCGTTTCACCAAACTCTTACG
GATAACTTTCAAGATCTTATTTTGTTGTAACATTTCTCGGGAAATGTTCAATGGTAAATC
TTCAGAATCAACCACACCCTTGATAAAGTTGAGATATTCTGGAATGAGATCCTCACAATT
GTCCATGATGAAAACCCGACGGACATACAATTTGATATTGTTCTTTTGTTTCCTATTTTC
AAAAAGATCGAATGGAGCTCGTTTTGGTACAAATAGTAAAGCTCGGAATTCGAGTTGACC
TTCAACAGAGAAATGTTTAACTGCCAAATGTTCCTCCCAATCATTGGTTAGACTTTTATA
AAATTCACCATATTCAGATTGGGTAATGTCATCAGGATTTCTCATCCAAAGGGGCTTGGT
TCGGTTAAGCTCTTCGTCTTCAATGTACTTTTCGGTTACCTTTTTTTTCTTTTTCTTGTC
CTTTTTATCCTCATCTTCAACATCCTCTACCTTTGGTTCTTCGTCATCGTCTTTCTTTTC
TTCATCATTTTCCTTCTTCTTTTCCTCGTCTTCTTCCTTTTTCTCCTCTTCACCTTCATC
ATCGGACACTTCCTTTTCTCTCTCCTTTTGGACAACAAGCTTAATCGGGTAACCAATAAA
TTGACTGTGTTTCTTTACCACCTCTTTAATTTTCTTCTCATCGAGATAGTCATTTTGGTC
ATCCTTTAACCATAAAACAATTTTAGTACCTCGAACACAATCAGGATCGGTTGTCTTTTT
AATGGTGAATGAACCACCAGCAGATGATTCCCAAGTATAACAGTCATCATCATTGTGCTT
GGATGTAACAACAACCCGATCAGCGACCAAATAAGCTGAGTAGAAACCGACACCAAATTG
ACCAATCATGGAGATATCGGCACCGGCTTGAAGAGCTTCCATAAAAGCTTTAGTACCAGA
TTTGGCAATGGTACCCAAATTATTGATTAAATCAGCTTTGGTCATACCAATACCAGTATC
AATAATGGTTAAGGTTCGTTCCTCTTTGTTTGGAACAATTTTAATGTAAAGATCTTTACC
AGAATCAAGCTTAGAAGCATCGATAAGTGACTCATAACGGATTTTGTCAAGAGCATCAGA
AGAATTGGAGATCAATTCCCGAAGGAAAATTTCTTTGTTAGAATAAAAAGTGTTGATGAT
CAAAGTCATCAACTGAGCGATTTCAGCTTGAAACAAAAAGGTTTCAGCATCTTCATTAGT
AGCGGTCATTGGTTCTTCAGGCATTTTAAATTCTTTTCAACAAATTGAACACAAAAAAAA
ATCGGCTTTTTTAAATTCACAAGAAAATAAAGCAAAAACACAAAAAAAGAAAAACACTCT
TACAGACAAAGGAAAATAAACTGATCAATAATACTAATCAATAGTAAATGGTCAACAACA
AATTGTCAGTTTAAGGACGAGAAAAGATCACAAAGAAAATTAGTCAATTAACAGAGAATT
AGAATTAATTTAATCGCAAGTTTGAGACAATAGACTGAAAGAAAGCATGTAAGTGAATGA
GAGTTTAAATCGGT
>Pcit_ERR044692_fastq_contig_51
GTTCGATCAATTGTTCTAAGCATTATCTACGAGGATCTCGATTTCTGATGCGGGAGCAGC
AGGAGGATTGAAGAGTGATTTTAGTGAGCTGAACAAATCATTTGGGAATAAGGAGGGAGA
TGATGAGAAAGAGGGAGAGACGGAGGGTGAGCCCCATGAGATCTCAGGTGAACCGAATCC
AGGTGATCCTTCAAAAATCGGACTTGATTGTACGGATCCAAAGGCGATTATGATAACCGA
AATGGTAACGAAAAGAGTAACAATTTGATTCATTTTTTTTTCCTTTAATTGTGTTGATTG
TTAATCACTGATTTAGGTTTTTATTTTCTGCTGATTTAAATTTCTCTAATCACTCTAGAT
CAATACTAATAGTAAACTGATAATTTTTTGATCAATTGTTTCTGGTTTTATATTTGTTAA
CTTTTCGGTCATCATAATCGCC
>Pcit_ERR044692_fastq_contig_52
GTTCAGTTAAGATCTGAGTCCAAATAAGTGCCTTCGATTTGAGGGAATAGTTTAGTTTAC
AAGTATTAATTTGAGAGAAATTCAAATCCAAAATCAAATTTTGCTTTTAATTGTAGTTGG
GGTGATAAGGGCACCAGGCTAACCTCCGGACTCACATAATTAATATCAAATTGCACACCA
ACAATTTCAAACACACTACCACGCAAACTTCTTTCGCTAGGTATGCCCGGAGGCTATTCT
GATCACCCAAAAGTCCCGGCTTAAGACCAGACCCTCGCAAAGACAGTCTTTGATGTTGAG
ATGCGAAAGGAGTTGATACAAAAGAAACTTTACTTTCTCCAATATGGAACGTCATTTAGT
GTTCATTTTGATGAGATAAATGGATCTGACATTCGACGGACCCACCAAATAAAAGTATTA
TGACTAGTGAGATTTATACATGTTGATGACGAGATTTGGGCTCAGTGTATGTCATATTGA
TTATGTGACGATTAAGCTCAGGTAAATTAATTAAACTTTTTCTTTCACAAAAACATCGAA
AATGATCATGTTGCATAGTCAAAAGTGCTGATATATTCCAAAGCGGCACGATAACAGAAC
TGATATTGATCTTCAGTTTGGACCATTCCTGGTCTTTGGGTACGAAGAGTTCGAACAGTC
TGGAATAGATCAATGACTAATTCGTTCTGTATTCTATCTAAGACTATGCTTAAAGCTATA
AAAACACCAGTTCTTCCGACTCCAGCACTGCAATGAACTGTTATCGGTCCTTCTTGACCA
AATTGCTCTTTGGTTTTATGAACTTGAGTAATAAAATCTATAAAACCATCCCCTGACTTA
GGTACCCCTTGTTCTGGCCACTCAACGAAATGAAACTGACGAATCGTACGAGATTGTCCA
TCCCTTGCATCAGTTACTTTAAATTCTCGTAGTATATACTGAGGCATATTGTACTCAGTA
ATTGGATCAACTACAAAGTATAAATATCTTTGAGATCGTTCTGAAGGCCAGTAATGGTGA
CACTTATCTCTGCCCATCTCTTTAACCTTAGTAAGTATCACAATTATGTTGGAATTATGT
TCCCACAACATACGCCAGAAATCCTCAGTCGTTTCTGGAATAGGTCCTTGGGTGGCGATA
TAAGCCGACCTGTAACGATAACCATCGAGGAAACTTGCATTGATATAATCTGAGCCTTCG
ACTGCTCTCAATGGCTGAAGGAATACCCGATTATTTTCATAAGGTAAGATATTCATTAAA
CGATTTTTAAATTTGTTACAAGGGAGATTGGCACTGATAAATTTGCTTGCTGGAGTTTTC
ATGGATGCAATTTTCTTGAATTCTAGTTCCATTCCAGTAATACTGTCACCAGGTACAACT
TGTAATAGCATTTGCACATGGTTGTAAAGATTTCGAATTGAAATTTCGTTGTGACCAGCA
ATGACAGCTTCTAGCACCGCGTCATAAATGAAAATATATTGATCTTCCGTTTGAACCATA
TAATTACGTTGAGCTCTCAAAACGGTTACATTTCCATAAATATCAACAGAATTTTCATAC
TTGAGTCGTTCCAACATTGAATCGATTACGATGAAACAACCACTTCGACCAACACCAGCG
CTACAATGAACGATCATTGGTCCAGCATCAAGTGGGTTAATTATTTTGATTCGTCTCAAG
AACATCAAAAATGGTGTCGGATGATCAGGAACTCCATGATCTGGCCAAGCGGTAAACTGA
AATTGTTTAACCTCGCGCGATTCCATGTAGCCATATCTTTGTAGAGTAAATGTTCGTATA
CAATAATAAGCAAGCTCTTCTACATTAACTAATGTAACTTGCATGACACCATAATTTTCA
GTTCCTCTGGATGGCCAGTATTGGTCACACTTGACTCGCGTTCGCTCCTCTAGCTTTGTC
ATCATAACAATAGAATAACTTTTCTGTTCCCAAATCATTCTCCAAAAATCTCCAATGGTA
TCAGGCAAAGGTCCTTGAGTAGCGATGTAAGCATTTTGCTTGCGATAACCATCACAATAA
TTTGCATTGACATAATCTGATCCAGGAATACCATCTAGCGTTTGAAGGACAACTCGACTA
TGATCATATGCAATTACATTTGCATAACGATTCTTAGGTTTGTTTATTTCCATGTTTGAA
TTTTCCCAAGTAAATTGTTGACCAGGTTCAATTGACTCATATTCTTGGGAGAACAAGAGA
TTCTCATCTGCTCTAAGTCTTTCCATGTGATTAGCAAGCTCAGAAATTGGTATAGGAGGA
TGATTGATCATTCCTGC
>Pcit_ERR044692_fastq_contig_53
GAACTGGAACTGGAACTGGAATTGGAGCAACTAGTAAGAGTGTCGCTCCATCTAAAAGAG
CCTCGACTGGTACTATGTTAAATCGACCTTCACCTGGTGCCTCATCTTCATTAATTAATA
AAAGTACCACAAGTGCTTTAAATCGTTCATTAACTAATTCATCGTCTTCATATTCTCGTC
CTGGTGTTGGGACAACAACACTATCAAAATCATCGACTCGTCCATCAACTACTTCTTCCA
GT
>Pcit_ERR044692_fastq_contig_54
AATCTTGAGAAACAGAATAAACAAATAGAAATGCAATTAGGTGAATTACAGCACAAGATT
GACGAACAGAACCGAACATTAGGAGATTTCGATGCTTCCAAGAAGAAACTCGCCGTCGAA
AATGGTGAATTACAACGACAATTGGAAGAAGCCGAATCACAGGTTAACCAACTTGGTAAA
TTGAAGGCATCACTCCAATCACAACTCGAAGAAGCCAAGAGAACTGCCGATGAAGAAAGT
AGAGAACGAGCTGCAATCATGGGTAAATTCAGAAACTTGGAACACGATTTGGACGGATTA
CGAGAACAATTGGAAGAGGAAGCCGAGGGTAAAGCCGATTTACAACGACAATTATCTAAG
GCCAATGCTGAGATTACCGCTTGGAGAACCAAATTTGAATCTGAAGGTTTGGCTCGATTG
GAGGAATTGGAAGAATCTAAGAAGAAGTTACAAATTAAATTACAAGAATCAGAGGAACAT
ATCGAACAACTTAATGCCAAATGTTCAGGCTTGGAGAAGACTAAACAACGACTCCAAGGT
GAAATCGAAGACATGTCAATCGAAGTTGAAAAGGCCAATTCATTGGCTGCTTCTCTTGAG
AAGAAACAGAAACACTTCGATAAGATTGTCGCTGACTGGAAACACAAGGTTGACGATTTG
GCTGCTGAATTAGATGCTTCACAGAAAGAATGTAGAAACTATTCAACCGAATTATTTAAA
CTTCGAGCCTTATACGAGGAATCACAAGAACATTATGAAGCCGTTAAGAGGGAGAACAAG
AACCTTCAAGATGAGATTAAGGATCTTATGGACCAATTAGGTGAAGGTGGACGATCAGTT
CATGAGCTTGAGAAGATGAGGAAGAGACTTGAAATGGAGAAGGAAGAATTACAAGCTGCT
TTGGAAGAAGCTGAAGCTGCTTTGGAACAAGAAGAGAATAAGGTTCTTCGAGCTCAACTT
GAATTATCTCAAGTTCGACAAGAAATTGACCGACGTCTCCAAGAGAAGGAGGAAGAATTT
GAGAATACACGAAAGAACCATCAACGAGCCCTCGATTCAATGCAAGCATCACTCGAGGCT
GAAGCCAGAGGTAAGGCTGAGGCACTTAGGATGAAGAAGAAGCTTGAATCTGATATCAAT
GAACTTGAGATCGCTTTGGACCATGCCAATAAGGCCAATGCTGAGGCTCAAAAGACTATT
AAGAAATATCAACAAATGATCAAAGATCTTCAAACATCATTGGAAGAGGAACAAAGAGCC
CGAGACGAAGCTCGAGAGCAATACGCCATGGCTGAGAGACGATGCAATGCCCTTCATGGA
GAGCTTGAAGAGTCTCGACAGCTTCTTGAACAAGCTGACCGAGCTCGACGAAACGCTGAA
CAAGAGAACGGTGAACTTCATGAAGCTAACAATGAATTGTCCGCTCAAAATGCATCACTT
TCAATGGCCAAGAGGAAATTGGAAGGAGAAATGCAAGCCTTACAAGCCGATCTTGACGAA
ATGTTGAATGAGGCTAAACAGTCAGAAGAAAAGGCTAAGAAGGCAATGGTTGATGCCGCT
CGATTGGCTGATGAGTTACGAGCTGAACAAGAGCACGCTCAACAACAAGAGAAGATGAGG
AAAGCAATGGAACAACAAATCAAGGAATTACAAGTTCGACTTGATGAAGCTGAACAAGCT
GCTCTTAAGGGAGGTAAGAAGGTTATCCAGAAATTGGAACAAAAGGTTCGAGAATTGGAA
CAAGAGCTTGAATCTGAGCAAAGAAGGCATGGTGATGCTGCTAAGAACTTACGAAAGGCT
GAAAGACGCCTTAAGGAACTTCAATTCCAATCAGAGGAAGATCGTAAGAACCAAGAGCGA
ATGCAAGATCTGGTTGATAAACTTCAACAAAAGATTAAGACCTACAAGAGACAAATTGAA
GAAGCTGAAGAAATTGCTGCCCTTAACTTGGCTAAATTCCGAAAAGTTCAACAAGAATTG
GAAGATGCTGAGGAACGAGCTGACATGGCAGAAAATGCTTTAGCTAAATTGAGAGCGAGA
AACCGAAGCTCTGCTTCAGCTAGTCGAGCCATGAGTCCAGGACCTGGACTTCCAAAGGCA
CGGGCTCAGCAACATGCAGACTAAATTCCATAAGATTCAGGATGGTCATTTGCGAACTAC
AAAAGGACATTCTGACCTTTTTTCCCACCTCTTTCTCTCTCTCACCACAACCATCACCAC
AAAGATCAACAACAACAACAACAACAATAACAACAACAACCTCCCATCAACAGCACCTCA
GATCGGAAAACAATAATAATACAACAAGAAGACACACCGAAGCCAAAGAGAAATTTAAAT
TTACATGAAAATCCTGAGGTTCGCTGAAAATTCATATTGGCCCATTTTTTTCTCTCTCTC
TTTCTCTCTATCTCTCTTTTTCCACCCAAAACTGCTCAACCTTATTCTGATCATGATTAA
GATCTAATTAGGGTAAACAATCAACTTGCAATCACAGTAACAACAACAACACAAACAACA
ACAACAACAA
>Pcit_ERR044692_fastq_contig_55
TCAATCATTTACAATTATAATCTTATCAGTTGAAATGGTCAGTATTTTAAATCAGCTGTC
ATGAAGCTTGGACGTAATTGTTTGTCAAGGATAATTAAAGGTTGAAGCTTGAATTAAATC
CTAATGTAATTTTTGATTTTGTTGGAGGAAGTAAATAGTTTCTTTGTAGTTCTTAACAGG
TAATAATAAATCTTTTGACAGAAATTAAGTTGAGTTAAAGATGAATAAATATCTTGTGTA
ATGTGAATGGAGAGATAATTAAAGAATCATTTCCTTGATTCTGGTTGTTCTTGTGTCATG
AATTTTTCTTTCATTTACTTTCATCTTGTTTTG
>Pcit_ERR044692_fastq_contig_56
TTTAGTCTTTCTTTTTGGATCCTCCAAGTACTTTGGCAAAGATTCCCCTGACTTGTTCAT
GGGCTTTGTCTATGTATCCATGATGTCGTAAACCAGGCAGGAGAACGATAAAGTTCACCA
TTATAAAGGTCAGAAGTAAATTGTTGACTAAATTTCCAATCCATGCAGAGAAACTTAAAG
AGATGAACAATATTGGGAAATAAATCTTTGAGTTTGAACTTTTCAGATCCTTTAGATAGT
TAATGAAAGATGAAATAGTTTGACTTCCTTGAGAAATGTGATATACGATTTTCTTGTATT
TCTCTTCATCCGAATCTTGCCAGAAACGAGGTTCCAAATAGTGAGTTGAGATAA
>Pcit_ERR044692_fastq_contig_57
TTGAAATTTTGTTGTGATTTTAAAGGATGTTGCAGCGACGTCTTGGTTTAGGTTCGGGTG
GTTCCAAAGCGGCCAGAATTGCTTCATCGAATACATTTTTCAATCCTCTTTGAGTAAGAG
CCGAACATTCAACATATTTAACAGCTTTCAATTCTTTTGCTAATTTTTCTCCTTGTTCCA
GAGTAATCGGTTTCTGCTTGTTTTTAGCTAACTTTTCAACGGTCGCAGCATCATCTCGAA
GATCAGTTTGTGTACCAACTAAAAGGAAAGGTGTTTTTTGGCAATGATGGGTTATCTCGG
GTACCCATTTTTCTTTAACATTTTCAAATGAAGAAGGTGATACAACAGAGAAACAGACAA
GAAAAACATCGGTCTGTGGATAACTTAAGGGCCGCAATCTATCATAATCTTCTTGACCAG
CAGTATCAAATAATCCAAGGGTGTAAGGTTCACCACCGATCATAACAGTGACCGCATAAT
TGTCAAATACTGTTGGAACATATTCCGATGGAAACTTATTTGTTGTGTAAGAAATTAAGA
GACAGGTTTTACCAACCGCTCCATCACCAACTACAACACATTTGATTGTTTGCATAATTA
ATCAATTCCAATTAAATAAGAAACACAATTAGAATAAAAGACAATACAAAGGAATTCAGG
CCTTTCATCAAAAATAAATAATAAAATGATGAGCGATATTTCAT
>Pcit_ERR044692_fastq_contig_58
ATAAAGACATCATTCAGAGTATCAAATTAAATCTACAACTTGATTGGCTTCATTTTCCTC
AATCTAGTGAATATTATTCTTGATTTACCGATTGATGTCTTTATCTTTCGAAAATACGAG
AATTCCAAGAGATAGATAGTCTTTAATTTGATCAGATTTCACTTCGCATTAAAACTTGCC
CATACTTTGAGAAGGGAATTAGAAAAGGTAATGGTGAGCAGAGTAAAATTTCATGACTAG
GCTCAGAATAATCGGTGTAATTTTGATAAAGATGATGAGGTGAATCTTGTTGAATGTTTT
CTTGAGATGATGTTGGCGATGTTGGTGATGATGATGAAGGTTCATCGTCCTCATATTGCA
AAATGAAATCGCTCAAATTTAAGCCTGAGGGAATGCTGTGGGTGAAATGATGCTCACTCG
GAGCAGCGGTGATTATTTCAATCTCATCTAACGTATGACAATTACTTTGGTTAAAAGTAT
CACAGACACGAGTATTGGCAGGTTCATTTACGTTTGAACGTGATTGTGCAAAGGGAGAAA
CAATTGGAGTCCAAGGGCCGCTATCAGTTTGAACTGCGAATGGATCAAAGTTTATTGCTG
TCTCATCGTCTTCATTATTGGATGATGATGATGATGACGATGATGATTCTCTGTTAATAA
TTGAAGGTGATATGTCAATGCTTAATTGGAGATTTGCTTGAGTTTCATCCAAAGTTGGAG
TGATTGAAGGTGACATTGGATCAATTTTTGCATCGGAATCAGAATTTGGTGCAAACTGAT
CAATGTGATCGATATTATCTACATCGTATGTTGATGCGACATCAGATGAAGGTTGAATGG
TAATTTTTTGAGCAAAATCCAAATTCTGAGAAGTTGCATCTTTAATACTTGGTTCATTTG
AATTACTTTTAGGTTTATTTTGTTGACGATTATAAATAGAAACCTCATCATCTGATAAAC
CAAGAAGAGAATATAAATCTAAACTGTCAACAATTTCGTCGAAATCTTTTGGTCCAGTTG
AACAGCAATCAAGAGCAGAAACATCGATTGGATGAGCTTCCGTGTTGAAAATGTATCCAC
CGGTTTCAATGATACATTGTTTTTGTTTATTGTTGATGACAAATCCTTGAGATCCTTCAT
TGTGGATAAAATTGGTGTCATCGAAAAGCAGGTAAAGGTATTTCAAGGTTTCAGCCAAGA
AAAAAGATTCCATTCGATCTTCAATCGTATGATCGATAACATTTTTAATCGTTGCATACC
CACACTCGGTCTTGGCTGAATACTCAATCGCTTCAATCACTTCAGCTCCAATGGTTAACA
GGTAAGGATCTTTCGTTGCTTTGTAGAGATAAAATAAACTCTCTGAGAATTCAGGTCTCA
ACGGGTTCCCGTTTCGTTTGACATTGTTGTTAGCGACATCGAAAAATTCTGGAATAAAAC
CATAGCGTTTAAGTACATATCGATAGTTGAGTATAGTCTTCTGAGCTTGTTCAATGTCAC
CAATTAGTGTCAAAAGACCAGGGAAAAAAGATTCTAAGGATTGAAAGACAGGCATAGTTG
TTAATCCGTTGTTCATGTGGACGACAAAGTACCAATCCTCCCTTCTCATATATTTGTTGA
TTGCTTGGTGATAAACATTGAACATGTCCATTAGTTCAGGCATTTTAAGAAGCAAAGCTC
CTTTGACTAGATATTCAAAATAAGAATCTACACCTGAGCCAATACTTGATTCGATTGCTG
TCCATTTACCGTCAGAGGTGTTGATATGATTACCGACTAGATTAAGGTGAGATCTATATG
AATGTAGAGCCCTAAGGGCATTTAAGGCAGTTGTTTCAAAAATAGGATCACCGGTTAGTC
GAGAGAGTGTGGCAAATTCAACTATAAATGTGCCCACTCCAGCGGTACAAGTGACCGGTG
TCTCTTCCAGAGGTACACCATATCTTAGATTAACAGTTCCATAAGGCATTCCAGTTTTCG
TTTGAAAAGCTGGTAATAATTTTCTTCCAACTTTAACAGCTAACCGAAGAAGAGGACCTT
CGCAAGGCCAACCAGGCTCGAGTTCCATGCCACTTTTATACGACAATAAGTGAGCGGATA
AAAGTCCTCCAACAACTCTTATATTTGTTTCGAAAACAGAAACATTTATATTCTGATTAA
AATCAACATTGTCAACAATATATCGAGTAACACGTTCAAATTCCGAATAATT
>Pcit_ERR044692_fastq_contig_59
CTTTCTGCAAATTCAGATAATCATAATTAGCACTAATCATCTAATTGTGGGAGTAGATTA
ATTAAAGAAAAAGAATCAAATTCTCTCCCCTCCCTAATCCATCATCGATTTCATATAAAA
GGAGTTGAATCAAAGCTTCGGGAGATCATAAGTCTGCAGCCTCTTCCCCAGGAATGGATC
TCAGACTAATTCTCGTTTTGTGCGCTCTCGCCGCCACCCGAGTCGCTTCACAATCGGACA
TCCACAATGGACAATGTGCCAAACAATGTAAATCCTCCGAATTGAACGAATACCCCAATG
GCCTTACTCATGTATACAAATACTCAACACGGACTCTGGTAAACTCATGGAACACTGAAA
TTGATGTTAAAGGTGATGTTCTCCTTACCCGATTATCTACCTGTGATTACTCATTGGAGC
TTCGTAACGTTGCCATCAATGGTCTTCCAGAGTCAAGATCATGGGAACAACAATTGGCAG
CCCGAAGTTTAAGATTCTCCTGGATCGATGGTGAAATCACTGATGTTTGCCACCACCCAG
AGGAAGAAGAATGGGTTATCAATGTTAAGAAGGCCATCATCTCCTCTCTCCAAGTTGTTG
GAACCAGTGGTTATGTTTCAAAGGTTGAACGGGACATTCTTGGTGATTGTCAAACAATTT
ACCAACAAGGAGATGTAACCAATGACCGAATTGTTATGTTCAAGTCAAAGGATATTTCTT
CATGTGAATACCACACCGATGATAAACTCGCTTCCGCCATTGAGACTATTTTGACTCCAG
GTAAACCTGAATACCAATGTAAACAAACCTGGTCATCTCAATACGTCCTCAAGTCCGTTA
AATGTGGTCATGTTGCTTCCGCTCAAACCAATGTCATCGCTAATCTTACCATGGATTATG
TCAAGACTGAATCAAGATCTTTGGCTGCTCCTCTTGAATCATTCCGACGAAGTCAACTTC
ATGCTTCTCGAGTTGAATTACCAAAGAAAACCATCACCGAAGTAACCAACTCATTGACTC
ACCTTTGCCAATCCGTTGACAACCAAATCAAGTCACAATCTCCATCAGCTTTCCGAGAGT
TTGCTCAATCATTGGAAACTTTGAAATACGATGAATTGAAAAAGGTCTGGAACTCATTGA
TTTCTGGTCAAATCCACGAGTCTTGCTCAAACGATCGAGTCAAGATCATGTTCGTCGATG
CTATCCTTCAAAGCCGAACTGGTTCAGGTCTTAAGCTTTTGGTTAAAGATTTGTACAAAG
GCCAATACGTTTCAGAAATGAAATTGAAGTCCGCCATCTACTCACTTATCTACCGACCAT
CACCTTGTGCCGAAACCATGGATGCCATCACTGAGCTTCTTCGAGGTGAACGATCATTTG
TTCAAACTCTTTTCGGAATGACCGCTGCTATCCAACGATACTACGAACTTACCCATGATC
GAGTTGTTGCCTCCGTTGCTCTTGACATGGTTATCGCTCGACTCCACAAGGCCAATGAAG
ACCAAAAGGTTGTCATTGTCCGAGCTTTGTCTAACGTTCGATTCGATGCCGAGAAAATCA
TCAAGGCTTTCGAGAAGTACTTCGACTCTGCCAAACCTGAACTCAAAGTTGCCATCATTG
AGACTCTTAACTTAGTCGACTCATGTCACGAATCAGTTTACGGTAAAATCCGACAAATGG
TTCTTGAAACCAGCCAACCAAATGAAGTCCGAACCCGAGCTCTTAAGGTTTACCTTCGAT
GCGCTGATGATGAAGCCGTTTCACAACTTAAACGACACATTGAATCACGATCAGAGGATG
AACATTTCATCTCATACGCTGACTCTTACCTCCGAAATGCTTTGACCACCATGAACCCAG
ACAAACAAGTCGTCAAGGTGATTGCCAATCTTGGTCAATCATCATGGAAAGAACCTAAAT
TGACCATGGCCCGAAACATTGAATTCTCAAAGATGACACCAGAAGGTAAATTTGGTCTCA
ACTACGAAATCGACTCAATCGTTGAAAATGGTCAAGAAGCTCCAGTTTGGATGGTTCTTA
ACTCATCAATCCCAATCCGACGAGTCAACGCTCTTAACTTCGAGATTGGTGTTCGACAAG
AAGGTTTAGACAAATTCGCCACCAAATTGTTCAACAAACTTTCACAAATCAAGGCCCAAA
ACTGGGAAAAGATCATCAAGGAAGCCAAAGACCGAAAAGACTATCAACCAATCGTCAAAG
AATTGACCCAAATCATCGAAGAGATCCAACAATTGGCCGCAAAGACCGCTAAAGTCTCTG
CCTACATCAAGATCAACGGTGTCACCCTCTTCTACATGAATGCTGCTGAAAGCTCATTCG
ACCGACGAGAATCTCTCCAACGATTGATCATTGAAAACACCGAAGCCCGAAAAGCCATTG
AAGCTTCACTTGGATGGATGCTCATTGACTACAAGGTCAACTCTCCATTGGCTTCAGGTC
TCACCCTCCGATACAAACACGAAGGTTCAATCATCCCTGGTCTCAAAGCTTCATTGAAAG
CCCAATCTACCTCAAACGACCACGTTTTCGGTTT
>Pcit_ERR044692_fastq_contig_60
CTCCTAATTTACATTCTACGTTCACCTTGTGATGATTTTCTGGTTTTCATTTTGATTCTC
ATTTGTTTACGTTTTGTTTTAATTGTTTTGGTCAATTGATTAGTGATTATCAATGGCTTT
CCGTTCATTAACAGGTTTAAAAGGATTAAAAGGAATCAATCCTAATGGATTAGCTGTACG
TTTGTCTTCAACTGCTACGCCACAAGCACCACAAAAGACTAAATTTGGTCCTTTAAGTGA
CGAGGACAGAATATTCACCAATCTATATGGTAAACATGATTGGGGTCTTAAAGGTGCTCT
CAAAAGAGGAGATTGGTATAAAACAAAGGAAATCATTGCTAAGGGAAATGATTGGATTAT
TGATGAGATTAAAAAATCGGGTTTAAGAGGTCGTGGTGGTGCTGGTTTCCCTTCTGGAAT
CAAGTGGAGTTTTATGAATAAACCTTTCGATGGTAGGCCAAAGTATTTGGTTGTTAATGC
TGATGAAGGTGAACCTGGTACATGTAAAGATCGTGAGATTATGCGACATGATCCCCACAA
ATTAGTCGAAGGATGTTTAGTTGCTGGTAAAGCGATGGGCGCTTGTGCTGCTTTTATTTA
TATTCGAGGAGAGTTTTATAATGAAGCATCTACTTTGAATATCGCCATTAAGGAGGCATA
TGATGCTGGTCTGATTGGTAAAAATGCTTGTGGTTCTGGGTATGATTTTGATGTTTACCT
TCACCGAGGAGCTGGTGCTTACATTTGCGGTGAGGAAACTGCACTCATCGAATCAATTGA
AGGTAAACAAGGAAAACCTCGGCTAAAGCCTCCGTTTCCAGCTGATGTTGGAGTCTTTGG
ATGTCCAACAACCGTTTCCAATGTTGAAACAGTTGCAGTTGCACCAACAATTTGTCGTCG
AGGTGGTGACTGGTTTGCTTCATTGGGACGTCCACGAAACACTGGAACTAAATTGTTCAA
CATTTCAGGTCATGTAAATACCCCGTGTACCGTTGAAGAGGAAATGTCAATACCATTAAA
GGAATTGATTGAACGTCATGCTGGTGGTGTTATTGGTGGTTGGGATAATTTACTAGGTAT
CATTCCGGGTGGTTCATCTACTCCAATTATACCCAAAAAAGTGTGTGAGGAAGTGTTGAT
GGACTTTGATTCACTTGTAGCCGCTCAAACTGGTCTTGGAACCGCAGCAATCATTGTAAT
GAACAAGCAAACTGATATAATCCGAGCAATTGCTAGATTAATAGAGTTTTATAAACACGA
AAGTTGTGGCCAGTGTACACCATGTCGAGAGGGTGTCGGCTGGATGAATAAGATTATGTG
GCGATTTGTTGAAGGAAATGCTAAACCTCAAGAGATCGATATGATTTACGAATTAAGCAA
ACAAATTGAAGGACACACAATCTGTGCCCTAGGCGATGGAGCAGCTTGGCCTGTCCAGGG
ACTTATTAGACACTTCCGACCCCATATCGAGGCCAGAATGGCGGAATATAAGAAGCTGAA
CGATAAACAATCAGCCCAAATTTCTGGTTAAAACAATCAATCAACCAAAAAGATGGTTAA
TCACTATAATTTAATTAGATGTCGTTAACAAAAAAACGATAATCATCAGGATGTAAATGA
AAAGAAAACAAAAAACTTCAACTCACTGGAAGATTAATTGTTTCTCTTAACAAATAATGA
TGTAAAATAAAATTGAATCTTAAATGTATCCAGACAATTAACATGGTAATCGATTGATTG
TTTTAACC
>Pcit_ERR044692_fastq_contig_61
ATTCGTTTACGGTCGAGAATTGGTTCTCCAAAACCCGTCTCCAGCAAACTCGTTAAATTG
AACTTGAACTCTGATGTTGTTCTTGATGGTCTTCACTCTCTCATCCGATCTGGTGAAGGA
AAAGCCCACAAGTTCGTTCTCAACACCAAAGATGAAATGGATCTTCTTCGATTGGAAGTC
TCAAAGGTCACTCGAGACGCCAATGGAGTCGAAATGAAGGAATCAGCTTACCCAAGCCTC
CGACAAAAATGGTGCTCAACTGAATACACTGAAAAGATCTTCGGATTTGTTTTCTGTTTC
GATGGTCAAGAAGAAGTTAACGCTCTTCGAATGAAGGAAGATGCTCGAATCATCCGACGA
TTATACGCCAAGAAAACCGACAAGAGTCTCAAGACTTACGAATTGATTGTTAAGATGGAC
GAAGGTGTTCGAGGTTTCATCCTTGACACTCCAAACACCAAAGTTAACCGAAAGGTTGAA
GTTATGGTTGGACGATCAGGAAACTTCAATGTTAAGAAAAACTTTGCTGGTAAATTCTGG
GTCTCAGTTAACTTACCTGTTAAATCAGTCGATGTTAATGTTTCAGCTGCTTTCCCCACC
GGTCAAGAATGGATCGTCACTCTTGATTCCCGAGTTGACCGACAACTTCACTCTGCTCGA
ATCACCTTGGCTCCAAAATCAAACCGACAACACATTCTTAACTTGATGGTTAACTCACCT
GCTCTCCGAGAAAAGGTTGACTACGATCTTACCTTCACCAGCCCAATGGAAGCTGAAAAT
GAAATGATGGCTCAAATTCACTCAAACCGATCAGGTAACAAGCGAAACCGACTTGCCCTC
GTCAAGGTTATCCGAAACCAACAAGATAAAAACAAAATGGTCAAGATTGAACTTGAATTG
AACAACGAGCGATCTGAAAAGATCATCTCACTTTTGGTCGATGGTTCAATCAAGGGAACT
TACCCAACCATCAATGCCATCCAATACAACGGTAAAGTTGAATACCGACGACGACAAGGA
AAGATGGAAACCGTTCAACTTAACGGTAACCACAAGGTTGACACCACCGGAGAAGCCAAG
GCTTTCACCAACAACTGGGAACTTAAGACCACCCAATGGCCACGAGTTAACGGTAAAACC
ACTCACAAGATGTTCTTGAAGATGGGCGAACATTTGGAAAACGAGGTTGAAGCTCGATGG
GGCCGAGACTACGAACAAGAATCAACCCTTAACCGAGTCATCTTCCGACAAGTTTCATCC
GTCAAAACTGGTGCCAAGAATGTTGAAATGAAAACCAATGTTATCATTGAGAACCGAGCT
CGACAATTTAACCACAAGGTTGAAAGCAAGATCACTTACGTTCCAAAATCAATGGAAATG
TTCAAATACGAAATTGTTCACACCGACTTGAACCGACCTGAAAACAATCACGCTTTGGTT
ATCGACCACAAGTTGATCGCTCAACAAGAAGGTAGCTTGTACGTTAATGTTTCATCAATT
GGATCACGAAGTGTCAAGACCACTTACTCACTCAACAAAATGGCTCCTAAATTGAACGCT
ATCTACAAGAAACAATCAGCCGACAAGACCATCCGAGGTTACCAAGTTTCAGCTTCTCTT
AACCGAGAATCAGCTAAGAAATCAGCTGACTTGGAAATCACCAACTTCCCTGAAAACAAA
CAAATTCTTAAGACTGAATTCGACTTGACCAAACAACGATCAAAGGCTATCGGTTCCCTT
AAAGTAACTTTACGAGAATCACCAATTGTCAACGCTGAATACGAACGAAGCGCCGACCAA
ATCTCTGGTAAAATGACTGTTCCTCGAACTGGATCACTTGAAGCCAACCTTGACCGACGA
ATGAAATCAATCCGATTCATCACCAAGAACTCAAATGACTGGACTCATGAATTTGTTGCC
TCCGCTGGCGAAGTTAAGGAATTGAAATCTAAGACCCTTACTGGTGTTTCATCTAT
>Pcit_ERR044692_fastq_contig_62
GTTTTTCACTTTAATTTATATTCCATTGATTTAGTTTACAAGATTCCAAGTTGATTGTGA
TGTTATCTAATAGTGTTAATAAACTCCTTTGGAGATGGTCAAGTGTTTCGAGGTGTTTTA
TTCACACTGACAATTTACCGATCATCGAGACTTCGGTCGATAGGTCATCCGATCATTTTA
AGGAAAATTATGATCAATTGTTGAATGTTACAGTTAAATTGCGATCGGTTTTACAGAAAA
TCTCTCAAGGTGGAGGAGAAAAGGCTTCAGCTCGTCATACATCCAAGGGCAAACTTTTGG
TTCGCCAGCGGATAAATGAGCTTCTCGATGTTGGCTCACCGTTTTTAGAGTTATCACCTT
TAGCTGGTTATCAGGTTTATCCTGGTGAAGATGTTCCCTCGGCTGGTATTGTAACGGGAA
TCGGGCAAATTAATGGTGTTGATTGTATGATTGCTGCAAACGATGCTACGGTTAAGGCTG
GTACTTATTACCCGGAGACAGTAAAGAAACATTTAAGAGCTCAACAAATTGCATTGGAAA
ATAGGTTAACCTGTATTTACCTTGTTGATTCAGGTGGAGCTAATTTACCTCATCAGGCGG
AAATTTTTCCCGATGTTAATCATTTTGGAAGAATTTTCTACAATCAGGCAAACATGTCAG
CAATTGGGATACCACAAATTGCTGTTGTCATGGGAAGTTGTACTGCTGGAGGTGCCTATG
TACCCGCCATGTCCGATGAAAATATAATCGTCCATAAACAAGGAACCATTTTCCTCGCGG
GTCCACCGTTAGTTAAAGCGGCGACCGGTGAAATTATCTCAGCTGAAGACTTGGGTGGTG
CTAATTTACATTGTAAAACCTCTGGTGTTACTGATTATCTCGCCAAAGATGATCATCATG
CTCTTCACCTTGCACGTAAAGTTGTTTCCAATTTAAATGTCAAACGAAGGGGTTGGTCTG
ATGAGTTCGAACCAGTTGAAGGGCCATTCGAGGAGCCATTGTATCCATTAGATGATCTCT
ATGGTATTGTTGGTGAAAATTTAAAGAGACCTTTCGAAGTTCGTGAGGTTATAGCTCGTA
TTGTTGATGGAAGTCGATTCGATGAATTTAAAGCTCTTTATGGTGATACACTTGTTACGG
GAATCGGTCGGATTTATGGTAAAAAGATTGGAATCGTCGCCAATAATGGAGTCCTTTTTT
CGCAAGCAGCACTTAAAGGTGCTCATTTTATTCAATTATGTAGTAAACGAGGTATTCCAC
TTTTGTTTCTTCAAAATATCACCGGTTTCATGGTTGGAAAAGACGCCGAATCCGGGGGAA
TAGCTAAAGATGGAGCTAAATTGGTGACCGCCGTTTCATGTGCCAAAGTACCAAAGTTTA
CCATTCTTATTGGTGGTTCATATGGAGCTGGAAATTATGGTATGTGTGGACGTGCCTACA
GTCCGAGGTTCTTATTTACATGGCCGAACTCACGTATTTCCGTTATGGGTGGTGAACAAG
CTGCCGGTGTATTGGCCACACTTGCCGCCGATCAAAAAAGTCGAGAAGGTAAACAATTAT
CTCCAGAACAGGAAAAGGCGATTAAAGATCCAATTATTGCAAAATTTGAGGCTGAAGGTT
CACCGTACTATTCAAGTGCACGATTATGGGACGATGGAGTCATTGATCCAGTTGACACTC
GACGGGTTTTAGGTCTCTGTCTTCAAGCCTCTTCCAATGCTCCAATCGAAAGGACAGATT
TCGGTATTTTCAGGATGTAAAATTTTTGGACAATTTAAAGTACAAAAATCAACTTTTTTT
CTTCATCTTCAAACATATTCTTTCATCGCGATTCTGGTCACAATTTACAAGTTTCTAAAA
TTAAGTTAATCAATTTATTC
>Pcit_ERR044692_fastq_contig_63
CTTTTTTTTCATCGGCTTGTTGTTGATTTTTTGTTTTAATGTGACAATTTAAATTGTCTC
TACTTTGTCAATCTTAAATTAGTTAAAATTTAATTTTCTAATTGTTACCGTTCAAGTTTC
CAACTGACCAAACAATAATTCATCCTGGAGAGACAAAAGTTAAATTATGACATCAATGTT
TCTCAGCACTTTAACACCGAAATTCTATGTTGCCCTTACTGGAACCTCATCACTCATCTC
TGGACTCATCTTGATTTTTGAATGGTGGTATTTCCGTAAATATGGTACATCGTTTATTGA
ACAAGTTTCACTTAATCATATTTCTCCGTGGCTTGGCAGTGGTGAGACAAATGCCGAAGC
GACCCCCAATTCCAATGGAAACAATTCTTCAAATAGTTCAAATAGCTCGAGTCAACTTTC
ACTGGAATGTAAAGTTTGGCGTAATCCGTTGAACTTATTTAGAGGAGCTGAATACAATAG
ATATGCCAAAGCCACTCGAAAGGAGCCATTAACTTACTACGATATGAATCTTTCCGCACA
AGATCATCAAACATTTTTCACATGTGAATCTGACTCAGCTTGGAGAGAAAGAGACCCTAA
AGCTCGTGTCAAAGCCGCTCGTGAGGCGGTTGATAAAAATCCTGAATGTGCAACAGCGTT
AATCTTACTTGCTGAAGAGGAAGCTCCAACCATAACGGAAGCGGAGAAAATTTTAAAACA
AGCATTAAAAGTGGCCGAGACCAATTATCGTAAAAGTCAACAGTTTCACCATCAAAGCTC
AACCTATGAAACAATCCACCGTCGTGATACCAATGTACTTATTTATATACGTCGTCGTTT
AGCCATGTGTGCCCGTAAATTGGGTAAACTAAAAGAAGCAACCAAAATGATGAGAGATTT
AATCAAAGAGTTCCCTATGATGAATGTATTCAATATCCATGAGAATTTAATTGAAGCCCT
ATTGGAAATGCAAGCTTATGCTGATGTACAAGCTGTTCTTGCAAAATATGATGATATTAA
TTTACCCAAATCAGCTTCAATCTGTTATACAGCAGCACTTTTAAAGGCACGAGGAGTGAG
CGAGAAATTTTCACCCGATTTGGCCTCTAAACGGGGCTTAACAACGGCAGAGATGCACGC
AGTTGAAGCCATTCATCGAGCAGTTGAATTTAATCCCCATGTACCTAAATATTTGTTGGA
AATGAAAAGTCTCATCCTTCCCCCTGAACATATACTCAAACGTGGAGATAGTGAAGCGGT
GGCTTATGCTTTTTTTCATCTGGCTCATTGGAAAAGAGTAGAAGGAGCTTTAAATCTTCT
CCATTGTACTTGGGAAGGAACTTTTAGGATGATTCCATACCCATTAGAAAAAGGACAATT
ATTTTATCCATATCCAACATGCACAGAGACAACGGATCGTGAATTGTTACCATCATTTCA
TGATGTTTCAGTATATCCAAAGAAAGAATTACCGTTCTTTATACTTTTTACTGCTGGTTT
GTGTTCCTTTACTGCATTACTGGCACTGTTAACACACTCGTACCCAGAACCTATGGGAGC
TTTAGCGAAAATCTTGATAAGTTGGCTTTCCCTTCCGTTGGGATTTTTCATTGAAAAATT
GGAAACTTTAGTTCTCTCTAGTTTGTTCCAGCAACTTTCGAGGGTGTGATCTATTGTCAC
GATTTACATGATATCAAATTTCTCTCTAAATCTGTAACATGAGAGTGAAAAAAGAGAGAC
GAGGATAAGACAATGAAAACAAATCAAAATTCTTGCAAAAAATAATAATTTTCAACAAAA
ATTCAGA
>Pcit_ERR044692_fastq_contig_64
GGAAAATCTTTTTTTGTTTTATTGGTTTGATTTCATTAATAATTTTGATTGTTTGTAGAT
GGAAAAAAAATTTAGTTAATTGGGATGATACAATCAATGAGAATAAATTAAATTGGTCCT
GAGAAATTTAATATACAATTAAGGTAGAAAACTAAAAAAAAAAAGTTATCAAATTGTAAA
TCGTTGGGTTCGTTTGCTTTGGTGGTTAATTGTCTTCGTCTCCTTTTCGTAGTGGTTCAA
CTTCAGCTTCAGCTTCGATCACGGCTTCGTTTTCACTGCTACTACTATTACTTGTACTTG
CTTCGTGAATAATGGCCTCACTTGGACCTCGACTTGCAACTCGACTGTCCATTCTACTTA
CATTTCGACTTGTTGCTTGACTATCAGCTCGACTGTCTGGTCGACCATCACCTCGACTTG
GACCTCGACTTATAGTTCGAGCTTCGCCCAAAGGTAAACTACTAGCACCCATGCTACTTC
CCGCTTCAGCGGCTTCTAAATTACCAGTGCTTGTGGCTCTATTCCTAAACGTGGGTTTGA
CAATTTCATGATGTCGCTGTTGCCAATGATAATTCAAAACTTTCATGTAATAATCTTCAG
GTTTACAAAGTATACCTGTTGATACGCGTAACGATAAACAGATGGCACAAACAACTCCAG
GGTATGCCCACCAAACAGCGGGCGTTTGATGCTCGACGAAAAAAATGATATGTAAAGGTG
CGTCCAAAATAAAAGCAACCGAACACCATTCAATTTGGCCCTTTTCCTCGAAAGTACCGC
AAATGACACAAACAAGAACACCAACGCTAACAAGAAATAAAGTGCACATATAAGTGTCAG
ATCTCTTGAAACTCGTATCGAGCCAAAGTCCAAAGAAAATCGTGATAAATTGTACAATCG
CGGCAAGAAATCCTCCGTATTTACCAATTGTGAACATTGCCTCGAACCATTCGCTGATCT
TTGGCTTGGACGGTGGGGGTAATTGCGCTTTAACAGCTCGAGTAGGTACAGAGTCGGTAT
CTCCTAGTGTTCGCTGTTCAGCAGATGTGATCGTTGGGTCTATCGTTACGTCTGGAACAT
TAGTCATTGTGCCCACTGCACTTACCGGATTCACTAATGAACCCATTGTTGTCGTGTCGG
GTGTAAATCCTGGTTGGTCCGTGATTTGTGCCAATCGATCAGGTTTAACTATTTGACATT
TGGCAATCGGATGTGGGGTAGTATAACGAACTGTTGCCGAATCGTCAGAGAAGTCATCTT
TCGGTCCGGTACTACTGTCGTCACTGCTAAAGGGGATGGAGACACTTGGTACAGTCGTTT
CGTTACTGGAATTTTGAGTACTTTTTTCCGAGCTACTGGTACTATCGTCTTGACCTTCGG
TTGGAGATTCGGTCGGAGATTCAGATTTAGGAGAGGAAACATCGGACGAAGAAGGCTCTT
TGTCGATACTTTCCTCTCGAGATGGACCTTGAGTTTCACGACCTGAATCCTGGGAGAAAC
CTTTCAATATATTTCGTAGAGCCAATGGTTGAGGTGGTAACATCGCCGGTGATTGTTCAA
CTTGGACACTTGGGTTAACAAGGGATGATGATCGATGATCTCTCGGTAAACCCCCCGGGG
CCACGTCGACGGAGGCCGATCGATCTCTGGTACTTGATTGCATACCGACAGGATCATTTT
CTGTGGGACTTTGTGCTGGTGAAGACATGATGATCTATAATGATGAACAATTAAAAACAA
TTGGAAACAATCAAAAGATTTAAAATTTAAAACTGATTAAGAAGGACCAAAGACAATTAA
AATGTTCGATATGAGAAGACAATTTAAATTAACTGGATTAAATTG
>Pcit_ERR044692_fastq_contig_65
GTTCCGTTGGATCAATAGTTGGATCTTGTGAGAGAACTTGGTTCACCCCATTGTTACTGA
GTCAATTTTGGTTCGACAGTTCGAGCGACGCTAATGTTTGTCTCTTATTCGATTGGTACC
TTGCGGCAGATTTTATGCTCTCAGTTATGTTTCTTCTTGTTCTATTTCCGTATCTTAAAA
AATATCGAAAAGTATCAATTTTTATGTCGATCTTTTTAATCGCCGTTGGACTTTCATTTT
CTGGCCTTGGAATTCACTTTCTCGGTATTCCGACAACTTGGATCGCAAGTAATTTCCAAC
GAATGCCACTAATTCAATACTCGTTTGATTTCAATCTTAAACCGTGGCCTCATATGGGCT
CCTACTTTGTCGGGGTCACTTTCGGCTTCATCGTGTCCAATCCTAAGCTAAAGTTATCAA
AGATTTCGTTAATTTTTGGTTGGATTTTATGTCTATTGTGTTTATCCGCTAATTTTATTT
ACGAATATGCTGTTAATCGATTTGGAATTGATCCCGTTTATCCGATCGCTTTGACCTATG
GAATTGTCTCCAAGACAATTTGGTCGGCAGGATGGGCTTGGATTGTTTTAATTCTCAAAT
TAGGATACTTCCAATCAGTTTCGAGATTTTTGTCACACAAAGTTTTCAGAATTCTTTCCA
AAATCAACTTATCGGTTCTTTGTACCAACTTGCTCATCATTAGACTTCGTTCTGGATCAT
CGAGAACTCTAAATTATCCGGCCTACATTGATGCTCTTCTTTATCACTATTTTCCATTGT
ACATAATTATTTATACTCTTGCATTAGTATCGACGCTGATGGTTGAATTTCCAACTGTTA
ATTTGCTGAGAAATATTTTTAACAATCAACGTAAACAAAAAAAAATGATCAACAAAATTG
ACCAATCTCCTGGTGAGGAAAATCACAATTTAACTGAACGAGCAATTACCAGAATTGTTA
TCACTTCTGATAATAGTTAAGCAACAATTAACCACAACAATCAAATTATGTTTTAAATAT
CTATCGACATTATAATCACCTGATATTCAGGTAACTGTTATTATTATTGACTAAATTTTC
AAAGACAAACCAATTCAAAAATTGGAGACTCAAAGTTTTATATTTTTTTCAACTCAATTC
AATTTGACATTGTAATTATGTTGCTTTTATTTACCACAATTAAACAAATCACAACAA
>Pcit_ERR044692_fastq_contig_66
TGTAGTTACCAAAAAAAGGGTAGAAAAAATTTGAATTTTTTGTTAAATTTTCTAAGCTAA
TTAAATCATTTTTGTTTAACTTTCTTAGTTAAATAAGTGTGGATGTAAAAATCGGAAAAC
ATTTTGAGGAAAGTGATCGCCTCTGCGCCCTCAGCGATGGCCATAGCTCGAGGCCATTCA
CAGGTCGTATTGATTAAAGAGTAAAGTGAATGGGAAAGGACAAGGGTAAATTGTAGCAAT
TGAATTTCGGTGATGTGCTTTTTAAGATGGATATATTTTTCTTGGGGTATACCAAGGGCA
GCGAGCAGGTAATAGCCATACATGACTGCGTGAACAAATGAATTGACCAATGGAGTTAAA
GCTGAATTACCGCCGGGGAAAAATTTACATCCAGCCCAAGCGGTCAAGGGCATGATTGCA
TGATGGAAAACATGTAATCCTGAAATGTGAGAGTTTTTCTTTCGCAACACAAAAAATAGC
GTATCCAAGAAGTCCATAAATTTGGTAATAAAATACAAATAGCCCAAGGCCAATGTTAAT
CGGGTCTTAAGTGTAACATCACTTGTATCCAATGCTTTACATGACCAGGCTTCAGCACCG
AACGATGTAACTGCAAGTCCAACCAGAAAACCAATCAAATTGAGCACAATTAGAACTGAA
TTGTGGATAATCATTGCTCTTCGACAATCCCATGGGGCTGAGTTTTTCATCATCTTTGGT
CCCCAATATTTGGCAAAGAAAATGTAAAGACCAACAATGGTCAGAACTTTCCATGGTCCA
CCATGAAGGAGGGGATATGAATCGATTCGAGGGTCACCTTTTTCTTGCCACACTTCATAA
TGAACATAATTAATTGTGTTTAACAAATTTGCTAACATGATGATTACACTAATGAATGAT
GATGATGAGTCGGTGATTGTTGTTGTCGTTTTTTTTTGTTAATTGTTGGTCAGTCAAGTA
GTAACTGTTGATTTTTTTTTTTACTAATCAACGAATTGAAACTGTAATTAAATGAAAAGA
AAACTTAATTTTGTTCATAAATCAAAGTTAATGAAAATAAGAATATATTGATTCTAGAAA
CAAAAATTAACTAAAGGGAGGAGCAGGAGGAGAAAGAGAGTGAGAGTGAGTGAGAGAGAA
AGAGA
>Pcit_ERR044692_fastq_contig_67
AAAAAAAAAAAAAAATAAAAAACAAAAAAAACATGCCCGCCACAAAACTTGCTTTTCCAT
TTCCTGATTTACTATTCGCGTTTGATCCTTGGTGGTAGAGAGGTGAATTGACGGAGGGTG
ATTCCGCTTTTTTAACTTTGCCTGAATAGACTGAAATAGTGGGAGCCGCACTTGGAATTA
TAATTGAACTATTGGTGGGTGCGGAGCAGTTGCTTCTCTTGGACTCATCATCACAACCCT
TTCCAAGCCAATCTTGTCTCTTTCTGTCCAAACCATCGGAACATCGTCCAAGACTTTCAC
ACCATTTACAGTCGAATCCTTTAACACCAGCCAAGCAACTTGGACAGTCTTTCAATGCGA
TACAAGTTGGTAAAGCAGCGAAATAAATGGCTGTGTTGTTGGCGAGATTTTCTTTCTTCA
ATTCAACTCGGTGATATTCGTAGATTGTCTTTTTTCGAATGAAGAAAGCTGTTTTGTCAA
TTACATACGCATCAGAAAGACCCACTTTAACAGGATGATGGGTATCCGGTAGTTGACTGA
GGGAAAGTGGAAGGTCCTTGTAAACAAATACAATGTCACCGTTTTTCTTCAAAGTAACTT
GGAAGGTGAAAAATTCACCAGGAAGTTCCTTGATTGCAACATGCTCCCATTGAACGACGA
AAGCAGTTCCATTCTCGGCATATTTGATTTTCGATGAATCGTCTATCCTTGTGTCAAAGT
TCGCCATCAAGGGTGCAACGTATTGTGTCGCAGCCAGCCAGCTGTGTACAGTGTTACCAA
GGTAAAGAAAACCACCAGTTGCAATTGTAACATTTTTTATTGGATGCCCATAGAAAGGGA
ATTCAAAGGTCATATTAACGGGTGCAGCACGTCGGTGAGATTTGGATAGCATTTGATGAA
GGGTAACATTGGGCATTTTGTCAATGTCAACCCAGTATTTCATGGCTTCATTTGGATCAC
TGAGTATTGTTGAGTTATAATATAAATGCGTGTCATTCTTTCTTGACAAATTAGATGGAA
GCTGTGGCTCTTCAGGTATACTGTCTAAATCATCTACTGAGGTATCATTGGCATTTGCCT
CTGAACTATTAGTGACTCCATAATTCGTAGCATTTAATTCCGTCGAAACTATTTTGGTCG
TGTTTAACACCACTGGTTTAATTGGAACAACAGATTTTGAAGATTCCTCGGCCTTTTTAC
AAATGACCAAGTTGTTGAGATGATTGAGAAGGAACAAAGAGAAGATGATTCCATTGGTGG
AGAACATATCCAGTAGACTTATTGG
>Pcit_ERR044692_fastq_contig_68
TCAAGAATCAAGTGGAAGCGATGAGTCAAATTAATTATCCAACGAAGTTTTGTCAATTGT
TTTAAAGCTCAATCTATGTTTGGAAAGTGTATCATGTTTATCAAGAATCAAGCGGAAGCG
ATAAGTCAAATTATCATCCAATGAAGTTTTGTCCAAATTGTTTATAATATTTTATAACAA
GTTTTTTAAAAAGTTGCCAATTGTCAATCCAATGTGGTCCTATGAATCAATTTCATGAAG
CTCCATCTCCATGAAGTCCTGTGAATTAATTGATTGTCCAAATCAATTACCCATTGCTGT
TATTTTGAATCTGTTGATTTGCTATGGCTCTAAAATATTTTCATTGTCAAAGTGTGAATT
ACTTAATCATTTGCAATAATTTTACCAAGTCAATTTTTTAATAGCTGTTTGGTTACATTC
TGGTGTTTGGAAAATGTTGTTTTGTATTGTACAAGTTTACATGAAAGTGAAAAGTCCAAT
TTGTGCCAATTTAATTTTTCTAGTTATGTCCAATGGAGTCTTGTGATTAAGTTCATGTCT
ATATCGTTCAAAGTCCCGAATTTTCAAGCCAATGATGCCCTTTAAATTAATTTCATGAAG
TCAAATCTCCATGAAGTCCAGTGTTCAAATTGATTGTCCAAATCAATTTCCTCTATTGCT
GTTATTTTAATTCTGTTGATGTTTAAAGAGTTTCCTCCTTGCCGAAGACGAAGTTTGAAT
GGCTTTTTTAATCGAAGATGATTTTTATCTCTTTTTTTCGCTGTAATCATTTGAAATTTT
CTTATGCTCATCTATTTGTATTGTATGGTTCAACTTCCGTTTTTGATTTCTTTTCCATCC
TCTTATGTCAATTTCGAGTATTTTTGTTATAGTGCGCAAGAAAGTTGATTTATTAATAGA
TTTTGCAGTTTTCGATATGATGTCAATGAAGATACGAAAATGTGAATACAAGAAAATAGA
GCAAATTAATGTAAATTGAAAGTTTTGATTGTTTGAATGTTATGATTATTCAATGAAGAT
ATGAGTTGATTAGAATTGTCAAGAAAATAGTTTACTTTTTTGTGAGTGAGCGATTGTATT
TTGTGATATTTTTCGTCTGGTATTTACTTTGGTTTTCGAATATTCTAACGAATGGTCAAG
CGATGGATCGGATTGACCTCTGTTGTGATCATTTTTTTTTCATCAGATTGGTTTTCTATC
TTTTGGATAAATCAAGTTTACACTCATCGAAATCTCAATGACCAAGCAACGGATGACCAG
TTACAAGAAATTTTGGTTCTCTATTGGTCAAAGATCAAGTGGTCCTGATGGCAGTTATTA
GTCTAATTTTCACCAAATTCCCGTTTATATTTTATACCTTTTCTATTTTTCTATTATATT
TTCATCCAACCAAATAAATCAAAATGTTAAAAACTAAATCAACATTCACTTGTAGTGTAT
TATTATTGCGGTCCC
>Pcit_ERR044692_fastq_contig_69
GAAAGATCATCATTGTCGAAAAGCAATCAAGATGATAAACGAAGATGCAAATTTTTGCAA
ATCATTCAGAATGAAAAAATCGATCTCGCCTTCCAAAAAGTTATTGGCTACAATTTCGAG
CTACCACCCTGATAGTCCTTGGTGTTTTAATCGCCATTTAGGACTAAGTTATCTTAAATC
ATCTAATCAAATTGGTGACAATTCATCAGCTCGAAGCCTATTAGATATAGTCAAGTCAAT
ATCCAATCAATATAAATGTATATTTGTCAAGTTTTTCGAGGGAACCATTTGGGCTGGATT
CCCAAGTACAAGGACCTGCGAGAACGCTAAAAAGACACTTAATGCATTTATATCTAAATC
AGATCAGATGCAATCGACTGCAACACTTTTCATTCCGATAAATTTACTGGAATCGATTGG
AACTTCTGATTTACTTGGAGATGCATTAAGTTTATCACGTCAATGGTTTGAAAAGCGAAA
TGCACTCTCCAGTTATTCATCTCAATGTAGTGATAAAAGTGACTTGGCTCCGTCAGTTGG
TTTTATCACAACTTCGATGAGTATTGAAAGTGACACTGACTCTAATTCGGTGCTTAGTGA
CCACTTGAATACTGATCGATATCCTTATCAACAACCATGTTCAAGTGATGGGGATGGTGG
TTATCCATTTTACCCAACAACCACTTACATGGATAATAAGGTTTCCCCTTTTCTAAATGG
TGGTCAAGGAGTTTTCTTAGCCGTTGGTGATATTTTCCAGCTACCAAGAAGTCGATTGAT
GTGGAAAAAACAAATTGTCCAAACTTTAGTTGACTTTATCGATATACCACCGAGAGCAGC
TTGTCTGGACAATTCAGTTGTCCATTTTCATTACAATACCTTGGAGGAAGCTGAAAGAGC
TAAAAAATTCATCGAGACAAAACTCTTTGAAGATCATTTCCAGTTCAATGGCACCATTAG
TTACGATGTCCCTGCCTGTTGGTCAGTTAAGCAAAAATACTACTACAGTGTTCCTCGGAC
ACCACCCGTCCCTCCAAAGAGACATATAACTTATATTATCATCTCACCAGTCGCAAAAAA
AGATAGTCGATCTTTGAATAACACAGTGTTAGCAGCACTTCAACCGTTTTATGTTTACTT
CATCCGCCATTTTGAAGACTCTCTATGGATTGGTATTGGTAATCATGAACAAGCTGAAGC
AGCAATTGTTGCTTTCAAAGAGCAAAATTGTCTCAATGATAATCTAACAGTTACAATTGA
TAAAAAACTACCTCGAGATTTTTGGAAAATAATTCGAGGTGAAATTAAACCAAACAGTAC
AAATGAACCCACAAGTTCAACAACAACAATACCAACAAAAATTGAGCAAAAAACAACTAA
TCAGCCAAAAGAAATTCAAATTGCAACATTAAAAGTACAACCAGCTTATACTTTTGCTCC
ATCGGTTTCCACTTCAAAAACACCAGAAATTAATATGATCGAGATAAAAAAATCGCCAAA
ACTATCAACGGAGCGAGTCAAACCTTTCAACTCTCCCGTTCTTGTTTTTGCGAATGGAAA
AAGTCCAACTCCGAGCGAAATTGTCCCGTTCACATTCATGTCATCGGAGTCTCCAAAATA
TCCGAAGCCTTCACCATCTACATCATCATCGTCCTCATCAACCTCTAGAATTGAAACTGG
CTCATTATCAATTAAGCCTACGAATTCATCTAATCCATCGCCAAGTGATGTACCATTTTC
CCCCACCGCAACCACCACAACTACTACACCAAAAAGTACAATTACCTCAAGTGCAAAATC
AAATGATTCAAATGATTCAAATGATTCAACCAATAACCAAGCAAACATAATATCAACAAT
ACTACAAAGCTCATCGACTTCATATCTAATTGTAACGGCTTATCCAGTAACGGTAATGAC
CAAAGAAGCTGTTGATGTTATTAAAAGTAAATTGGTGAAACATGGATGTTTATTTGTCAC
CAAATTGCCTGATTGTATTTGCTCAGGTTTCGCTAATTCAGAGAAACGTAACAGCGCTCA
AGTGGAAATCGATGGCTCCAATTACACGGACCCTTTTGGTCATAATTACACGTTTTTAAC
ACGATTCGTTTATAAACCTCCATTGAACCTTTTATCGGCTTTGAAGACCAGCGACTTAAC
TTTATCATCCGCTCAACTTTCATCAATTTACTCCGAAAAGTCATCAACAGCATCTCACCC
ATTATCACCTTCTTACGTTCCAAACAATCAACCACAACCACAACCACAAGCACGACCAAG
ACCATCACCAACATCATTCAGCTATCAAACTTATTTGCCAACTTCATCTACTACAAACTA
TTCATATTATCAACCGCCTGGAGGTCAATCCAGACCCGTGAACAATAATTCAACTGAGCC
AAACACCTCGAACGGTGGATTGAATGATTCGAGTTTCGCCAAAAAGTCATCCAAAAAAAG
TAAACCAGCAAACTGTTCTCTAAGTTAATTCGTTGTTTTAATCCACCTTTTGATTAATTG
TCTTTCAATTTCCTGATTAAATGTTAGGATAGCGAGAATTTAATCCAGACA
>Pcit_ERR044692_fastq_contig_70
TACCAAAACCAACATCTCGAAGTACATGTAATGATAAACGTCGATGATGTCGCCAAGGTT
CATCGGACATTTCGACGAACGAAGGATGATCAATTATCCCTGGTATAATTAGACCCTTAG
GTCGACCAAGTAACGAGTCATTCGCAAGCGCTTCCTTAAGATGCTCCCAATCGCAGACAA
GTACGACATCTAAATGGCCTAATTTCACACTGAACACTTTTCCATATCGTCGAGAAAGTT
TATCAAATTGAAGATAATTGTGTTTCCAAATGAACGGAAAATAACCAACGACAGGTAATC
CCCATGGTCCTGGTGGTAATGATCGGATACGTTTAATTGTTGACCAAAGATATTTAACTA
ACCATAAACTAATTACTCCAACAATTAGATTGCACAATGGCTCAGAAATATGAATCAAAT
TAAAAAGTAACATGATGATCACTGATTAATAATAATAATGAATTTAAGATAAACTATTTT
TACTCAGTTCTCATGATTAAGATTCTTG
>Pcit_ERR044692_fastq_contig_71
AAAAAATATCGAGTATAAAACGTTGATCATTAGCGTAATCAGAAACATTCATTAATTAGA
ATAAGTTTATTTCTTCTGGTTAATTCAATTCTATCGTAATCATGAGAGTCTTTCTCTTAG
CCTGTGTTTTCCTCGTCGCCGCTGTTAACTTCTCACTCGCTTGCGAGTGTGGTATGGAAG
GTTCAGCTGGTCGAATCTACAAAGGAAGTAAAGTTCGAGCCCACAAATACCCTTGGTTAG
CTCACATTCGATCATACACTAGTCGAAACTCTGGATCATTCGCTCAATGTGGTGGTTCTT
TGATCGATGAACAACACATCGCCACTGCCGCTCATTGTGTTGTCGACGATGATGGTTCAA
CTTTCGCTGCTTCCAATGTTGATGTTTTCCTCGGAAAAGTCAAGGCTTTCTCTGAATACT
CTCAAGCCAGTTCAGTCTCAAAAATTTGGGTTGACCCTAACTACAACCGACAAGATCTTT
CCAACGATTTCGCCATCTTGACCCTCTCAAAGCCTGTTAAATTCACTCAACAAATTTCTC
CAGTCTGTTTACCAAAGAGCGAATCTGGTTTATCCAAACTCACCGTCTCCGGATGGGGAA
CCACTTCCGCTAACTCTGACTCAAGTGATACTCTCTTAGAAGTCGATGTTTCATTCTTGA
CCCGAGACCAATGTAACGACATTAAGACCGACTACTTGTTGAAAGAAAATGGTTTACCTT
TATCAATGAAGGGACGAGTTCGAATCCCCGAAGTCGTTGAGACTCACATGTGCGCCATCA
ACAAGCAAACCATGGGAGACGCTTGTTCAGGTGACTCCGGTGGACCACTTATGCACAAGG
GTAACAACGGTTTACACTACCTCATGGGTGTCGTTTCTGGTTCATGGACTGAATGTGGTG
AAAGTACCGATACCGCTGGTCTTTACACTCGAACCCTTTACTACAAAGACATCATCAAGA
GTATGGCTCCAAACGCTTGCTGGAAAGACTAAGAAATTAAATCTATTCTTGTTCATGTTT
CTAATTAAATCGCATAATAAAAAAGTTAATCATCTTGTATGATTGACTTTTTTATTATGC
GATTTAA
>Pcit_ERR044692_fastq_contig_72
AAAGAGAGAGAGAAAGAGAGGGAGAAGGAGAAGGAGAGGGATTTCGATGAATGGGATTTA
ATTGGTGTGTGAGTTGCGAGAGAACTGGTTGTGATGATGACAAAATAATATTGGTCAATT
ATTTTCTTCAATGAAGTTGTTTACAAAATAATAAATAGAAATGATGAAAATTTCGTCTTT
GTACTCAGAGAATAGCGAAAAATAACATTGATTCACCGTCAATCATATTTTCCATTGAAT
AATTTGTCTCTGGAGGGATAATCACTGGATCTAATTTCTTAATCAGAGCCGGAGGGTCGT
TTTCAATCTTGATGGAGATACTCCCTTCCATTAGAATGTATAATGATAAATATTGGCCTG
TTTTGTTAACTGGTTTGTCGCATTTTTCGATAAAACGGAAATAACCAACGGTCTGATTTG
CTTCATTAGCTGTTATTAGTGTTGCATGTTCAAGATTCTTGTGG
>Pcit_ERR044692_fastq_contig_73
TCACCAGATTCCCACGAGTATCGAAACAGGCTGAACATCACTGACGTTGATGTTGGTGGT
GTTTGATTATCACAATTAACACTGATTAAGTGTCTTTCTTATTATGCTTTTTATAAGCTT
TTCTCCGTAATCCTTCAAGTGTTTTCATTGAAATTTTGGACATGAAATCCTCGACGGGAA
CAATACAATTAGCTGTGGTTGTGACGCAACCGTACAATTTGTGGGCCCAGAACCCGTAGG
TTCGTCTTTCGATTCCGACGGTTGCAAGAGTCGCTCGAACGTAAGTTTTAGCTGAAGGTG
TGGTCAATGAGGGTCTCATGCGACTCATGGAAGTGGCAACGAAAGCGGGAAGAACACTTT
GAATTACGATTCCTTTTCTCTCATATTCCAAATATAAAGCCCGAGATAAATAATCGACAT
AGACTTTGG
>Pcit_ERR044692_fastq_contig_74
ATCCCTGCAAAAAGATGAAAATGTGTTAATGAGTTAAAAAAATCAACAAGTTGGTTAGGG
TTTTGTTTCCTTTAAAATATTGTAATCAATTTAGTTGCTTATTACAATATGTATAGCGAT
AGTAAATTCAAGACGAAGACCATTTGTCGTCCTTTTGATTTTTTTTTGTTTCTTTAAATT
ATCAGTAATGTTAATTTCTTATTTTTTTTTTATACTTGAAATTGAATTAATTTAAATTCA
AGGAGCATAATTAAAGTTTATCCAAATAAGATTCAAGATCGGGTAAAGATTCTTTAAGAC
CCTTTCGTTTACGAGTATCCATAACAATAGTGTAAGGTCGGGATTTTCCGTCCAATGGGT
CACCAGGTAAGATTTGCCAATGGTCAAATACACATTGTGGGAATGCTTGACCTCCGGTGT
TTGATCTTAAATCAGCAGTGAAACCGAATGATTCGTTTACGGGAAGGTGAGCCTTGACAA
CGAACATGGGAGTACCGGGTACTTGAGCTTCTTCGAAGACAACACCACGACGTCTGTTGA
GTACACTGTAAATACCACCGACAGCAGATTCGGGACATTGGATCTCAACAAGGTAGACGG
GCTCCAAAAGTCTTGGGGCAGCGGTCAACATACAAGCGAAAAGACAACGACGAGCAGTGG
GAATGATTTGTCCACCACCACGATGAATAGCGTCAGCATGAAGAGTAACATCATAAATAT
TGAATCGAACTCCTCGCATGTTTTCATCACAGAGAACAGACTCTTTTGAAGCCCATTGGA
AACCTGCAACAACACTATCTTTGATTTCGTTAAGATATTGGACTCCCTTGGTAACATCAA
CAAGAAGATTTGGTCCAGTACCTTCGGGTCCGAATGACCAAATTTTTCTGGCCTCAGTTG
CGTCCCATTCATATTTCTCTACTAGATAACGAGCTCGAGCTTTGAAATCGTCTTTGTTGG
AAACATCACCTTTGTCAATATCCTCTGGTAATCCATCGGGCATTGGGACAGCCTTCATGA
AGAGACGATTGTGCTTGTTGGGAGACTTTGAAAGACACATGATTGAAGATTCCTCGCTAA
CAGTTTCCCGATAAGAGACAACAGGGTCAGAAGTTTTAATTGGAATCTGAGCGTGATCTT
CTTCTAAATCTTTTAAGCAAATTTCAAGATGCAATTCACCAGCACCGGCAACAATGTGTT
CACCTGATTCTTCAATGATACATTGTACCATAGGATCTGATTTGGCCAATCGTTTAAGAC
CTTCAACCAATTTTGGCAAGTCAGCAGCATTTTTGGGTTCAACGGCAACACGCACAACAG
GGCTGACTGAAAATTTCATGACTTTCATGTTGTGAGCATCTTTAAAGGTGGAAATGGTAC
CGGTTTTAACCAAGTACTGGTCAACACCAACCAAACCACAAATGTTACCAGAGGGAACAT
TTTCAATTGGTTCAACGGCACGACCCATCATAAGAACAGTTCTTTGAATTGCTTTTTCAA
CTAAATCTTCCTTTTTACCAGGAACATAATTTGGCCCCATAATTCTGACTTTTTGACCAG
AAGCAACAATACCAGAGAAAACACGACCGAAGGCATAGAAACGACCTTTGTCAGAAGTTG
GTACCATCTTAGAGATGTACATCATTAATGGACCATTAGGGTCACAGGATTTAATGGCAA
CAGCAGCCTCATCATCATGAGGACCTTCGTAAAGCATTTCCATACGATACTTTTGAGCAG
TTACAGGTGATGGCAAATGAATGGCTATCATTTGAAGTAAAGCATCACCAGCAGGAAGCC
AAGTTCGCATTACGACCTTCAATAAATTCTTACCATCTTTTTCTTTGTCGTCACCTTTGA
GGACAACGTTCAATTTTTCTAAGAGTTTAGTAATCTCTTCTTTCTTGAAGTCCATGATGG
CTTTGAAAACTTTGTAAATTGGATCCAAAACGAAGTTACAGAAACCACGACCATAACCAG
CTTCTTGTTTGGTTGACCATTTTTTGGTTTGTCCATTGTAGAAGTTTTCACCCCAGAATT
TTTTCATCAAACGAGCTGGATCAGTCTTGAACTTTTCGGCGTAAATTTCAGCAAACTGTT
TAAGAGTGAAAGCCCAACCATGTAAACCAGAACCAAAACCAACACTACCTTTAGATGGGT
CAACTTTGATGTCACCCATTGGACCGGCATCATCAGCATAAGTGGCAATGATGACGTTGA
CGTTTTCAACGATACGGGTGAACTTTTGGTAAAGATCTTCCATGTCCAATTGAAGGGTCA
ATAAGGCCAAGTCAACTTTGTTCATGAAAAGAACGGGCTTAATTCGTTCAGCAATAGCTT
GTCGTAAGACAGTTTCGGTCTGGACACAGACACCAGAAACACAGTCAACGACGACCAAAG
CACCATCAGTAACACGAAGAGCAGCAGTAACTTCAGAAGAAAAGTCAACGTGACCGGGAG
AGTCGATAAGATTGATCAAGAAACCTTTAACCTCCTTGTCTCGTTGAGATTCCTCAGTGA
TGTAAGTTAAATCAGCATCGGAAAGCTCAAAGTACATAGAGATAGCAGTAGACTTGATAG
TAATACACCTTTCTTGTTCATCCTTTCTAGTATCAGTGAATCTCATCTCACCAGCCTTAC
TACCAGCAATGATACCAGCCTTAGTAACAAGAGAGTCAGTTAAAGTAGATTTACCGTGAT
CAACGTGAGCAATAACCGACATGTTTCGGATGCTCCGTTTACGGTTCATCATTTCACGAA
TTTCATCTACAGTGAAGTTAACCATTTTGGTTGTTGATAATTGACGACAATCAAAATATA
AGAAAAAACAAGAGAACAAGTAAGGACAAAATCCACTTCAATATTAAACCACAAAGAAAG
AGAACGAAAGTCTACACGTCTTCAATGGAAAGGGATGGAAGTTTGAATACCACTGCAAGA
C
>Pcit_ERR044692_fastq_contig_75
ATCATCTTCGTCATCTTCATCATCTCTGTTTTTCATCTGTTTAGTGCAACAACAATTCTA
ATTACAGTTTAATTATTATATCAACATGTATATTCTTGACCCAGTGATCAACCCTCTCTC
TCTCCATCCAAACCCACTCACCAATCATCTTGTCATCTCCTTCTTACCAAACGTTTACAT
TTCTCTTGATTCTCATCTCACTCTCTCAATCTCTCTCAGTTGATTTTTCTCTGAAACTGA
TCGACAATCAGCTAATCATGGTTTCCAGAATTTAATTGCTCGTATTCGTATTGCTTGTAA
ATTTACTCGACCCAAGAAAACCTCAGAGAGTGAAGTTAATGCTGGTGGCGGTGGTGATGA
TACCGTTGGCGGAGGTGGAGGTGGTGGTGAAAGTTATTCATTGAATGAACTTCGTAAATC
AAGTAATAGTACCAATAGGAAAGAATCAATTCTCCGTCGACCAATGGCTAATAGTTACCA
GCGACAAATTAGTGCCTCCTCATCTCGAGCAATTATCGGCGGTCAAGGTTCACATCTAAA
TCTTTGTCCAACCGATTCCAATTCAGCGACACGTAATTACATTATCGCCGATGGAAAAGT
TCACTTTTGGAAAAATTTTGGCTACGAGCCCGAGGGTCACCCTTTTGTAAAAGCAGCTCA
TGATACCGACGGCGAAGCGATTGCATCGATTATGCATAAACAATGGCGAATGCAACCACC
TCGAATCGTGTCCTTAATAATATCGAATGTCGATTCATTAAGAGAATGGTCCAATCCCCG
ACAAATCGATAACTTTAAAAAAGGATTGATCAAAGCAGCCAATACAACAAATATGTGGAT
TTTCACAACGGGAACTAATTTAGGTGCTTCCAAGATCATCGGAGACGCAGTTTCCAATGA
GAGTAAAGAAAGACAATCATTTTATTCATCTCATAATAAATGCGAAGGACGTGGTATCAC
CAAGCCACCGAATCTTAACTTCATTGGTATAACCAGGGAAGACATGGTCAAGTACGCTGA
TCAATTAGGTTCTGATAAGACTGATATTAATATTGAAAATCAAGGTAACATTCCCGAAGA
GGGTAAATATGATCTTAATCCAGATCATACTCATTTCATCGTTGTTCGTGATAGTACAAT
TAACAAAACAGGAATCAATTTGTTTGTCCTTCGTTTGATGGGATTTCTTTCAACGGTTGG
TGGTTGTGATTTTATTCGTGAAAATGTCGAAACCGATTTACATACAAAGATTAAAGATGT
TCCCGATTTATGTTCATTGACCAACATGGAGATTCCCGTTGTTTCCATAGTTGTTCAAGG
AGGTTATGATTGCGCTCGATTGGTGGTTGATTGTTTGAAACGTCAATATCCAGTTGTGGT
TCTAAGAGGTTCGGGAGGGTTAGCTGATCTTTTGGCTTTCGCTTTCTCTGAGTTGGAACA
ACGAGCTCGTGAAACTGGTCCTTGGGGAACTTGGGATCCTGAATATGTAGAAAATTTTCT
CAAACCCGAACTGGTCACCAAAATTGCTCACTATTTTCCAAAACTTCGGGAAAATGTACT
CACTCGAAATTTGTTCCGTGATAGAATTTTGGAATGTGTTAGACTCGCAAAGCAGAATAG
TCTCTCTTTCATAACTGTTCTTAATATGCACAATTACTCTGAATGTAAATTGGACAATTT
ATCCGTCTACTTGTTACGCGCTCTTTTCGCCTCTAAACCTCGAAGCTCTAATCGAGTTCA
TGATTACTCACGATCAACTATTGAAGGATCAACCGTTTCAGATGATAAAATATTAAAAGA
ATTGTACCTTACTTTGGACTGGAACTGTCCAGATGTTGCATCATCTGAAGTTCTCCATCG
AGATCCAACTTATGTAGTTCGTCTTCAAAAAGACCTTTTCCAATCGGCACTTCTCCGTCC
TGATCGAGAAGAATTTGTAGATCTATTTTTAACCAATGGTTTTCGTTTGCATAAATTCAT
CACACCGACTCGTCTTCGTCGATTGTTCAAGCACATTTACCAAGAAGACTTTTTCCACAC
CGTTTGTTGGGAAGGTGTTCTTGGTCATTCTCTACTCTCCCGTCCATCGAAACATTTTAT
CGATACTGATCTCAATTGGTTAATCGAAACTTGCACTGGTTTTAATAATTTCGTTAATTC
TGACCATCTCTATTACAATGTAATGTCCATGTATGTTTACAATGCCGCATCAGCTGAAAG
AAAAGCACTCACCATATTGACTCTCTGGGCGATATTCAGTTCTCGTCATAAACTGGCTAA
AACCCTTTGGAAACATTCAGATCAACCAATTCATTTGGCTCTTGTTGCATCCATGGTTTA
TGATCGTTTATCGTCGTACGTTGTTGACACTAACATAAAAACCGATCTTAAAAATCAATC
GCGAATATTTGCCGAAATGGCAACCGGTGTTTTAGATGACTGTTATGAAGATGCGACAAG
TCGTGCAATTGATGTTTTATCAGAAGAAAGTCCCGATTGGAATTACAAAACCGCTGTTGA
CATTGCATCAAATGCAAGGACCAGAATTTTCCTTGCCCATCAGTGTTGCCAAAAATGGTT
AACCGATACTTTCCAAGGAGAGATCAGAATTCGTGAATTGGGCTGGGGCATATTTACCTT
ACCTCAGGGTTTCAAAATCGTTGTATGCGCTTTCCTCATCTTTCCAATGTTTATTTGGGT
CCGATTTAAGCCTCGATCAACACGAAATGAAATCGAAGAGCCAGAAGACGATGAAAGAGA
TGGTCAAGATAATCAAGGAGTCGATGAAACTGGTGGACTGATTAACTCTGGTGGTGGTGG
TGATAATCTCGCACAAATGGCCGCTAAAACGGCTGGTAAAGCTGTCTCGGGTGTCATCAA
TATTCGAGGTGCTGATTATGCCACACTGATTCGAGATCGTGAAGTTTTCATCCGTCAACA
ACCACCTCTATTAACTATGATCAAACTCATGTGGACAGCACCGATAACCAAATTTTATAC
ATTTCAAGTTTTCTACATATTGTATTTAGCATTATTTTCAATCGCCGTTCTCTATCCATC
TTGTGGTAATCAGTTAATTGATTATTCTGTTTGTATTTGGACCTCGTTAATTGTTGCCGA
ACACATTAGACGAACTTGGGTTCTTTATCGTAAATACACTTCGATACCCTTGGTCTGGAA
GTGTATTGAAATCTTTTTAATCATCATCTTCGTCATAATATATTCCACTTACACCGCTGG
TCTTAATCTTAAATTTCTCACCCTATCACCTTACGGTCGTAAAGTAGTTTTAAGTGTGGC
CCTTTTGTACTTTTATTATCGGCTTATTGCAATTTACTTACCAATCTCACCAACATTGGG
TCCGCTTTTATATCGTTTACGATTAATGATTGGAGTCGATTTCCTTAATTTTATGAGAAT
GGCAATTGTTATCATCGTCAGCGGTGGTGTGGTTATGCAGGCGCTTCTTTATCCTGATCT
TGATCTTTCCCTGGAAGTGGGTAAACAAGCATTTCACCGAGCCTGGTTTTCACTGTTCTT
AACTCCTGTGGGTGACCTTTCAGCTGATGCCCAATGTAAAACATTTTATAACTCGCAGCG
AGATGATACCTCTGTTTGTTATGCTGGAAAATATAATAACACCGCAAGTCCAACTCCATG
TCCTCATGATGACTTTTGGTCTTACATTTTCGCAATCCAATATTTTATCCTATTGAAACT
TATCATGTTGACCTTACTTTATGCCTTGTTTTCGGCCACCGCCTCGCGATTGGAAGGTAA
AACTGAACAAATTTGGAAATATCAACGATACATTTTGGTTATTGATTTTGCCAATCATTT
ACCTTTACCTGCACCATTGAGTATCTTTTGTTACATTTATTTTGTACTTAAATGGTTAAT
TAGGACTTTATCTTGTTATTATTGTTTTAAATGGTCAAAGTCTCGAGAAGGTAAAAACCA
ACCTGATGGTCCTTTCGGTGAAGCAGCAGAAACAAAGTATAACATGAAATTGTCTGAAGA
CGATTATAACTTTTGGAGACATTTAGCTCGTCAATATGCCTCAAGGCAGGAAAAGGTCCA
AGAAGAACGTGATATCCTGAAGAAACAATGGGAAGGTGTTCAATCTTTAGCTGAAGAGAT
TGAATATGAGAAAAGGTTAATGAAAAAGATCAACACTCGAGTCTCAGAATTGGAACGGAT
GATGACCCTTTCTCATGTTTATCTTGAGAATATAAAACATATTTCATCTCTTAAATTCGG
CAACCTTGATTCCGAAGCCTATGGAACAACATCCTCGTCGTCAGGTGTAACAGGAAAACC
TTTTCATCATATTTTATCTCGACAAAGTCCATATCCTGGTACTCGAGTTCAACGGATTCC
AGTTCCAGATAAATATGTTCCATGGGAGGTTATGTGGATTGACTATGATCCAGTCGCTTA
TACCAAACAAAAAATGGACTTTGGAGCAAACTTTCAATCGGATGTCGATGAAGATATACT
TTTCCTTCGAGAATATAATATTGAACAAGTGACCTCAAAATTGCCCGTTTTAAACTGGAA
CAGTGTATCAACCAATCCTGCTGGAATAACAATCGATCGTACCTCGTGGATTAAGAAAGA
TGGTTGTACCAATTTAGTTTATTCTTTAGACGCTGGAATACCTCGAAATCCATTCGGTCG
AACTGGTTTAAAGGGTAAAGGTTCACTTCCTCGTTGGGGTCCAAATCATTATGTGATGTT
TGTTATAACTCGTTGGCGAACATCAAGAATTGTTTCCACTGGTAAATTGTTTGAATTTGT
CGTCGAGAAAAATTTACCTCGATGGGATCAGATTTCACTTCCAAATCGTTTTGTTCCCGG
TGATCATTTATATTCTGAGTTACAAAGATTATTCAATGTACCTGAAGACCAATCATGGGC
AGATGATAAATCGGTTGAAGCGTTTTTCACCAATTGTGCTTTACCAAATACTAATATTAA
AAGCTCCGAATCAGAGGAAATCGTGGCAATGAAATTTACCAAAAACGATGCAACCTACAT
GGATGATCCGTTCAACACGGACATGGCCTGGAAAGAATTGGTTCTAATTCATGTTCACTA
TTCTGGAAGTGATGATCTGGATAAAAAGATGACGACTTCATTAAATTGGAGAATCATTAC
AGAAGATGTTTTCCTTAAACTGCCCTCTGGTCAATCAACAATCTTACAATCAGTAACCAA
CAAATTACAAGCAACAATCATTTAAATTATTCATCACATTCATTCACCAATAACCTTGAA
AATTACTTCTCGTTCACCAAAAAACTATCAAAAAAAGTACCAAAAAAACACCAGAAAATC
AACATGACAACGATGAATCTTTAATTTCCTTGATAAATAATGAGTCGGAAC
>Pcit_ERR044692_fastq_contig_76
CAATTATCCAAACTATCAAACAATAAGTTGCTTTTATTAATTTCATTGAAATTAATTAAA
CTATTTACTGTTTGATAGTTTGGATAATTGGTTTGTTTTGGTTAGTTTTTTTGAGGTAAA
AGAGAGGGAGAGAGAGAGAGAGAAAATTGAATGCGGAAGTTTTAAAATAGGAACACAATT
AACAGAGAAAATTTAATTTAGTAAGAATTAGTTAATTAGAATTCGAAAGTTAGTTTATGC
ATCACACATGTTGATGAAAGCGTTTACTTCTTGGGCGTTTGTTGGAGTAGCTGGTAGGAT
ATAAGTTCCTCGTCCGAAACTACCTTCAACTGCTTCTGATTTATCAGATACGATGATGGC
ATATCCAGTATCGAATTCAGGGCAGGTACATTCTCGGTTGATTCCATAATCTGCCCAGTT
AAGTGGATGCTTTGGTTTATTGAAGTGAGTGGTGGTCAAATAGGATCCACAGCTTTCTGA
ACTTGCTCTGATTTGGGCTAGAATAACGGTGCTGTTACAAAGTTTGTCAACCATGTCAAC
ATCAATTCGAGGTCGACAATCGGGACAAGTTGTAGGTTCTTCGACTGGACAACTGACACT
CTTAGTCATGGTAGATTTCAATTCAGTGGCTGCTTGCTTGTAGGCTGATCTTTGGGGTTT
TGGGGAATTCAATGCAAAGCCAGATCCCAATCGATTTGGAGTTGAATTTGGAACTGAAGG
AGTTGTGGGTGGTTTGTTCATGGCGGGTGGGACTCTCTGTGGGGTTGCTGATTGAGTGGC
TTTTTGGGAGA
>Pcit_ERR044692_fastq_contig_77
TCCTCCTCTTCTTCTTCCTCTTCCTCTTCTTCCTCCTCTTCTTCTTCTTCCTCTTCTTCT
TCTTCTTGTTTAGGAGGAGGTTCGTATCTTGGAGTGGATTTCGGTGGTGATGGTTCAGGA
GCTGAGAATGGCTTGAATGTATCCATAACATCAAGATCATCAGCGTCATCGTAAGTCCTT
GCACCAGGTTCATAACTTTCCTTGTTCTTGGGATTAGATGGGTCCCAGTTCATCAATTTA
GGAGATCCTCGTTCTTTGTATTCCTTGATTCGTTCTTCCCATGATTTCTCAAGTTGTTGT
TTGTATAATTCTTCCCAACCTCCTTCGAAAAGATCTTTCTTATCTTTGAAGCTTCGTCGA
TCAACTCGTCTTTCGTATTTACTGGCAACGTTGATCTTTGGTGGATATTTACCAGTGAAA
GCCTCAGGATCTAAGCCTTTCTTCAAAGCCTTATTTCTGTTAATTTGTCGTTGACGTTCA
TTCAACTCTTTCAAATCATAATCTTGTCTCTTCTGTCTTTCCTCAAGATCGTATTTCTCA
CTTTCCAAGGTAACAATTTGTTCCCATAATTCACCAGCCTTTTTACGAAGCTCATCAACA
TCCAAACCTTCAATATTAAGAGCTTTGATTCGTAAGCTAAGAGCAATTCGCTTCTCTTCA
GCTAATTGTTCCTTTGTCTTATTCAATTCAGCTCGGGCATACATCACATTGGAAAACTTG
TCATAACCTTGACCAGTGGGTGGTGGGGCAGCTCCTTCCTTCTTGGAGATCACATAATTA
GGCTTAACGGCTTCCTTTTGCTTCTGCATGGCCTGCATCATGGCCTGGCGCTTACGCTCA
GCCTCTTCCAAACGTTTTCGTTTGGCCTCAACTTCACGAGCTTTTTTCTCTTCAATTTCT
CGTTGTTTTTGTTCTTCTTGTTTTCGCTTCATTTCGAACATCATCTTTTCTTGTTCAGCT
CGTTGAGCTTTTCTCTTGGCTTGTCTTTCCTTTAATTTCAACAGATCCGCCTCTTCCTTG
GCTCGTTGTTTCTTCCGTTGCTCTATATACTCCGCCCACATGGATTCTTCTTCCTCCTTC
TTCTTTCGGAGTTTCTCCTCCATTGCCATTTCTGCTTCCGTCATCTTGAAGGATTATCTA
AGCTCGTTT
>Pcit_ERR044692_fastq_contig_78
CAATGCTTCTGATTTGATGTTTTTCTGCTTCCTTGATTAGATTAATTGTTGTTAATTGTT
CTTTCATCTTTTTCTTGATTAAAAATGTTGTCTCTCGTTGGTAAGCAACTTCTTACTAAA
AATGGTTCTCTTCTTGCGGCTACAAATCGACTGTTGTCTACCGATTATCAAAATATTTTG
GTCGATAAACGTGGAGAGAAAAAAAATGTTGGCTTCATTCAGTTGAATCGTCCAAAAGCA
CTTAATGCCCTTTGTGATGCTTTAATAAGTGAATTGACTGTAGCTCTGAAAGACATGGAA
AAAGATAAAGATATCGGTGCTGTTGTTATAACAGGATCTGAGAAAGCTTTCGCTGCCGGT
GCTGATATAAAGGAAATGGCTGATGTTAAATTTGCTCAAGCATTTGCAACCAACTTCTTG
TCTCATTGGGATAGCGTGGCTAAATTTAAGAAACCATTGATTGCTGCGGTCAACGGATAC
GCGCTTGGTGGTGGTTGTGAATTAGCCATGATGTGTGATATCATCTATTGTGGTGATAAA
GCTAAATTTGGTCAACCTGAGATCGCAATCGGAGTAATTCCTGGAGCTGGTGGTACTCAA
AGGTTACCAGCAGCCATTGGAAAGTCAAGAGCAATGGAAATGGTTTTGACAGGAACACCA
ATTACTGCGCAAGAAGCTGAACATTGGGGTTTGGTTAGTCGCATCTTCCCAGCGGACAAA
GTTGTTGACGAAGCAATCAAACTCGGAGAAAAGATCAGTTCACATTCTAAATTAGTTGCT
ATGATGGCAAAAGAATCTGTTAATTATTCTTATGATACTACCTTATCTCAAGGACTTAAA
TCAGAATTAAGATTTTTCCATGCTGCCTTTGGAACACACGACAAAATGGAAGGTATGAAA
GCCTTTGTTGAGAAGCGTCCACCATCATTCAAAGATGAATAAATCAATTTCTTCCTAATC
AAAAGTTGGTTAACTGAATGTTCCTCTAAACTAATGAAATGTTTTACAATTAGTAGACAA
AAAAGATTAACACAGCGAAAATTTTGTATTCGTAAGATCATTTGTTTGTTATCGATACTT
GTTTCTACGTTAAATTAAATATTTAATTTACAATGAAGG
>Pcit_ERR044692_fastq_contig_79
TATCAATTAATTAGTTAAAAAAGAAATACTAGTGAACAAATTAACAATCGTTTCAAAGAA
ATTCAGTTTTCTTTTTCATGTGAAAATGTCTCATGTGGTATCAGTGCTTCTGGATTTTGA
TCTTTAAATTTGCCTTTAACTGAATTAACATTGGATTCAATTCATTAAGACTTTATCCCA
TTTCTGGCTATTTAGGCTTAACC
>Pcit_ERR044692_fastq_contig_80
AGCGAGATTGGATTTGGATGGTTAAAAGTTTTCTAAGTTAGTTGATTTAAATAGATTTGT
TGACATTTTGGTAAGGGTTAAATTAAGAATGAATTTTTGTTTATTCATTTAACGATTCAC
CATCATGACTTTGTTAATTTGCTGTTTGCTGGTTTGTACAATTAAATCTAAATTATGGAC
TTTCAAGATTCAACAATCTTAGAACCTCCAGAATGACATCCATCCTCTGTAAAGTGTATT
ATCAACTAGACTTTCGACAGGTCCAATAGCGACTACTGAAGGATCTTGATCATAAACGTA
GGTTTGCATTGCCTTTTTTACGTCCGATGCGGTGATTGAATTGATTCGCTCTTCCATTTC
AGCGATTGGTATTCTTCGGCCATAACATAACATTTGTCGACCAATATCTTCACAAATGGG
AGTAGTACCATCCAATTGAAGTAACATGTTTGTCTTTAACATATTCTTAGCCCGAGTAAC
ATCTGATTCTTTGACTGCTGATGATAAAAGATCAAAACTTTTACACATCTCTTCAATGAA
CTCGTTTATAACAAGTCGATCACAAACAAAGTAAACACCCCATAGACCTGTATCTTTGTA
ACAAGTATTAAATGATTGATAAGATGCACACAAATTTTTTTCAGCTGAAAGTTGAGCTAA
ACGAGATGTAACTGAATTTCCGCCACCTTGAGATCGATCATAAGAACCAAGAATGGTGTT
TGCAACCATAAGAGGGATGTTATCAGGATTATCCCAACCAGCACCTTCAACGGCGAAAGC
TCCATAAACGAATGGCATATCATCATCTCTTATTCTGAAATCACTTCCAGTGAATCGGCA
ATTGTTTATTTCTGGTATTTTAACACCATCATAAGTCACCTTGACATTGGCGAAATATTT
CTCAGCCAATTTGACTAATTCATCGTGATCAACTCCACCAGCTCCAGCGATAACCATTCG
AGGACCTTTGTAATTTCCTTCGATGTAATTTAACAAGTCTTGTCGGTTGATTTTCTTAAT
GTTTTCAGTGGGTCCAAGAATAGTCATACCAAGAGGAGTTCCTTGGTAAGCATTGGCATG
TAAATGGTCAAATACAACTTCTTGCATATTTGACTCAACCTCTTGCATCTCACGAAGGAT
TACTGATCTTTCCCGTTCAATTTCAGCTTCTCCCAATTTGGAATTTTGAAGAATATCTGA
AATAATTTCAAGAGCATGAGGAGCATCTTTAGATAAACATTTGGCATAATAGACAGTCTG
CTCCCTAGATGTGTAAGCATTAAGATGAGCTCCCATATTTTCAACTTCCAATTCTAAATC
GGTTTGACTACGTTTATTTGTGCCCTTAAAGGCCATATGTTCAAGGTAATGGGCAACTCC
ATTAGTCTCCGGTGTTTCATATCTTGATCCAGCATCAATCCAAACACCAATGGTGGCAGT
TTTGAGGCCAGAATTTTCCGTTGCTACCCTAATACCATTAGACAATTCGGTGACTCTGGT
TTCTGGATAGTTAACCAAAATCTCACGAGTCGGAACAGCAGAAATTTTACGGTTTTTCAA
TCCAAACCGTTGAATTTGATTATTTTTACTCAAAGTTTGGATTAACCTTGGAGCATTTCG
TAAAATGGTAGACGACATAATTAAATATTAACAATTAATTAATCACCGGAAGAAAAAAAC
AAAACAATCACAATAAGAGGATGAAAATCAG
>Pcit_ERR044692_fastq_contig_81
AGCTGTTGTATCCCCATGGAGCGTAGTTACCATAGTAGCTTCCGTAGTTTCCGTAGTAAG
TTGATGGGGCATAAGTGGCTGGGGCATAAGCGTAACTAGCGTATGGGGCAGTAGCGTATG
TGTAGGCTGGGCTGTAGACGGCACCGGCGAAAGCACAGGCGAAGAGGGCGAAAAGGATAA
CCATTTTTGACATCATCTTGAGTTTTGAGGTGTTTTGTTTGTTCGGGTTGAACGAAAAGA
GAATTGAAAAGTTTGAGATTGGCTGGAATGAGCTGGGATCGTTTAACGATTGAGCGACTG
TTGATGATCTGAAACTCTGTTTGGTTCACCTTTTTATATAATTCTGAACTCTCAGAGAGA
GTCAACGGAGAGAGATGATAAGTGAGCCGATTGAGTTGAGGGAGAATGTGAGAGAAAGAA
AATTGATCCAGTGGAAGGTCTT
>Pcit_ERR044692_fastq_contig_82
GAGATAATCAAATTTTCAATTGTCTGATTGGTGAACGTGATTGTTGATTGAATTAAGACA
GATCTTCATCAATCTGATATTTAACCTGCAAATTATTAAATTGTCATTTGTCGATGATAC
TGATCAGTTTCGAGAATGTGTTGGAACCATTTCCATGATGAAACTTTCACAGGAAACAAG
AGAAGCTTTAATTAGAGAACCGTCACAAATAAAAAAGCAAAAGATGTTTTATCGTGTGTG
TGATTATGGAGACTATTTTAATTCTGTGTGTGAGTAAAACCGCAGGGAAGATGAAATAGA
AGAAGTTATTCAAATTGGAACAAAAGCATCAGAATTTCTGTCAATTCTATTTGCTTTTAA
AATTGTGTGAGGGGAGAAACGGTAGATTGTATTGATTCAATCGCTGATCAAACATCAACG
ATTGTCTGCTTGGTATTCCTTGGATAGTTCAGTTGCTTTCCTATTCATCAATATGTTTCA
AGTTCTTGCAGAGATAAAGAGTAAATGAGTGTAAGTGTATAATATATGGTGTGTGTGTGT
GTGTGTGTATGTGTGTTTGTGTGTGAGAGTTTGTGTAAGTGTTTATATTTAACTGGGAAT
ACAATGTGTTGACACATTTTCTTTTCAATATTGTGGTTTTGTTGTGATTTTGATTTATAG
TTGCTTGCTGGTTGTGGATGTGGTTGGTTCATTTCTCGCAATTTCTTTCATATCTCCATG
CAAGTCTGGTGATATTTAGTGAGGATTTTGATTGAAAAAAAGGTGGAGGTTGATTTATAT
GTAAATGGTTATTAATGGTATGATGAAATTGAAGCAATGAAAGAATCTTGTTTAAAGATG
TTTGATGATGATTATTTTCCATGGATTTTTTGCTTTTCATATTTTTTCATCTCCCTTTCA
TTGAAATGATCCATTGGATCTAATTAAAAATGATGAATTAACCTTGTGTTTGCATTCACT
TTGATGTCATCATGGTTACAAATTCTTCGTAATTCACTTGCCCATCGCCATCAATATCCG
CTTCTCGGATCATTTCATCGACCTCTTCATCGGTCAATTTCTCTCCCAAATTGGTCATAA
CGTGTCTCAATTCAGCAGCAGAAATGAAACCATTTCCATCTTTATCGAAAACACGGAAAG
CCTCTCGAATCTCTTCTTCGGAATCTGTGTCCTTCATCTTCCTGGCCATCATGGTGAGGA
ATTCAGGGAAATCGATTGTACCATTACCATCGGCATCAACCTCATTGATCATATCTTGAA
GCTCAGCCTCCGTTGGATTTTGACCTAAGCTTCGCATCACAGTTCCCAATTCCTTGGTGG
TAATAGTTCCATCGCCATCCTTGTCGAAAAGTGAGAAAGCTTCTTTAAATTCAGCAATTT
GCTCTTCTGTAAGCTGATCTGCCATTTTAACAATTTAAACGAAAGTAGAGATTATTGATT
TTTTGGAAAAGGTGATAATCTGGTTAATCTAAACCAAGAACTTGGTGATGTGTATTAGAG
ATGAAGTAGAGTTGAAGGGAAATACAGAGGGTTTTGTAAAGTTAAATTGAAATGAAGGTC
AATCAAGTTACTAGTCTGATGACCAAGAGTAGAAACAGATTAACAAGCAAAGATGATGGC
AAATGAACAAGTACAAACAATCAAAATGAAATTCGTTATTGATTATCTAGAAGAGAAGAA
GAGATTCACAGGGGGAGGGAGACGAGTGAGTGAGTGAGTTAGTGAGTGAAAGAGAAAGAA
GGAAAGAAAGAGATGAGTAGAAGTGAAGAGACAGAGAAAGAGAAAGAGAAA
>Pcit_ERR044692_fastq_contig_83
AATATGAATGGTACTCGAGTACATGATAGTCTGTGTCCACCCGATAAAAGACCAGAATCA
GAAGGTGTTTGTGCTTCTATCCCATGTGAAGGTGGAGTCGATTGGGTAACGTCCGAATGG
TCAAGTTGTGATATCCCTTGTGGTCCATTGATTTCAACAAGAAGTGTCCTTTGTGTTAGT
AGTGAGGGATCAGTTTACGATGAAAGTGTTTGTGGACTTGAACGAAAACCAGCCGATACT
CGTAATTGTACAAACAATCCAGGCTGTAATTACACTTGGTTTACCTCTGATTGGACATCG
TGCTCAGCGTCATGTGGACGTGGCCTTCAGACTCGTCATGTTGTGTGCGGATTATTTGAC
GATGATTCAATCAAAGTAGACGAAAGTAAATGCGAAGGACAAAGTAAACCAATAACGGTA
AGAACATGTCGAGCACCCGTTCAATGTAAGGCCACACTTTACTATGGCCCATGGGGTCCA
TGTCAATGTGGTAAAGAAGAGAGGACAATCCTTTGCTTAGATCCAAACAATTCAACTGC
>Pcit_ERR044692_fastq_contig_84
AATTTAGCGTATCTTAAGGCCGTTTTGCCGTCGGAATCTTTTATCATTTTATCGGCACCT
TTTTCCAACAGAAGACGAATGATCTTAGTCTGGTCATTTAGAACTGCCAAATGAAGGGGT
GTCCGTCCCAATGATCCTTTCGCGTTGATTGGTGACCCACAATTAAGAAGCGTTTGAACA
ATTATCGCGTTTCCTTGAGAGCAAGCAAAGTGCAACGGAGTATCATTTTTCTTGTCTCTA
ACTGCGACATTGGCCTTTCGAGTCAAAAGGAGCTCCAGTGTTTCAAGGTGTTCGTTTATT
GTGGCCATGTGAAGAGCGGAATTAGTTTTGTCCTTTTTGGGATTAATTCGAGCTCCTTTA
TCGAGGAGCAGTTCAATGATCGGCACATGACCCATGGCCGCAGCTAAATTCAATGCGCTG
TCACCATTTTTATCTCGTGAATTGATGTTGGTTTTATGGCTCAGTAGCAAGTTCAACACT
TCGACTGACCCATTGTAAGCGGCCTCGTGAATGGGTCGACGTTTAAGTTTATTTTTAACA
TCGGGTGTCGCTCCATAATCAAGGAGAATCCGAACCGTTTCCATGTGACCTTTATGAGCG
GCCAAATGTAAAGGTGTATCTTTCTCAGAGTCAACCATATTGACCTGTCCACCTTTAACA
ACCAAATGGTCAACAACCTCAGTGAACCCATTAAAAGCCGCTTTGTGAATGGGTGTTTGT
TTCCGTTCATTTCTAACATTGACCTGAGCTCCACTGAAAGTCAACAGTTGAACTAACTTC
AAATGGCCCAGTGAAGAGGCAATAATTAGAGGAGTATTTTTTTCATTATCTTTCACCTCT
AGATCAATTCCCTCGAGGAGAATCAGTTGTCGAAGTGTCTCCTCATGACCCGAAAAACAG
GCCACATGAAGCGCATTTCGACCTTCAGAGTTTTTATACTTTAAATTTGCTCCTTTGGAC
AATAAAAATTTAACAGCTTCCGCTTTTCCAGCTCGAGCAGCATAATGCAAAGGTGTGTTT
CCATCGGTATCGATCATGTCAACGGCCACTCTTTGGGAAAGATGCAAAGCGATCACTTCG
ACCACTCCTCTTGCAGCCGCTTCATGAATGGTCAATGGTTCAAGTGACTTTCGTCTATCG
AGTGTTTCGTTTATTATCTTTGTCGAATCGCAATCATCAATGGTTTTCGAGTTATTATTA
TCTTCATCGGAGAAAATTTTATAATTGTTGTCCACGATTGAACAACTACTATCGGGTGTA
GGCCATCGACCTGATTCAGTTCGATAGAGCGATTCTCTTCTAGATTCGATCTTTTCAAAA
TATTCTGTTACAAATGAGACTTTTCTTCGACCAGTATAACCGTTCGGCGGTGAATTTGGA
CTACGAACCAACTTGTTATCATATCGAATCTCGTCATCTGATTTCATTCTGAGGTGCAAA
TTCAACAGCCGAGACAACGGATCTCGGCGTTGAATTAGTTTGACCAAAGGTGAGGTAGTC
GACTGGTCACTTTCCTTTTTAAAAAGACAATTATCTTCCTTTTTATCAGTGAAATTCGCA
CTGGTCTTCGTTTCGATTACTTTTTCTTTCGTTTCCTTTTCCTGTTGCTCTTCAATTTCT
TCCTCTTCATCAGCCTCTTCGACTCTTTTCATTTTCTCTTGATAATTTAACTTCATTGAC
ACAAAAGGTTGAACATGAGATGCGATCATAGTTGACGGCGAAATCAATGAAGGTGTTGAT
TCGTAGTTAATTGCTCTGGATTCATTCAATTGTTCACCATCAAGATCGTTTGTCATCTGA
TCTTCCAACAGGCTCTCAATGAATTGATTGTTTAATTTTTTGGCCAAACAAAGAGGAGTT
AATCCTTCACTATTTTTAATATTCAAATTAATTTTTAATTGTTGCTCATTAGAAGTTGAT
TGATTAGTATAATGGTTGATGAAACATTGAACAATTGACTCGTTCCCAGTAGTTATAGCC
AAATGAAGTGGAGTTTGATTATATGTTTCAACGGCTCCATCAACAGCTGATGTGTGATTA
TCATCAAAATTAGTAATTGGTAAAGTTAAACAATTAGAATCAGCCCCTTTATTTAAAAGA
TATTCAACTATAGCCAATTGTCCATGAATGACCGCTAAATGAAGTGGACTTTTCCCTTGG
AAATTAAGCCGATCAATGGGTTCACCAAGGTCTACCAAACATTTAACTGCCTCCGGGTTT
CCCTGTTCAATGGCAACATCGAGTAAGGATTTCTTTGTGTACCTGAACATTGATCCATAG
TAAAGGGACACAATATGAATGGCCGATGTTAACAGGTTATCCTTGGATTCTGAGGC
>Pcit_ERR044692_fastq_contig_85
TTGTTGTTTTGTGTTTTTTTTTTGTTGGTGTTTGCAAAAATTAAATATTTATTGAATTTT
CTTGTTAAGCAATGGAGGAATTACCATTTTTATGTAATCAACTTATTTCACTGTTTAGTT
CTGTCGCAAAGTTCAAGGTACATGAAACCACAAGGGAATTGATACAATTGTCTTTCGTCC
TTAAGATAATGAATAACTTCATTCCAATCGACGCTTGTGGTTCCTGATAAATTTGATGTT
AAAACCATATAATTGACCAAACCTTTAACATCACCATTGTCTAAATATTCAATGATTATG
TTCTTATGTATGAGGATAAAGATGAGCAGATCAGTGCGAACAACTGATGGATGCGATGTT
CCTGGTCCAGTATTTCTCATGGCCCATGCAACCAAAGAGGGAACACCATGTTCTTTATCC
TCAGTCAAACCAGTTTGTTTTTTGAAAGCGATCTTTGCTGCAACTGCTTGCCAATCAACT
CCAACAGTTCCCGATTCCTCTGCATTATCCTCCATTAGACGTGTAACACCCAATATATCA
TCATTTTCGTAGAATTTGTTGATTTCTGCTCGATGAGCTTCAGTAAATTTGACGAAATTG
TACATGTTAATTTTTTCTACTTCAATTTCTTCGAAAGGATCAGAAGCAGCCCAAAGTAGT
AACGGAATTGGAGAAATATCGAGGTCATCTTCAGCTGAAGTAAAAGCCAACGAAAGGGTG
AAAATAAGAGAAACGATAACCAAAAACTTTACCATTTTGATATAAGAGATAAAATTTGTT
TAAAAGTATTAGTATTAGTAGTCTGAGCAAGTTGACTGTTAACTTTTCTGTTTCCAAACT
GAGCATTTT
>Pcit_ERR044692_fastq_contig_86
CAACAACATCATCATCAACACACTCAAGTTTCACTTGCTCTCCATCAACTCGGCGACGAT
CATCATTCAATCGTAAATCTTTACGTTTACCTGATATACTTCGTGACACCGAAATGGTTT
CCCATCTTCGAGGACTTTGTACACCTCCCCCTTCACCTCTCTACCAATTCTCATTCTTTA
ATCGTTCATCATCAACACTCACCCCACCACCAATTTCTGTGAATAACACTGAAGCTCCAA
ACAACAGCATCAACAACAACAACAACAACAACAACAATCAACAAGCGTTTGCATTTGATA
CAACCCAAAGAAGATC
>Pcit_ERR044692_fastq_contig_87
TGGATAATTAGGAGAGAAGAAATTAACTAATCAACCTAATGGATTATAATCTTTTAACGT
ATTTTTCTTAAAGAAATTAAGAAGACGAGGATCAGTCTTCATTCGGACATCAGTGTTAAA
CAATCCTTCGTACATTGAATAGTCGATCTTTGGTGCGGTGATTGGATGAAGACGATAATC
AAAGTCGCTTTTAAACGCTGGTTCTGATGGTTTATTACTCGAGGTGAAATCTTGGAAGGG
AGAGTTACCATCATCATCGTTACTGGAACGTTTTAATCGAGGATCAAGACGCTCAGTTCC
AGGTAAAGGTGGAGTTCCTGATAGAGAATCTCTAAAGTCAATACCAGAATTTGATCCTGT
CGAGCCTACGGTCAAGGTGGCGGCTGATGAATTATTAGCTAAATTTGTTCCACTTAAAAT
GTTTTGCCAGAAATCAGCGTGTTTATTTTCATCGCTTGTATTGGCTGCTGGTTGGGTCAC
TTGGAGTGTCGTTTGTCGGATAACATTTAACATTTTAACGATGTCAAGTTTACTTTTCAC
GTTTTTGTCCTTTTTCGACTCGTGTTTCATTGGGGGTGGTGTTGTATTAGGAGCGTCTTT
AAGGTTTTTCAAAGCCGCTTTAACGGGCTCATCTTCCGTGTCATCATCTGAATCGGATAA
AAGTTGCTTCATCTCTCCTCCACTTGTAACATCCAAAGGTTTGATCATTTGGTCAGATGA
TTGACCAAGATCGGAATCATTTTTCTCTTTCTTTATGTTTGATTCATTGAAAAGAAGGTC
ATTAGATTCGGAGTCTTCAGGAGTACCAATTTTCTGATTATTTGAAATACGTTGTAATAA
ATGTCGTGCAGCAAGAGGCAAATTATCAGGTATACTAGATGATGCTGATGGTGATGAATG
TTCAACCTTTATGGATGAGGTGGATTCCATTGTATCCTGAGGGGAAGCAAATGAACTGCT
AAATTGTTGATTATGGGAAATTGGATTGAAATTAGTTTGACCAAGTTGGTTTGTATTAAT
ATTATCATGCCCAGCTGATTGGATTGAGGATAAATTGACTGACGGTTGATTAGAGGTTAA
TGATGATGAGCTGATAATTGATTCAATGGGCACTACAGGCTGTGGACCATTGAAACTGTT
AACAGCGTAAAGAGGAGGAGGTGGGCCAAGATTGGTAGATTCTTGGTAAGGACCGGGAGG
AAGATTTTCTTTAAGTGGAGGTAGTGGCATTTCTTCCGGCATCACAGGAATAGAGTACTG
ATTGTTATTTACAAAGGAAGGCGTTGAAAAGGAAGATGGATGCTCGTTATTAGCATTTAT
CAATTTTGGCTGCATTGGTAAGAGGGGAGGTGGACCTGAGGGAATCATCGTCGTTAAACT
GGACGGTGAATTATTTGAGTGAAATGATGGTGTTGAGGATATTAAGGCTTGAGAGTCAAA
AGGTATTGATGGCGGAGATGAATTTAAATTTGGTAGATGATGAGGTGGAAGCGATGATAA
ATGATCCGGTGGTAGACCTGGAAAAGATGATGAATCAACTGGTGCTGGACCTGGGGCACC
CATGGGTGGAGGTAATCTCGGTGGTATTATACCTGATGAAGGTGGTAACCTTAAATCTTC
ATCATGAAAGCTCATCTCGATTAATTTATCATCTTCATTGACTGGACCAGAAATGGGATC
ACATTTAGATTGATCTGACATGGTATCAATATAATAAGACATGACTTTGGGTCCACCACC
ACCACCGCCTCCACCCTCTGGTCCTTGTCTCATCATCATGTCCATTTTATCATTACGATA
ATAAGGATGAGGATCACCTTCGGGTTGTGGTGGTTGTTCAATTATTGCAAATTCTTTCTC
GATTAGAAACAAATTTCTTTTCGTACCAGTATAAGCTAATTCCAATTCTTTCATCTCTTG
TTGCCATAACCATGTTAAATAGGAAGTTTTCATCTCTTCGGTTGGATCACCAAGAATTGC
AGGTTTCTTTGCCCTGGAATGATTGGAATCACCTCTATTAACCTCATCGGGTAATTCACC
GGAATCAAGATAACTTTTAAGTAGAGCTCGAGTTTCCTCTGTAAGAGGTTCATGGCTAAA
TCGACATTTATCACCTGAATAACATTCAGCACCAGTGTGGTAAAATTTACAAGGGAATTC
ACCATGCATGAAAAGACAACCATCGCCTTTACCACAAAATCCTTGGAGATAAAATTTACA
AATATCTTTTTTCTTGGCTGGTTGGGAATCGTGGGGAAAGGGACATTCAGCGCCTTTGTG
ACATTTACCATCAAGATAAAATCTACAAGTATTTTTGGGTGATTTCTCACGTTCTCTGTC
ATTTTCTTTAGATGATTGATTTTGAGGAATCACAGAAGGATTTTGAGATGAAGATGATGT
TGTGGTTGTGGTTGTTGACGGTGATGATGACGATGTACTTATTGGTGTTGTTGATGAGGG
TGATGTTGTTGTTAATATTGATGCAGTTGTGGTGGTTAATGTTGAGTCTGTTGTTGATGT
GACTGTTGTGGTTGTGTTGGTTGTTGTTGTTGTTGGTGATTGGGTTGATTGTTGCTGTGA
CTGAGACAATTGTTGGGATTGCGATTGATTTGAAGAGTGAGATTGATGGTGATGGTGGTG
ATGATGATGATGAGATTGATCGATGCCCATCATTTTATCTCTGTCTCTGAATCTATCGCG
ATCTCGGTCTCTATCTCGATCACGGAAATCTCGCCTATCACGATCTCTTTCTCGCCAAAT
CATTCGGTCCATTGTTCGTTCTCTCATCCTTCCACCTCTACCCCTTCGATCTCTAAACCC
TCTTTGACCAAAACGATCGAATCTATCACGAGAACGATCTCTTGATGATGGGCGAAATAA
TCGACGATTTTGACGGACAATTTCCCTCATCTCTCTAGGATCCGATCCACTTTGAAGTCG
CTTAAGTTTCTCCATCATTTTCTCAATTTTTTCCCTCTTCTTTCTCTGGCCTTTGTCTTT
ACCAGATTTTAACATCTCCTCCATTTGTTTAACCATTCCCTTGAAAAATTCTTCATTAAA
ATCAAGAGAATCATCATCAGAATCTGTTCTATCACTTTCATCCGATGATCCAGTGTCATT
CGCTTCCCCTGGTTCCCTGGAAGCGGCTCGACGCTGTTTCGAAGGCCTTAACCCATTATC
ATCTGAATGATCTTTAGATGAGCCACTTTCTTTATCTCCTTGATCTTTTCCATCCTCATC
TTTGCCATATTTTCTTCTTTTCCTTTTGTCAGAACTGTTATTCCTTGAAGATGATGATGT
GCCTGCACCTGAGGTGCTGTTGTTGTTGTTGTTGTTGTTGCTGCTGTTGTTGGTGTTGGT
GTTACTTGTGCCAGTGCTACTGCCACTGTTGGTGCTATTGTTACTCTTTTTAGAGTCACT
TTTCTTTGAAGATGACCTATTTTCATCTTTCTTGTTCCTTTCAGAAGACCTTGAAGTTGA
ATTATTACCAGATGCTGAACTTGTGGATAGACCACTAATTAACAACCCGGACCCACTTTT
ATCACCTTGATTACCAAATGAAAATGCAGTTGAAGTTGATGTTAAAGATGATGAATTGGT
AAACGTTGTTGCTCCTATTGTGGTTGGTGTTGTTGTTGTCGATTGAAGTTGTTGCTGTTG
TTGGAGTTGTGACTCATCCTCTTCATCATCATCAATGATTTCACCTTCTTCAGCATCTTC
GTTTTCCATTTCTGTTTCCTTTTTATCAATGGGATCACCACCTTCCTCCATAACTTACAA
AAAGAATGAGGGAAAAGATGATAATTATATAGAGTAAATTTTACCAGAGAAAAATGTAAA
TTGTGAAGACCGAATGAGAGAGAGAGTTTAGCTC
>Pcit_ERR044692_fastq_contig_88
TTTTTCTTGTTTTCATTGTTCTATAGTAATGGTTTTTTTGTTCTTCTATTTTATTGTTTA
GTTGTGTCAATTTTCAATATTCTTGCTGAGATGCCTCGTCAAATATGTAAATATGGTCGA
TCTTGTTACCGAAAGAATCCCGATCATTTCAAAGAGTTTAGTCATCCTTGGTTGGAGAAT
GTGATTAATGATGATGGACAGAGTTTACAAATGATGACTGATGAACTTGCTGTTGATGGA
TTGTATAAAGATGCGAAATCCTTTCCTGCTAATCAACCAAAAATGGAACCAGTTACAACC
GAATTAAGTGTTAATCAAAATGAAATTGGTGTTGATGATGAAACCAAAGGTGAACCAGTT
GATGAAAATAATGAACTGATTCAGGAACCAGAAGATAAGCCAGAGATTAAAGCTCAAGTT
ATTTCCCAGAATGATGATGTTGGAGTCATTACGCCAAAGAAAAAGCCACTGAGAATATGT
AAAGATGATATTCTGGAAATTGTCTATGACTCAGTAAAAATGAACGACTCAAATGTCACT
GATTCTCCAGTAAATAAGCGAAAAAGATTATCATCAAGTTCGACTACTAGTCCATCTAAA
TCACCAAAATCATTTCGAAAACCTGATAATCTTCTCAATCTATTTCTTATTAAAGTTAAA
GGGATGGATCAAAGTGTTAACAATTTCTGTTCTATTGGGATAACGGAGATTCTTTCAAGA
CAATGGGGTCAACTCCAAGAATCTGTTCAGTTTAATTACATGTTCGATGTCGGTTGGCTT
ATAGATCAATATCCGCCATGTTTCCGTCATTTACCAATTCTTTTGGTCCATCAGGATAAG
AGAGAAACTACCGCTCAGTTAGAAGCCGAAACTGGTCCCTATGGTAATATTAGTTTAGCT
CGAGCTCGACTGAATGATGCCTTTGGAACTCATCATACAAAGATGATGATTCTTCGGTAT
GACAATCATCTTCGTGTCGTAATTCATACGGCAAATCTCATCGAACAAGATTGGAGGGAG
AAAACTCAAGGAGTCTGGTTATCACCTTTGTTCCCTCCGTTCAAAGATGGTGAAATTCCT
ACAGATAAATCACGAACTAAATTCCAAACGGATCTAATTCTGTACCTAAGATCATATAAA
AACAAAGCGATTGACCATTGGTGTGAAATATTGAAAAAATATGACATGTCCGAAGCTAAA
GTTTATCTGATTGGTTCAACTCCAGGTCGTCATACTGGAGCTGATCTTCATAAATATGGA
CACATGAAACTGAGGAAAATATTGTCATCAGAAAAAGCTTTATGTGAACAGGTTCAACCG
AACTGGCCTGTGATCGGTCAATTCTCAAGTATCGGTTCCCTTGGATCGAAAGCGGAAGCT
TGGCTTCAGGGTGAATTCCTTCAGAGTTTAGGGACAACACCCAATAGATTTTCAGCCTTT
TCCAAACCACCGATGAAACTTGTATTTCCATGTGTTGACGATGTTCGTAACAGTCTAGAA
GGCTACCCGGCGGGAGGATCTTTACCTTACAGTGATTCGACACATCGAAAGCAACTTTAC
TTGACCAAATTTCTTCACCGATGGAAAAGTGATGAAAAGGGAAGAACTCGAGCTTCACCT
CATATCAAATCTTATTTTCGAGTCTCCCCCGATATGAAGCAACTTTACTTCGGCATTTTA
ACCAGCGCTAATCTATCGAAAGCCGCTTGGGGATCGTTAGAGAAACAATCGTCACAATTA
TGTATTCGCGCCTATGAACTTGGTGTTCTCTTTTTACCAAAATCATTTGGATCATTTGAT
ACATTCTCAGTTTCGGAAGGTTTAACTGTCGACGGTGATGGAGAGAAAGTTCCGATTACA
TTTCCAATTCCTTTTGATTTACCATTGACCAAATATAGAGAGGAAGATGAACCTTGGAGA
TGGGATATTCCTCAGAAAAGTAAACCAGATTCTCATGGTAACATTTGGATTCCATCACTT
TAATTCATTTTCCTGGAAATTAACAAATCATCGATTCATAACAATTCATCAG
>Pcit_ERR044692_fastq_contig_89
ATTGTGATTAGTAAATTTGTTTATGATAATTTTCAGTTTCGATTGAATTCTCATTATTGT
TCAATTGTTATTCTTATAATTAATTGTTTGATTGAGCAATTAATGAATTACGATCAACAT
ATGGACTTGATTCAGTTTCCAAAATTTTGGTCAACATTTCTCGGACTAGACAATCGATAT
CGAATTGGTGTCTCCAAGTCCAATCATTTCGAGCATTGGTATCGTCAAAGACTTGAGGCC
AACTTTCCGCAATTTGCTGACGAGAATCGGGTTCATAAGAGACTTCCAGGTCTGGAATAT
ATTTCCTTATGGCCTGAACTAATTCCTGTGGACTGAAACTCATCGCGGTTATATTATAAA
TCCGCCGTGGAAGCTGCTCAGGGGTAACATGCATAAACTCAACTAGAGCTCGAAGACAAT
CATCAATGTAAATCATTGGAAGTCGAGTGTCCGGCTTAAGGTAACACTTGTAGTGGCCAA
ATTTCAAAGCCTTGTGGAAAATATCAACAGCATAATCGGTTGTTCCGCCTCCGGGCGCGG
TATCAGCCGATATTACACCAGGGAATCGAAGGCAACGAAAATCTAAACCGAACTTATGAT
TATAATACTCTCCAAGTAGCTCAGCGTGAACCTTGGAAACACCGTAAATTGTTTTAGGCC
TTTGAACACAAACATCGGGCGTTGGATTTCGCGGTGAATCAGGTCCAAAAGCACCGATAG
TGCTTGGAACAAATAACCTGAGCTTATATTGTTTCGCCAATTCCATGATATTGTGAAGAC
CTTCAACATTTATCCTCATCGCTAAAGGAACATTATTTTCACCGATTGCACTTAATAAAG
CACTAAAGTGAATCAGCCAATCGACACGATGATTAACGATAATTTCTTGAAGATTCTTAA
AGTCCAGAACATCGGCAAACAGGTAAGGCCCTTTGTTCAATACTTGATCAGGTGCTCGAA
TAATATCCGTCATAATAATATTATTAGAACCATAGATATCCCTTAATTTACGAGCTAATC
CAGTTCCAAGCTGACCAAGACTTCCTGTTATCAATATTTTCGGGGGTTTTGATAGTTTCT
CAAAGTGTTTATAATTTTCACGATGAGAAGATGATGTTGATGAATAAACTAATTGTGGAC
TAATTGTTGACCCAAGTTTCCAATGGTTAAACAGTTTCGTCATATGGTGTTGATACTTTG
ATGGTGAAAGAGTCATAATTAACTATAAAGTTACACTAAATTGTTACGAAAACGAAAATG
AAAAAAAAACAAACAAAAAGAGATGATTAAATGAATCAAGTAAACAATCAAGGATGGAAT
CAGTGAGAGGAAATTCAGATCAAACAAGATGAAGGCGA
>Pcit_ERR044692_fastq_contig_90
ATCGATACAATCGATAGATTGAATTTTCTAATGGAAGAGCAAGTTTACTTTATAGAGAAC
GTTTTGTTTTTATTGTGTTTCGCTGATTAATTGATTGTGATTGTCTTTTTTTCCGTTGAT
TTGATTGTTGTCCAATATTCGTCGATATGGAAGTTGATGCTACACCGGTCACCCCATCGG
CTCTTCAACAGTTTATTATCCTTTCAAAAACGAGTAAAGGTTTGGCGGCTGTTGAATTGA
TTAAAGAGGTTCTTAATCATCCACAAATCTATGTTTTTGGTGAGATATTGAGACAACCCA
ATATAAAAGAACTATCTAAATCGGAAGAATATTCTAAATATTATGATTTATTGGAACTGT
TTGCTTATGGTAATTACAATGATTACAATCAACTCAAATATCCACAGTTAACTGGTCAAA
TGGTCACTAAATTGCGACATTTAACTATTATTAATTTGGCCAGTAAAAATAAGACCTTAA
GCTATGAAAAATTGAATGAACAACTTGGAATTGTTAATTTAAGAGAATTGGAAAATCTTA
TCATTGATGTCATCTATTCAAATATAATCAAAGGTAAAATGGATCAAGAAAATGGATGGT
TAGAGATAAGTTCAACAATTTCTCGGGACATTAAGGAGGAACAATTAGAGACCATAATTG
ATGTTTTATCCAATTGGACTTCTAATTGTGATAATGTCATCTCAGACATTGAAAGTCAAA
TAATTAAAGCAAATTCAACCAAAAGTGCTCATTCAAAAGAGAAACAAGAATTGGAGTCTC
AAATATCATCAATTGAATTACATTTGAAAACCTCAGGTCAAGATATTGAATTTTCCCAGG
ACAATAATGATATGACCTTATTCATGAACCAAGGATCTAATATTGGTAAAAGTAAACGAA
CTCCTCGTCGATCAGAAAAAAACCGACCTGGGCCGTCAAGAGATTCAAGATCATTCGATT
AGAAATGTATTTATAAAATCCAAATATTCCCAATTTTCTAATAATCATCAAATTATCATT
CAAATGAAAACAAAAAAATTATTCCTTTGTAACAAACAACCTTAATATTGATCTGTATAT
CTAAATTGTGGTACTTTAATTGTGTTATTTAATCAACATTAACAGTTTTTTTTCCAAAC
>Pcit_ERR044692_fastq_contig_91
CCTGTGGAGGCGGCTTTGTTCACCCAGTCGATATGAGCTGAAACTCTTGTGAAGAGATGT
GAACTTATTTGTCCGTTACAACTGTCACCTTGAGATGCGACACCAAGAGCGTAAGTACGG
CCGTATTTTCTTAACATGAGAGGACTTCCGAGGTCAGTTTTACACAAACCACGGCTTGGT
GAAACAGTACAAACTGAACGACTCATTGGAACTCTTTGTGGACAGATATTCTTATTGACG
TTATTACGTTTAATTTGAA
>Pcit_ERR044692_fastq_contig_92
ATTTTCCAGGACGAGCAGTTCCAATAAGTGCTTTTTGACTGCAAAGATAAAAATCGAACC
ACTTATAATGACAAATTTCTGTGTCAATAACAGAACCTGGTAGTATATTTTGTGTCTTGG
CGCTCCGATTGGCTGGATTTTTCGAGTAAAATCGAGTGTTGTGTCGTTTTTGGACAATAA
TGTAGGTCAACTGAGGGGGTTTAGGAAGTTTAGAAAGTTCCTTATGAAGCGGTAGAATTT
CGTAGCCCATGACATGGGCGAATTGTCCTTCTGAGACTCCATCTCGATAAACAATAATGT
GTTCAGGATCAAAACCTCTTGAACTTTTGAATTTTTTCAAAATGGGAACAATCATCTGAT
CGACCCGAACGATTTCATCTCTTTCAGCATTAGCTTCGATCACAGTTCGATATCGACTGA
AATCTTCGTCAATAGAGCCAACTACAGCGGCGATTGAGCAACTGTTTTCACCTGGTGAAG
GATGATTGACATCGATTCCAACAACCATTGTTTTTCTCGTCAGGATTGAGCATCTGTTAT
TAATAACTGAAGCCTCGTTCAATTTTAAATTGCATCCACCAAGTTTCAAGTTGATTTTCA
ATAGCAAATTGGAAAGATACGAATTGTCAAAGAGTTTCGAAGCACGGCCATGTTTACTAT
AATGTTTGGATAAGACCACTTGAGTTGGGATTCCAAGGACTCGATCACCATAATTTTTGA
CGCGACTGTAATATTCAGCTCTTTCTGGCATTATAACACAAATCAATTGGGCATTTTGCT
CTTTCAAATATTTGAAATGTTTTTCCAAATCTTGGATTCTTATATTTAAAACGGTGCTTA
ATGGTAGGTCGATTAATGTTCCAAGCAAGTTTCCAACTGTTCTTAGACAATCAACAAATC
GAGCACAGACTTGACCATTTACCATCCGATCATCAAGAACAATCAGTCCCCACCTTTTCA
ACTCGATCGGTGCCAGAAATGTTTTACGACTTTTTAACATATCCCAATCACCTTCTATGG
GTTCGAATTGTTTATCGTTAGAATAGCTAAGCCTTGGTGCGGGTAGAATGCGACTTTCAA
CCTCAACTTGATTGGGTACCAATTGAATGTTAAATCCATTGTTGTTGCTGCATTGACGAG
AAACAGCTTCAGCCAAAGCCTTTGTATCATCGCATCTTATATCTGGTGTCTGGCCTCTTA
AATGGCCACTTACGATTCTGATCAGTTCATCGCGTAATTTTCGTTGATTTCGCTGATTAG
GCAAAATGTTACACAGCTCAACGGGTACGTAACGCTGCGTACCATATTCAACACAAGGTA
AATGTGGATAATTTAGATGGATTTTGTAATGCGCGACGAAATAATCAGCGACACTTATTC
GCCTATTTCCATCGTGGAAATAAAGCTGGCCAGCCGATTG
>Pcit_ERR044692_fastq_contig_93
AGAGAGAAACAAATAAAGGGAGAGAAAGAGAAATAGAGAGAAAACAGGAGAAAAAAGAGT
AAAAGACAATCGGAGAATGATTTACATCAAATGATTAGAAAGCGAATGATTGACCACCAG
CATTTGGATCATCCGTTGTGAATCGAAACTGGTGGTTGTCCTGATCAACTTCCGGTTTGA
TTGCTGATTCTTCATCATCGGCACCGAAATATTTTTCAATTATATCATAAGCCTTTTGGT
AAATTTCAACATTCTCATGTGATTGTAAATATTCAATCTTATCAAGACCAAAACACTCTT
CGATTGCCACAGCATATGGATTAATGGCACCAGGATTTGCTTTGTTGTTCGGTTCACCAA
ACTTAAGGATATTCTCTAATCCATTCAGGGCCACCTGTATGGTTTTCGGATCGGTAACAG
TCAACAGTTCGCACATCGGAGGAATGCAACCAAGTTCTACTAGATATTTTACTTGTTCAG
CTGAACCACCTGATGTTGCATTGGTGATCGCCCAAGCGGCTTCTTTCCTGATCTTGAAGT
CTGCATTTGTTAACAGGTGGATCAAAGTTTGAAAAATGTCTTCTTTGATCACTGCTTGAA
TTTGCGACTTGTTTCCTGCGGTGATGTTAGAGATGGTCCAACATGCTTCCTTGCGGATCG
TTTCTTTAGTAGAAGTCAACAGATTTTTAAGATGAGATAACGCATTACAATTTAAAATTA
TTTGTGTTTGAAGATCATCACCGGTAACAATATTACCAACTGCTCTTAGAGCTGCCGAAA
CCACTGCCTGACTACTGTGAAGTAAAAGCTCAACAAGTCGTCGACAAACACCAGAATCGA
TGACGGCTTGAATCTTTTCGTTGGGTCCATCACTAAGGTATGAAAGAGCCCAACAGGCAT
CGGCAAGAACGTCGGAATCATTGTTGTAGAGGAGCCTTGAAAGGACAGTTAGACTGGGGG
ACACCTGTTCAAAATTTGGGAACGGATTTTTACCTCTGCACAGGTTGCTCAATGTCCAAA
CCGCGTTGCGTGTCATTGAGAGACGGGAGGAGGTCGTTAAAAGTTGCAACAATGGAGACA
AAACACCGTTATCCAGAACAAAATTACGACATTCAGGACTGTCACCAGCGATGTTACCAA
GAGCCCAAACTGCTTGTTCTTGAACATCTTCGACCTTTGAAGACAACAGGTGGATGAAAA
CAGGAACGGCACCAGCCTCAATAACCTTGCGAGTTTGTGATGAAGTGCCTGAGGCAATAT
TTGTCAAGGCCCAAGCAGCTTCAAATTGAAGAGTTGGATTTTCGTCCCGTTTTAAAAATT
CAACAAATTTAGGCACGATTCCTGTGTTGATGATCTCGTCAATCGGCGGATTTGGCTCCT
TCGACAGCAATTTTCGAAAATTCTGTGTTGCCTGCAGCTGAGCAGCAACATTATCACTGT
AAAGAGCTTCGATCATTTCACTGGTGATGGCGAACACTTGACCGGATTGACCACCAAGGT
CAGATCCAGGAACGATGTCATCATCAAGACCACTTGTATCAGCAAGATTACGACGCTTGT
AGAGCTCAGTTTCTCTTTTTTGTTTTCTCAACTGAACACCTTCTTCCTCTCGTCGTCTTC
GCAACTCTTGAGCATCTAATGCTGTATTTTTATACCGTTGACGATGAGGGGCAACATTTG
ATGGACCAGACATAGTTGAGAAAAAAAAAGCTAACCAATATGAGAGAGAACAAAGACAAA
TACAGCAAAAGACGCAGAAATAAAAAGGATACGGAAACAAAGGTTATTTTAACACCCAAA
TAAACCTTAAGATGAACAACAACCTGTTGACTAAATGATTATTAATTGTTGAGAAATAAA
AAATAAACCAATAAACAAATTAACA
>Pcit_ERR044692_fastq_contig_94
TGATTCCATCACAATTATATTCAATCGTTTCAACGATTCAATCGACTATTAGTAACTAAT
CATGGCAATCAACTTGGAGACGATATTTGTAACGTTAATTGTTTCGACAACAATTGCCTT
GGGGTGTCAAGTAAAACATTTCAAAAACAGTGAATCATTTGTTTGTGTTTGTGATCAAGT
TAATTGTGATTCAGCTAATCGCTTACCACACTCATTAGATAAACACTTAACAATATATTT
AACAGACAAATCATCGCATCGTTTAACTAAAAGTCTAATTCACATTGATGATTTAGCTTA
TAATTCAAATGAACTGGTTGATGTTGAGGTTAAGGTCAATACTTCAAATCGACGACAATC
AATCACAGGCTTCGGTGGTTCATTTACCGATTCGTCGGGAATCAATATTAATAAATTATC
ACCTGATTTGGCTGATAAATTGATGACTGATTATTATGGTGAAACTGGATTACATTATAC
AGTTTCTCGAGTTCCTATCGGTGGATCTGATTTCTCAGATCGCCCCTACTCCTATGATGA
TACCGAGGGTGATTATGTCCTGAAAAATTTTGCATTAGCACCAGATGACTCTAGTTATAA
GATTCCATTGATTAAGAAAGCATTGAGTCTCAGTCCTGAGTTGAAACTCTTTGGCTCACC
TTGGTCTTCACCCGCTTGGTTAAAGACTAGTAAAAAGTTTGAAGGGCTCGGTATATTACA
GGGAGAACCTGGTTCGTTGGGCTGGAAAACTTGGGCCTATTATATCGTCAAATTTTTAAA
AGCTTATCGTGATAATGGAATTGAATTTTGGGGTCTCACTCCTGAAAACGAACCTAATGT
TGGCCTTATTCCAGGCTGGAGGTGGAACTCGCTTGGATTTTCTGGATCAATGATGAGAGA
CTGGATCAAAAAAGACCTTGGCCCAGCCTTGACCGCCGCGGGTTTTACCAAAGACAAACT
GAAATTAATGATCTATGACGACAATTTAAGTTCAATTTTACCATTTATCAGGCCAATTCT
ATCAGATAAAGAGGCAGCTAAATATGTGTCTGGTATCGCTTATCATTGGTACGCACGATC
TTCTTATCACAGCAGCTTGAACGAAGTTCACGAACTTTATCCAGAATATTTTCTATTGTC
CACCGAAGCATGTGAAGGTTTTATTTTTGACCAAGAACACGTTTCTTATGGTAACTGGAC
TCGAGCTGAAAACATTGCCGATGATATAATTGAAGGACTGAATAGATGGTCAACAGGTTG
GGTTGACTGGAACCTTGCACTAGATGAACAGGGTGGACCAAATTGGGCCAATAATTTTGT
CGACGCTCTGATAATTGTAAACGCAACTTCCAATGAATACTACAAACAGCCAATGTTTTA

>Pcit_ERR044692_fastq_contig_95
GTCATCATGGAAAGAAAAGGTGATTTTAAACTGAGACAATATTTAGAATTGGAACGACAC
ATTCAAGAAAAATGGGAGAATGAGAAAATATTCGAAGAAGATGCTCCAAGTTCTCGTGAT
AAAAGCTCCAAGAGCAAATTTCTCGCCACTTTCCCTTATCCCTACATGAATGGACAACTT
CATCTCGGACACTCGTTCTCTTTTTCCAAAGCTGAGTTTTCCATTGGTTACCAGCGTCTC
AAAAACAAACACTGTTTGTTTCCTTTCGGTTTCCACTGTACCGGTATGCCCATAAAAGCT
TGTGCAGACAAATTAAAGAGAGAAATTGAACTCTATGGTAATCCACCTGTATTTCCTGAA
GAAGAAGAAGTGACTGTTGATGATAAAGAAGATGAGATTATTATCAAAGATAAAGCAAAG
GGAAAGAAGAGTAAAGCAGTGGCTAAAAGTGGTTCTACCAAGTATCAATGGCAAATTATG
GCATCTTTAGGGCTAAAGGAAGAGGAGATTGTTAAATTTACGGATGCAAAATATTGGTTA
ACTCATTTCCCTCAACTTTGTAGCAAAGATTTGAAAAAGTTTGGTGCTCATATCGATTGG
AGGAGATCTTTCATCACCACAGACGTTAATCCTTATTATGATTCCTTTGTCAGGTGGCAA
TTTCTTCGACTTAA
>Pcit_ERR044692_fastq_contig_96
GACTAATTTCTTAAATTCGGTTAATTGTGATTCCATTTCTGGTGCTTTCTCTAATTGTTT
CTTTAATTTTTAATCACTAATTTATTTTTTTCCGTTGATCTCAATCAGAATCCATGGAGA
ATAAACTTGTAATAACCAACTGGGCTCACGATTCAGGGGACGAAGATGAATATGATATTT
ATCGAGATGTTTATTCCCAAGCCCCTTTACCGGTTTCTACTTTCCAGATTGATGGTAATA
CAAAGATTGTGACATCTTATAAAAGCGAGGAGGGTAAAAGGTTCAAGATTATCTCTTATT
ATAAGATTGAACGGTTAAAGGTTTCTAAGGCTGTGGCTTTAAGGAAAAAGTGGAAAAAGT
ATGGACTCGCAAGGAATGATGAACCAGGACCCAATCCATCAAATACCGTTTGCTGTGAGG
ATGTTGCTATGCATTTTATTAACAGTAAGGATGAGGATAATTTGGATAAAGATGATATTT
TACAAACTATGGGTAATAAGAATGTGGTTAAATGTAGATATTGTGAGATGGATCATTGGA
CTCTTAAATGTCCTTATAGAGAGAAATTTGAATCAAAGGAAAAAGATGGTGGTTCAAATG
TTAATGGATCATCAGGTGGAACAGTTCAATCTAATACCATGGAAACGTCAGGGTCAAGAT
TTGGTGAGGATAAGAAAACCGGTGGTAAATATGTTCCTCCAGGTCTACGTGAAGGTGGTC
AAAAGCCAGGAGCTGATCCTTTAAACAACCAGCGATCAAAAGATGATGCCAATACAATTC
GAGTTACTAATTTACCCGAAGAGATACAAGATAGTGATATAAGAGAACTGTTTCAACCGT
TTGGTAAAATTTGGAGAATATTTTTAGCCAAAGACAAATATACTGGACAATCTAAAGGAT
TCGCTTTTGTTAGCTATGAGAAGAAAGAAGATGCTACCAAAGCGATCGCACATGTGAACG
GCTTTGGTTACGCTAATTTAATCTTGAACGTCGAATGGGCCAAACCATCGGCTAACAATT
AATCCTTTGGGCACTTTGGATCTTCTTTTTTTCTTTTTTTTTTCTTCTTTTTCTTTTCCT
TTATTCCATTTTTCTATTGTTAATTTTCACATACCCAAAGGGCAACTTACAAATCGTGTT
GAACATTCTCGATTACAAATGAAAATTCTTGGTAAAACACAAATAACTGCTCAATAATTG
ATAATTTGTAAATTGGAATTTGCAACCGGTTAATCTGATGAAATTATATTTTCGTTGATG
TAATTGTAACCAAAGATGGAGGAAAGATGAACATAATTTACTAACTATGGCACGTGGAGA
AACACATACACACACAATTAACTAATGGTAGTGGTTAAACGGATAAGGAAATCGATCAAT
TCCTCTACCCACTTTTGATCGTTTAATTGGAAGTAACAATTTCTCTCCATTACCAATATT
TGGTTCACTTTCTTTAATTATCTCTGCTGGTGGTTGTCCCCAAAATGGTTCACCTCGATT
AATAATTTTCTCCGTTTTCTTTGGATGTGATTTACGACACTTCGATAGATCTTTGTATTT
ACAAAAATCTCTACCAAAAGCCTTCAAATATCCGTAACCTTTTTCCCTGTTAAAAGTTCC
GTCCGGTTTATATGCATATTCAATTCCATAACCGTAACCATAATAGTTCCAAGGTCCAGT
TCCATAAAGATGCTTTGGATCGTGTTCTGCTCGATGGTCATACATTTTCACTCTAACGGG
ACCAGCGAAAACCAATGGACACTCACTTATAATCAAAGAAACACAAATAACCGCAAATAC
AAAACTCCAGCAACAATTAACCAACTTAATCATTTTCATTTTCATTTTCACTTTGATTTC
AAAATTTCATCATTAATCCGTTTGGTTTTCAATCTTGAAACTTTTTTGTTCAACCAATAA
CTTTGATTCTTACGACAACATTGAATCAACAACAACAACAACAACAATTAATGATCAGCA
ACAGTTAACCAGAATAACCATTCAATTAACTTTTAAATCATAATTAGCGGATAAAGAGAC
ACTATCACTTGGAAAATAACATTAACAGTGAAAATATAATTTCCACCTCACAATTTAATA
ATAACTCTCGTGTTACCCAACTGGTTTCAACTGATTGTGAGGATTTTTTTCTGCTGCCGA
TTAACATGATCACCAAATCAGTCAACGATCGGAAGGAAGTGAAAGTGAAAGAAGACAGGG
AAGAATCGCGAAAAAGAAAGAAAAGAAAGA
>Pcit_ERR044692_fastq_contig_97
TCACAGACATGGCTGATGGTAATTCTTGGATGAAAAACCATCGGGTCCGTTAGTAGTTAG
GGACAGTGGGAATCTCGTTAATCCATTCATGCGCGTCACTAATTAGATGACGAGGCATTT
GGCTACCTTAAGAGAGTCATAGTTACTCCCGCCGTTTACCCGCGCTTGGTTGAATTTCTT
CACTTTGACATTCAGAGCACTGGGCAGAAATCACATTGTGTCAATACCGTTTACCGGCTA
TCACAATGCTTTGTTTTAATTAGACAGTCGGATTCCCGGGGTCCGTGCCAGTTCTGAGTC
AACTGTTTTTCGCTGGCCGAAAGGATTACCCTCTACACCATCATAGTTAACATAACCGAA
GCTCTGCTAAGCTATAATGGGTAAAGGATCCTAGCTATAGTCATACACAAGATCACAAAG
ACACAAGTCCAGAATCTATAACTATGCTATAAATAACATAGAAATTTCATCCAGTCTCAG
TACAATGTAGTACTTGCTTCTGGCTTTAGCCCGACCAGCTCAGTTTTCAGAGCCAATCCT
TTTCCCGAAGTTACGGATCCGCTTTGCCGACTTCCCTTATCTACATTAGTCTAGTGACCA
GAGGCTGTTCACCTTGGAGACCTGCTGCGGATATGGGTACGGTCTGACTGGAAATTTATG
AGTCTCGCATATGGATTTTCAAGGGTTTCCAAAAGTGCTCTGGACACCGCAAGAGCCGCG
GTGCTTTACGGTGCCGAAATCCCTATCTCCGGTTAAACCGATTCCAGGGACTTGGCACCT
TAACAAGAAGAGACAACTCTCCCCAGGACTTTTGGAAACATCTCCATATGGGTTTGCGTT
ACCGCATATACTCTTGCTATAAATAACAAGAGCAACTCTCCCAAGTCAGGTTCTGGAATA
TTAACCAGATTCCCTTTCGCGAAACACCGCAGACAACGTAAGGTAGTTAAACCTACGGAC
TTTGGTAGGGATTTCTCCCCATCGCTTAGGGCCGACTGACCCATGTTCAACTACTGTTCA
CATGGAACCCTTCTCCACATTGGTCCTCAAGGGTCTCACTTGAGTATTTGCTACTACCAC
CAAGATCTGTAATAGTGATACCTCCAGGCTGACTTACGTCAGACACCTTCGACGGTATCA
CTACATTCTTCCTACTCGTCAAGGCATACATGCTCTCTCTTCATGTATTGTGGTTGCCGT
TGACGGTCAAGTATAGGTTCAACGCTTGAGCGCCATCCATTTTCAGGGCTAGTTGCTTCG
GCAGGTGAGTTGTTACACACTCCTTAGCGGATTCCAACTTCCATGGCCACCGTCCTGCTG
TCTTTAGCAACCAACACCTTTCATGGTGTCTCATTAGCGTCTGTATTGGGCACCATAACT
TAACGTTTGGTTCATCCCACAGCGCCAGTTCTGCTTACCAAAAATGGCCCACTGGGCACC
ATCATACAAGCTGTTCAGCTTTATGATGCTACGGTGTTTTACTACCATAGATCGAGCTTT
TTAACAAGTTGAACTTCGCACCCATTAGGAGTTTGAGAGTAGGTTGAGGACATTTCGTCC
CCAAGACCTCCAATCATTCGCTCTACCGGATGCTACTGTGTTTACTTCCGCTGGTGCCAG
CTATCCTGAGGGAAACTTCGGAAGAAACCAGCTACTAGACGGTTCGATTAGTCTTTCGCC
CCTAAACCCGGATCTGACGATCGATTTGCACGTCAGAATCGCTACAGACCTCCACCAGAG
TTTCCTCTGGCTTCATCTTGTCCGGGCTTAGTTCACCATCTTTCGGGTACTAGTATATAT
ACTAGAACTCCATGAAAATCACGGTAAGTGGATACAACATGGGTTGATGTTGCGGGAAAA
TATAGACAAGTCTATACCTCCATCACATCAATTTCTTTCAATACGCCTCTCAAGCCTATT
CAAGACTGATCAGCTTGCATATATACTAGACTCCTTGGTCCGTGTT
>Pcit_ERR044692_fastq_contig_98
TCCAGATCGATTTTACATTATTGTATCCAGTTCTATTTACTGTTTATTAATAATGTAAAA
TCGATCTGGATAAACATGAGATTAGCCAAGCAGTTCGCATGCACCCTTAACGATGTTGCA
TTCGTCCGATTTTGCTGCGTAGTAAAAGAGGTAAGTACACTCCTCTGTTAACAATTCTGT
TGAGACTTCACATTCTTCTGAAAAAGTGCTGTTTTTCACACAATTAGTCATATCAATATC
GAAGATGATTTCGTAGCTGGCGTCATAATCTATATTGGATTTCGCACTTTTAATATCGAC
AAGTTTCCGGTAGTAAAAACTCTTGGAATTGAGATTATAATGAGCAACCCCTTTCTTGGC
CAATTCGATGGCTTTTTCGTCATCGGTTGCCATAGTGTCCCATGCACCGACTTTGGCCAT
TGTGATACCAAAAAGAGCGAGGATGATAACGAATTTCATTTTTATTAAGATGATTTAACA
AGTTACAAATGTAATTAACTGTTTAAATTACTAATGAGAACTGGATTGGTTGTTGTCACA
GTTGACATTGGATATTTAAAGAACTTTCTGGTTAACACGTTGTCAACCAAAATCTCCATC
TTTGGACAATCCAAGGAGAAATCCATCTGACTCCTTATGTTG
>Pcit_ERR044692_fastq_contig_99
TTTTTTTTTTTTTGCTTTTAAATCATTAATTTAGTTTATTGGTTCTATGAAATTTTAAAT
TAAATTAGAATTTGTTATCATCAATTTAAAAGGGTAAATTTTTAAGAGCTTCTTTGAGGA
AAGCGGCGACATTTTCTTCAAGAGTGGCCTTTGGTGAGTAATTTGGGAAGTTGATTAAAT
TAAGAGCATTCTCAACAGCCTTGTCAACGGTGACTTCCAATGTAGCCTTTGGGTCAAGAC
CTTGTTGGTCAATTGAAGCGACAACAATGGCATCAATGTTTACTTTAACGGACTTTTCAA
CATCCAAATTGGTAACATTGAGTTGTTTGAGTTGGGCGATAACGAATTGATCGATTGAGT
CTTCAATTTGGTCTTTTGGGAACCAGGTTGGGAATGAAAGTCGGTCGAATCCTTCACCAA
TAAGGGTCTTGACGTTTTCAGTGATGCTCGAATCGATGTTGAGGCCTGGGATGTTGAGGG
AAACCAACCAGTCGCCGAAGGCATTGTCGAGGTTTTCTTCAAGGGTAAGATCAGCTTTCC
AGCCGGGAATAGCTCCAGATTCCAAAGGCTTGTTGACTTGTTGGATGGCATTGCTTTCGA
GTGAAGCATCGGCTTTCCAGTCTGGGATGTTTTTCTCTGCTTGTTGGACGAAACCTTCAA
CGATGTTGATGATCAATTGAGCGACTGGGGTTGGCTCATCTTTGACTGGAGCAGCATTGA
TTGCTGAGACACAGAAAAGGGCAATTAAGGCAAGTGAGAATTTCATTTTGATTTGGTTAA
TTGTAATTAATCACAATTAGATACTGATTGTTAGAAACAATTTAATACAATGGATCGACA
ATGATTTAATTGTTTACCTTTATATATAAATGATTAATTATCAACAAATGTTAGGATTAA
ATCATTG
>Pcit_ERR044692_fastq_contig_100
ACTTACACTTGTTTAACCTGTAAGGTTAATTTCTCAACCAATGAATGGCAAAAGCAACAC
TATAAAAGTGAATGGCATCAGTATAATTTAAAGCGTAAATTGGTTGATCTTAATTGTGTT
CCATTTGATACCTTTGAGAAGATTAAAGCTCGACAAGTGGCCGCTGAAATTAAAGAGAAT
ACCAGAGAGACGAATAAATATTGTGCCGCTTGTCGTAAAGCGTTTTCATCGACCGCAGCA
TTTGACCAACACTGTCAAAGTAAAAAACACCGAGAAATGGTTGAGAGGAAAGAGATTAAA
GATTCAATTGCTGCCAAGAATCCAAAACCATTACCACCATCAGAAGAATCTGTGATTAAA
TCTGATTCTATGATGAATGAATTAGCTTCAGAAGATGAAGATGATGATGACGATTATGAG
ACAGTCGATGATGATTATGAGGAGGGTAAAAATGCTCTCAGGCCTGATCAGTGTTTCTTT
TGCCTTCGGGAAGCAGATTCAATGGAAGAGAATATTAAACATATGAGTTTATCTCATTCA
TTTTTTATTCCTGACATTGATTATGTTACCGATTTGGAATCTTTATTAACCTATTTGGGT
GAAAAAATTGGAATCGATCATGTTTGTCTTTGGTGTTCTTATAATGGTAAAACCTTTCGA
TCAACTAAATCTGCTCAACAACATATGCTTTGTAAGGGACATTCAAAGATCAACTTTGAA
CAGGCTGATGTACTCATGGAATATGCTGATTTTTATGATTACTCTAAATCTTATCCTGAT
GCTGAAGGTGCTGATGCAGATGAAGAGGTTAAAATTGATACTCTTACTGTAGATGATGAT
TCCTGGCAACTTGTCCTTCCTTCCGGATCGGTTATTGGCCATCGATCATTGTTACGTTAT
TATAAACAAAATTTAAGGCCAATCGTTGAAAAACTTGGACATGGTTCTAGTACTAATCAA
AGAATCTTGGATAAGGTGATGAATAATTACAAAGCTCTTGGATGGACAGGAATCAAAGGT
GAAGCTGCGGTCAAACGAGCCAAAGATATTAATTATTTCAATAGATTAGTTGCTCGTCGT
AATTTGGACATTGGAATGAGACACAATCGAATCTTAACTAAATACTTTAGGCC
>Pcit_ERR044692_fastq_contig_101
GGGTTCCGTGGTTGAAGGAGTTCAAGAGATCCATGAGTTGCTTAAGGGCTTCTTGGGCCT
TTTCTTTACCAGCATCAGCCAATTTCTTGAGGTCTTCAGCAATATCTCGCTTTCGTCGAC
CTTGACCAGTAGCCATATCGGCAAGAACTTTGATAAGATCTTGAGCGAATTTAGCTGGAT
CTCCGAGATCGTTGATGAGTTGGAGTGGGTTGGTGGCTCGCTTGGTGATACTCTTGTTGG
GTTCCGTGGTTG
>Pcit_ERR044692_fastq_contig_102
GGTAGTAGCCCAGGCAAAATATTGGAAATGAAAAAGAAGAGAAAAAAAAATGTTTACAAA
GTTCCCGAAGTCGCAACCATTTTCTTGGCTAATTCTGCCTTCTTTTTGGTAATGTTAAGA
TCAGTGTCGAGATAAAGTGACTTGTTGACCTTTCCGGAGACCAATTTTTCAACAAGTAAT
CGTTGTTGATGAAGTTGCTCTCGTAATTCTTTATCTAATCGTTGGAGTTCATTAATTTTA
TCCAAAAGTGAATGTGAGGCTCCTTCACTTTTCATTCGGGAAACCAAATCACTTATTGAT
TGTGATTCTTGTTTAAGATCAGCGCTAATCTGTTTGATAGCAGTTTGAAAAGCTGAATCA
TCTTTCGAGGTTTTAAATTTGTTTGATGTTTGGTCAAATTTAGCATATAAATTAGTCCGT
TTTGCATGATGATTAATAACCGATTCAACTAAACTGCTAACACGTTGACTACTCTCTTTA
CCGGGATTTTTAGTTAAACTAAAATCAAGACGTAAGATTATAATTGTCAGGATAGTGATG
ATGATCAGTGAGATGACAAAAAGAATCGGCTTTTGGAGAGTGTTAATTGTTGCGTTAAAT
GTAAAGGTAATTTTGACATTTTGAATATGATCTTCAACCAGGTTCGATTTTCGTAAAACA
ATCTTAGGCTCTCCAATTGTGTCTAAGAATGACATGTGAATTTGATCCTTTTCCCTAATC
ACGGAATAAGGTGTATTCAGTTTAACGTCTGTAGCTCCTTCGGGTAAGATGATG
>Pcit_ERR044692_fastq_contig_103
TAAAACTAATCAGATAAAATTGATAATAATATGTAAAATTGGAAAATCGCAGGTAAATTG
TAATGATAATAACTGAGAAAATCTCTAATTGGAATTGTTGTTGACATTGAAAATCTAAAG
ATCATCGATTTTACTATTAGCCAAAGGAGCTTCGGTTCTTAATTGTTTAGTGTTATTCGC
TGCATTGTTAATTGTTGTGGTCAATGGTCGACGATGGTCCTTTCGTCGGAGAAATCTTCT
TTTCAAGAACAGAACAATAAACACAACAATCACAATGAACACAATTATCGCCAATATAAT
GAATATCATGCTGAACCAGAATCCAATGAAGTGTAATTCACACCAGAATCGTGAAGGGAA
ACGCTTACAATCAGCGGTCACCTTAATTGTATGATCGGCATGTAAATATCGGGTTAAATC
GTTGACACGTTCAGATGGACAACGACGAGCTAATTCATCCTGGAAACAATCATATAAACC
CCAATAGACACAACAATCAGTGGCAGTATTATTGGCATAACCAAATCGGAAACGGATATC
GCGTTCACATTCAGTAATGGCGAGAGATGATTGTAAAACACATCCTTGTAACAATGGATT
ACCTTCAATTGTATAAACAGAATA
>Pcit_ERR044692_fastq_contig_104
TTGGCAGAGAGAATAGGAATGAATTTCTTGATGGTAGTGGTTAGATAATGGACACAACCA
AATCAAGAGATATATTAGTTGATTGATTTTTCCTTTGTTATGATTTCAGTGTGTAAAAAG
ACTGATAAAAAGGCCGTTACATTGAGAGTATTAAAAAAATTGTTCCCATTATGTTTTGGA
TTTCCTGTCATGATTTAGATTAATTATGGACCTGGACAAAGTGATTCAGTTCCGAAAAAT
TTATCACCAAAGTTACCGATTCCTGGGACAATGTAGAAACTGTCGTTAACTTCTGGATCA
ACTTCAGTGGTCACGATAACGACTTTCGGAAACGCGTAAGCAATTGAATGGACTCCCGAT
TCGGCCATTAACAATGAACATAAAATAATATTCTCT
>Pcit_ERR044692_fastq_contig_105
GAGAGAGAGAGAGAGGAGAAACAATTTAAATACTTTTGCTTGGTTTAAGAGGAACATCTT
GGCATATCTACTTTCGCCGTTTTCAATTGGCATAGAGCTCGAGCGACAATTTTTCGAGCC
TTAGGTGTTTGTAGATTACTGATAGAGAGTAAAAATTCATATGATAATGATCCAGGCATC
ATTTTAATTAGTCTCATGATTGCTTGAAAAGGCAAAAATTGTAGTATTTTGTGTGAATCC
TGTTTACCACAAAGAATTAGTTGTTCCAAAAAAATGAGAGGGAATAATGTTCGCTGAGAG
ACGATGGAATCGGAAATGATGGTACTGAATAATCGAAGTAGATCTGCTATTGCTTTAGTC
AAAGGTTCGTTTAAAATTCGAGGATCAACAGATTGTTGATTCATGGCATACAAAAATGGT
GTGTCTTCAATTTGGATATTTAAAGATCCTGAGGTTTCAAAACGTCTCATCTTATTGGGT
CGCTCATTATTGTGATTAATGTTGTTCATCTTATTGGGATCAATTTCCATGGGGACAAAC
TCCATGAAAACATCTCGCTGATAACCATGTCTCTTAAGACTGATTATTGAATCGGTGGAA
CGTCTTTCTTCAGATTCTGAGAGAGCAGCAAGAATCGTCATGACAGTTAACTTTGCCAAA
GCTGATGCTTTGGGTTCGGTTAGAGCTTCTTGTTTGTTTTCATTTAAAATATAACCAACT
AAACCATTGGCGAGTAAAGCGAGTGCACATTGTTCAATGTCCAGATGGAAAAGGCCATAA
ATTAATCCAACGGCTTTATTCAATTCGGTGGAATGGTCAAACTTGAGCAATAAACGGAGC
AACGACTCGACAAACCAGTTTGGTCCACCAACACAAAAAACAGTGTCAACATTATAAACA
TCTCGCTGGTCAAGCCAGGATCGACTGTGAGCCGAGAGAAAAATATCTTCCAATAATTCC
CAAAGAGCTTTATCCGATGTTAATCCATGAGGAATCGCCGATAAAGCGCCTTTACCTTTT
GTTTGATTAGTTAGATGCAAATTCCAGAACATTTTCTTGATTATGTTAGACATTAACATT
GACCTTTCTGTATAGTAAGTGTTGGTGGGTTCATTAGATGAAGCATTGCCTTCAACCGAA
CCGGTTGAACTGTTTCCACTTCCGCTACCACTTGCTCCTCCTCCTGTTGCATTGTTATTG
TTATTATTATTATTGTTGTTAACAGTATTCCCGCTATTAGATAGATTGTTACTCGATGAT
CCTGATCCAGTTGTTTCTCGAAAAGATGACGGACTCATAAATTGTTGTATCATAGTCATT
GGTTTTATCCTTTCATCATGAGGTAGGGTATTTATGTAGGATGATAACCAGGCAGAAATG
ACCACAGGAAGACAACACATTTTACTTTTTACATTGTCTAATATCGTTTTCACATTTTCT
GTTGTGATGATCCCATGTTCCCAGGCTAAAAGTACTTCTTTGATCGCGGCGGGAGCATTG
ATGCAAACTTCATGCCATTTAACGAGACTAGTTTTCAATTCGAAATCGGGTGAAGCAAAT
TGTGAGAGTAGATTGTCTACCTTGATTGGATCACAATTAGAAAGAAGGACATCCGGAGAG
CGATATTTACCTCCTTCTGGTAAGAATTGAGCGCACCAAGTTGCAAAGAAAGAATCATTT
GTTTCAGAATTTTGAGTAATAAAATCACTTCCATAATTTTGGACAATATGACAAAGCATC
AGAAAGGTGATATCGAATAGAAGTGCTCGAGTCTGCGATTGTTTACCACCTTCCCCATTG
ATCTGTTTGTTTGCTTCGTTGAATTCAATCAATTTAATGGTGAAACTTTTTAAATTTCCA
TTAGCAGCAGCAGCATTAAGAATAAGTTGAAGCATTTTACTTTTACCGACCATGTGATTG
AGAACACCCAAAAGTCCATCCTGATTCTTTGAATAATCATGATCTAATGTTTTAAATATC
GATTTTACCGTCGGTTCGGCTTTTAAGATGAGACTGGCACCTTGACCAACAGAATTTGAA
TTTTGACCAATCATTTTGTCTTTTAATTTATGAGAATCTTTATGTCGCCGGGTCATGATA
CGATTTTTCTGCTCAGCAGTTAAAATTCTGTGCTTCTGTGATGATGATGTTTCGATTGTG
TCTTCGGCTGCACAAAGTTCTTTAGTAAATAAATCAAGACAATCACAATTAGATTTAGAA
TCTGTCAAGTCAAGTAAAGGTGTGAACATAAGAAGTTTATCCAAGCCCTTTTCAAGTTCA
ATACTGAGAGTCTTTTTGTCCATTTTGGGTGAATCAAGTTCCACAAATATGAGAGGAACT
TTGAGAAATGTGAAAGCTCCCCACTTGAGATCTTCATCTAATTTAAGGTCGGAAGATGCT
GAATCAACTAAACCAATGAAACATGAACGAACGATCTCAAGACAGACTTCAGCGTATGGA
ATATCATTGAATTTAGCAACAAGTGAGATCTGTCTGGCGAAAGCTTTAATTTCATTTGTC
GGATATAGAATAGCGTTTATAGCGATGATTGCATTGCAACTTTGAGCGAAAAGACTTGAA
GGTGATGAACAATGGATCATTGGACCTTTGGCCAATTCACGGGCAGCGAGAATTTCAGTC
GCAACAATGGCTGGATCAAGATTATTCCATTCAGCAGTATTTAAAAATTTAACCATAATA
TCTGATAACTCTTTAGCATTGGTTAAAGTTGATGGGAGACATGATGATGGACCGGAAGAT
TGATTTAAAAGTAATTCAACCTTATTTGCTTTGGTGACGAGCTGAGAATAAATTGATTGA
TCTTCCATCTTTCCAACGTGAAAAAGGGATTTAATAAATGATGAAGTTGAGATGAATGAT
AAGACATCACAGGATTTTTCCACGATAGAAATGAATTCGTTGAGTTGTGAGTTTGTTCCT
GCAATTGAAGCAGCTCCAGATGCACCTAGGGAACCACTTAAAGCGACATATGAACCATGA
TGACCAAGGTTACCAAATTGATTAGTGTTTTGATTAGAGGCACTTGATTTGAGCTCGGTT
ATTTTAATTAGTGCATGATGTAGACCCGAAAACAGCCAATGGGCCAAGGCTACAATAGCT
TTACAAAGTGATATGCATTCCTCTTCATTCCCATAGCAATTTATCCTTTTCTTTAAATCA
TTGCATAAATCTAATAAACATATGATGCATTGTGATTTACTGAATTCTTGATACTTGGAA
ATAGATGAAAGAACAGCTCCATAAGAAACAACATGTGAACTGATACAATGATTGAGATAT
GAGATAAACAATGGATTCGGAGCTGGTCCAATGAGTGCTTGAATCAGGATACAATTGGAA
AGGTCATAAACATCACCGCTAACCCCACGAGGCAGAACTCGTTTAATGTTGACAGCCCAA
TCAATTGGGCTCCATCGTTGTCTCCAAGCTTCCAAGAGAAGGGATTTAATGTTACTGGTT
TTGGAAGTAGAGACAAAATTTCCACCAATATCCATTGGAGGTAAAACAGGTCCACTAATC
ATGGAAAAGTTAAATTTCCACCAAGAAAGAGATATCAACAGAGAGAAAGAGAGAAAAGAA
AAAAA
>Pcit_ERR044692_fastq_contig_106
TTTTCTGGACGAAATATTTGAACATATTGAGGTACCGTTGGTGCGAAATCCCTGATTGCC
CATGAACGTAAGATTGTGTGTTCATCCGCCGCACTCCTGTCATTGTATTTACGAGCTGCC
AGAATGAAACAAGCTTCGGCCACATTCATCCTGGCACGGATAAGGTCAGTATCTTTCAGT
GCTGACCCTTGAATATAAATAACCCTTTGAGCCCACATTGGCACTTGTAATATCATCTTC
ATGGTTGTATCAAGTTCACAAGGTGAAAGTAGGACAACATAAAAATCCTGGAGTAAAGGG
TGGGCATAAAATTCATTAAGAAAGTCCATTACGGTGTCCGCTCGTAAGGTTGTCGCACAG
ACGACTACATGTTTCTCCGTTTGTGACCTATGGATGCTGTAATTACGGCCAAGCTTTTGC
CGTTCCATCCACGTGTAGGCAAGTTGCTCAAATTGGGTGGGAAGTACAATAAAAGCGACA
CATATCATGACCACCATGAACAACTGGGAGGGCATATTTTCTGGTCTATAGTCCCCATAA
CCCACGGTGGCAAAAGTGACCACCACAAAGTAAAGGCTTTCAAATAGGTTAACATTACGT
CCACCGGCACGTTGGAAATGTTGAAAACCACAGACACTGGTAAATATAAGGCAAAGTAAA
GTAGCTGATAAAATCATCAGCCGATGGGAAAGAGCTGATTGTGACCTTTGCATGACCCGA
TTAAGATCATTAAACATATTTTCAAGAGTTCGTTTGGCCAGCCAACAATTAAGAAAACCA
GGAATGAATATATTTCTCATGGGTGGATA
>Pcit_ERR044692_fastq_contig_107
CCGATTACCTTTAGGAGATAAACGACCTTTACTTGGAATTGAACAGCTTATGATTGATAC
TCGAAGTAGATCATTTGTTCACAATATGATAAGGAAAATCGGTGAGGAACTTGAGATTGG
TTTGACTGATGTTCGAGAAATGGCCTTGATACAACACCAGGACACTTTTCGCCGGTTTCG
AGGTGTCCTCGAAGATCTAATGGTTCACTGTAATCGTTTCCTAGCATTGACCGTGATGCC
GTCAAAATATCCTAAGAATGAATTAGATTTACTATACACCAAATATCGTCAACGAGAGTT
AATCAAATTATCCGCCGATGCTAAGAACACCCTAATCATATTGAACGAAACAAATTTACC
TGAATGTTTATCGACAGTTACTGGTTATCTTGGTCGAATTGAAGATCTTCTGGTTGATCC
TCAGGACGATTTTCCCGATATAATAATTTATCTATTCGCTGATTCAAAAAGAGTGGGTTA
TACACGAATACCTGTAGCCGATGTTATCTTTTCACGACTCGAAAATGAGAAAGGTTCATT
TTGTGCCAAAACATCAACGTATTACATTAAATCAATAAAACACCCAGAACTTATTCTCAA
TCGAATCGTATTGTATACTTGGTTTGGACTTAAAAGGCATAAACGCCATTCGACCTCAGG
ATTGATACCTGGTTACGAGGAGTCACTTCAATTGGTATTCTTTCAGTCTCTAGATGGTAC
ATTACCTTCCCACCTTATTTATCCATCACCATGATTGAATTCGGCTCCACATTCAGTTTC
CATTGTAACAAATCCATCGATCTGAACGAAATTCAGAACTTGCTTTCATGGCGAAAAGAT
TTTTTTTTTGAATTCTTTGTTTTTTTTTACCCGAAACATGGCCAACTTTTTTTAATAAGA
AAAAATTTACGAATTAAAAATACAAAAAGTTCTATCAGGC
>Pcit_ERR044692_fastq_contig_108
GTGATTGAATGGATCATGTGAGAAAATAAGTTGTTAAATTCAATGCGATTTATTTGCCAA
TTGATAAATTGGATACATAGTTTTTTTTATCGATAATAAATTGGGTAATTAAATTTTATT
GAAGGCCGCTACATCGACACTTTGGACATAATCCTCGAAGGCTTCGATTTCTTCGGAAAG
CTCTTCAATTCCAACTTTATCATCTTCGACAACACAAACGATTTGTAATTTCTTTACATT
GTAAGCAACTGGAACCAATTTAGAACTTCCCCAAAGAAGACCATCTTTTTCAATTGATCT
AACGCACTTTTCCATCTCTTGCATATTAGTTTCATCGTCCCAGGGCTTAATTTCCAATAC
AACTGATGATTTAGCGATAACTTCAGCCTTCTTCTTTTTCTCAACCTTAACTGGAGCAAC
TACTGGTTTCTTTGGTGCATCATCATCACCAAAAAGATCTAAATCATCGTCATCATCATC
GGCTGGAGCTGGTGCTTTCTTTGGTGTTGGCTTAGCAGCAGCTGAACATTTATCAGTAAC
CGGTGGAGTGCAAGTGCTACATTTAACCTCTAGTGAAGCAACACGTTTAACAATATCATC
GATGGTTTTCTTAAGTTCTTGATTTTCGACTTCTAGACTTGCTATTCTTTGGATAAGCGC
TTCTTGAGAGGCATTACTCTTAACGTCACCAGTTGAGTAAGTCTGTCCAGAGAAGAAATT
TGAT
>Pcit_ERR044692_fastq_contig_109
AACATTTCGATTAATTAAAAAACGAATAATTAAATCAAAAAGAAAAATGAAATCGATTGT
ATTCTTCATCACCCTTATGGGTGTTATGGCCACGGTCGCTTTTGCCTCCGATGATCGTTT
CTACGACATGGAAATGGAAGCCGACGCTATGTTAATGGCACTTGCTGAAGAAAAACCCGT
TGAAGAATCAAAAGAAGTTTCAGCTTTGGAAAGAATCCTCGCTAATCTCATCGAAAGAAT
CCGAGTTCGAGTTGAAGAAAGACATCAATCAGCACAAGACTTGCTTGTTAAAGTTAGAGA
GATTGTCGACCGCCTTAAAGATCTTCATGTTCGTAAAGGTGCAAAACTTCAGGCTCTTCT
TGAACGTCTACATGGACGTGTTAGAGAACTCGTACGTGGTATTATCGATAAACTTACTGG
TCGTCCACGTTCTCTTCGCAACCCAGAG
>Pcit_ERR044692_fastq_contig_110
GTTTCTATTAAATTGTCTTTAATGACGTTTCAATTTTACATCAATCATGACTGACAATCA
GTGTCAATTTTCAACACTTAATCAGAGGCAAATTTAAATTGTTATTAGTTAATCATCCCA
AAAGTGTTCAATGATTTTCGGCTCTGATTGTTGACCTTTACTATCAATGTACCAAATTTT
GATTAAATATTTTTCACCATTTTTCAAATCATTGGGTAATTGTAATTGAGATCCAAAGCA
TGGGGACATTTTAATTTCTAGGATACAATTAGTCTCTTGATTAGGATTACTGGATTTGAT
CCGATAAATTTGAGCGGAATAATTAACGACGTCGATTCCATCAAATCTTATGGAAACTTG
TTGATTATTTAAAGTGATTGGCGATTTTGATTTAGTTGTTAAATCAATGAGATCAATGTT
GAATGATTTGTTGCCATAAATTGCGATTAAGTTAATTAGGTAGCGTTGATTAGGTTTCAG
GTTAACTAATTTCATTTGCTGGAAAAAATAATCTCCTTTTTTTATTTCATTCAAAATTTG
TCTCTTCATGTTACCTTTAACTTTGGTCTTGTTCACATCAGTAGTTGATTGTTGATCAAT
TAAAAGTTGATTAATTACACGAATCGATCCAAATTTTGTCTCTTCCAATTCACTTGGACC
TGTAACATTAATGATTACAGATTCGTCTTTGATTTCATCAACATTGACAATAAACTTAAT
TGTTTCATCCGCAGAGACTTGATTGTTAATTGTGAGAACAATTAAAAAAATTAGGAACAC
TTTTGAATACATTGTTCTTGATGGAGAAAAGTTAATTTAACTATTGGTGATCAATTTATT
TACTGGTGAAAGTTAATTG
>Pcit_ERR044692_fastq_contig_111
CGAACACTTTGCATGTTTTTAAGGTGCAATTTAATATGATTCAATTGTGGCCGAGATTTT
AGTTGATGATTACAATTTGGAAATTTCTCTTTTCAAAATTCATTTTGGTCATTCTAAATT
CAGTTCATTGTCAACGGAGCAAATTCCGTTGATTTCCCTTCCAGTTTGTAATGTTTCCAT
ATTGTTTCACAATAAGGGATATTATTAATTGTAAAGTGTTCGAGGGATATGATTTAATAC
AACAATAGCTGTAATCGAAAATAGTTTTCCAGAAAAAAATTCAAGATTATTGCTTAGCCA
ATTCAGCTTGAATATCTTTGATGAATGTCTTCGGCTCATCGGTGGGTGCAAATCGCTTAA
CTGGAACTCCTTTACGATCGACTAAGAATTTGGTGAAATTCCATTTGATTCCGTCCGTAA
GGAATCCTCCTTTCTTATGCTGTAACCATTTCCATAAAGGATGAGCATCTTTGCCATTGA
CATCGATCTTATCGTAAACATCCCATTCGACCTTGTTCTTGGCTACGAAGTCTTTGATGT
CCACAGAGCATCCTGGTTCTTGATTACCGAATTGATTACAAGGAAATCCAGCGATTTTTA
GACCTTTATCCTTGTATTCATTGTAGATCTCATTGAGTTGAGCATAATTAGCTCGGGTTA
AGCCACAGTAAGTAGCGACATTTACTACAATTACCACGTCACCCTTGTATTTGTCCATTG
AAACGTCTTTACCATCGAGGTCTGTGGCGGAAAATTCATAGAATGAATTTGCGTTTTTCC
AAGCATTTTCACCGCTCATTGATGAAGC
>Pcit_ERR044692_fastq_contig_112
ATGGATCACGATCGGGCAACTGGGGAAGGCGTTGGCCCTCAAGAATATACGTTAGTAAAG
ATGCAACTTGTTGGTTCGCCACCAGCTAAATTAGCCAAAGCTTTGCCTAAAACTAATTTA
TCAGACAAAATTTTCTTGGTGGCAGCTACTTTAAGACCAGAAACTATGTATGGACAAACC
AATTGTTGGCTAAGACCTGATTTGAAATATGTCGCCGTCCTTTCTGATCAAAGCATAACT
AAACAATCAGAAGTTTACATCTGTACTGCTCGAGCAGCAAAGAACATGTTTTACCAAGGA
TTAGTTCAAGAGGGTCAAATCGTTGAGTTGATTGGTACAGATCTTCTTGGGTGCAAACTT
AGAGCTCCTTTAACTAGCCACGAGTTTATTTATGCTCTTCCCATGTTAACTATTAAAGAT
AATAAAGGTACCGGCGTTGTTACTAGTGTTCCATCCGATTCTCCTGATGACTTTGCCGCT
CTTCGAGACATCAAGAAAAAACCAGCTCTTCGAGAAAAGTATGGAATTAAAGATGAAATG
GTTTTACCATATGATCCTATTCCTATTATTGAAATTCCTGATTTTGGTAATTTATGTGCT
GTAACAGTTTGTGACCAATTGAAGATCCAAAGTCAAAATGATACGGAAAAACTGGCCGAA
GCCAAGGAAAAGGTTTATCTCAAAGGCTTTTACGAAGGTGTGATGACCATTGGCCCTTAT
AAAGGGTCTAAAGTCTGTGACATAAAGAAGGCAATTCAGAAAGAATTGGTTACCTCTGGT
GAGGCCATGATTTACATGGAACCTGAAAAACAAGTTGTTTCTCGGTCTGGTGACGAATGT
GTTGTAGCTAATTGTGACCAATGGTACCTCGATTATGGCGAAGAAGAATGGAAATCAATC
ACCAAAAAGTGTCTTGCCAATTTAGAAACTTTTTCAGATGAAGTTCGTAAAAACTTTGAG
TCCATTTTAGATTGGCTTCATGAGTATGCTTGTTCGCGTACTTATGGGCTAGGTACCAAA
TTGCCTTGGGACGAGAAATGGTTAATCGAATCCCTTTCCGATTCTACTATTTACATGGCT
TATTACACCATTTGTCATTTACTCCATAAAGACATTTATGGTAAAGAGCCTGCATTTGGG
ATCGAGGCTTCGAAAATGTATCCTGAAGTTTGGGACTACATTTTCCTGGCTGATAAACCT
TATCCAGCTGAAGTCGGGATCCCCAAGGAAAAATTGGATCGTCTTCGTGAAGAATTTCAG
TACTGGTATGGTGTCGATTTACGTTGTTCAGGAAAAGATTTGATCGCTAACCATTTAACT
TTCTTCATGTATAATCATTGTGCTATTTGGGAGAATGAACCTGACAAATGGCCGAAGGGA
ATCAGAGTAACTGGACACTTACTTTTAAACAATGAGAAAATGTCAAAATCAACTGGTAAC
TTTATGACTTTGGAACAAGCGATCAAAAAATATAGTGCTGATGGTGTGCGATTTGCTTTA
GCCGATGCCGGTGATACAGTTGAAGACGCTAATTTCCTTGAGAAACAAGCAGATACTGGA
CTGTTGCGATTGTTCAATTTCATGGAATGGACTAAAGAAATGCTTTCTTCATCTACTAAA
TTACGAGACGAAAACAGTTCATCTCTTTCCTATTTCCCTGATCAAGCTTTCAATAATCAA
ATGAATTATTTAATTGGTGAAACCAATTCTCATTATAAATCAACAATGTTTAAAGAAGCT
TTGAAAACGGGATTTTTTGAATATCAAGATGCTCGTGACAAATATCGTGAACTATGTGGA
TCCTCTGGAATGAGTAGAAAGTTAGTCATGAAATTCATCGAAACTCAGGCCATTATCCTC
AGCCCGATTTGTCCTCATATTTGTGAAGCCGTTTGGTCTCTTCTGAAAAGGGAAAAGCCC
TCAATTAAAAACTCCATCATGAAAGCGAGTTGGCCACCAACCGAACCTGTGAGCCTCGTT
GTTAGACAATCATTAGATTATCTATTCGAAGCGTGTCATTCATTCAGAGTTCGTCTGAAA
ACTTATTTGACTCAGAAAAATAAAGGAAACAAAGGAGAGAAAATAAACCGAGCGACTCAT
GGTGTTATTTATGTCGCTAAAAAGTTTCCCCAATGGCAGGCATTGATTATATCGACGCTG
CATGATCTTCATCTCGAGAATGGATTAACTCTTCCCGAAAATTCTGTGATTGCTCAGAAA
TTGGCGCAACTTAATGACCTGAAGAAGTACATGAAAAAGGCGATGCCTTTTGCCGAAACT
CGACGAAAAATGCTTATTACTCAAGGAGATCAAGTTTTCAATCAAACTGCTCCATTTGAT
GAGTTTGCAGTTCTTAATGAGAACATTAAATATCTTCAGTCAACACTTGATCTTGAGGAA
TTGCAAGTTAAATATGCTGATTGTGCTGAATCAAAGATCCAAGAAGAATCTTGTCCACTC
GAACCATACATTGTTTATCGAAATGACCCATCGATAGTTATGAATGTGATCAACAATCAG
CCTTACAAACCTTTTTTCAATTTGAAGGTTCCAGTTTATGATGGAGACAATATCGATCGA
GTCACTTCAAGGATTTTAGCTGAAAGTAAAAATATCAAAGATTCGTCTTCTATTTCTATT
TACCATTATTCTGATCCAATTATGGGACCACGTCACTTACCTAATCTCGATAAGCCTCTA
GAAAACTTACAATTAATCAACAATGGATCAACAATAACTTTCACCAAAGAAGCTAATTGC
GAAAAAGTCTTTCTCAAAAAGCGGACCGAAACTGTTGAGATTGGCCACAATTTAGTTTAT
TGGGTAAACGATAATTAAGTATTTCCCTCGGGTGTCCTAATGCAAATAAATTTTTAAAAT
ATTCATTCAAATCTTTGTCCAAGTATTCTTGTTGCCGAATCCTCGAAGAGTTGATTAAAT
TTCGT
>Pcit_ERR044692_fastq_contig_113
CAAGCGCTGGTAAGAAACATCGGCATTCTCTGTGCTTATGAACAGGATCACAGATCCAGT
TAACCTTAGGATCACGTCGAATGGCTTTATGATGAGGATCAATACAGATAACCTCATAAA
ATTTGAATGTTGAATCTTGGCCAACCCAATAAGAACCAAGAATTCTCAAAGCTTTAGCCA
CACGTTTACCAATACGGGTCTCAGCGATAGCTTGGAGATTTCGCTTGTGTTTCAATTGGT
TGATACCAATATTCTTGGGTTTACCAAAAACGGCACCCTTTGGTACTTGTCGTTTTCTAC
AACCTCGTCGGACTCTAACTCTGTAGATAACAAAACCTTGTTTACATTTATAACCTAATC
GTCGAGCTTTTTCAGGTCGTGATGGTCGTGGGCATCTAACAATTACACGTTGTTGACGGA
ATTCCCATGTTCTCAATCGGAGTAAGAAAAGCATCACATCTGACTGCTTCTTTTTCCATA
ATTCTTGGGTATACTTATAATAACCCATGATTAATTTAATATCCT
>Pcit_ERR044692_fastq_contig_114
GAACTTACCAAAAGTTTAACCAAAACTGCAACTGGATCAAGATTGAGATTAAGTCAAATT
CTTCGTTACTATTATGATAATATCGGAGGTCGTGTTTCTGGTACAGGATATTGTGATCGT
GCAACGATAAGTATCGATGATAGAGGTTTCCGTGACGCTGCAACTAATTATCTCAAAGCT
TTGGAATTGAGTAAGAACTATATCATAGGAGAGTCCATAATCACGAGTAAGATTGAGAAA
GTACGACCAGCCATTGACTCGGCTTATGCTAAAGCTAAATCCATACCAGCTGAAGATAGC
GAATGGTGTTCATCGGGTGGAATGAGTGGATATAAAGCTGATTGTGAAACTCCAACTGAT
CTATTTGTAGTCATCGATCTTCAATCGGCCGATGCTGATAAATATAAGAATTTAACTGGT
CGACTAATCAATAAACTTAATCTTGGTATTTATGGTTCATCAGCATCGATACTCTCAATG
AATCGAGAAGATAATCTTGGAGCGGAAGGTCAAACTTTCCGTAATAATTTGAAGCACTTG
GCTTGGGCAAGTTACAATAGAGGTTGCACTGGATGTGCCATGTCTTATATTCGAGAAGAT
ACCTTGGGTTCTGTTATCAATGCTCCGTCCACTGACCTTTACCTCAGAATGAATGATACT
TTGCGTGATTTCGAGGCCAATAAATGGTTCCAATTGGGAGCTCCAGCCAAACCTTTCATC
ATAATGGGTGGTTCATATACCTCTCGAAATATCGACCAAAACATTCGTATGGCTCGATAC
ACCTTGAAGAGTAACCATAGAGATGTACCCGTTTTCCTGATCACAAATGCAAACGAAAAC
GATTTAACTGAATACATCAGTTCCCCACAGGACATAATTCGCGACCAGGATGGACTTGAT
GTTATGACTCAAGAATTGTCACAGAAAATTTGTCAAGTTCCGGCAACTTTCCAATACCCT
GATTGTCGGCGTGTCAGTTCAGAAGCGACCAGCGGTTTCGAGGCTTTTATAACACCAGGG
CGATTACAGTATTGGGCCATGTACCCTGAGTATTTCCTTAAAAGCTACGACATTGTGATG
AAATTTTTCAGCAGTGAAGGTGACCTTAAAGTTTGCTTCGGGCGATATCCCAAGCCAGAA
GAAACAGGTCGATGTTGGGAGGCCAAAAAGAACGAAGAGATTCGAATCGATGTCAGTGAT
CCATGTAAAGATCGAGATGTTCTGACCTGTGAGCCTTTTTACTTCACCATCACACCTCCT
GATCAGGGAATGTCATCAAACACTATTTGCTCAGACAAAAAGTGTCTCAACGCTCGACAA
ATTAAATTCAAATTCTCTCACAGTGGAATCGCCTGTTCATCGGCTGTCACATTGGTCTCT
TCACTTTTCTTGGCGATTATTTGTTCTCTATTAGCATCGTTTTTAAATCCAATTAAGAGA
CAATTCTAATTGTTGTTCTCCGTATTCTAATTCTATTCTTAAACTGCCAAGTAAATTACA
ATGTACGATGATCATAATTTATGGTTAATCTTTTTATTGGAACAATTTGAAGACTTTCAT
TAAAAAG
>Pcit_ERR044692_fastq_contig_115
TTGCCGAAGCTTCACTTCCAGGAGCTATTGTTGGACCAACTTTTGCTTGTCTTCTTGCTC
GCCAATTTAATGCAATTCGACGTGGTGATCGATATTGGTACGAAAACGATTTACCACCTT
CGTCCTTTAGTAAAGCTCAATTAACCGAGATTCGAAAAGCAAGTTTAGCAAGTTTAATCT
GCGCTAACGGTGATAGTATGGACTTCGTTCAACCTTCGACTATGGTTTTATCTGATGCTT
ATCTTAACGCTTTCCAATACTGTTCCAATATTCCGACAATAAATTTTGACCCATGGAAAA
CTGAATCTTCCCAAAGTCGAATACCTCAAGCTGTGATGAAGGAGACACTTGAAAAAGCAT
CAGTACAAATTAACAATTTACGACAATTGGAAAGATCTTCAATAGGTCAAGGAGCTCCTC
GAGGAAGTCCTCAAGCTGAACATTTAGGTTTCGCTCGACCCAAAAGACAAGCAATCGAAA
TGGGCAACACATCTTTTGTTCTTGAAATAATTTCCAACAATTTAGTTCGATCACTTATCA
AACGACACAAGGATCGTGAAGTTGGACGATCGTTAAAATTTGCTTTAGATGATATTATGA
CCATGTTACCTGAAATCGATCTTGCTGAACTTGGAGATGCTCGACCATTACCCGAAATAG
CAGCATTAAGGTCAAGTGATTGTTTCGAAGAGCCAACACCCTGTGACCATACAACTCCAT
TCCGTACCTACACCGGTTGGTGTAACAATTTAAAAAATCCGATTGTTGGTAATTCGCTGA
AAACTTTTGACCGTTTCTTACCTTCCCGATACGATGACGGAATCGCTTCACCTCGAAAAA
AGACCAAATCGGGTAAAATATTGCCCTCTGGTCGTTTAGTATCAACCTCAATGCACTATG
ATATTAGTTCACCTCATGTTCGTTATGCTTTGGTCACTATGCAATTTGGTCAATTTCTTG
ATCACGATCTTACTTTTACACCGATGTACTTGGGTCCTGGTAACACAATTTTAAATTGTA
AATCTTGCGATTCTCGAAAAACAGTTCACCCTGAATGTAATCCAATTCTAATTCCCAAAA
ATGATCCACATTTTCCCTCCGTTAATTCAACTACTGGTAAACGTCAATGTTTACATTCTG
TTCGGTCGATAAATGGTCAAACTCGCCTTGGACCAAGAGAGCAGATCAACCAAATTACAC
CGCTACTTGATGGGTCCAATGTATATGGTTCTGATCCTTGTGAAGCTCGTATGTTACGTT
CGTTAACCGGTGGTCGGCTTAATGCAACCCGTCATCCACTTCCAGGTCACAAAGAGCTAC
TACCACAAACCTCAGAGCATCCTGAATGTGTTGCACCTTCTGGACTTTGTTTCGAAGCGG
GTGACGTACGATCATCGGAACAACCAAGTTTGGCCTGTATGCACACCATTTGGCTTCGTC
AGCATAACAAAATTGTCGGAGAATTGGCCTCAGTTAATCCTCATTGGGATGATGAGAAAC
TTTATCAAACCGGTCGTAAGATTGTCGGTGCGCTTCTTCAACGTGTCACTTACGGTGAAT
TTTTACCTCGAGTCTTGGGTATCGATTATTTGAACAAATTTGGACTTG
>Pcit_ERR044692_fastq_contig_116
TCTCTCTCTCTCTCTCTCAAGGTTTGCTTGTCTTTCTTAGTAACCACTTCCTTTGACCAA
AAAACATATAAATATATTTAAGATCAATTTGATTTAATTAATTTAAAATTTTGAATCAAT
CAACAACCACCTTGCTTAATCCTCGTGTTCTTTGTGTTTTCTATTAATCCTATTAACAAG
TGTTACCAAGTTTCCATTGAACATCTTAAAATGCAAACTGTTGAAAAGGTTGCAAGAGGT
GTTGACACCGAAGAAGACTGGAAATCCAATCTTAAGATTCCACCCAAAGATTTGCGAAAG
AGGACATCTGATGTGACCGCTACCAAGGGCAATGAATTCGACGAGTTTTGTTTAAAAAGG
GAGCTCCTCATGGGAATCTTTGAGAAAGGATGGGAAAAGCCATCACCAATCCAAGAAGCT
GCTATTCCTATGGCTCTGTTGGGTCGTGATATGCTGGCTCGTGCTAAAAATGGTACTGGC
AAAACAGGTGCTTATGTGATCCCTATTTTACAAAGGATCGATGTGACCGCTGATCATATC
CAGGCGTTAATCATTGTGCCAACTCGAGAATTGGCCTTACAAACCAGTCAAATTTGTATC
GAACTCTCTAAATATCTCAATGCTCGTGTTATGGTGACTACTGGTGGAACTAATCTCAAA
GAAGACATCATGAGGATCTATGAAAAAGTTCATGTCATAATTGCCACTCCAGGGCGTATT
CTTGATTTAATCGACAAGGAGGTCGCTAAGGTTGACAAATGTAAAATGCTGGTGCTCGAT
GAAGCTGATAAATTACTCTCTCAAGACTTTAATGCTATGTTAGATTCATTGATATCGTAC
CTTCCCAAAGATAGACAAATCTTAATGTTTTCCGCAACTTTCCCTCTCACAGTAGAAAAT
TTTATGAAAAAACATCTACACGATCCCTATGAACTAAATTTGATGGAAGAGTTGACACTT
AAGGGTGTCACCCAATATTACGCATTTGTCCAGGAACGACAGAAAGTACACTGTCTCAAC
ACCTTATTTTCTAAGCTGCAGATTAATCAATCTATAATCTTCTGTAACTCAACTCAAAGA
GTTGAACTTCTGGCAAAGAAAATAGCAGAGCTTGGTTATTCTTGCTATTACATTCATGCT
AAAATGTCCCAACCTCATCGTAATCGGGTATTTCACGACTTCAGGAGTGGTCTCTGCCGT
AATCTAGTTTGCTCGGATCTTTTTACCAGAGGTATTGACATCCAAGCTGTCAACGTGGTG
ATCAATTTTGATTTTCCCAAGATGGCTGAGACATATTTACATCGTATTGGAAGATCGGGA
CGATATGGACACATGGGAATCGCCATTAATTTAATCACATATGAGGACCGATTTAATCTC
CACCGAATCGAACAAGAATTGGGTACAGAAATCAAGCCAATTCCTAAAGTAATCGACAAG
TCGTTGTACGTACCAGAATTCCAAATTGATGACACAGAGAATGGTGATAACGAATGTAAT
TCCGCTAAAACAAAATGAAACCGTTAAAAGATTTTGGATTGACAACCACCTAGTTTCTAC
TCTCTCTCT
>Pcit_ERR044692_fastq_contig_117
GCATGCTCTTGAAATTACCTTCGGTTATTGGATCGAGAAAAAAAAATTTTCTTGATTGTA
GTTGACTAATTAATTAATATTTTTAATTCGATTTACAATTAGCTGGATCATGGCTCCCGT
TTTAGGTCAGTTTGGTAAGAGTGTATTGAACAATTTCGCTAAGGGATATAGTCATCCAAA
GGTTTTCTTATCAAATAGTAGCACAAGCTTTCGTGATATGTCTCGAGGAAGGAAAATTTT
ATTAACTTCTGGTGGATTTCTGGCCACAGCAGCTGCTGGATTAGCTTATGCTCTTAACGA
ATCTGTCAAAGCTATCGAGTTAGATTTGCATCCCCCTTTGTACCCATGGCCACACAAGGG
TCACCGTCATGATCCAGAAATGATAGCCATGGTTCCATTCAAGAAGCCAGAGATGGATAA
GGCTTTTGGACTTTACGATGCCGGCGGTTTACGACGAGGTTGGCAAGTTTACAAACAAGT
ATGTGCTGCTTGTCACAGTTTGCGGTTCGTGGCCTACCGACAATTTGTTAATGTTTTCAT
GTCGGAAGAAGAGGCTAAGGCAGAAGCTGCAGAGGCAACAATCACTGATGGACCTGATTC
GTCTGGTAAAATGTTTCAAAGGCCGGGTAAATTATCTGATTACATTCCCGGTCCTTATCC
CAATGAAGAAGCTGCTAGAGCAGCTAACGGAGGAGCATACCCACCAGATTTATCTAACAT
AACTATAGGAAGAGAGGGTGACGAGGATTATGTATTCAGTATACTTCGAGGTTACGTTGA
TCCACCAGCAGGAGTGGAATTAGGAGAGAATCAACATTTTAACCTTTATATGCCTGGAAA
TGCAATCGCCATGGCTCAAGCTTTGTATAATGGATTAATTGATTACGATGATGGAACACC
CGCAACATCCAGTCAAATGGCTAAAGATGTCACTCAATTTTTGGCCTATTGCGCTACTCC
CGAACTAGAGGAATGGAAGAAATGGCTTTTCAAGTGGACAATTATTTCATCTTGTTTGTT
TGGAATTTCATGGTACTATAAACGTTATTTGTGGTCGTCGATCGTTTATCGAAGAATAGC
TTACCGAGATGTAAATAAGAAAGATCATTAAGATCTTTACGTTATATGGTTACCCCCAAT
TTGACACCAACAAAGTCTATGGAGTCTTAATTTAAAAAAATCTACACAAAAGAACGATTA
GTTGATGAAAAAAAAACAAACTATAAATTTCATTATCTTCTTTTTTTCGTCTGTTAATTA
TTGGTGAACAATTTATTAAGGCTGCTGATAAACATACTGAAATTTTAATTCGATCAGATC
ATTTTCACATCTTCAGCTTGTTAACGGTTAATCGTTAACATTAAATTGTCCAACAAAGGG
TTGATTTCTTTGTTCACCATCAATAAACTCTAGGAAAAGAAATGAAAACCCCTTTAAGAT
TATTGTTTTTAAACAGTTTAGTTGATAAATGCAAAGATTTAACTTGAAATTTGATTAATT
TTTTTTCTTCCGCCGCA
>Pcit_ERR044692_fastq_contig_118
TTAGACTCACTGGACGAACTTTTCATTTGTTTATTTGTACCAGAAATTCGAGGTAGATCA
TCGGGTGATTTCGATAAACTTTTACTCCCAATATTGTCTTCATTCGAAGGGAATTTATCG
GTTCTATGTGATTCTGGTCCATTGTTGTTATTATTTACTTTATTCGACCAATTGTCATTC
TCTTTATCCTTTGTCGCTTTTAATGGGACAAATTCCTCCTCGAATTCATCTTCAACCGAT
TCACCAGGTTCATAATCATAATCTTTACCATATCCTCTTACAGGTCGATAATGAGAGCCC
GATCCGA
>Pcit_ERR044692_fastq_contig_119
GTAAGCAGGGGCAGCGTAGTGAGCTGGAGCGTATGATGGAGCGGCGACAACTTTGGTGTA
AGCTGGGGCAGCAGCGTAAGTTTGGATTGGAGCTGGGGCAATGTATTTTTGGTATGTGGC
AACTGGAGCGGTGTAAGCTGGTGCAGCGTATGAGGGAGCAGCTAAAACTTTAGTGTAAGC
TGGGGCAGCAGCATAGTGAGCTGGAGCTGGTTGAACGTATTGGGAGAATTGGAAAGTTGA
AACTGGAGCGGTGGCAACTTTGGCAACAGGGGCAGCGGCGTAAGCAGGGGCAGCGTAGTG
AGCAGGAGCGGCATAGTGAGCTGAAGCGTAGGCTGGAGCGGCTAAGACTTTAGTGTAAGC
TGGGGAAGCAGCATAGTGAGCTGGAGCTGGTTGAAC
>Pcit_ERR044692_fastq_contig_120
CCTTAGTCCACCGGGTTGTCGTTGGATAATCCACTTCAAAAATGGCCTGGAATCGGAATC
AAATGGTGAGATCGGTCCTTCTAAGTTGATTGATGGACAAATGAAATCAAGGAAATCAAA
TATTTTGTTGGCTTCTTCGATATCATTCATAACTGGGATCATGCGAACACCAAGTAATTT
AATTAGATCGAGTTTACTTAATGTAACTGGAATTTCATAATTCTCGGTATCGCTAAGGTA
CAGGTAGATACATAGTGTCGCATTTAACTGGTAAGGTTCACTTTTTTTCTGACATTCTGG
ACATGAGATTTCAGTTCTAGGCCCAGATAATTTCTTAATTGTATTGATTGTGCTGATAGA
AGGTGACTCCTTGTAATCACAATTTGGACAAACCAATTGAATGTAATCAATTATGCTTCG
GGATATTGGTTTGTAGCTCATTACTCTGGCTTTAATACAACACCGTTCATCTGTATTTGC
AGCTAAATAATCTTTGATTCCTATTAAATTTTCGGGCTCGTTTAGGTCAAAAATTACGGG
AAATTGAACATCATAAGATAATTTTGACTTTTTTACAG
>Pcit_ERR044692_fastq_contig_121
GGCGATGATGAGATATAAAAAATTCCGTGAGTTTAAATGATGATATAACTTTCAGATAAT
AAAATATGAGAGAGGGAGAAAGAGAGACTTGATTATCTGATTTGGTTCATCATTTAAAAG
TCTCAATCATTAAAGACCTTTGATACTATTGGTGTAAAATCTGCATGGAAATTGATATAA
ATGCGAGAATACCACCAACAAGAGCTGCCGTTTTCCAAAATCTAAGGTCAGAGAAATTTG
TTGTATTGGGTTGATTTGAGTATTCGATTAGACCATTAAAACCGCCATGGTTATTCATCC
AATCCAATAGTCTAGCGGAAACATAATTTATCAGCCAACCGGCAATCGATTCAACGATAA
CTTGATCATTCTTAATGTGATAAAATTCTAGGGCAAGTTCAAAGGTGAACACAAAGAGCG
TTAAAATGCTACTCCATTTGATACCCTCGGTGAAAAGATGATCAGCAATTCCAATGAAAA
TAATGTAACCTCCTTCATCGAGCCGGTCAGGTTCAAGAGTTGAATCTAAATTATTGACAA
CGGTTTCCACCTTATCTCGCAGCTCATTGTAAGACTCTATGGAAGATCTAAAATCATTGG
ACAATTTGTTAAGAATATAAATGAATGAAGAGATTGATTGTTCCTCAGTTTGACTTAATC
TGGTGGCAGCATTTGAATTCCTTTCAGTTGCTTCTCTTTCTTGGTCAACCGGTACACCGG
CGGGTCTCCATTGGATATCTTTGGCTCTAAATTGCTCTCTAAAATAAGAATGCACAATAA
ATTCAATATCTTTCGCTAAAATACCGGGCATAACTGAACAATTCTAATTTGTAAATACAC
ACACACAAAGAAGAAGAAGAGAAAGAAAGA
>Pcit_ERR044692_fastq_contig_122
TGGGTGAATTAGTTCGATGCATTGTTGAAGATTTTACTAAATCTGGTTTACTTTTCGGTG
GTACACCGTCCAAGGAGCTTCTCACTCCAAATGCATTCAAATCGGCGTACATATCAGAAA
TTGAAAGTGACAAACCAGGTGACTATTCAAAAACAAGAAAAGTTCTTAATGAGATTAAAC
TCAATCATGCAACGAATGAAGACTGTGAAAACATTAGACTGATCTCAGGCCGTGTCAGTA
CAAGAGCGGCTTATCTTGTTTCCGCCGCGACATCAACTATCCTAAATAAAATGAAACGAC
CTCATACAACCATTGGTGTTGACGTTTCAGTTTTCAGATATCATCCTCATTTCCATGGTC
TCATGGAGCGTAAAATCGGTGAAATGGTTAATCCTGAATACAAGTTCGATCTCAT
>Pcit_ERR044692_fastq_contig_123
GTGGACTGTTCGGAAACAAAAACTAATAATTATGCAGCCAATCATTAGGAGAGAGAATAG
AAGAAAGAGAGAGAGAAAGGAAGTTTTAAGGCGTTGAAAAAAGTGTTCCAATCAAATGAC
CATAAACACGGAGAATCGAAAATCACCTTTTAAATTGAATTTTACAATTTCCACTTTTAT
TCCCCTTACGTTATTTAGACACAAATACAAACACACACGACGAGATCTTGATTAATCTTT
TTCATTCCTTCTATACAAGTGGCATCACATTAGTCCAGATGATTGAAGGGTAACGATCGC
TTCATTAGCAAAATAACGGACATCGGGATCAGAATCGGTATTTAACTTTTCTAGAACAGG
TTTCACCATGTTTTGGAGTGTACTCTGATCAAGTGTGGAGCCGATTTTTTGTAAAGCTTT
TGCCACATTAAACCGGACATTTGCAACATTATCATTAGCTAAAGTCAAAACGGTGGGAAG
CATCAGCCTAGTTGTTATATCAGCTCCACAGATACCCGCCAGATCATCGATACTGAACAA
ACATGTCATTCTATGGAGATAATTTTGGTCTTTAGACATCTGAATAACTTTTGGTATTAC
GGTGTTTGTAGCCCATTCTGGACCAAACTTTTCAACTAATTTTTTTAAATTTTGGGTTGC
AGCTTCACGAATGGCGTAAACTTGGTCCACAAGCCATGTCATACATAATGTATTGAGCTT
TTCATCAAAGAATTCAACTCCTAATTGACCAGCTAGTAAAGGCATGTAGCGTATTATTGC
AAGCCGAACTCGCCATTTAGAATCCTCTGCCAGTTCAACGATTGCTGGTAGTAAAGATTG
ACTCAATTGTTGAATACCAATGACTTCATTTACACAATCAAGGTTGGAAATAATGTTTAA
TCGGACATCCGGACATTCATCCTTGAGTTGTATAAGGAAAAGAGGGAGAAGATGCTCCAC
AGTATTTTGTTTACCGAAAATTGGAGATAGACCCATAATCACAGAAGCAAGAGCTGATTT
AACATGTTGATTATGATCAGCGACCAAATCTTTTATGCAGGGTAATATATTGTTCATAAT
GATAGTTTCTTGGCAACTTGGGGCAAGATTTTGACAAAAATCTCTGACCTTTTGTGCCGC
AGCAGCTCGAACTTCAGCTTCACAATCCTTGAGCAAGTTTTGGAATGCGGGGACAAGATC
GGTCTTGGTAAGCTCAGAGCCTACAGCCTTTTGAAGTTCAACGAATTTATCTGCAACCAT
GTAACGAACTCTCCATGATTTATCTTCAGCCGCTTGTCTTAAAATGGGCATAACTTGTTG
TTCCAGATCTTCTTGGGGTAAAAGGGAGGCAAGAGAAACACATGCCTCAACAGCCAATAA
ACGAACAGAATCTTGTTCATCTCCAGCTAAATGTGACCAAAGTGATATGACTTCCGATTT
AAGGTACTCTGGTTCTAAGACTTTGGCAAATTCACCCAGTTTCGAGGCAGCTGCCCTTCT
AACCATTGGAGTATCATCTTGACACAAAGCTCGGAAATTGGTTCTAAGCTCTGCTTTGAC
TGGAGCTGACACTCTAGGATAACAGACACTGAAAAGACCACATGCTGAAGTTCTAGTTGT
AAACCAATCACCACTAGAAAGTCTTCTGACTAGAGGAACAAAATGAGTCTCTAGATCTTG
AGGTGAATGTTGTTGCGAAATATTACGTAAAGAGTCAACGGCTTTTTCACGAACTATTGT
CTCTTCAACGGTTGCCAATGATTCTAATGGAGGTAGAAGACAGTTAACATATTCTACACC
ACCCACTAGTGGTGTGAAATTTCCCAACTGTTCTGCCAGTGCAAGAAGAACCTCATCCTC
ATCGTAGATGGTTTCAGTTAAAAAAGGAATCAATTCTGACCTAGTTCTTTCAACACCTAA
CGCCAATGAAATGGTGGACAATTTTTTGATGCTGTTAAGTCGGATCTGTACATCTTCATT
TCTTAATTCATCTATGAGAACAGCAATTGGATAAAGAGTTGGATCATCATTAGGCTCATT
AGCAGCCATAATTAGTAATGATTAAAAAGACGATTACCAATGAAAAAAAAACAACAAATT
AATGTGAGAAGAAAATATAAAGAGACAGTCAAAATTAAATATAAGAAACAAAATTAATTC
TCTCTCAAAAACG
>Pcit_ERR044692_fastq_contig_124
AGGCTGTTTGTTAATAGAGTGGCCATGGAACGACCTTCGATAACCGTTTTTGACCCGAAA
CCATCAATCGCTCAGGACATGAATATCTTGAGAAATCCTTTCACTTTAATTCTTGATGAT
CAACAGCCCAGAGAAGGACAATTGGAAAATGGTGTAACAATTAAGATAACTGGAGACAAA
CCATTCAGATTAACCAGCTATTGGGGTGTTAATATATCCAAATTTCATCAATCATTGAAA
AAAGATTGGTCCGAGATGCGACAATTAATTCGTGAAGGCTCATTTTTGGCTGAAAATTGT
TTACAATCATCTAAACCTGAAGAGATTGAACCTCCAATCGGTGAATCAATTACCCGTCAC
ATTGTCAGTGAAAATCCAATTACTTCAGAGATGCTCGGTACATCTCCAAGAGCTTGTTAT
CCGTTGATAATTATACTTTCCATTAATGATGATGATTCCCTTGACGATCAAACCACAACA
ATTAAGGATCAATTGAACAAACCATCAACCTCAAAGGGCAATGGTAACAACAGGAAACTT
AAAGATGAAATCGTTTGTTTAACTAGTATTTTACATATACGAGATGATATTTGTCCAATG
GATAGTAATATAATTACCCAATTAACCAAATTACGATATGGTAATGTTTACAATTTACAA
TCTCTATTCACTCCAGGAGCTACGGTTGATGAAACTTCAAAGTCCGTTACAGTTTGTGTC
ATTTGTCAAGATGCGACAATTTCCCGAGCACTTTTACCTTGTCGACATGCTTGCATTTGC
TGTGAATGTTATGGTCTAATTGATAAATGTCCATTATGCCGAAGTTATATTCGATCGTTT
TTCTTTATTCAACAGGCTAATCAACCTGAACAATCAACTGAATCAACTGCACAATCATCA
GATTCATCTGTTGATCCAACTAAACCAAAACCTCGTAAAAGATTTGGTTTCCTCTCATTA
TGGTAACTCTTAAGTATTATTACAAAAGTGTATCTCTCATCTCATATTTACTTTGTAAAT
GAAAGTTACTTGTCGTTGTTTAC
>Pcit_ERR044692_fastq_contig_125
TGTGTATATTATATATATATAAAGTGGTCAAGTTATCACTGATAACAATCAAAATTAAGC
TTAGCAATTATAATTTAGGATAAGGAAGGGAAAAAATTCCGAATGGAAAGTTTAATTGTT
GATTAACTGTCCCAGACAATTAGTTGAACCTATTCAAACATTTCTTTGAGACGTTGACCA
CACAATAGAGCTCCTTTATTTGCCTCTGGACTGACCATTGTGAAGTTAAGGAAACCATGG
GGCAGATCCTCCATCACATCAACACCGATTGGCCCTTTCCATAATTTAGCCATTGTAATA
CTTTCATCGAGAAGTGGACAAAACTCTGAGGTCAATATTTTCATCGGTATTTTGGTCAAA
CTATCAAACTTATCGTAGGTCATTGGTGAGGCGTAAGGGGTGTGGGTCCGGTCAGCGAGG
GCTTGTAACTTTTTTGAGAAACTCGGCTTGTCACAAATGAACCAAGGTTGAACTTGAGAT
GATGACATAGAGATGACCATTGAGTATGTGGCCAGTAAGAGCCGTTTGACATTTTCGGCG
ACACCTTCACATGGATCCCATTTGGGTAAACTTATATTTCCTTCAGTAGCTAATTGATCG
TCAACAATATTCCCATAAACACCTCCACATGTTAATAATACTCCTGGTGATAGGAGAGGG
TCAATTGCCCCCATAACTCGAGATGGACCGACCAGCGGTGAAAGGAGGAATGCACCGTAT
ATGGAAAAGATTCCGCTTGGAAGTTGTAACCTTAGGTCACTTGGATCACGAGTTAAAAGG
TCATTTAGAGTGAATAAAAGTGAAAGTGCTAAATTAGCACCAGCTGAGTCACCACAGAAT
ATAATCTTTTTCGGCTGGAATCCGATCAGCTGAGCTACCTCAGGGTCACCAGAGGTAACC
CAAAGGTAAGCGTCAAGAACTTCTTGTAAAGCGATTGGAAATTGTTGCTTCAAGGAATAG
TCAACCGAGAATATCGTCATGTCGGGCACATCGTAAGCCCATTGTCGAAGGTAATTTTCA
TGAGAATCAGGTGAATGGGTAATAAACCCACCGCCATGACAGTGAAATAAAAGGAGACCT
TTACTAGTGTCACGATTTGATTTATAAATGAGTCGACATTTTACCGATTTTTCATTAACC
GATTGGGTCAATTTGGGGTCACCTGAACGGTTAACCACAATATCTTTACCGTCTCGAGTG
TAAACGTAGGTACTTTGAGGGGCCACTTGAATATTCCGTGTTTGAATACCTCGGCCTAAA
AAGATCAAAGGAATGATACCTTTACAGACCACTTTGTAGTCTAAAATTTCCCAGATATCG
AAAGGGTAAGAAATTGATGGGCTTTGAGTCCATTTAGTGAAAAGGTCAATTCGATGATCA
CGAGACCAAAGGTTCTTCAAAGAGAAGGGGAAAATTTCACCGAAAAAGGCAACGGCCAAC
ATGTAAACCTCGAAAAAGATTCTCATCGATTTACAGAACCAAAAAGCACCGAAAGTTGTA
AATAGACGTTGAAGTTGATTTTGATTGGTTGAAGCTTCTCGGAGGATGTCGACCGAGTAG
ACAGTCGGTGGGACGAATAACGGTAAAATATTTGAAGAGATTGAAGGTGATCTTTGTCGA
TAAAAATATGAACACTCTGAATTGAGATCGGTGGTTGTGGTCATTTGGTCAATCTTCAAA
TTGGATTGGGTATTCTCACCTTCATCCGTGATTGTGATGTTTGATTCATTTTTATTATTC
TTATGATTAACTGATTGTTGATCAATATATTGTACACTTGAATCATCTGAAAAATTGTTG
AAATTTTCATCAACTTGACCGTTTTTTGTGATCTCTCTGAAATTTAAAATGTGATTTAAT
AGCCTCAGGTAACCGCAAGTCGCAATCTCAAGATCCTCATAGACACTTGGATCTTTAAGA
CGACCTTTAATCATGGTACACAGTTTGGTACAACTACGAATGAATGTCCAGTATCCGTTG
GCGTTGACCGATTCAAAGTTATATTCGTGGGCAAATGAGGCCACTTGAATGACCCCAGTG
TAAAGTTGCTCAATGTTACGATACAATTTGGTCTCGGTGGAAATGGCCTTAACTTTCATC
GAGTCAAACAATTGGGCGAACGCTTTTTCAGCATTGTGAACAATTGAATTATTTACAAGA
GAGGGTACAGTTGATGATGATGGAGATGATGATGATGA
>Pcit_ERR044692_fastq_contig_126
ATCATAATCATCATCATCGATATTGTATTGATAATATGATATGTTGTTGTTGAATTGATG
GAAAAGTTTTACTTCTAATCCGAAAGAAAGAAGGGAGAAAAAGTTGAATTGAATTACGAT
TAATATCACTGATTAAATTGCGTTAATCATTTAATCCATAGGTAAAAACAGGAAGTATCA
GTAGATTCAGATGATCCCATGAACCAATGATAAATATCACCAAGATGATGATCATGATAG
GATATTCATGAGATTAGTGAATGTAAGTGTCTCTTTCTGTATTAGAATTACGGATTTATA
ATTATTCTTAAAGTTTTGATGAAACTTTTTCTTCATCATGAAAACGGGTGAAGGTCATAC
TGGTGATGGAGATGATGTTAATGATGATGATGATGATGATGATGATGGTAGTGGGTAAAC
AATGAAAAATAAGAGAGTGGGTTTAGTTTGATAAAATTACATTGAAAACTGATATATTGG
TGTAGCTTGAGCAGCTAAAAAACATTGTTTTTCCCCTTCAGGCTATTTACTTGATTATCA
CTCGATCTGTGTACCTATGCATACAATTGTTTTTGTTTATAATCAATTAATATCATTAAT
TTATTAATTGCTCTATTAAGATGATGATATGATTATGATGATCCTTTTTGTTTTACTTGG
TGTTCAATTTAATTAATCAGTTGCTATCGATTTGTTTTTGTTTTTCAATCTTTTTTTTCC
TAGATTTTGATTATGTTGTTGTTGTTGTTTTTGTGTCAAAATGTGAAATTTAAACAATTA
TTTGATTTAATTGTGATCAGCTGATGATGGAGATGATGATGATGATGATAATGATGTTAT
TGTTGTTGGTGTAACTGGGCAAGTAAGTGATGGTGTTTGTGTGAGTTTAAGGTGTTTATA
TGTGTATGTGTGTGTGTGAGTGTGTTGATTGTGAAATATTGTTAATCAATAAGGTGAATT
GTTTTTGTTGTATCGGTGATCAAGTTAATTAGATTTTTTGTTTTTTAAATTTCCGTTTCC
GGATTACTTGGTGATAATGCATTCTGATGTCCACCTCTAGTCGGCGATACCATTGACAAT
TTTCTTGGCC
>Pcit_ERR044692_fastq_contig_127
TTTTCTTTTCTTCTATTCTCTTTATTTTGAAAGTTCTCACTTTTAAAAATCATGGAAGAA
ATAATTAATCGTTTAAATGGGATAAAAATAGCTGAAGGATCGGAAGGAGTAACTTGTGTT
GGATCAGCTGAAAAATTGGTTAAATTATCTTCGGATATAACTAAAAATTTCATCTCATTG
AAAGATGATGAAGAAAGGCAACAATTAAGTGAACAATTAGTTTCCTGTGGACTAATCAAT
CTAATCACTGATACTCTTAATAATGAAAATATAACAGTGACCCTTGATGATAAACGTATT
ATCTGTGAGATGATTGCAGAATTAGCCAAACTTGAAATATGGAGATTACCATTATCCAAT
ATCAATCTATTCTCAATAATTGTAACAGTTTTATCATCAGATGAATATGGAGCCATTAAA
CAAGCATGTCGAGCCATTGGTAATATTTGCTATGATAATGATACTGGCCGTAGGTCATTT
AACCAGGTGAATGGAATTACCAGTCTAATAATACTGATGAGAACTCTCATTGATTCCTCT
GGTTCCAATTTCGATTCTGATTGTTCATCTGGAACCAGTGTGAGTTTAGGAGGATCATCT
AAAGTTGATGAAATACTTTCCCTGGTCACTTCTTGTCTATTTAATGTAGTCAATACTTTT
GATCATGGACATGATATTGCCCTGAGCTCTGGTCTATTACCCATTTTGTTGAAAATTTTA
AACAATCGTGGTAATGCATTTGAAGAGACAAGCCTTTCGGCAACCTTTGTATTACAAGCT
CTTCCAGAATCAGAGGTTGGACGGAAATATTTAAGTCAACCTAGAAATTTAACCGAACTG
ATTAACTTAGTTAACATTAATCGAGATGAAGATATACTTTCAGCACTTTTGGACACTCTT
TTGGTCATATCAGAGGAAGATCGAGTTAAAATTGCCCTAATTACTCAAGGGTTACCTGTA
AAATTGATCAATATGTTAATTGAGGAAAATCTGAGTAAATCAATTGAAAAGTTGATCATG
AACATTATTTCATCTTGTGTTCTCGAAGATTCCTGTATGGAATTATTGTTTGATAATGGA
TCAGGTATGTTATACAAACAATGCCTAAAATGGATTCAAGAATCAACATCAACAGAACAT
CATGTTCTTACCTCTGCCATTCTAATTCTTGGAAATTTTGGCAGAACAGATGTAAATTCT
TGTCAAATTGTCAAAGATTCGGGTCATAAAGGTATACTGTCCATCTTGAGTCGTAACTCT
GGACCTGATGGGGATTTCCAATTGCAATATAGCTGCCTAGCAACTCTACGTAATCTTACA
ATCGCCGCTGAGAACAAGGAAATCCTGTCCAATCCGGAAACTCTTGAAATTTTAATCTCA
ATGTCAACGGTCAAAGCTCATCCAATTGTTTTCAAGCTTCTTCAATCTCTTCGGATGTTG
ACCGATTCTCGAGAGCAAGTGGCCACTCTCCTTGGTACTAATGAAGATTTACTCGATAAA
GTGATTTCCTGGTCAAAAATTGATGACCATTATGGTGTAAAAGCTGAAGCTTCTCGCCTG
TTAACTTGGATTGTTAAAAATTCCAAATGTCGCCAAGTTGTGGACAATATCGTTCGACTT
GATGGACTTCGAGGAATCATTGAGATGATTTCAACAGGATATAAATGTCGTATCATGCAA
AATGAAGCTTTCATAGCGTTAATCCTAATGTTTGCCTCAACTGATCCACAATTAGATGAT
CGTCTTATTGATGGAGCTTTGGGTCGTTATATTCATTTATTTCTTGTCTCAACATTCAAT
TCGTCAACTTTAATTCAAAATGAAATTCTATCAAATTTCATTACACTTATTCAATTACTT
TCATCTCGTTCAAAGAACCTTAAAGCTCATCTAGTTAATCACAAGATTCCAACTAATTTA
ACAAAAATCCCTCTCAATGGTAACACCACAATGAATTCGAGGATTAATCAAGTTTTAACT
CTCTTCCAATAATTAATATACAAATGGATGATTATTTGGATTAATTAACTATGGACGATT
CAATCTAATGGACCCACAAAAAGTTGAAGAAATAACAAAGATAATTTTTGGCACAATTAA
CATGACCATCTCTTAATTTGCATCATTCATCAATTACTTAATTGTAAATAATTACTGATA
ATATTACATTG
>Pcit_ERR044692_fastq_contig_128
CTCGTGACGATCAATTATTCGTCGCTCAATTTCAAAGATATTATGCATGCGACTGGAAGA
CTACCTTCTAATCTGAATCCCGATTGGCGTATTCCAGTAGAAATGTCAACACCAATCGGA
TTAGAATATGCAGGTGTCGATTCGAATGGTAACCGGATTATGGGTTTTGTTCCACATCGA
GCATTAGCAACTAAACTAATCATTGGATCAAATGATTTCTGTTGGTCTGTTCCTTCAACA
TGGACCATGGAAGATGCTGCAACCGTACCGGTTGTTTATGCAACTGCGATTTATAGTCTA
TTGATTCGCGGTCAACTTCGTCAAGGAGAATCTGTTCTTATTCACGCGGGAACAGGAGGT
GTTGGAATAGCAGCGATAAACATTTGTTTGAGTTTGAATTGTAAGATCTTTACAACAGTT
GGCTCGGATGAAAAGCGAAAGTTTCTTCAAGAACAATTCCCATCACTCGACGAGACGAGT
TTCGCTCATTCGAGATCAACTTCATTCGAAGAACATGTTCTTAGACACACGAATGGTCGT
GGTGTTGATGTGATTCTCAATTCATTATCTGAAGACAAACTACAAGCAAGTGTGAGATGT
TTAGCACCGGGTGGAAGATTTCTGGAAATCGGTAAATATGATATGATGCAAAACAATAAG
GTCAACTTGGGACTTTTCGATGAGGGTCGAACCTTCCATGGAATTTTACTTGATGCATTC
ATTACCTCTGCAAATCGTCTCAGTAATAAAGACAGTGGAGTGTCACAAGTAAAAGAGAAA
ATCACTGCTTTTATGGACCAAGGAATAACTTCAGGAACAATAAAGCCACTTCCGAGAAAA
GTATTCAAAATGAACCAAGTTGAAGAAGCTTTTCGATTTATGGCCACCGGTAAACACATT
GGTAAAGTTCTGGTCAAGATAAAAGATGAAAGTAGAGATGATAAAAGTTCTTCGACAACA
GAAACATTGACCAAAATAAATGAAATTTCATCAATTGGATCGATCCCATTGGCAATTAAA
TCGCCGATTTTCTATTCGAATAAAACTTATATTATTGTCGGTGGATTTGG
>Pcit_ERR044692_fastq_contig_129
CAAATATTAATAAGTGTAATTTTTTTTACTTCACTTTGTATTTTACTGAGGGAAGATTAT
ATCAAATTACACTTATTAATATTTGATTAATATTTGATGATAGTAGTTGATAAAGTTGCT
ATTGAATATCATTAAAAATCATTATATCAGTTGATAATATATGGTGATTATCATGATGGT
AAAATGTTTGATTTGAGTGAGAAAAATTCAAATCAAGATAACCATTATCACAGAATCCAT
GTTAATAAAGAAATGTGATTAGGAATTATCAATGAATAACAATAATTGATGATAAACCTC
ATTGAAATGTCGGAACATTTTAACGGCCATATCCATATCCACCGTATCCACGGTTGTATC
CTCCGTATCCACCGCCATATCCTCGGTTGTAACCTCCGTATCCACTACCGTATCCGCCGC
CGTATCCACCGCCGTAGCCTCTGTTACCGTAACCACCGAGGAAACCGGCCTCAACCATTG
GGACACCAATGTACAAACAGAGAGCAACAATTGCTAAGATAAGGGAAACCATGAAGTTCA
TCATTTTTGTTGATTTAAAAGGGATTTTTTTTTGTTCACAAAAAAATGTAATTGGTAATT
GTTTGATTAACAAGGTGAGTGAATCAAGTGAATGAACAAATTGTGAACACAAGTGAAGCT
TAAATATCAATCAATT
>Pcit_ERR044692_fastq_contig_130
TTCGTTTCCTAATCATAGAGTTGATGTTGTTGTCGTTCAATTTGTATAAATATTGTTTTC
AATTGGATTTTAGTTAATAGTTGTGTTGTTGTGAGTATTTGAAGATTATAATGATTTTCA
AATTGTTCAATTGTTGGTTGATTGTTGGTGAAATTAAAAGGGATTGGCTTAGAGACACTT
TGCTTTTCTTTGCATGGTAATCACTTGAGGATAAATGATGAAGATGATGATTAGGCTGAT
GATGATGAGAAAATGATATAAAATATTAGATTGCTGATAATTCGCCTTTTTAACTTTCTT
TTGCGACGATATGGTTTAAATTGATTGTGGTTGATTCTCATTGGCAATAAAGGGGAAGAG
AGGGAGAATGAGCGTTCACGGTTCATTCAAACAATTTAATTCCATGAAAATCACATCAGA
ATATAAGCTTTTTTCTTGGGTACAAAGGCTTTGAATTCTGTTGGAATAAAAAAAATAGGA
GAAAATGTTAACGAGATAAAGAGAAGTGGCTCAGAATTTATGGTGATCCACCATCTCTCT
CAATCTTTCTCTCCCACCCTCGTCCTCTCATTCATTTTTCTCTTTCTTTTCTTTCTTTGT
GGTAAAAGTTGAAGGAAGTTTTTTGTTTTTTTCACAATTCTAACATTATCAATGTCTGCT
TTTTATGTTTATCTTTCATATGATAACATGATGTAATTATGAGGTTGTGTGTGTGTGTAT
GTGTGTTTATGCGCGTGTTGTGGGTGGAGGTGGCGGTGGTCTTAAAGCAGAGTCCAGTTG
ATTGTAGCCATGTTACTATGTAATTCCAGGGAATGAGCGATTTCTTCCGGAATTCCATGT
CGCAACCATAATCTATGAAGCTGTTTGTATGATGATTCACATAATGACAATGGATTCCCT
CTGAATAAACCTTGATCAGTTTCTCCATATTCATCGATATAAGGTGGAGACATGTAACAA
CCTTTAGCTCGGCCAGCAAGAAGGACAATCTTACAATCACGAATACGTAGAAATATACCA
ATACCTGCACCACAATCGTGAGCGTGAAAGGTACACGCACCAACCATTGTACCATCGATC
TCAGTCTGACAACAATAACTTTGAGAGCAAAGTATTGTGCCACAGACAAGGCACATAGTT
GGTGTACGAGCTTCGTCACTCTCTGAATTGGGACAAGTAAACTGGGAGACACTGTTGATT
AATTCACTGTAGTCTTTGGGTAAATCTAATAATTGATTAACAGAATGAGGCTGTTTGATA
AGTTTAAGCGGAAGATTGGGCGGTAAGAGTGAATTTTCTGGTCTCTCGCAAACTAAAACT
CGTACACGTGGATGTTGACACCAGAGACGAGCAAGTTGACGTAATGATTGGCAACCAATT
AGAATTGAAAATTTTGATGATAATCCAAGATATTCACAGAGTAGAGTAAATTCAACATCT
GAACTGGGTAATGATTGACCTCCACCCTCTTTTAATTTGGCAGGAGGAACAACACCGGTT
AAAAAGTGGAAGAAAACTGCAGTACATCTCAAAAATGGAAGCAATTGAGCTCTCAGCATT
TTAATTAGTCGATCAGCTCGATTTTTATTATATTCCTTAAGCTTTTCCCCTTTCTCCAGA
TCTATTACCGCTGAGACCAATATGCTGGTGTAAAATTCATGAATAAAGAGACTTTCACTT
TCACTTTCAGTATCTTTGGAATCATCAATATCCATTTGATTACTAGAACTGCTACTGCAA
CTATCACTAGTACTACTACTACAATAATCTTCAACGAAATCTTTGTTTGAAAGAATGATT
TGTACACAATGGAAGACGGTCATTAGATTAATAAAATGCTGGTCTGAAACACTCCCGTTT
GGTACTGAAGGAGTTGTATAAACAATATCTTCAGGTAAATGAAGTGATGGACTGGTTAAG
ATTAAGGTTAACAGTAGGCCAAAGGCATCAACGTCTAAACAACTTGGACCGAGAATATAA
TCTTCATAGACGAGAAGATATTTAAGAAGACGAGCACAATGAAGTCGGATAAAACCATAA
TCATCTTCAACGGTAATAACTCCCACATATCTGACTAGAGCTTGAAGACAATTATATCTT
CTGGAAGATAGATCACCGAAAATGGATTTCTTTTCATCTCTTAAAACTCGTTCAATTGAA
TGGATTGTGAAGGCCGCTGCCCAATAAGCATGGGTTGGTAAGCTCATATCTTCTTGGATA
AAATCGGAACGATGAGGAAAAATATGAAAAATTGATTGATTTAAAAGTCTCATCATAGCT
TTGATATCGTCAGAAAGTTTTCTGGAGATTTCTATAAAAGCTGTAGTTATCGTTGCAACG
TAACCTCCATCACCGATTCGAGGGATAAGACCAGATATGGGTATGGAACAGTCTTCCGTT
GAGCCAGAAGATAATTTGATTAATGATATTTTCTCGATGGTACCAAGTAGACTGGTTATC
CATTCGGAAAAGTTAACATCTCGGATAAAAGATTCCGAGTCAGAATCACGATAGATTGAA
GGTGGTATTAAAGGTATCACAGCATTACTCAGGCATTCACATAAAGGACACAGAAATTCA
CTTTTATCAACGTCAAAGCTAACATGTCGTCCATAGCGAAGAGGTCGCCTCCTCTCTTTA
CTTAGAACTGCATCGAAAAACTTTTGCCAACAATCGCTGTGCATCACATGTCCACAGGTT
GAAACATGACACCCGAAATAGAGATCAGAAGGCATGAAAAGTTGAAAACTATCTTCTTGT
ACTGAACGTTCACGATTCTTTGAAAGAACCGTTGAACCTTGGACAAAAGCGGCCAAAACC
ATACAACGACCAGATAATTCGATGGCTTGTTCTTCTCGACAAAGAATGCATATATGACTT
TCTTCGGGAATCTCTTTACCTCGCTGATTAATTCCAACAGCACAAGGTTGTTTTGGTTGT
TCTTCTCTAGATTCATCTTCGGTATTGGTTAAATCCATTAAAGATCCACCCGAAGTACAA
GATGAATCTTTATCTTTAAAATATTCTGCATGACCTTTGATGAAATTTTTCTGCATATCT
TGCATCTGAGCCATGATTCGAGCTCGACGTTGGGCTGCAATTTTCGCTTTAGATGTTTCT
TTAGATAAAGGTTTTTCATCTTCCATCTCGGAGACAGCGGAAATCATGGTTGATGGTAAT
TCGGTTCCTCTTAATTTGGCAACATCGGAAAACTTTTTCAATGTCCACAAAAGTAAATCT
CTATGTGATCCGATACGGGGAACATCAAGACATGCCTCAAATAGAGATAGTAAACATTTG
GAAACAGCAAGTTCGGTAAATCTGACCTGAGCCTCTCTTTCACCGGAAGATGTTGACTGT
TGTTCTTGTAATGATTTACTTTCCTCGTGAAGAGCAACTCCAACTAGATGTAAAATTTTC
TCAAATTGTGTCTCAGAAAATGAGAGTGAGTATGTTATTGTCGCTCGAAGCAGAACCGAA
TTAATTATATATAGAAATATATCACTGGTAAGAATTTTCAATATTGGAGTATAATAAGGT
GCAAATTCGGGAGGTACTGGTGGAGGACAGCAGATTAACTTCTCACGGTTGGTGCGTTTA
CGTTTTAATTGTACCTCTTCAGCGGTAGATTGTTCTTGACGTGAATAATGGTAAAAGAAA
GGATTAAAGTTGGCATAAAATTCCTCTTTCAGTTCATATTTTCCACCAGCTTGATTGGGT
GAGGGTCGCTTGAAATTGGCAACATCCAAGATTAACTTTTCAATTTCAACCTCATCACAA
AGCTCACGAGGTAAACACTTTAACAGGTCACTATGGGTCATTGGTTCCATGCACAACCAA
TGGATAATCTCACGTCTCATACGCTCTTGAAAGGTCACATTACCAATTCCAGGAGTATAT
CTTTCACTGACAATGATCAATAGAAGATTGAGAAATTCTTCTACCATGGTAACTGTTTGC
CTCATAAAATCTTCCTCTGGTTTACGACTTTTACTCTCAAATGAGTCTTGAGCCCAGAAA
ATTAGGCCAAATTTGTTGAGAACTAAGATTAAAAATTCATTTGGATCCATTGAAGCAGCA
GCAAATTGTAACATCATAATATCACGATCATACATTTCATCTCTTAAACGAGTATTGTGA
TAGAAATAAACTTGATTAACTAATGAGTAACCATTTCGTCTCCACATTCCGGCTCTAAAT
TGAGCGATTAAAACCAATGTTCGAAGTGGAAGCTCCATGAGAACACGAGCAGAGGGTCGA
ATAATTTCTTTGGGATTTAGATCTTTGGTGGTCACATGAAGCAATAAACCGGCGACTAGT
CGTGACAAGGGAATATGTATGGTAACCGGAGAGGTTGACACATCATATTGTATACACTTA
ACACGATGTGAACACAGAGACCATTCATCGTAAGTTATGAAGCTCATACGATCTGATAAA
TCTTGCACAGAGATACGAAGAGCTTTGACCAGTACATTTGAATCGGAACCACACCAATCA
ATGATTAATGATAAAATGGGAGCCAATTTAAGTTGTAAATTGATTCCTGTTTCCCATTCA
GCTTCAAATTCAACATGTGCACCAATCTGTCTAATAACGGAATCCATTCCTTGCATCCAA
CCAAGAAGTTCAATCAGCTTATGGAAACCATGGAGGAAACTTTTCCGTAATTCATCAGTC
CAAACTTTAGGTTTTATGTAAAGTAAATATTTAAGATCACATAGTATGAACTGAACTCGT
TTAAATGATTGAATGGTTGCATTGTTACGTTCAAAGGCAAGTTTACCCTCGTTATTACGA
TGTTTAATACATTCATTGAGAAATGTTGATATTAGGATGTTAAATGCATCATCTTCAGCA
ATCAGATTGTAAGCTAGAGTTGGCACCGTGAAAATTTGAACAGCAAGACTTGCAATTGAT
ACACCATGTTCATGATCATCATTGATAAAATCTTTCATCAAGGTTGAATAGATTCGGGTG
AAAGTTTTAGCAAATTGTTTTTTGGTCTCTGAGTTCATTAAAAGTCCAATGATAAACAGT
TGATGCCATTGATTTCTAGCAGTTTTCCATAAACGAACATCAGCTTTCATAATGGACTCC
AAGAGAATTGTTCGATTTGTATCATCAACTGGATAGATTTTCATCATAATAGATCCAAAT
ATTGATCTAAATCCTTCACAATATTGTAAAATATTTTGAAGCCAAGTAAGAAGCCTCATG
GCAAAGGTTTGATGAGCAATAACACTAGTTAACATAACATCACATCTTAAAGGTTTACTT
CCACTTCGACCGGTAAATTTTTCTATCAATTGTTTAACTTGAGAACAAGGTTGAAAAGAT
GAGCATCGGACAATAGTCCGACCTTCATGATCAACCGTTGTGGCAAAATCTATAGCTTCC
TTTGTTGTACATTCAATTGCACGGCCCAGTGTTTGGATAACTTGATCGTATGTATGAATT
TCATCATTAAAGAGCATAGTAACATAATCTGCTGATTCGGGATCAATTAAACTTGAATTA
ATATTTAAACTTTCAGGTAAGGCTAAAGGATTGTTCCATTCTAGTATTTCAAAACAATAA
TGGACCACAGTTTTCATAATTATCTCAGTTCTGTTGACAAGATCGGAGGCTAATCGTGTC
CTTGGATCTTCATTTGGATCAGCCTTTTGACTTCCTTTAAGATGTAAATCACAGAAAACA
TGTGCTCTCCAGGCTTCAGCGTCACCACAATCACAATATCCACCACCGGAGCTCATACAC
ATTTTATATTTGTGGCTACGATGGGAACTTCGTTTAAAACAGTCGACACAGAGGACACAG
GAAGCATCAAGACCACAATCACGACAAGAGTAAACAGGTTCACCTGATTTGAACATTTTA
CCACAAAGCATAGGATCGGCATCGGTTTTCTTTAGGCTTTCACAAACCTCTTTGGGTTTA
TCACTTAAGGTCAAAAATTGTTCCAAAGGTAATAAAAGGGTAGACTTAGCATTTTCTTCA
TCAAATTGAATATTTAAGCAATTACAGTCTCGAGAAGGACTGTATATACTGGGTACAGTG
CGAGCCCAATATGTACGTATATCAGTTTCAGTTAAGATTCCTTGATTAAATTTAACCAGC
CATTCATCTACTGGTGGTTGGAAGGTTTGATCCAAAGTCATCTTATCTCCTTCCTTAGAT
CCTTCCATAGTGTAAATTTATGAATATATCTTTGTATATGGTGATGGAAATTAAGAAATA
AATGATTTGGTGATGATGGTGATGATGGACTTTTCCTTAACTCGTTCAACT
>Pcit_ERR044692_fastq_contig_131
CCACCACCTTCCCCATAACCTGGTTTACCAAAACCACCCTGACTCCCGAAGTCCGGGTCA
ACTTTCTCATGTCCACCATAACCTCCAGAACTTGGACCAGGATAAGTTATCGCACCACCG
CCACCTCTCTTTGGCGGTCGATTAGGTTGATATCCTGAGCCGAAAGAATCGACTTCCCCG
TAACCAGAACCATAACCAGGTTTCTGATTGTTACAAGGTCCACGATAAAATTGTCCGTTT
TTCAAAAATTGGCAACTTTGACCTTGTTGGTTTTCAGGTCCACCGAATCCAAAAGATCCA
ATTGGATCATAACAATTAGAGTTAATCAAAAATGTAAGAAAAATAATCAACGGTA
>Pcit_ERR044692_fastq_contig_132
GCCAAAATAATGTCAACACTTTGAACTGCCAAGTCTATGTGTGTGTGTATGTGAGTGTTT
GCAGGTAAGAATTAAAAAAAACTGTCTGACGAGAAATTGTACAATTTAAGCTAAATTAGT
AAATTGTTTGTTGAAAAAAATATCAGAGTGTTTGTTGCGAGTGTGTGTGTTTGAGAGATC
GAGAGGGAAATTAATGTAGATCACTTTTTGTGGTCACAAAAATATTCCCCAAAGAGTATC
AGGCCAGAGTGGGAACAAAGAGGGTGGTCATTGTTGAGGGATCGACGAGGTGTTTACTTT
TTGTAGTAAGCGGCGGTGTATGGGGCGTAAGCGTATGGAGCGTAGTTGTAACCGTAAGCG
GGTGAACCGTAGTAGCTGTTGTATCCCCATGGAGCGTAGTTACCATAGTAGCTTCCGTAG
TTTCCGTAGTAAGTTGATGGGGCATAAGTGGCTGGGGCAGAAACGTAACTAGCGGATGGG
GCCGTAGCGTATGGGGTGGGTGGGCGGGATGAG
>Pcit_ERR044692_fastq_contig_133
TGGGGGTTGAAGAAAAATGAAAAAATGACATTTTTTTAGAGGTTGGTTTTTGTTTTTGTT
GTTTAAATCGTTAATTGTTTCATGTTGAATTTTGGCTTCTTAAATTGTTTGCTCGTTGAA
AGTGAGTTAATTGATAATCTTGTGTTGTTGTTGTTGTTGTTGTTGATTAATCAGGCGACG
AGAAGATGATCAAAAAGACACACCACAAAATTAGACTAAACAAATTGTGGAAACCTCAAC
AATGGAGATGATATAACCTTTAACAAATCAATTGGTGCAATAATTGGATAATTATTAATG
CAACACTATTTTTAATTAATCATGTTCATCATTTGTTAAATATCGGAAGGAAAATAAGGA
TAACCAACATTATAATCAGGCTCATGTTGCTGATCTTGAACGGATTCAGGCATTACGTAG
TTACGATTCATCATATAATTGACTGGCATCATGTTGGCCAATAGTTCATCATTGGGAACA
CCACCAGCCCCTGCAAGTAGCCATTCATTGGTACCTCCACCGCCCTCACCGGGGACATTT
GCCATCTCTGTGTTGGGATATGGCCAGAGGTTGGGTGGTGTTGGTTGTTGTTGCTGATGA
TGGTGTTGTTGTTGTTGTTGTTGCTGCTGTTGTTGCTGTTGTTGTTGTTGTTGTTGATGG
TGATGGTGGTGTTGTTGCTGTATGGTTACAATTCCTTGGGAATATGGGATTGAGATTGTG
TTTGATAGTCCGTGGATCGGATTCTTTTTCTGTGCCCGTTCGGTGCCGATGGGTCTTGGT
AATTTTCTCTCTTCACTCATTTCTGACTCTTTGGATAGTACAGACTGTGAAGGTCTTTGA
GAACCTGATTGTTGACCAGGATGTGAAACTGGATGATTGTGTTGTTGACTAAATGATCGC
TGTGATTGCTGCTGTCCTTGAGACGAGGGTATTAATCGTCCAGGTTGTTGGTGCTGTCGC
ATGCTCAGCGGGTATTGCATCAAATTGTAGGGTTGCATATTTTGAGGTGGACTTTGGTGT
AGAACCGCATTAGTAGCTGGAAAAGCGGTCAATGCTGTTTGTAGTAGTCTCAATGTTTCT
GCTGAGGGTGGATTAAATTCACCACCTCCTAAGGCTGAAGGATTCTGTAATGATGGGTGA
ATCCCTTGAGTAGGCACACTGGAAGGGCCAACCTGATATCTCACATGGGTTTGAGCCACT
CGAGCAGCTTGAGCTACCTGAGCTGCCTGAGCAGCTTGAGCTGCTTGTGCTGCTTGGGCT
TGCAAAGTTTGCATTTGAAGACTAGCTCCAGCAGCTAAAATGGCGGCCCTCATTTGCATG
TGCAATGGCGGAGCATGTTGCTGTGGATTTTGTAATTGGATTCCTTGGACTGCATAAGTA
GCTGAAGTTGTTGAAACTCCGGTAGCAGCGACCGAAGCAAAGTTTGGTTTATTTGCTTCC
TTTGAGGTTCCCCAAACACTGGCTTGAGCCACTTTACTGAACAAATTGTTGAAAGGATCA
TATTCAGGTGTATTAGAAACCGATTGCGATGATTCTGTTTCACCACCAATATTTCCTGGT
GAACCTCCAGGAATTTCAGATGCTGGTATGGCTGAGTTTGATGATGTAACTGTTGTTACA
GTTGTGGTGGTCATTGAACTACTATTGGCAACATTAGAGCTACTATTAATACTATCGTTA
CCGCTAATACCGCCACTGACATTACTCATGGTGTTACCGCTGTTACTGCTACTTGTATTA
CCGAAAGGTTGCTTTGTGTCTGCAGTTTTATTTGGTGTTGTTGGTCCAACTACTCTTGAT
GCCGTGTTAAATGGTTGAGTTTGTGGTCTCACGGGAGCTGCGAAAGGAGCACCGGTAGAT
TCTGGGCCCGTAATAAATTTAGTCGAAGATAAATTGTTACTTGGTGTTTGATTAGGCGAT
TCGTCTGTTGTTGTTTTGGGCTTTGATGCAACCGCAGAAGTGTAGGAAAGTGTTGTTTTG
GTTCCTGAAGTTAGAGGTGAAGGTGAGGCAATTACGGGAGAAAATGAAGGCGAGGAAATT
ACTGAAGAAAATGATGGTGAGGAAATTACGGAAGAAAATGAAGGTGTTGAAATCACTGAG
GAAAATGAAGGCGAGGTAGTGACCGAGGAGCTGGAAAATTGAAGGCTTGAAGATGGAGAA
GTGGCAGATTGCATCCTGGGTGGTATTGGTGTTTTAACTATACCCCAAGCATTGGGTGTT
GAACTTGTTGACCCGCCAAATGGAGGGGCAGAATTGTTTATTGGAGCCGAGGCTCTAACA
GAGACTACACCGGAAGATGTTCTAACCGACATTGAGCCAGAACCAGCTGAAGCAGTTGTA
TGAGAAGCGGTGGTAAAAACAGCAGAAACTGAGGATGACTTAGTGACCCCAGAACTTGTG
GTTACCATAGATGACGATGAAGGTGGAATCGTAGCTGAAGATCTAGCAGCTGATGAGATT
ACAGAAGTTGAACTGAAACTTTTAATTGGTCCCCCTCGATTAAAGGTTAAATCATCCTCG
TTTGAACTGGCTGACCGACTTAATCCAAGTTGTGAAATTATTTGAGACAAATCTTTATCC
GTCTCATTGACCAGACCATTGATTAATTGTTGAGCATGACGTGTGGCATCAGCCGATCCT
TTAATTATAATCTGACGATCACCTTGACCCTTTTGTTTTTCCACCTCAATATGAGCACCG
GAAATTTCTCTCACAGCATTGATATTACATCCACCACGGCCAATGACTCGACTAATGGCA
TTAGCTGGAATTGAAACTTTCTTTGATCGACGAACTACCTCTTTCCATCCTTCCTCTCGT
TTTTGACCCTTTTTAAGACCAAGATTTTGATTACTAATCAAAGAGGACGAGCTACTATTT
CCAACGGAAACATTTGACACAGAGGAAGAAGTTGGTTTGGTTAACACTGTGGCACAAGGA
CTTTTTTGAGAATGAGTTGTTTTCTCAGTTGAATTTTCTCTGGGAACTTCAATGGATAAT
TCATTCAAAAATTGGTCGTTACTGTTTTTCCGATTAGATTCAGTGTTTTTATCAGAATAT
GATTTTTTCTCATTGATTGCCGAATGTGCAGTTGACTTTGTTTGATTGATATTCTCATTG
GTAATTGGGGTAACACCAGAATCATTATCTCGTTGTTTAGATTTACCCTTAGCAGAAACT
GGCGAGGCTTCTAAAGGTGATTCGGTTTTCTTATTGTCTCGATTAAGGTGATTATCTTTT
TTATCTGTTGACTGTTTATTACCACTAGAAATAACTTGATTCTCTTTTTGAGCTTGATTC
TTTTTATTCTTTTCCGCTTCCTTTTTCTTTATCGTTTTACTGTCGATATTTTGATGAACT
GTGGTTGGTGTTGTTGTTGTTGTTGACGATGTTGTTGTTGTTGTTGTTGTCGTTGTCGGC
GTCATGACTGTGGTGGTAGATTTAGTTGTTTCTTGTTTTGTTGGAGTTTGATGTGATGAG
TCTTCAGGTAACACTCGACTTTTCTTAGTCTCTTTAACTGGACTTTGATTAACTTGATTA
TTTTTGATTACAGTTATATCTTCAAAAATGGTTCCACTTTCATCGTCACCCGATTCTGAT
TCATCATCTAAATCAGAATCTGATTCTTCAACTTTAATTTCGTTTCTTTGTTTCTGCTTA
TTGCTTTGCTTCTGAGATTGTTGTTTCTGTTTATTATTAGAAGCAGTTTGCTTAGATTCT
TGGGCAGCCTTTGCAGCAGCAGCAGCAGCTTTTTCTTTTTCTTGTTTCTCTTTCTTTTTA
AGCCTTTTCTTTTCTCGACGTCGAGCAGCAGCGAGTTTCCTTGTTTCTTCTCGATATCTT
TCCATGTCAATCTCTTCGAGTAAAATGGTCGCATTTTTATTGGCCTCAGCAGCTTGTTTC
TCTTTGGCTGCTCTAATGTGTTCCATACATTGGTGACATTTTTTCAAAAGCTCATCTTCA
TTGATCATTGAAATATATCGGGTCATCTCTTGATCACTGGGAAATTGTGTCACATGTTTA
ACCATCCATTTGACCACTTTGACGTGACCTTTACGAAATGCGGACATTAAACAGGAAACT
TTACGATTATCTTGAGAATCAATATCTGCTTTAGCATTGACCAGAAGTTGAACTACATCA
AGATGACCACCATTACATGCTAGCCAAAGTGGTGATGATCCTTTTTTATTTTTAACATCA
ACCTGAGCACCTCGGTGAATTAACAGTTCAACAAATCGATAATGTCCTTTATCGGCACTG
ATTGTTAATGCAGTGTCTCGGGAAGATGGTACTGGTGGTGCGTTAACATCTGCACCCTTG
TCTAATAAAATCCTTCCCACTTCAACATAACCACCAGAAGCTGCTTCCATTAATGGTGTT
AATCCAGTTTTTGCTCGATGTTCAACGTTTGCCTTTCGATCAAGTAAAAGGTCAACTACT
TCTTTGCGTCCTTGGAAACACGCTAATGTTAAGGCGGTGTTACGATTAGTTTCAATTTGA
GCATTGATATCACTTCCCATGTCCAAGAGGAGTTTAACTGTACCAGTGTGCCCATTCATG
GCGGCTAACATGAGAGGAGAGATACCAAGCTTAGATCCAGTCCTTGAATTTATTTCGGCT
CCATGACTAAGCAGCAACTTGATTATATTCACGTAGCCTCCTGAAGCTGCAAGACTAAGA
GGTGTATAGTCAGATACATTTCTATGCTCTTTGTTGGCATTTTTCTCTAATAAAAGTTCA
ACAACTTCATATCGACCAGATGAACAGGCAAGAGAAAGAGCAGTATCTTTGGTTCGTTCT
GATTGAGCTTCTATATCAGCTGAATGGCTTAAAAGTAACTCACAGACACCAGCGTGTCCC
GCAGTAGCTGCTAACATGAGTGGAGTGAAACCTTTCTTATCTCGATGTTCAATGTTGGCT
CCACGTTTAATCAAAAGTTCAACCAATTCTTCATGACCTCCAGCACATGCAAGTGTCAAG
GCGGTATCATGATTAGAATCTGTTTGAGAATCTAAATCAATTGGTGGATACCAAGGAGGC
GGTGAACTTGCTGGATTTAATTTAACAGATGAAAGGGTTAAGCTACTGGTTCCAGTGGAT
ATTGAAAAAGTTGTTGGTATTGTTGGGTCTGTAGTTGATGTTTGAGTCTCACTTTCGATA
AGCTGTTCAATTGAAGGTGTTCGAGTCATCGAATCAGCTTGAGCGGTAATTATGGAGCTT
GTCGAGGTAGTCACAGGTAAACCCATTGAACTTGCAATGGTACCTGGACTTGTTAGGATT
GAAGGTGATTGACTAAATGATCCTGAAGAAACTGGTATGCTAGAGAAGTTAAATGATTCC
ATTAAAGGTCCCACCGAACTTGTAAATAACGCTTCAACGCTCGAAGGAGACGCTCGCGGA
CCTAATCTGCCTTCTTCTCTTGCTCTTGCTCTGTTGAGAGCTTGAGTAGCAGCAGCATAG
CCTGCGGCATATTCCTCATAATCAAATTCATCAGATTCGTCATCATCAGGTAATTTAGGA
GGTGTTGATAGCACGAAAGAAGAAGACGAACCATCACTCATTTCTAAAGTGATCGGAGAA
CTGAAAACATTTGATGCTAAAGCAGCAGAACCTGGTGAGGTTGGTGATGAGGCTGAAGGA
GTTAACGATAAATTTACTGGGATGGTTGGAGCACCCAAAGTGAAAACATTACTTGTAGGA
ACCATAGTGCTACCAAGAGCACAAACTGTTGGTGATGAAGTTGAACCAGCGGTCAATAAG
ATACTTGCTGTTGACATATTGACCTGCTCGGTGTTATCATTAGTTGATGTTGGTGTTATA
GATGAATTGCTTTCAGCTTGTTGAGAGACAGCAACTGCGGTAAAATGTGTCTTTAGTGCT
TGAAGATGTTGATTGGCCAAGGAAAGTGGACTTGATACTGGGATATTGGTCTGACTAAGC
TGAGAAAATTGATTTGATTGTTGAAGATTTGCCTGACTGTTTTGTTGTTGTGCTAATCTA
TTTGCAGCTTTACTTGCTTTGCTACCTTTACCTGATATCGTTGATCGTGTTGACGATTTA
ACTGGTATCAGGTTTGCAATTGCGTCATTGGAGAATCCTTCAAGACTAGGGGTCTGAGTA
GCCTGAGTAGATTGAGATTGCTGAGATAAATTTTGTAATTGTTGATTAGATGGTGACAAT
GAGCTGGAAGATGCAGGATCATTTGCGTAAATTAGCTTCAATTGTCGTCTGAAATTGCTA
TTCAACATGTTTGACAAAGATGAAATTAAAGTTTGTGTTGCTTGAGTCTGTTGTTGTTGG
GTATTTACAACGACATTTGGTGATGTTGTTGTTGTTGTTTCCGATCCATCTTGTTGTTGA
GCCTGTGACTGAGTTTGTGATGCTTCTGTTAGTGTACTCGGAGATGGCGGTGTTTGTGGA
GTTGGAGGTTGTGACTGTGGCTGAATTGTCTGTGATAATGGTGGAGATGTTGTTGATTGT
TGTTGAGCCTGACTTGAAAGTTGTGAAAGTTGTGGTAGATTAGCTTGATTTAAATTATCC
AATGAATTTAGATCAAACCATGAGGGGAAAAAGAATGGATAATTGGCATCAAATTTCATA
CTCGATGCTGTTTGTTGAAGAAACTGCAGAGCATCAGGTTTTTGCTGACCAATGGTTTGA
GCCCATTCCAAAATTGCTTGCTGAGATTTTGGGTCGATAGTTTGAGCTGAATCGATCGCA
GTTTGAGCTGATAAACTTAGAGAAGAGGAAGAGGAAGAAGACGAGGAAGAAGAGGGAGTT
ACATTACTAACAGTAGCAGCACCAGACGAAGAAGCAGTTGTTGGTACTGTTATTGGTAAT
GGTGGTGGTGGTGGTGGTGGTAGTGAAGTTGTTATTGTTGCTACAGAGGTTGATGTTATT
GGTGTGGTAATTGTTGAAGGTTGAGATACGGTGAGTTTTAATGGTTGACTTTGCTCAGTG
TTCAAACTATTACGAAAATTTCGTGTCCCTGATAGATCAGCTTCATAACAAAGGGTTTGA
ATTAATTGTTGCTGTTGTTCAGCTTGTTGATTTAACAATAAATGCTCTTGGCGCTTCTCT
TGTAATTCCTTTTCCACTCTAACCAATTCCTCTAGGATTTGCTGTTTATGAAGAATCTGT
TGTTCCCGTGAAGATGGGCTAAGGTCATCAGATGAACCAAGTTTAACACTGATACATTGA
CTTAGAGTCTCGGTATCTTTGAAAGTAGAAATGGTTTCGGTACCAGTTGAACAGGAAGAG
GAAGCAGCTTCAATCGATGAGCTCAACAAGTTAACAGTATTGAGAAGGTGAGAGGCACTG
CTATCTGATAGACTTCTCTCCAAATGTTTACCTGATCCAATCGAAGATGAATTTCGTCCT
TTTGGTAGAGGTATATAGGGTTCAACAGATTCTGATGGCTTGTTGAAAGATAAACTTTTA
TTTCGAGATGTTTTTGGCATACCATATTTACCGGAAGCATTTGAAATAATAGAACTTTTT
CTTTGACTACTGGTTGATGAAGATACTTGATTATCCGAAGTATCTTGAGATGATGTTGAT
GATATTATTGACCCTCGTTGAACTATACGACCAGTGGTCGTAGTAGTAGTAGTAGTGGTA
GTGGTTATGGTAGTTGTTGAAGTATCACAAATATCTGAGGATGTAACATTATTATTGATA
TTATTGGTTAAAGTAATATTGTTATTATTGAGATTGGGTGCTGAGGTGGGTGAGGCATCT
TCGGGTGGAGGAGATCGACTAACAGCATTTGGATAAACCAATAAAAGTTGAACAACTTTT
GTATGGCCTCCTTTAGCTGCTTCCATTAACATGGTTGCATTATCCTTTAAACGATGGGTC
GGATCTGCTCCTTGACTTAACAAATATTCAACAACATTTAGATGACCTCCAGTACAAGCA
AGGGACAAAGGTGTCGCATCATTTGTAGGTGTTACTTTGTTTACATTGGCTCCACGAGAA
ACCAATAGTTGAACTGTACAAAGATGTCCAGCTCGTACAGTTTTCATCAAAGGTGTTCGT
CCACCATCAGCTTCATGTTCTAAATCAGCTGAAGCATCTAAAAGGATTTCAGCAACATCC
GTATGTCCATTTTCACAAGCATGCATCAATGCTGTCTCTCCATTACCATTGGTGGCATTA
ACATTGGCGCCTACATTGATTAAATGTTTAACCAATTCAATGTGACCCTCTTGAGCTGCT
TCCATTAAAGGTGTATTACCACCGGCCTCAATATCAGCACCAGCTTTAATCAGAAAATCG
GCCACTTCCAATGAATTAGAACAACAAGCAAGAGTTAAAGCTGTTTCCTGAGTTTCCTCA
GTTTGAGCATTTATATCAGCTCCTTGACTTAATAATAAGGCAACCATTTCCTCTTGCCCT
TCTCTAGCAGCTTCCATTAAAGGTGTATATCCTTCATCATTGACTTCTTCAATATTGGCA
CCTCTTTCTAATAATAACATGGCCAATTCAACATGACCCCCACACGAAGCAAGGGTAAGA
GGTGATTCAAAACTATCAGCTGGCATGTTTACCTGAGCACCTGAATCAAGAAGTAATCGA
GCCACTTCAACA
>Pcit_ERR044692_fastq_contig_134
CTTGGATTTGTTGATAATCATCATGTATCCACTTGATTGGTACTGTGAGTGTGTTCAATG
ACTTTACTGTAATTAATTGATTACAGGGCCGGTAAAGGGAATCAAATTTAATTGGCAATC
TTCATTTGCATGAGAATTTGCATACAAAACTGTTCAGTGCCACTTGGATCCAATAGACGA
GCTTCGATTGAGTAATGTCCATTCTCGAGCCACTTGGGAATATCTGTAAAGGGTAGGGTT
GCATTTCCGACGACACTTTCCGGGAAGTTGTATCTTCCCGCGGTGAATGGGCACGAACAA
GGGACATTGTAGCGAGTATAAACTTCCGAACAAGGTTTAGGGTAAGGCCACAATAGGCAG
AAATCGGGATAATCACAGGAACCAAAACCGCTTTCGCAAGGAATATTCACCCAAACACCG
AACACTTTTTTCTTCATTCTCAATGTGAACGGAAGTGGGGCTGTTAAATTTGCTTTCAGT
AAAACATCAAGTCCAAGGGAAAGTATTCCAGGAATGACCATTGGATCGGGATCGAGTTCA
AGTCGACTGAATTTAATCACATCGGTGTTTCCACATTGAGACCAAGAAAAATC
>Pcit_ERR044692_fastq_contig_135
CTATGATCAATCAATTGTCAACGATTTTAATCATTTCCCTTTTTAGCAGTTTTTTTTATA
TTCCATTTGGCTAATTGTGATTCTGTTATGGTTTTAAATTATCAGTTGATTTACATTAGA
TTTGGAGAGACTTTTTCTTTAAGGGTGAGGTTTTCAATCGGTAATTGTAGTTAAAGTTAT
GGTTGATGATTAAGAAATTGTTAACTTTCTTTTAATCAGTTACTGTTTTTCCATTTAATT
ACTTCTGCTTCTTCTTCAAGTGTGTATCATCTGGTGTATTTGATTCTTCTAAATTAAGAT
TCGACTAAATTTACTGGTTTGCAAATTCTTCTCCCTTCTTTATACTGGCTTTAAGCTCGG
GAATGGCGGCTTTGACTAAATCTTCCTCGTAAGCGGATAACTTTCCGATTCCTAGATTGG
CTTCAAGTCCATTTTTACCAAGATGAATTGGAGTGGCAAAGAAAGCGGCATCGGTAACAT
TTGATTGTACGTAAGCACATTCGATGACATCCTTTCTACCAGCTTGGGCTTCTAAAAGTG
AGAAAGCAAAACGAGCAGCGGCAAAGGCCATTGATAGAGTTGCAGATCCGGATCCAGCTT
TGGCTTTAACAACTTCAGTACCAGCATCTTGGATGCGCTTTGTAAGTGCATCCAATTTAT
CAGCCTCAATATTGACCGATGGGGTAACTCGAGATAAAAGGGGTATAATTGTTATACCAG
CGTGACCTCCAATAACGGGAACATTGGTTGTAGCTGGATCAAGACCTTTAACCTCAGCAA
CGAAAGTATTGGCTCGAACAACATCCAAAGTGGTTACACCAAAAAGACGAGCAGGATCAT
AGGTACCAGCTTTTTTCAATACCTCAGCGGCAATGGGAACAGTTGAATTAACTGGATTAG
AGATAATAGCTATAGAAGCCTGTGGACAATTATGAGCACAAGCTTTAACTAAATCTCTAA
CGACTGAAGCGTTAATATTGAAAAGATCATCTCGAGTCATACCAGGTTTTCTTGGTACAC
CAGCGGGAATCAATACAACATCCGAACCCTTTAAAGCTTCACCTAATTCCTCTGGTCCCA
TATGACCAGTAACCTTTGAACGGGAATTGATGTGACTTAAATCAGCAGCAACACCAGGAG
TATGAGCTAAATCATAAAGACTTAAATGACTAATCAACGGACTCTGTTTCAATAACAGAG
ACAAAGGTTGACCGATTCCACCACTGGCACCAAGAACGGCGACTTTAGCAATTTTATTGA
AAGCCATAGTTAACAATTAAAAGAACAACAACAATTAAAAACAAAAAGAAAACGTAACAA
GTTAAATTACAAGGAAAACAATTACAATTAAAGGTTAACTTCAATCAAATTAATCCAAAG
GTGACCCAAGAGACAGAGACACTTGGCAGATATTCAACTTCTTCTATCGAAT
>Pcit_ERR044692_fastq_contig_136
AACTTGTCTTTTGGATGTAGAGATAGAATTTTTTTTTCTTATTGACTCGGACAATTTAAC
TAATTACTAGAAGATAGAAGAGAAAACTATTAATTATAAGAGAGGGGGGAAAAGATGATA
TTTAGATTTAATTATCATCAGAACTAAAATGAATTTAGAGGAAATTATTTTCTCTTTCAT
GATAAGATGTTTGCGTTTAAATGTAAATATGATTGTGTAGCTTTCCGGTAAAACGATTGA
CGCATTAAATTTGGACTGTGAATTAATTGAAAATTACGATTTGTTGATTACTACTACTCT
TCTTATTTTGTTGAAAATGCTTTGGGTTTGGACCTTTTCAAGGTTTAACGAGTAGAGATA
TACTTGATTAAATCAGCAATTCGGTTACTGTAACCATATTCATTGTCATACCAGGAGATC
AACTTGACGAACTTGGTGTTCAAAGAGATTCCGGCTTTAGCGTCAAAAACTGAGCTGTGA
GTACTTCCAACGAAATCGGATGATACAACAAATTCATCAACATAGCCAAGAATACCTTTC
CATTGATCGCTTTCGGATGCAGCCTTGACAACAGCACAGATTTCTTCATAAGTAGCTTCT
TTTTTCAATCGGCAAGTTAAATCAACTACTGAAACATCAGGAACGGGTACACGGAAAGCC
ATACCGGTAAGTTTACCATTCAAATCGGGAATAACTTTACCGACAGCCTTGGCAGCACCG
GTAGCGGCAGGTATAATGTTTTGGAAAGCTCCACGCCCATCTCTCCATGCTTTAGCTGAT
GGAGCATCAACAGTTTTTTGTGTAGCTGTTATGGCATGGACAGTGGTCATTAAACCTTCT
TCAATACCGAAAGCGTCATTGATGACCTTGGCCAAAGGAGCAAGACAATTGGTTGTACAT
GAAGCATTAGAGATAACATTCATAGCTGGATCATAGGATTCATGGTTAACTCCCATGACA
AACATTGGTGCATCAGCAGAAGGAGCAGAAATGATGACCTTCTTAGCACCACCAGCAATA
TGACCTTGACATTTTTCAACAGTAGTAAAAACACCAGTAGACTCAACAACATATTCAGCA
CCAGCCTTACCCCATGGAATATCAGCTGGATTTTTCTCACCGAAAACTCGAATACGTTGA
CCAGATACAACCATCATACCACCTTCTTCCTTGATTTCACCTTTGAATTGTCCATGAGTT
GAATCATGTTTGAACATGTAGATCATGTAGTTAACATCAATGAAAGGATCATTAATGGCT
GCTACAGGCAACTTTTTCTCAATACAAGCACGAAGGACAAGTCGCCCAATTCGACCAAAA
CCGTTGATTCCAATAGTAGGCATGTTGGTTAAACTTAAACGTAAACTAAGTTTAGACTGA
TTAAAGAGAAACAAGTTGAAGATTTAAAGAAAAGTGACTCAATGAGTTGATCGTTTCTCT
TATGAGCAATTTTAACCTTTTCTTTCAC
>Pcit_ERR044692_fastq_contig_137
CTTTGAATCGATGCCCTACAAACTTGACCCTGCAACAGGTCTCATTGATTACGAAAAATT
GGCAGAAACTGTGAAACTTTTCCGTCCAAAGTTGATTATCGCAGGAACATCGGCCTATTC
TCGTTTAATAGATTATGCCAGATTCCGTGTCATCTGTGATAGTGTCGGTGCAATCCTTTT
AGCCGACATGGCGCATATCAGTGGACTGGTTGCTTCTGGTGTTATCCCATCGCCTTTTGA
TCATTGTGACATTGTTACAACAACAACTCACAAAACACTTCGAGGTGTCCGATCAGGATT
AATTTTCTTCCGCAAACAAATCAATGAACAAGGAAAGGACGTTCTTGATTATGAATCAAG
AATCAACTTCTCTGTATTTCCTTCTCTTCAAGGTGGACCGCATAATCATGCAATCGCTGG
CGTAGCTGTCGCTTTGAAAGAG
>Pcit_ERR044692_fastq_contig_138
CTTTGAATCGATGCCCTACAAATTGGACCCTGCAACAGGTCTCATTGATTACGAAAAATT
GGCAGAAACTGCGAAACTTTTCCGTCCAAAGTTGATTATCGCAGGAACATCGGCCTATTC
TCGTTTACTAGATTATGCCAGATTCCGTGTCATCTGTGATAGTGTCGGTGCGATCCTTTT
AGCCGACATGGCGCATATCAGTGGACTGGTTGCTTCTGGTGTTATCCCATCGCCTTTTGA
TCATTGTGACGTTGTTACAACAACAACTCACAAAACACTTCGAGGTGTCCGATCAGGATT
AATTTTCTTCCGTAAACAAATCAATGAACAAGGAAAGGACGTTCTTGATTATGAATCAAG
AATCAACTCTTCTGTATTTCCATCTCTTCAGGGTGGACCACATAATCATGCAATCGCTGG
TGTAGCTGTCGCTTTGAAAGAGG
>Pcit_ERR044692_fastq_contig_139
TATCGACAGGTTGTTGTGGTTGTTGTTGTAATTGTTGAGGTTGCTGGGATTGTTGAGGTG
ATTGTGTTGATCCTGTTTCTCCTTCCTTCTTTTCACTGTCCTCTAATTTAACTTTAGACA
ATTTGTTTTCTAATTCTTCAAATTCCTTATTTGCCTTTTCAAAGTCAAAATCATCTTCTA
TCTTTAGAGAGGTTGTGGGCTTTGTATTACGTTGAATGGGTCCTCGGTTATACTGAGGTC
TAGGTAGCGGGGGAGCTCGTCCCATCATTGGTGGTCCTCTTTTAGGGGGTCCCATGATTT
GAGGAGGTGGTGGAGGTGGTCCTTGTCTACCTCTACCACGGAAATTCATATTACGTACAG
ATGGAAGAAGTTCTGGTCCAGGAATCATTGGTCTTCGGCCATACTGTGGAGGACCTTGTC
GTCGATCACCCCCCATAACGCCACTAACTCGATAACCATCCCTGTAATTTTGATGGTTTC
TCGGATCTCTGTTTTGTAAATGGTTTTTAGAAGCTTTATCATCACGATTGTTTTGAACCT
TGGGTGGAACCGAATCTGATACAGGACTACGTCTATGGCCACCAGTAGGTGATGAGTTAC
CTGATCGGAAACCCATAGATGTTGTAGCCCCACCGAAAGCTGGTACAGCAGGTGGACCAC
TAGTTACACTGCTTTGACTTCCAGCGGCAGCACTGGTAAATACTGGCATATTGGCGATAC
TACCGACTGGTCGAGATGTTGGCGGTGCAATGGCTGATGTTGAACCAACAGTGATTTGTG
ATGAAGGTCCATTTAAACCAGTGGAAGGTGCTCCAGTTGACAAACTAGGTTTGGTAAATG
TTGTACTACTACTGGGCATTGATGATTGAGCTTGGATTATAGCTGGATCACCCAATGCTT
GAGTAATACTTGCTGGGGGAGGATCATCGACAATAAGATCTTTAATGTCATTAGCTCTAA
ATATGATGTATTCAAATATTTCTTCACGTGGAGCTATATATTTATCTACTGGACGATTCT
CGGTACCAAAAGATCGAACTTGTGCAAGAGCAATGGTTGATTCACGGGTGTCAATGGTAT
ATAATACTCCTTCATAGCGAATTTCAGATTTACTAATTAAACTGATTTTAGAACCAATGT
AAGGTGTTGCCATTTTGAAACTTTTAGATATTCGAAACCGGCTTGGAAACACTTCTCT
>Pcit_ERR044692_fastq_contig_140
GCCGGGTGGAGAAAGATAATTGTTGTTGTTGTTTGAATATATTACAATTGTCAACAATCA
ACTAAGTTAGTTATCTAATTTTGTTGGTTGATTTTGTGATTTAGATTTGATTAATTCTCT
TTGGTATTCCTTCATTTCTGTTCTTGTCATCGTTCCTGGTCTCACATGAATTGGAATCAT
GTCAGCTCGTCTTATCGGTTGTTCGGCGGGTTCTAAACTCTTCAGGTACGCTAAGTGTTT
CTCTAATAGATCAACTGCTGGATCGTAAGCGGGTTTCTGGGTTAGATCATCGAATTGAAC
ACCAAGTGTCCAAAGAGATTCAAGGTCATATTTCTCACGAGTTTCCGACATGAAAAGGTG
AACCATTATAGTCCTCATGTCCAGAGTTTTCCAATCGGGAGTATCGTCACCTTCAATTTG
AAGGAAAGGATCTTTAGGATGTTTTTTAAGTTTCCACGCTTTCACCAGGAAATCGGCAAC
TGATTCAAGGTGTTTAACTGATTTAGCTGAAGCAATTAACATATAATCAGTGTAACGTAA
TTCCCTTGGCAGTGAGATAACAACGATATCTTCCAAGTTTTCATGGCGTAAAAGTGCCAC
CAGTTCATCAATATCGATAACCTCTTCTTTTCCTCTTTCCAAGTTAATCGAATCAAATTT
AGATTCTCTCTCTCGGTGAGGAAAATTGATTCCATCGGAACTCCAATCAGTTATAATTTG
ATTCTCTTTTGATAACAATTCTTCCCGATAATCAAGAATCAGCTCTTCTTCACTGTTCTC
AAATAACTTGTATTTACCAGTCAACGAGGGAGC
>Pcit_ERR044692_fastq_contig_141
CAACTCTCTGTTATTGGAAATCAAGTTTGAATTTTAATTTATTCCTTGACAATAACAATT
TGGGTTATAAACGATGAAAATTGATTGTCAAGGAATAAATTAAAATTCAAACTTGATTTC
CAATAACAGAGAGTTGAAGTGATTTTGTAGTAAAATAATACGATCAATATGATCTGTCGG
TACCGATGAAAATTTCCTTGTAATTATGATCGATAAGTTCCAATTTTGATCTAATCTCTT
CGATTAAAGCGGGACAATTTTTCGATATCGGTGCATGACCTGTAACTCGACACAAGAAAC
ACCATTTTTGTTCAATGTACTTATCATGAGGATATCTGTCTGAATGGAATCCTGAACAGA
AGAAACAACGGATTCTCGATCGACATTTCGAGTGTCCAAATCTCAAACATACTGAACATT
GAGAGATTCCAAATTTATCAAATACTTTGGTCTCTTTTCCAGAAATTAAAATGATTCCAT
CTTCCATTTCAATTTTATCTCTTATCCTGGAATCAATGATGAGCGATAATTTAGCTTTAC
GAAGTTTTCGAATCCATTCTTTAGATTCTATGTTAACTGTCCAATCATTTTTCCAATTGT
TCTCATTTCTAATTTGAGTTATCAAATCACAGCTCGACATTTTGTAAGTTTCAGCACAGC
ATAGAAATTGAATCGATGGTTTTAACGGATTTTGAACATATAATTGATAAGGTGACGTTT
CTCTAACCAATTGGTTCATCTCTTTCAACTCTTTCATGATAACCAATCGTGTTTCCTTAT
CCCTGGTGTATATCTTGACACAATTGTCCTCGACGGTGATGTCATCAATCTTGTCACCTT
GCTTTCCAAGAGTCTCATAAATACTGTCAAAAATTTGCTTTGATCGAGCTCCATCTTGTC
TCCACCCTCTCTCTTCAATGACAACGGCAAGAGCCGCTCGAACGGCCATTTTAGAAACAT
CCAGTCGATTTGTGAGTCTTTTTTTAGACATTTGATCTTTACAACAAACTGTTCCATGCT
TAGTTCGAGTATCTGTCTGTCCAGATTTGATATTTTGTAACAATCTTTCGGAAATAACTG
CATGTGTCTCCTTTGCCTCAACTGGAGTCAATTTTGTGGATCTTTCGTTAGTTACTGATT
TCATGTCACTGGTTCCAACTTGTTCATTACTCTGGGAGCAGCCTGATTTAGAATCGGTTT
CATCTTCATCAACAGTAGATTTATCTAATGTCAAGTCATCTTGCTGATTCGTCGTTGAAG
ACACTTGATCAGGTGTCTCAGGTAAATTTAGTTTAGTTTCATTATTAACAATTTCCCTTG
ATGATGGAGAGGAATCTTGATTTTCATCATTTTTTATTGAGATTTCGGCAGCCAAATCAT
ACCAGTCCGCTAAATCAGCAGAGAGGCAAAATTGATCTTCTTTAATAGAATTAATTACAT
CTCCTTCAACCAAAAGAATCAATTGATCAATTAATTGATTAATAATATCATCATTGATTG
TAGCTTTGTTAGAAAAACAATGCTTCCATAAGATTGTGGGGAAGCGAGGAAACAAAAATT
GAAGCATTCTGATTAATGAACCGAAGTTAAAGGTTAATTCTAAATGAAAAAGACAATTAA
ATGGGCCAAGTT
>Pcit_ERR044692_fastq_contig_142
TTGTGTATACATTGACTTTCCCTTATTCTTTTTTTGAGTAGATTTTTTTTGTTCTATTCT
ACAGTTTGAGCTACATTTGCCTTTCCCCCTTGATAACTTGTCTTCAGGTATCACATCATT
TCCATTTCCTTCTCTTCATCACAATTAGAGCTATTTAAAGAGACTATCTCAATCATCATC
TCTCGGTGGGCTTTCTGCATATAAACCCTTATCTAAGTGACTCTCGTTCCATCTTTAAAC
CTTCAACAGTTAACAACATTTTCCACTAACCACTTTCATCTTTGTGAAAATTTTCTCCAT
CAACATTTTCCTCTGATCTCATATAGCATAATTTTTATATTCCTTTAATCAACCAAACGC
TTTTTTTAAAAGTTCTACATTCACCAGAAGAAATTTTGTTTGACAATCCAATATCCGAAC
AAATCGTATCAGGACCTGGTTTAGTGATGAGCCAAGACAATAATACTTCGGACACTGTTG
TCAACAGTCTCTCTTCCGAATTGGAAGCTTTGAAGGAGATTTATCTCAAAGAATTTCAGA
CTGAAGATGAAGATACTCGGATCGTTGTATCTGTCAACTTATCGCCATCCACAGCCGATC
TCGTAGATCAGCAATATGTTTGTTTAACTCTTCAACTAACAGTTTGCAAGCAGCAGTATC
CACATGAGTCACCAATTATTAACATTCGCAACCCGCGTGGTCTCAGCGAGGATGTCGTTG
CAAGTATTATCGCAAACGTTAATAGAATTGCTGATGACAGGAAAGGCACAAATATGCTTT
ACCATTTAATTGATTTCGTTAAAGAATCATTAACATCCAACAACTTTCCAAGTGATAAAT
CTCACTATATAAAGAAATCTGAGGAAGAGTCAGCAGAAGCAAGTGGACCAGCTAATGGAG
ACAAACCCAGTGATTCTGATTCCAAACCATGTCCAGTTTGCCGTGATGATCAAGATTTCT
CTAGCCTAGTTAAACAAGAAGACTATCCTCCACCCTCTTTATCGAGTAAACCAATTCCAG
GAGAAACTGTGATGCTAGAAGAAGCAAGACAAAAGCAAGAATCATTCGCTCCCATGTTCG
AGAAACAACAACAACAAGGCGGCATTATTAACGAGGAAGAAGAAAAGAACAAGTTTTTAC
TACGAACATCCGACATGAATGGTGCTGGTTCTTCAAGCAGTACTGGTTCTTCTACTACGT
TGACTTCTACTAGTGAATCTGGATCTTCAAAGCAAAGTTCTCCTGTTAAATCTCTTGAAT
CTGCAAATGAAAGTAATTCATCAATCGATGGCCAATCTAACAATGATAAGTCAAAAGCTA
ATGGTCAAGATGGTGAAGGAAAACATTCTGAAGATGATGATAAAAATGAAGAATGGGCTG
ATGCTAAGCCAGAAATATCTCCTGAAGAAGAAAAAGAAACTAAAGAGGAATCAAAAGGTT
CTAATGATAAAGCAGAAAGTGATCCGTCCAAATCTGATTCGAACTTGGAGAGTTCCAACA
AGGAAGAAGCGACGAACGGTAAAAACGAAAGTGAACAAGATACTGAAGGTAAAGATGGTA
AAACAGAAAAAGAAACTAATAAAGAGAATAAAGTAAAACGCAACAAATCTAGTCGTCGTA
ACTCTCGACGAAATCGAACAAGATCTTCCGGACGAAGAGCAAGTGCTGGCGATGGAGTAA
CAACCAAAACAACTAACGGAGAAGCTGCTCCTCAAAATGATAATCGACGAAATCGTTCTC
GTCGACGAAATCGTACCAGTAGTTATGATCCAAATTCTTATGGAGCAGACTATAGATCTC
AAAACTATAGACCCAATAATCGTGGACGACCTCGAATGAGAGGACAAGGTCGAAACAATG
TTGGTTACTCAAGTAATGGCGGTTTACCATCGCCACCTTATAAACGCAACTTTGGAAATG
GCACTCAAGAAGAAACCAGCAATCGATCTGATTTATACAATCAGGAATCTTATCGTGATC
GTGATAGACCAGGTTTCTATGCTGCTCGAGTTATCAGGCCAAGTGCGGGTAATAATGCAA
ATAACAATTCAAATCGACCTCGAAATGGAACCAGAGGAAGTGAAGATTCTTCAAAGGCAA
GCATCTCCCCTCAAGCTGATTCCAGTGAATTGAATCAAAGTACAAGTGAACAAGAACAGC
AAAGTCAACCCCGAAGCCGAAGTAAAAATAAACGGCGAAATCGTTCAAATCGTAATCGAA
CCTCAAGCCAAAATGGACGATATAGTGAAAGTGATTATCAAAATACGGATGTTCAACAAG
GGAATGGTTACTCAAGCTCAAATTCCAACAAAATGAACAATCGTCAAGGTTATAATTACG
ACTACAGATCTCAAGGCTCATATAATAAGCGAACCTCTTACTACAATGGTAACTATCCTA
ATTACGGATACGGTTATGGTGGTGGCTACAACACAGGATACGCAAATGGTTATAACAATT
ATAGTTATTATGATCGATTCAATGGAAACTATGGAAATTACGGAAATTATAACAATGGAA
ATTATTATCGTCAAAGGACAAACTACAATGATGCTCCTCAACGAAACAATAATTATCGAT
CATCTAATTACAGGCCCAGGAAACGGGCTGACACTGGTCAAAGTCAGTCTTCAGTTAAAT
CCAACAGCAACAATACACCAAACGTATCCACCGTCAACGCGACCACCACAACCACAACC
>Pcit_ERR044692_fastq_contig_143
GCCGAAACTTGATGTTGTTCGGTGAATATTTGTTTAGACAAAAATTATCCAAGTTTTAAA
TTGATTTTTTTGTAATTTAATTTGACTTGTGTTACTTTAATTAATTAAACAATGGCTAGA
TATTCAACTGACCCAGACAATCCTACTAAATCATGTAAAGCAAGAGGATCTAATTTAAGG
GTTCACTTCAAGAACACCAGAGAAACTGCTGCTGTTTTAAGGAAAATGCCTTTACGAAGA
GCTCAACGATTCCTTAAGAATGTCATCGTCAAGAAGGAAATTGTCCCATTCCGTCGTTTC
AATGGTGCTGTTGGAAGACATGCTCAGGCTAAGGCATGGGGAGCTGTTCAAGGTAGATGG
CCTAAGAAATCAGCTGAATTTTTGTTGCAACTTCTTCGTAATGCTGAAAGTAATGCTGAT
CTTAAAGGTTTAGATGGCGACAAATTGGTTATTGAACATATTCAAGTTAACAGAGCTCCA
AAAATGAGGAGAAGGACATACCGTGCTCACGGTAGAATCAATCCTTACATGAGCAGCCCT
TGTCACATTGAGGTAATTCTTTCTGAAAAAGAGGAAGTAGTCGCTAAACCAGCTGGTGGC
GAAGAAGCTCCCAAGAAGAAAGTATCCAAGAAAAAGTTGGCTCGTCAAAAATTGATGAAC
CGAGAATAGACCAACAAGTTTGTTTAAATATTTAAAAACAATAAATGTTCATCAACAGTA
AATCTGGTGTATACAATAGTTATCGAAAAACATTTAATTTTATC
>Pcit_ERR044692_fastq_contig_144
GATCGATGAAACTGGAATTATAAACTTAGCAACTAAATTCATTGGTATAAGTAGATAGTT
GAAGTTGATGTTCGAATTGAATTAGTTAGTAACAAATTGGAAACTCAGCAAGAATGAAAA
TATTGATAATTGTGCTACTTTCCATGGGACTGGAAAGCTCATCAACAGCTCCACTAGAAG
AAGCCAAGTTTCTAAGACAAATAGTCGATCAATACAGTCCACCATTGATCATCTCTTTTC
TTCATTCTCGAATGGATAACAATCAACAAATGATTAAGAAAATCAAAAATTCATTAACAG
ACTTGGATAAATCTAAACGAGATATATTTGATTTAGCCGAGAAAACCTTACAATTACTCA
GTAATCAACTAACCGCTCTGGAAAAAGCCGATTATTTTGACCATGATGGAACTGAAAAGG
TCAAGTTTTTTGTTGAACAATTTATTATGGTCGATGAATTTTACCCAATTGATTTTGGTT
CTTATGGAATGACCAATATCGAGTTAACTGTTGACGGAATATTGGAGCAATTAAAAACTC
AGACATTTGACAAATTACACAACCAAACCATCACATTGATTGAAAATTACCTTTCTGATA
TTGAGGACAAGGAATCAAATGTGAATTGTAATCGATTGCAACAAGTATCGATCTCATTGG
CAAAAGATGAACTACATTCACTTATTAACCATCTTTACACAATTAAAACCACTAATTACA
ACAATGGGCAACCTTACAATAATAATAATATTAATGATCCACGAAAAGATGAGATTGATA
AATCGTTGAAAAGATTGAAAACAATTGTTGACTTTTTCTATTCACAATTTAATTATCTCG
CTGATAAAGAATCAGCTTCAACATCTAAACCAACAATTAATACACCAAATTATCAACCAG
AAATGTCTAACAAAACATACTTCGATCTAAATATTGATGCAGAAGTTGCAACAACTTCTC
CATTAGCTGTACGTGGTTCATATTGAGTGCAATGATCAACAATTTATTAATAATAAAATA
CTGGTAACCAAGGATGTTTGTGATAATCAATTACTTCCTATCCTTTCTTTCATTCATTAT
CAATAAATGAACGAATGCATAAAAATGCATTGCACAGTTCCAAGAGGTGGTAACTCACAT
TTGTAATAATAAG
>Pcit_ERR044692_fastq_contig_145
TAGGATCCTCGATTTGAACGTCAGATTGAAATTTATTATAGAAAAATAATCCTAAACCAG
CGACAATTAAAAGTAATCCAATGATTAGAGCAGTAATGAGTAGACTTGATCCAAGGTTCA
CTTTTTTGGTAACCTTTGATTTAAATTCATCGGCAAGTTCATCAGTTAAAGTAAAACCCT
CTTCAACCCAAATAACCGGCATGTAAACATTAGTGTTGGTTTTTTCAATACTGTAGTCAT
TCTTGAGCCAAGCAGAGATTTGTAATCTCTTGAAAGCCGATAAAACCTTTCCGGTGATTG
GTTCAATATCTAAATAGGTTTGGTATCGATCTGCTTTTCTTTCATCTAGACCAATAATCG
CGTTGTAAAGGTCATCATCGGCTTGGAAAAAGTGAGGGGATGAGGCCACTAATGGAGCGA
ATTGTCGGCAACTTGATATGTCCAATAGTCCGTTGTGATTACAAGTCTTTGGATCGGGAT
TAATACAGAAACACTTGTTTTCTGGATTCTTTTCCGGTCCATAAAAAGCTTCCGGTGGAA
TAACAAATCGGTAAGTTGAGATTCCTTTTACTTTTACTTTCTCTTTGTACACCAATGGGA
AAGATCTGCAAAGATCAGTTGTAAATATCTCAAGTTTACTGTTCTTCTTGACATTAGGAG
GAAATGCTGATCCATCGGTTCCAACGATGTTGTTACAAGTTGAATTTTCTATCCAAAAAT
CAACTTGAGGTGAACCTTTCCAACTCTCGATATGAAGAAGATTCTTGATTTTTTTGGCTC
CAGTGTGGACTCTGAATTCACCTTCATCGGTTGCGTTTTTATCCATAAAGAAAGCGAAAT
CGGTTAGATTAACTGATGGTTGTTTCAATTGAGCTAAAACCGAGTTCAGGTCATCAATAA
ATTCAATTGGATACGTTTCGAATAACAATTCTCGAACTGTGTGATTAAGGAACATTGTTG
TTTTCGTTTTTTGTGTCGCCAATTGGGGGAAAAGGCTTCGGAATATTTGACCCATTCCTT
TTTGCGGTAAATGGAAAGAAGCGCCCATAACAGTCATTGCAGGTACATTGATGTGAGTAA
CGACGTCGTCAAGTGAGGCCGATTTCCGTGAAGTCTCTGGATCAAAATGATAAGTTTTCG
TCTCTTTATAAACAACTTCGTCTCCACATTCATGGTAACCATCAATTTCCTTTACTCGTT
TCTCTAAGAAACTGTATGGACCCTTTTGAACTAATATCGGCTTTTCACCGGCCAAAATTG
CTTCTGGATTATCCACATGGAAAACGTAAAATTTCAAGTAAATTGGCACATTCGGTGCTA
GGAATTTCTCATAATCTTCTGAGCATTCTGAGACTACAAGTTGCTTTGAGACTTGTTTTT
GAATCATATTGGGAAATTGTCCTAAAACTATTGCTGATATAAGGGCAATGGCGATCCCAA
TGCCCCCGAGGGAAAGGAAAACAATCTTGTTCATGATTAGTTGATTGTTGACAAACTCGA
TGACACAATTAAGTAAAAATTTAGATTATAAAAGACACAATTAAAAGTTAATTCAATTCG
AGAAGAATAAGAAAACAAAAAATAACTGTTGATTCCCAGTTAATTCACCAATTATAATCG
TTATCCTTGGACAATTAGAATTGCAAATTATAATTAATTACAATTAATTAGAATAAAAA
>Pcit_ERR044692_fastq_contig_146
GTTCCTCAATCGTATCGGTGAATCAAATGAAACCCAATTAAAACTTTATTTCCCCATAAA
ACTAATGATAAACTTGATTGTTTTACTTTTGTGAATACGAATTTTTGATAAAAATTAAAT
GATAATTTAGTGTTTCGATTATAATCTCTGGTCAGTTCGGCAATCGAAAGGTACAAAATG
TATCGAGAACGAGTTTTTGAACCTTATCGAAGATAACTGCAGATTGTTGCATGAAAGTTG
AATTAAATTGCGTCACATGTGATTTAATATAAGGAAAAAGAGGGAAAATAATTGAATCAT
TTCCAACAATTAGATTAGAATCACAATTGATTAAAGGTGTAAAGGTGAACGATTCAATGT
CCACTTGTAAGGGTTGACCCTTAGTGTCCGGTGTTTCCGAAGCCCAAAGCCAAAGGTTAA
TGTGAATCTTTTCATTACCACTGAGAACATGATTAATTTTATCAATATGATTAATAAATT
GTTCAGTCTGATTAACTGAATCAAATTTGTTAGCTCTAAAAGAGACACCACAAGGTGACC
AAGTGAATTCAACTTTAGTTTGACCTTTAGAAGGGTCAAGTTGAAATCTACGAGCATTTC
CAGGGACAGTGTGAGGTTGAACGGTGAACTGTATGTTATTAGGATCAGATGAGTTTCCCC
ATTTGGCAAATTCAATATCAATCTCCCGACTGTTGGTATCTGTTGACCAGTCCTCCCAAG
TGAACATACCCAAGGTCACTTGAGCGGGTAATTGGGCTGTTTCAGAGCTAATCGTCCACG
AGTACGTACCATAGCCTAACGTGGTAACAGAGTAAATCTCAGCATTTGTCCAGTTACCAT
CGGCCATTGGTTTGAGTACAAGTGAAAGGGTTTTATTTTCATTGGTCAGTTGAACGGCAT
CAACGGTGAACTGATTAGGTCCAGGTGACCGATATCCCTCCTTGACCCTCCAATTATAAC
CGCTCCAATTGATTATCGTTGAATCATAACTGTAACCGGAGATTTGATGATCAGGGAAAA
GGAAAATCAATAAATAAACAACGGAAAGAATCAAATTAAAATGATAAACCATCAGGACAA
TTTAATGTATAACAACACAAACGAATCAAGTATTTAATCAACAATTTAAAATAAGTTAAC
GTTAATT
>Pcit_ERR044692_fastq_contig_147
CAACGATTTAAAGGGTGAATTCAAATTTACAATTCGATTGCTGTTATTGATTGTTTTCCA
TTTTCCCGTCACCTCTTGAGTCTATTGGTGAATCTTCATCATCTTGGTGCTTATATTTTG
GCTTTTTTCTAATAGTTAAACATGCATGTTGATGATACATCTCCTTATGATAGACAGGAA
AGTCTTAAGGTTTGCGTTATCAGCAGTAAAGGTGAAACGACACTGATTGAATGTGGAGCC
AATCCAACAGTCGATAAAATTAAGTTAATCGCTCTGACCAATTTCGCTAAAGATCAAGTT
GAAGCTTTAAAGATTGTTAATCAATATAAATTGATTTCCATCAATAAAAAGCGAAGTCTT
TCTGGAGAGGCGACTATTCGTGATGAAGATATTGTCAATGGGGATACATTGTTACTTCTT
GATCGATATCCAATTCAAAGTAAATCCTCATTCGCTGAAATAATCAACAATGAAGCTCCA
GGAAGGCCAACCGAAGCAATGATTTTAGAAGCGACTAAAAATCTTAAACCAAAACACCTT
AATTTTCAGGTGACAGAAAATGTTATCTCCTTTGAGTTTCAACAAGAATTACGAACAATT
CTTGTATCATTAGTTGATTATGCGGAGAAACTACTTAAACATCACCCTGACGTAGAACCA
GTTTTGAAGAATATGAAAGTTGCCAATTGTGATGAAAGCGAAGGACCAAGTGGCAAAAGG
AGAGATAAAGATTCAGGGGATGAATCAATTGATTCGATTGCATTGAAACAATTAACTGAC
ATGGGATTTGCTGAGGAAAAATCAAAAAGAGCTTTAAAAATGAATAATATGTCGCCATTG
GAAGCAATGGATTGGCTTTTAGCATATGAATCTAGTTCATCAGCAACATCTTCCATGCCA
TCATCTTCATCATCAATTCAAATTAACTACGAAAATACTGAAATTTATCCCAAGGTTCCA
GCAATTGTTGATTGTTATAGAAAATACAAAAGACAACATTTTGTACCAAATATGAGACAT
TTCAATAATCTAAAACAATTAGGTTTCGATGACGATGAAATAGTTGATGGTCTTTGGATT
CACAGTAATAATGAAGTTGCAACGGGTGAATGGCTGCTCAAAGAACGACGTCCAAAAGTA
AATGAATTTTGTCGAGGAC
>Pcit_ERR044692_fastq_contig_148
CACTGGTGTTGGAAAATTGATTTAATCAATTCAAAATGAAACAGTAATGGAAAAACTGGT
GATAGAAAATAGTTTTTTTTCAATTTAAACACTAGAGAGATTTACTTTTTCTGATTAGAG
ATTTAATCGGCAATAAAATCTTTGATTATGTCGGAATCAGAAATCATTTCTCCACTCGAT
TCGCCGATTTCATGGATAATTGTTGTTGGTACTTCTATTATGGTTAATGAGCGACTTGAT
GATTGAGAATCTTCTTGGACAATTCTACTCCTTTTACTTGGACTCGTAATGACAATGTCA
GAATCTCGTTTAACTGCATTGATACCTGATTTAACGCTAACAATTTCCAGGTCATCATCT
TTATCTCCGGTGTCACTTTTACTTGTTTTGACTGTGTCACCACTTTCAACATCGTAAACA
ATACAATCCCCATTTCCAGGAGAATCATCAATCTCTTTAGAATCTTCTTGAATCATTATT
ACATCGGTAGTTTTAGTGTCTTCATCTAGATTGTCAAAACCTTCAAGTTCGTCATCAGCA
TCAGTCTCCTCTTTATGAGTATCACCATTTGTTTGAGAAGTTGGTGTGATTAGAGCTTTG
TCGGAATTTCCATCAATCGGTTCTTCGGGTGGTTTCTCGGTGAGCTCTTCAGTTTTCTCC
TTTTCTTGATTCTTTTCCTCCTCTGGACATGAATTCTCAGTGGTTACGATTTCATGCTCA
TTTAGAACATTTTCATCATTCTCAGTATCTTCGTATGTGAATGGGTTGGTGGCAGAAGTT
TCATTGATTCTTAATATTTTCATAGGGTTAACTATTCCGTTGAGAGATCTTAATGATTCA
AGACAAAATTCTCTTATCAGACTAGAAGAATCAATATTGAGAGCTTTTTGCAGCAAGTTC
AGAGTAATTCCTATGGGTATGGTTTCATCTTCTTGGCTAAGTAGAACTATCAATGAAATT
AGTTCCTTACGAGTCTCAGGTTTCCCATAAAAAAGCGACGAAGATATAGAATATCTGTAA
AGTGAAAGTACTTCTTCGAGGACAAATGTCGCAAAGAAAGTCACCTGATCCAAAGGTAAG
AACATGAAACAATTCTTAACAAACGAATTACTCGCTTTCAAACAATTGAAATGTAGCGAA
TTTAACTTATCCTTAATGAAGGGCGTTGATAAGGCGGCATCAGAATTTTTCCCTGATTTA
TCCTTTTTGATGTTTCTCAGCTCAATTTGTTTCTGTCCAAGCTTCATATCCATCATAAAG
TGTTTGAATAGAGAATCAGCTGAATCTTTATCAATCATTATGTTAGGTCCAGTTACGGTA
AACCATTGATTTAATATTCGATAGCAATGATTTTTCAAATCAAAGATACACAATTTGGAC
ATGACTGCTGGTGATGATGACGTTGTTAAAGTAATAGACTTTTGTAACGAGTCACTCGTG
TTCGTAGCAATTTCCATGATTCCAATTAAACTTGCATAGATTAACTTTGAATGAATAATT
AAAACTTTTCGTAGGACGGAAATTAATTGCTCTAAGACACTGAGAGAATGCATTTGAATG
GACAAGATTGTTAATGCAAGACAAGGATCTTTAACATAAAGAACATCAAGTTTAACCAAT
GAAGCTCGAGAGATTAATTGTAATATACAAGTTACAGGAACTAAATAACCGGTGGTACAA
GGATCTTGTAGCATTTTACAGGCGGCAAGAGCCAAAGCTTTGTAACTTTGTTCCAATTTC
ATTCGGCCGATGAAATTTTCCTTCTCATGTGAATTCAATAAGGTTGGTAGTTTTTTATTT
GTAAGTTTGAGACTTTCAAATGGAACTCCCCATGATGAAAATCTATCCAAAATAGAGTTC
ATATTGTCGATAACGGAACAAAAATGGTCAAACCAACTATTTTTAGCTGTTGCATTTGAC
TGACCGGGAGTTGGACAATAATGAATATTAGCCAATATTGAGACCAAAATCTGAAAACCA
CTATTGCAACTTTGAATATTTTTACTGATGAAAGTGTTGATAATATTTTTTTTAGAGCCA
CAAGATCCGGGATATTTGGTGACACAAGTAAGAAGTACTTTATAAACTAAAGCTGAATCA
CATTTCTCAATGATATAATTGTTACGGCAAATATATTCAACTATTTGACTGACAATGTGA
AGACTTAATTTACGTCGAGTATTGTCATCGTTATGACCTACTAACAGTAGTTTATCCAAG
AGTTTTAGAGCGATATTTTTACCAGTCCAGTTTGATCCCTCAATGTATGAGACACAAAAT
GAAGCCCAATTTTTGAAATTCTCTCCTAAAAGTTCATTTGGCATTTCCATGAGATATTCT
TGAATAAGCAGAAATCCATGTACCCTTCTAGTTGGTGAAGAAAGAAGAGAATTAATATGA
GACTGGAAGGTATCATGATATTTATTATCCCGATTATAAATAGATTTAAAGTTCCTATTT
TGATTTATTAA
>Pcit_ERR044692_fastq_contig_149
CTGATTCAATAGTGAAGATTGTTTCTTTTTCCGTTTAATATTCTTACAATTAATTAATTA
CAATTTTTATCGATTGTTAACCATCTTTACTCTGTGTGTTTTACGTTTTTAATTTTGTCC
TTTCGCCTGTTCTGTTTAGTCATTTTAAAATGAATAATCATCAATCTAATCAACCTCGTG
AACGATCAATTCCAATAACAACAACCCAAGATAATATGCCAACCACAACTCATTTTCCTC
TATCATCTTCATCTTCACATCCCATGTCCTCTTCTGGTCCATTTTCTAGTTCCCCTGGTC
GTGGTAATCTATTTAATCAATTAAATCAGTTTAGAAAAAATCATTCTCCCGATGAATTGT
TCTCCGATAGAAGTCATTTCTCTTCGCCTTTTGGCTCTATGAGTTCTGGTTCTCGGAATG
TTGGTGATTTTTTCTCCTCTCATGGTAACAACGATGAAGAAGATTGTGAACAACAAGAAT
CTCATCAACCAAGAGTTTATAATATTCCTATTCAAGTAGAAACTCCAGAGGGAGTTGTCC
CTCTTTCTAGATCGAATAGTCATTCACCCAGTTTCTCGCAATTTCGTAATAACAGTCATC
ATCATCATCACCATGCAGCACCAACTCATGGCGGTGGTCCAATACCTGATAGAACTGGTG
AAACCTTTACTAGACAACGTCCTGGGCCTAGTCCAACTCCACCACCTAAACCAAGGTTTA
CACCTTCCTATAAACCGGAGCCTCAAGGCTATACATTTCAACAACAATACCAACCAGATG
CTCATCCACAAACACATCGTGTTCACAATATTCCTGTTCAAGTAGAAAAAACATCTAAAC
CTAGTGAAAGTGTCTCTAACCAGTCTCACTTTAAACAAGACGTTCCAAATATCGGTAGAG
ATTCACCAAGACCAGAATCTCAACAATCGGGTAATGGTGGACCTCACGTCATTAATATCC
CTGTAAATGCTGAGAGAAGTCAATCTAGTGAAAATAAAAGTCAACCACAACCACAACCCC
ATCAACCTGCACCTAATCAGTCAAAGGCTTCAAGTGAACCTCAAAAAGGTCCAGTTGATC
CTCTGGATCTAATTAAAAGTATTAAAGATGAGGCCTGTAGGTTGGAAAGTGAAGTGAATA
ATTTTGACGGTGAAAGTCAAAAACAGTATCGATATTTAGATGAAATGTTAACTCGGTGTA
TGTTAAAACTTGATAACATTGATTCTGGTGGACGTGATGAAGTTCGTTCTGCCAGAAAAA
GTACATTGGCCTATGTAGATCGTGTTATAGCCATTTTGGAAAATAAAGTTAATCGACCTG
GTACTAACCAGGAAGTTCCTGAAACAATTGAATCTAATATGGAACAACAATCCGGTGAAA
CAGAAAGTTCAATGGAAGCTGAAACCGGTGAGATTGATTCTACATCTCAACAACAACAAC
AACAACAATCAACTGATGAAAAAAATGATCCTGAACTAACCGGTAATGTTGACAACAATG
AAATGGAAGTTGAAAGTGGTTCCGGTCAATCAAATGAAACAACCGAACAACCCGACGAAC
AACTGGACGAAGATGTTGCTGACGGTGAAACCATCGAAGAGGAGGAAGAAGAGGATCCCT
CAGGTGTTGATGGTCAAA
>Pcit_ERR044692_fastq_contig_150
GAGGATGGACTTGATATGGCTGTGGATGGAAATGATCGCCCTGAATGTGGTAAAATTGAA
TAAGCTGAGGTAGTTCTTAAGTCAGGAGCTGATATACTGTGACGTTGTTGGCATTTCATT
TCACTTTTACATTCCTCATGTTGACAATCACCTTCTGAACCTCTCTGGATAAGACCATGA
TGTGCAAAGATAAATCTCATCGAATCAGAATTACATGTTTCCCGCTCATTGCTGAAACAA
AATCTTTTAATAGTACTTGTCATACTTTCCTCATCGATTCCATTAGCTAAACGATTCTTT
TTCCTGTGAACAATAATGTCCGAACCACGTCCATCATCTTCAAGTGAGTTATTTTTCAAA
CTTGGTAAAGCGAGAAGAGTTTCACTCATGTTAAATGAAGACGTTCCCAGTTCCATTCCA
AGACCTGAAAG
>Pcit_ERR044692_fastq_contig_151
TCCATACATGATGTGTTTCTTTTTTTTCTCATATTCATAAAAAACAAAGAAAAAATCATC
TCATGAAGTTAACTGTCATGATTCAGATATACACATAGTTTTATCCTTCAGATGATTATG
AAGAAAAAGTTGCAAATACACGAACACACTAAATATCAGGGTATCAAAATAGCTGTAATT
TGGTGTTGTTGTGTGTGTGTGTAAATTTTGGCGATGATGTTACGAAATTTGATTGGCATT
GACAGCTCCAGGAACAGCGAGTGAATCACCATCCATTAGAGTCAAAAATTGTAGACTGAT
TTCTTCAGCCACTTTAATTTGAGCCTCTTTGGTGCTTGCCCCAAGATGAGGAGTGCAAAT
GACTTTTGGATGTTGTAAAAGTTCAGTAAATTTACAGGGTTCCTCTTCAAAGACATCCAA
ACCTGCACCACCAGCTTGCCCTGAGTTAAGAGCCTCAACAAGAGCTGTTTCACTAACTGT
ACCTCCTCGGCAGCAATTAATTATCATGACTCCTTTTTTACACTTTGACAAGGTGATTGG
GTTAATCAAATTACGGGTTGACTCGATAAGGGGGACATGTAAAGTGATATAATCAGCGAG
TGGCCAAATTTTTTCCAATTCCATGAATTCGACACCAAAAGAACGAGCAACATCAGGGGT
AACAAAAGGATCATATCCAATGGTTCGCATGTTGAAAGCTTGCATTCGACGAGCGACTTC
TCGGCCAATTCGTCCAAGCCCAATGATCGCCAAAGTTTTACCCATAACTTCACTTCCCTT
GAACGATTCCTTGTCCCAAGCACCAGTTTTCAGTTTGGTACAAGCAGCAACCAAAGGTCG
AGCCAATGACAAAATCATTATACATGTTAGCTCTGCAGCAGCAATAGTATTACCTCCGGG
TGCATTGATTACAAGAACACGATTTTGAGTAGCAGCCTCAACATCAATATTGTCAACGCC
AACTCCAGCTCGACCAATTACTTTCAATTTTTTACCAGCATCAATTACTTCCTTGGTAAC
TCTAGTTGCTGATCTAACAATTAAGGCATCATAATTCCCGATGATTTGGATGAGCTCTGA
AGGGGTTAATTTAGTTTTAACATCAACTTCAATATTCCTTTTGAGCAGCACATCAACTGC
TGCCTTATCAACAGCATCGGAAATCAAAACTTTACTAATGTTCATGATTAGATTGATTTG
GAAGCAGCAAGATTGTAAACAGAATAGAAGAAAAAAAATTCCAACGACAGAAAATTAGTT
ATTCAACTAGAGGATCAACAAGAAAAAAAAGGAAATTGTAGTCCAAGTGAAGAGAGAGAG
CAAAGTTTGATGATTAGACTGAGCAAATTTCCACAGAGAGTAAATACAAGA
>Pcit_ERR044692_fastq_contig_152
TTTCGAAATCGTTTTAAGTCTTATTTCAGATCATAAGCAAACAGGGTGAGAGAGAAAAAG
ATGAAATGATATTAAATTTACAATGTAGTTTGTGGTTGGAAATTTGTTCGATATTTTTGT
TCGTCTAGAAAACTTTTAGACAGTTGGACAAAGATTAACGGCATTTCCAGAATTTTTACA
ATCGAAGACCAGATCAACATTGATTATTTGTTTACCCTCACTGACAGCGGGTCGATTGTA
TTTAACATTCTTAATACAACCAATATAAGGAGGAGGTAAATCGGGGAATTTAGTTCGATA
ACCATTTGGTACATCTCCCAAGTACATCGGCGTTACTGTATCAGCGACATTGATACCTCC
AGGGCCGAAAATAAGACCTGAAGCACTTGCACCATTAACGGAAACAAAATGAGCATTTTG
AAGTTTCAGCACTTGAATCGAATGCCAAGAACCATCGCAAACGGAGATATTGCTTAGCAA
AGTCATTATTGAATCTTTTGGTCCAGCGCCATTATTGATCGAAGCAACGACTCTACCATC
GACCAATTTAACGATCAAATAATCAGTGATTCGACCTTTATCATCTGGATTACCGAAAGA
GGCTGCAAGTAAACCAGAATTGTTTCGAGGTTTAATCATGAAATCGAATTCGATGTTACT
TCCGATTCTAAATCTATCGTAACAACTAAGGTAACTGTTTTGTCCATTGAAGAAAGTGCC
CTCCTCAATAGAGTCCGAACATGGCGGTGCGTTGTAGAACTTATTTCCAGAGGTCAGTCC
AGTAGTGTCTTCAAGAGAAACTGCCATTCCACCAATGATAACATTGCGAATACAACCTGG
GAAAGAATGGGTTATATTGAAGAGTAAACTCTTGATTCGTTCAGCACCAGATTTCGGTAG
ACCACCGATGTAAGCGGGTGAAACGATGTTCAAACTTTGTGAGTTTCCAGGAGCGATTCC
GGTCAATTTATCACCATTTGGATAACTGATTGTACCTTCTCGAGAGGAGAGACTGAAAGT
GGCCGAGTGCCAAGCACCATCATCATATTGATTATTTAATTTACTCGCACCAATGGTCAT
CAAACCACCACCCAAATTCCAGGTTAGGTAAAGTTGACCATTCTTCATGTAAACGGCAAA
TAGATCAACATATTGAGCATCAGTAAGAATCAACATGATACCTTGAGCACTTTCATCCTT
ATATTGAGGATAAGTACGGAATTCGAGTGTCACAGAAGCTTTTGTCTGCATGCTGCCTAT
CGTTTCAGAGGCCAACTTAATCTCAGCTCGAGAATCTTCACTGCTGAAGAATCGACGTCC
ATGGGTAGCAATCGATATCTCTGGATAGTTTGGATCAAGGGGAAGAGCACAAGGTGATTG
TCTTCTTGGCGCTGGAGTTGTTGGCTCTGGTGGTGGAGTTGATGTGACTTGAGTTCGATT
GACTTTTCGAGATTTTCCATCACTGACTATTTTGCATGTTACCAAAGTAGCACCTTGAAC
TTTTGTCGCTTTTCTTAAGTCTTGGAACTTATCATGAACCACTGCATCTCCAATACACCC
AATGAATTTATCGGAAATATTGAAATCTTTCAGAACTGTCGCAAATGTATTCGGTGCTCC
ACCCATATAGAAAGATCCTGCTGGTATATTCAAGTCAACGGGTGCGCTAAGGTCCAAATC
AACTTCAGTTTTATCATCAATGTCCAGTCGAAGTTGATAGGAATTCCTTGTGGCCATAAC
ATAGTGCCATTCATTGTCATCATAACGGAAACCTGAAGATTTAATTGTTGTTCCAGGATG
AGTGGTTAAAGTGAGAGTTCCGTCGAGAATATAAATGGCCATGAATGAGTTCGAAGGTTG
ATCGGGATTTGTTGCAAAGAAAAGTAAACCATCGCTTAAATTGGTACGGAATTTGAATGA
AATCTGAACTGATTCAAAAATCTCAATAGAAAGAGGCATCTCAATGAATCCTGGTTGATC
GGGTTCAAAAACGGCTTCACGAACACCCGAATCAGGACAACCTGTCATCACTCCCGGAGT
CATGGTTGTATTACTGAGCGAAACGGCTTTAGCATCAATGCTAAGATCACTAAGACAACC
TTCAAAAGGTATTTGTGATACTTCAGGTAAAGAGTGTTTAGTTGAATAACCGCCGATGTA
AAGGACTGGGTCAAGTTCGAGGGTTGTTTGTGATCCACTTGTTTGTGACCTCATTGGTTC
ACGACCTCGAATGGTCAAAGTAACATCTCGATAAGCTCGATCGAAAACAATTGTATGTTT
ATTACCATCGTTTATCTTGTCAGGATATTCAAGTGAAACATAACCGCTTCCTTGGTCAAT
GATGACTCTTGGTCGACCATCGTTCAGTTGAATTGCTAGATAGTCGGTCGGACCAGTTAG
TAGTAAGATAAGTCCCGATTTAGCGTAAGTTCGTACGTCCACTGAAATTGGTGAAGATGA
GACTAATTTAGAAGTGTCAACTGTCGTTGTAGCCCAACCTCGTCCAGAAAAGTGCAATTC
CTCAATTACAGTTCTATTGGGAATAAAGTCTCCAGTGAGATATTTAGCTCGTTGATAGTT
GAATAGACCAAGTGGAGTATCACCAAGGGTGAGATGTGCCAATGAACCACTGAAACTATT
AACATTAATTGTATCTGGAACAACATAATCATTTGGAATTGATCCCAAGAATATTGTTGA
TCGTTTAGAGTTAAGGTCAAGTATCGATGAGAATCCGTCAATATGTCCATGAGTTACAAT
CTCCTTATTATCCTTATTAACTGTTATTTTAAGAGTTTTACCAATTCTCTCAACAATTAG
GTAAGTCCAAGTGCCATCGTTGACCCTTGTCTCGGTTTCTAACGATTGTGGTCCACTTCC
AAGGTCAAGAACGACACGAACTTTACCTCCACTCAGCAATATGGCCATGTAATCATCGGT
TGTTTCAAAATCTCGTTTATTCCTTGAACCTCCATTGTTCGTAGATCGAAGGTTACCAAT
AATGGCCAATAGTCCTTCAGACTCAGTCGTGTTAAAGTAAAGTGATAACTTATTGTAACT
TCCAGAGCTCTCCAAGTCTTCCGGTTTTCGCAATTGTGAAAACGAACCTGGTTGGATCTT
CATCGCGATGTCAATTCGATTAGATAAATCTCGAGCTTTGCTAATCATCGATTTAAGACT
CGTTAAACTTGATTTCGAATCATTAATTCGAGTCAACATATTATCAATTCGACTTTTAGA
AGCTGTAATTTTGTCCGTGATGCTGCTCTTGTAATAAATGCCGGTCATTGTGCTGCTTTC
GTGCAAGTCCATAAACGCTATTCTCTCCTCGGAATATAACTGTTTGGTTATGTTATCAAT
TGATTTCGCTTCCAAACTATATTTTTCGGCTCGAAGAAGAGCATCAAGAGCGATTTTAAC
GACTTTTTCTGATTCGGATGTAATATTTTCGGCATTTTCAATCGAAGAGGTACTTTCAAG
AGCCTTTAAATCTTCGTCAATTCTTTTCATTTTTTCACCTTGTTGATCAATTCTGGATTT
AAGTTCTTTTATCGTATCATTATATGGGGCTAATTCCCTCGTTCCAAAAGTCAAAATTTC
AGCGTGTTGTGTACCAGCTTCCGTTCGGTTACCTGTACTGGCTGTTCGAGATGCTGAGAT
TTTATCTCGAAGTCCTTCCCATGGTTTTTCCGCAAGTAAATTAATCGAATTGGTCAATGA
TAATTCAGCTGATTCAATCGCCTTTTCAATTACTTCGTAGGCGGTTGCAGCTTTCATGGT
TCTATTGATATCTGCTTTTCGAATGGCCTCCAAAAAGAGCGAATCAAGATCTTTAGCAGA
TCGATCAAGATTGTACGAGTGCTCAGTTGCTCTTGCTGTCAATTCTTTCAGCTCAGAATC
TTGAAGCTCTTCCGGATTAAACATTCGTTCTTTAAGAGAATCCTTAAGACCATTTAATCG
ACCACTGATCTCAAGAAGATCCGTAAACGATTCATCGGTACTCTTAATGATCGGCTCAGA
CAAATCGATTTTGATCTGACATTCTTTCAGATTATCGATAATTCCAGATTCCATATTTTT
CATTGAACTACTTCGAGGAATGATAATCTCTTTGATAGCTTCCCGAGAATGGTTTAACCC
TCTTTGGACATCCAGTGCAACGGTTATTGAAGAGATGATCTTCTTATTTGCATCATTAAG
AACCGATTCAATTTTTTCCATTTGTGACCTCGATTCGTTCAAATTTTGCTTCTCATCGAT
ATAAGGAGAGATAAAATCTGTAGCTCGATCAAGACTAGAAATTGTCTCATCGGTTTCATT
TGCAATCATAACTACAAAATTTTCGAATTTGATTCGATCGATAAAATTGAAATAGTTTTC
CGCTTGTGAGGTCATCGATTCGATATTTGGATCGTTAATCACTTCATAGACCAAATTATT
ATCCGTGTCATTTAATTGTTTAATCAATTTGTCCATTTCAGCTTTCACCTTTTTGATCAT
TCGTCGGACATTAGTAGCGTTTTCCTTGGTTTCGTCAACCTTGATGATAACACTATTAGC
TAGTCGAGTTAACCTTTCCTGCCATGGCGATAATAGATCAGATTCGTTTGTCAATTTGTC
CAGGGAATTTTCAACAGGCGAAAGGTCAATGGCTTTCGATGCTTGATCAAAATCTTCACG
AACTTTATACAATTCGGCTACTCTGTTGTTCAAAGTGGCGAATTTCCTCTTTGCATGAAC
GCCAGAAGATGAATTACTGAAATCGTTTAGAATTGGGACAATTTCTCTCTCAAGTGTATC
TGTATCATTGAGAAGTGCATGTTGACATTCACCGCACTCTAAACAGCCTTCGCGATCAAC
GAACACCCATCTCCAGGGACATTTGTCACATTTTTCACCAACCACACCAGGTAAACATTC
ACAGTGTCCAGTTTGCTGGTTACAAACTGCTCCCCGTGAATATTTCTCGACGCAACCACA
AGATTCACATCCGGCAGTTGAATATTTCCAATATCCTGCTTCACATTCATTACATGTTCG
TCCAGTGGCACCGGGCTGACAGTAACATTGACCAGTTTCCATGTCACAATCGTAACCTTT
TGAGGCATTGGCACAGTTGCAATCAATACAACCTTTACCTTTATTGAATCCATAATGATT
GGGTTTACATGAATCACAAGAATCACCGATAACATTTGGGTGACATTCACATTGTCCAGA
GTAACGGTCACAAACGGCTGTACCATCAGGATCACATTGACAAGGTTTACAGTTTTTAAG
GTTAATCGCATCACCATAATAATTATCAGCACAATATTCACACGATCGACCGGCAGTATT
ATTAAGACATTTGATACATTCACCACTGAACATATCACATGAACCAGGATCCTTTGGATC
GATGTTGCCGTTACATTGACAAGGTTGACAATAA
>Pcit_ERR044692_fastq_contig_153
CACCATTCATGCGTCAAATGATGGGCCATATGACCTCGAATCCGGAAATGTTGCAACAAA
TGATGTCTATGAACCCACTACTTGCCAATAATCCACAATTAATGGATCAGATTCGATCAA
CAGCCCCCCAAATGGTACAGAGAATGCAAAGTCCAGAGTTTCAACAATTATTGACCAATC
CTCAAGCCCTAGAGGCCTTGATGAATATCCAACGAGGAATGGAGCAATTACAAAGAGTTG
CACCGGGAGCTCTATCTGGAATGATGGGTGGTCCACTTGGAGGTTTAACCTGTCCCTCGG
CTACTACCACTCCTAACATGACCACTACTACTCCACCAGTACCTAATTCAACTACCACCT
CAACAACAAGTACGGAAAACACAACGACGCCAACTTCAACCACCCCTGGATCAAATATTA
ACACAACCACTTCTGCTACTGTTGGTGCATTATCCCAATTAATGGCACAAATGTTAACTT
CGCAATCAGGTGCAAACCCTGGTCTTGGTAATTTGAGTAGCAATCTAACCACCAATACAC
AGTCTCTCGAGGAAAGATACCAAAGTCAATTGGAACAATTATCAGCCATGGGATTCACCA
ATAGAGAGGTCAATTTACAAGCACTTGTAGCTACCTTTGGTGATGTTAATGCTGCTGTCG
AAAGGCTTCTTCAATCACGCCCATGAAAAAAAAGAAAAATCAAAAACATACAATTGATGA
ATCAAGGAAAAAAAAACAATAATCCGAATCACACAAGATAAACAAAAACTAATGAAAAAA
AAGAGACATGAAGACAACACAACAAACAGAAACATTAATACCGCATAAAAA
>Pcit_ERR044692_fastq_contig_154
ATCGATGGTACAATAGAGACAGAGATAAACAGAGAGGAGGAAAAAGAAGAAGAAGAAAAG
TAAGAAAAGGTAAGAGAAGGAGAAAAGAAACAGAAAAAAAAGAGAGAAAAGGTTAAAGCA
AAAGAAGAAGTAAGAAAATGTGAGTTCGTGATGGTCAAGGGAAAATCGCCAATAATGTTT
AATCCATTGAATCGTTTCCATTGACACTTTACAAGATCCATTTTCTTTTAAATTTTGTGT
CTCCGATTTTATAGCAAAAATAAGAACTTTGAAAATGGTTCACGAACAGCTCATCATTGC
GGATGTTTCAGGGAAATTTATTGTCGAATTGCTATAAAGAGCTGGTGCTTTCATTGAATC
ATTTATATCACGACGGAATAAAGATAAATTTTGGGTGAATCTGTCTCTGTTTTTGGTGAG
AAGGTTTCTTTCAACTCCTCTCATTAGATTGTCAAACCATTGAGCCATCACTGGTTGTTT
ATCGGGTGGTTGTGAGGAGATTAATTGTTGTCTTAATTGTTGGAAATAATCTTCATTGAG
TAAAATTAAACCCAACAAGGGTCTTGACATTGACCACTGATTCCTACAATCTTCAAACAT
AATAATATTCAAAATGGTGGCTAACATTTGCTGTAAGATTTCCGGGCTCATTTTTAAAAC
CTTAAGGCAAGTTTCTTGCTCTCTACCAACGGAACTATTCATCTTGGATAACAATTTAAA
TAAATACGACACAATGTAATCCAGTGTTGAACAACATCCAGTGCAAACCATAGTGTCAAG
AGCATTAAGCCCTTCGGATATGGATGAAAGGATGTACAGGAAAATGTGTGGTTCTAAATG
GGCAAGGAAGTTCATGTGATCTTGAGCAAGACATTCCAACAGAATGTAATAGGTTTGGCT
TAACTTTGGATAGTTAAGTAGATCGGTTTGCGATATTGAAAGGAGTAATTTGATGAATAT
ATTTAATGCATCATCCAAAGCTGCATCACCATAGATTCTGAAGACACCAAAATTAACATA
ACCACCACAAAGAGCGGATTTAAGCATGGAAAAACAGATAGAAACACCTTTCAATTTACG
CTGGTAAATTTCATCTTGTGGAATCTCGCCCATGGTTAAGACTCGACTTCCAAAGTTGAC
TATCATTTTACTTGTTTCTCTGAATAAAAGAACACCATTTGGAGATGATACATCAAATTG
GAGCCTTTGAGAGCGATTTTGAACAAGTTCAGCCATCAATTTAAGAACTGGTGTAGTGAC
CTGATGTAGATGATACCATAGATCGATGGCTCGGTGGAAAATGGGAGTGTAAGCAGGATA
AATCCAATTAAAGAACATCATATAATTGGTTTTGGTATTGAATGCATAGACAAGGCCACG
AAGGTCTCTGGCTATTCCAATTAAAGCTTTCTTTGCTTCCTCTGTATCATAGATTGAGGG
ATCAGGTGAAAGAAGCATTGATCCAAGAGCATCGAAGGCTGCGGTTAGAGGCCTCATGAA
AACTTCAAATTTCTCCTCATCTTCACCGAGATCGATCATCAACAATCTACCCAATGATGT
GTAAAATGTTGATCGACATCGCATCTGATTGATTGGAGCAGCGTTGCTCAGGAATGGGAA
ATGATCACTTGCATGGTTGCTTAGGATGAACTGAACTTCCTCTAGTTTGACCAGTTTTCG
TACACTACTGTAGCCGACGGATAAATCATTGAGAATTTGTAAAGTTTTCGAGATGATCAT
TTCACTGACACCCCAATATTTTAGATTTGTGATTATCTTTCTAACAAATATGCTGAGAAC
TTGAGTTTCCTCGCTTAGTCCTAATACTTCTGATAGGCGACGATATACTTTTGATGTTTT
CTGAACTTGATCTCCAATGTAAATTTTACGAAATTGTTCAAAAAAGCTGAGAATTGCCAA
CTCTAACTCCTCACAAAAGCCACCTTGAGCTAGCCGAGCATCAGTTAACTGCATCAACTG
TAATACTCTGCAAGCCAATTCGCCATCCATTTGATCATGTTCTTCGGTGCTATTCAAAAA
GACTCTACCCCCAATAGCAGCACCAATGATATAAACAAGCCATGTGAGTTGTCCTTCAGC
AATTGTCACTTCAACTCTTGGTGATGGATTAGCACGTAACAACTCTTGGTATGTTTGTGC
GGTTTGATCAAACAATTGAACGATGAGTGCACAAGTTTTTTCATATTCACAACGAGCTAT
GGTCGATAATTGCTCTAATTGCTGTTGAATCATTCCAATATCTTCAAAAGGACTTTCTAA
ACCTTCATTAACAATCCGAGCTACTGCATCTAATCTTGACGTAATGTAGGCTCGGGTCAC
TTCCGGTGTGTAAGTTTCAAGAAGATGCGGTTCTTGGGCCTTAACGTAAGGTACAGATGC
CACCATTCTTTGCCAAAGATTCAACAAATAATGAATCGAATTGGGTGGACATTGGCACAT
CTGTAAACTTGTTACGGTGAATTTGGTGATAAGTGCGATTGTTTCAGCATAACCGTCGAC
CTTGACAAGCTCACTAAGCTGGAAATTGGATTTTAGACGAGCTAATAAGCGACAAAACTC
ATGATAACAACTTTGATCTGATAGTCCATTAGGATTTTCCAATATGTATCGAACACCATT
GACTAACTGCATCAGAAATTTGGCACGTTCTTGATTGCTGAACAGTGATCGGCGGACTGA
AGCAATTTGAACCAAGCAGGAGAGAGCTAAAGGTGATAAAGCTGACGGTAAGCACCGGTA
GAGATCAAAAAAGAGTTGAAGAGTATTAAAATCCAGGAAAGCTGGTTTCCAGTTTGTTGG
TATCTGGACCGTCGTAAGGTCATCAGAAGACTCATCAGGTGAGGTGCCAATGAAATCAAA
TATTAGACACGAAAGCGATAATCGGAGAAGTTGATGGATCAATGTTTTTTGATTTGTATC
TTCAAAATTGGTATTTTTCCAAATTTCCAAGGCTCTTCTCAAAAAGTCATGAGATATTTG
AAATATTTCATAAAGAAGTGTATCTCGAAAAGAAGAGGCTATTTTCCTTTGTTTTGCTAT
TGACCGACTTGCCTCATCTCCACTAATTTGATTAACTTCACATGTTAATTGAGATAATAT
TTGGACACCAATGATACAATATTCAACTGAATTTGATTCCTGTAGAAAGGGTCTTATCTG
AGGTAAGACATTTTTAAAGACACATTCATCCTTGACACATTCAAACCAGCCTGTTTTGGT
GATTCGCGCATATAACTGAACCAAAGCTTGGGTAACAAAATGAGCAAGTTTACCCCGAGT
GGCTAGATAATTAAGGACATAGTTTCGGATATCTAATCGCTGTTGAGGGGACAGAGCACT
GGGTGTTCGGCTGACAAGTTTTGTCAATGTCGTAGCAGCCAATAGTTGAGCATAAGAAGA
CACTCCTCTTTCCAAAAGTAATTGACACTTGTTAAGACAATCAGGTGAATTGCTAAATGC
GACCAGAGATGCTTCTGCTTTAGTTCGTTCCTCGGTGTTTGTCGCTTCGTATAATTGCTT
ACACATTATCTCTAATTGTGTTAGTTCCTGTTCATCAGCCATTTTGTAATCAATTGTTTA
ACCAATTAGATATAAAACATTAGACGATTGACCAAGAAGATAGACC
>Pcit_ERR044692_fastq_contig_155
AAACTATCAATCAATTTAAAGTTAATTAGTGAAAGTCAATCAGTAGTTAATTAAAGAATT
AAAAATGAAAGTTATCGCCGTTGTACTTTTAATTGTCTCTTCAAGTGCTGCCTTTACCAT
TAAAGGTTCAGGCTGTCCAAGTCCATATCCACCAACAAAAGGATTTGATGTCAACAAGTA
TCTTGGTAATTGGTATGAAATTGAACGATCACAAACTCCCCACGAAGATGGAGTAAGATG
TAACACTGCTAATTATGTTCTTAATTCAGTTGGTGGAATCAACATTACCAATTCTGGAAT
CGATAATACTGGACATGAAACAGCAATCGCCTTAGTCGCTTCCCAAGTTCGAGCTGATAT
TCCTAATTACTTTTCCGTCATTCTTGCTCCTCAATTACCTCCAGCAACTTATTGGATTGT
CGATACCGATTATGAAAACTATTCTGCTGTCGCTTGTTGTTACCAAATCACTCAAGATGT
TCAAATTTTCCTTGGATATGTTTTGTCTCGAGAGCGAACCATTGATTCCAGTGTAAGAAG
TGCATTGGAAAAAACTTTATACGACATTGGAGTTAATCAAATGTATGAAACTGATCAAAC
TAATTGTGATTCCATGTAATTAACAATCTGAAATAAT
>Pcit_ERR044692_fastq_contig_156
AAAACAACAACAATCAATTGATTTAATTTCAGTTAAATACTCAACAACTAATAATCATGA
ACAAATTTTCGCCTTTGGTACTAATTGTTTTACTCTCAACTGCATGCTTCATTGAAAATG
GATCAGCTTTAGATTCATCGCTCGAATGTGAAGTTTGTAGACAAGTTTTCACTTACGTTT
ACGGAACCATTGAGAAACCAGCGACCCAACAATCAATTGAAAACGTGCTTGACACCGTTT
GTGACAAAATCCTGTCCGGTGAAAAGGCCGCTACCTGTGAGAAATATGTCAATGAATATA
CACCTGAGATCTTGAATACCCTCGCTAAGACCACTGATCCCGACGAGATGTGTATCTTAC
TCACTATGTGTTAATCAATTGATTTCGGACCAATTGAAAGTTGAACAATTTAAACTTATC
ACAAGCGATCAAATGTAATTTCTCATTAATTATCATTGCAATTAAAAAATTTTCTTCATG
AATTTAATACACAGACAT
>Pcit_ERR044692_fastq_contig_157
TGACGAGAGAACTAAAAAAAACAAATTAGTGAGTTATGATTGATGATGGTAATTAAATTT
GATCATGAATTAAGGTTATGTGATGGGTTGAGATGGTAATGAACTTTGTTCATTACCATG
GGGATTGAGAGTACAAAACAAATTGATTAACTTTGGTGATGATTTCTGATTGAATGATTA
ACAAGATGGTTAATTGTGTGTTATGTTTTCGTGTAATTATCATTAGGATCTTTAGATTAT
CTTGGTTTTCTCCCTCGCTTGTTTGATGAGCTTTTAGCGGCGGGTGCTGCTCGTTTTCCG
GGTGTTTTACCGGGTTCATCCTTTTTCACCGGCGATTTAGCTGGAAGAACTTTGAAGAAT
GAATCTATTCGGGTCTGAGCGCTTTTGCCCTTCGATTCTTTGACTCTTTTGATTCCAGAT
CGAACTCGATCTTCACTGAAACCATTTTCTCTACATAGGAAATCGATCAATCCTTCTTCG
TCAATCTCTTTAAATTTAAGATCTTTTTCTGTGAAATGATTAACCAAAACATTCGGCTGG
AGGAAGAGCTTTCGAGCTCCTTTGAATAGCCAATCCTCTGGAACAGATTCTCGACTTCCA
GCCTTTTCTTTTTTGTTCTTTTTTGAACCTTTTCCTTTTGATTTAACATCTTTTTCTTCA
TCGTCATCATCGCCATCATCTTCTCGTTCTTCTTTCTCTTCTTCACTATCTTTCTCTTCC
CCAACGATATCTTCAGCATCTCCTTCTTCTTTCTTGATCTCCATTTCGTCCAATTTTTCC
TCTTCTTTTACATGAGCTTCTTCTACTCCATTTTCTTTCTCATCTTTGATTTCGTTGTCA
AGATTACCATTTTCACCATCATTTTCAGTATCATCTTCTTGCTTTACTTCAGCATCTCTC
AGTTTTTCCTTATATTCAATCTCAGGATCTATGAACTCAGTAATATTGAATCTATTTTTC
AATATGCCTTCAATTGAACCATGTTCCTTGATAAGATCGAGCCCTTTTTTACCACCAATT
CCTTTGATACTTTCACAATAATCACAGCCCATGAGGATACAAAGATCAACAAATTGATCG
TAAGTTAAATTTAAACCTTCCAAAATACGATCCAAGTTGAACTCTTTACATTTATCGGTA
TTTCCTGAGCTAAGATGCCTAATCAACCTTGGAGTACCGAAAGTTAGACCATCCATATCT
TCAGTGGCAACACCAAAGACAAGACCTTCTTTACACAATTGAGCACATTGAGCCTCAGCT
TCACTCGGGGCACAAATTATTGGAATACCAAGAAGAGTAAGAAGTTTTTTACATTCTTCA
TTGTGTTGACGGGTAACTCTCACTAATCTCTTGCTAAATTTGCCAATTTCTTCAACATTT
TCCGCTTCTTTCGCTTCTTTCAGTTTGGCCTCAGCTTCAGCTCGACGTTCCATTCTCTTG
GCAAGTTCACCTGATTTCATCACTGGTGCTTTTCCATCAAAAACATAGATTGGTTTGATA
CCATCTACCAAAAGCTTGATGGTTCTGTAAAATAGTCCAATAAGATGAGAGGTAGTGTTT
CCAGATTCATTACTCATCATTTGATCACGATTTCTAATGGCGATCATAAATTGGTAGATA
GACATACTTGCATCAATGGCCACTGTCCTTCCGAAATACGATTTCATTTCACTTTCCTTG
ATTGCCGATGGACAAATGTCGGCAATTAACTTACTTAAACCAGTAATACCCATGATGGAA
CAATTGATTAATCACAAATGAGAGAAAATAGAATCACAGTAGAATAAGAAATTGAACAAA
AGAGATTAAAAAGACAATGACTTCGTTGT
>Pcit_ERR044692_fastq_contig_158
GATCAGACAATCATCATCATCATCATCGATTTAATCACCGTCAATATATATAGAAAGTGT
CTCTAACTTTGTGGTTTACTTTTTTCTCTGTGCTGGTTTGTAACCTTTTACCTCTTTGAC
TCTTTGTCTTTTCCGCAATAAGCTGGACAATATCAAGGTCAAAATGGATTTTAGAACAAC
TTCTCGATTGACCCTTCTACTGGTCATTTTTTATTCTTCCATGGTTATTGATTCATCTAA
TGGTCAATTGCTCTCTGGAGCGTTTACTTCAATCAGAGATTTTAGGAAAAATATTCTCGG
TGGTATCTTAGGTGTTACTCCAATTTCCGGTGATATGATGTCCTATTCAGCGCTTACCGG
AGCCGCTCAGACCCTTGGTAATTCTCAATCCCTTGAAATTGCCCGACAATTTATGACCGT
TATCGCTTCGTCCATGGGTCCAATTGCTGTTCCCTATTCCCTTGATTTTACCCTTTCATC
CAACATCAATTCAACTTATGATTACATCATTGTCGGTGCTGGTTCGGCTGGAGCTACTTT
GGCCGCTCGATTATCCGAAAATCCATCAATTAGAATTCTTCTAATCGAAGCTGGTGGTGA
AGAGAATCTTTTATCAACCATTCCCGTTGCTGCCTTTTTATTACAAAAATCCAAGATCGA
TTGGTCTTATGAATCAGTTCCCCAAACTCGAGCGGCTTTCGGTCTAAATGGTAACAAAAT
TCCTGCTCCTCGAGGTAAATTGGTCGGCGGTGGATCAAGTATTAACTACATGTTATATGT
TCGAGGTAATAAAAGAGATTACGATCGATGGGGTGAACTCGGTGCTACTGGTTGGAATTA
CTCTTCAATCTCACCCTATCTTGTCAAAATGGAGGGATCTCGAGATCCTCAAGCTGATCG
TGGTTATCATGGTACAACTGGACCATTAACAGTTACCCCGCTCCAAGAACCTTTTCCCGT
TGATAAAGCATTTTTGGACGGTGTTCGTCAAGTAGGTCTCAAAGTTGGTGATCTAAATGG
TGAAGATCAAGAAAAATTCATGTACTCCCGATTCACTGTTCGTGATGGTCGTCGTTGTTC
AACTGCTCGTGCCTATTTAGGACCTGCTTCTGGTCGTCGTAATCTTCATGTTGTCATTCT
TGCTCGAGGTAACAAAGTTGTTTTCGATAATAATAAACGAGCCATTGGGGTAGCATTTAA
CAAAGAAGGTCGAACCTTCCAAGTTTTCGCTCGACAGGAAGT
>Pcit_ERR044692_fastq_contig_159
GCTTAAATTGTTATCGAAGGTCATTAATGGTTTTTATTCAATAGATTAGATTAACTTTTT
AAGTTTTTCAAATGATCAACTTTTAGATCAATTTAATTGTCATAAAATAAATCATTTTAA
AAACATAAAAAGTTAATCTAATCTATTGAATAAAAACCATTAATGACCTTCGATAACAAT
TTAAGCAGTAACGGCGATTCGGGCTTGAGCACAGGCCAATTCTTCACCACCGTCTGAGGC
GTACATGTGGAATTGCATGTCAGTTTCCATGGGTGGAAGCCAGTCAAGAGTTTCGACCTC
GATTTTGAACTTGTTGGGCTCATTGGCCTTCAATGGACATGCGAGGTAATCACAAGCGTT
TTTGGAGAGACCAGGATATTCAACGAAGAAACCAGAGACCTCAACTTGGACGGAAAGGGT
TGGAGCAGCAGCGGCAACAGTTGGGACAAGTTCACCGGTGATTGTGACCTTCATGTTGGG
CTTGAAAGCGCAGACATCGGAGTCACAGGGCTCGACGTTGATATTTTGGACCGAACCAGC
GGCGGGA
>Pcit_ERR044692_fastq_contig_160
CTGGTTCGGTTCGCATCATTCACAAGGTGAATTTCCAACAACAAAAGTGTAACTGTTTCA
ATTTAGTCAATTTGTGTTAATTATTTGGGCCAAAATGCAAGGAATCGCCAAGAACGTTTG
TAATTTCGTCTTTAATTCAGTTAAGCCTGGTCTCAGTTACTCTACCAACACCTTTAAATT
AATTCCTGCAATTAATAGTAGATGTCAACAGAGAAGGTATGCCTCCCAATCATCCGGCAG
TGTGAAACATGGTAAAATCGTCGCCGTCATTGGTGCCGTTGTCGACGTTCAGTTTGATGA
AGGATTACCCCCTATTCTTAATGCCTTAGAGGTTGAAAACCGTAAACCCAGACTGGTTCT
TGAGGTGGCTCAGCATTTGGGAGAAGGTGCTGTAAGAACTATCGCTATGGATGGTACTGA
AGGTTTAGTTAGAGGTCAAGCAGTTTTGGATACTGGTGCACCAATTACCATCCCTGTTGG
TCCTGAGACCTTGGGTAGAATTATGAATGTCATTGGAGAGCCCATTGATGAAAGGGGCCC
AATCAGCACTGATAAATTCTTAGGAATTCATCAAGATGCTCCTGCTTACACTGAAATGAG
CGTCGAACAAGAAATTCTTGTTACCGGTATTAAAGTTGTAGATCTCTTGGCTCCTTATTC
AAAGGGAGGTAAAATTGGTCTTTTCGGTGGTGCTGGTGTCGGCAAAACTGTATTGATTAT
GGAACTGATTAACAACGTTGCTAAGGCTCATGGTGGTTACTCTGTATTCGCCGGTGTAGG
AGAAAGAACTCGAGAAGGTAACGATTTATACCATGAAATGATTGAAGGTGGTGTCATCAG
TCTTAAGGACAAAACTTCTAAGGTCGCTCTTGTATACGGTCAAATGAACGAGCCTCCTGG
TGCTCGTGCCCGAGTCGCTTTGACTGGTCTTACAGTCGCTGAGTATTTCCGTGATCAAGA
AGGTCAAGATGTGTTGCTTTTCATTGACAACATTTTCAGATTCACTCAAGCCGGTTCAGA
AGTATCTGCTCTTTTAGGTCGTATTCCATCTGCTGTCGGTTATCAACCAACCCTCGCAAC
TGACATGGGTTCTATGCAGGAACGAATTACCACCACCAAGAAGGGATCAATTACTTCAGT
ACAAGCCATTTACGTACCAGCTGATGACTTGACTGATCCTGCCCCTGCCACCACTTTCGC
TCACTTGGACGCTACCACTGTACTTTCTCGAGGTATTGCTGAGTTGGGTATTTACCCCGC
TGTCGATCCCCTTGATTCAACCTCCCGTATCATGGATCCCAACATCGTCGGAGAGGAACA
TTACGGTGTTGCTCGAGGTGTCCAAAAGATTCTTCAGGATTACAAATCTCTTCAAGATAT
CATTGCCATCTTGGGTATGGATGAATTGAGCGAAGAGGATAAATTAACTGTATCAAGAGC
CCGTAAAATCCAACGATTCCTTTCCCAACCTTTCCAGGTTGCCGAAGTTTTCACCGGTCA
AGCTGGTAAATTTGTATCATTAGCAGAAACAATTAAGGGTTTCAAAGCCATTCTTGCCGG
TGAATATGATCACCTTCCTGAAGTTGCTTTCTACATGGTTGGCCCAATTGAAGAAGTTGT
AGAAAAGGCCCAAAAACTTGCTTCCGAAGCTAACTAAACAAACTGAAAATAAAACCCACC
ACTTAGAGAGATGAACAAAACGAAATGTTTTGGGGATAATTTTAAATAAATTAAATCAAA
TTAATCATTGAAGAAAAGATGCTAACATCCAACATAAAATCACACAACCATCACTGATTA
TACTCCTATTGAGATAGATGATATTAGGGTCTCTCCTTGGAAAAGCTGTTCATAAATCTG
TTATCTGAATAAAACCAATTCTTTCCTTAAATTCACTTTCTTCTTCCTCTATTCCCCTTC
TCGCCGATTAGAATCTATTAAAATTGAGTAAAATCTTTGTTTTAATAGATTCTAATCGGC
GAGAAGG
>Pcit_ERR044692_fastq_contig_161
TTCTCTCAGCATGTTACGTTGTAAGTGCCTGGAAAGACTGGAAAGAAGGTAAAAGTCAAT
GTGAAATCTGTATGGCCGAAACTGGAGCTTATTTGACCGATTTCAAGTTAGCCCGAAACC
AACAAATTCCCAAATTAACTGATACCTGTGGCAAATACCCAACCCCAGACGGTTCATGTT
CATCGCTCATGGAAATGTTCAAATACACTTACGATACTTTGGAATCTCGACTTGCCGCCA
AGGAAATTTGCGCTTTCTACGGAATCTGTACTTCTGAGACCACTATTGACACCAGTGATC
CCGCTATTCCCGCTGCTCCAGTTAGTCCCAAAGATCCATCAAAGGCTTACGACGATGCAA
CTTGTTACAACTGTAACATCACCGCCACCGTAACTTACCTTAATGTTGGTTCTTACGCCG
TTTCAATGAACGCTGGACTTGAAAACAATTGTCTCTCCTGGACCAAGGCCGGTATGTTCC
CAACCACTGAAGAGCACAAACACTGCAAAGACTTCATGGGAAAAGTTTTCGACAAATTGA
CCAACACTATTCGAGATAAATCAAATGTCAACTACCTTTGCTCAGATCTTTTCGATGTCT
GTCCATCTACCCAATAGTAAACATCAAACATGAAGCTAAATAAAAATTTGGAATTGTAGT
TATTAGAAAAGTTTTCGACAAATTGAC
>Pcit_ERR044692_fastq_contig_162
GATGATGATGATGTTGGTATTGTTGTTGTTGTTGGTGGTGGTGGTGGTGTTGTTGTTGTT
CCTGATGATGGTGATGCTACTGGAGATGGAGCAATAGATGTTGTTGATTGTGTTGGTTGA
GATTGTGAAACTGTTGATGTTGTTGTTGATTTAATTTGATGAGTGTTTCCGATGAATCTT
GATGGAGTTTTGATTTCATGCTGCATTAAATGTTGGTTTGTAGTTACTTTGCCTTAGATA
GTAAATGAATAATTGATGATGATGATTGTTTAGATGATGGATAGTATGAGAGACAATTTA
ACAGAATTCTTTTTCTCCATTTTCTGTTCTATTATCATTTACATGATCAACTGGATTCAT
GAACATCAAGTATTTCAAATCCATTGTCATCAACATTGTTAAACTTTACTGGGTTAGATG
AACCATCGTCACCCTCCAGTAATGGAGCATCTTCATCATCCTCATCGGTAATCTCATTCT
CGGTTCTCACTACCTCTTCTTCTTCTTCTTCTTCCTCCTCTTCTTCTTCATCATCCTCAT
CCTCGGTTGTTTTACTTCCTTTTCGATCGCTCCTCTTATCGTCTACTATGCTTTCGTCAC
CTGTTTGATCTTCTTCAGTCTTTTCTTTCTTCTCTTTCTTTTCTTTAGTTTTCTCCTTTT
TGTCATCCTCGGCATCTTCCTCTTTTGATCCATCATCTTTATCTTCGCTCTTTTTACTAC
CCTTATATTCGTATTGATATAATGGCCAAAAAGATTCCAAAACGCCAACGTCTTCGGTAA
GATTTGGGAGGATCCAGAAGTTGTGCTTTCCAAAAGTTAACAACCAAATTATAACAAATA
TAACGAGTCGGAGTATTACAAGTGAGAAGACAAAGAGTAAAAATCCTGCACCAGCTAAAC
TTAAATAATAGACAAAATTACGAACGGGCTTAGGCCATAACGGGAATAGACATATAGCAA
TAGCTGCAATCACAAATAATGCTCCAATGAACCAAGTCTTAACGGGAATTGGGTCGTATA
TCCAAACGTAAGGATGATTTCCATCGACAAATATTTGCTCTAGATGCATGTCAAGTTTTA
CTTTCTTTTTCTCTTTTTTTCGCTCTCCATCTTTTCCTTCCTTTTTCTCTTTACTTTCTT
TATTGGTAAGTTCCTTGTCACCTTTATCATCTTTATCCTTTTCAGTGTCCTTAGATTCAT
CTTTCTCATCTTTGTCATCTTTTTCGCTTTTACTATTTTCTTTAATTTTGTCCTTTTCGA
CTTCTTTGTCTTTCTCTTTTTTGTCCTTTTTCACTTTATCCTTTTTCTTTTCTCGATTAT
CTTCGGCTGCGGAGCTTTCTGGAGGATCATCTCCACGTTTTCGATTATCTTTCTTACTAA
CAATTATTGGCTTTGCTCGATGGAAAAATTGATGGACAAGCATTCTTTGCATGTAGCCTA
CAACAGAATCTCTGGTGGTGAACATTGCATCTTCACCTTTATCATTTTTGGCCCACTTTG
AGTCAAGAAGACAGTCTATTGCCTTAGAAGCAATGAAATAATCCACTTTGTGGCCTAAAA
GTGTAGTCCTTTTAGATGGTAGTTTACTTCTTAAATACTTGGCAACCTCGAATTCGATTT
TTTGAGATTTGTCATCTTCAACAATCTCATCAATCTCTCTCTTCTTTTTACCTCTTCTTC
TTTCAGCCATGATTATAAGTCAATAAATTGATACAATTAAAAAGAATAATTAGAGAAAAA
CAATTGATTTTAACCGAAGAGAAAAAAACTTAAATGGCAACAGAAATGAAGAGGAATTGA
AACAAAC
>Pcit_ERR044692_fastq_contig_163
GTAATCAAGTTAGCAAGTAAAACTTTTAATTACACCGCAATTGACAGGGTTAACCGGCCA
AAGACACATCACCAAATTAAATCAACAAGAAAATACTTTCAATTAAATGAAATTATTTGT
TTAATTGTTAAATCTAATTAGGACTAGTTGTGATTAATTAGTCAACCTTTGGCTTGACTT
ACCTTCCTAGTCAACCCCAGTGTTGTTGTCATTTGATTTTGTTTTGTTCTCTTCTCTGTT
TTGGATTTTTTCTTCTTCTGTTTCTATGAAAAGAAAATCAATAAGAAAAAAATAAAATTA
TGTGTCAATTGGTGCGTTCATCATCTATTCGGGATTCCATTTCTAAAAGTAAAAGTAAAT
CAAATGAATCTCACTTGATTGTTCGTAAAAGTTTATTGAGATTCTCTATTCTTGGTCTTG
CCTGGGTGATTGCTTTCTGTTCACGTTTATTTGCTGTCATTCGTTTTGAATCAATTATTC
ATGAATTTGATCCATGGTTTAACTATCGAGCGACCCATTATATGGTTAAACATGGTTTCT
ATAACTTTTTAAATTGGTTTGATGAGAGAGCATGGTATCCACTTGGAAGGATTGTTGGTG
GAACTGTTTACCCAGGGTTGATGATAACCTCTGGTTCCATCCATTACATCCTGCAGCTAT
TGAATATTTCAGTTCATATTCGAGATATTTGTGTATTCTTAGCACCCGTATTCAGCGGTC
TTACGGCCATTGCAACTTATTTATTAACCAAAGAATTATGGAATGAAGGAGCCGGACTAT
TCGCCGCTTGTTTTATTTCCATTGTACCTGGTTACATAAGTCGCTCTGTCGCCGGAAGCT
ATGATAACGAAGGCATTGCAATATTTGCTCTAATGCTTACCTACTATCTATGGGTGAAAG
CTGTCAAAACAGGAACCGTCTTTTGGGCTACTTTATGTGCCCTTTCATATTTTTATATGG
TCTCTGCTTGGGGCGGATATGTTTTTATCATCAATTTAATTCCTTTACATGTTTTCTTTT
TACTCTTAATGGGAAGATATTCAACAAGGATACACATCGCTTATACTACCTTTTTCATCC
TCGGTTTACTTCTTTCCATGCAAATTCCCTTCGTTGGATTCCAACCTGTTCGAACAAGTG
AACATATGGCATCAGCTGGAGTTTTCCTTCTCATTAATGCTTATGCGGCTATAAAATATT
TCCAATCAGTTATGACACGACAAGAATTTAAATATTTCTTTCTCACTGCTACCGTAAGTG
TTGGATGTGTTGTATTCGCTGGAGTTGTTGTCTTAACTTATGCTGGTTATGTTGCCCCTT
GGAGCGGTCGATTCTACTCTCTATGGGATACTGGTTATGCTCGAATTCACATTCCAATTA
TTGCTTCAGTTTCTGAACATCAGCCGACAACTTGGTTTTCCTTTTTCTTTGATCTTCATC
TTCTTGTACCAACCTTTCCAATTGGTCTCTTTTATTGTATCAAACAAGTCAACGATGAAA
GAGTTTTCATCGCCTTATATGCCATAACAGCTTCTTACTTTGCCGGGGTCATGGTTCGTC
TTATGTTAACTTTAGCTCCAGTCGTTTGTGTATTAAGTGCTATTGCTTTCTCTGAGTGTT
TCTACTTTACTTTACAATCAGATGATAAACCAAAGGGTAACCGTAAATCTATCCAAGGAG
GTGATAATGAGGATAAAAGTGACAATGATGACAGTGATGATGAGAAAAAGAGAAACCTTT
ACGATAAGGCTGGTAAAGTACGGAAAATTAAAACTGATGCTAACAAAGATCTTGGAGTTG
GTCATAATATAAGAGCAATCGTTTGGTTTGGTCTATTTGCTATGCTTGTGCTATTTGTTG
TTCACTGTACTTGGGTTACAGCTAATGCTTATTCAAGTCCAAGTATTGTATTGTCAAGTT
ATGGTTCAGATGGCTCTCGAGTAATTCTTGATGATTTCCGTGAAGCATATTACTGGTTAT
CACAAAATACCGCTGACGATGCACGAGTTATGTCTTGGTGGGATTATGGTTATCAAATTG
CTGGAATGGCTAATCGAACAACGTTAGTTGATAACAATACTTGGAATAACAGTCACATCG
CTTTGGTTGGTAAAGCAATGGCCTCAAATGAATCTGCTGCTTACTCAATAATGAGATCTC
TTGATGTTGATTATGTTCTGGTTATTTTCGGAGGTGTCATCGGTTATTCTGGTGATGATA
TTAACAAATTCTTATGGATGGTTAGAATAGCTGAAGGTGAACACCCTAAAGATATTAGGG
AAAGCGATTATTTCACTGAGCGAGGAGAGTTTAGAGTTGACTCGGCGGGCTCACCAACAC
TTCTTAACTGTTTAATGTACAAACTAAGCTATTATCGCTTTGGAGATTTACAGATCGATT
ATCGAGCTCCGGCTGGATTTGATAGGACCCGAAATGCTGAGATTGGTAATAAAGATATTA
AATTAGAACATTTGGAAGAAGCGTATACAACCGAACATTGGCTTGTAAGAATATATCGAG
TAAAAGAACCCGCTAATAGACCAAGAATTCGTTATCCTGACAGAAAATTGAAACCGAAAA
ATATATTTTCCAGTAAGAAGACGAGCCGAAAACGAAAAGGAACCATAAAGGATAGACCGA
CGGTCGTTAAAGGAAAGAAAAACACTGCAACTTAATTTAACTAAAATTGGATTTACAATT
AACTAAATAAATTTCCTAACACAAAGAAAAACACACAAAAAAAGACGGGAGGATAATAAG
CAACGGAATATGTTTGATTTTTGTCATGAGAATCAATAAGATTTTGAGTGCCTCGGGCAA
TCTTTTTTTTTCAATTTCAATTGAAAGTTAATAGTTAATTTTATACAATTTTTTGTGGTA
CCAATCCAAGATCATTGATTAACGGACTGCTTTAACGAAGCC
>Pcit_ERR044692_fastq_contig_164
CATCATCACCATCACCATCTTTCATACTCCCTTTCTTTATAATCTCCTTACCCTAACCAA
TTATTTCACCATTCACACTCCACCATTATACTTTTGCAACCATTGAGTTGATCAATTTTC
TAGTGTATCATTGTGTCATCTTTATCCCTTAGATGTATGACCAACAACCCACCGGGCAGC
AACAATGCCCGGTTATTGAACCAACAGTGGAAAACATTGAAATGCTCATTTATGAGCTTT
ATTATTGTGGTGAGAGAAATGTATTTGCCAATAAACAGTTGACTCTGTTCCAAAATTCAA
AGGAATCATGGGATTTCTGTTGGTTACTACTTTTACCCAGTAAACCTGTTGAGGTTCAAC
ATTTTGGTGCCTCTTGTATTCACCATAAAATAGCCAAATGTTGGCATGAACTGGATAACA
ATGAGGAAATTAAAATTGCTCTACGTACCAAATTGTTGGATACCCTTTGCAAATACATGA
TGGATGGTAATCTACGTATTGTTCAAACCAAATTGTGCGTTGCCCTTTCATCTTATGTCA
TTCGAACTGTAGACAATTGTTGGCCCACTGCGGTTTGTGATCTCATTGAAAATTTGCATC
CTGGCAAATTATCTCACATCCCGGTTCCTAAAGTCATTAATACCCTTGTGGAGATACTCA
CTGTAATACCTGAGGAGTTCAACTCAACCAATATGTCCTACACCGAGAAACCAATGATTC
GTCAACTGTTTATCCAATCAATTGATCATATTTTCAGTGTAATTAAAACAATCATGGAAC
AACCAAATTTAGGTGCTGATGTTAAACACATGGCGATTAAATGTTTCGCCAATTGGTCAC
AAAATTTTGGTTCCCTTATCTTAAGTGATCTTCATGATACTATTATTAACCTTATACTCA
ATGAGATCAGTAATGAAGAGCTGTCAGTTTGCTGTGTTGAGGCGATTACCAACATCTATT
CCCACCCCGAGATACATCGATATCCTAATACGGTTCTCAAACTGATTGACAAGATAATAC
GATTTGAAGATCTTCTCAATTCAAGTATTAAAGATCAAAACATGTTCCTTTCAGGAACCT
TATACAACCTTTATATTAGTATCGGTGAGACCCATTCCCGTCTCCTTTTGGACACCATAA
TTGCACGTGAACAATGTCGAGACAATATCCTCAAATTATTAAGAATAATTTTACAATGTT
CTGCCACCGCAGGCTATTATCCAATAGATGAGACCTGTAGTGAGCAAGCATTTAACTTTT
GGTACACCTTTCAAGATGATATAATTGGAAGTGAACAGGAAAAAATTCCAACCTTTCTAA
CTCTATTCAATCCACTTTATCATTCATTGATTGATACACTTCTGGTCAAAGTTCAATATC
CTCCGGATTCTGTTTACTCAAATGATTGGACTAGTGAGGATAAGGAAAGTTTCCGATGCT
ATCGACAGGATATTGGCGATTGTCTAATGTACTGTTACAATATGCTTCGAGTCTCCATGT
TATCCTCCCTCATGTCCCATTTTACCCTCTCTCTTAATCACATGAATCAAAGTTTGACCA
CCGGCTCCGAAAAACCCTGGCAATACCTGGAGGCGGTTATGTTTGCTTTTAGTTCAATCG
CTGAGAACGTGGACATTACGGAAAGTGTTTATATAACAAAACTATTCGAGTCACTAAATC
TGATTCCTTTTAATCAGCTCAAATCACCTCGTCTCATTGCAACCATCATGGAGATGTTTG
GATCTTACTGTGAATGGATCTACAATCATCCCGAATTTCTACCCGGGGTTCTTTCACTTC
TTCTCATGGGCCTAAAAAGTGATCATATCGCCATTGTTACCTCAACAATGGCCCTGAAAG
ATATTACCCGTGAATGTCAACCCCTTATGGTGCCCTATGCCCATCAACTGTTAACTGCCT
GTGAGGAAAGTTTAAGGCAAGAATCTCCCTTAGCAAACAAGGAACGATCCCGACTCATGT
GTACCATTGGTCAAGTTTTAACGGTTATGCCTCATGATTATGTGATGAACTATTTAAATG
TTATTCTACCTCCAATCCTCCATAGTCTCCAAGAATCTCTGGATCCCAAAATCTCCGCTT
GTACCAATTTACCCTCAGTTCGTAATATTGTTGTTGCTCAGGTCAACATGTTGACAATGT
TATTTGCAACCCTTGACCCTGACTTCAAACAGGTCGACCCCGAATCAAATGAACAAATTA
AAGTCAGATTTAAAGAAGAGAAAAGAGAAATGCATCCTGGTTTCCCGGTTTTCAAAGAGA
TTCTCCCTCTACTTAATGGAGTGGTTACTAAATGGTCAGCCGACGAAGCGGTTATCGATG
CAGTCTCTGAGTGTTTTAAACGATCCTTAGCCAATCTCCTTGACCATGTGAAGCCCCTTG
TTATGGACATTATCTCCATGATTAACTCAGTCTACTCAATTTCCTTCCAACCCTCTCTCC
TTGACATTCTTAAACAAATAATGATTCTTTTTGGAACGGATAGTGACCTGCAACCCTACC
TGATACCCTTTTATGGTCAAATATGTAATTTAACGGTTGCAAATTGTGCTGATGTGAGAC
AAAATAGTTCCTTAATTGAATTCTTTTACTCGGTGACCGCTTTAATAATGAAAAAAGTGC
CCATTGTTCACAAATCGATGGATATTGATTCCCTTTCAATGTTCCAATGTGCTATGGCGG
CGCTTATAGCTGCTGAGAAGCCCACTGTTCGAGCGGTGACAAGTTTTATCACAGAATTTA
TCCACAAAAGTCGGGACCAAGAGCAATTACAACGAATAGTCTTGTCGGAAGGTGAATCCC
TGGTTGGTCAAGTGTTAAACGTTATCGGAGGCGATTGTTCACCTCGAATCAATGTTGACT
TAATGACCGATATCTTAGTCGCTCTTAATTCAAAGTATCCAGAATATTTTTCCCGTTGGT
TATCTGTATATGTAAATAAGCAAGATTTTCCAACCGCCAAAGCGTCGACCGGAGCTAAAG
AGCTTTTTGTTAAATCAGTTCTTCGAGAGAAACGAAGTAAACGAAAGATCAAAGAGCTTG
TCAACGAATTCGCACTAATCTGTCGAGGTCTCATTGGAACCGAATATGCTCAACAACAAA
TTAAGCTACCATACTAATTAACTAAATTTGAAAATCACCAATGAAAACAAACAATGAAAC
AAAAAGTTGCAGTTAGGAAATAATTACTAGGAAAACCAAACAATTAAAAAGAAACAAAAA
ATCCAACAATGACAATGACAATGACCATGTCAATTGATAATGATGATGTGTAAAAGATGA
GATATAAATATTTAATTATATATTTATATTTACACAATTAATTACAGTATTTGATCAC
>Pcit_ERR044692_fastq_contig_165
TGTAGTTGTTGTAGTTGTTGTGGTGTTTAAATAAAGATAATCTTGATACAATTGGGACAA
AAAAAGGTAAATCAAAAATTGATTCTTCCAATTAACATGATGGACACTTGGTATTTGGAA
AGTGTATTTTTTTGTGTGTAGAGTTTGTGATTAAAGGTATCAATAATAATAATAATAATT
AATATTAAGGAAAAAGTAATGGATTTGACTATTTATTGGCCAACTTATCAACATCAGGCC
AATCCATTTCTTTTGGGCCTCCTGGTGTGCTACTGCTAACAGGGGCTGTGAAGCATGTGG
TCTCCTGTAAATGTCGCGCTCGAGCGTGAGCTTCTTTAACAGGGTAAAAATATGGATGAT
CCATAGCTTCCAGTGCCGAAAGTCGCTCTTGATGATCATAGCGAAGTAGTTTATCCAGAA
AATCGAGAGCTTCAGCACTGACCAAGTGACTATTCTCTCCGTGGATGAATCTTTCCCATC
TTTTCCTTGAGTGTCTTCCTAGTATATCATTGAAACGAGGATCCAATTCAATTTGATATT
TCTCCAAATATTCATACAACTCTTCGGTACCCAATACTTTGGCAATACGAACAAGCTGAT
CATAGTTATCATGTCCATGGAAGAAAGGTTCCTTACGGAAAATCATGGAAGCTAACATAC
AACCAAGACTCCACATATCCAATGAATAATCATACATCTGATAATCAACAAGGAGTTCTG
GACCTTTGAAGTATCTTGAAGCTACTCTAACGTTGTACTCTTGTCCAGGGTGGTAAAATT
CAGCCAAACCCCAATCAATAAGCCGCAGTTTACGTTTTTCATGATCAATCATCACATTAT
GAGGTTTCACGTCTCTATGCATAATTCCCATACTATGACTATAATCCAATGCTCTTAATA
ACTCATACAGGTAGTATCTAATATCGAAGTCAGTTAATGTTTGGTAAAGTTGCTTGAAAT
CCGTATTGTTGACATACTCAAAAATCAAAGCTGGTGTTCGCGACACTTGATCTTTAACTA
CAGCCTGAAGGGTGATTATATTTGGCCCGCCTCTGAGGTTTTCCAAAATTTTAATTTCTC
GCTTTATCTTCTTCTTTTTGACAGGCTTCAATATTTTAATGACACATTTCTCGTTATTGG
TAATATTTACTCCTTCAAATACTTCGGAATATTTACCTCTCCCTAATTTTCTTACTAATT
GGTAATCATCTTGATTCTGCCATTCGATTACATGGCTTTCATAGTCCCAATAATCTCTTG
GCCGGTGAGTATTAACATCACAGTAAATCCTACTTTTGGAGGGCATAGGCATCTTCTTTT
TCGAACTGTTCTTCTTATTACAATTATTTTGATGGCTGCTGCTGGTGAAACAATTACTAT
TACTGCTGCTGCTGTTACTCTTGCTTCTTCTTGATGTTAACACGCTTCCACAATCACTTC
CACCACCACTATTGTTTCTTGACAAACTCGCAACGATGATACCCCGGGTTATACTCAATT
GGAATACGGATAAAACCTCTTTCACCTGAACCAGAGGTAATCGTGTTAAATTAATTGTAT
ACAAAATGGTCACAATAAATTGTAATTTTAACAACACAAAATTAATTAAACATCTAAATT
TGATAAATAAATCGACATAAACAATGAGAAAAAAAATCAAACAAAAACC
>Pcit_ERR044692_fastq_contig_166
CCTTCCATTATTAATGTTATCTATTTGTTTTTATCTTCTATTCTTCTTATTCTTGAGAAG
ACAAAGAGACTCTTCACTTTTGCTTCTTCAACCGTTTCTGCCTTTTCTAGTTTAATCAAT
TTAAACTAAATCATAAATCAAGAATCGACAATTGATCCTACTTTTTTTTTCTTCTACATT
TGGACGAACGACGTTTTCTACTTGAGAATTATATTACATATTTATATAGTCGATAAGCTA
CAAGACACTACCACTTAGTCATCAAAACTTCGCCACCATCACCATGGATCAGCTATTTAG
TAGCCTTAAAAGTTTCATTAAACCACAATCATGTATCACGGATAATCCAATCTTCCGATT
ACACTATAAATTTAGTGTATGTATACTGGTCGCTTTTAGTATAATGGTAACCGCTCGTCA
ATATTTTGGTGATCCAATTGATTGTATTTCTCGTGACGATATACCAAATAATTTATTGGA
TACCTTTTGTTGGATTCATACGACATTTTCTATCGATGAAGCCTGGTTCAAAAAGGTTGG
CTCAGAGGTTCCATATCCTGGTGTAGATAAAACCACCGAGGGAAAGAAAAAGGTTTACCA
TGCTTACTATCAGTGGGTTTGTTTCGTCCTATTTTTCCAAGCGCTCTTCTTTTATTTACC
TCGTTACTTTTGGAAAACCTTTGAAGGAGGTAAAACTCGTAATCTAATTCTTGGACTTAA
CAATCCAATTATCTCTGATTCTGATAAAAAGAAAAATTTGGATCTTCTTATTGATTATCT
TCATCGAAATATGAAACATCATAATTTCTCCTTCTACATGTATTGTGTTGCCGAAGTACT
CAACCTGCTTAACGTTATTTTCCAAATGATTGTGATGAACCGTTTCCTTGGTGGTGAATT
TCTTAAATATGGAATTAATGTTCTCGCCTTCTCTGAATGGGATTGGTCCCTTCGATATGA
TCCAATGATTAAGATTTTCCCTCGTTTAACAAAATGTACCTTCCACCGTTATGGTTCCTC
TGGTGATGTTCAGAAACACGATGCCATGTGTATCCTGCCAATCAACATAATTAACGAGAA
AATCTATATCTTCCTCTGGTTTTGGTTTGTTTTCCTTTTCTTGATTACCCTTGGTAACCT
TGTATATCGAGTATTAACCATCGTATCCTCCAAAATGAGACTCAGTAAGGTTCAGACAAA
TTGTCGATTAGCCAATCGAGATGCTCTAGAGGCGATCCTTAAACATGGTGACATTGGAGA
TTGGTTCCTTCTTAATTTACTTTCCAAAAATTTGGATGCAGTTAATTTTAGAGATTTAGT
TAATCAATTTTTCCGACGGCTCGAGGGAGGTAAAGCTGCTGATGCTGCTATTTAAGAGAC
AATCAAATTAACAACCTAAACAATTAACAGAAAACAAGAAAACAATAATCAGAAGATGAC
GATGAAAATTAGGAAAAAAAAACATTTTTTTCGGAAAACAATAGGTGTACATCCCCATTC
TCCCTCTTTATCTCCATTCTGCTGCTCATATTAAGATCATAATTGATTTATCATCATTAC
TAAATTAATCCATTATTATCTTCAGCTCTTCTTCCTGAAAAGAACTTGTTAAAACCTCTC
ATCTCTCTCGCCATCTCATCAACAATCAACATCTAATTATGAAAGAAAACCAATCATTAC
TAATCTACACACACATACTACAACTCTCGACGAAACGATCACTACCAATTTCTAGAGAAA
CAAGAAAATGGATTAATTTTCTTACAAAAATTTAATCTCATCTTTCAACGTTTTCGAAAA
TTGAACTTTAATACCTTTACGCAATAATAGAGCAACAATCAATCATTTTTTTTGCGATGA
TCAACAAATTACCCCACCAATTTCAACGAAAAGCAAATAAGGAAATCATCATTGGTAATC
AACTAATCAACAACAACGATCCAATTTTCTTGGAGACAATCAAAGTGAAACGAACAACGA
AATCTAAGACGCAACTAATCATTTTTTTTTCTTCGACTTTTGCATCATTTTTTTTGCAAA
TCTAATTAACTACAACAACGAATCAACGGCAATTAAGAGTCATAATTATTTTTTGGATGA
TAGATTTTTTTTTCTTTTCTATAACGAGTAATTTTTGTTCTATTTTTTAATTTCTATTCT
TAATTACAAAATACTGCACAAATTGAATTATTAATATATATTTAATCATCACTTATACAA
CAACAATTAAGGAATCAATCAACACACAAGCTACCCCACATCTCATCTAATCAACTCAAC
AGTCAACATTGGGACCAACCAGCAATTAACTTTAATCTTTAACTTGAAGACAATTGGATT
TAATCACAATGACCAAACTAATCGGGGACCATTTTTCTGCCTTATATATTTCTTATTACT
TTAAAACGTCAACAATCAAAATTAATTACCAAGATTAATTAACTTTTATAGACTCAATCA
AAAGCTCATAACACTTACACAGCAATTGTTGCCTTAATTAATTATCTAGTTTCTACTTCC
AATCATCATCATAATTAATTAATTAGATTCATCTTCCATTGAATCTTTACCTCTTCTTCT
GCCTTATATTAATCAAACACAAACAAAAATGGTTGATTTGTTTGATTACAATCAACAATT
AATTCACCAATCAATGCCTTTTTTGCTATTTAATCTGAATTAATTGTTGATTGTAAT
>Pcit_ERR044692_fastq_contig_167
CGATGAGAAAATGTTTAATGATTGAATAAATAGTGAGTGCAATAAAAAACAATCAGATTA
ATTGTAATGGTCCAAAAACTTTTTTCGATTTGACTAAAAGCCAAATTTATTCTTTTTCTG
GGATTTTTCTTCGTTCACTTTGAACTTCGTAATTCGAGTATCATAAGCATAAGCAGCGTT
CATGAATCTCTTGATTCGAGCGATTTGTTCCTTCACTCTTCTCTGTCTTTCCGCTTTGTT
CCATTTTCTTTCGTGTTCACGTTTCGCTTTCTGAATGATCTCCGAGTTAAATAAATCGGC
CTCTTGATAGATCCATGGAGCGATAATCGATCTTCGAGACCATTCACCATGTGAACGACG
AACGATTTCCTCTTGGATTTGTTGGTGGACTGATAATTTTCTTTGGGGTCGTTGTTGAGA
CTCTTTTTCTTCCTGAATCTTTAAACTCAGTGGAACTGAACATCCATCAGGAATTCCAGC
TCCAAATCGCTTGACCACTCGATAACCAGCATCGGAAAGTGTATCATCATAATCAACCAT
TTTAACCACGGAAAAGTCAAACGTTTGCTCAAAACAATCAACAAGCAAAGATAATTAAAA
AAACAATAAGATGAAGTTTCAAAAACTGTCAAGGATTAGTCACAATCACAACTTGATGAG
AATTGTCACAAATTAAAAGTTGAATCAATCACAAAGCGATTAATGAAAGTTGTTCATTTG
AAGGATAATCTTTTAATCCAGTAAAAGTCGCAATCAAAGTAAAAGAGTCAAT
>Pcit_ERR044692_fastq_contig_168
TTGAGATTTTAGAGTTAGGAGGCGGGTTTGAAGCTAGACCATTAGCAATAGCTTTAGTCA
CTTGACTCTTATAAACTGGCTTACCCATGCTCATGTCAAAATTCTTCATTAATTCCTCAA
TCATATCACGAAAATGTGATGGTTTCATGTGAATGGCAAAAAAGTTAATAATGAACCAAT
TTCCCACAGATTTAGATAAGAATTTTAAATGTTTCTTATCAGTAC
>Pcit_ERR044692_fastq_contig_169
CTCTCGATGGTAATTTCTTTTGTTGGATTAAATTAACAGTTAAACAAAAAAGGGAAAATT
TAAGGCGCAATTTAAATCATTTCTCTCTCTATTAATTAAGCCAATTTGATGATTATGATT
GTTAATGATGATGATGATGAGGTTTTCATGGTGTTAATTGTTTGTTCTTGTTAATTAAAG
GAGGAAATTATCGGTGGAAGGCTTTTGATGATTGGGGAAAAACTGATCTCAGATGAATAT
GGTAAAGATATGAAAAGAGTGACTTGTAAACCTTAATTATTTTCATTAGTTTTTGTTTTG
TTGTCTTGTTACAATTAAACGATTGTTATTATTAATTGTGTTTGTTTGTGTGTATGTGTG
TGTGTGTGTTGTTAAAGCTTCAATTTGGACTATCCAATATCAGTTGGTGTGATGATAGTA
CATGCATCTTTTTTCGTAGCTTGATTGTGAGTTCAATAAATTGTCTTTGTTTCTTTTCCT
AAGAAATGGTAGTGCTTGAGATTGATGTGTAATTGGTAACTATTAGCTTTCGTTGGAGGG
AGGAAATTTGGTTGATCTTTTCCAGGGTGGGAACGAGAGAAGGGGTAGGATTTTGTGTTT
TCCATAATGTACAAATCAAGTGAGAAGAAAATTTATAAATAAACCAGATATACACAGTAA
TTAATGTATTTGTAAAAAAGGGATTTTCTAAAATTTGTAGGGACTGACTGATGACTGGCT
ACTGGAGGTAGAATCTCGACGAGAAGGTCCACAGGTATCGCGATTGGCCACACTCTTTGA
TTGATTAGATGCAATATTGCTCGATTTAAGATCGATAATCTTTGAACTAAATGGACCCTC
GCCAGGTCCAAGATGTGAGATATGGCTGAAATCAGACGGACCACTGATTGGTAATCTTGG
TGTCTTTCTTGGTACATCACCAGTGACTCCTGCTGCAGTCTGAATAATCCGCTGGGCTAC
AGTGGACCCATTGACTAAGAAGGGTTTACTATCATCACCTTTGGCTTGAAGTAAAAGATG
TGACCCATTGATTGTTGGTACAAATTGGACAAGCGTTGGGAAATCATTGGCATTGGTTAA
ACCTAAAAGATAACCTTTACCGTGTTGATGGAGAGGTTTGGTTGCCTTAAGGTTAATTGT
TTGAATCCATTCGGTGGTTTCAAGATCAAAAACATTGATATGAGTTGGAGCAAAGGCTAA
AAGTAATTGAACTTGTTTATTATTTATCTCGGTTTCCAAGGAGGCAACATAACTTGGTTG
AGATGGGAATTGAAGTTCAATGGGTCGTGTACGTTTTCCAGATGAATCAACATAAACTCC
ATAGGGAGCAAAAACAAGTATCCATTCATTTTCATTGATTTGTCTTGAAAGTAAAGCATC
AATTGGATTTTGGATTAAGAAAGATAATTCTTGACATTCTTGATTAACCAAATAAAGTGG
AGGTTGTTCTCGATGGTTAATCTGATAAACAACAAAACTAGATTTGGTACCAATGGAAAC
CATATTGTCCACAATTGAGAGAGTTTGTATTAAAAGAGGTAATTGGATTTCTCTCCATAG
ATTATATCGGGTTCTTTTACGGGTAATCTCATAAAGGATTAGAGTCTTTTTAATGGCAAC
ACAAATATAAGTAGTGGTGGGGAGATTGGCAACAGCGAAAAGATTTGCCCCTTTGGTTTC
AGGTATTTTTATCCATTCAATACCATCGTTGTCAAGGCCTCTGATTGGTATTAATTTGAT
ATGTCTTTGTTTACCAGCTAAAACAATTATCAGTTGATCATTCAGAGAGTAGTGACATTG
AACGATTCTCTTGGAATTTGTTAATCGTCTTGCCGTGCAAATGTCCAGGTCACAGCAAAG
GAGACAGTCATCACAGGCAATAAGTAGTCGAGTCTCATCGATAACACAACAACTATTGAT
GTCGTTGTGATGTCGAAGGGCAGATATTTGGTAGGAATTCAGGACAGAATAAGCTTTGAG
CGGATTTCGATAACTAAGTTTATTTCGTCGGATGATTCGATGTAGTTCGTGAAGAGCATC
AATCCATCGGTTTTTTTCAACCTCTTTATCGGTCAACATTAATTGGGTAAAATTTTGATC
AACCCTATTTGAAACCATGGATGTTGTGATTCTAAATATACAGGGTATGTCTTTCTTATT
AGCATGGATAACATCAGATTCTTGGACTCCACTTATACAAAATCTTTCATCTCTCATATC
GATAACAGTGTTTACGGAAACCGGCGGGGTAACTGTTGGACCACTAAGGGTACCATCAAC
TCCAGACCCAGAACCACTTCCATGAGAACCATGGGAAGGATAATTATTATCACTACTAGA
GTAAAGATCGTAAAGGAAAAGCTTAAAATCACAGACAACGACAAACATACGGATCCAGCC
TTTACGAACTCCACCCCGAGCCTTTGGTATCTTAACGTATCCTTCATATGCAGTACCGAT
TCCTCGTGAAGGATCAATTCCTTGAGGACGTTGGCTTGTGTCATCACAGGGACACAGTTG
AATACCCTGAGAGGCACAGGCAATATGACTAACAAATCCACAGGTTTCACAGATGAGACC
TTGTCTAATTAAACCAATCATCAAAGATGTACAATGGAAACACTTCAATGGTGCAACAAA
AGTGCGAACAATAAATGAATGTTGTTGTTTACTTGGGAAATTTGATTGTTGTGATAATAA
TAATTGAGGTTCCATTGAACTTCCTGCACCACTAATAGCACCTCGAGATCGAGTACCAGC
TGATGATGAGGGAGAAGCATCTTCCGATTCGATGTCACTTGTATCCGAATCACCCATTGG
TGAGGTCATTCCTATTCGTCCAAGTTGCATTTCAATTTCTTCCATCATTTTACCAGCTGA
GATTCGTCGAGAATTAACTGATGATCCAAATAACATTGATGAATCATTACTCAGCCTTTT
GAATGTTTGCTGATTCTTCAATTTCGCAATTTCTATTCGCAACTCAGCTAAATCTCCATT
AAGTAGAGAAATCTCTTTCTGTGCTTTGGCTAAATCATCTTGTATCCTTTGTTTATCTTC
AATTTCATTGGCTAATTCAAACTGTAATTGTAACAATTCTTGTTTATCAACACGAGCTGA
TCTTCTCTCTTGCCAAGTTGTATAATTTGGATTAACGGCTTCTTTTGGGACATATGCATG
GACACTTGAACCATGGCCACTGTCGTTATTAGAAGTAGCTTCATTGGCACGTTGTTGATT
GGCATTTTGTTGTTGTTGTTGTTGTTGAATTTGTTGAAGTTGATGATGATGTTTAAGTGT
ATCTAATTCCTTTGTCATAGTGGCGGCCATTTGTTGTAAATAGTTCCGTGCCTCCTTTTC
ATTTCCGACCCAGTCAATAATCTCAGTTATTTGCCTCTCCCAGTGGGGTTGTTGTTGTTG
TAATTGGAGAACTTGTTGCTCAAGTTCCTCGACATGACATTTATGAGCTATGGAAGCGAT
TCTTTCTTCTTCTTCACCTTTCAATCGAAGAACTTCTTGTTCTAAATCAGCAATTTGAGC
AAGATAATATTTCTCCTTTTCATTTGGACCATTAGACATATTGGATGTATTGTTTTGCTG
CTCCTGTTTCTCAATATTTGACAATTGTTTTTCCAGATGAGCCAATTTTGCTTCCGATTC
TTTTGTTTCTACTTGAATTTCCTGGCGTAACTGTCTTTCCTTTTCAAGTTCACTCTGGAT
CTGTATCATGTCTTCTAACTGTTGCCGTTTAACTTTATCAGCATTTCTTAACTGTTGTCG
TAATTCAATAATCTTTTCCAAACTTCGTTCCAAATCTTCTTCTTTTACCCTTAAAGTAGC
AGAGATTGAATTTTTTTCTTTTCTCAGTTCATTCAACTTGACAGAAAGTTCACTCCATTC
ATGTCGAGCGATCCAAAGCTCATTTTCCAATTTAGCATAAGCAGTGGGATCAATTTTTTT
ACCAATGGTTGATGAATCTCTTGAACCAGCTGAATCAATTACACAAAGTGGAGGATTGGA
TTCAGAAAAAGATGGTGATAATTTACTTCCATTTTGTTGTTCAGATGATGTTGGTGATGA
TGATGAGGGTAAAGATGAAGATGATTGTGATCTACTTTTACTCGTATTGAAAGTACAAGT
AAATCCAACAAAGGGAAGGTGAACATTAAGCAGAGAGTCTTTGGTTGTAGGTGCAATTAA
ATTGTCAAACTTATTATTTGTCGGTGGAGCTGAATCATCAATATCAAAGTTAGATGTATC
TTCTGGTCCTATTACTTTAGGCTGATAGGGTGGTTTCATTTCTCTTAGGTGATCCCAATC
AATACCGGTAAACCATGGGTGAGATTTAAACTGATCTAAACGTTTAAAACGATGAGCTTG
GTCACAGATCAGGTTAGAAATGAGATCCTTTGCTTCATCAGTTACCTGAGCGTTAACTGG
AAACTTGAAACAATGCTTATGATTCATGATATTTGAATAAGTTTGAATTAACGATTCTGC
ATAAAATGGTGTTTCACCATACAATGATTCAAAAATGACCACTCCTAATGACCACCAATC
AACCTCAAAAGAGTAAAGTAAACCGGTATTACGGTTACCCTCCATAGATTTAAGTATTTC
GGGTGAAATATAATCCGGTGTACCAACGGCTATTGTGAAGTGACCATCCTTACGAAGTTG
TGTAACCTTAG
>Pcit_ERR044692_fastq_contig_170
AGAGAAAGAGAGAGAGAGAGTTCAATGGGTTAATTGGTAGAGAAATTGTTTACTTCAATA
TTTATATTGATTGGTATTAATTAGATTAGATGACAATTTAATGTCCACGACGGTCTGGGT
CACGTTGACGAGGAGCTGCTTTGATAATATTATCAACTCGTAGAATCATTTCAGCGGCTT
CAGCGGCACTGAGAAGAACTTGTCGTTTAACTACAGCCGCTTCGATAATGTTCAATTTTT
CCATATCTTCGACTGTTCCGTTTTCCATGTCAAGTCCATAACTAGTTTTACCCTGTTGAT
GAAGTGCTCTCAGCTGTGAGATAAGTTGAGCACTGTCATAGCCTCCGTTGTCAGCGATTA
TAGTTGGTAATTGTCGTAAAGCTTTGGCAAAAGCTTCCATTGCAAATTGCTCTTTACCTG
GTGTTTCAGAGGCGAGATTGGAAACAGCGTTGGCCATTAGCATTTCACTTGATCCACCGC
CATAGATAATCTTTGGGAATTTGACTGTTTGTGATAAGACACAAAGAGCATCGTGAAGAG
ATCGTTCGGCTTCATCAATGATCTGTTCAGTTGCTCCTCGAAGGACAATAGTACAGGCTT
CACCGAGAGGGACACCTGAAAACTTAAGCAAAGTGTCACCACCAATTATAACTTCTTCAA
TTAGATCACAATGACCGAGTTTAACCTTGTCAGGATTACCAAAAGTTGAGACAATTTCAC
CTCCGGTAACAAGAGCAAGTCTTTCAACACCATCAAAATCAGCATGCTCGATGGCCATTA
CACCAGCATCAGCAAACAGTTGTTCAGGATAATTGTAGATTAATTGACGATTAACGAAAA
CATTGATGTTATGAGCTAGAATCTGATCAACTTTATCTTTCATCTTTTCTTTTTCAGCCA
ATTCAAGTTCAGCCACTTTGGCTATAGAGTCCACTTTAACTCGAGAGCCAAATACTTTGA
TTTTATCGGTGTCCATGGGAGTATTTGAAATCAAAATTTTAGCCTTTTCAATTCTTTTGG
GTTGATTAACACCAGGCTTTTTATCCAAGAGAAATCCTTCATCCAAGAATGAATCGGTTA
AAGTACCACCGGGCTTCTTAATGATTTGAATTGCATCAAGGTTACCAGATCCTTTTAGCT
TGAGAATAGCATCAAGGGCGAGTTTAGAGAAAAACTCTTTGTGCTGTGAGAGAATCTTAG
AACTAAGGGTGGTCCTGGCGATGTTTAAAAGATGTGCGTTGAATTTTTCTTCATCAGCAC
TGTCATCAACAGCAACATCTTCCAAAGCCTTACGAGCCACAGCGACCGATTTCCTCCAAC
CACTGATAATTGTTTGGGGATGGATTTTCATGTTAATGAGTTGTTCAGCCTCTTTAAGTA
GTTCGGATGCTAAAACAGTGACACTTGTTGTACCATCGCCGACTTCATCGTCTTGGGTCT
TTGAGATATCAACAAGAACCTTGGCAGCAGGATTATTGACACCAATACTTTTCAAAATGG
TTGCCCCATCATTGGTAATTTCGACCTTGTTGGTTCTACTGGTGCTACATAGTAAAATTT
TATCCATTCCTTTCGGTCCTAAGGTGGTTTTCACAAGCTCACCAACAGTAATTGCACCGA
CAAAAGAGCTAATTCTTGCTGCTTCTGCCTTTTCCTCGTCAGCACCCGGTTTCATGACCT
GAATGGGCTTCAGAGGATTAGTGATATTCGGCATCATCATCATTTTGATTACAATTAAAT
TGAAACAAAAAACACACGGATAAGAAAAAGACAATAAGTTGTGACAAACAATTGGAAAGC
TCAGTTAAAAACTTAAAATTCAAAGGTTTCAGATAAACAAAAAGCACACCACCCAAGCTA
TTTAACACTCTGAAAGGCTATTTAACACACTTTATCCCAATTCGAGGGCGTGAATTCAAT
TAAAAGTAAAAGTCTTTTGATTAATT
>Pcit_ERR044692_fastq_contig_171
TTTTTTTGTTTTAAGTAAATGAACATTAAAGATGATTGGGCCAATCACTGTACTTTTTGG
GTTTAAATACCCTGTGTATGAGTAATGATTTGGACATCATTGAAAATGAGCGAAGAACAA
GTTACTTAGACTTGGGCTTGGCTTGGCTTGACTTGATTTGATTTGACTTTTGTTTATATA
TATACCACATCTAGGCTTGACTGAAAACTTGATTCGACTCGACTTGTCTTGTCTTTGAAT
GTTTAACTATTGTAATGAGTGATTTGGGTATGAATTTGAAGATAAATGGCTTGAATATGT
AGGTTTTTATCTTTTTGTTTGTTGCATTTTGCATCTGGATTGTAAGGCGGTATCGATTAA
GAGGTCAATAGATTCTTTTGGTAATCCTTTGTAACGTTTGCCCTTGGGGTTAAAACAACA
AGTTGCCCAAGTCAATTTAAATTAACATTAAATCACATCCATTTGTTCCCAATATTGACT
CCCATACCATATCCCACTCCATTGCCATTATTCATCATTCGGGAAAGAAGCAGATCTTTG
GGTTCAAGCCCATTGCTGAGATGATCACCTCCTTCATTGGAAGGATTCATCATCCAGTTA
TTAAAGGTGCTTGATTGAGGACGGATACCTGCCATTGATTGATCTCCACGAGGACCAAGT
CGTTCTTGACCCATTCCTGGAGGTGGACCTCGAGTCTTAGTCATAGATCCACCACCACCT
CCACTCCACAGAGTTTCGGGATTATGAGTTTCATTTGGAATGGCACCCCAACCAGCATTG
GCACCAGCATTAAAAGCCCAAGTGGCATTGGAAGATAGTCCAACTGATGGAGCCAACATT
TCATTATTCAATGTATTTGGACTCGCACCTTTGGCTGACCAATTGTTGTACAAACCGGTT
AATATTGCTGGATCTCGGATTGTGTTCACTGAAAGGGGAGATCGGGTCACACTACCGGGA
GTTATATGAGGATCATCTTCAATTTTCATACCAGATACACCTTTCCATGGTTTACCAGGC
TCAAATTCAGGAACAAGATTATTAATGTCATTCAAGTCCATACTGTTAACTGTTGTTTGG
CTTGGAGCTGTCATAACTCCTCCAGTTACTCCTGAAGAGCTTGACATGACTAAACTTTTA
AGATCTCCGGCTTGTGTACCATTTGGTCCCATAATAGAGGAAGGAACAGAGTTTGAGGCC
ATTGACACAGCATTCAACATGGAATCTTTTGACCAGTTTGAACTTTCACCGCCTCCATTT
CCAGGGAAACTCAGTCCAGACCAACCTCCGAGAGAGGAACCATCACCACCCACATTGCCC
CTGTTCAAACCTGAGACATCATTAGGATGATTCTTGGTCGAACCTGGAGCACGAAGGAAA
TCATTAGCATTGTTTTCTCCTGCCGATGATCCATGTTCGTCTCTATCGTAGTTGTTGAAC
TTCCATTTTTGTAGTCGTGAATGTTGACCTGAATTTCCTTGTTGCTGTTGTGAGTGATGA
CCTTGAGAGGAAGCATTCATTGAATTCATTCCTCCATTGATGCCAGAAATGCCAAGCCCT
TGATGCGCACCAGCACCACTTTGGGAATAGTCTTTGAGCGTCAAATCACATAAGTCATTG
TTCAACTGTTGAATACTATCACCGTCTTTAAGGAAATCCATGCCAGCTCCATTTCCACTA
CCGTGATTTGCATTGAATATTGGAGCATTAGTATTGCCAATACCTGATACCATCGATGAA
TGGAGGGCTCCTCCTCCTCCTTGAGCATGAGAAGATTGTGCAGTAGCCAACATTTGTTGT
GACTGATTCGCTCCTCCACCATTTCCTCCATTACCACCTCCAATGTCACCATTGGACTGA
GAGTAAATTAATGCAGAGGGATTAACAAGTGATCCTTGAGAGTGAGTTCCACCTCCTCCA
GTCAACTGTCCCTGTTGTTGCTGTTTAAGGAACAGTCCCTGTTGGATAGTGATCTGATTT
TGTAAATTTTGGATACGCAACTTGGTTTGAGTTATTTGTACGTGAAGATTTGACTGAGAA
GAGTTATTGAAAGGACCCCCGTTTTTGGGGTGAGAGGCAATTTGCATTTGTAATGATTGG
AGTGTTTTGATATTTTGTAAAAGCTGATTGATTAAATGGATTGTTGGTGCTGCCAACGGT
TGGTTCAATATCTGAGCATTAAGGTGGCCAGATTGAACAGCTAACTGTATCTGTTGGACC
AAATGCATCAATTGTTTCTCTGATGGCAAATTGGGTTGGCCAGATCCCAAGTTTTTAGCT
GCTTGATTTCTAAGCACATTTTGGACATGATTGATTGAGGGCAATGCTTGAGAAGGCGCT
TGATTAAGCTGATGATGAATTTGGCTTTGATCATGCTGTTGCTGAGAAGTAGACTGTTGG
ACGTTAATGATATGGTCTTGAGTCTGAGAGGAAAGAGTCACTTGAGGTTGGGTCTGCTGC
ATCCCTTGAGATGGAT
>Pcit_ERR044692_fastq_contig_172
TGCTGCATCCCTTGAGATGGATGCCGGTTCATAATACTGGAAAGATTTGAATTTGCGAGG
CAATTCATGATTAGACTAGTAGGAGTATTGCTGCTGGCCTGACCTTTACCCCTCGAATCC
ATATCGCCCATATTATCACGAATTGAGAAGTTTCGACCGAAATTGAGAAGATCATCTCTC
GATACTCCACTGGAACGTAAGGCATTTTCAATTTCTTCCCTCTTGCACCCAATTTCCATC
AATATACGGTAAACTTTACTTGGATTCAACGATTCTTTGGATAATTGTGATGGTTGTTGA
GAAGGCATTCCTTGTTTGGCTTTGTTCCAATTGTTATCAT
>Pcit_ERR044692_fastq_contig_173
CATCTGTGTTCACATTAATAATTGATAATAATTGGATTGATTAGGAAGATGAATATAACG
TTTAGAGAATAATCAAAGTTTTGCTTTGATTTGGACAAACAATTTCTCTAGTTTCATGGC
TACCGAAATGTTTCCCTTGATCTTTAGTTTACCGGCCATAAAAGCGTTTGTTGCCTTGAT
ATCACCTTTGGCCATTTTGTAGAAAGTATCTTCATCGGTGATAAGGGTAACATCGGGATT
TCCTGAAGGATTATCATTTTGATTGACGACAATTGGTCTACTCTCATGAGCATCAACGAT
CCAATTTTTACCAGATATTTGGAAAAATAGAAGAGCATTAATTTGACTCTTTAAATTGTC
ATCAAGTAAATTTTTAATCCCATTGAAAACCTTATCCACCTTGGAGACTCCACTGGTGGC
TGATGGTTTAGCCTGATCACCAAAATTTTCAGGAATATCTTCACCCTCATAATATTCATC
GGGTAAGAAAAAGTCCAACATTAACTTTTCACCGGGAACCTCAGCGTATTGATCAAAATT
GGTGACACCTTCTTGTTTAAGGAAAGTTTCATCAACAACAAATTGACCTGTAAATTGTTC
AGGTGATTTGGTTAAAATACCATAAGCAGCATCAGCAAGAATATCCGGTTTTCTGCAAAT
TTTTTTCACTTCAGGTCCTTCGGTAATCACATTCATAGCCGCTGTCCAAATAGCAGTTCT
AGGCCACAAAGCGTTAACGGCAATCTTATCGTCTCGAAATTCTTCCGACATTCCTAGGAC
ACACATTGACATTCCATACTTGGCCATAGTATATGCAACATGAGGTTTGAACCATCGTGA
ATTCATTACCAAAGGTGGACTCAAATTCAAGATGTGAGCATGATTGGATTTCTTTAGATG
TGGAATAGCCGTTTTAGAGGTAACAAAGGTACCCCGAGTATTAATAGAATGCATTAGATC
ATATCTTTTCATATCGGTCACTTCTGTTGGGGTTAAATTGATTGCACTGGCATTGTTGAT
GAGAATATCAAGTCCACCAAACTTAGCAACAGTCTTTTCAATGGCATCTTTAACTTGATC
CTCATATCTAATGTCAACTTGAAGAGGTAAACATTTACCACCAGCTTCCTCAACTTCTTT
AGCAGCAGTATAAATGGTTCCTGGTAATTTAGGATGGGGATCAACCGTTTTAGCAGCAAT
CGCTACATTACAACCATCTTTGGCCAATTTAAGAGCAATAGCTTTACCAATACCTCTACT
GGCACCAGTGATAAAAGCTGTACGACCAGCTAATTTACCTGTGTTGATCATTTTGATAGA
AACCAAACAGAGAAGAGGAGAAATAAAATAGAATAAGAATTTTTTTTCACGCAAATGAAA
AGGCAAACAATTAATCTACTAATGAATAACTTAGACAATCAATTCTAATCACATAGAAAA
TCAAC
>Pcit_ERR044692_fastq_contig_174
TTTGAATGTACAGCTTCAACTGATGTGATTTGCCATTTAGATTCAAATGTATTTACTCAA
GATGTTTTGAATGACAAAACCACTCTTTATGAACACATTTACAACACTAGAAATCCAAGT
TTCTTTATTTGCTACAAGCACAGTCATCATCACAAGTGGAACCCATCAAAAAAATGCATA
ATACAGGAAAATAAATGTTGTCAAGATGCAATCAACATTAAAGATTATACTGAGTGTTTC
ACTGTCACAACATCATCTCTATCACAGGCAACGTCTTCGAAAAATGTTAAAAAATTTGAT
GACTGGATAATTTTTGATCCTCAACTTTGGCGAGAACAATCTTTCAATCATTTTCTTTCA
TTTATAAGAGCAGTAATCGTTTCACCAATAGATATCGCTGAACGTTATAAAAGATTTGAA
TCATCA
>Pcit_ERR044692_fastq_contig_175
TTATTTTATTCATGATCATTTGGTTTTGTGTGGTTGAGGTTAATCTCTCAGATTTGGGTC
TTAGGAATCGTATGGGAAGGTTTCGCTTAATTCAGTTCGGGTATATTACAAGTATAACAA
AGACACAAATTGGATCAATTGCTGAAGTGGATTTTGTTAACTTGATCCTGTTATATTTTG
TTTCTTCTTATTCATTAGTTGATGATGAAAGAGTTTTGGAGTTACAGTCAACTATCTGAT
TATGTCCTACCTAAAATTGTCCGATCGATCGATGCCTCCATCTTCTTAATCGGAACTATC
CCCCCATTGTCTTAATTAAATCTTATCAAATTGATTTTAAAAAAATCGAAATCAATATTT
TTAGTTAAATTTCTGGTTATTTAAAAGATTTAAATAAGTTAAATTTTTGTAATCGAAAAA
TTTAATTAGTTTTAACCCTTTCGAATTGCTCGCTCTCGAAATCGGCCGTACAAAAACGGA
CAAAATTAGGTAGTTGACTGTATTAGGATGACGAATATATTTTAAGTGAACGATCCAATG
ATGTAGAGACTAAGAATTTAGCATTGTCACCAAATCGAACTCCAGTTGCCAGTCCAGTGT
GATCTTCGAAGGTAATGAGATTATCCCATTGTTTCGTGTGATATATTCTGACATCGGTTC
CAGCAACAGCTAAATAGGTACCACTGTTATCGAAATAAAGATCTTTCACTTGATAATTAT
CTTGGAGAACGATTGTTTTAAAGTTTTTTAATTTTCTCAAATCCCACAATTTGACTGTTG
AATCTTCGGCAGCAGTGGCCAAGTAGTAACCGTTTTCAGAAAAAGCCATGGCTGAAATGG
AACCAGTGTGTCCAGGGAAATTGGCAACATTACTTTTCTCTTTTAGATCCCAAATTTTCA
TCACGGAATCTGTTGTTCCCGTACCGAAAATGAGACCATCAGGATGAAATTTAGCAGTGG
TCAGAGCGTGTGCTGAACTAGGGTCACCAACACGGCACAACATGACACCCGCATTGAGAT
CAGAGAAAGCCCAAAACTCATCGGTTGAAGTACTAAGAAGATAATCGCCGGTCGCATGTA
AACTAATCGCGGTAATTGGACCTTCATGGGCTGAGACAACATGAGTAGTATTGGAATTGG
CCAAGTTCCATACACGAATGGATGCATCAGGTGAGGCAGTGATCGCAGTTGTTTGATTAG
GATGGTAGATAACTGAAGTTACCTTTTTGGTATGACCTTTCAGTGTAGTTACAACTTGAC
CGGCATTCTTGTCAAAAACGATAGCGACTTTATCATTACCACCAGTGAGAAATTTGGAAT
CATCAAGAGGACAAATGTCAAAAGAAACAATACCCGCTGTACTAGCTGAATGAAGACCTG
TATGCGAGGCAACTGTTTTCATCTCTCTGATAGTATCGATATCTACTAAGCCTTCGGGGA
CACTTTTACCTCGTCTCTTCCGCTCTGCCGTTAGCACGGCTGCTTTGCTATCAAGTTTCT
CTAGAATATCAGGAGTAATGCCAACTTCAGGTCGTAATTCTTCCATCGAGTGATCTCCAT
TGTTGAAGCTATTGTTAGATACGCTTTGAATTGAGATATTCGGATCAGTTTTGGGTTTAA
GTGTTGCTAAAGCTTCTCGAGCGGCTGTCACTTCTTTGGTAAGACGAGCAATAACCCGAC
AGGCAGCATCATGTTGGTACAATACATGAGATAATTCTTGTCTTGCTGCTTGTAATTGTT
TACGAAGAGTAAAAGCATGGAGAACTGTGGCATCCCATTCGTCTTGGAGAGTTTTCAAAA
TCGCTGGAACACTGGTCGCTGAAGGTGTTTTCGGTTTTACAATCGATGGACCCTTGATCT
CAATCAGCATATCCTCAGTTAAATCGCTTCCATTGATAGGATCGTTTCCATGTTCATTGA
TGTATTTAACAATTAGACGTTTTTCAAAAATAGAACCAGAAACCGGTGAGACAACAGGAG
TCTCTGGTACCTCGTTACTCAAACCACAAATCAATGACATTGTTACCAAAATGGTTAAAT
TAATACTTTATTCCCGCAAGATGCACTTTCAATTATCTAATTAACAATACTTTTCACAAT
TAAATAGATTAAATTTTATTACCAAAAACACAATAAGTAAA
>Pcit_ERR044692_fastq_contig_176
ATGAGGATGAGGATGAAGATGGAGGTGATGAGGTTCCTGAACCATAATCGGAAGTAGTTG
ATTGGGGAGATTTACGAGATTGGTAACGATCTAGATCGGGAAAAGAGGATGAGGATGGGG
AAGAGAGGGAATAATAGCCTGAGGAGGTTGACGAAGATGAGGAGAGAACTGTTTCCGGTG
GGTGATGGTGATAATGGTGTGGTGAGTATTTTAGAAATGCATGAGCAACGGACACCGAAG
ACGCTGAACCCAAGGAGACTAAGTTTGTCATCTCATCGGTTGGCGTTAATTGGGTGGTTG
AGGGATGATTGTGATTCTGAGAGTGGTTATCAATGAATTCAGCTGATGTCGGAGTGGAAT
TGGGATCCATCATGTCATAATCTAACAGGGTGGGAGATAGTTGTTTATGTGAGGAGCGAA
AGGGGTGAGTATGATGGTGATGATGATGATGATATGAGGGAACGGAAGTTAACACTTGAT
GGTGAACATGAGGATGTTGATGGAGATGGTGATGATAAATTGAGATTAGATGAGCTTCGT
GATGGGTCAATCTTGATTATCGGTGGGACATTTGATTTTGTTTGCATTTGATTGCTTGAA
ATTGGCCTGAACATTGACTCTGGACGGGATATTGTTGGTGGTTTAATTGTTGTCGTAGTC
GCTATTGGTTTTTGGACCTGGACTGGGGTTGGTTTTGGTGAATACAAGTTTGGTGATAAT
CTTGCAGTCAAATTATTGGAGGAAATTGATGATTGATTAAATTGTTGGTTTGATTGTTGA
TTCATTAAAAGATGTGGCTGATTAGCTTGGGGATAAATTAAATTGTTGGACGATCCTTGC
ATTGAATTAAATGACTGGTTAAATTGTGGTTGATTTAATTGTTGTTGTTGTT
>Pcit_ERR044692_fastq_contig_177
AACCGAATTGACTTTTTTTTTATCGATTATCATTTCTAATTGTAATTTATATTTATAATG
TGTGAGGTTCTGATGATTTCACACGAAATTCATGATGAGCTTTTTTACTTTAAATCAACA
ACTTAATTTGTACGAACTTTTCACCGCTGGATTAGTCGATTTAATTATGAGGGACCAGCC
TATGCCTTCACTCAGCCGCTCCTTGTATTGGGCTCGAAAATGATGAGAGATTTGATCTTC
GTACTTGACAACCTCGACCTCAAATTCATCTGGAATTAGTTCTGAATTTTCAACTGATCT
TCAATTAATTGATGGAAAATTAGTGAATGTAACATTTTCTGTAGGGTTGCGCATCATGAT
CAGGGCTGAGTTCGAGTAAAATTTTCCTTGTCAAAGGTTATTTTTGTCCCGCTGAATCTC
AGAGCATCCTGGTAGCCACCAATTAACATGACCAGAACTTTCAGTAAGGTTCGAGTGTTT
CTTTTGTAATAATGGATCAAAAATGGCTCCAATATCTTTCGGGGGTGAGTCAAGAGTAAT
TAAAAGGTTTTCTTTTGTGTCTGATGATTTACGAGAAAATTTGATTGATTTAGAGGGCGG
TGGCAACGGTAAATTGTAACTTGCTCGACGCGATTGTGAATTGGATGAAGATGAACTAAC
AATTGGATTTGATTCTTGTGATTGAAAATCTACCCAATTGGATTGATTATGATTATTGTT
ATTATTTATTAATCCACTTGATGAATAGTCTGATGAATTTTTTAATCCAAATCCTTTAAT
AGCTTCTTGTAACTCTCCCATTAAATCAAGACTGATTGGTTTATATGTTAAACCCTCGAT
TCCTGGTAATTTTTCGTATTCAACTGAATCAACTTCCGAATCTTCAGATGAGGCTTCAGG
GGCTTGTTCCAAGGAGTAATTTTTATCCTTGGAAAATGGATCACGTAGATTTAGATCCCC
GTAAAATGTTTTCTTTGAGGTAAAACCAGTAACTGGTGGTGACAAGACAATTTGACGTCT
TCCTTGCTTGGCAAGACTCAGGCCACTGGCACTTTTCCTGACGGAACCATTGGATGGTTC
ATCAGCTAGACCATAGTAGGTCGATGATGTCGGAGATTCTCGAGGTGTAGATGGAGCTGA
TCGAGGTAAACCCGGTTCACCAGGTCGATTAATATCTTGTAATTTTAATTTGAATCCATT
ATAAGCCTTTTTACTTTTATCTTTAACTTGTTTACCACGACTTTTCACTTGTTTGTAGGC
ACTTTTTACCGCTGGATTAACCGATTTCAATAAAGCTCCACCTTCTTTCTTCATCTGGCC
AAGCCATTCCTTGTATTGAGCTCGAAAACGATGAGAACTTTGCTCTTCTTCATACATGTT
CACTTCAAACTCGAATTCATCTGAAATTGATTCTGCATTAGTCAACATTCTTATTCGATC
TTCAATAAATTGATGGAAAATCTGTAAATGTAACATTTTCTGTAGAAAGGGTTGCATATG
ATCAGGTCGTGTTCGAACAAAAGTTTCCTTGTCAAAGGTTATCTTTGATCCGCTTGGGAA
TCGTAGAGCATTCTGGTAACCACCGATTAACATGACCAGAGCTTTGAGAAAAGTTCGAGC
GACACCATCACCAATGAGAGATCCACTGTTTTTCATACTTTTCTTAAGAAAAGATACTAT
TTCATTTGGTAACATGCCGACATCATCAAAAGGGGTGGTAATTTTGTTTTCATCCGCATC
GAGAATGACAATCTCACCAAATTCCGAGTGTTTAAAAGTAACTAAAATTGATGAGGGTAC
TCCAATTAAGAATGGCATTGGTGCACTCAGGTAATCCAATAAATGAGAAGGTAAAACAGG
AATGAATATGTGTTGCCAGTACATTGGATAGATTAAATCGTTGGCCGCTTGGACACAGGC
GGATAAGCGACTTAATTTCTTTGAGGTAATGATAATCCGTCTCTCGTTTAACATACTGGC
AAATATAGTTATCATATTGTTACTGTCGACGGCATTAAAATATTCGGATAAATTTCGATC
TTCCGGAATGCTGGGGATTTTATGATGATCAGGACATTGAGCAGTGAATTCGTGTTTTCT
ATTGTTAACGGAATAAATTACTTGAAGGTATAATCCGGGTTGAGGAACTGGAGTTAAATA
GAGAGCTTCCAAAAAACGATTCAGGTGAGATGTATCATCTTTGGCAATCAGTGATGCAAT
GTAATTAAGTAACTTGTAAAATGTATCATGCCAAGGTAGAGATGAGAGTAGTAGGAGGCA
GGTATCACCCGGTTGTGGAGGATGTCGGATGAATCCAAAGCTCCATTTACTGTCAATTGA
GGTGAGCACAAAGGAGAAATGTAAAACATTTGGAGAGTCAATTCTACAAGGATAACAAAA
TTGAGGCACTGATTTGGTGATCTCTTCATCTTTAAAATTATGAGGATATTGTTGGAGTAT
GTAGGGTTTACTATCAGCCGAGTTACCGGGTCTACTTATTTCCATGAAAACATCGAAAAC
ATGATTAGGTGAACTCCTTACTCTACAAGCCATATTGGGAATTCACTGTTTTTAATCCAA
ATCAACAAGTTGGATTATGAGAGAGTTTAAGCCAAAATAATATAATCACACTGAGAGATT
GTTGTTGTTGGTGATGATGGTGGTGGTGGTGGTGATGTTTATGTTCCTTGTAATCACCGG
CGAAAGCGAAGTTG
>Pcit_ERR044692_fastq_contig_178
GTTGTGGATGTGCTTGTGGCTGTTGTTGTTGTTGTTGTTGTTGTAGTTGTAGTTGTTGTT
GTTGAGGTTGAGGTTGAGGTTGTTGTTGTAGTTGTTGTGGTTGTTGTAATTGTTGGGGTT
GTCCAGTTAATCGGGATAAAATGCCTCGCTCGGACATTTGAAGTCTCTGTGCTACAGGAG
GTATTCGAGCAATTGTTGCAGGTAAACGAGAAACATCCGATTTCATATCACTTAAAAGTT
CCTCCAGTTGATTAAGGACTTTATGTAGAACTGCATTCGCTGGTTTATTACCAGAATGAG
ATTCTTTGGAAAGATGTGAATGCGATTCAGCCAAACACTCCATCTCGGCGAATCGGGAAT
TCAATGCCATCACTGGGTGGGTTGGATCTTGAATTAAATTCAGATAAGCAGCTCGTCGCA
ATTGCTCCTCAATTACCAGCGCTTGTTCAAGTAACTTGAATCGTCGAGCAAGAAACTTGT
TCTTAATTTCTAAAAAGTTTCCTTTACCAACATCCATTTTAAAAGGTTCATTGATTATCA
TGAAATTTGGATCATTTTGAATGTCTTGCCAACGTCCATAACCATGTTTAACGATACCAG
ATAGAAGCCAATAATCATGTCGACGATGCCAAATTTCATATTCTCTACCCTGAGCTGCCC
TTTCTTCATTCGTCCACAGTGTATGTAATTCGGTGAATCCGCCGTCGGCGATATTAAACA
TAAATCGACGTTTTTCTGGTTCATTTTCCTTCTCCATTTCCATTTCCAGTTCATTCTCTT
TTTCTTTTTCTTTTTCCTTCTCTTTCTTTGGTTGTTGTGATTGTGATTGTGATTGTTGTT
TTTGTTTCTGCAATTGTAGTGCGACTTGTTGATCACCATTTTCAGTTACTAATTCACTGT
CTTCTTTGGGTTCAACTTTGATTTCTTGCTTAATTGTCTCTTCATTTGCCGATGTTGTTG
TTGTTGTTGTTTCACTTGATTCTTTGTTCTTGTTTGTTTTTGTTGTCAGTTCTTCAGGTT
CATTAGATTCTATCGACTCTTTACTTTTGTCGTTTTCGTCTTTTTCATCGAGTTTTTCCA
AATTTTCGCTTTCATCTTCATCTTTCTTTTCTTCATCAATTTCCATTTTCTCTTCATCGC
CTTCGCCATCATTATCTTTCATTATTTTATCTTCTTTTTTCATTTCTTCACTTTCGTCTA
GGTCTTTTTCTTCTTCAGCACTTTTGTCTTCTTCTTCTTTTGAGTCTTCTTTTTCTTTTT
CTTTTTCTTCTCCGTCTTTGTCTTTAACTCCTTCTTCGATTTGAGCTTCACATTCAATTT
GTTCAACTTCTTCTTCTTCATCATTTTCTAACTTTTCTTTGACTTTTTCTCCATCAATTT
CTTCCACTTCTTCTCCTTCTTCTTCCTCCTCTTCTCCTTCTTTAATTTCTTCCACTTCTT
CTCCTTCTTCTTCCTCCTCTTCTCCTTCTTTAATTTCTTCA
>Pcit_ERR044692_fastq_contig_179
ACTACAACATCAATCAAAATACCTCAGAAATCAATGTAAAGCTTAATTTGAATTGGACTT
GGATTGGTTTCAATTATTTATTTACAAGAGTCTGTCATTGATTTGCAATTATGAAGAAAC
TGGACCTTTTGATTACTTTAAACGAGAGCGTATCAAGAATCATGGAGACGAGAGGAAAAG
GATGAAAGAGAAAATGAATTTTCATGACTTGAAAGCCGAAAAATTCCTTAAGTACAAAAG
GGCGAGTGCATTTATTAATAATTAGTTCCATATATAAATTAACTGATGACTTTCCAATAA
CGTGACTCCATCTGCAACCTTCGAGCAAAGTGTTTTCTTCTTGGTCTAATTTCATGGAAG
CTCTTGTACGAGTCTTTTTCCTCGCTGAATAATTTGCTTATCGATTAAAATTGATCCATA
GCATCAAGCCAAAAGAAGAAAGATCTGTAATAGAATTCACCAAGAACTTCATAGTCATTG
AATTAACGGTTAGTCTGAACTGTTTTCCTCCATTGAAACTTGTCCATATACAAGAAAGAT
GCACAAAAACTTTTCAGAAGACTCAAAATGTGTAAACCAAATGCATTTAATTAAATTTAT
GAGTTGAGCATATTCACTTCGAAATCAAAATAAGTTCCAAAAAGGCTTAAATAAGTGCTC
AAAACGAGTGATTATTTGAGATGAACAGCCATGTTAATAATTAAGATGTTGAAGGAATAT
CTGGTCATTATGGTCAAGAAACCTCCCATTATTGGCGCAAGTTAGTCGATAGTTTCAATT
CTCAATTTACCTTCATCTAAATCATGTATTGCAATCAATCGTCAGGTCTAAGGTTCGATT
TGAGGTGAAGGGTTCGCAATTATTATAAAGATGATTTTCGCAAAGGCAATAATAAATATC
ATTGAACCAACGGAATTGATGATGTGGAAAATGTGCGGATAAAGTACCATAAATTATATA
AGTGAGTATATCGTGAAGCCTGATGACGGAGGGACCCCTAAGCAACATAAGTGTACACTT
TCCGATCTTCAGGAGTTCTCGCTAAATATTCTCTGTCTATTAGACCTTCGATTCTTTTCT
TGATAATCACAGGACTGGGCATAAATCGAGATTTGAGTTGCTCAGTAACCTCTGAAACTA
AATTAGCATGATTGATACGCTTACGCGCTTTCATAATCCTAACAATAGCGGCTTCGATTT
CGTGCTTTCTATCTTCATCAACTTTACTTCGGGTTTCTTTTCTTTCCGGTTCCGATTCAC
CTTTAGCCGTTACAGCTTGGATTTTCACTCGATGTAATTTAGATGTAAAAGAGTCGTTTA
CACAGAATACATGATTTGGTTCTATCTCCTTGGTCTTAGGATTCTTGATTAAAATACGCT
GAGCTGGTTTACCCATGGCTAAAGATTGTAATGCTCTAGTTAAATCTTTGAGAGGTATAT
CAGTTTCGTTGGCGATTTCTTCACATGTTAGTCTATCTCTGTTATTGAATAGCATCAGGA
TGCACATTTGTTGAGTTGATACTTGAATAATATGTTTTCTTGGTACCGATAATTTAGTAG
ATTGTGGTAGGGGCGCATTGACAATAGAAGATGAGGTACTGACAGCATTACTCGATCCCG
GGTCTAATTGGTCCGAATTAATTCCATAGAAGTTACAAGTTGTACTGACCGAAGTCGGTT
GTCCAATGAAACTGTTCTCACTAGAATCTTCCTTTTTGGGTCCATAAAAAGTGGCATTTA
AATCAGCCCACCCTAATTGTGGCTGCAGTGTTAGTTGTCTTCCACTGTGTTTAGCTAAAT
AGAAGCGTTTAAAAGCTTCAAATGCATTTCTCGGAGCGAGAGGAATGTTGCATTTAGAAG
GTGTTGATTGTGTAGGCCAGAAACCTGTTGTTAAGATTCGAACATTCAAATCTACACCAA
ATAAGTTAACCCTAGAACTTTGTACATGTGTTTTAAATTCTTCCATCATAGTGGTGGACA
CAGTTATATCTCTGAACATTCCTTCCAACTTAGATGTGAACTGACAGCCACATTCGGTTT
TCAACTTGGAAATCATATTCTTTTCAGAATCATCGGAGACACTTTTGTTCAGCAAAAGCC
GTTTAGCGAGATGTTGCTTATAATATCTTTCAAAAACATCCTTTTCTTGGAGATAACGGA
ACAGCACCATAGTTTTGTCAAGAACCTGTTCAATGTCTTGTTCCGACATACCTTTAACAC
CTTTTTTAAGTTTGTCATCAATAAATAAAGATAAATATTCAGGTGATTTAGGATTTAAAT
TGAGAAAATATTCAAAGTCTTTAGCTATCATTTTTGAAAATTCTTTATCCGAGCTGAATG
ACCCAACTAAAAATGTATCAAAT
>Pcit_ERR044692_fastq_contig_180
GTTTCAATTGTTTCTAAACGAATCATGTCAAGTACCGAAGTCATTGATTATTTCCCTAGT
GTTGCATTGTTGCCGAAGAAGGAAACAACAGCTCTATCATTTATCAATCGTTATCCTGAA
TATGATGGACGTGGTGTTGTCATCGCAATATTTGATACTGGAGTTGACCCAGGAGCTGCA
GGGTTACAAGTTACAACCGATGGAAAACCTAAGATTATTGATATAATCTCTGCAACGGGA
GATCATAATGTCGATACTTCAAAGGTTGTCTCCATTGATAACGAGACTAATACAATTACT
GGTTTAACTGGAAGGAAACTCAAGATTCCTAAATCATGGTCTAATCCAACAGGTAAATGG
CATGTTGGATTTAAACAAGGTTACGAGCTCTATCCAGCATCGGTGGCAAATCGAATAAAA
AAAGAATATCTATTGAACAACATTATGCCCGATCTTCGAGATGTTAAAGCTTCCAGTTTG
CGAAGTCTTCAAGATTTTGAGGCCAAAGAAAAGGCAGAAAAATCAAAAACATCTTCATCA
CCCAAAGAATCAGTTGAATCAACCCCAGCCTCAGGAGACGAAGCCAAGGAATTAGATGTC
ATCTTTGATAAATCATTTGAATCACAATTACAAAAAGATGACCTCCAGGCTAAGGTTGAT
GCTGCTAGTTCAATGGAAGAAAACTTTGTTGACCCTGGGCCAACTTACGATTGTATTGTT
TTCCATGATGGTGAAATGTGGAGAGCTTGTATTGATACCACAATAAATGGTGATCTTGAA
AATTGTCATGTTCTTGGACCTTACAAAGATACACTTAATTACGCTACTCTCAGTGAAAGA
GATCAACTTAATTACAGTGTAAATATTTACGACGAAGGAAATTTATTGGAAATAAACTGT
ATATCAGGTGATCATGGTACTCATGTTGCCTCAATCGCTGCATCTAATTTTCCTGATGAA
CCTGAGAAAAATGGAATCGCCCCTGGAGCTCAATTAATTTCGGTTAACATTGGAAACAAT
CGTCTTGGTGGTGGAATGGAAACTAGCACTTCGATTATCAAAGCTTGTATAAGAGCAGTC
GAAGCTAAAGTCGATGTGATTAATATGAGTTTTGGTGAACCTATTGCTTGGGGAGGAGGT
CGAGTACATGATTTTATGAATGAAATGGCCGAAAAACATGGAATCATATTCGTCTCCTCT
TCAGGAAATGAAGGTCCTAGTCCTACAACAGTTGGATCATCGTCACTACCAAATTCCGTT
ATTAATATCGGTGCTTATGTTAGTCCTGAGATGATGGAAGCCGAATATTCAACCCGAGAA
AAAATTCCAGGGAGAATATTAACTTTCTCTTCAAAAGATCCAAACATTGAAGGCGGTATG
TCGACGACAATTTGTGCACCAGGAGCTGCAATCGCTTCTATTTCAAAAACATCGTTATCA
AAAAGCGCTTTATTCAATGGTACATCAATGTCAGCTCCAAATGCTGCCGGTGGAGTTGCT
TTAATACTCTCGGGATTGAAGCACAGAAATTTACCTTATTCACCTTTCTCAGTTCGTCGC
TCGTTGGAAAACACAGCACTTAAACCTCCAACCTATGATCCTTTCGCAATGGGAAATGGC
CTAATGCAAGTTGACGCTGCTTTTGAACACGCGGTTAAATTCACCGATTCCATCGAGCGT
GATGTGAGATTCGTCATAAATTGTGGCCCCAATAAACACGGCATTTATTTAAGAGAGGAG
GCTGATCTTGTCCGTCCAACTGTATTCCCAATCTCAATTGAACCCTCTTGGTTGGATCAT
TTAAATTACGATAATACAGCTAAAGCTGATTTTGAGATGAAATTAAGTCTCACCTGTGAA
GCACCATGGGTCCAAATTCCAAGTCATTTATTATTAACTTCTTATACCAGAAATATTGCC
GTTAAAGTTGATCCAACCGGACTTTCACCTGGATCACACTTCACCCAAATAAGAGCTTAC
GATTCATCAAAGCCTGAAAAAGGTTTCGTTTTTCAAATACCAATCACAGTATTTAAACCA
ACGGAACTTGATAGTAAACGATCAATACCTTGGCAAACTATTGACCTTAAACCAGGAGTA
TCTCACTGTACACATATCATTCCACCTGTTGGATCATCTGTTGCGATTGTTAAAGTTAAA
AATGTCGGTACCAATACGACTGGAACAACAATCATAAATTTGCGACAATTAATTCCACAA
GCTTGGGGAAATAGTTCGAAAAGAGATGTCACAATAAACCCTGGAGTTGAAAAGTCTGTT
GCTTTTCCTATTGATTATCATCGGTCAGTTGATTTGTCAATAACCAAATGGTGGTCAAGT
CTAGGAGATGCGACAATAAGTTATTCAATTGAATTTGCTGGAGCTCAATTGGACACTTCT
GAAATTACAATGTTAGCCAGTAAAGGTTATCACAAATTTTCAATCTTCGGAACTGCACCA
CTTGATTTTATTATGCCAAAAGTTTCCTTGACCCATGTGGTTTCACCTCTCAAACCAATT
GATGAAATAATATCACCATTAACCAAACAAGACATTTTACCTGGAGGTCGACAAATCTAT
GAGTTACTATTGACTTACAATTTCAATCTTCCCAAAGCCGCTGAGGTTACCTGTGTGTAC
CCTTTTCTAGACACTTTATTGTATGAAAATGAATATGATGATAATATGTGGCAAATATTC
AATTCGAATAAACAATTTATGATGGCTGGAGGAGCTGTTACTCGTCGAAATGTTCATAAT
TTTGATCGATATAGTAAAAAATTGGAGAAAGGTGATTACACAATTAAGCTGCAGATTCGC
CACAATGATTCAACTTTCCTGAAGAAGCTCATTAAAACACCAGTTCACTTGGTCAGTAAA
TTAGCATCAACTGCAAGTCTTGATATTTACGCTACTTACCGAGAGCTCATACTTGATGGT
AAACAGTTTGGTACTCGACAAATCTCTGAGAAGCAGCAATTAAACGCTTATGTTAAATCA
TTTAACAGTGAAAAGCTTCCCAAGAATCTACCCAATTCACCGGGATCATTTCTCTGTGGA
TTTATTTGTCTTGCCAAAGAAGAGAATAGAAAGAAATGTGAAGAGTATCCATTCTTTTAC
ATCCTGGACGGAGAACCTCCAAAAAAAGTGACCACTGCAAAAGATGGAGAAGAGAAAACA
CCAGAAGAGCAATATCAAGAAGCTCTGATTGATTTCAAAGCTCTTTGGATTGCAAAGCTA
CAAGGATATGAATCTTTGCTCGCTGATGTTAGTGATCTCAAACCTGACAAAAAGCAATTA
ATGATTGTCGCTCAACTTCAAGCTCTCAATTTGGTTAAAGATGAATCAGCCAAGCAACAT
GAGAAAATTATCAACCTTGCCAATGAGATAATAAGTGTCCAAAATACTGATGATTTCTGT
GGATCGTTACTTTTTGCCAAAAATTTAGCCAAAATGTTCAACGAAGAGCAAAACAAGAAA
GACGAAAATCTGAAAAATTTGGAGAAACAGAAAGATCGCCTCTGTGAAGCACTTTATTAC
AAAGGACTGTCCATCCTATCGCTAATCAAATCAGATCAAAAATCTGAATCTAAATCAACT
GCTGCCGAATCATCTGCACCAGTTAATGGTGGGAATTCAAACCAATCGAGTGGGAACCCG
ATAACAATTAAACCCAATCCAAAATACTCGTTACAACAAGTAGACGAGATAATTTTTGAT
CTGAAAAAATTAGATGAAATCAATAACAGCAAATGGCATAAACTTGTCTATCAACATGCA
ATCGTTAAAGGTCAATATGGTCGTGCATTAAAAGCCGTTCAGAAGCAATTGGAATCGAAA
CAAACCAAGGAACTTTACGAACAATTGATTGAGTCTTACGATCGATTGGGCTGGAAATTT
GCCGCTCAGCACACAAGGAAAACTCTTAATGTACTTTTCCCTCCAGGATACAGACCTTTT
TGATTAACCAAATCAACAATTTCTAAATTTTCATAAGCAAA
>Pcit_ERR044692_fastq_contig_181
GAGAGAGAGAGAGTTGAACAATTAATACAATTGGTTGATTAACTTTTTAATTTGTCATCT
TTGTTTTTCCTCCCGGAAGAAAAGATAATTACAATTAAATAGATGATCATGATTAACATC
TTATCCTTTTTCGTTTAAATCATGTTTACCTTTTTATCTTTTTCTCGAGTTGATTAATTA
TGACAATTAAGCTTCAGACTTTTCTCTAGAAGCGGGTTCTTTAGATAAGTCCTCTTTCTT
TGCGGCCTTATCATCGAAATCGTACTTTTTGACCTGTTTCAGTCCCGAACGATAGTCCAT
TTGCGATACTTTAGCAGTGAACATCCGAATCTTTTCCATCTGTTGAGCCGTTTTGGACAC
TTTCTTTAGTGGTGGTTTAATAAATCGTCCTTGAATATCATTTACTTTAGCAGCGAGCTC
ACGAATCTCGAACTCTTTCTTATTAACATCGTATTCGAGATCATATTTTTCGTCTTCGAG
TTTAGCAACGTGTTTATAATATTCTTTAACGATTTGTGTTAATTCAGCTTCATTAGCTTC
CTCTAGATCGTGAGGTTCACCACATCGCGATCTGATGGCTCGGCGTCTCTCCTCGGCTCT
TCTTTCCTGTTCCCGTTTCAGCTCTTCAGCCGCTTTTTTCCTCAACAAAGCTCGAAGTCT
CTTCTTACGAGCCGGGGTCATAAACCCTTTCTTTTTCTTGGTCGCAGCGGCTGCTTGTTC
GAGCCGAGCTCGAACTTCGGCCTTTCTTTTCTCACGATCATCCATAATGATGATTGATTA
TCACTTTTTTTCAAGTGAATTTGAAACAATCGTTAAATCAACTAGTTAATCACTTGAATA
TTCAACAAAGAGACTCGATGATTGATAATGATGTGAAAAGTGGCTCAGATTAGTGGAAAA
AATTTCGATTCCAATTCGA
>Pcit_ERR044692_fastq_contig_182
GTGATGATTGACGGTGGGTGTGAAGCTTGATGATGGTGTCAGAGATGATGTTTGTTGTTG
TTATGGTGGTGGTGGTGGTGTTTAAATGGTTGATTGGCTCATTCATGGTGATAGAGATAT
AATTGATTATTAAGTTTAATGTCATACATTGATATTATGTGTTTTCTCTTTGTGACTGTT
GAGTCCATGCTTCCAAGAAAACTTTTTACCACATAAATCACACTCAAATTTATTCCGATA
ATATGAATGGATCTGCATGTGTCGCTGGAGATTACGTTTTGCGGTGAAACCTTGATGGCA
TATATGACATTGGAACCTTTGAACTCCTTGAAAAGCAAAATTAGAAGGTGATCCATCTGA
ACTGGTTGTATTTGTTTTACGTCCTTTCTTTCCTCGGCTAGTTTGTGCTGATGTTTCCCC
ACCTCCACCCTCATGTGGTACAAGACTTTTAGTTGCATTGACTTCCGATAATCCTTTTAC
TTTAAGGCTTTCCGCGCTTTTCAGTACAGATGCTAACTGTTCTTGTGGTACAAAAACTTC
TCCCCGATAAATAAATTCAACGATGGCGCGTAAATCAGCAAATGGCATGTCTTTCATGAT
AACAACAGGATATTGGTATGGATTGATAAATTTGCTGAAAATGTTTTTGAAATAAGATGA
ACACGCGCTAAGAACCATTTTATGAGCACGGATTGAACCATCACCACAGGATAGGGTAAC
ATCAACCATTGATTCCTCCTTAAACATCCTCTCAAAGTGTTCTGACATATCCGATGAATG
GTTATTCCGTCTAAGACAGAAGGCTTGAGCCGACATAGGTGGTAATGCTGCTGATGCTTC
TGGAGCTGTAGCCATGGTTGGTGGTGGTGGTGGTGGTAAAGGTAAAAAGGGAGGGAGGGA
TGAGGGATGAGTGGAGGAAAAGGGAGAAATTTACAAGTATAGAAAAGGAAGAAAACTCAT
GAAGAAAGTGGGCAGAATGATGAACCAAATATATTTCAACAATCGATCGCCAAACGGAAG
ATATTATCGTAATCACAGGTAATAAACGGTCGCAAAGACTAAAAAACAAATCTTTACAGA
AATAAAAGTGAAAGCAAAATGGAACCAGAATTCTGGTTGCTGACAAAACAGCGTTAACAC
CGGGCGACCTCTATGGGAGGCTTCGTTAAGCCCTTTGTTATCATTTTCAGCTTTTCTATC
AAATTTTTGTATTTTCTTGCAAATTTTGTTCCAAATTTTTG
>Pcit_ERR044692_fastq_contig_183
CGTGAAGCATTTGGATGTCGTCTTTTGTGAGCCAAGATGGGAAGGGGACAGTTTTCAAGA
AATCGGTGACAATAGCGTCAAGGTTTTCAGTGATGGTCTTGGTCTCATCTAAATCTTGGA
TTTTGAGTGATCGAATGTATGATTCAAGAGCGTTGACAAGGTTTTCTTCAATAGGTGCAT
CGGGTTTCCAGTCTGGTAAAGCACCGGATTCCAATTTTTTATCAACAACGGTTATGACGT
TTTTCTCGAGTGAAGCTGATGCATCCCAATCGGGAATGTTTGTTTCAAGACTCTGAACTA
AACCTTCAACCAAGTTGATGATGATTTGGGCAAATGGACTTGGATCTTTGATGGCCTTAG
CGTTAATTGCTGAGACACAGAAAAGGGCGATCAAAGCGAGTGAGAATTTCATTTTGA
>Pcit_ERR044692_fastq_contig_184
AAAGAGAGAAAAGAAAGAAAAGAAAGAAAAAGATGATGATAGTAATGATTGAGAGATCAA
ATTCGTTATCCATTGCACCCAATTGATTTTCGGTGATTCCATTATCATTGAAAAGTTGTT
TATTCTTCTTCTTTTTCTTCTCTTATTGTTCGATTGTTATTCTGTCGATTAATTATTATA
TCTCATAATAATAATTCGTCCTTATTTTGCTAGACCAAATTCTCTAGCATCGTCTTCAGT
ATTATCTCCATAGATCCAAAGAACTAGTCTCTTCTTTTTCGCCTCTTCTTGAGCGCTTTT
GAATGTCGATAAACTCTTGTTGAACTTGGTGTCTTTCCTCCTCTCACGAATACTATTCTT
CACCATAAAGTAACCTTGTTTTACTAAATTGACGCAACCGTTTTCTTTACTTTCCACATC
AATTAGACTGACCATCTCCACAGGTACTCCGTTCACACTGTCCGCATACTCTTTCTTCAC
ATAAAACTCTTTGCCAATTATATTGTTCTCGAAAGCTCCTTTCGCATCGGCCAAAGCTTC
ACTGTCATTACTTGGTAATGTCATGAACGCCAATCCATATAATGTCGCTGCAGCCGGGAA
ACTGTTTATTGAGTAATCAGCCGATGGTAAAGGTGCCAAATGCTCCTGTGAAACCTCCTC
ACAGTTACCATAATCAATGAAGAAAATATCTGCCGTTTTCTTGGCCACGTTTAATTTATC
AATCTTTCCTCGGTACCATCGCCCATCCACATACTTTGCACACACAATATCTCCCTTCTT
AAAGGTCACTGCTAACGGTGTCGGTGGATTTTGTTTCAAATCTCCTCTCATTGAATCCAA
AAGAGCTTCTAATTTTTCACCTTGTTTTATGTGTTGAGCATAGAAACCCGACAAATCGCT
ATTACTTTCTACGACTACAACTTTCTCCAATTTCGAATAGTCTTCACTAACACTTTCTTT
CTTTCCTCCTTTGCTTTTCTTTTTACTCTCGCCACTCGTTGTTTTCGTTGTTGTCAATGT
TGTCGACGAGTTTTCGCCCGTTGTTCCGGACGATGTGCTTTCAATTCCATTCGCATTATT
TTCATCATTCATCGTTGATTTATCCTTTTTCTCTGGTATTATTGTTGCTCCTAAAGCAGG
TAAGTCTCTGTCGGAATTGTCGATTCCATCTTCACGTTCATCATCTTCTTCATCTGATGA
AACGTTTTCATCTCCATCTTCATCTTCTTCGTTTTCTTCAGGAACCCATTCAGCCCATAG
TCCAATCTTTTCTTTCTTTGCTTCTTCTTCCGCTTTAATCATCTCTCCATCACGAGCATC
TCGTATTGTTGCCAATCCTTTCTCGATCAGTGTTAGTGACAAGTTTTTCCAATTTCCACC
TTCCACCTCGTAATAAACATAACCAATAAAGTTTCCCACTTTATCCATATTCTCAACACA
AACTTGTACATCTCGTTGGTGAACCAAACTCTTGACCAATTCAAATCCTTCTTGGCCATA
CTTTGATTCACTTGCTTTGTCCGCGTTTATACCACCAACAATCAAGTTAATCAAACAATT
CTCCTTCGGTATAAACACCTTTATCCGAGAAGACGAGTAAACATGTTCCACACAACCATC
TTTACGAACTCCCATCGATCCGCTTTTTATCAAGAAAGGCATAAATGACTTGGCTTTACT
TGAATCAAACGACAAATCAACAATCTTCTTTGCTTGTCCTTCTTTACCATGTAATCCTTT
CTTTGCCTTTTCAGCCTTCATCTCTCCGTCCATTAGAAGGTCATAATTTGTCGCTTTCCT
CTCCTCGTCCGCTCGATACTTGACCACAGTCGCCAATCCACGGGAAACCAGAGCCTCCCC
AATGTTCACATTTCCCAGCATCACAGTGGCACAAGTTTTCTCCGGGAAATTCTCGTTCTT
TGGTTGAACATAGTCCACAATTACCTTGACTGTTTTACCAATCAGCTTTTTCCTCAAAAA
CTCTCGCGCTTCAAACATGTAAGGTGTATCATACAGAGCTCGAATCTTTTGATCCGGTGC
TACATCCGCTCGACGTGGTGGTGGACGAATAGATGCTAAAAACACCTTCTTGACCACTTT
TTCTTTATTCGTCAACACATTCAACGCATCCCCGTTGATTATCTCGATCACTTTACCATC
AAATGTCTCCTTTCCATTGTACATTCCATTGGCACCACTTCCTCCAACACCACTCTTATT
ACCTTCACCTCCTCCTACTCCCCCTGCTCCTCCTTTACCTTCATCGCCTCCCTTGTAGTC
TTTCCAAATCCTCAAACGCTTCGATTTGGCCTCTGCTAAAGCCGATCTGTAGGCTGCTGG
GTCAGGCACCAGTTTCAATGTCGCATCGATTATACTTGCATACCCTTCCTTCAACAAAGC
CACCGCTATATTGTTGGCCAAGTCACGACCTCCAAACACCGATCCAAACAAAATTGGATT
GTCTCCCGTTCGTTGCAGTGACTCTATTTTCACCATAACGTCTCGTTGTAAAAGTCGACT
CTCCACAATAAATTTACTCTCCTCCACCAATGATGAGCTTTCCGGACGACACTTTATCCC
AGATAATCGCAATGTTATCATTTGCCATTCTCCTTTATCCTTGGACATGCAAAGCGCTAT
CCTCATTTGATCCGCACTTTGAACATATTCAACTATTGCATTCTCTTTGAAACTTTTACC
CTTCAAAGATTCCGCAGTCTCAGCGCTCACTTCTTGCAATACACTTCGTCTCTTGAATGA
TCTCTTCTCACCCACTGGACACCATTTTCCTTTCTTCCCTTCTTTTGCTGCTTCCTCCAA
TTCAATCAGACGCTTATACACCAATGATTCCTCATTCTGGCGACGTTTAATTACTTCAAC
TAAACCTTCTTCAACCAGTCTCTCGTTCAGTGAATATTCATCTCCATCCACATAAACCAG
ACCACAGTCTCGATTTCCACTTGGTCCAATTGGTACCGAATACAATTTCTTGAAAATTAC
TTCTTTCCCCACTAAACGTTTCCGTAAATATTCACGAGCTTCAAACGCACCAATATCTTC
AGGAACTTCTTCCTTATTTCCACTTTTTCTACCCATTTTTGGAGCAACAATCCAACTTAA
TCCAACTTGCATCTCTTCAGGAGCTCCTCCACGTGGCTTATCACGTATAATCATACAATC
ACCAGAGAGAACCTGTTTAACGATCCTTCTAATCGCCGGAGTCTCAGCCATGATTCAATC
CAACGTTTTTAGGTTGATTTTAACAAACACCAATTCGGATAAGGGTAACTCGAAAGGAAG
GCGATATCAATGACGATAAGTTAATAACAAAATATATATTCCTTTTGGTGGCTCCTTGTT
TCTCAAGAATCAATAATAAACGTAAATAAGTAACTGAAAGTGTTGCGATTAATTAGGAAG
AAAGAAACAACCTTGTAAAGAGTAACAATAAATTTAAAAATGGTCTCATTCAGCTTTTAC
CTTAACAAGGCAAATATTATGGATACAATACACATGCACTAGAAGAAGGGATTACCAGAA
GAGAGAGAGAGAGAGAAAGAGAGAGAGAGCAAAAGAGAGAAGTGAAAGTGTGAAGATGAA
GAGAAAGAG
>Pcit_ERR044692_fastq_contig_185
AAAAGAAAGAGATACAGAGATACATAGAGAGGAGGTAGAAAGATAGAGACAGCGAGAGAT
AGTTAGTTAGATTGGAGAAGGGTATTTAGCGGAAGAGATTTTAATTAAGGAGATGATGCT
GTTGCTTCTGTAGAACTATTATTTGCTATCTTATTGGGATTAGAGCAATAATCATGATGT
TGATAAAAGTAAGCTGCAAACCTAGTGGGACATATCCTAGTTCCGTTTAACTGTTTTTTA
GCTTTGTTAACTTTAGGTGGCTTTGCGAGTAGAGATATTCCAGTTACCTTCTTCTTTTTC
ACTTTCTTTACATCGTTCCTTGAACTACTACAGATCACTTTGGTCTCTTGTTTAACTACT
TTCCAATTTCCACACCTAGATGAACAATCAACTTTAGTATCGGCTACTTTAATTGTGCTG
ATTGAATTAGATGATGATCTTCTCCTCTCTTGGTGGACATTTGAAGTATATTGGTGGCTG
CTAGTAGAGAATTCACTTTCTAATGATGATGGACTAAGGGAAACATCAAACAGGGAAAAA
TTGTCATCCATAATATCGCAAAAAGGGTCATCATCTTCAAATTTGTCTAATAGTGTGTCA
ATATCATTTGATTCTAGACTTTCACAAAATTCAGATAAAGGTACCAAAAAATCATCACCA
AAAAGGTCCTTCAACTCCTTTTCCATTTTGGTAAGAAAATGTGTGGATATATTTATGTGT
GTGGTAACTATTAATGGATGTAGACTTGTATATGTGGTGTGTGTGTGTGTATATATATAA
ATTAGAATGTAGAGAAAAGAGAGAAGAGAAAAAAATGTGATTCGGTAAAGAGGAAAAATA
TGGTTGCTGATTACAACACTAATTTATAAACAAGGTCACCATTGAATTAAAGACATTAGA
CAACATCCATTAATAGTTACCACACACATAAATATATC
>Pcit_ERR044692_fastq_contig_186
GCCCCCTATCGACCGTCACATTAGAAAAAAAAATGATTTCGATTTGATTTTTGATCTTAT
TTCGTGATAATTGTTATGATAATTGTGCCTTTGTCATCTATTTTCTAATGGAAATGTTAA
TCTAATCAAACAATTAATCAAATTGCTGATGAAAGTTTTCGCGTTTTAAACACAAGCTTT
AGCGGTGTTTCGGTCATCTTTGGTCAACCAAAGGTTCTCAGAGTGATGAGCATGAGGAGA
TGAGGATGCAACTGGCAAAGGATGATGATCGTCATGATGACAACTATTCATGTTCCCACA
AAGGCCACATAGAGTAGCGAAGTTCATCTTGTTTACTTTAGCGTAAATGCCGACATCGTC
GAAGAAAATCTTAATATTATTCGAGCCCATGATTCGGACCCTTTTGTAAATACCAAAATC
TTTGACATCCACGGCTTTAGATTTGACCATTGGATCGTAAGGTGACCCATTAAGTTTAAT
CGTGTTCGTTTTGGGTGAAATCTCAAGTTTAGTTGCAGGGGATTCGACGTAGACTTCGAT
GGTCTCGAGTTTGCCCTCAGCGTCTTGGGAAAATAGAACCATGAACTTGCCGGTAGAACA
GTCCATTAATAGTGTTTTTAGACAATCGGGTTTGATTGTCACATTGGATGAATGCTCGTC
AAAGGTTCGTAGTCGTGATTTTTGGACATAACAATAGGGCATTCGAGTTATTCGGGAGAA
AGACTCGTAGGTATGGTAGTCGAAGAGACTGTAAGAATTAGGCCAACTCATGCCAGTCGA
TGGAATATCTTGCCAGAATTCTTCCCGTCCGGTCATCTTGTATGATACATTGTATTTGTA
GGGTGAAAACCAGGTTGAATTAGCGGAGATTAGAGTGACCGATGGATCGGAAACCTCATT
CGAACCATAATATCTGATCTGGTTAACGTACTTTTGGATACCCTTATTGCGAATGTAGGT
CAAGTATCGCCAAAAGTATGAGGGAACATCTTTATGGGTGATGTGAATTTTAACTGACCT
CAACTCGCCAAGATGATAATGGTAACCTGGACAGTATGGAATCTTATTGGTCATAAGTCC
ATATTTTCCGCAAGATTGTGAATACAATTGAGTGTATTTCGGATCTTTTTGATCTTCGGA
CGGACTAAATTCACCTTTTATGATAATGTCCTTCTTTGAACATGATTGGTCAAAGTAAAC
TGACCCATTGAAATGAAGTTTATCTTCTGAACCTGAAAGACCATCGATCGATGTGTATCG
GGCGTAATTGACCTTTGGTGAAAAGACGTCACCCTTGACACAAGTATGAATGTTTCGAAG
ATAATTGTTGTAATATAATCGTAAATTGTGATTAAGGAAATCGTTTGTGTAACTGTAAGA
GACTCGAGATGAGATGATTGTCTCACTATTTTTTAAAACGGTCATTTGATATTCACCAGT
ACGAGAATCATTGGTAATACTTATTGACCTGTTGAAAGCAAAGGTCAATTCAGAGAGTTT
TGGATCGGGTAGAAGAGTTAATTTCCAATCAACTGGAACAACTAAAGCTCCATATTCAAA
TTTCATTCGAACTAATCTCATATCGTCGTTGTAGATTGACTTTTCTAATAATCGGTATCG
ATAACCAACTTCGTCCATGGGTCGAGGTCGATTGTAAATTGTTGTCATTCTTAAGCCATT
TCCAAGGAAACCTTTCCAGATTGTTTTGGCCTTAACGGCATCGTTTTCAGGTTTACCGTT
GTAATCAACGAACAAGGGTTTCAATGATGATCTGATTGAGCCGATCGATGATTTATCATT
AAATGTAAAGGCGTTCATACGGTACCACATGAAGTCGGTTGGTTCAGTTGGCATTTTGCA
CTTGATTTGAGCGGTTTTCTTGGTTACAACGTAGCTAATGTTCAATGGTAGCCTATGGGT
TCGTTGGATTGAGGTCATAATACCAGCTCTACCTGAGCCGAAAGGTGATTTCAGGCCAGT
TAAAGTGTAAGCGCCAACATCTCGTCTTAGGGTTGGTGTTAAAGCGGCTTGGAACATAAT
ATCGGCTGAAGGTTTCTCAATGTTCATTGATCCCAATCGACCGAAAAGGCCACCGCCTGA
GACCATCAAGTTGAACAGGGTGAATCCATGTTCACTTTGAACGTAATTGTAAAACTGTTG
ACCGATCACCATTTTGTTGAACGAAGTGTAAGAACTTCCCTGGAAAAGTTGCATCAATGA
AAAGATATCGAGCGAATCGACGATTCGACCATTAATCATGAACGAAATTCTCATGTCGGT
ACTGATCACTCTAAGAGATGAGTGAGTTCGATTGTAAATGGAGGCTATGGTTTCGACAAT
TGCTTTAGAAGTCTCACTTAGACCTTTGGTATCTGGACTTTTGAATCCACTTGGTACTTG
TCGAGGGAATGTTTCGAAAAGAAGAGCGAGATGACCACCAGTGTAACCATTGACCACCAT
TTTCTCTTCTAAATAGATGCTCGCTGATAAAGAATCCTTGTTCATTATGTAACTGAATAC
GGTTGAACCACCGAAGCCGAAGTCCTTATCATATGATTCATACATTCGAGCGGTGGACAA
AGCTAAAGCCGTGTGTGAGAATCGACCTTTGACTGCTTTCAGTTCACGAATTCCATACTT
GGATAGAAGTGCGAAACTAGAGTAACATGGATTTACCGAGTGTTTCATAGCTTTAAGAAG
AGATAAAGTGTAATGTGCGACTTGTTCATCTTCATTTGGATCGGCGATGTATCGAACCAA
AGATCGGAATTGGGACAAAGAAGGTCCAGTCTTCATGTAAACAAGAAGAGCGTAGATTCG
AACGACATGATCTTCAGTTCGATTCATTACTTTTCCATAGAGAAGATTTTGAATGGAACT
GGTTGGTACATTCTTAGAGTCCAATCGATGGCCGAAAAGTGCAACGGTAGCAGATCGTCG
GACATTTAATCTTGGATCAGAGATTCGGGTGAGCAAAAGTTTCAATGATTCTTCATTGAA
AACGTTGTTTGAAATACCGTTTTCAAGAAGATCACGATCATCATCTGCCGGTATGATCTC
TCTAATGGCGGCGATCATTTTACCATAATAGAGGGTTGAGATTTTCGAATTACATGAATC
GGAACTTTTACTTCGAGCATCGGTACAATGGACTTGTAGGACGTTAGCCAAGGAAAAGAA
ACAAGTTTGTGTTAGTCCAGAGCCAAGCGATTGCTTGCAAAGATCAAGGTAACCATCGAG
CAGCGCTTTTGTGACCTTAAGCTCACGGAACGGGATAATTTGTAAGTAACCTCGAAGTGC
AAATTTCTCCTTGTTATCGGTACTCTTGACGAAAGTTTTCATGAATGAGAAAACTGGATT
ACTCGGTGTAAATCGAAGTGCATCCAAGAACAATCGAGGTACAGCATCGGTTCGAGTTTT
AATTGTTGAATAGATGGACTGAAGTTCAGTTAAACTGAATCGACTCATGGACAATTGTAA
TTCAATAAAGTCCATTGTGAAATTATCATTGGAAAGCGATGGTGAACTCATACCTGCGTT
TATTGAGGTGCTTAAAGTTTCGAGGGTCTTGATAAGATCAGCAACTTCTAATTTAGGCCA
CATTGCGTATTTAGAGGGTTCGGCAAGGTCAACAACGGCTGAGTCAAAATCTTCCTTACT
CTTTGGATGTGATTTACCACTTACAGGGACAGTTGAAAGACCTTTAGGAATCTCTGATGC
TGTCGCTGTAGTTGTACTTTCGAGTGTGAGTGAACCTTTAATTTCAACGCACGAAGATGA
CTTGTGACCAAAGAGGGTAAAACTTACAGTTTCGATGGATTCGCAGCTTTTAATGATTCC
ATCGTTGAGAGAGTAACTGAAAGTCGCTGTTCGACTTACCCATGGAATTGTGTATTCGGG
ACTTCGAGTACACTTATGAAAGTCTGGGCTGCTGAACTTTTTACCCGCCATATCAATGTC
TTCAGTACAATTACCATAATCACGAGTCTTGGTAACATTTCGACCACTTGGACAAACGGT
GTAAATAGTGTTACATGTACCGATAGGTGATTCTTCAAGAGCACTGAATGAATTTCCATT
CAGACTTTGGACGTAGAATAGCGAAGCGATCGACTTTTTCAAGCCAATTGCCGATCTACC
GTCAGTAGGATTTACCTTGAATTCAATTGTATTACCATAAGTAGCTACGAATTCATTGGT
TAGACCATAATTTGGATCGGTACTTTCACTTGGTTCGGCAAGTGACCCAAGAGCATTCGT
AATGGAAGAGATCTTAAATTTGAGAGACGATGGTGATAAT
>Pcit_ERR044692_fastq_contig_187
GTGAAACAAATCTCGAAGGTGCTCTCTCGGTTAAAGAACTAATTGACCACAATGTACTTA
TCGATTGTTCCGAATTCAGTGTTTCCGGTGAGAATGCTATTCACTCAGCCATCTCTCATA
ATCAACATCGACTCGTTGAGATGTTAATTCGTGCTGGTGCTGACCTGGAAATTAAACACA
ACGGACTAACACCGTTGGATAGACTTGCCGTTTATGGACAAATTGACCTGGTTAAACTGA
TCCTTGCCGCTGGAGCGAAACCTCAACTTGATAAGCAAACATGGCAACAATTAAGAGTCC
GATCTGGAAATGATTATCGACAAATTATCAACACAATCAACGAATGGACGTCAAGTGTAC
CAACGCTTGCGAAAATTTGTCGAATCAGATTGAGACAATTTCTTTCTCGA
>Pcit_ERR044692_fastq_contig_188
CATTTTTGAACTTTAACAAATGTAATTAAGGCAGGAAACAGAGAGACAGAGAGGACAGAA
AATGCTAAAGAAAAGTAATTAACAAAAGCCTAACCATTAATTGTAAAAATTGATCTGTAG
GAAATTAACATACAACGACGGAAGAAACAAAAAAAAGGTAACCATGATTAGAAAAACTGT
TTTTACACCGAGGAAATCGATCAAAGGAGATAAACCAGATTAACCATGATAGTATCGAGT
CTATTTCTTGTAGTAAGCGTAAGCGGCTGGGGCATAACCATATCCACCATAGACTGGAGC
GGCGTATCCGTAGCTACCAAACCGGAGGTAGGCTGGGGCACGATAGTATTGGGGGCA
>Pcit_ERR044692_fastq_contig_189
TAATGACGCAAAAAGTGAATGTGGCAAATGTCTCGAGACAAATCAATCGATGAAAGAATA
TAAAAACGATCGGAAAGTTAAAGTGATTGATTATTTCAACGTTAATCATTCTAATCATCA
TGCAATCAATTGGAGTATCAGCCGTTTGCTTCTTGTTGGTAATTTCATCAGCAATTTGTG
AACAACAATTAACCGGAGGAAATGTTCATGGAAAAGGTTTGTTCTCAATGTTCAACCCAT
TCTCAATGGCCTCAAGTGCCGTGAAAGCAATGGGAGACATGGGCTCAAGTGCTAGTTCAG
CCGCTGCTTCTGCTGCCACCAATGGTGCTAACGCTGCTTCAAGTGGCCTTAAAGCTGTTG
GTTCACTTAACTCTGCCATCGCTAATGGTTTTGGTGCTTTAGCTCAAACTGGTGCTGGTA
TGGCCGCAAATGCTACTAATAAACTTGCCGATGCTTCCAGTAATGCCATCAAGGGTGTCG
GATCAATGGCCTCAGCTGGTTCACGATTTGGTTCTCGAATCGCTCAAGCTGCTGGTAATT
TGGAAGCCGCTAAACTTGGTCTTCTCGGTGGTCTTGCATCAACTGGCGCTGGTCTATTCT
CCGGTGTAACCAACAGTTTCGGACAAATGGCAAACTCAATGCTTTCAGGCGCTGGTTTAG
GTGCTTTAGGAGGTTTTGTCAACAATGGTGCCTCGTTCGTTTCCAATCTTGCCAATGGAA
CTGGTTCATTGATCGACAACTCTTTCAAGGGTTTAGGTGGTCTTGCAAGTTCTGGTGCCA
ATGTTATCGCCTCTGGAATCAACTCTACCGGTAACTTTGCTGAAAATCTTTCCGACGATA
TCGCCGGTGCCACTTCACTTGGTATTTCCGTTGGATCCAATTTGATGAACGCTACTGGAG
ACGCTGCCGCAGCAGCTGCCGCAGGCTTAGGTAATATTGGAGAAGTAGGTTTCGGTATCG
CTGCTAACGCTTCCAACTCAATGGGTTCAGTTGCCGACAATGGACTCAAGACTCTCGGTG
GATTCACCAACTCAAGTGCAAACAGTATCGCCAGTGCCTTAAATGTTTTCGGTTAAAATA
GTCAAGCAATTAAAAAATTAACTTTTAATAAAATGAATTTTCGTTAATTGTTAATAAACA
GTAATTTTTTCTTTCGAATGCAAATTCACAAATTTCTAGTTCTTAATCAACACACGAATA
TGAAGCAATAAAAACTCCG
>Pcit_ERR044692_fastq_contig_190
TAATTTACTCAACTAAGTTATTTTAATCTAATTTCACATTTTCTTAGAATAACTTAGTTG
AGTAAATTATAATTAAATAGATTGGAAATAATTTAGAAGGGTAAAAGGTTTTCGAGAATT
TCGGCAACATTTTCTTCGAGGGTCTTTGATGGACTGAATCCTGGTAATTTGACTTGGGCA
AGAGCGTTTTTAACTGCAGCGTTAACAGCGTCTTCCAAAGTGGCTGATGGGTCTACTTTA
GATCCAGCGATTGAAGCGTCAACCCAGGCGACAACATCGTCGTCAACGGACTTGTTGACA
TCGAATCCAGCGACTTTGATGTTCTTAAGAGCAGCAAGAAGATTGTCGACAATTTGCTTT
TGGATGTTTTCTTTTGGGATCCATGATGGGAAGGGAATTGAGTTTAAGAAATCGGCAACA
ACAACGTTGGCGTTTTCAGCGACGGTCTTGGTTTCATCGAAGTTTTGGATTTTGAGTGAT
CGGATGTATGATTCAAGAGCGTTAACAAGGTTGTCTTTGATGGTAGCATCGGGTTTCCAG
CCTGGGAAGACACCAGATTCCAAAGGTTTGTCAACAACGGTCAACACGTTTTTCTCGAGT
GAAGCTGATGCATCCCAATCGGGAATGTTTTTCTCAACATTCTTGACTAATCCTTCGACA
AAGTTGACGATGGCTTGGACAAATGGGCTTGGTTCTTTGATGGCCTTAGCGTTAATTGCT
GAGACACAGAAAAGGGCGATCAAGGCGAGTGAGAATTTCATTTTGA
>Pcit_ERR044692_fastq_contig_191
TTTTTTGTGTCTTTGTGCTTGTGTAGATTTTTGTTTTCTTTGGTTAAAGAGGACTTGTCA
TGCATTCGTTTAAATTGATCAAAGATCCAGAAATTGCTTCCCTATTTGATAAAGAAGATC
CAGAGAAATATTTTAACGATTTAAGGGAAATTGGACATGGAAGCTTTGGTGCTGTCTATT
ATGCCCGTTGTACAGTTAATAATGAAGTTGTGGCCATCAAGAAGATGTCATTTACCGGTA
AACAGTCGGCCGAAAAATGGCAAGATATCATCAAGGAGGTCAAATTTTTAGTCAACTTGA
ATCATAAGAACTGTATAGAGTATAAGGGTTGTTATCTAAAGGATCATACAGCCTGGTTAG
TGATGGAATATTGTCTTGGTTCAGCATCGGATATTATCGAAGTTCACAAGAAACCCTTAA
AGGAAGATGAAATCGCTGCCATATGTCATGATGCTTTAGATGGTTTGGAGTATCTTCACA
GTTTAGGTCGAATACATCGAGATGTTAAAGCAGGTAACATTCTTTTAACGGAAGATGGTA
CAGTTAAATTAGCCGATTTTGGTTCTTCTTCAATGACCTGTCCAGCAAATTCTTTTGTTG
GTTCACCTTATTGGATGGCACCTGAGGTTATATTAGCAATGGATGAAGGACAATATGATG
GTAAAGTTGATGTCTGGTCTCTTGGAATCACTTGTATTGAACTTGCTGAAAGAAAACCGC
CATACTTTAATATGAATGCAATGAGTGCCTTATATCATATCGCTCAGAACGATTCACCAA
GTTTAAGCTCACATTCTGAGTGGTCTGATCTATTCCGAAATTTTGTCGACTCTTGTCTTC
AGAAAAATCCTTATGATAGGCCTAATTCATCTCAAATGCTTAAACATGGATACATCACTC
GAACTAGACCTTCAACTGTTATATATGATCTGATCAATAGGACGAAAGCTGCTGTTAGAG
AATTGGACAATCTAAATTATCGACGTATGAAGAAAATTCTAATGATTGAAAATCAAGAAT
TAGAGCGAGCTGGAAGTGAAATAGAAGGAGATTCAACGGAGGATGATCAATTGGGAGATA
GTAGTAAAAGTAATAGTATTGCCAGTCAACAAAGTGAAGGCATTAGCACCGGCAGTCATA
GTAGCAGTAATTGTAGTCTTCCAACCAACTTCGAGAATAATGACTCACATAAGCGTCCAC
TTTCCGCTCGACGTCAAAGTAGTAGCAACATGAGTCGTATTAGTCCTTCGAATTCATCTG
CTAGTTTGAATAGCACTGAATTAGGTGCTAATAATTTTGCTACTCTCAGGACCACATCGA
TTGTTAGTCGGCAAATTAAAGAGCACGAAGGGGAAAATCAAATGTACGAACAACTGAGCG
GATATAAGAGGATGAGACGACAGCATCAAAAAGCGATCCTTCAATTGGAAGTTAAATGTC
GACAAGAATTGGAAGAACATAAAACAAAACTTGAGAAAGAATATGAAAATCTATTAAGTT
CATTTAGTAAAGACTTGGAGAAGTTACAAAATAAGCATCAAAAAGAACTTCAGAAAAAGT
CAAAACACAATCTTGATTGCGAGAACCGTTTAAGTAAAGCCATAAAACAACAACAAGAAG
AGGAGAGAAAACGATTACTTCAACAGCAAAAGAACGAGAATAAATATATCAAAGAGAAAC
TTGAATTGGAATTTGCCAATAATCCGGAATCCTTGAAGAAACATAAAGAAAGTCTTCAAC
GTGCTCAGGCTGGAAATCTGCGTTCATTAGAGCAAAGTCAATTAGAACATTTTAGATCGG
AAATTCGTAAATTTCAGCGAAGAAAATTGGTTCAGTACCATGAATTGGAACGAGATTTAC
TCCGTGAAGAATTGAATAAACGCCAACACCAATTAGAAGAAGCTCACGCTATGTTACTTC
GACACTATGAAATATCCGTTGAACTTGAATATCGTCAGCAAAGAGCAATTCATCAGCTGA
GAGATGATCAGATAAGAAAACGACATCAAACCGAATTGGCTAATCAGCAAGAGTACAATC
AACGTCGATTATCTGAATTATCCAAGAAACATGCTCTTGAATTGAAACAACAACCTAAAA
GTTTGAAACAAAAAGAGTTACAAATTCGACGTCAATTCAGAGAAACATGTAAAACTCAAA
CACGTCAATATAAAGTATGGAAAGCTCATGTTTTGGCATCCACACCCAAAGAAGAACAGA
AAAATGTTATTAAAAAACTGAAGGAAGAGCAGATGAGGAAACTTGCCATTTTAGGTGAAC
AATATGAACAAAGTATCGCTGAAATGCTTCAAAAACAATCAATTAGACTCGATGAATCTC
AGGAAGCTGAAGATCGTCAGCTTAAAGATCACCTACAACAAGAACTTGAACTGTTGATTG
CTTTCCAAAGTAAAATTAGAATGCAAACTGAAGCCCAACGAAATAGAGAGAAAAGAGAAT
TGGAAGAACGAGTTTCCCATAGAAGAGCTTTATTAGAGCAAAAGACGGAAATGGAAAAAC
TCAGATTCCAAGAAGAGCGAAATGAACGACAAAGACTATTAACTGATCGACAAGCTCAAG
AAGTTCAAACTTTCGATGAAGAAACCGCTCGACTTGGATTAAATTCACTTGCGATTGCCG
AAGCAAGTGAATCAATAAGAGACGATAGCTCAGTTTCCGGTAGTATGCTCAGTTTGGCGC
ACAGTAATAGTGCAAGTTCATTCACTCACGCTGCCCTATGACCAATTGAATAATATTCCT
AATCACAGGAAACTAATTATTAGGATAAATTTTCATGGAGGATGGAAACAATATTGTTAA
AGAAAAAAACTAAAAGAAAAATATTGTACAGAAAAAAGGAAAACTTAAAGACTTCTTCGG
ATTATCACCATCATCAACACAAC
>Pcit_ERR044692_fastq_contig_192
GAAAATCTTTCTTTCTATCTCTTTTTTTAAAATTTGTTATACTTAAACCATTAGCTGTTA
GGACTAACAATCCATTTATTTAAAGAAAAACATTTATCAGAATCAAATCAAAAAGATGCA
GCTAAATGAAATTGATGACCTATTTGACCAATGCTTAGATCAAGACTTGGTGGGAAATGA
TGATATAAAAAGTTACTTCAAAAACTTTTCCCTCGGAGTTGAACATGATCAACTACCGCC
ACGCGAAGAACTGCCCACTGCACCAACAGCTAATCCAATTTATGTGTTCCCAGAAAATGA
AATAGTCCATTTCGTTAATAACGATGGTGTAGTAATAATATCAAATGATCAAATCCTTGA
ATTGGTGCGACGATTTGGCTTTGGTCTTGTCATCATCAATTTCGGCGGTAAACAGTATGA
ATTTAACATCCAAAGTAATGGTCCAAACATTGACACTTCCATTACTTCAAGAGATTTATC
GAGTTTGCAAGATGGCCAACACATCGCCGAATCAGTTATCAATGATTGGGCTTATAACAC
AATTCGTCTTTGCAATAAGTTTGACACAATTCTTTATATGCCACCAGAGATATTCCGTTG
TTTCAGAGGAAAGATAGTCCAGGACAGCGAAAAACTTATAAGATTCATTGTCAACAATCG
AGTTCTCGAAAAAGACATTGTATTTATTTGCATTCCTGCCG
>Pcit_ERR044692_fastq_contig_193
TATTGTTTGTCAATTTAGTTATTGATTTGTCTCACTTGTGTTTAAAGTCTTAACTGTGAT
CAATTAGCTGATTAGAAGGTCTAATTTAATTGTTTAACAATTTGTGCTTTTCTCCTTCTC
TTCTAACCAGTTATGCGTCTTAAATGGGATAAAAATGGTGGAACCATATTGGATGATCCA
TTTCTATCAAAATTTACTGGTAATAAGATGATGGCCATTTTAAATTCTATTCCTTCGGAA
GATGAAGAGGTTTTATATGATGATTTGGAAACAAGTAGATTAAATAACGATTGTGGTAGA
GGTGATGACGATGGAATTGGTAAAGGAGGTTTATTACTTTCATCTTCTTCCAATAGTAAG
AACATTTATAAAGGTATTCTATTCTCAGCCATGTCAAGTATTTTCTTTTCCATGTCATCG
GCAATTGTTAAATATCTCAAGAATATCCATCCGGGCGAATTGGCATTATTTCGATTTATT
GGTATCTTCATTCTTTCCATTCCTCTTGTGATCTATCATGAAGAAAAATTCCTTGGACCA
GCTGATCTCCGTCTTTTTCTATTATTTCGAGGTATCGCTGGATCAACTAGTCTTTTCCTT
CGTTTCTGCGCCTTTCGTGACCTACCTTTCGTCGATGCTTCCGTCATCATCTTCACGGTC
CCCATTGTAGTTACCATTTTTGCTTGTGTCTGTTTAAATGAGCCTTGTGGAATTTTTCAA
ACGATAATTGTTGCATTAACTATGATCGGACTTTGTTTAACTGTCCGATTACCAAATTTA
CTAGAAGAAGAAGGAGTTGTTCTTAATCAAATATTAAACAAGATGCCAAATGGATCGTAT
TTACATGATACAAGTCATCTGATAGCACCAAATAATCAAACAATTACCATTTTCAATCAT
CACGAAGAATCATTTCATTTAAAAGATTTCTCCGAATCAAATTATGTTCGAGGAGTTTTG
GCCGCCCTTTCATCAACCTTTTTCGCCGCTTCAGTTTACATTATTTTACGTAAAGCTAAA
TCAGTTCACCATTCAGTGATCATGTTCAATTTTGGTGCAATCGCCATTGTTGAGACAGGC
CTATTAACCATTATACTCGATGGTTTCTCTCTACCAGCCACCTCAGAGGAATGGATTCTC
ATAGCTCTTCTCATGTTGTTCAGTTTCTTTGGTCAAATACTATTAACCAAATCTCTTCAA
TTGGAACAAGCTGGTCCCGTGGCAATAGTTAGATCAGCAACCGATATTGTCTTGGCATTT
GCTTGGCAAATTTGGTTTTTCAATCAAACCCCCAATTTCTGGTCTATCAGTGGTGCCTTT
CTGGTTATATTTTGTATCCTATTGACCAGCATAAGAAAATGGGTTCTATCTCTACCTGAA
CATTCAATGATCAAGCATAGACTGAATTTTGTCAGATGAAAACAAAAGAAAAACACCAAA
TCCTTTCAACGTGTTACCATAAAAACTTAAACTCTAAAAGTATTACCATTATAGTGAATT
GTGAATTAATGGCAATCTGCAATCATCTCTTTCCATGTTGTGATAATTATGGATGGAAAA
CAAAAGTTATCTTCATCTTCAATATACATATTGTTAAAGCCAAAGCAAACATTAAATTAA
TCAAATATATTCCCCAGCCATATACATACACTTTCCATACGGATAGAATCAAAACCAAAA
CCATCAAATAGGAAAGGAAAGGAAACGGAAAAGACTTAAAATGAAAAGTAACCCACAAAG
CTCATGGTTAAAGACTGATTAATAATCTTTCAATTCTCCTTCTCATTTCCATCTCTACAA
GTCGTGATTAATGAAATCATCTACAATTACAATTGATTATCAATATAAGTTCAATATTAC
ATTATTTTTTTATATTCCCACCCAAATTCCCGTATTCCAATTTCATCTCATCCCACCCAA
CGTCCCTAATCCCTTTCTCAAGAGAAT
>Pcit_ERR044692_fastq_contig_194
AAAATAACAATTTCGTTAGAGGTCAATAGATGGCGAACGCATTTGACTCAAGTGATGCCT
CTCATTTCGGAAGTGAACTTTACATGGTTAGTTTAACGCATTTGGCAATTTATTTTTGGC
TTGGCCCTAAGACCATTGTTGATCGAGTTCCTCTTTCATAAGGTATACATTTACACAGCT
AAATAGTATTTACGGTTATTTTTACAAAACGGAAGTAAACCATCACTCTCTTTCAAGGAT
ACGCTATTGTTTTGTAGTAAACATGAAAGGATGTACACATGAATTTGTTGTTGTTTATAA
GCTTGATACAGATGGTGTATGTCTGTTTACTAAAATGCCGTCAATTTGCCGTTAAACTTG
ATTCTTGAGTCAATTTTTCGCTTGTCTTGAGCTTAGTTAGATCGTCCTGTTATTAATAAC
CGCAGATATGAATGAACATCACAAGAATTGATTTGATTATATTACATAAGTTTTATCGTG
TTGTAAATGGAAAACAGTGAGATCCGTCAATGTGGGTGAAGGGGCTGCGTACTCTACTTG
TGTGTTTGTGTGCTTCCAATTAATTGATTGATAATTTAACTTTTTTTACACTAATGTACA
ATCCAAGCCATGAAACGATGATGCTTGTTGATTATCATTAGTGATGACATTATATATATA
ATTTGTATTCTGGATACACTGAACAAACAACAAATGTCCATTTACTTGATATTAAATTGA
TAAGCACTTGAACAGGTTTAATTTAAATATGATCGGGAAATCGACTATTAAGTTCATAAA
GTTCGGATTAAGTTATTATATCGTGTCCAGACACCAATTTTACGATCAACTCCAACTTTC
AGAAAATTGTACTTAATATTGAGAATAGCGATTCCAATCATTGCAGGGTAGGTTATGATG
TCGATTATTATTGAAGATCGAAGCAAAACAAAATGCCAAGTAGCTGGAGCGGTGAAGACA
AACCATCCAACGAGCAATGCACGAGCTGCAAGAATAGCGTAATTTAATGGCCCTTTCCAA
CCATTAGTCATGATGGTAATCAGCACAAAGACGATCCATAATCCCATAATTATTAGATAT
GAATATACATTGAGTAGTCGACCCAAGGCAACTGTGTAAATGGCTCGGAAAAGGACAACC
ATGACAGAGGTGAAGAGACAAACCAACAGGACAACATTTAAGGCGACTTCAACCATGGGC
AAGTCAAATTGTTTGGGTGCATCGGAAGCCGGTTGATCACTTGGTGAAGTGTCACTACTT
CCAGGAGATGGACCAGGAGCAGTTCCACTGTCCCCTGCATCAGTATTCCCACCGGCGGAT
GTTCCTTTAAGAACAAAATCAATAACAAATTGAATGGCGAAAATAACAAAGGGAATCTTA
AAAATGGCAGAGACAAAGCTTCCAACAGCGATTAACAGTCTCAAGATGAAATGGATTAAA
TTAATATCCGGACTACGCATTGAAGCCATTTTATCGGTTGAAGGAACAATCAAACACACA
AAACAAATTGAAGAAGAAAAGAAAACAAGGTAACAAAAAGAGAATATAATTAGAAGAGTT
AATTAAATAATTAGAGTAATTATAACGGGAGAACAAGAAGAGAC
>Pcit_ERR044692_fastq_contig_195
GTGCCCAAAACGCCATGAACTTTTCTCATCAAAATAGCCAACGAACCATCAGTCCACAAC
TTGAATTTAAGCAATCCGCCGGGAAGTTTTACCGCTCTCCTCCAGGCTTATTAAAGACTG
GTTATTTCGTGACATCCAATTTATACAATAATGACGGCATTGTGACGCTTCTTTATTTGC
ATTCAGGCCGAGGAACTCAATTTAGATATGAAAACAATTTCTCCCCAAA
>Pcit_ERR044692_fastq_contig_196
ATCGTAATCTCAAAGTTAACAATTAAATTACTGGAAAGTTTTGTTTACTCTTAACAACAA
CAACACTAAAATGATTAAGTTAATTTTATTTTCTTGTGTTACCTTAACCCTAATCAATAT
TAGTCTCGCATCCGAATCAAATGAACAACTAATCAATGGCGATGAGAGTAACAATCATGT
TCAACAATTAAGACTACGATTTAAACGATCAGCAG
>Pcit_ERR044692_fastq_contig_197
GTTGTGGTTGTGGTTGTATATGTATGGTTGTTACATGCGTGGGGGATTTGGTTTGAGAAA
GAAAGTAAAGATAGGAAAAGGAAAGGAAAGAAATAGAGAAAGAAAGAAAGAGAGAGAGAG
AGAGAGAATCAATGGATTTGATTTTAACAGAGAACACTACTCAACGTGGTTGAATTTTGT
CGAGCTCTTTTAGCTTCTTCTTCGTTGATCTGTTGCTCTATAAGATATTGAGCTGTGTTA
ACAGAATGAGGTGTTCCTGTGATGGTAACGATTCTATTTCGGGTTCCGGGAACAAAAATA
CCCTTTTTAGATATTTGAATATTAGCTCCACTGATACGTTGAATTTCAACCAGAGATTTA
CCACCGTGTCCAAGTATGGCTCCCACTATATTGTCACCAATTTCGACTTCAACTTTTTGC
GCATCTTGGCCGTCAGTTGGTGTCGGACTTTTCCGTAATGAGGTTGGGCTATTGAGTACA
GTACCCAGTCCAAATGAATTGTTATTAACGTTTAATTGAGGACCTCCAGATGATGCTGCT
CCAGGAGATCCTATGGATGGAGATGATCGACGAAATGGATCATAAACAGATCCGTCAGGC
ATGGTTAATCGATCAGGACCACCTCCACCACGAGTTCCAGTAGGTGATCCAAAGCCACTA
TGATTCATACTTAAACCTGAAATTCCGGTTGCTGTATTACCAACTGAACCGAATAAACCA
TTTCCACCGGCGTTGGCTGCTGCAGCAGCCGCAGCAGCGGCTACTGCCGACGAATTTGCT
GCAACATTGTTACACGTATCTAAACCAGGAACTCCGGTTCCTTGAGAAGTAAACATTGGT
GCATTACCACCGCCTCCAACAGAGCCCATGGCCAGGCCACAATTATTAGGTACAGGAGTA
GATGTTGCCATACCCATACCAAGTGAACTAATCATGGGAGCACCATTAATGTTATTAAAC
ATACCACCCAAACCAAGTCCTAAACCAAGCATTCCATAATTGGCTAATGTGTTCATGGCT
GATGATATCTCAGAAACTGCTTCTTCTGAGTAACCAGAGACACGAAGCATGGCTTTGATA
CTTTCAATCATTTGAGCAGAATTTGCTTGCGGGATAGTAGGTCCAAGGCCAACTCCACCA
AATTGTAACATACCTCCTGGTGTACCGGTTCCTTGTGGGCTGTTGAAACTATTTGCTAAG
GTAGGGCTTAAACTATTCAGAGAACCATTTGAACTATAAGATGGATTACTATTGGTGACA
TTAGATTGACCACTTGAGGTTCCAATGTTGGCATAAGGTGAGCCAGTAGGGTTGAAATTA
GCAACTGGTCCAGTAGCATCGGCATAACTTACAGTAAGACAACTTCCACTTTGTGGATCT
TCGACTATTTTCGATATAATCATTGCACATGCTTTTTTATTGTTATCCGGTTCACCGATA
ACTGTGATACATCTCTCTGCCAGTGCGTGATCCCGTGATTTCTGTGATATTTGTACATAT
GCTCCGCTTTCCTCTTTAATTTGTTTAATGTATGTTCCACCTTTACCAATTATCATACCC
GCGGTACTATTAGGAACCAATATTTTAACCTGTTTTTCCCTTTCGGCTGGCTGCTTATGG
TCGAAATCTATCGCCATTTTAGCGTTTGGATCAGGTTTTTCCTTAATTTTTTCCATAATA
AACTCATGGATGCGAAGAATACCATCAACGCTGCCGGATATTAGACAGACACGTTCAGAG
GTACC
>Pcit_ERR044692_fastq_contig_198
CCGCTGGTTGAACAACAACAACAACAACAACAACAACAACAACAACAACAACAACAACAA
CAACAACAACAACCATCATCATCATCAAATTCATTTATCAATCAAGGACCTGGTCATAAT
TTTCATCATCAAAATCATCATTTTGTTCATAATCATTCATCTTCATCTGATTACATTAAT
TCACAATATTATCAATCAAATGAATACCCAGATAGTAATGAGTTCAATTTTGTCAGGTCA
AATGTTAAGGAGAGACTTGGATTCCGTCATGGTTTCGAGTTTGATCCAAACATGACAATA
TCTGCAAATGTTAATAGTTGCGGTTCCATATCAAGAACAGTTCATAATCCAGCCAACATG
AGAAGCCATTATACATCAGCTACATCCGCTGGTGATAATACAACAAGCGCCAACAATAAT
AAGCCAATAACTTATATGCCATCATTTGTCAACAATAATACCTCAATTAAATCAGAATTG
GATTATGAAGGTTTTGGTGTTGCTCCATTTAATACACTGAACACTGTTGAACCGCCAATG
GTGATTAAAAGTAAAGAAGATATTAATCGAGATAAAATCTTAACCAAATTGGATTTACAA
AAGAAACGTCAACACATTTTAGTCTCTTGTATGCAAGATCAAAAATTATTAATCGAAAAA
CTTGAAAAGGCCAAATCGGATAAGGAAAAATTGGAAATTCGTTCAACGGTTGAAACATTT
GCACAAAAAATAATCAAACTTGAGAGTGAGATTAAACAAGATACCGAAATAATATTGAAC
GAAATTGCTCAACTTCCGTCATCAATTCGTAAGAATAAAATTCAAGTGGAAAAGGAATTG
CTCGATGTTGAGATGGACTTTTACAACGAACTGCACAATGGAGCAACGGCTTCCGAGTTA
CACAAGAAACTACAAGAACTTAA
>Pcit_ERR044692_fastq_contig_199
GTCTACATTTAGATGAGAAAATGAAAGATAAATTTTAAAGTGGAAAATTGTAACGGTAAT
AATTAAGAAAAAAAAAGAGCTGAATTGAAGGTGTGAAGGACAACACACAAGAGAAAAATA
GTAAATTCTGATATGATGATTAACTTTGCAGTATTTTCTCACTAAATTTTCTGGCTGTAA
CTATTTTCTGAGGCATACAGAGAACAGGATTAATCGGGCCAATTGTTTCTCTAACGTAAT
TGTAATCAATTGGTGGAGGTTTATTACCGTGGTCTTTATCATATTCTGCTTGTTGATCGG
GTGTTAATTGATAGAAATGAGTTAATAATGATAAACCAGCAATACCAAAAAGTGTATGAA
ATGGATCGACCATGTTACCAGGACGATCAGAAAATCCTCCGGTCTCGGGATCTTGACAGC
CAAGGATAAATTCAACTAGTTTATTACGATCAATCCAGTGTAAACGATTAAGCATTTGAA
GCGATGCAAGAACCCACCATGAGTAACATAAATCGGGTAATTTTTCTGGTCTTCCATTAA
GACCACCGGATGGAAGTTGCCGTTCACAAAGCCACCAACCAAGAAGATCACCATCAACTC
TATTCAATTCACCAGCTAATCCAAGAGCACCAACAGCACAATAGACTAAACCTGCATGTG
ATTCTGATCCTGGTCTTGAACCAAATCCACCATCAATTAAATTATTACATCTCATGATAA
ATTCACAAGCTTTGTTCACATCGATCTCGTGCAATTTTTTCAAAAGAACTAAAGTTGCAA
TTGCTCCAAAAGAGAATCTTATATCAACTTCTCCCCATTTATCGCCGAAAAAACTGCCAT
CCTCTTGTTGTAACGATTTAACATAAGAAATAACATTTGGAATATTAACAATATTATCAT
CCAAAGCATCTAATATAGTTAATATTTGGATAGCACTTAGTGTATGAAGAAGGTGAGGAT
CATGATTGATTGAAGGTCCAATTCCACCGCAAGGATGTTGACAATTTCTAACAACATCTA
GAATCTCCTCACGATGAGTAATCAAATAATCATCACCCTGAAGTAAATGGCAAGCAGTTA
AACACCAATAGATACCAGACATTTTTAAATGTTCACTCATAATCTGCTCCAAGCTTCCTT
CAGTAGGAGCACAATTAATGATAAAATCCTTGTGTTTATCAATGAACAGGATTGGAATTA
CTTTATTTAAACTCATCGGTCTTTCCGACATCATTTTTAGGGCACAGGTAACAGAGTAAC
AGGTAAGACTGAGTAATGAGTTAAAAAGGTGAAAGGTGAAACAAGTTAAAATAGAACAAC
AAGTGTACAAGTTAAAGAAACAAAAAGAAATTAAAATGAGACAATTTAATTGATTGGATT
CGCGGTTTATATTGGAAAATAAAT
>Pcit_ERR044692_fastq_contig_200
GTTGGATTTACTTTTTTTTTTGACTTTTTAAATTGTTGTTGATTAATTTACACCAAAGGG
ATTATTGTGAATTGTTTGTTTAATTGTCACAGGAAAATGTTCACCATTAAGATTTTTGTT
ACCCTTTTGTTAATTCAATCATTACAATTAACTTTTGCTCAACAGGATGATGATTTAGGT
TCGATTGAATCTCTACCAAGATTTGAAGCACGACGACAATCAGCTTTAAACGATAATAAT
AATAAAGAAGATTTTGAATACGATGACGATGACGGTTCTTCCCGTGGTCCAGTCAATCCA
TTGCCCGCACGAACAGGTCGAAATGACGATAGTAATGAGGACGATTTCGATGAAAATCAA
GCACCTCAACGAGAAGATAATGGATCACCAGCGGCTAATGTTGGTTCCAATTCTGGACCT
GGTTCGGTAAAAGGTCAAGTATCACCTTCATCTTCAGGTAGATTGGGATTACCTCGATTC
CCTGGTCAACAGATTAATTCATTTGTAGCTCCACTTCCCGTTCAACCCGTTCAGCCTGTT
GTTGTTGCCCCAGTTCGACCTACTGTTGTCCCTGTCTCGATTTCTTCTCCATCGACTCCA
ATCACTGTTGTCGGTAAGACAAATCTCGGTGCAGGTTCTCAGAGTCCTATTTCATTCCCT
CGATTTATCCGACCAAATGATCCAACTAAAAGCGTCCGAGTTGTTACTCGAGTTGTTCGA
CCTGGTCCAATTGCCGTTGATCAATCAGCTTCCCTTCCGTCAGGACTTGATGGTCAAACA
AAATCAGCGCAAGTTAATCCAACAGTAACTCGAGTGATTCGTCCTGTTCTAGTATCAAGA
CAACCCGCTTTCGTTCCCACTCCCGTTTTCCAACCTGTACTCCAACCAGTTGCTCCAGGA
CCCGTTTCCGTTGCTACACCAATCACTTCAGGATCCAATGGTCCAAATGTTATCGTTTCT
GGGGGAGTTAAGAGCGTCCCAGTTCTCGCTAATTCTAAAGTTCAACCTCCTCGACTTCGA
GTAGTCACAACTCGAAGACCAACAACTCCAATCGCACCAGAAGATAATGATGAAGATGCT
TCAGCCGATTCTCGTCCAGCTCCAGGTCAAATCTCTGGAGTTAAAACCATCGCTTCTGCT
AATCCAGTTCCTTTGGTACCACTTTCTCAATTCGGACCAGGTCGACCTTTTGTTCAACCA
GCTCGACAACCATCTAGATTAGAGGTCATTTATGCCGATGAAAAATTAAACACTCAAGAT
GAAGATGAAGATGAAGAAGATGCAAATGCCGCTGGATTGTCTCAGTCAAATATCGTTAAA
TTTAATCGTCCATTAGCCCCAATCCCAGTTCGAGCTGTTCCCCAGCCTTATTTGGCTCCA
ATTGGCCTCCAAGGACCCCGACCACTTCAACCAACACCCAATGGCGTTTTCTTTCAACCT
TCAGCTCGACCAACACTCGTACCAAGTGGTAAAACCAACGGATTCAGATCAAATTTCAAT
GTTCGACCTCAACCAGTTCCTGTAGCTCCAACTTTGGTACCTGTTGCTCCCGTTCAACCA
AATCCAGCTCCAGTTTTGATTAACTCTGGTTCAGCATTTGGCTCACAACCAACTGCCCAA
TCACAATCACAGTTACGTCGTCCTCAAATCTCAGACAGTCTTGCCTCTGATGTTTCTGGA
GTCAAAGGATCAGGAGTCGCAAGTGGATCTCGACCATCCGTCGTTCGACCAGTTCTTGTT
CGAACTCC
>Pcit_ERR044692_fastq_contig_201
CTTTTTTCCCTTTGAAATAATAACCAAAAAACTAATCATCTTGAATCTTGTAAAAAATAA
ATATCATCAGACACTATGAAAGACTGTGACACTGAGTGTCCGAGGAAAAAGTTAAAATTA
TCAAATCTTGAATATGAACCTTCCTGTATATTGGAATATCTTGAACACAAGTATAAAACA
TTACGTGAAATGTGTGTAGACCACCTGTTAGAATTGTTCTACCTTGAACATCAAGGACCT
TTTATGGACTATTATAGTTGGCGGAAAAAACCGTTTTCAGTTGACCTACTGCAATATCTT
AATGAAAATATTCCTGGTAAGGATTTTGTCCAGTTACAGCCTATCTCTCAGCCAGTTCCA
TCATCACTATCACAACCACATCAAGCAGTAACAGCTACCGCCGCTCCTATTGTACCAGTC
ACCGCGTCCATATCCATTTCTATCGCCTCAGAAAGTATCACCACAATAACAACATCAGTA
CCTACAATCACATCAATCTCATCGACCACCTCAATAACCACAACCACATCATCTACTAGT
GTTAAAACTTCAACAATTCCTTCAAGTTCATCCTCACCAACTCCTAACCTTGTAGCAACA
CCTACTACCACCAATAAACAGCATTCCATCGCGTCCGTTTTTGATAACTTCATCGGTGAA
GATGGCGCTTATCGAGCTAAGCAAGAAGCCATTGTCATGAGTAGAATTGCCGAATTAAGA
AAAGAAGGCCTCTGGTCAGCTAAAAGATTGCCAAAAGTACAAGATCCTCCAAGAGCCAAA
GCACATTGGGATTATCTATTAGAGGAAATGGTCTGGTTGGCCACAGATTTTGCTCAAGAA
AGAAAATGGAAAAAGACGGCAGCCAAAAAATGCGCTAGGATGGTAATGAAATATCATCAA
GATAAATGTATGCAAGCAGAAAAGGCCGAAAAGGAAGAAATCTTGAGGCTGAGAAAAATA
GCTGCAACCATATCCAAAGAAATTAGAACTTTCTGGTCAACAGTTGAAAAATTAGTGGAA
TATCGACAACAGACAAGACTCGAAGAAAAGAGAAAGAAAGCATTAGATTTACATTTGAAT
TTTATTGTCGATCAAACTGAAAAATACTCATCTTGGCTCGCTGATGGCTTATCTAAACCA
ATTATAAGTACAACATCAGGAGGTAGTGATAATGGTTCAACAATTGAATTAAATGCTAGC
TCTAAATTAAGCAGCGTGTCTGGTGATCAGGAATTCGAGCCAAACACGTTAAATGAATCT
GATGACGAAGAAACTATCGCCAAAGACGAAGAGGAATATGGAACGGAAGATAATAAGAAA
GAATTGGATCTGCTTAAAAAAGAAAGTGATATGTTAATTGAAGATGTAATTAGCTCTCAG
ACTGATAATGTTCAACAAACGGAAATAATGACAAAGGAAAACGCTGATCAGACTAGTCGT
GATGAAGATTTCAAATTAGAATCAGCTGAAGAAGAAGAAGAAGACGATGAAGAAACAATT
GCTGAACAAGAGAAGCAAGAGAAAAATATCGATTATAGTGGTGAAATTAAGGAATTAGAA
GATGAGGCCAACTTATCCATAGACGAATTAAGGAAAAAATATACAGATCTAGATGAAATC
GTTCTCTCCGATGGCGAGGAAGGTTACGAAAGTACCGGAGAAAGTGACGATGAGACTAAT
GAAGATACTGAAAATGATGACGAAGCTTTAACAGGAGATGAATCTGAACCCGAAGAACTT
GGTATGGAATCGTTACTTGATGGTGACTCAGAAAGTAAAGAGACTCCATTGATTGAAGTC
GTTTCTTCCGATGGCAAGAAAGTTGCGGCTGATCCAAACAAAGACATCAGTGATATTGCC
GCTGGAGCTGAAAGTATTAAACCAAAAGGATTTACATTATCCACAGCGAATGTTGTTACC
AAAGTTCCTTTTCTTCTTAAACATACACTCAGAGAGTATCAGCATATCGGTTTAGACTGG
CTCGTAGCGATGTGTGATAAAAAATTAAATGGTATTTTAGCTGATGAAATGGGTCTTGGT
AAAACGATTCAGACCATTTCCTTATTAGCTCATCTTGCCGTTGACAAGGGTATTTGGGGT
CCTCATCTTATTGTTGTGCCAACAAGTGTAATGCTCAATTGGGAAATGGAGTTTAAAAAA
TGGTGTCCCGCCTTTAAGATACTTACTTATTATGGTAATCCGAAAGAAAGAAAATTGAAA
AGACAGGGTTGGACTAAACCAAATAAGTTCCATGTTTGTATCACATCGTATAAACTTGTT
ATTCAAGATCATCAAGCCTTTAGGAGGAAAAAGTGGAAATATCTTATTCTCGATGAAGCT
CAGCATATCAAAAACTTTAAATCTCTTAGATGGCAAATGCTTTTGAATTTTAATTCATCT
CGTCGTCTACTTCTCACTGGAACTCCATTACAAAATAATCTCATGGAACTTTGGTCTCTT
ATGCATTTTCTGATGCCCAATGTATTCGCATCTCATAGAGATTTTAAAGATTGGTTCGTG
AATCCTGTCACCGGTATGATTGAGGGTAATCATGAATATAATGAAAATATAATTAGGAGA
TTGCACAAATTACTGAGACCATTTCTGTTGCGTCGTATCAAAGATGAAGTCGAAAAACAG
TTACCAAAGAAGATAGAACATGTGATCAGTACTCGTCTTTCCAAGAGGCAAAGATATTTA
TATGAAGAATTTATGAGCCTTGCCAAAACCAAAGAAACTCTTGCCTCTGGTAATTTTCTG
AGTGTGATAAATGTTTTGATGCAACTAAGAAAAGTATGCAATCATCCAAATCTGTTTGAA
CCGCGGCCAATTACCTCTCCGTTTTCCATGGAAGGGATCACTTACCATACTGCATCATTA
GTTACTACACCTTTGGATTATGATCCATTTAGGAATGTCAATCTAGATTTTTTAAATTTA
AGATTTGTCAATTATTCTGTTCCTCCGTCTTCACTTAGTGCAATAGCACAACATAGAATA
AGTGAATACCAAGCATCTCATAGATTAATTGAAGAAATCGATTCAGCTCCTCCCCCACCA
CCCAGAATTCCCAAAGCAAAGCTACAGCTTCGCATCAACGTTAAAACAAATACATCTGCC
ATCCCATCTCCATCAATACAACTTCAGAAAGGTTTTCAAATTCAATCAAAAACATTACCC
TCTGTACAGATTAGATCTTTTAATAATATTCCATTGATTGTTGGCTCTGGTCAAACTCAG
ACGGCTCAATCAAATTCAATCCAAGGACCTAGGTTATTTTTATTATCCGCTCCAAATAAT
TCAGCTTTTACTCCTTTAAAAACCAGTACAACAATAGGTAACTCAGGTGTCATTGTCACT
GACAATAATTCCTCAGTATTGGGTGGGACTCCTGGAAGTATTGTAAAAAAATTGACATTG
ACTAAATCTCTTCCACCCGTCCAGTCAAGTGTTTTAACTAATCAACGGGTTAAAATACCC
ATTGGAAAGTTGTTACAAACATCATCAGGACAACATATTCTGGTTAATCCTGTACAATCT
TCACTGGTTAATCAGTCTACGCCTATTGTTTTCCCCGGTAATGTAAATATTTCACAAAGT
TTAACTCAATCAAGAGTCAGTCTTGCTGAAAAGCAATCAAATAGTGATATTCCAAGTGAG
AAGAATGATAATTCACCCTCAGAAAGCCATACCAAGATCTTGGACGAAAGGAGATACGTT
GAAAGAAGAGAAAAGCTTCGTCGAATATCGAGGATAAACGCACGTCGATGTTCATCAACG
GCACTTTATGCTCCAGATCTTATTCAAATGTCCACCGTCTCAAGTCATCCAAGTCAAATC
TGTGTGGAATCCAGATTAGGAAACTCTATCTACAACAATGGTCAAGGATACTTTCATTGT
ATTCATAATCAACTTCGTGACCGTCGACCAAGAGATTTTTTTTATTACTCTGATTGTTTA
ACAACCATTTTAAAGACTCCCGAAGACCTTACCAATGATCTCAATGATGTTCTCAAAAGA
TATGTTTTCCTTGTGCCACGAGTTTCATCCCCTCAAATTCAATTGCATGTTTCTCATCCA
ACACCTTGGAAAACACAATCCGAATCAAATATGATTGAAGATCTACGAATAGGATTATCT
TCTAAATGTGATTTACTTCATCCAATAATATCAAATTTTAGAACACAATTTCCTGAATTA
CGATTAATTCAATATGATTGTGGTAAACTACAAAAACTGGATGAACTTTTATACGAATTA
AAACAAGGCGGTCATCGCGTATTAATATTCACCCAAATGTCTCGAATGTTGGATATTTTT
GAACAATTTCTTAACTATCATGGTCATACTTATCTCAGATTGGATGGCTCAACAAAGATT
GAGCAGCGTCAAGCACTCATGGAAAGGTTCAATGCCGATAAACGAATATTCTGTTTCATT
TTGTCCACTCGCTCGGGTGGAATCGGTGTTAACTTAACCGGAGCTGATACTGTGATATTT
TATGATAGTGATTGGAACCCAACTATGGACGCTCAAGCTCAAGATAGATGTCATCGAATC
GGACAAACAAGAGATGTTCATATTTACAGATTGATAAGTGAGAAAACTGTTGAAGAAAAT
ATCCTTAAAAAAGCAAAACAAAAGCGTCTCCTTGGAGATGTTGCGATCGAAGGGGGTAAT
TTCACTACAGCGTTTTTCAAGAAGGATACACTTCATGACTTGTTCGGTGATGTGGACACT
GGTGCCAAGAAAATGGAAAGTGAAAAAGCGCCAGAAACAACAATTTCTAGTGAAGAGAGA
AAGACTCCAGTTCCTGAAGAAAGTAACAAAGTTCTTGTTGAATTGGAACAAGCATTGGGA
ACAGCTGAAGAAGA
>Pcit_ERR044692_fastq_contig_202
CTTATTGTCAATTGGAAACATTTTCATTTAACATTTTAATTAAATCGATTCTCTTCCTAT
TCCTCTCTTGGTTCTTATGTTACTGTAACAATTATCTACTTAATATTCATCTTATATTCA
CTCCTGAAGGTCCGATAACATTGATCCTTAGGGTATCATCATCATCTTCATCTTCATCTT
CATCGTGTCTGTAACTCAACATTCATTTGATTTGAAACCCAAAATGGCTAATGAGGAATA
CGAAAGGATCCTTTTGGTTAAAAGCGAGGTTTTGTTTTTCAAAATTCCTCCAAGAACAAC
TAATCGAGCTGTAAGAGCTTCAGATTGGAAATTAGATGCTCCTGATTGGACTTGTCGCAT
GAAATTGGTTGCGAAAGGTGACAAATGTATTCTCAAGGCTGAGGACAAGACCAGTGGTCA
ATTGTTTGCCAAATGTCCGGTGGATGGATACCCAGGGCCTGCAGTCGAACCGGTTTCCGA
TTCAAGTCGCTATTTTGTCATTCGAGTTCAGGATGACAACGGAAGATCGGCTTTTATTGG
AATGGGTTTTGCGGACAGGGGAGATTCGTTTGATTTCAATGTTGCTCTTCAGGATCATTT
CAAATTGGTTGAAAAGCGGAGTAAATTGGAGCAAGAAGATGCATCCGGAGATAATCAGCC
CAAACTGGACTTGAAATTTAAAGAAGGAGAAACAATCAAAGTTAATCTGAATATCTCAAA
AAAATCAGGGTCTGCGTCTAAAGCTAAAAGTAAAGTGTCTTCTGGCCCAATAGGTATTCT
ACCTCCTCCTCCGGGTGGAATTAAGATTCCAGGCCCGCCGGGTAATAACAGCACCATCAC
TACAACCAACTCCAGTTCTAAACCAGTATTCAGTGAATCATCTGCTTCTGATTCTTTGCT
TCAAACTTCCTCGAAAGAGGATAATGATCTGCTTGATGATTTTGACAGTTTAAGTCTCTC
TCGCTCATCGGCTCCATCAACTGTCCAACAGGACATCACAAAGATATTTGATTCTAACAG
TAAACCAAACAACGATTTGTGGGCTGATTTTGAAGGAACCTCCGATACGAATACAGCCAA
TACCACGACTGGTGTTGACGTGAATCAACAGTCATCCAATAATTGGGCCAGTTTCTGATG
AACACGACATAATAAGCGCACATTTGAAGGCAGAAACGCTTCTCAACTCACTTACAATGC
AATAACTTCGATACTTATTATTACCTGTTCTCAATCACTTTCAGCTGAATTCAATCATTG
ATTAACTTTTTCTTTTTCTCTATTTGGTAACTTAATCTTTTATTCCAAAGTTTAGATGAT
GAAGATGAATCAATCCGAAGAATACATTACATTAATAGTAATCGATAATTAACCGGCAAC
ACAATTGGATAAATTCTATAGATTGATAAGGAAAAACTAATATTCAACTCGTTGA
>Pcit_ERR044692_fastq_contig_203
CCACACACATGGCTCGAATACTATTTGGATCAGACTCGCTGTTACTCTGGAAGCCTGGAT
TACAAACACATCGATACCTTTCTCCGTCCACAACACAGCGACTATCGGGCCCACAAACGG
CAGTTTCAGCCTTACATGGATTGTCAATTGGTGGAACAACAGAATACTCAGCAGTGAATC
GAATTGGGTCCGAAATCGTCCTAACATCTACATTGTACTTTTGCGCTGATATTTTGATTG
TATCAACATACTGTTCTTTTGGTAAATAAGCACAAGAATAGTATGAAATATCTTGTTCAA
TAGTAATTGGTATGTCCATTGCACTTCCGCCGGCAAGTTTGTATGATCTTGTAGATGAGC
TTACTATGCTTCCTGGTGCCGTTATTGTATAAACCTCGATAGTATCGTCAAAATCAACCT
TTGATCCCATCGGAATCGCTGGTAAATTTCCCGTTAATCCAATGTCCATTTTAAGATTCC
CATAAACATCGGGTCCAAGATACCGTTCGGTCAATGTAACCTGTTCGCCCGATGATGGGA
ATGTGATTCTTGCAGTTCTATTAAAAACACCACCCGTTAAGCTGAAACCATTGACAGTTC
CCGGTTGACCTCGAGCAAAAAGCCAACCAATCAAATCAGTCAGTGAAATTAGTGATTGAA
AATCACTTGGTTGCATATTTTGCAATCGACTGATTGTTGTATAAATTTGACCTGAATTTC
CATCAGCATATACATAGATATCGGCAGTTCCAATATTTTGATCATTGAGTGTTCCATGAA
CCTGTCCAACTAATCGAACTGGTGAAGATTCCAATTTGATACATTGTCTTCCATTGCCGA
TATAACCTTCTTTACACTTACAACAAAATCCAATCGAATATTGTTCACAATCAGCTTCTT
GAGGACAAGGGTCGAATGTTGTTTCACATCGATCTGGTACTTCACTTAATCCAGTTTCCA
TTTCTCTAGGTGACGCAGGTCGATCGGGCTCAACGACACTACCAGAAAGTCCAGCTTTAC
CGATACGGAAGATAAATACACCTCTTTCTCTGATATTTGACATTTTATCCAAATTAAGAG
TTTTTGATGTTCCTGACACTTCGAGTGGGTAAAACTTGTAACCATTGAAGTCAGTGAAAC
CGACCTGAGCTAAAGCGGATTCTCGAGATTCTTTGTCATCGCTTTTACACCAAGTGATTC
CCTTTTGTGGATACATGAAGAAAGCGTATGTTTCTTGTCCATTGGTCGCAATTACTGTTT
GGAAAGTGTTTTTCAATTCAGCGTTTTCATCAATAGAAGATAAATTTTTCCGGTATCGAC
CAACATCTAACCAAGTTACGATGACCAAATTTCGAGCTTGAAAATTTAATCCTGAAGTAA
ATACTGAATTTATGTAAGAATTGGCCAAAGTTAATTGTTCAGGATTGGAAGTTTGTCGGT
AATAAACTTTTCCTGTTGTTCGAGTGTCAATATCAGCATAAAATGGAGCAATCATTGGAA
TACTTAATGGTAAAGGATAATTAAGGTAATTAGCCGAATCAGCCAGAAATGAGATGATAC
CATTGATGCTAACATAAAGGGAATCGTAGGCACGTCCAAAGAGGATAATTGGTGATGAAA
GTTGAATTGATTGCGACGCTCCTTCATCACTACCCGTTAATATTTTATCATCTGGTTCAC
CGAACGGAAAAAGATCACTTTTAGTAATACCTTGGCACGAATTGATTACCAGGCCGATGG
ATATCAACAATAAAATTAATTTATTGGCCATTGATTTGGCCTTTGATGAATTAGTAACGA
TTTACAAATACAAAAGATGATGAAAATGTATAAATCAAAGATGAATGAGAATCTAAATTG
TCAGCAATCAACAAGACAATCAACTTGAATGAATCAACTTTAAAAAAGAGGAAAATATTG
CCAATTAATTGCAATCGAGAGCAAACTAAATTATTTTTGCCATTATGATGGTTCAAGTGC
CCATTAAGAAAACTGATTTCACTTAATTGTTTATCTCAACATTTCAGCTAATCACTTTTT
CATCTCCAC
>Pcit_ERR044692_fastq_contig_204
GTTTTTCCTTGGATTTAATTTATTTCCAAAACTTATTTTTTTACTGAGTCAACCATCAAA
ACTTCATTTTATGAGGATACATGTTATTACGAAGGCAGAAATATGAACCGAGATAGCCAA
ACATTAGCTTCTTTTCAGGATGTTTACGAATAGCTTCAATTATTTGTTTGTCAACTTCAA
CTTGATCTTTACGGTGTTGAAGGTTTGGTTTATAATCGGCAGATTTAGTCTCGAAAATGT
TACCTGCACCTTTCTTTCCCTTAGCCTTTTGTCGAGCAAATTTACGACTTTTGAAATATT
TATCATTAATATGTTCAGGTATTTTGACGCCAGAAACATCCACTCTAGTGCTAGTAACGA
TGGTAAATCTTTGATGCATTCTCCTTAAAGGACATCCATTGATTTTGTGTGGTCCAGTTA
TCATTAGCATACCACTAGGAAGAGTTTTCAAAACTACTACTCTTTTACCCTTGTGACGAC
CAGCTAAAAGGATGACAACACGACCTGGTGAAATACCCTTTTTAAAGGTCTTCTTGTGCA
TTTTGAAAGTGATTTTTCCTGTCTTTCGCTTTCTTGGTTTATCCTCAGTTGGATAGTATC
TTTGCTCTTTCTTAACTCTGACCAAACGTTTGCCTCCATTCTTTTCACCTCCAATTTTTT
TCACAACAAAATTAGGCTTCTTCTTGACTAAAGTACTTGGAAGAACACCTTTCTTTGCAG
CCATTCGCTTGATTTTAGCCCACAATGGTCGAGTAACTTTATGACTCGTCAATTTACGAA
CTAATTTAAGAGTTTTTCCAGTCATAGGTGGTTTTTTACCAGTGGATTTCTTCTCCTTAG
TGGCTTTGACAACTTTTTTAGCAGCAGCAGCAGCAGGAGCAGCCGCCTGTTTGGGAAGCT
TCGTTTTAGTTTCAACCATTTTTGGTCAATCAATAAATAACCAAATTCCAAATTTACTTG
AAAAACAATAAGAACTAATAACAGGACAACACTTTAAACTATTAATTAATTAACAATAAA
CTTAATTGTTGATTAATTTAGACAATTAAACAATC
>Pcit_ERR044692_fastq_contig_205
AGTAAATTGATTGTAATTGAGAAAATAAAAGGCTACAAATGTTGGATAGATTAGAAAAGA
TTAATTGTTAAGGTTAATTGTGATTTCGATTGATTGATTGATTGTAAATTGATTGTGATT
ATTTGCCACAATTGCGAGTAAATTAAAGGGCCAATTTCTTAGGAAGTTCCCATGGGAAAT
CAGCTCTTCCAAAATGGCCGAAAACGCTGGTTTCTTGATAGAGTGGATTCCTCAATGATA
ATTCCTTGATTATTCGTCCTGGTCGAAGGTCAAAATTTTTCTTGATAATTTCCAATATTT
CAGTTGGTGTTTTATTTGCGGTTCCATAAGTGAAAACGGAAATTGAAATTGGCTCAGCGA
TTCCGATAGCATAAGAAATCTGGACATTGCAACGTCTACAGATTCCCGCTTTAACAAGGG
ATTTGGCAACCCAACGAGCGGCATAAGCTCCAGATCGGTCGACTTTGGTTGGATCTTTGC
CCGAAAATGCACCACCACCATGGGCACCCCAACCACCATAAGTGTCGACGATAATTTTAC
GGCCAGTTAGTCCAGCATCGGCCAAAGGACCTCCGCTGACAAAAGCACCACATGGATTTA
CATGGATAACAGTTTTATCGTCCATATATTTGCTTGGAATAACTTGTTTGATAACCTTTT
CCTTGATCTCTGATCTAACCTGTTCTAAGGTCACTTCTTTGGCATGTTGAACGGAGACCA
CAATGGTGTGCACTCTTGTTGGAACCGCTGCCCCCGAGTCAAGATAATATTCACAGGTAA
CTTGAGATTTAGCGTCAGGTCGAGCCCATGGAAGTGAACCATTCTGTCGAAGCTCAGAAT
ATTTTTCCATCAATTTATGTGATAGAACCGCCGTCAAGGGCATACACTCTTCGGTCTCAT
CAGTGGCATAACCGAACATTAAACCTTGATCACCAGCACCAATTTCATCGGTGTCACGAT
TAACATGAACACCCATCGCTATTTCTGGTGCCTGTTCCTCAATGGCGATCAGCACGTTAC
AAGTTTTATAGTCAAATCCTTTATCACTATGATCGTAGCCGATTTTGTTAATTGCATTTC
TAACGACCTTTTGATAATCAATTGATGCTTTCGATGTGATTTCGCCAAACAATAAGACCA
TTCCCGTTTTGGTTATCGTTTCGCAAGCGACCTTAGCCTCAGGGTCTATGGTTATATGAG
CATCCAGAACTGCGTCACTGATTTGGTCACACATCTTATCTGGATGACCTTCACCAACAG
ATTCAGAGGTAAAGAGAAAAGTTTCATTTTGATTGTAATTGGTTCCGTTCATGATGATGA
TGATGATGATAATTGATCACAATTAATTGAAACAATTAAGTAACACACAAAGTAAAACAA
CAATTACAATATAAATCAAAGTTAATG
>Pcit_ERR044692_fastq_contig_206
AAGTTAATTGTAGTTAAATTAAGATGTCTGGTTTACCTGAACGTGGTGTTGGTGATGGTT
CGGAAGGTGATGAAAGTAAGAAAGCAACAAATCCACCAGTGTCAAGTTCAGGAGGAGGAG
GTGATGACGATTCTAGTCAAAATTTATCTGGTGCTTGTAGTCAACCAATTGAAGGTGGTA
AAGACAATCCATTGGAAAGAGTTAATAAAATTGAAGCTTCTAAATCAACAATTAAACATG
ATCGTAGTCCAAATGCTGAGATTCTTAATCAAATAATTAGTATGGGAATTAGTAAAGAGA
AAGCAATTCGAGCTTTGTATCTAACTGGGAACAATTCAGTCGAAGCTGCTATTTCCTGGA
TATTTGAAAATAATGATTCTGGACCTGAAGCTGCTGAGATTGGGAATCTTGATGCTGCAC
CATTTCAAGAATACAAAATGGTTTTCGCTGTTAATTGTAGCCTGAATATGGGTGTTGGTA
AAACCGCTGCTCAGGTCGCTCATGCAGCTCTTGGTCTTCAAATGTTTCTATTAGAAAATG
ATAAAATCTTTGGCTGTCAATTAACTAGATGGAATGAAACTGGAGAGACTAAGGTTGTTC
TAAAGGCCGAAAATGCTGAACAATTAAACATTCTTGCAGCCAAAGCGCAATCATTTAGAT
TACCTAATTATCTTGTTGCTGATGCTGGACGAACACAAATTCCCGCTGGTTCTGTAACAG
TTTTATCAATTTTCGGTCCAATTGATTTAGTTGATCAAGTAACCGGACAATTAAAACTTC
TCTAGTTGTTACCACAATTAACTAATCAAACGAA
>Pcit_ERR044692_fastq_contig_207
CTTTTAATTAATTTTGAGATTTTCTTTTTTTGGTGGTTTTGCTGCTTGTCAACTTGATTT
TGGTTTTCTTTCTGAGTGACTTTTTGTTTCTCGATTTTTCTGGATTTTTACCGTTTCTCT
TTTTTTCTTTTCACTTGTTTTTTCCTGGTGGTTTTCTTGTTCTGCTGTTTTCGTTTGCTC
TCATTTTTCTCATCAATCTGGCCAAATATCGGCACATGATCAGCTACTAATCAGTGGGCC
ATGCTGTTCCATAATTGTGGTGATCGCAATTTGAATTTAGACTTAACCGCCAGCTTACCC
TTTACCCAATCAACTTATTTCTCAAGACACTCTGGTATCTACAAAGATCCTTGTAAAATA
ATCTCTAAATTTGTTGATTTTGACGAACCAACGGAATCTGATCGATACATTGGTGATCTA
TCTATTGACGAAGATCTCGAGAAAGAGATTGAAGTTGGCTTTTTTGATAATCTAAAAACA
CCTTCAGAAGAGTTGAAAGGTTTCACTCCAATCGACGAATCAAACCCATTGGTCTCTGGT
TTAATTGCCGCTGTTACTGCTGCTTATAATTCAACAACTACACCTACTTCACCGACATCA
TCGTCTGCAGCTTTCTTTATTACTTCTGACGCAATCAAATCAACAGAAAATTCATTGATT
GTTCCCTCCTCTTCTTCCTCTTCTTCCTCACTTCCTTCATCATTATCTACAACTCCATCA
ATCACACCTTCACCATCTCCTTTACCCTCGGCAGCCACTTCTACAATATCAGTTATCTCT
GATACTGAGATGGAAGAAGATCGTAAATCTATTCATGTATCTCATCACCTGTCACATTTA
CAAGTTAAACAAACATCAAACAATAATACTGATTCTCTGATGACACCAATCATTGATCCT
AACGCATCCACAAGTGAACCTCATTTCCCAACTTTCGATAACGATAATGTTTTCGGTCAA
TATTTACAAGAGTTGACTCAAGCTGTTTCCTGTGACAATCAATCTCAACAATTACAGGCT
CAAGATATTAAGCCAGCTTTTGGTTTGGCGCCATCACCAGTCATGTATACTGATCGTTCA
CATCATCATCACCAACACCAACACCACCACCAACAACA
>Pcit_ERR044692_fastq_contig_208
GCATTTGTTGAGTTATTTTATGGAATATTAACCAATAGTCTTGGCTTAATATCAGACTCT
TTTCATATGTTTTTTGACTGTACAGCACTGGTTGCTGGTCTAGCTGCTTCTGTTATAACA
AAATGGAGACCTAATGAAAGATTTTCTTATGGCTATGTTCGAGCCGAAGTATTAGCTGGT
TTTGTGAATGGTCTTTTCTTACTATTTATTGCCTTTTTCATCCTTTCTGAGGCCGTTGAA
AGAGCATTCGAACCACCTGAAGTTAAACATGATAGATTATTTATTGTTTCCGTTTTGGGT
TTTATTGTAAATTTGGTTGGTATCTTTGCTTTCCAACATGGTGGTCAGATGCATGGGCAT
TCACATGGTCATGGACATTCTCATGGTCACGGGCATTCACATGGACCTACATCGGTAACC
AGTGTCCAAAATAACCATAATCATTCACACAACAATTCAAATCCTCTTCTTTCATCACAT
TCCCACAATAACCATAGTCATGACCATAATCATAGTCATGATCATCACGATGAACCATTA
ATACAATCTGAAGAGGGACCCAAAAGTCAAATAATGCAAGGTGTATTTCTACACATTTTA
GCTGATACATTGGGAAGTGTCGGTGTGATCATCTCAGCGATATTAATGAGTCAATTTGGT
TGGATGATTGCTGATCCAATTTGTTCAATGTTCATCGCTACACTTGTTGCTATTTCAGTT
CTTCCACTTCTCCGTGATTCTATTGGTATTCTCATGCAACGTACACCTAGAGAATTGGAA
GCATTATTACCGCCTTGTTATCAGAGGATAATGCAAATAGATGAGGTTTATAATGTTCAT
CAACCACACTTTTGGACACTTTGTACAAATGAATATGTTGGTAATTTGAAGGTCGAAGTG
TCCAACAACGCGGATCCCAAATACATCTTAAGTCATGTTGAAAGTATCTTCAAACAAATA
GGAGTTAAACAAATTTATGTTCAAATTGATTACGCTCATGTTTGACCAGAACGAGAAGTT
AAATTGGTCATTAAAAGCTGATTTTATTACATTTTACACCAAAATTCGGAGCCATGAACA
AAGCTTTCAATTGTGAACTTTTTTTTTACCAACATAAACTTGAATATTTTTCTATTTTCA
CTCAATCTCGAGGAACAATA
>Pcit_ERR044692_fastq_contig_209
ACAGAAGAGCAAATTGCTGAATTTAAGGAAGCCTTTTCACTGTTTGACAAGGATGGTGAT
GGAACTATTACAACCAAGGAACTGGGAACAGTCATGAGAAGTCTAGGTCAAAATCCAACT
GAAGCGGAACTTCAAGATATGATCAATGAGGTTGATGCCGATGGTAATGGTACTATTGAT
TTTCCCGAATTCTTGACAATGATGGCAAGAAAAATGAAAGATACAGATTCTGAAGAAGAG
ATTCGTGAAGCTTTCCGTGTTTTTGATAAAGATGGTAATGGTTTTATTTCTGCTGCTGAA
TTGAGACATGTAATGACTAATTTGGGAGAGAAATTGACTGATGAAGAGGTAGATGAAATG
ATTCGAGAAGCTGATATTGATGGCGATGGTCAAGTAAATTATGAAGAATTTGTGACGATG
ATGACATCCAAATGAAAAATATGAAATTAAAGAAAAAAAAAATACATGCGCTCACAGTGA
CCCCACCTTAAAATGTTTTCTTCAAAGCTCTTCTTTCTTTTCTTTATCATCTCTGTCTTT
CTTTCTTTCTCTCTTTC
>Pcit_ERR044692_fastq_contig_210
GAGAGGGAGAGGGAGAGAGAAAGAGAAAGTCAAAGAGGTGATGTGAGGGTTAAGACATTT
GAAATGTAAACATAACGTTAGCGGCTCATCGGGTGATTAAATCATTACAATTAAATCATT
GGGATGCTGGTGTGTGGTAATTGATTGGATTATCAATCACTAAATGAATGTTGTTGAATT
TGATTTAGAATATTGGTAAACAGAAAACAAACAATTAACATTTGATGCTAAAAATAATAA
TTGAATTGATTAGTTGATCAGTTGATTTCTTATTGCTGATGGTGGTGATTGGTGGTGTTG
TTGATTGTTCAATTATATATTTTCCCATTCATAATGTTACAAGTTAGATATATGTATCAT
CTTTATATCTTAGTCATCTTCATCTTGTTTATCCTTGGATTTAAAATGTATCATCCTTCA
TGATATCCTTCAATTACTGTGATAATATCACTTTATGGTATCATCAAGATCAATTTCATT
TAGCTCTTACAGCTTCTTAATAATCAAAGGTTGATGATGTTGTTGTTGTAGTTTTTGTTG
TTGGTAATGATTAGATAAAACTAATTAAAAGCAAATGTTGGGTGGGGATGATGAGGATGG
ATCCATTTTTTTAGGCAGATTCATTTAAGTGACAATTTCTGGCAAAATCATTTACGCATT
TAAGCCAATCACCTAAACAAAGTTCAAATTATACTCTTGTGTATATTTAATCACATTGAC
ATTCACTGTTTGGATAGAAAGAGAGAAAAGAAAGAGACAGGAAATGGAAAGTGGAAAGGA
AAGAGAAGAGAAGAAAGAAAATAGATAGTAAAAGAGAAAGAAGGTAAATAGACAAAAATA
TCGAACTTTTTGTTTCACTGAATATACACTCGCTCAGACGTCATTGTTTCTTTATACAGA
AGAAGTTAATTAATTGGATTTTCATTGCTGATCAGGTTGTTCGTGCGGATGAAGTAATGT
TTCAGTCAATAGACGACTAGCTGGAATCGGGTGTGATTTAACAGGTTGATGATGTTGATG
TTGGTGTGAATGTTGATGATGATGGTGATGGTGATGATGTTGATTAGGAGGCGAAGGTGG
AGAGATAGGCATTGAGGGCGGATAATAGTAATCACTAGTTCGAACTGGCTCAGGAACGAA
ATCGAGGTTGGCCAGAAAGTGTTCAACATTTGACTCAAATAGTAAGGCACTGAAAGACTG
GGGCGCTGATGTTGGGTCAGTACAGTCGTTCAGTCGGGAATGATCCATTGAAGAAGATAA
ATTTTTCCTGGTTGCTGAAGATGGTGGAGGTTGTGGTGGTGGTCCAGGAGGTAGTGGTTG
GGATAATTGATGACGGCGATGAAAACCACCATCGATATTATTGTGAACAGATTGTTTCAA
AGTTGATGAGGCGGTTGATGATGTACTACCAGTTATACCAAGAACCATTGAACCAGTTTC
GGTTGGAGCAATTAGGTGATGATGAGGAAGAGGATGTGTAGGAGGATGAATATGAGTAGG
ATGATGAGGAGGAGTTGAATGGGGAGGATGAGGTGGAGGAGGGTGATGAAGATAATGATC
AGGCCTGGGAATCGTTGGACTGTGAAGGTTACAATTAGGTTGAGTAAGAGTTTGTTTAAT
TGAGTCAGAGAATTTGGTTATTTGATTTAACAGGGATAAAAGCTCATCATCATCGTGACC
AGTTCCATTTGTTGTCCGACTATATTCAACTCCACTGTCGTCGCTTAAAGCGTTAGGTGT
TATACCAGAGGATGTGGAGGATTCACCTTTTTTTATTCCAGAATTTACTCCACCTCTAAT
TTCATTGTTATATCTGTCAATTTGTTTAACCTTTCGACAGATATCTTCAATTTTGTGCTC
AAGTTTATCCACACGATTGGTAATTTTACTGATGGCCTCTAAAGTCTTGGCATGTTCACG
AATTAAAAAATAAATCTCTGGTTTAAGTTCAGTTGTTGTTGTTGTTGTTGTTGCTGTAGT
GGTTGTGGTTGCATTGGTGGTGGTACATGGAGATGATACTAATGATGATAATGTTGATGA
TATTGGAACGGATAGAGGTTGTTGATGATGAGATGAAGAAGATGATGACACTACTACGGG
AGGAGCTGATGTTGGTGTATCAATTTTCTTTGGAATTCTTGTAGTGGTAACCTTTGCTAA
TCCAATTGAATTGGGATTACGAGTACTTCCGTCATTACGGATTTGTCTGTTACGATTATC
AATATTTCCTCTGGCCTCAAATTGGCCTGGACTTTTACGGTCTTTTAGTCTCCTACCTTC
AAGCATACCTAAAAAGGATATCAGTCAGATAAAAGAGAGATAGAGAAGATAGAGAAAAGA
AAAAGGAGAAAAAAAGAAAGAGGAGGAAAGAGAGAAAAAAGA
>Pcit_ERR044692_fastq_contig_211
GTGAGAGAGTGAAATATTTAAAATACACAGAGAGACAGAGAGAGAGAGAAAGTGAGAGAG
AGTTGATTGGTTTTTTTTTGTTTGGAAAAGAGAATAGAAAAAAATTGTTTTTAAGAGAAT
AGAACAAATTTTTTGTTCTCTTTTTTTTTCTTGTTGTTTTTTTTTCTTGTTGTTTTTTGT
TGATTTGTTTCTTTCTATTTTACACCAAAGGAGATATACCAACATTTCCCCCAAGTTTTA
CATCGTCGATATTAAAGGAAAATGCCTCGACATAAACAACTACCCAAACGGACTAAATGT
GATTCCATATTTTCTCACCTTCATCCATCTGAATCTTCACCCACCGATAAAAGTGACAAC
GGTTCAATTACACCAACCAGCATCTCTACCACAACGATAACTACCAACAACAACAACAAC
AACAACAGCAACACCAATAACAACCATGAGACCAATGGTTCATCAATTAGTGACCCAAAT
CAATCTTCTAGGTGTTCATCTAAAAAATTTTGCTTCTCTCTTGACCATCTCTCATCACCT
AAACATGAGGCTAATCATAACTATCATGAGAGTAATAACAACAACAAAACATACTCTTCA
TCAACCTCACCATCATCATCTTACCTTCATCTCAACAATCATCTACACACCAATAATAAT
CATCATCATTTAAATCATCATTCTCATAATTCTCATCGGATTCATCATTCAAATCATCAT
AATCTGCAACATAGTCCCTCCTTGACCGGAGACAAGCAACTTGTTGATGCTTATACCAAT
ACAATAGTACAAGAACCAACATCAGTCACCTGTTATACCTGTAAAAAGATATTTAATTCA
TCCTGGAATTTGATGCAACATGCACAAAATTTTCATGGAATCAAGATTTATGTCGATACT
AACAATGAACCCTATCATCTTAATGGACGAGCTTCCAATGGAAACAGCAATCACCAGCAA
TCATCTTCCTCTTCTTCCTCC
>Pcit_ERR044692_fastq_contig_212
GAAGATGATGATGATGATTATCGTGGTCCATCTTCCTGTGATTTGGAAAATACTGGAACA
TTAAAACACAGGAATTATCATGGGAACGCTGATTCAGGTTATGGACCTTCAGCTTTCGAG
GAGACTCCTTTTTGTGTTTACAATCCAACAGCTGAGACACTTTCGTCTCAACCATCATCA
CCGACAATCATCAAGAATAAGATAATAACAAGCACAGAAATAGTTGAAGGTGGAGGTGGC
AGTTTTGGTGCTATTGGTACTTCCTCGTCATCTTCCGGTGGATGCGGTGAAAGTCA
>Pcit_ERR044692_fastq_contig_213
CTTTTTTTTTCTAAAACTTTGAATGATAAAAGTACATTAGATAAGCTCGAGTTTGTTGTA
AGCACGAAATGAGGGACATTTGAAAAGATGACGAGCTTAGTCACGAAATTGGAAGATGAG
AGAGGGAGAAATTAAATATTTAGGATGACCAATGACGATGACCATCTCGGGGACAAAGAT
GGAGAATAAGTTAATTTGAATATCTCCAATTGAATTTGTTTCTCTCTCTTTTTTTTGATT
AGAAATCATTTGTTGGTTTCCTTTTGATTGTAGTTCGAAAGAAAGTTTGATTTTTTTTTG
TTTGCTTCTCTATCGAAATTAAGAATATTCCTTTTTAATTATTCGCCGTCTTCTTAGACC
CACTTCTTCGTAAACGGTTCCAAGGTCGAAACATTCACACAGGAAAGATTCAATTGTTCG
GTATAAATGACGATGAACTTGGGGTAGTTCGTGGTTCTGGTCAGGGTAAATCATACTTTG
GAACATTATCGAATTTCGTTGTAATGCTCTCATTAGAAGCATCGATTGTTGGACATGGAC
ATTATCATCAGCAGTTCCATGGACTAGAAGATAATTTTTGCCTTTCAAATTACCAATTTT
CGATATAAGATCGGATTTAGTGTAGCCGATTATATTATCTTCTTTAGTTGGTAGTCCCAT
GTATCGTTCAGTGTAAGTTGAATCATAGTAATACCAGCTTGTAACTGGAGCAACAGCGAT
TCCACAGGAAAACACTGGCTCTGAGAAACCTGGGCTCGTGGGCTCCGAAGCCAAGGCCAT
TGTGGTCGCATACCCGCCATAAGACCAGCCCCAGATTCCAACTCTCTTGGCATCAATATA
AGGTAAATTGTTGACCAGATATCTTGTAACTGCAATTTGATCATCAATCTCAACGGTTCC
TAATCGTTTGTAAACCTCATATAAAAGTTTAACACCATTATTTCCGCTTCCTCTTCCATC
AATCATCCCATAGATAATCCTACGACGGGAGGCAAGATAATGACCCCAACCAATATCAAA
TCTACTGGTAACCTGTTGAGTACCCGGTCCACCATAAACATTGATAACAAGAGGATACTT
GGTGATCTCATCTTCTCGCAATCCAGGAGGAAGTAACAATTTAACACTAGCATTGTAACC
TCCTTCAATTGGAACCTGGAGTAACTTGACCTTTGGCAGTAAAAGCTCGTCAGCCTTTTC
TCGTAGGGCATCATTGGGTTGAAGAGTGGTCACTAGAGAATTAGATTTAGTGATTCTCAG
TTCAGTTCTTGGTATTCCCGGTCCAAGGCATGAGAGTATATAAGCTGATGCATCTTCATT
AAAAAAGGCTCTTGAGTAAAGGCAATCATTAGTATTGGAATTTGAATCTTTCACTGATTC
TAAATTGGAACCTTGATAACCCTTTAAATCACAGGTAAGGCAGGTAACATATTGTGTATA
AACATTAACCTTGAATAGATGACGTTCACCTGGTTTACCAGGTAAAGTTGCTTGATAATA
CAAGAAGTCACGATTATATTTGATAATACTTGTTACATCAAATAAACCTCTAGTTATAAA
GTTGTCTTCCGTGTTTACGCTTATATAGAACTGACAAATATGATGATAAGATCCATGCTG
CTCATCTTGCAATGAAGGTGCGATAATGTAACCATTGCGTCCAGTGTCATCAAAAACGGG
AGATTTTAACTCAAGCCAACCTTTTCTTAGGGTATTAAAAGAGGTCATCCTGATACAGTC
CCAACCTGTCGAATCTGAGCAAAGACTGACCAAAGAAATATCTTGACTTCTTAATGACCA
AGTAACACTGAGATGTGACGCATTAATCCAGGTAACATCAGTGACATAATAATCGCGATA
GTTCCGTATAAGTAGAGGAGGACGGACTTGCATTTTCAAATATAAACTAGAATCCACCTC
AATCAAGGTAAGCTTAACTCCGGGATTACGACGAGCGACTCTTGGATAACGTAGTCCATA
AATTTTAGGTAAAAAGTCATTGTAAAAGGTCAATCCGATTGTGTCCACTTGAGAATCATT
AAACTGTATGTAAACCACTCGTTCACCACCAGGTGACCAATAGATTGCATTTGAATCGGA
AAGTATTTCCTCCTCGTAAAGCCAATCAGGTATACCATTGTAAATAACAGATTCGTTACC
ATCATGAGTTAACTGGACACTTGGGGCATTCACAGATGGCTGATAGTACAAATTGTTATT
GTAAACAAATACAAGGTCATCTTTTTTAGGTCCCCAACGAGCATATTGTAACCTGGCATC
CGGTAGCTTTGGACTTGGTGAAAGTGGAATCAACTCATCATCTTTGATTTTGTAGATTTT
AAACTTTGCTGTATAAGTGTGACGAAAGATCTTTTGTATATCTTGTTTTATCAATAGATA
TTGATGATCAGCTGATAGGGTGAAATCTTGAACATTGTGAATATGAAAAAATGATGCTGG
AACAAAGGTTTCTCGTGTTGAAGTGTTCTGATTAATGTTCCAGGTAACAAGGTTGTCATC
CTCATCTTTATAAATCAGCTGATCGTTTGTTAGCCAAGATCCGTTAAAAAGGCGAGGATA
AAAGGCCCCGTTAATATAATCATTCAGGTCAATTTCGTCTTTTTTTGTGTGCTTTTTAAG
GGTAATTATTTCGGGACTTAAAAGGAAAACGGCAACAGCGATGATCCCACAAATGACCAG
AATGACCAGGAAGGCGATTCCGATTCCCCTCCAATTGCGTCCATCGCCTTCAACAACAGC
GGCCAATTCC
>Pcit_ERR044692_fastq_contig_214
GTATCCTGTTAAATGATTTGTAATCAAACTTTTTTCATTTTTTGATTGTATAAGTTTCTA
AGTAATTAACAACAACAACAACAATCAACACTCACAATGAACTCGTTAACTTTGATCAGT
TTAATTGTTATCGTCGCTTCAATGGTTAATTGTGAGGAATCATATAGTTCCCTTTACTCA
AGACGAGCTCCAAATCATTTAACAGGATACCAATCACGAAATCTTCACGGCCAAATTGTC
CCTAATGTCCAAGATCATTTCCAAGCTCAACAAATGAGAAATATTCAGGCAATTCATCCC
GCTCAAGGCCCTCAAATCGTTCATGTCGGTCCACCACAGCCCGTCCATCCCGCCCCAGGT
CAACCTGGTCAAGTTGATCCTCAGAAAATTGATTTAATTGTCCGTCGATATGCCGATTCT
GCAACACAATTAGTTTCTCATTGGGCTCGAGCAATGAAGGAGCGTATGGTTGATCAAGCA
GCTCAAGAATCACAATCAGCTTAAAATTGATCAATTAACAAACTAACATTAACTAATCAC
CATCAAAACACAACACACACAACAACAGCAAATTAACCAGATATTAATTGTTAACAATTA
AAACTAATTCAACTGATCTTGGTCTCATTTTTATTCCCTTTGTTTTCATCTTAAAAGTTA
AACTTTTTCACAATTAAAAAAATCTCCAAATTAAAATCAAAAAAAAAAAAAACAAACAA
>Pcit_ERR044692_fastq_contig_215
ACCCTTGTCCAGCTCGTCTCTGGATTAAATTGTTTCCATCATTTGTAATATTAGAAGCAC
CATCACCACCTCTTTTTGGAGTCATCGAGTTTAATGATTGTTGAGTTAATGAGTGATTAA
AAGGCACATTGTGAGCAGATTGTTGGGTGAGATACATCGGTGAGTCAACAGCGAATGAGC
TTTCTACCGAGAATTGAGTTGTTTCCGCTTCCATGAGAGACAAATCGATGTCAAAAATGT
TTGCTATTCTTTCACTCAGTAAACCAGAATAATTTTCTGTTTTAATTTTATCAGAAATTT
GCTGACGATCATCAAGATCATATGATTGATCTTCACCAGGATTAAAGGTTTTCATCAAGC
TTTTAAAGCTAAACGCTTCTTCTGAGTTCGAAGTTGATGTATGAGAACGAATATATTCCG
AGAGCTCTTGTTTGGTTAAAAGAATTTTTCTCAATAACATTGATACTTCACTTCGAACTT
GATCAGAGAATAGTCGAATGTAGGTAAAATCATTGGGTTCACATTCCAATAATGGATGAC
GATAAATTAGTCCATGTGAAATCGGTGAATGTCCAGATACACGATAATTGGTGATCATTG
ATAGTCGAGAGTTCATTGATTTGTTGGGTGACATGTTGGATTCAAAGTTTTTCTCTGAAT
CTTTGATCATGGAAACAAGATTAACTTGATGATAAACTTTAATCACTCGGAATAACATGA
AAGAATTGATTGATGAGCTTAAGTCTAACCGCATGAAACGAGGAATTAGCTGGCGAAATA
TGACCGTATAGAATAGTAGATTATCATCAACAAATTGTTTCCACGACGAATCAATTGGTT
GATTATCTCCAGAATCAGCACCTTCATCACTCGGACGACCACTTGATGGATCAATATATC
TCCAAGGCTGAATGAAACTTAACCAAACCTCTAAAGGTAATCTAAAGGAAGCATCAAGAG
GCCATTTGTCGAACGAAACTCTGATGAAACTATAAAATCGACGAAGAAAAATATACTTGT
TGCTCCAAATGTTACTTTTCAGCTCGTCCAATTCATGATTTTCAAACATGGAAACATTTA
GAGGAAGCTTTTTGTTGATGAGCGAATTTACAAAATAATGTAAATGTTTAACCAGAATTC
TAACACATCTCATATGATCTTGATTGTGAGCCAACAGGGGTTGAAGTTGAGTGTGTGAAG
GCATCTTTTTGATTATGTGTTGAGGAACTTTAATGTTTACCCAAATTTCAACCAAAATAT
TTAAAACAGTTTCAGCTTTACTGACTGTTGAGCCGAGGGGATCGAAAGCCTTTAAATTGT
TGACTTGATTTGAAAAAGAAGCTTCATTTGGTCGATTGAGAAGCTTTTTCAGGTTTAGTA
ATGATGATTTAGGTAGGTTGAGTGAAGAATTGGGCTGACTTGAGTTGAGATGGAAAGTTG
ATGAAAGGGATTGCCAGAGAGATGTTGGAGACTCTGGTATTAATTGTCGGGAAGATGGAG
AAGTGGCTGAAGTTGGCGAGACGGGAGAGTTTTTGACTGTAGACGAGTCCAAAGGGACGA
AATAATTGAGATACATCTCAATGAGAGTAATATAAAGAGTAGAAGCGGGATTTCCATTGT
CCAGGTTTCCAGTGAACCGGCAACAAGTGTGGACATAGTGAGCTAAGTGAAAGAGAAAGA
ACTCAAATGCATTAAGAGAAACACGCGTTGGAGCCAAAGATGTTCCATCAGAGACCAATC
GGTTGAGATAAAATTCTGGGGGAAGTCCTTCTTCGATTAAACATCTACTGGGAAGAGGAA
GATGAGAGACAGAAAAATGAAAGGCAGTCAATTGATCTTTCATCAAATATCTTATCCATT
GGAAAAGTGGACCCTCTGGATGCATTAAACCAATCAAACTATGGAACTCAATCTGTTGAT
TGTTACTATTAATAAATTTAAGATTTATGTTCATGTCATTTTGATATCCAAA
>Pcit_ERR044692_fastq_contig_216
GTTGGTTGAAAGGGGCTCGATTACTATTGGGGTGTTTTGTATTTTAGATTCTGAACCATT
GGTGTCAAGGTAATTGTTGGCCACTAGAACTGCATCGTGAACCGATATGAATACGTTGTT
TTGTCCAACTTCCTGGAAGAAATGATCTTTCGATAGCATTTGGATAACGTGAGGTGCACA
ACCGGCCAGGAAAAATCTAATTCCAACTTGACCAAACTCTTGGGCCGTTAATTTAAGTCC
AGTTACACCGTTTGAGTCAATGTAGGAAAGCATTGAACAGTCCACGATAACAATTCGACA
TTGGTTGACCACTTGAGCCCAGTTTGGATTGGTCATCAGCTCGATTTGACTGTCGAGTGA
TCGAATGTCCTTTTTTGATCGCCGACGAGTATCCGGAAATTTGTGCTTTCGAAGTTCAAA
AAGTTCACTTAGATTGACCCCGATCTTTTTCATCATGTCAGTACGGAAAAACTCGAGACT
CGCAAAGTGCAAAGGTCCACAGAATTGATAGATTTTAATACCATGAATGTCATTCGCGGC
AACATACTTTTTCACAGGTACGTAAACATCGGTTTCGTTGATTGGTCCAAGTAAATAAGT
TTTGGGTCTTGACGATTTGTAGATCAAAATAAGAAGCGAACAGGCCAAACTAAAGTAAAG
TCCATAATCGACATCCAAAATGATGACTGAGAGAAATGTCATCATCCAAACAGCGCCATC
TAGTTTTGATATTTTCCAATACATGTGAAACTGTCTCGATTCAGCAAGTAGCCCTCTTAA
AGCAACGGCAATGATTGAGGCCAAAATACAATTAGGTAGTTGGTCAAGAAGTGGACTTAG
ATACATGAGAACCAAAAGGATGAGAACACAATTGATCGCACTGACCAGCTGAGTTTTGCC
TCCGGCAGCTTCTTGAGTCGCACTTCGTGGTAGCGATGCAGCGGCAGGTAAACACGAGAA
TAATGAGCCGAATAAATTAGCAGCACCAATAGCAAACAATTCCTGGTTGGGGACGACCTG
ATAACCGTGTTTCCTGGCGTATATTTTACCAATAGACAAAGAGATTGTGAATGCAACAAG
TGCCATTGTAATCGATCTCAAGGCAACCATTTTAAGCATCATTAACCTTGGCACTTGTGG
TGGAGGTAAACCTGCTTGAATATGACCCACAATTGGAACGTTATAATTTCCATGGAAATT
GAAGATTGATGAAATAACGGTCGCTCCAATTACGACCAAAAGTTCAATTGGAAAAGGTAT
TTGAATACCAAGTCGAAAGAGCCATTTGTTGACATAGATTTTTGAGAAAAGTAGAATCGC
CATGGCCACTGCCGAGATAATTAAGCAGGAGATGTTGATATGTTTCCATTCAATGATTAG
ATCATAGACCGTGTAAACTATGGCCAAGTAGCCACTTCGATAGGGAAGATGGACGCCGGT
TAAATATCGTAATTGAGATGTAAAGATGTAAAGTGCGGCAGCGGTTGTAAAGCCCGATAA
AAATTGGTCTGATAGGTAGATCGATATGAAGCCAAGTCGCAGGAATGACGCTAACGGCAT
GATGATACCCATGATAAAGCTGATCGCTGCAGCGATTTCGTAAGTTGTAAAGTCAACAGT
CTGAGTACCGGTTTGACTATTGACAAAATTATTCGCTATCGATGATGATGTAAACTCGGT
TGTCGCCATCATTGTCGTCGTTTCGATTGTCGCTTCCGTTACCAATGGTTTACTCGAAGT
ACCCGCTTCAATTTGCGCTAAACTGACCCCATGGCTCTCCATCACTTGGACAATCACATT
TCCCGTCATTACTCCGGAAACAATTGCAAATGCACCGATTGATGAATGTCTTGAGGTTCC
AAAAATTGTATACATAACCATTGGGAACAAGGCAGTGTAGAGCCCATGGACTGGAGGTAC
ATGAGCAATTAAACTATAACCCATACTTTGAGGGGCTTGAAATATTGCAACAGTGACTCC
AGCAATTATATCAGCGAGAAGTGATTGTTTTAAATTGTAATTTCGTATCCAATTAACTAT
TGGAAAAGCACTTTCGATAAACTCGCTGGTTGAACAAGTAAAAGCACCAAGGAAATGTCG
AGATACTTTATATTGTAAGGTCTTTTTTGCCGGTTCGACGACTTCAAACTCCTCATGAAA
ATCACGAACTGAATAAGCGACTCGATTTATATTCAATCGAGGACTTGGAGGCATCGAATT
GGTTTGACATTTACCGTTATCACTTTCACCATGTGGATCCATATCGACGCCCAGGTTAAC
ATGACCTGGGTCAATAGGTTTTCGTCTACTCATTTGATGGCAGCGGTAATTGTACCGAAA
GATTATCAATGATTATCCAACGAACTTGAACTTGATTAATAAATCAAAATGAATTACTGG
TGAAGATACATGGAGACATACACATAGAGAGAGAGAGAAAGAGAG
>Pcit_ERR044692_fastq_contig_217
GAGAGAGAGAGAGAGGGAGGGGAGGGAGAGAAAATTAAGATTAACATGGTTGATGAATTT
TAAATGTGTATGATATTTTCACTGATGATGGATAATTTAAATTTTCTTTGATTAATTGTA
ATCAAAAATTTGTTGTTGGTTAATTAATATTCTTATCGTCCAGAGAAATGCGAACTGTGT
AAAAGAGGAGCATTTTCAGATTCTTGAGGTTGTCGTTGTAATTGTTGTGATCGTGGTCTC
AATTGAGATGTTGATTGTTGTTGTTGTTGAGATATTGATGATTGTGATAAAACTGAGTGT
TGATTAGACAATCGCGATGATACCAGTTCATTAAGGTATCGAGAGGTTAAAGACATTTGT
AATTCAATCTCACTCAAACTGAATGAATCTACATAATATCCTCGACTGAGGTCACTTTCC
TGTTCATCAGTCAACGATGAATGTGGAGTTCGAGGTGGGTTATGAGATGAAGATGCGGCT
GGATAATGGTGCGTGTACTGAATCGTTGATGGAACTCGACCAACCATTGACGAATGAGGG
GTCACTGGGTCAGTAGAGGTTCGACCAATGTCAACTCCGGTCTCAACTCTTTCACCATTA
GCATTTAGAGCGGCTGTTGTAACTCCTCTGATGAAAAGACGCTGAGATTGATCCAATGGA
TGCCAATTAGGATTGGTAAGTTGGAAGTTGATTAAACTTAATTCAAGTTTTCCATTTTCA
CTGCAAAGATTTTCAGGAACCGTTGCCACTGGTGGACTTGAACCTAAATCACCATCACCT
TCACCCGCTTGCAGAGTAAATTGTCGATGACCATCTCTGTCCTTTCTTACATACCCTTCT
CGTCCAGAATGATCTTTTCGTCCAGGTCCATGTTCATCGATCGGAGTGGATTCAACTTTG
GCTGGTGGCTTTTCGGGTTCCCAAACTGGATTACCATGTTTAGCAACATTCATCATGGCG
AATATACAAATATCACCAGTTTCGGAAACTTCGACCGTATAATTACGGAAAAAGTCAACG
TATTCCAAAGATCGTGGTCGAAGATGAAAAAGCAGAATGTAAGGTGTTACCAGGGGAGAG
ATGAGATCTTCCAAAATGGCCTGAATCTTATATTGAAATAATCTTCCCATGGCTACTTGA
GCTTGTCCGGAATATGGTGAATATCGATGAGGAGCATAGTGAATATGAAGTAAAATGTTT
GAGTAAAGTTCAGCTTTATTGTACTTCATTGGAATATCTGATGGAATGAATCCTCGAGCC
ACTGCGATAATGATACCAAGACCTGCGATAATGGTGATAACATGTTCGACTGCGATCACA
TCCTCATCATAGAAAGTGAGTAAAACCAGAACTGCCAAGAGAGCACCAGCCATGAACATT
ATATTTCGAGAGATAACTTCCAATAATGGAGAAGTAAATGAATCCATGTAACGAGAGGCG
GCTTTGTAACCTTTACTTAAACGTCCATGAAGTTGATGGTCAAGCTCATTAAAATGGCGA
CAAAATAGTTTTGCATAATGAGACCAATTTTTGGAAGCAAATAGTGAGGATGGATCTCGT
TTAATTGTACCAGCATAGGCATAGAAAATGTAAAGAACTTGCCAGATAAAGATGAGAGGC
ATTAGAGCCAAATTGATTAACCCTAAGATTAGACAATTTTTGGCAAATTTACTGGCACAA
AATTGCCGATTAATTGATGATTTAAATTCATCTTTGAGCTTCCAGCTATTCTCAAAGATG
GCAAATGGACCCTTAAAGAGTAACAGGCGAATGTTGAATTCCAATCCTTTGGAGAAATAG
GTTTGTTCACCTATGAATGGCACTTTATAGTGAATAGGAAGTAGATTTTTGTTCAGAAGA
GCGATCATGTAATTATGGAAACGAAGTATTCGATTGTGAATATCCAATTCGGTCAAGGTG
CCTTCTTGAAGGGAGCAAAGGTGTTGGGCTTCAATGAGACGAGTTTGAACTTCTTGCCAA
CTATATTCAGTAGAATCTTGAATGTGTAAGGCTTCAGAATAGAAAATACTAATCGCATGG
TAAACGTAAATGGACTGTAACACCTTGATTAGTTTCATTAGCCAAAAAATTGCAGCACAA
ATGATGAGAATTATTTGAACTCCACCAAAGTTTACCTGATCACCAGAAAGTATAACATCT
CTGATGGTCACCTTTACATTTAGATCACCTTGACTAGATCCTGGAGGTAGTTTGTTTTTA
AAAAGTACGTCGTAGTCAACAAAATTAAGGAGAAACAAGGTGAGGAGAACAACGAAAATA
AATTGTACCAATTCAAATAATTGACCAACTACCAGACAAAAGAAGCCTGATCGTTGATGA
TATCGAT
>Pcit_ERR044692_fastq_contig_218
GTTTTCGTTGGTCAGAAAAGTCCATTACTGTCCGACGGACTGTTAACGATGAGGGAGAAA
TGTCCATTCCCTGATAAACTGTTGCAAATCTACAGTCGTGATCATGTTTTTCATGATGAT
AATTACCTTTGGAAAACTGATATTGATCAAGTTTGCCCTGGAGGTTCCGATAATTGCTCT
GAATGTGCTCAAGGCGGTAGAATTGTTGGCCGAGGAAATCATGGATTACCGGTTAATGTT
GTAGTTAAGGAAATTCCACCTCCAATGTTAACGGTAAAATCTTCCCTCGAACTATTTGAA
TACGGATCTTGGCCTTATCACATAATCTATTCACCACCAGGATCTCGAGATACTTACATA
GTTGAATCATTATCAGATGAAATACCAATCGAAGGTGGAACAATCATGTTCGATCATTTT
ATCGAAGATGGACAAAAGTTATTCTTCCATTATGACGCGATGGATGATCGTGTATTGGCA
CTCGATTGTCACACGCTAACCTTTTTTAGAATAATTAATCATAAACTTTCCAAACAATTT
GTGCTTTCAATTACTCCACCAGCATATCTCGAAGATGCTCAAAAGCGACTCTCAACTCGT
AAAAAGGCCACAAAAAACGACATCATGTACAAAAGTATCTATGGTAATATTGAAGACACG
GAGACGGACATTTACTGCTTAATGGGTGTCGATATATCAGCGAAACTTGACCAACCTGTT
GTTTGTCTATTCGACAATTTAACCGGTAAACAATTAAAAAAATTTAAACTTCAATTTAAA
CTCGAGGAAACAAACGATTACGATGTAACATTGGATCGTGATTTAATTTTAATCAACGAA
ACAAACCTTTCTAATCAAAGTCGATTCTTTTGCTATCGATTAACCCGAAAGGAAGACTGT
TGATTTTTAATCATCAATTTTTACCCAACAATTAATTGTAACAAATTTTTCTATTGGACT
CTACTAAATTCTACAATTAACTAGTGAC
>Pcit_ERR044692_fastq_contig_219
CATGATGTAACCAGATTGATAAATGATATTTTAACAATATTGGTTTTTGATTGATTAGAT
TTGATGGAGACAATTTATTTGACAATGATGAAGAGTGTGAAAAAAAGATGAGACGAGTGA
AAGATGAAGGTGAGTGAGCGAAAGATAGAGAGAGAGAGAGAGAGGAGGTGGAGGTGGAAG
GAGAAAGAGTGGGAAATAGGGAGGGAGAGAAGATAAAAGAGATCGCGAGGAGTTTTTTTC
TCTAATTTAGTAACATCGGTGTGTAGTTATCCATTTACAGTAACCAACAAAATGTCAATA
TATGAAGTGGGGGCTTCCTTTTCCATTATGTTAACGTCGCCATATAATATTTTAGTTGTT
GTTTATTTTTCGCTTGAAAAATTGCAAGCCTCCAAGAGTGGGTTCTTCTTTGAGAGTGTG
TGGATTATGATTTTTGTTGTGTACGTTAATATGATTTCCTTTTATAATTAATTTTTTGTT
GTGGCTTTTTTAGTATTCTTTTGGAATCACTTAGATAAAATGCGCGTAGATTTCACTTTG
GTTAGAAAAAATACATTTACAACTAGAATCAACACCTCAAATATCTCTGGTATATTTTAG
TTGCTTGTTTTGTGTTTCGTTTTGTTGGTTTTGTTTTTCGGTTGATCAATTTTTACTTCA
TTCATTTGTTAATTGTTGTTGTTGTTGTTGTTGTTGTTGGTTCTGGATGAAGTTTGTTTC
CATTAACATTTTTTTCAACCTTTTATTATCTTTATGCTTATGCATTTCCCCTTTTCTCAT
GCGACTTGAGTTGTTAATAATCGTTGTTGAGACCAGGGTAACTTTCTTCTTCTTAAAAAC
CGAGGCCAAGGTAAAGGCCATTCCAGGGAACGAGGGATAACAGGAACAGGCGAATCACAT
GTACAAGATTGGCAAGGGGGATGATCACAATTCAAATTACGACAATTTTGAACTTTTTCA
AAGAATAATAGCAAACGGAACCACCAGATACGTGACAAGTAATTAGTTGATGATGAAGTC
AGTAGTGAATGATTATAAACCAAAGTATGATAAATCCAAAAGACCATAGTGGTAACGTAA
TAAGCCAATATGATATCGATCAAATAATGACCTCGAGAAATGATCACACATATCACACCT
CCAAAACATGAAAGGAAGAGCAGACAATGGAATAATTTCCAAGCGATTGTTCGGCATCTT
GATGGCATGAGATATTCTCTTAAGACAAGAAAACCTAATGTGAGAATGACTGTATGTCCA
CTGAAGAGATAATCACCACAGTAACTGTGTCGTCCATTAATGGACAATCCAAAACCCAAA
AGCATATAACCGACTCTCGATGCTATTGTGGACACATATTCTCCAAAAGAAATGTCTAGG
TGTTGGGTTCCATTGTGTAACTGAGGTTGACAAGGGTAATGCCTATTGGCCAACGGGAAT
ACTGTTGATATCATACAGATACCTCTGAATAAATATATGATTCCCATCATCAATGAAATT
CTTTTAAATATTATGACCCTATGCCTATGAATAAAGAGTAGAAAAATAATAAGAGCAGAA
ACAGCAAGGATTATATATTCAGCAATATCCAATGTCCAATCTACTTCGGGTAAAAGGTCA
AATCCTAAATCTGGTAATGGATGAGTAATATCCAGTGGTACTCTTTCATGGACTATCGCT
AGTATTACTAAATTAGAGACCATACCAAAAAAGGCAAATAGAAAAGCAAGAATGGCCCGA
CAATAATCTTCATCACCATAATAATTACGATCAATTCGGGTTGTTACACAAGGATGGTGA
TGGTGGTAATGGTGATGTTGACCGCTGGATATTCCGTGATCGGCACCGCCAACTCCATTA
CAGGTTGAAACTGTTGAGGTTGTTTTCTCATTTTCTGAGGTGTTTGTTGAAGAAAGTACA
TGGCGTCGATTAAATGAATCAGGTATCTCTATCTGAAGATGATCTTTAGCTGTCGAAGGT
CCAACTGCTGTGGTGATGATATTTGATGATGGAGAGGCTGGAGGGGATGATGTTGGTGGG
GTAGATGTGGAAGCCATAATATCATTTTTTCCATTGTTTTCATTGACAATTGATGAGAAA
TGAGCATCATCCATGGTACCATAAGTAGGACTGTTAAGTGGATAAAGAGATGATAATGAA
GTTGTCTTAGTTAATTTAATTGAAACACCAAAGAATTGATCAGAAGTGGGTGAGCAAGAA
TCAGGGTAAGATGAAGGAGACAATGAAGGTAACGATGAGGAGAAAGAAACTGATGAAACT
TGTGAAGATGATGATGGAGATGATGATGATGA
>Pcit_ERR044692_fastq_contig_220
CCATGGATAGACAAATTATTTTTAATTCACTTTCAATTTAGGAAACCTGAGTGTGTATGT
GTTGATGATTGTAAATGGAGATAAATTTTTCCAATTAACTTGTAAAAATATAAAATGATT
TTCTCGCGATAGGAAATTTGGATTATCGTTTAAATTTGTATAAATCCATTAAATGTAATC
AACAATTATCTCTAATTTGGATATCGTTCAATAAGCATTCCGTGACCCAATCCACCGGCT
GCACAAGCGGCAAGGACTCCGTATTTACCTCCTTCTTTGATTAATCGATTTGCGGTCATT
GTTGCTAAACGAACGCCGGTAGCACCGAATGGATGACCGATGGACAAAGAGCCTCCCCAA
TTGTTGAGTTTATCCATTGGAAGAGCACCGACCTTTTCAGATCGACCTAAATAGTTTTTG
GCGAAAAAGTCACTGTCTAAGGCCTTTAGATTGGCTAAAACTTGACCAGCGAAAGCTTCG
TGAAGCTCAAAAACATCAATATCTTTGAGTGAAAGTCCAGATTTATCCAAAACTTTGGGT
ATAGAGTAAGCAGGCCCGAGAAGAAGTTGGTCTTTAGGATCTTGAGATGTGTAAACTGCT
TGTCTCAGATAAGCTTTTGGCTTGAGTCCTAATTGTTTAGCTTTAGCCTCGGTCATGATT
AGACAAGCAGAAGCTCCGTCGGTCAAAAACGAGGAATTAGCAGCAGTAACAGTTCCATGA
GGCTTAACGAACGCAGGTCGCAATTTGGCCATATCTTTTACGCTTGATACTCTAATACCA
TTGTCTTTTTCAACTCGTCCTTTGGCCACGTTAATTGGTACAACATCATCTAGATAACCA
GCCTTTTGAGCTTTATCAGCTGACGAATGAGATCGGAATGCAAATTCATCTTGTTCTTGT
CTTGAAACTTGGAATGCAGCAGCTAAACGATCACCAGAATGACCCATAACTTCATTAGTG
GTAAATTCGGCAATAGCAGGAAGTTCGGGTGCCAAGTATTTCAGCTTAAATTTGGATAAA
AGTGAAAAGTATTGTGAAGTTTTCTTGACTTTACTAGCGGCCAACATGAGTTGTCTCATC
TCTCGACTATGTCGGATCGGAACATCAGTCAAATATTCAACACCACCAGCAATAGCGACA
TCGGCAATACCACTGTTAATATAACCCATAGCTGTGGTTATAGCTTGATTAGCAGAAATA
CAAGCTTGAGTAACGGTATGTGCAGGTATATTCATGGGTAGACCAGCGGTCAAAACAACT
TCTCGAGCAATATTACATGTCTTAGGTTCAGCGATAACGGTACCACAAACAATGTATTCA
ATGTCTTCCTTATTGACTCCAGTTTTTCTAATCAAAGATAGAACTGCGTGTTTTTGTAGC
TCATAGGCCATCATGTTCTTATAATCGGTAAATGAGACGGCAAATGGCGTTCGAACACCA
TCAATAAGAACAATATCACTTCCTGGTTTTGTCGTTGAAGCACAACGATTTTGCTGCAAG
TTGACATTTGCACCATTTAAATTGGCACAAGAGGAAACAGTTAACCTGAATGGACCAACA
GGAATAACAGATCGGGATAAAGTGAATCTCAACATAATGTCCAGAGAAAACTAAACAAAT
TCTGACAAACGGAACAATTAACTGAGTAAATTGGAAATAAATTGTTTTTCTATTTAGAAC
AGACAATAAAACTATAGAATGTTAAATGAACC
>Pcit_ERR044692_fastq_contig_221
AAAAAAAACAAAAAAAAAAAAGCCACAGTGCACAAGAGAAGCTGAATTCTCCTCTTAGCT
ACACTTCGTGGTTCTATCCGTTTCACTACAAGCGGTTTCACGTCCTTTTGAACTCTCTCT
TCAAAGTACTTTGCAACTTTCCCTCACGGTACTTGTTTGCTATCGATATTACCATCGTAT
TTAGTCTTGGGAGGAGTTTACCTCCCAATTTGGATTGCACTCTCAAGCAATCTGACTCTA
TCCGCGGTACAAGTTAATAATTGACATTTCAATTATCAGAATCTGCTACCGGCCTAGAAC
CGTCTTTGGGTAAAGAGCCCTTGTCAGAGGGACTTACAGATCTGATTGAAAGCATCATAA
CTTTAACCATTACGCAGCACCGCTTTCCACCTTTCGATGGAAAACCTTTGCGCCGGACTC
ATCCCTTTTCACTCGCCGTTACTAAGGGAATCTCGTTTGATTTCTTTTCCACCGCTGAAT
AATATGCTTAAATTCGGCGGGTAACCTCACCTGATCTGAGATCAAAGTTAAAGGTTTGGA
AAGATCCAAACTATTGCTTGATAATGGGAGACGGGATACATGCGCTACTAACAAGTTATA
TATGTTGTGTATATGTTAAGTATTACAACAACAGAACCAACAGACTATAATTCACCTTTA
TGTAACAAACGAGATCCTTTAATATGAGAAGCCTTTTCTTCGGGTCATGTTAATCCGCTG
TTCGACTTGAGCGTCGGCAGATTGACCAGCATTCTCAGGTATCCCCTGCCAGTGAAATAT
ATTCCAACATCCCGTTGTTCTGTGGCTGTTGATGTATTTAACAATACACAACCAACAAGT
TTTCACCATGCACCACCATCTATACAAACTCCTTACTAGGCTTGTATCCAGTTAAGGACC
AAGCCAAGAAAAGGATTAAAATATTACGAAGCCGTATGTGAACTAAGTCATAGCAGAGTA
GGTGTTAAACTACTGCTGCTAAGCATAGACCATCCGGTCATCCCTATACATGATAGACAG
AGGCCCCTTGTCTATCTATGTGATAGTTAGTAATTTAATCTTCTCAACTCTCAGACAGAT
GTGACTTCAGAATAAACTGAAAGCCGCAATGTGCGTTGGAAGTTCAAGTGCTCGGCGTAT
CTTGCGATTCGCACCGGTTATCGTAGCTAGCTACGTTCTTCATCGATTGGTAATTCGAGT
GATCCACCGCTTGTAGGTGTATCGTGCCTCCGTGGGACTTTTTTATCAATCTTAAGTCTG
CTCAAGCAAAGACAATTCAAGTACTGTCGTATTAATCTACATGATTATGTGGATAAAGAT
ATATCACATCTTCGAAAAGATGCCTGGCGGAGTCCACTTCAACAAGTCGCACATGACACC
ACTATAAATAGTAAATGACTATGTGAACAAGAGAAGCTTATCCCTCTTTGAACCTTGCAT
CCCAAGTTAATGGGCTACTAGAAGGTACCAGCACACTAGCAGATTGACAATATACATGAA
TGTCAAGTTTCGTCTACGGATAATTATGGCTATCTTTGGATAACCTAGCACTCATGCTTT
TACACATGAATGTCTAACCATGCAAGCATGGATTTTGTTTTGGGTTTGATAAAACTTTAC
TGCTATCAAAGTTAATCTATGCTTCTCTTATAGTCCTATAAATAAGATCTACGAAGAGGA
GATAAACAACAAGATATACAATATCGTTGATATCAATGGGGTTTTGTTAATGATCCTTCC
GCAGGTTCACCTACGGAAACCTTGTTACGACTTTTACTTCCTCTAAATGATCAAGTTTGA
ACATCTTTCCAGCACAATCTGACTCTAAGTTTTACCTCATAGTCTAGATTGACCAGTCCG
AAGTCCTCACTAAATCATTCAATCGGTAGTAGCGACGGGCGGTGTGTACAAAGGGCAGGG
ACGTAATCAACGCAAGCTAATGACTCACGCTTACTGGGAATTCCTCGTTCATGGGCAATA
ATTACAATGCCCAATCCCCATCACGAAATGGGTTCAAGGGGTTACCCACTCCTTTCGGAG
CAGGAAACATTTTACACGGTGACCACTTCAGTGTAGCACGCGTGCGGCCCCGGACATCTA
AGGGCATCACAGACCTGTTATTGCTCTGTTTCGTGAGGCTTAAGGCGCCCCTTGTCCCTC
TAAGAAGTTCTTACAGTGCTACAGCATCCTTACCTCATTTGATTCTAAAGGCTTAACGGT
AATAGAGCTTCGATCACCCGAAGGATCACAAAGATATTACCACCTCTAGGTCAACTAAGG
GGGAATACTGCAGTTTAAACTGCAAGTCTATTTAGTAGGTTAGAGTCTCGTTCGTTATCG
GAATTAACCAGACAAATCACTCCACCAACTAAGAACGGCCATGCACCACCACCCACTGAA
TCAAGAAAGAGCTCTCAATCTGTCAATCCTTTCAGTGTCCGGGCCGGGTGAGTTTTCCCG
TGTTGAGTCAAATTAAGCCGCAAGCTCCACTCCTGGTGGTGCCCTTCCGTCAATTCCTTT
AAGTTTCAGCTTTGCAACCATACTTCCCCCGGAACCCAAAAACTTTGGTTTCCCGGAAGC
TTCCATTCGAGTTATGATAATATTACTCAGAATGATCGCTGGTTGGCATCGTTTATGGTT
AGAACTAGGGCGGTATCTGATCGCCTTCGAACCTCTAACTTTCGTTCTTGATTAATGAAA
ACATTCTTGGCAAATGCTTTCGCTGTAGTTTGTCTTGCGACGGTCCAAGAATTTCACCTC
TAGCGTCGCAATACAAATGCCCCCGTCTGTCCCTCTTAATCATTACCTTGTGTCTTTAAG
ACCAATGAAAATAAGACCAAGGTCCTATTTCATTATTCCATGCAAGATCATTCAAGGAAA
GGTGATGATAGATATAGCTATAAATAGTCTATAACTTATCATACCGTGTTTAGGCACCTC
TTGCGAGGATTAGAACGCCTTCTTTGAGCAATTTGAATTGTTCAAGGTAAAGGGTTCAAT
TGCTTGAACCGACAC
>Pcit_ERR044692_fastq_contig_222
TGCTCCAGCTTACCAAACTTATGAAGCAGCACCTGTCAAAGGATATGCTCCACCACCAGC
ATACGAACAATTAACTTACTCTCAACAAACGCTCTTTAAACTCTTACTCTGTGTTTTTTT
CTCTACTTTACCTACTCTCAATTAAAAAGTGTTAATTCTCTTTACTATTTAATTATTATT
CTTTGTGAACGTTTACTTTTGCTTTGTGAAATCAAGAAATTTTGTTTAATTGAAAATGTC
TGCTGGTCCTTGTATTGGTATTGATCTTGGAACAACTTATTCCTGTGTTGGTGTTTTTCA
ACATGGAAAAGTTGAAATTATTGCTAATGATCAAGGAAACCGAACCACACCCAGTTATGT
TGGTTTCACTGATACCGAAAGGTTAATTGGTGATGCTGCTAAAAATCAGGTAGCCATGAA
TCCATCTAACACTGTTTTCGATGCTAAACGGTTGATTGGTCGACGTTTTGATGAACCAAG
TGTTCAAGCTGATATGAAACATTGGCCATTCAAGGTAATTAGTGTGGATACCAAACCTAA
GATTCAGGTTGAATTTAAGGGTGAAACTAAGACCTTCTGCCCTGAAGAAATCTCTGCTAT
GGTTCTTACCAAGATGAAGGAAACTGCTGAAGCTTATTTGGGTAAGACTGTAACCAATGC
TGTGATTACTGTTCCTGCTTATTTCAATGATAGTCAAAGACAAGCAACTAAAGATGCTGG
TACAATTGCTGGGCTTAATGTTTTGAGAATCATCAATGAACCCACCGCTGCTGCTATTGC
TTACGGTTTGGATAAGAAAGGTGCTGGTGAGCAAAATATCCTCATATTTGATCTTGGTGG
TGGTACTTTTGATGTATCCATCTTAACAATTGATGATGGTATTTTTGAGGTTAAATCAAC
CGCCGGTGATACTCATTTGGGTGGTGAAGATTTTGATAATCGAATGGTTAATCACTTTAT
TGAGGAATTTAAACGTAAGCATAAGAAGGATATTGTTGCTAATAAACGAGCTGTAAGAAG
ATTGAGAACTGCTTGTGAACGAGCCAAGAGAACTCTCTCTTCCTCAACCCAAGCAAGTAT
CGAGATTGACTCTCTTCATGAGGGTATTGACTTTTATTCCACAATCACTCGTGCTCGATT
TGAAGAGCTTTGCTCTGATCTTTTCCGATCAACATTGGACCCTGTTGAAAAGGCTCTTCG
AGATGCTAAAATTGACAAAGCACAAATCAATGAAATTGTATTGGTTGGTGGATCAACTAG
AATTCCAAAGATCCAGAAGCTTCTACAAGACTTTTTCAATGGTAAGGAGCTTAACAAATC
TATCAACCCTGATGAAGCTGTTGCTTATGGAGCTGCTGTTCAAGGAGCAATTCTTAGTGG
TGACAAGGATGAAACAGTTAAAGATTTATTACTTCTTGATGTTACCCCTCTTTCTCTTGG
CATTGAAACCGCTGGTGGAGTCATGACAGCTCTTATCAAAAGAAACACCACCATTCCCAC
CAAAACATCACAAATTTTCACCACCTATTCTGACAATCAACCTGGTGTATTAATCCAGGT
CTATGAAGGTGAACGAGCAATGACCAAAGACAACAATCTTCTTGGTAAATTTGAATTGGC
CGGTATTCCACCTGCTCCTCGAGGTGTTCCTCAAATTGAGGTGACATTCGATATTGATGC
AAATGGTATCTTAAATGTTACCGCTGTTGATAAGAGTACTGGTCGTGAAAATAAGATCAC
CATCACCAATGATAAAGGTCGTCTTACTAAGGAACAAATTGAAAAGATGGTTAATGAAGC
TGAGAAGTTTAAGGAAGATGATGACAAAGTGAAAGAACGTGTTGCCGCTAAAAATGCTCT
TGAAAGTTATTGTTATAACATGAAATCCACAATGGAAGAGCCTAACGCTAAAATTGCCGA
AGATGATAAAACTAAAGTTCTTAACAAGGTCGATGAAGTAATCAAATGGTTGGACAGTAA
TCAACTTGCCGAAAAGGAAGAATTTGAACATAAACAAAAAGAGCTTCAAGATGTTTGCTA
TCCAATTGTTACCAAAATGTACCAAAGTGCCGGTGGAGCTCCCGGTGGAATGCCTGGTGG
AATGTCCGGAGGAATGCCTGGTGGAATGCCAGACTT
>Pcit_ERR044692_fastq_contig_223
GTGGCTGTTGATTTGTGGTTTGCTTATTTATATTAATTGTAATTAATTAATTTCCTAAAT
TGTTTGTTTGTTGGTTTTTGAGTATTTGGATGTGGATGAAAAGTTTTGAGGATCTTTGAT
TTTAGTTTTTATGTGATGGTGGCTGTTGATTTGTGGTTTGTAGGGGTGAAGGAGCATTTT
AATTGTTTGATTGTTGTAATTTAGTTTTGATTGTGTTGATAGTTGATATTTTTTACCATT
CAGTAGTTTGTACTGTTTCAGCTGATTGTTTTTCTTGGCTGATAACTGAGGGTTGTACTT
GTTGAACGGAACCAAAACCTGATGAGATTTTGTTATCGGTGGAGAGCTTGTTAACGAAAG
TTGGAGCGACTTGGTTGGGGAAAGCGGGGACTGGAAGGCCAGAGGTGGAGACGGATGGAA
CGGTGAATCCGTTTGAGAGAGTGGTGACAGGTTGGACTGGGGCGAATCCAGCGGGGAATG
ATTGGAAGGCTGGGAAGCTTTGGACTGGAGCGGGTTGGGGAACAACGTTTGGGGCTACGA
ATTGTTTGCCAACTTTACCAACGACGGCTGGTCCGAAGGTAGCGGGAGCGAAGGCATTTG
GGCCGAAGGCGCTTGAGGCGAAACCGTTTGAAGCGAAAGCTGGAACAGCTGAGAATTGGG
GTTGAGGTGCAAAGTGAACAATGTTTTGGGCAAAGTTTGGGAATGATGGGTTTACTGGAG
CAGCACCGAATTGGAATTGGGCGGGTTGTCGGTTGTCAAAGAAAAATCCATTTGGTTGGA
AAGCTTTAGCTGATGGGAATGATTGGATAGCGGGTTGAGCGACTTGGGCAACTTGAACTT
GACCAACAGCGGGAGCGGGAAGAACTGGTTGGAAGGCGAATGAAGATTGGACTGGTTGGA
CTGTTTGGACAAGTTGACTTTGTGGTCCGACTGAGGTTGAGACTTGACCAACAGCGGGAA
GAGAGGAAACGGAACCAGAAGCAGGGACTAGGATGCTTTGTGTTGGTCGCTCTTGGACAA
AGGTGACAACATTTTCAGGTTGACCAGCGGGTTGAACAAAACCAGCACCATTGGAACCAG
TTGAACCACCGACGGTGGAAGGTCCACCAACCTCGTCAACATTAGCTAATTGATCTTTTT
TCTCTTGGATTGAACCAGGGAATGGTCGTGAAACGAATGGACTACCACGGACTCCGACAG
AGCCAACAGAGGAACCACCCTTAACTCCGAATTGAGCTGAGGCACATGCGAAGACACAGG
CAAAGATCAAAGCTGATACGAAATTCATGTTTGCTATTTGAAAATCAAGAGATTCAATTA
ACTTTGTTGTTGGAGGTTTTAAGATGGAATTGATTCTGATTAACTTACACCGAGAATCGG
GACTATTTATATAATCATTTGTCTCACAATTATCCTTTTCCAAGACTCTCTTCTTCTCTC
TCATTCTCAC
>Pcit_ERR044692_fastq_contig_224
GACACGAGGTGGCGTTCGTTCAATTCTTGTTTTGAATCACCAACACGCTCTTGATGTTGG
TTTGGTTTTTTTCATCCTCATCATCACTTTAAATTATTCTCATATGTGAGTACATTGGAT
TTTGTATTTGATTCATTTTGAAATGACAACAAACAGTGTTGATTTTTATTTATCACAAGA
AAACAATCTTTTGTGTATCCCTGATCATGGCCAATCACAGCAACAGCAACA
>Pcit_ERR044692_fastq_contig_225
CTTTACCTTTGGCAACTTTTTATTTTATCATTCACTTGGTAGAGAGCAAGAGAGAAATAG
AGTAATTCAGTTGAGCTGATTGGATTTGATTTGTTTTAGTTTTTGGGTCTGTGTGAATAT
GTATCTTGTCTGTGATTGTACTTGTATCTCTCATCAAAATGTTGTTGTCTGTTTGCGACC
AAAGATTGTGAAGATTGATGATTTCTTTTCCAACTTACTCTCCATTTCCCATGGCTTGTA

>Pcit_ERR044692_fastq_contig_226
AAATATCGCCGTTATGAGAACGCTAACCTTTTCAAAGACTTACCTGTGATTGATGGTGAT
GATCATCTCGGTGAATTGTCCATTTATGACTTTGTGCCTCATTCTATGACTGCTCTCTCT
CAATTATTGATGAACAAGGAAAACATGCAAATTTGGAATCATTTCATTCACCTGCCTGAA
GAAATACAAGAAAGTTTTTTGGAAAAGTATCGAAAGCGAGACTCTAACAAGTCTTTGAAG
AATGGAAGTAAACAATCAAAAATCAGGTCTACATGAGATCAATTGAATCAGATCACATTA
ACCTGTGAACACACTTCGAGTGTTAAAACCCCGTTGGCTTGATCGATCTCATTTATCACT
AAAATTGATCATAGTCACCGTATCATCTTTAAATTGTTGTGTGATTGTCTCTCCAAAAAA
AAAACAGAAAACAACTCCTACAGTTGTACCAACAAATCCAATGTAGATTCATATGGTTTT
TGTTTCGATTTACTTACCAAGAGTAAAAGGAAACAACAAAGGAAAAAAAACAAAAAAAAA
CTAATTGCAATTTGGAAAAATAATCAAACTTTCCAACCCGTCCAACCAATTAACAAAAAT
TGGACATCTCTCTCTCTCTCTC
>Pcit_ERR044692_fastq_contig_227
TACGGTAGTGTATTAATATTTAACCCCTTGATTTAAATGGCCGTTGATTACCGTTAACTT
GGTTATTTAGAGAACCGATTTTTATAGTTGATCGGAAAATTTTTATTCTTGTCAACTGAT
TTTATTGGTTTGAAATCTTCGTCGTCATCATGATCGATTTCAGGTCCAAATCCACCGAAG
CCACGCCATTTATTTGGATTATCCGTAACAAGATTATTTGGCTCATCCAGAGGTGAATCT
TGGTCCGTAGGTACTGAATCTGGTTCTGATGGAGGATTTTCTATCTGAATATCTTTGAAT
TTGTTACTGAATTTTCTTGAAGGCCAAACATTTGGTACATCTTCATATCTTGTTATCAAT
GTATTGGGAGCTTCTGTAATGAATGAAGGTTGTGTCGTTGTTTCAAGAGTTGAGGCCATA
GTTGTTGCCGTTTCGGTTGTGATTGAGATGAAAGTTGGTTCTGGGGTAGCAGTAGTAGTC
GTAGTTGGCACTGTAATGGTGGTCGATGTTGTTGTCGCTTCAGTCTTGGTGGTGGTTTGC
GGTGTAGTGACTGAGTTATTCATTAGCTCGGTTGTCATTATTATTAATGTTGTTGTTATC
GTCTCTGTGGTTGGTTGAACTGTTGTCGACCCAGTGGTTGGTAGTTCAGTTGTTGAATTT
ACTTCGATTGTTGTGTTGTTACTTTTAGAGGAATCGTCCAACCCAGTTTTCGTTGAATTT
GATGCCTTTGACATAATTTTTGTCGTCACTCGAAATGACGGATATGTATGGCAAAATCCC
ATGAAGTTCCAAGGCCAAAAGTCGTAACAATCAAAAAAC
>Pcit_ERR044692_fastq_contig_228
TTTACATTTTAACATGAAAATCTGTTTATTCATCGTTGAGCTGATTAGTATTAATATTTT
TTTTAATTATCATCTCTATGGTTTTCAATCATCTTCATCTGGTACAATTAAACCTGGAAT
CATTTTAAGCAAACGGGTTTTGTCCAATGGACTTGGAGTTGTAGATGTCATTAATGGTGG
TGATTTAAATGATTCTGATAATTCATCTGAATAATAAACTTCAGGGTAACGGAGAGGATT
CAAGGCCAAAGCTTCATCGGGTTTACTTTCACTCCATTTGAATGTAGGATATGATGTTGT
GCTTGTCGGGGACGATGAGCTCACGATTGCACTGGTCGTTTCTGGCCTTTGATTCTGTTG
AAGATTCGGAGTTGGAATGACCGGTAAAGAGGCATAGTGAGTAACGGAAGGAGGTGGAGG
TTGAGCTGAAGATTCAGCGGGTTGGAAATGCCTTGGAATACCAAGATCTTCAAACGAGAA
CATGGGAAGATCATCGGGCATATTCACAGGTAAATTTGGTACATATGATGGAACTGAAGA
TGGAACACTGATTGAAGACGGTCCTGGTTGAGTTGCATATGAATCGGGTAATTTGAATTT
AGGAACTTCGAAAGTTTGATTATTTCCTGCAGACATTTTAGACATCATTTTCTGTGCGGT
GTCGATCTCCATTTTTGTTACACTTTCCATTGAAGTTGTACACTTGACGACATTCAGTTT
AACCTGAATCATACTTGCTTTGTAATTGTCGGTTAGAGCTGAAAGTATGTCGTTCAGTTC
AGTGTTCGAGCAGCCTCGAGGATAACAGAGAGCATAAGTCAAATCGAAAACTCTTGGCTT
GTTCCTCATCGTCATGTTGGTCAAATGATCTACTTGACAAAATTGTCCATTGTCACTGAG
TAGACATTGTTCGGGACGAACAAGTTTCACGATCTTGTCGTGATTTCCTGATTTGTACTC
TTCCATTATCGTTGAAAATCTTTCAGGGGTCAATTGATTCTCACTCATGAATTGATGCCA
AGATGCGTTACATTTGGAACTAGCGACTGAACCAATATCGGTCGTTTCGAGTAATCGTTT
CAAATTTTTCTGACTGCTTTTGATCATTAGTTTCATGAAGGCTTCCATTTCCTTGCTCTC
CTCCTTTGCTTTCTCGTCTCCATCGGACCCAGAATCGTCTGAACATTTAACTGAATTTAG
AAAACAACAATTTAAACAAAAAACAATAAACAAAAATTTAGACGAAAACATTTCAAGCAA
TTAAAAAGCAACAATTAACTTGACTTTAAAAAACCACTTAGAGGATCAACTAAATTAAAA
GGTTCACTTGTTAACCAGCAAATAAAC
>Pcit_ERR044692_fastq_contig_229
CTCTGGGCTGAGTATAAACTGAAGATGAAGCATAATTACAAGATAAATCATATTTCTCCT
TTTCCAGTCTTCTATCCTTTAGAAACTCTAATCTTTCATATAATTTATCTTCCGGATTAG
ATCCTGGTCGGGCTGTTAAATCGATTATCCGATGTTCCGGGGATTTGTTTTGTCCCAATA
CGTTTCCATGAACGGGATTCCCTGAGTTGATGAGGCACTTTTTTAAGGGAACATCATATG
TGTGTGAACCTGTACCATTTACGATAATCGAGTGAGGAGTTCGAGGTTCATTACCAGCTG
ATGAAGATAAACTCCGTTCATAGGCAGAGATACGACTTAAGGCATAAG
>Pcit_ERR044692_fastq_contig_230
ATGTTTACAATCCATCAATTGAAACGTTTACTCTCAGGAATCAATAGAATGTCTGAAACA
CTCATGGTAGAATCAAAATCTCCCGTTACCTCAGTTGCATCTAAAGCGATCGCAGTGGAT
CAAGAGGAAGCTTTAATGAACGAAATTTGTATTACCGTCAATGAGAATGACCTAGCAATC
GGATCTCGTACCAAAAGGGATTGCCATCTAATGGATAATATTGATAAAGGATTATTACAT
CGAGCCTTTAGTGTGTTGCTTTTCAACAAAAAGGGTCAATTCTTGTTGACCCAAAGAGCT
TCAACCAAAGTCACTTTTCCCAATTATTATACGAATGCTTGTTGTTCACATCCATTGTTT
ACACCCTTGGAGAGAGAGGAAAAGGATTGCCTCGGGGTTCGTCGAGCAGCTCAACGTAAA
TTATTTCAAGAGCTTGGAATTGACCCAACAACCATTACCCTGAATGATATTCATTATATC
ACCCGAATACTTTATAAATCACCTTCACCCAATGAACCAATTTGGGGTGAACATGAATTG
GATTATATTTTAATTATCCACAAAGATGTTGATATAAATCCTAATCCAAATGAAGTGAGA
GAAGCCGTTTTCTTGGATAAAGATGATTTAAGTCCTTATCTTGAACGAAAAAAGAAAGAG
GGTTGGCCAATATCCCCTTGGTTCCAGTTAATCCATGATCGTTTTCTTTACAATTATTGG
GATAATCTGTCAAATTTGGACAAATTTAAAGATCACAAGACGATTCACAATTTCATTTGA
TTGCGTTCTCAGTTTTCACCATGATTAGATTAATTTGTTGTTTCTATTACCCTGAATTTC
AATTGATGCCGAGCACGGACAAAGCTCAAACCTAACAACTCCAACTGTTAATCTAATCCA
ACACAATCAACC
>Pcit_ERR044692_fastq_contig_231
AATATTGAAAATCAGATTAACGGCCAACCAAGTGAATTAAGTCCAACGAATTGTACTTGT
GTTTGTCCAAAATCAAATTTTGATGAAAACTCGACTCCTAAATCGATTCCAACGCAGGTC
ATTACACCAACACCCCCAACACCACCACCACCAGCAACAACAGCAACAGCAACAGCAGCA
GCAGCAACAACAACAACAACATCACCATCAACTCCAACAGC
>Pcit_ERR044692_fastq_contig_232
TTGGAAAATAAATAGATCACAAAAATCAAAATGATGCTAATGGTTTTAAATTAAAAGTAT
GTTCATGCTAATTAAATGAAATCATCGCCGGAAATTGAAGGTTCATGCCCATTGGAAGAT
TGTAAACCAGTTGATTTAAATTTAGATGAATTGGATAAATAGGTAACACTGTTGTTAGTC
TCTAAAATTGATTTATCATCTAAATAATCACAATTAGTTGCATTTCGATTAGAGAAACCA
ACCCTTGTTCCTCCTCTTGGACTTGATCTTGATATCACGTTGTTGGACTTTTTGGTTGTT
ACTGAGCAGCTTGAAGGTGGGACAACTTGAATACTCGATGGACGAGAGTCACGAGTTAAT
ACATAATCATCATCTGAATCATATTCATAATCAGCACCAGAATTGTTAAACCTTTTATGT
GAACCAATCTCATCGGAGGTTAATTGTTGAGTGGTTGTTAAAAGGCGAGAAATAGGTAGA
CAGCATCCGGGAAGGGTATCCATTAAGGTGGGTCTTGAGTGAGTTAATAAAGGTTTCATG
TATCGAACATCAAAATTGTACCATTTTCGAACAAGCCAAGCTTTCTCGTAGACAGAACGT
GAAGCTGTTGTAGGTTCTCCTGAAAGTTTCTCACCTCCCGGTGATGTGGGAGATTGAAGT
TCAATAGGAGTTGTCACTGAATTACTTCGTTTTACATCGGAAAATGGAAGCATCTCATGT
TCTGATTCTTCAACTCCAACAGGAATCTCGAGTACTTGAAGTACCGATGAGGTGAAACCT
CCACAAGCTATAACGGTAACTATTGAGATGACACTTGTTGTTGTTAACATTATTTGCCTT
GGTTCAGAAAGGGTATTCCTAATGGCAAGAGCATAGGCCATGGCACCACGAAGGCCGACA
AAAAATATTACATGTTGATAGTTGAGTGGAATCTTATTATTACGTCCAAGATTTAAGATG
AAGGTTAATGGATAAACATGTAATGCTCGGCCCAAAATAATAGCTATAAAAGCGACCAAA
ATGAAACCGAAAGACCATTTATGCGTTGGATAGGTAAACATGGAAACACCAAGATATGTG
AAGATGAAATTTTCTGACATAAAACTGAGCAATTCGAATAATTGTTTAGTTCGATCACGA
GATTCTTTAGAAAGATTATTGTAGGTATAATGGGCCTGACATATACCACAGAAAAGAACT
GCAACAATACCAGAAAGTGCAAGAACTTCCGATAAAAGGAAAGCAGTATATGACATTAGA
ACAAAGAGACAAGTTTCAAGAAGTGGAAAATCACAAAGCCGCGTAAATTTGGTTAACAGG
GCAGCAAAACAGCCAACAAAAGATCCAAGGAGAAGGGAAGAGAAAAAACTGTAAACAAAA
TTGGTTAAGGCTTTACCGGCGGCCTGGAACGGATTTAAACCTCCACTGGTACGGTAATGA
TCTTCAAAAGTGTTCACTGAACCAGCTAGAACAATTGCAACAGCGTCGTTAAGAATTGAT
TCACCAAAGACTAAAGCATAAAGGGTTACATCAACTCGAAGGTCAGAAAATATTGCTAAT
ACGGTAACTGGATCGGTAGCTGAAATAGTGGCCCCAAAATATAGACAATCGGCAAAAGAG
AAACCGTATTTAGGAATCAAAAGCATTAAACCGTAAAGGATAAATGCAACAACAAAACAT
GAGATTGTAGTTCCAATAAAAGCATAGGTCATTATAGCTCCTAGATTACGGAAAAAGAAT
CTGCGTTTCAATGAATAACCAGCATTCAATATGATTGGAGGTAAAATGATGTTGAAGAAA
ATTTCAGGATCAAATGTTGCTTTTTGAGAGATTTCGTGAGCCGTGTTGGCCAGTTCACCT
CGAAAAACGTAAACATATGTTTTATTTTTTGGTCCAGATTTTTCGGCCACTGTAAAGGGT
AACCAAACTGAATCCCATGGAGCAGTTTCATTTCCGGTAACTTGTTGAGAAGGAGCAACT
CGAACATGTGAATAATTGGCCTTAGCATCACCAACATATCGTATGATACAACCAACAATT
AACCCATAAATAACTGCAAGACCAGTTTCATGTAGATATCGAGCTCGCCGAGTTTTGAAA
AGCCAAATGGTCAAAACTGTCAAGATAAGAAGTAAAGTGTAGGCAAGAATATTCATAGAA
TCAAGTTCATGGATTTGACGAGCTTTGTCATCTTGAATAATATCGACAGGAGCATATGAC
CAAACTTGTGGACCAAAAGGAGCACATAACACAAAGGAAATCAAAGCACTGTTGAACATG
ATGAACAATTATCGAAAAGAAATTAACACCAATGAAGAGAATAAAATCGTTGATACTTTT
TCCCCACTTTTACTCCTTAAAAACGATTCGTTTAATTGACGTTTTCGTTGTAATCAACGT
TCTCCTATTTTTTTACTTTTCCTCCACAACCTCCACTTGTTTCTCTTTTTTTCTTTTCAC
CAGCAGCAGCAGAATAAACTGTTAACAGAACAAAGTATGGTGGTAGAATATAATTCGAAT
TTAGAAAAAAACGTAAGGGTCATAAGGTTTTCATGTCAATTTGAAGTATTTTCAGTTTCA
AAACCACAATTAGAGATAAACGGGTCACTTTGAGGGAGAAGAATCGAAG
>Pcit_ERR044692_fastq_contig_233
CTCTTTCTTTTCTCATATTTTCGTTAATTCTTACATTGGTATCTTAAATTGTGGTTCCAG
GTAAATAATTAAATACAATCGATGGTAAATATATAATTAGGGAGACACAATTGTCAACAG
TCCAAAAAACATGCACATAGAAACACGATTAATTTAACGAGAGGATTTGTTGTTGTTGGT
GTTGGTTCGTGATAACAATTAGTAGATTGAGAGTTTTGATTAATACAATTACGCTGCTTC
TGATGGTTTTAATTGACGTTGATAGTTACATGCTTGTCGCACTGACATTGCCCAATAATC
AAGTAAAGTGGTCATTGAGTAAATTGAGTTTAAATTACTAAGAGCACCGGTAAAGGTTCG
TTTGATGTCGATTAGAAATGGGGCTGCGTTATATTCCTCATCATCGATTGTTACTAATGG
TGGTTCATTGGGATAATCGTCGGGAACCATTAATGAAATTGGAGGAACACAAGGTAAATC
TTCATCATCTAATCGACATATTAAATAGATTTTCTTTGATCCAGGATGATGATTAGGGTG
AAGTTGAACTTTGAATTTCGATTCCAATCGAGCCACTTCGCCTTGAATAGTATGTGGAAT
CTCTTCGTAGACAGTGTAAGGTAATTTAGGAGAATTTGGTCTTGGAACTTTTTGTGTACC
GTTAGATAGAGAGCAAACTGCTCGAGAAAATGTCCTATGAAGAGAGTGATTGAAAAATGG
TTTCTTTATATTGTTAAGTAAGGCGTCGATCAAGGGTTGACCAATGTTCTGATCGGATGT
CATTTGTGAGCCTCCTTGTTGACCGATAAACTTTTGTTGTTGTTGTTGTTGTTGATGATG
ATGGTGATTCATGGACATTTGTTGATTTGATGCTTGTCCACCAAAGTCCATTTTCTCTAA
CAACGATTCACATTTGGCTAATACTTCCATGGGAACACGATTTGCAGCATCGGAGATAAT
TGCTAGTAAATTTTTTATCTTAACTGGATCTTTTTTCTTGTCATTTTCTTCTCTATCTAA
TCGAGCACGAAGTGGACCAATGAATCTTTGCAATTTGTTCAGTTTCTCTTGATAAGCTTG
ATCATCGTTGACCATTTGACGGTGAGCTGGACTAGTTTGTTGAATCATTTGAGGTGTATT
TAATTGTCCTGGTGATGGGACTGAAGGTAAAGAAGGTATTGAACCAGGTCCTCCTCTTTG
CATCATACCAACAGACATTGGTGATGGCATAATACCTTGAGATGGACTCGGTACGAATTG
AGATTGAGTTGGAGTCATTGTCACATGCATTTGATTTGAAGGTGGACCTTGGTGCATTTG
GTGCATTTGTTGGGGAATAGGACCTTGATCAACCATCATGTTACCTTGAGCCATTTGAGG
GCTTTGCTGAAAGTGTTGAATTTGAGGTTGTTGTTGTTGTTGTTGTTGCTGCTGCTGCTG
CTGTTGATTGATTGGTTGTTGTAATGGTCGATGCTGAACAGATTGAGTTTGATAAAATTG
AGTATCTGTAGCTGGTTGCATTTGGGCTTGAATTGTCATGTTAGGTGGTGCATGTCTAAC
TCGCTGCATTTGCATCATTGTTGGTCTACCAGGCATTTGACTTTGTTGAACCAACATTTG
ATTTACTTGCATTCGATTTTGTTGTAAGCCCATACGATGTTGATGTTGTAAATGTTGTTG
TTGCTGTTGTTGTTGTTGTTGCTGCTGTTGTTGTTGATGATGATGGACCATTTGAGGACC
ACCGGCTGATATTGTG
>Pcit_ERR044692_fastq_contig_234
GAAGAAAAAAATCAACAATTAACAAAGTGTATTTAAAGGGAAGAAAGGAAAGGAAAGGGG
AGGAGATTTTGATAATGAGTTTTTATTTTGATCTACATGTAAGGAAGACTTTGATTATCA
AAATTTGGTCAATAAATGTTGATAATTAAAATAAACATCACGATTCCCTTGATTGTTGGG
AGTTAATTGTTTCAAGAGGTTTTTCGTTTAATTGTGATTGGCGAACAGGCATTGATAAAT
GAAGGCTGCTTTTTACGTAAATTACAACGATTAACGGCATTTTGTCCAGCGAGTTTGTAA
AAAAATCGTTCGACAAAATCGTCCACTTCGACTGAACAAGAATCAGAAGTTGTTCTAATG
GCACATTCACGGAATCTTAAGAAATCACAACAAGTCGCATCTTGGGTGAAAATTGTCAAA
TTGAGTTTGTTGGTTCCGACAAGATGAGTAACGAAAGTGGCATATTCGGATGAGCATCGA
TTCTCTTGGTGTGACCATCGCCAGAAACAAGGTTCCTCGGTATTGGAATAGTAACTTTCG
GTACAATTATCATTGGAAAATTGAATGGCCTTTTCTTTGAGATCGGATCTTTGTGGTAAA
CAATCAACACCATACTTGGTTTCATTCCAACAATCATTGATCAAGAATTTAGTGACACCA
CACCGAGCATGTAGATCACCATTGGAATTAATTGGAAAATCAGAATCAAATAAATTCTTC
ATGATTGAATCTCCAACAGCACAAACATAGGGGCAGGTTGACTTAAGGGAACCACTTCCA
TCTTGATCTGGTAAATAATCTTGTCGATCACCATAAAGTAACCATGTAATTGCCAACCAA
AGACCGATCAACATGATGAGAAGAAGAGAAATGAAAAAGTAAACAAAGAACCGAAGATGA
AACAAAGAAAAATTAATGGAAAGGAAAAGAGAAACAAAGAAACTCAAATGTCAACAGTTG
AAAAGAGAAAAAGGTTCACTTTTTAAATTAATTTTCTTTTCGCAATTTAATTGTTCAACT
TTCCATTGAAG
>Pcit_ERR044692_fastq_contig_235
TGCTTTTAATTACGCCATTTTGAAAAAGATTAATGTTCTCAATCTTAGTATTGGTGGACC
CGATTTTATGGATCATCCTTTTGTTGATAAAGTTTGGGAATTAACTGCAAACAATATTAT
CATGATTTCAGCAATTGGTAATGATGGACCTCTTTATGGTACACTTAATAATCCTGCAGA
TCAAATGGATGTTATCGGTGTTGGTGGGATTAATTTCGATGATCAAATTGCTCGTTTCTC
ATCTCGAGGTATGACAACTTGGGAATTACCTGCAGGCAATGGTAGAGTTAAACCAGATAT
TGTCACCTATGGATCAGCTGTTCGAGGGTCAAGTATAAAGGGAGGTTGTCGCACACTCTC
TGGTACATCAGTAGCATCTCCGGTTGTCGCCGGTGCTGTAACCTTACTCATGTCCGGTGT
ACTTCACATGGGTAATCTGATTAATCCAGCGAGCATGAAACAAGCCTTAATGGCCTCAGC
TCGTCGTCTCAATGGTATTTCAATACTTGAACAAGGAGCCGGTAAACTTGATCTGATTCG
CGGCTTTGAAATTTTACGCTCTTATAAACCTCAGGCAACTTTATCTCCAAGTTATCTTGA
TCTCACCGAATGTCCATACATGTGGCCTTATTGTACTCAGCCCATTTATTTCGGCGCAAT
GCCAGTGGTCATAAATGTAACCGTTCTCAATGGAATGGGGGTGACAGGGACATTCGCCGG
TAAACCCCAATGGCACTCATATACTCCTCAAAATGGTCAATACTTGGACATTGCGATAAC
TCACTCTGACATTTTATGGCCTTGGTCAGGTTGGATGGCGGTTTACATTTCAGTCACACC
GGAAGCCGCTAATTGGGAAGGGATTGCTCAAGGTCATATAAGCATCTCCATTGAATCACC
AGCATCGGGAGAAGATCCCGATTATAAGACTCAAAGATCTGAAATTAAGCTTCCCTTGAA
AGTGAAAATTATACCGACCCCTCCTCGATCAAAGCGTATCCTTTGGGATCAATATCACAA
TTTACGTTACCCGCCGGGATATTTTCCTCGTGATAATCTTCACATGAAAAAAGATCCATT
AGACTGGAATGGTGATCATATTCACACCAATTTCAAAGATATGTATGAACACATGAGAAA
TTCTGGTTATTATATTGAAGTTCTTGGTTCTCCATTCACTTGTTTCGATGCACGGGAATA
TGGTACATTATTAATTGTTGACCCTGAAGAAGAATATTTTCCAGAAGAAATAACTAAATT
AAAAAACGATTATGATACAAGTGGATTATCAATAATCGTATTTGCCGATTGGTATAATAT
CTCTGTTATGAAGAAGGTTAAATTTTACGATGAAAACACTCGCCAATGGTGGATACCCGA
TACCGGGGGTGCCAATATCCCAGCTCTTAATGATTTACTTTCTCCATGGGGAATTGCATT
TGGTGATCAAGTTTTCGAGGGTGAATTTAAATTGGGAAGTAATCACGATATGTTTTATGC
ATCGGGCACATCGATTATTAAATTTCCCGAAGAATCAGCTGGTTCAAGTGTTTTGGTTCG
TCGTGACCTAAACGATCAAGGTAAAGAGATGCTCAAAAGTGTAACTATTAAACAAAAAGA
TATCCCAATTCTGGGTCTTTTCCAAGCCAAAGAATCTAATTTAGTTGATAATGATCAATA
TACCAAGGGACGAATCGCTGTTTATGGTGATTCCAATTGTTTAGATACAGCTCACCTTCA
GAGAGACTGTTTTTGGATGCTTGAAGCTCTCTTGCAATTTACCACCACGGGTAACATTCC
AACTGTATTTCTCTCATCATCCCCTACCTCCTCTGGTTCATCCGCTGCTTCATCTTCATC
ATCCTCATCATCCACCGGTCAACAAGGGAAAAAATCATCCGAATCATCAAAAACAATAGA
TCCTCCGAAACTCCCCTCAAGAATGGAGGGCAGCCATTTGTATAGATACTCTAAAGTCTT
AGAACATCATCTAGGTAATATCCAAACGCGACCTTTACCTTCATGTCCAAGTCATAAATG
GGAAACACCGATCCCTCTGAATGAATCTCTACCAACTAATTTGTATAAAGCACAGAAACT
ACTTTCTATCAGCAATATTGACATGGGAATTCCCGCTTTACCTGCTCTTTCATCTTATCC
CAATGGAAGACTAGATGATGATCAACAAGATGTTAATAATCGTTGGGATTCACTTATAGC
ATCAGAATCTTCAGCTTCAATGGCTCTTACTATAAATGATTTACAAGCAAGAAGAAAATT
TTTCTCACTTGATTGGACAACATTTACTTTGGCAATTGTAATCTTACTTTGTTTATACAT
GATTAACAAGAAATTAATCAAATACCGATGGATAGGCTCCAGGGGAGTAAATAATAAAAC
TGGACAATCAGTGAACAAGAGACGTCGCCGCAGTACCGCAGTTAAACGTTGGTTGT
>Pcit_ERR044692_fastq_contig_236
GAGCCAAGAGTTAATTGTAACAATTGGTTGATATTATTACCATGATATTTTGTCAGAGAA
TCAGTTCTGAGCCTTAATTATTACAATTAAAAAGATGACCATTCAAAGTATTGATCAATT
GAATTGATTAACTTTGACAAAAATCAAATGGTTACTTTAATTATTATCACAGTTTAAAGC
TTTGTAACCAATATTTGGACGGCAGGTAATTGTTGGGCTGATCCGAACAATTAATCAATA
ACAATTAAGGTGAAATTGTTGTTAATGATAATCATCATGATGGTGTATGGCTTTTGAGTT
AATTGTTGATTAGATTTTAGTCAAAAAATCAACAATTAAAGTTCAGTCATCAAGAACAAC
AATCACAAAGTGTTTACACTGAATTGAATTTAAATAAAACCTTTTACACACTTGGGACTC
CACCGATTGTATTGATTGTCAATTTAAATTGTTTTACTAATTGTTGATGTTTTTGGTTAA
TTTGCCGTTCTAAATAGTCGAAGTAGCTTAGTTTTATTGACAAGACTTGGAGTTGAGGCC
GAAATTGGACTTAAATTTCGTGATTCGGCTTGTCGGCGTTTCTCCTCCTTCTCTTGGCTG
GAAAGTTTATTTTTCAATTGTTCATCAAGTAAACTTTGCATATCGACCTGCCACTGTTCT
AATTGTTGTGATAAAGTGATTTTCTGTTGAATTGCCTCCATCAACTGACTGTTGATGTGC
ATACACTCAATTCGGGTTTTGGCCAATTCAATTTCGACAGCGTTTTTCCTGGCAACCGCT
TGATCCCTCAGCTCCCAAGCTCTTTTAACAAGCTCATCTTTACCAACGATTCCATCACTA
TCAACCGATTCCTTAAGATAATCTCTTTCCTCTTTAACGGCTTTTAATTCAGTTTCAAGA
ATGGTCATTGAAGTGGCCAGTTTCATCAGATCATCATTTTTCCTCTTAATCTCATCATCC
TTTTCAACCGCTTCTTTGGTCATCTTTTCAAGTTGTAATCTTTCACTGGCAATTGATTGA
CAAGATACACAAGGCAAATCATCCATTTCTTCAAGTAATTGTTTGTACTCTTTAAATGCT
GCGGAAATCATTCCCGGTCTAACGTGGTTACAATTAATATCTTCGGGTGTTGCAGGGATT
CCCGAATCGCCGGTTGAATTAAAGTGACCACTATTTTCACGGCGACGTTGAAGATCTTGA
CACATACGACGTAATTCATGATATAATTCAGACAATTCTTGACCAATCTTCCAATTTTCG
TCAAGATCCTTTGAATAATCACAAATATCTTCATCACAATTAAGATTAGATTTAAGATCA
TCTTCAATTGATGAAGATGAAGACATTTCAATCTCATTGTAAAGTGATGTTGGTTGACCA
TTAGAATGACCATTAATCGGATGACCAGTTGTTCCAGGTGAGGTGGTTGATATTAAATGA
CCAGAATGGGCTAATTGATCGTTCATAATTCTCGCCTCTTCCAATTCTTTCTGTAAATTG
CTAATTGTTATCGTTTGATCTTGATTAGTTTTCTCCAGCATCAAAATCCTTTCAGCTGAT
TCTTCAAGAGTTAAACTAATCTGTTCCCTTTCCTCGTGTAAAGCGTTAATCCGCTTCTCT
AAATCACTTTTTCTCTTACTAAGTAAGTTAATCTCTTCTCTTAATCCCTCCATTTGAGCG
ACGTGATCATTTAAATTGGATCGACGAGCATTAAATTGTTCCCGTAATGATAGTAATTGA
TTTGATAATTGTTCCTCTGATTCTGAAGCCTGCTTTAATTCAGTTGTTAATCTGTGATTC
TGTTCCATTAATTCTTGAACCATTTTACCTTTTTCACGTTCGTATTGTTTTAATGTATTC
TGTTGGTCAGCTAACTCTTTCTTTAAGGTCGTCAGGTCAGATTGATATTCGCTGACCCTT
CCTTCATATTCACCTTCAAGATTATCCAATTTACGTCTTAATCCATGTTTTTCTTGTTCC
AAAGACTCAAGTTTATGAGAATACTCTTCGGTTATCCTTTCATTGGCTCGAGTTAATTGT
TCATTACGTTCTAGTAAGGCTTTACCAAGTTCGGCGGCCAGAATTAGATCTTTCTCCTTT
TGGGCTAATTGTAAAAGTAATTCCGTTGGGTCAAGATTTTCAAGGTTCGAGTCTGAACTG
TCCATTAAAGATGAACTTTTTAAATTCATCTTTTCACTTAACATTGTCGACGATGTTGAT
GATTGAGTATTTAATTGTTTCTGTTGTTGTTGATGTTGTTGTTGTTGTTGTTGTGATTGT
TGTGAT
>Pcit_ERR044692_fastq_contig_237
ATAGTAACGAAAATGTTCACCGAAAAAGATGAACTGCAAGCAGATAATCCAACCCATTAG
AGCGGCAAATCGAGCCCATCGACCGACCACATAGGACAGAACATTGAGACTTCGTTTACC
AGAGAAGAAATAAAAGCCCATCAGTAATCCTGTTACCATAAGGAAAAGATCAACGGTGTA
AGGGGCGAGATAAACTGGGATAAAGGCCGGATTAGTGACGATCTCAATGAATCTGAACGA
TTCCATATATAAATTGAACATGTTTCCCATTTGGAAATGAGAAAGAACCACCAAGAACAT
GGTAAATACTTTGATTCCATCCAAGAAGCTCAAGGATTCATAAGTAGCCGAATTATCAAT
CGTGAATAATTTCCTTCTATTTGCTGACCAATTAAACGATGAAAGAAGCGATTCCTCCGA
TGACCAACTTCCAATTAAATTTAGAAATATAATCAACACAACTAATCCAAGTCCAATCGC
TTCTGATGCTCTCCATACAATAGTCTCTGGTTTAGAGTAACAAAGATCAACATCAGCGAT
TAAACCAGTATTATATTTGTCGAAAAATTTTCCGACTAAATGTTTCAATTCTTCTCTCGA
ACAATCATCAGGTACACATAGTCCGGTTGTTATATTCATTCGACGAAGAAAGTGAATATA
TTTCGAGAAATATTGGAATGGTTGAGAAGAGAAATTAAATAATTGCTGTTCGTATGGACG
CATGAATCCTTCGTATCCCGTTTCGTTGAATAAAGGGACATTTGTATAGAGAAGACAATA
TTGACTGGATTCCAATGAAATACAAGAATCAAATGATCCTAAATCGGTAAATGTTCCCGC
TAAAACACCACTAGGCCATTTTCCGCTCGAATCTAATCGTTTGACTGAAGTTAACTCGAA
GTTAATTAGTCCATTTTTGTAATCGATTAAAGATGATCGACACTTAGTTGTCACGTCACT
TGAATTGATTAGTGTTAGAAAATCATTCTCATAATTATTCACAAAACTAATCACATTTTG
ATGGGTGAAATTTTCAAACTTAAGCCAAGAATCAAGGTAACGAGATTCACTTTGATCAAG
TAAACAGATCAACAATAAGCCGATCGTTACGGATTTCCAATGTTCCAACATTTTGTTTAA
TCAGTTAATCACTTTTATATTGTATCTTTTTAGTTGATTTTCCAGTGGATAAGTAAATAG
TAATTAGATTAACCAAGTTAAATATATAATAACCACATAGGAGACAATTAAGTTTAGTAA
ACAATCACAATCGATGTCCACTGGATGATTGTTAATCAACTCATGGCCATCACTCTGATT
TTATACTTTCCAACAAGAAAAAGTGATTAGTTAATCATCGAAAAATCTAGTTAAATT
>Pcit_ERR044692_fastq_contig_238
TTCGATCAATACAATCATAATTACATTGAATTCTTAAACAAAGTGTTTATAAGAATTTAT
AATCAAGTAAATTATACAATTACAAGATGATTGAATTGATCGAAATGATCAAGTGTTTCT
TTTCTCACTTTTCTCATTCTTATTTAGTTTGAACAATCAGTTTAACTATTGTCTCGTTAA
TTGTTTACCTCGTACATGCATTTCCTCTGATCCCTTGAATGGTTTTCCATTAATTTTCGA
TTAATTGTTAAAAAGTTTATTATTTTTTATGATTCTTTAATTTAAAAGATATTCTATTTT
TTCGGGTTTACTTGGTTCCTTTTTTTTTGTTTCTTTCCTTCCGGTCAATCTTTCTCTTAG
TTTATGTGTTTAGATAATTTCATTTTCTTTTTTTTCTTTAAATCAATTTAATCTTTTATT
TAATCAATCTTATTCCCATTCGGTGGTAGCTGGTGGTTTAGGGGTCAAATCGTATAATAC
ACGAGATATACCATTAACTTGTGACACAGAGTCGACAATTTGCTTGATTAGCTCTAGAGG
TAAATGTTTATCTGGTACTGCTGGTATACCAGTCATAAAATCTTCAGTGATTAGGGTTCT
TAATACAACGGACCTTTGACAAGAGGGTTGTCTTGATGCGACATCACGATCAAAGTGAAT
CGGGATCAATATTACCGGCATTTGGGCTACACTGTTGTAATATCCTGATGCTGCTAATTT
AGTTTGAGCAATATAATCGCATTCTCTTAGAGTGCTCAAAACTTGGGGAGTTAAATAGGT
TGGTGTTACATCTTGTACTGGATAGGAGACAACCCCTCCAAAGATAAAACAAACTCTATT
AACATTATGACAAATACGAGGAATAATTTTCGCTAAAGTTATCAAATCTTCCCACTCGGT
TGGAAGCTCTTCACATGAAAGACCCACCACATGACTATAAGACCTACAGTCTCCTTGAAC
ACCAACACTTTTGATAGGAAGTAAAGATGATGTAAGTTTGTATTTTTGCCCTAAATTTGA
CAGAAATTCTCTTTCGTCTTCAGTGGTAGCATTTTGAACACGATTTAGAAGTGCATGTTT
CTTAATTAAGGCATTACTGTAGTTGACAATAACTTTTACAAGAACGGCAGTTTCGGAGAA
ATCACGTCCCATGAAAGCTTCAGTAGCGCAAAGGATACGAACTGCAAGACCTGGACCAGG
GAAGGGATGTCGTTGAACAAATTCTTCGGGTAAGCCTAATTTTCTTCCAAGCTCACGAAC
TTCATCTTTGTGGAAATCTTTTAAAGGTTCAACTACACGACCTTGATCTCTCAATTGTCG
GACTAATTCGGTATCATTGTGATGCGTTTTAATAGCATCTGCATTGGAACTAGCTAACTT
TGAAGCAGACTCTATTAGATCAGGACGCAAAGTACCCTGACCAAGAAACACGTCTTCAGG
TTTTAAGTTAAGATCACGGACAATTTCATCTGCAATCTTAACAAAAGTGTCACCGATAAT
TTGTCTCTTCTCTTCGGGAGCTGTAGTTTGACAAAGGATTTCGGTTGCCTTTTTACGACT
TGGATCTTTTCTGTCGACCGGTACAGTAGTTGATGCATTATAAAATTGGTAAGAAGCATT
GATAACTTTAAGATTCAAACCAAGACGTTTAAGTGACTTTTCTACTTGATCACTTTCTTC
TTTACGCATAAAACCGTTATCAATGTGAAAAGCTATAACTTGATCGGGTTTTAAAGCTTT
GTGAAGGAGAGCAGCACAAACTGTTGAATCAACCCCTCCACTTACGAGCATCAGAACTTT
ACTGTCACCAACGGTTTTTTTAATAAATTCAACACATTCTAATTCACGACTTTGCATGGT
GTAAGAACCAGTACATCCACAGATTTCGTATAAAAAGTTCTTAATCATTTGTTTACCGTT
AGGAGTTAAATCTACTTCAGGATGAAATTGAACACCATATAACCTTTTCTGTTCATTAGC
AATACCTGCAATGATATTCTTTGAGTTTGCTATTGCTTTAAAACCTTTAGCGATTTGACT
TATGCTATCTCCATGGGTTAGAAGAACCTCTTCTTCTTCATTAAGTCCTTTAAAAAGAAG
ACATTTGTTGTCTATATCGATTTTATACTGTCCATCTTCGCGACCTTGGCCTCTATCTAC
GGTACCTTCGAATTCTTTATTTAACATTTGCAGACCATAACATATTCCAAGAACTGGTTT
ATTCAAAAGGAAAATCTCAGGATCATATGGTAATGCATCGCCAGCGTAAACGGAGCCGGG
ACCGCCAGAAATAATGATTCCTTTGTATCCGTCTGATTCCAATTCTTTGGCTGGTGTATT
AAGAGGAAGGATAATTGACTCAACTGCAAGTTCACGAACTCGACGATCGATTATTTTACC
ATATTGAGCACCAGCATCAAGAATGGCCACTTTTTCGGAAAAACCGATACCGTTGAAACC
TTGGGCTGAGGACATGTTGTAATTTTTGCAAATCAACCGCAGAAAATTATATAAAATCTA
AGCCGAAAGTGACCAAAAGGTGTTTCCCTCGCTTTAAGGATTGATCAGAGGTAGTATC
>Pcit_ERR044692_fastq_contig_239
TCCCTTTCTCTTCATTTCTCTTCCTCTACCTCACTTTTCGTTATCCTTCCTTTCTATTTT
GCTGTTAAAAATTAGGAGCATCTTGATTTACTCACCATTTAATACCATAATTTGTAATTT
GATAGATTGTTTAATCATTGACACATTCCGACAATGATGATCACAATCATGAAGGAAAGT
AACATCGGTTTCGTAGAAATGGATAAAATCATTTAAAAGCTGAACACAAAAATCAATTGG
AATGTCTAAATGCTGTAGGCTTTAAAGTTCAATCATGGGTCTGGCCAATTCGTAAAGAAA
AACCCACCAAAAAAATCTCTAAAATTAAATCTTTACCATCTAAAAAATAATATTTGTTAA
CAAAAAAAGATTATCATCGAGACATTATCTCAATTTTGACAAAATAAACGCAATAAGATT
T
>Pcit_ERR044692_fastq_contig_240
GAGACAGAGTCGAACTCTTTTTGATTCGCTGAGATTTGGTAAGGAAAATCATTGGGGAAT
CAAACAAAGGCGAAATCAGTTTAATTGTGTTGCTTTAATTATCGAATATCTTTTGTGGTA
TCTTTTCTTCCATTTAATTAATAATCTTGTAATATCTATTCGTTTATCAAGAAAATGCTT
TCAGATCCCGAATCAACTGCCAAGTCATCTGAAGCAATTGAACCCAAAGAGGGAGAATCA
AGTGAACAAGTAAAATCCGGAGAAGCCGCTGAAGGTTCTAGTGAAACAATTTCTACCACT
TCTGCTTCTGGTGCTTCATCGTCTAATCCAAGTAATCCTAGTGAATCTGAAGCTCAACCA
ATGGAAGCTGAACCAACTGTATCTGACAAAGTTACTCAAGAAGAATCCGTTAAACCAATG
GACTCAAATGTTGTAGTGAAAACTGAAGTAATGGAAGCTTCTAGTGATGTTCCGGAAGTT
GCTGCTGCTGAATCTGATTCAAGCAAAGAAAAAATGGATTCTACCGGTTCAACATCTGTA
ACATCTGAAATTGTTCCTCCCGGTGGAGCTGAAAAGGTTAGTGCTGACTCTGTTGGATCC
TCTGTCGATGAAAGCAAAAAACCTGAGGAAGTAGTTAAAGAAATAGATACCAGTGAGAAG
ATGGACGCCACACCAATCAATGAAGCTGAGACATCAACTGTTTCATCTGATGCCACTCCG
GTTTCAAATGAAGCTGAAGCTCAGAACAACATTACAAATGGCTCCGATCAATCCATGGAG
GTGAGAGGACCCGTTGAAGAAATCGAAAAGGAAGTTCCAGCCGCTGCTGTCTCATCTTCC
GTTCAACCATCAATCGCAGTCTCTGCTGGTTCTGGTCCAACTACTCCAGGAAAAGTTGTC
CAAGCATCGTCACCCACCCCTGCAGCTAATGGAGGCAGCAAGAAACCTAAAGTTGATTAT
TCAACCCTACCAACTCGTCAATACCTAGATCAAACTGTAGTTCCCATCTTACTTCAGGGC
TTGTCATCACTCGCCAAGGCGAGGCCTGAAGATCCTACTAGATACTTAGCCAATTACTTG
ATTGAACATGGCAAGGATTTTGAAGATCGTCAAAATTGAAGGCTCTGTCTGATGAGCTAT
ATTTAATTTCCGTCAATAACCTTCCATACTTCAAAACGTAAAACATTTAAAATTTTCACC
GATTCATACCAAATCAATTTTGGGGAAAAGTCATTCCTTTATTCAAATTTCAACTCAGGT
TTCAGCGATTTTCTCACCATCACTTTATAAAGATGCGGAACTCTGAGCAACTCAGTCTGG
TTTCTTATTCCCTATTTCTTGCTCCTTATCACCGGTGTATCCTTTTCTCTCTACAAAGGC
TGATCAATGTCCTCTTATAAGTGTTTGAGTGTGAAACCAAATAATCCACCATTATCCATA
TATCTACTTTACAATGAACTCTTTTCCCTTTTTCTTTTATCTCCCCTTTTCACTTCATCT
TCTCATTCACTTACTCACTCACCTTTTATCATTTTTTTCTAACTAATGATTTGATCCATG
TCTTTTGCGAGTTTCAAAATGATTTGAAAACAAATAAACCGAGACTTTTTTCATCCCAAA
AAAAAAAAAAAAAAAAAAAAAAAAAAAAAAAAAAAAATAAAAAAAAAAAAAAAAACAAAA
ACAAAAAAAA
>Pcit_ERR044692_fastq_contig_241
TGGAAAATTATTCATAAACAATCAAGTTTATTTGAATTAATTTAGGGTATTAATTTGTCC
TACAAGATGTTAACGAGTTTACTTGTCTTCCTTTCCAACATTCTTCTTTCCTCCTCTGAT
TCTACCAGTTCGTCTGGCAGCAATAAGACCAACTTTACGACCAGCTGAAGCGTCTCGTCT
AACTGTGGATGCTTTACCAATGTGTTGATGGTTACCACCACCATGAGGATGTTCAACTGG
ATTCATAGCAACACCACGAACCTTGGGCCAGCAGTTACGTTTAACCTTATATTTGTGGTA
GGCACGACCGGCTTTCAAGATGGGTTTATCAATTCTACCACCACCGGCAATAATACCAAC
CATGGCTCGATTGGTAGCTGGAATAACTTTCTTTGCTCCAGATGGAAGCTTAATTCTGGT
CTTTTTTGAATCAGCGTTTTGAGCGATAACGGTAGCATAGTTACCAGAGGCTCGAGCTAA
TTTACCTCGGTCACCAAGTTTCTCTTCAACGTTACAGATTACGGTACCTTCAGGCATTTC
ACCAACAGGTAAAACATTACCAATTTGAAGAACAGCTCGTCGACCACAGTAAACATATTG
ACCAGTGTGCATACCTTCAACAGCAATGAATAATTCCTTTCGACGCTTGTATTTGTAGGG
ATCTTTGAAATCTACAACAGCGAGAGGAGCACCACGACCAGGGTCATGGATAATTTCCTT
AACAACTCCTTTAATGTAACCACGTCTCTCGGAAAAATCAATGGACCTCAATTTTGGAGC
TCCTTTTCGGTGTTTAGTGTGACTTTTGAACACAGACCCTGCTCCCTTACGTTGAGCACG
AATAACTCGACCCATGATAAATCAGTAAATTACAATAAAAAGAAAGAATCAAATTAAATT
TACAAAAGATTAATTGTAAAAATTAACAGAAAACTAATACAATCAATTCAATGGAATAGA
AACTCGAACGCCA
>Pcit_ERR044692_fastq_contig_242
TGTAATACTCACCGACTGATGGACTGACTGTCACCTTTGTAATTGTCTTTGTTTGGTTTT
TATCTGTTGTTCCAAAAACACTTTTAACTCTTGTGAAAATTTTTGTTCTTTTTGTAGAAA
ACCAAAAATGGTTGATAATGTAAATTATTTTGGCAAATTAATAGAACTTGGAACTAAACG
GAAATTTGTGGTCGATTCTGAGGTGACGGATGCTCCTTCCGTCGGGGGTACTCCATGTTT
CAAATGTACCATACGAATTGTGAGTCATGATGTTTTGGTTGAGCAGATCGGTTCCAGTAA
GAAAGCGGCCAAAGCGGCTGCCGCTCAAATCGCCTATGAAGAAACTTATCAAAAGGTTAA
TGCTTCCAATGGTGTTTCTGTGAGTGAAATATCAACCAAATTAAAGAGTGTCGAGATTGT
CTCCGATAAAGTGTCAACCTGTATTGAATTTGCCAAAAAATTAGCCTCAATAGATGTAAC
TAATATCAATGTTGATGATAGTTACTCTGAACTGAATCAACTTGTCTCGGATATTCAGTG
CTCTCTTTCATACAAACATGAGGAAAACAAGGTTGAAGAATCGGTTGAATTTCAATTTGT
CTGTGAAGTCCGTCCAACTAATTCATTATATCCAGTGGTCAGTGGTTATGGTTGGAGTTG
TACTAGTTTGGAAGAGGCCAAAACAAAAGCGGTCACTCAACTTCTCAAAGTTATTGGTAC
ATTTTCAGACCAACCTCCGCCTTCCGATTAATTAATCACAATCCAGCAAAACAATTCCAA
TGAAATTACTTAAAGACAACATTTCCCCTCCTCTGTGCATGGTTAATTTTATATCTACGA
TTGATCTAATTTAATTATTTTCGCATTTTATTGATAATATTTACCAATACTAATCAACTT
TACAATCTTCCACTCAGTTAATCAACAAAATCAACCCAATGCAAT
>Pcit_ERR044692_fastq_contig_243
CAATTAATAGAGTAGTTAATATGTATATATACGTTGATTTGAATTAGAAAGACACATGCA
GATATAGAAGAGGGAAAAAGCATGATGAAAGTTGTTGATAGAAGGAAAATTAAATAGAAA
TTAAGAAGTTAAAAGAATGTAATTTTTTTTTTGCTTCTTCTGTCTAAGGATACCCGTAGT
ATGGACAGTTATTGGATGTGTGTCATTGAGAAGGACAAAGGGAGAGAGAGAGGAAGATGT
AAGGGAAGAAGAGGAAAAAAAAGAGATGAAATGGAAAAGCAGATAAAAGATACGCAACCC
AAATAAAGGGTAACAATTAAGAGAGGTAATAGGGATAGATGAGAGAAAAAGAGAAAAAAG
AAATAGAGGGGAAAGAGAGAGAAAGAGAGGGAGAGGGTAAAAGGGAGAAAAGGATGAGAA
GGAATAATTTTGAGAAGATAATTAGAAATAAGTTGTCATCAACGTTGACAAATTTGAAGT
CGATTGTTGCCAAAATCAACGATAACCAGGATATTATCGATAACATGAAGACCTGAAGGT
CGGTCACAGTTTAAATCTTGTCCAAGATACTCGAAAGATTGAGTGAAAAGATTGTAGATA
CAGATCCGATTGTTGCGAGAATCAGCACAGAAAATAGAGTTACCCAAGATCGAAATCCCT
TGTGGTCGTAAGAATTCACCCCAACCAGTTCCTTCGCCGAAACCAATTACTTTAGATGCA
TCCTCTTTAGATGGGAATTTGTCGAAAATTAGAAGCCTGTGTTTGTTAAAATCAGAAACA
ACGATCCGATTGTCACCAAGGAAGGAAACACCTCGTGGTGAATCCAAGGGATGTGAAAAA
TGGGTTATATATTGTCCGTATGGTGTAAATAATTGGACCCGTCGATTTCGTGTATCACTG
ACCAAAATTTGATGAGTATGGGAACAAGAGTCTACATCCCATGGATAACAGAATTGTCCG
GCTCGATTTCCCTTTTCACCAAATTTAAATTGATATCTTCCTGAAAGGTCAAACACTTGA
ATCCTATGGTTATCCTTATCGGCAACAATTATATGATTTAAACTTGTATTAATTGTTATA
CCCGCAGGCCGATCAAAAAGTCCAGCTCTAGTCCCTGGACCCGAACCAAAGACTTGAATA
ACTTTGATACTCATTGAACCAGCATCAAAGTGTAATAATTGAATACGATTGTTACTACGA
TCAGCGACCGCAATCAGATAATGTTTATTATGATTTTTGCTAATTGTTGTACTTTTAGAC
CCGTTTCGATTGGTGTTGGGACCAGGTCCCGTTGAAGATGATAATGAAGATGATGCACAT
GAAGACGATTCAATACCCGTAATCGAATTTGTTGCAGTAACATTTGAGTTGTTTGTTGAC
ATTGAGAGGCCAACAATAGAAGTAGAAGTATTTCCAAGGGAATTACCGATTGAGTTATCA
GACGAGAAAAATGAGGTATATGAGTTACCAGTAGTCGATTGACCAGACAATGAATTGTTG
GTCTGTAAATGTTGTGTTGTGCTTTGATTAGTTGATTGTAAATGTCCTGAAGATAATGAT
TGAGGTATTTTGTCACACCCGAATTGTTGATTTACTTGTTTTTGTTGTTGCTGTGACTGT
TGTTGATGGTTACCATTACCACTGCCAACAGTCATACCCGTAGTAGTTGTTGTTAAAGTA
ATAATATTTGAACAAGTCTGCGAGGTGACTTGATTACCCGTAAGAGATGATGATGAACAA
GAGTTACCCGTACTTGTTGAATTGTAATGATTTGAATTAA
>Pcit_ERR044692_fastq_contig_244
GGAAGTCGCTGCCAATGGTCGTATTGATGTTTCCAAGGATCCAGAATTAAAATATCTAGT
TGTTGATAGGAATTTGGTTGCTGATCCAGCTCAACAAGCTGAATGGTCATCAAAAAAGTT
AATCTGGATTCCTCATGAAACCCAAGGGTTTGTCTCCGCTTCCATAAGAGGTGAAACAAA
AGATGAATATGAGGTTGAAATTGTTGAAACGGGTAAAAAAGTTACCGTTCCCAAGGATGA
TGTTCAAAAAATGAACCCACCAAGATTTAACAAAGTTGAAGACATGGCCGAATTGACCTG
TCTTAATGAAGCCTCCGTTCTACACAATTTAAAAGATCGTTACTTCTCTTGCCTTATTTA
CACCTATTCTGGTTTATTCTGTGTAGTTGTCAACCCATACAAAAAGCTTCCCATTTATAC
CGAAAAGGTTATCGAGTTATATAAAGGTAAAAAGAAACACGAGGTACCACCTCACATTTT
CGCAGTTACAGATGGTGCCTATCGATCAATGCTTCAAGATCGTGAAGATCAGTCCATCCT
TTGTACAGGTGAATCGGGTGCCGGTAAAACTGAGAACACCAAAAAAGTAATACAATATTT
AGCCTTTGTTGCCTCGTCTAAACCCAAATCGTCAATGGCCGCCATGCAATCAGGTGAACT
TGAACAACAATTACTCCAAGCAAATCCTATCCTTGAAGCTTTTGGTAATGCTAAAACCGT
TAAAAATGATAACTCTTCCCGTTTTGGTAAATTTATTCGTATCAACTTTGATGCATCGGG
TTTCATCGCTGGTGCCAATATTGAAACATATCTATTGGAAAAGTCTCGTACCATCCGTCA
AGCAGTAGATGAAAGGTGTTTCCATATATTCTACCAATTACTAAATGGTGCCTCACCCGA
ACAATCTAAAGAATTTCTCTTGGAAGATGTTAAAAATTACACATTCCTCACCCATGGTAA
TGTACCCGTACCGGGTGTTGATGATGCCTTTGAATTTAAAAATACTTTTCAAGCTATGCA
AATAATGGGTCTCAGTCCTGAAGATTTAAGTGCCATATTTAAAGTAATCTCTGCCGTTCT
ATTATTTGGTAATATGAAATTTAAACAAGAAAGAAATTCAGATCAAGCCACTTTACCCGA
TAATACGGTTGCCCAAAAGATAAGTCACCTTCTTGGTATGAATGTAACCGAGATGACTAA
AGCATTCCTTAAACCTCGCCTTCGAGTTGGTCGTGATTTTGTCACCAAGGCTCAAACAAA
AGAGCAAGTTGAATCTGCCGTTGAAGCGATTGCTAAAGCCTGTTATGAGCGTATGTTCAA
ATGGTTGGTCCACCGTATTAACCGTTCACTTGACCGAACCAAACGACAAGGTGCTTCTTT
CATTGGTATACTTGATATCGCCGGTTTCGAGATATTTGATCTCAATTCATTTGAACAACT
TTGTATAAATTATACCAATGAAAAGTTACAGCAACTTTTCAATCACACAATGTTTGTCCT
GGAACAAGAAGAATATCAAAGAGAAGGCATTGAATGGAAATTCATTGATTTTGGCCTTGA
TCTTCAACCAACAATCGATCTAATTGAAAAGCCAATGGGTATTCTTGCTCTTCTTGATGA
GGAATGTTGGTTCCCAAAAGCGACCGATAAAACTTTCGTCGAAAAATTAGTTTCAGCCCA
TGCAACCCACCCAAAATTCATCAAATCTGATTTCCGAGTATCTGCTGATTTCAGCATCAT
TCACTACGCTGGAAAGGTTGATTATTCAGCTAATCAATGGTTGATGAAGAACATGGATCC
ATTGAACGAGAATGTTGTTGTTCTTTTACAAAACTCACAAGAACCTTTTATCATGCAAAT
ATGGAAAGATGCCGAAATTGTTGGTATGGGAATGGCAACCATGGGAGACACCCAATTCGG
AGCAAGAACGAGAAAAGGAATGTTCAGAACCGTCAGTCAGTTCTATAAAGATCAACTTTC
CAAATTGATGGTTACTCTACGAAACACAAATCCAAACTTCGTACGATGCATCATTCCCAA
TCACGAAAAAAGAGCCGGTAAAATTGATGCCACTTTAGTTCTTGACCAATTGAGATGTAA
CGGTGTGCTTGAAGGAATTCGTATCTGCCGTCAAGGTTTTCCCAATCGTATACCTTTCCA
AGAGTTCAGGCAAAGATATGAACTCCTCACACCCAATGCAATACCCAAGGGATTTATGGA
CGGTAAATTGGCTTGTGGGAAGATGATTGCAGCACTTGATTTAGATCCCAACCTTTATCG
TATCGGTCAAAGTAAAATTTTCTTCCGAGCTGGAGTATTGGCTCAACTTGAAGAGGAAAG
AGATGCAAAAATATCTGATTTAATCAAAAATTTCCAAGCCATGTGTCGTGGTTTAATTGC
ACGTCGAAACTATCAGAAACGTTTACAACAATTAAATGCTATTCGAATCATTCAACGTAA
CTGTGCAGCTTATCTCAAACTGCGTAACTGGTCTTGGTGGAGGTTGTACACCAAAGTTAA
ACCTTTACTTCAGGTAACCAAACACGATGAACAGTTACTTGCCAAAGAAGATGAACTTCG
TCATGTTCGAGAGTTGAAGGAACGCCTTGAATTGGAAATCGGTGAAATGGAAAAGAAATT
GGCCGCTGAGAGAGAAGAGAAAGCTGCTTTGGTAGAACAACTTCAAGCAGAAACTGAGAT
AGCTCAAGAAGCTGAAGATGCTCGAGTTCGACTTGCTGCACGTAAACAAGAATTGGAAGA
TATACTTCATGATCTTGAGGCTCGTATTGAAGAAGAAGAAGAAAGGAATCAATCTTTGAC
CGCCGAGAAACGGAAACTTGCTGTGGTCATTCAAGATCTTGAAGAACAATTGGAAGAGGA
AGAAGCCAATCGACAAAAGATACAGTTAGAAAAATGTACATTAGACGCCAAAGTCAAGAA
GTTAGAAGAGGACAATGCTCTTCTTGAAGATTCCAATAACAAATTAGTCAAAGAGAAAAA
AGTACTCGAAGAAAGATTAGCCGAAATTTCCAAATCTCTCTCCGAGGAAGAAGAGAAAGC
GAAACATTTAAGTAAACTGAAAGCCAAACACGAAGCGACCATAACCGAACTTGAAGATCG
CCTCTCAAAAGACACTCAGATTCGTCAAGAATTGGAGCGAGTTAAAAGGAGATTTGAGAC
CGAGTTGAATGATGTTAAAGAACAGTTGAATGAGAAGCGTCTCCAACTCGAGGAGCTTCA
AACGCAATTAGGAAAACGTGAAGAAGAATTGAGTTTAGCTTATTTACGCTGTGATGAAGA
AAGTGTTCATAAGGGTGCAGCCCAAAAAGCTCTAAGGGATATTGAGTCTCAACTGGTGGA
ACTTCAAGAAGATTTGGAAAGTGAAAAAGTTGCCCGTGCAAAAGCAGAGAAACAAAAACG
TGACCTTAACGAGGAACTTGAAGCTCTGAAAAATGAACTTCTCGATTCTCTTGATGTGAC
TGCAACTCAAAAGGAAATTGCCATCAAACGTGAACAAGAATTACATCATATTAAAAGTGC
TATCGAAGAGGAAGCCTCTCAACACGAGACTCAAATTGGTGAACTACGAGCCAAATATTC
AAAGAGTATCGACGAACTCAACGAACAATTGGACAATTTGAAAAGAGCCAAGGCAAATTT
AGAGAAAGCCAAGGGTAATCTTGAAGCGGAAAACGCTGATATGGCCAACGAGATCAAAAG
TTTAACTGCCATTCGGCAAGAAAGTGACCGTCGTCGTAAACAACTGGAAACTCAATTACA
TGAACTGACCACCAAATATGTTGACATGGAACGAGGTAAAGTTGAATTAGTTGAAAAAGC
ATCCAAATTACAAGCAGAAGTGGATAATGTGAATAGTCAACTTGAAGAAATTGAAAGACG
AGCAATCCAAGCAAATCGTAACAATCAAGCTTTGGAAGCTCAATTATCTGAATCACAAGA
TCTTCTTCATGAAGAAACTAAACAAAAGTTATCCCTTACCACTCGACTTCGTCAAATGGA
ATCCGAGAAAGAAAATCTTCTTGAACAATTGGAAGAAGAGGAAGAAACTAAGAAACAATT
AGAGAAAAAGGTTGCCGAGTTATCAGCTCAAATCAATGAATGTAAGAAGCGAACCGATGA
TGAGAATGACATGTTAGCCGCAAGTGATGAGATCAAGAAACGGTTAACTAAGGAGATTGA
AATTCTTCAGCAAAAATTGGTCGAAACAATTGGTATTTCCGATAAGTTTGAAAAATCAAA
GAAGAAACTTGAATCCGAACTTGAAGATCTTAATGTTGAATTGGAAAATCAACGGGCCAA
GGTATCCGAGCTTGAAAAGAAACAACGTAAATTCGATGCCATGTTAGCTGAAGAGAAAGC
AGCTTCTGAAAGAATCGCCGGTGAACGTGATAATGCCGAGAGGGAAGCTCGTGAAAAAGA
AACCAAGATTCTGTCCTTGATGCGAGCCTTAGAAGAGAAAGAAGAACAATATGAAGAATT
GGAAAGACTCAAGCGACAACTTTTAACCGAATTGGATGAACTCGTGAACAGTCAAGGTGC
TACCGATAAGAATGTCCATGAATTGGAAAAAGCTAAGCGAACACTTGAAAATCAAGTAAC
CGATATGAAAGCTCAAATTGAAGAGTTGGAAGATGAACTTCAACTTGCTGAAGATGCTAA
ATTAAGGTTAGAGGTTAATATGCAAGCATTAAAGGCTCAATTTGAACGTGATCTGATAGC
CAGAGATGAACAATCAGAGGAGAAACGTCGAGGATTATTGAAACAAATTCGAGATATGGA
AGCAGAGCTCGAAGATGAAAGAAAACAAAAGAGTCTTGCTATGGCGGCCAAAAAGAAGTT
CGAAAGTGATTACAGTGAACTAGAACAACAGTTAGAGATCGCTAATCGATTGAAAGAGGA
GGCCAATCGTCAATATAAGCGCCTTCAAGCTCAAATGAAGGAATTCCAGAAAGATTCGGA
AGAAACCTCTTCAATGCGAGAATCATTGGTTGCTCAAGCTAAAGATGCTGAAAAGAAGGC
TAAACAATTGGAAGCTGAGGTCGCTCATCTACAAGAAGATTTGGCAGCATCTGATCGTGC
CCGTCGATTAGCGGAAAATGACCGGGAAGAATTGATGGAAGAAATTGAAAATCATGTTAA
TCGATTCTCACTTATGCAAGAAGATAAACGTCGATTAGAAGTTCAAATTGCCCAATTACA
AGAAGAACTTGAAGAGGAACAATCAAACGCTGAAATGGCCATAGACAAACTTCGTAAAGT
GACCGCTCAACTTGAAGCATTGAATGTTGAGTTGAACAATGAACGAGCGATCTTACAGAA
ACTTGAGAACGACAAGTCGATCATTGAAAGGGCAAACAAAGAGCTTAAAGCTAAATTGGC
AGAAGTTGAAACATCACAACGATCTCGAACCAAGGCTAGTTTTGCTTCCATGGAATCTAA
GATTGCTCAACTCGAGGAACAATTGGACATTGAAGTGAAAGAGAAATTAGCGGCCACAAA
AGCGGCTCGAAAATTGGAGAAGAGAAACAAAGAGATGGCAGTACAAGTCGAAGATGAACG
TCGACATACTGACCAATTTAAGGAACAAGTTGAGAAAGCAAATAACCGAGTGAAAGGATT
AAAGAGACAATTAGAGGAAATGGAAGAAGAATGTTCAAAGGAAAGGACACTTCGCAGGAA
GACCGTTCGAGACTACGAAGACGCAGTCGAGGCCAATGAAAATCTAACCAGAGAAATAGC
AAGTCTCAAGAATAAATTGAGACGCTCTGGTCCAGGCTCATCAGGAGGATCTTCAAGGGG
CTACCTGGGTACTAAAAGAGGTTCAATGAGTGGTGCTGGAGGTGGAGATGATGGATCCAT
CGGATCGCCATTAGATGACTCACCAAATGATGATAGTCCGGCTTGATTTATTTTAATAAC
AAAAAAAAACCTCTCACAATGAAAGAAACAGAAAAGCAAATCATCAAGTGTGTGTTGACC
ATAACAGTTTTTTTTGTGCGATTGGACTTTAAAAACAAACCAATTTTAAAATGTTAACTA
TTTTTATCAATGTGAAAAAAGCAACAAAGGAGAAAACATCAAAAAAATTAATTAATTTGA
AAAACTGATCAAGAGGAAGGATTTAAATTGGGAGAAAAGTTTATTATTTAGTTTGTCAAC
ACTCACACACTCGTACACTGAATGAGAAAAGGACATTTTTACCATTCCCAAAATTTGGCT
TATTTTTATATTCTCAATGAAAAAGCAAAAACATCATACAAACCACAATCAATGAACAAT
TTAAAAGTTTAAACAATTACCCCGCCCCCAACAATCAACGTTAATTTCACCAACTTAATT
TGATGGCTCAAGCCTTTTATGAAACAAAAAAAAAATTATTGATTCTAAGCAATTTGGTTT
TATTTTACATATGCAAGCAACAGAAGACGAAAAGGATTTCAACAATTTGTTTTAATTACC
ATCAAAATCAATGAGCAATTAAGCTCTCAAAGTGCTTATTTGTGTGTTATCTTAATTTGT
TTTTGTTCATCGACCAACTTACAATTTAAATCAACAATTTAATCAACGTTAATGGTCAAC
AACAACAACAACAACAACAACATCGTCAACACTAATAACAATAACAACAACAATAG
>Pcit_ERR044692_fastq_contig_245
TTTTGTTGGTTTGTTTTGTGATAGGAAAAAATGGAAGGTAGAATTAGAAAGGAGAGAAAA
CAAATTAATACAATTGAAATGAAATCGAATGGACTTTACAATAGGCCTGAGAGTTTTCCA
CAAAATTAGCTGGTCTAGTAGAGAAGAAGAAAAATTATCTTTATGGTTACTTTCTTATGG
TCCAGCAGCCTGTTTACGCAATAGGAAAAAGATTTTCTCCTTAATCCAATCCCGTGAGAA
TGGGGCATAAGATGATGTAGCTCGCTGGAAAACCAAGCATGAGATGTCCGCTAGATCATC
AATAAAATCATATAATTGACTGATGTCATAAGTGATTGACGCTGAATGAGGATTGTTTTG
TTTAAGATGTTCCTCAAAAATATGACAAATCCCTTCCATGGCTTCATTGACACTTTCGAA
ATCAGAATAGGTTCGAGTATCTGGTTTACCTGATTGAATGAGCACAATAGTATGAGACAT
GATGAAGAACAATTATTAATCGAAAACTAAATTAAACGAAACAGTAGAAACAAAATCAAC
AATTAAGAAGAAGATGAAAACGCTTTTGATTTCAATTCAATTTTTTC
>Pcit_ERR044692_fastq_contig_246
ATTTATCACATGAGTGTAATCATGATTAACTTTTTTTTGTTTTTATTTCATCTTGATTAC
ACTCATGTGATAAATATTACGTTTTCAAACCGGGACTATTGTTGTGACTATGGCAAATTG
ACTTGAATACATTGAGATGTGATTTCCAAAAGGCCTAACTGATGAGGTCCCCCAAAGAAT
ATTAATATTCACACATATTAGTTTTTTTTTCTTTCTTATATCATTGAAATAACAAAACAA
AACCAGGATAAAGAAAAAAAACACATCATCTTGGAGAAAGCAGGAAAAATAGTAGAATAT
GATTAAGATTTTAAGTTACGATGTAATGAAGGTTCAACGTTACAAATAACCATATCTAGT
AAATCTTGTATGACCTTATCTTTGGTACCGGCCACTTTTTTATGCATAGCATCCAATCTG
GTTCGGGTTTCTTGTTCAATCTTTACTTGCTCGTCGTCCTTTGATCCCATGTGTTTCTTT
TCATAGGCCGAGAAAGCATCTAACCTTTCTTTACGGAATTTCTCAATCTCAATGATCGCC
TCTTCTTTTGCTTGTTTCAGTCTTCTTGCCTTTTTCCTTCTAGCCTCAGAGACCTTTTCA
GCAGCTTTTTTCTCGGCATCAAGAAGCTTTCTGATTCCTTCTGATTGACTCGCCATTTTT
GTAACTCTTTATACTTGGACAAGAGATCTAAGTAAATTTGGGACTAGAGATCAACTTGGG
AATGTTAAGAAGGAGGAAGAGAAAATTAAAAACGCTAATTAGGTGTAAGAAATTTATTAA
CTTCTCAATGTCATTCACTGTCATCAAAACAACACCCAAATATTAACCAGAAAATTATAG
AGTCGAATCGCA
>Pcit_ERR044692_fastq_contig_247
TTAATCGATAATTATTTAGTGTTTTTATCTTTATCTTCTTTAAGGGTAACAATCCTATTG
AAGATTAATTTATCATCAGTTGAATCAGGGTCCGGGGCAAAGTAACCAATTCTCTCGAAT
TGATATTTCTCATTTTTTAGCTTCTCATAAGGACCTTCAATATCAACCATTGCATTGGGA
ACAATTTTCAATGAATTAGGGTTTATATCGGTAATGAAACCACCAGGAACTTGATCTTTA
TCTTCAGGATTCTTGTGAATAAATAAATTATCATATAAACGAATCTCAACATTTCGAGGA
GCAGAAACCCAATGGATAAATGCTTTAGGTTTTTTGGTCTCAGCAACGGGAACAATAGTA
ACTTCAATCTCTTTGATGGTTCCATCATCTGATTTGATTACATTTTCAACGGAAGCGACC
ATGTTAATGAATTTAAGGCCAACAGTTTGTTCATTGGTCAATCGTTTGTATCCTTTTGGA
GTGGCACCTTCACGGAAATCGTCTAATTCAATGTAAACATATTCATCGAAAACTTTTGAA
CGATTACCGAATTCTGGATTAGTTGGTAATTTGTCAACGGTTAAAGTTGAAGGTTTAGTT
TTAAAGTGTTGATCATAGTTGAGAACTTTTAATTTTAAAGGTTCCATGACACACATAGCT
CTGGGTGCGAATTTATTAAGATAATCACGAACATGAGCTTCCAACATGTGAGGTTCCGTT
ATGGTTTGAGCTCCAGTTAAACCAAGAGAAAGACAGAAAGAGTTGATTGCTTGATATGGG
AAACCTCGTCGACGAAGAGCAGTTAAAGTGTAAAGTCGAGGATCATCCCAATCGTTGACA
ATTTTCTCTTCAATTAGTTTGGCAATTTTCCTCTTAGAGACAACAGTATTGGCCATGTTA
AGACGAGAATATTCCCATTGAACGGGACAGTAAAGGTCAAGTGAATTACATAACCAATAA
TAAGAGGCACGTCGAGATTGAAACTCTTTTGTACACAAAGAATGAGTTATATCTTCAATA
GAGTCACAAAGACAATGAGTAAAATCATATGTTGGATAGATGCACCATTTATCTCCGGTT
CGGTGATGAGATTTAAATTTAATTCGATAAGCAACCGGATCAACTTTACTATCTCCTAAA
GTGGTTTTCATCCTTAGAGTTGCTTCACCTTCTCCGAATTTACCTTCTTTCATTTCTTGG
AATAATTTTAAACTCTCCTCGATGGGTCGATCTCTCCAAGGTGATGGTGGTGGATCGAAA
CCTCTCAATTCTTCTGGTTTTTGATGGCAAACATAAGCTAAATTACGGCGAACCAATTCA
ACGCCATACTCATAGAGAAGGTCAAAATTATCGGAAGAATAGGTTATCTTATAAGGTTTG
TACCCTAACCATTCAATCATCTCTCTAATCTCCCGAACAAATCGTTCTTCCTCTTTCTCT
GGATTAGTATCATCATAACGTAAGATACAAATTCCATTATTAGCTTTAGCATAACCAAAG
TTGATATTTATCGCTTTTGCATGGCCAATGTGAAGAATCCCGTTTGGTTCAGGTGGGAAT
CGAGTGCGAACTTGACCTCCGATTCTTTTAACATGACTTCGCAATAGATCCCGAGTTTGA
GGGGTAACAACATAACCATCAGTTGTATCATTTTCACCCACTTTATGAAAGGGAACTTTT
CTACTCCACTTGAACGCGATATCTTCACTATCAATCAGATCACCATTAGAACTCATGTTT
ACAACAATTTAGATGAAATAATAAAAGATTAAAATGGTTTAAATTGATTCCGGAAGTTGC
CGGTAAATGATCAACA
>Pcit_ERR044692_fastq_contig_248
TGATGTTGGTTTTATCCATTGGCGGTTAATTTCTGATGGAAAGAGTATAAATATATAATT
ATCATTGATTCCTTGATATGGTAAGAGGTGTTTAATGATTAAATCAGGAAGAGAAGGCTT
CGTGTAATTAGTTATGATGATAACTTTCCGTTTAAATCAAATTTATCTCCATTTACAGGT
AGCATCATTTATCTTTGTCCTTTCCAATTGTGGATTTTAAATTGTTGCTTCAATTGTTGT
GAAAAAAAAATGGTATTTAAAAAATTAAGTCTCTATCTTTCTGAATTGGTAAATTTGTCG
[truncated: 18,883,400 more chars]
