# Supplementary material for: Transcriptome profiling of a spirodiclofen susceptible and resistant strain of the European red mite Panonychus ulmi using strand-specific RNA-seq
Source: BMC Genomics. 2015 Nov 18;16:974. doi: 10.1186/s12864-015-2157-1 (PMC4652392; doi:10.1186/s12864-015-2157-1)
Supplement: Additional file 3: File S2. — Complete transcriptome assembly of P. citri reassembled from raw reads data [34]. (Format: FASTA, examination of this file requires the BioEdit program available at http://www.mbio.ncsu.edu/bioedit/bioedit.html). (FAS 21895 kb) [file 12864_2015_2157_MOESM3_ESM.fas]

>SRR341928_contig_1
CAATATGTGTTTACTTTTCTGATAATAAATCAACAAGAAATCGAGAATGAATCAAACCTC
AATCGTAAGGTTTCAATTTGTTGATTATCATTAAAACATCAACTGAATTGATTTAGAGTA
ATTAACGATCACTTCTATCCTTTTAATTGATTGCACAATTGATGTCCCATTATCAAAGTG
ATTTTCGTTGGATTTTCCTTCATTTGGTAGATTTTGTTTCTATTAATAGATTTTTATCAA
ACTTTCCCATGAAATTGGCATAATCAATACCATCAAGAGACATTTGGAAAGATTTTAATT
ATTTCTACTTGTTTTCTGTAGATTTTGTGTCTAGATTTTTATCAAAATTTTCCATGAAAT
CGGCATAATCAATCTTTTGCTCTACACCAATTAATTTCTCTGCGTCTCCGAATTCAGATT
CAAATAGTTTGATGTATTCTTGTTTTCTTTCCTCTCGACGGGCAAAGTAATAGGGATACA
TCGCCTTCTCGTATGGATGCCAATAATCAAGAAGAACATCATTTGCTGTTGGACTTTGTT
GATATGCTGTTCCATGAGGTGAATATGTGAAATTTACTTGTTCACACATCCCGTTGACTA
GTAATTCTTGCTGTCCATCTTGAAGAAGCTTCTTGGCCAGTCGGAAATCTTTAACATCTT
TATTATCGTCGAAGCGTTTTCGCAATTCACAGGCTTTCTCTCTAGATTCCAATACATCAG
GAGTATCAAATCTGATTACTTTTAAAGCCTCTTTGTAAAGAGACTTCACTTTTTGTCTGT
GGGTTAAAGCGACTCTCTTTAAATGTTGAGCTTTATTCACATTGTAGATAACGGAGGTCA
TTTCGATGCAACACAATTGACCAGTAAACTAAAAACTAATTAAACAATTAACAGTTAATA
GTTAACAAAATGAAACGATTGAATTGTTGTTGAGGTCAAATTGTAAACAACAAAAAAGTA
AACAAACATTAGGGGATCGACTAT
>SRR341928_contig_2
ACATCAACCCGAAAGATTTATCATTAATTAACAGTTGCGATGCTTAATTTATCGATAAAT
CTTTCGGGTTGATGTGATGGTTGTTGTTTATCTCTGGTGATTCTTGGATCGTGGAAAAAT
TTACTACTCGTATCAGCGTCTGAATTTGACTTAATTGCTCGCCAATTGTCACAATCATCC
GGATTGTTGTTGTCATTGATATCGAAATTTTTCAATTCAGTTGGAAAACCATTGGTCGAA
GTGTTTAACTGTCCATTGGTTTTATTATCGTTCGGACCGATAGTTTGATCTTCTGAAAAA
CTAGTTTTAGGTTTACTTTCAAAGTATCTTTTCCAAGTTCGAGGTAAAGGCGGGAAACAA
CTCGAATCTGTGTAATAATCTTTGAAAATATGTTCATCTCGAAAGGGTTGCATTGCAATA
TACGAATGAATTAAAAGTCTAGGAAATCGCGATGTAAAATATCCAACAAATTCATCGGGA
ATCGAACCAAGTGATTTTTGTAAAGATGGATTCAATTCTCGGTAATGATGTTTCTTATTT
CTTAAGCCTCGAAGTAAATCTCGTACTGAACCACCTCGATAGCTACGAAATTTGGTTAGA
TCACTTTGGAGATCTTCTGTTATGTGTCTTCTCCAATCTCCCTTGACCACATCGAATCCA
CCCTTCTCGAGAGATTGTACCGCTTCCGAATCTGGAGATGCTTTTTCCAATCTATCAGAA
ACATCTTGGAAAAAGGCCAATTGACGCGAGGGAATCCAAAATATTGGATGTTTAAGAATA
GCCGCAATTGGAGGTCGTTCACCGGCTTTAAGGGTGATCATTGATTCAATTATATTGGTT
TTAATTAAATTTTCCTCATCCGGTAAGGAGTCTAGGTTAAAACGCCCTTTCAAAATATTT
GCTTGCCTTTCAATTGATTCACCAAACGGATGTTTACCCTTGGTAAGAACATAATAGAAA
AGGCAACCAAAGGAAAATATATCAACAGGTTTAGCAAATTTAATTTGACCATTTGACTCT
TTATCAAGTTTAGCTTGAATTACTTCAGGTGCTATCCAACCATCAGTACCTCGGACGATC
CGAGTGGTCGCCATGAAATCACCGGACATTGAGGTTGTTTGATGAATTTGCTTGGAAACA
CCAAAATCAGAAATCATTATTTTCCTCGACTGGGAAGGCGGTAAAGGCATTGAAAT
>SRR341928_contig_3
GTTTCATTGTAATCAATTTAACTTTGATGGGTTAACATTTTCAACGGTCAACATTGATTT
ACCAAAATAATAAATTTAGAAATGGTCAAATTTGATTGACATGGATGAAGTTGAATTGGA
ATGATTAATCAATCGGAGAAAGAGAGAAAAGGAAGCAAAAGAGTGGCCTATGAAGGCGGA
AGATCAAGTTTAGAGAACTGAGATTCAAGGCCAAAAATTGAACGATAGCATGAAAATTGG
AAGATTAAGATTATTTAAAAACATGTATTGCAATGAACTTCAATTTCATCTTTTCCTCGA
GTAATATTTTCTCATATTTGTCTGTCTTCATGGTGTTTTCATGGTTCTGATGTTTTCCTA
TTTGATTTTGCTAGTCCCCATGGTTGAAGTTCCGCTGATCCAAAGAGGACAAAAATTATC
GAAGTGACTGAATAGACAATCGTTGATGTGTAAAATACCCAAGACCAGCTTTCCAATGAA
ACCTCTTTACTGGTCATTACACCGACATAAAGTGGAGCTAAAACTCCAGCGAAATTGGCA
ATACAATTGGTTATTCCCATCAGAGTTCCAGCATAATCGGGAGACATGTCAACATGGGTA
ATGTTAAAGCCCGAATAAGTGAACCCATTGAAAGCCATCGCGAGGAAAAGCGCACCAACA
ATATAATTAAAGTGACATTTGGCAACTGTTAATCCAACCAAACAAATCGCTGGACCAACA
AGACCAACGGTATTGGCGATTTTACGAGCACAATTTATCGAAATTACATTTGATTTAATC
ATAACATCGAAAACATAACCAGCAAACCAACCAGCAATCGCTTGTATAAGATAAGGTAAA
CCCGAAATTAGACCATTCTCTTTAATGTCCAATCCTAGAATTGTCTTGAGATAATTGGGT
AACTCGAATAGCAATGTATAGAATCCCCAATTTTGACCAAAATGAGCGGCGACCAAAGCC
CAAACTGCGGGTGAAGTCACGATTTTCAGCCAAGGAGTATTACCAGACTTTCTAGACTTT
TCGCCATTTTGTGTGGTACCAATGTACAGAATTTCTGCCTCACTGATATACGGGTGCTCC
AACGGAGACTCGTATATAAGTAAAGTCCATAAAACGAACCAAATAAGACCAATTGAACCG
AAAACGTAAAATGCTGATGGCCATCCACCGAAAAGACCTGAATCATCAAGATAACCGGTA
GCAACCATAGTGATCATGGTTCCAATTTGTGCTCCACTATAAATAATTGCAGTCATAAAT
GAACGATCTGATTTGGGAAACCAACGGGCACACATTGAATGCATTGAAGGGAAAAACATA
CCCTCTGAAAGACCAATTAAAACACGACAACCCATAAAAGCTAAATAATGAAAACGAGCA
GCAATCGGACAGAGAAGAGTAAAAATTGATGCCAATAAAATGCTAGCTGCAAGTGGCCTT
TTAGAACCGTATCGCTCAGCTAAACGACCTGCAGGTATTTGAGTTATAACATAGCCCACG
AAAAAACTTCCAACGATATAAGATTGAACTTTAGCGTTCCAATCAAATTCCCCGGTGGTC
AGTTGAGTATCATTTCCCTGCAATGGATAAAGATGTAACATCTTCTCCATTTTATCGAAG
CTTTTAGCATCTGGATCATAACATTCAGTTTTAACCACGACTTCGCTCGAGTTGGTCACT
TCCTTGGACATTGTGACGATCGCCACACTTAAGTTGACCCGAAGTGAGTAAAGAATATTG
AAACCAAGAAAGGCCATCACGAGGAAAACATAACGAACTGGGAATGTCCATCTTCGAC
>SRR341928_contig_4
GGTGGCACCACATTCGAATTGGGAAGTAAAAGCGTTGATGCAATTTAGTGAAAGTCTTTT
GTTTGTTAATTTTTCTCTGTCTATCTATGGTTAATTTCTAATTTCTCAACAATTAATAAT
AATTTAGTCATCAGGTTGTTGCTCATCTTAAGGTTTGTTTTGGTGAAAATAAATTATAAT
GTCTCCAAAATATGAACTTGAAGCCATTAGGCTTATGAATAAACTGGTCCATTCTTCAGT
AACCAAGGAACAAGTTAAATTGGTGTTAAAATTAGCCAAATATGGTATTGATATGGACAA
TGTTGATGATTTATATGATACCCTTGCTTCTGATATTCACCCTTTATCCCATGATCTAAC
ACCCCCCAGTTCTCAGCCTCGATCTGAATCAGCAATGGTTGAATATGAGTCGCCTCCATC
TTCACAAGGTTATCCCACAGCAATAAGTCCAGACAATGAGACGAACAATGGACCAGCGCC
ATTTGATACACCTCCTGACACAGATGATGATCAATGGGTTGGCC
>SRR341928_contig_5
AAATTAGCCAAATATGGTATTGATATGGACAATGTTGATGATTTATATGATACCCTTGCT
TCTGATATTCACCCTTTATCTCATGATATAACATCGCCCAGTTCTCAGCCTCGATCTGAA
TCAGCAATGGTTGAGTATGAGTCGCCTCCATCTTCACAAGGTTATCCCACAGCAATAAGT
CCAGACAATGAGACGAACAATGGACCAGCGCCATTTAATACACCTCCTGACACTGATGAT
GATCAATGGGTTGGCC
>SRR341928_contig_6
TGCTCTTCGAGTTTACGTACACGCTTTGGAAAATAAGTTGATCAATAAGCGAGGAAAAGT
TAAGATGAAAAATATCGAATACTTTTACGGTTTACCTCCTTTCGTACCAAAATCTTACGT
CGAAACAATGTCACTTTCATCAATTCGAACGGGTCTCAAGAGACATATTCCAAAGTATCG
AGGTCGATTTCTAAAAACTCAGAAGAGACTCACCGAAGAAGAGGTGAAGACAAAATTTCT
AGTGACCATCAACTACACGACTTGGTATGGAAGTAGGTTTTTCCCCTTGAACAATCGTAT
CAAGCCAAATCAAAGATTATGGTTACTCATATCACCTTTGTATGGGATTTGCCATTATTA
TTATGGGTTCAGAGTAAACGTAAAATCCTTGGGGCTTATTGAAGATGTGACCGGGATGCA
TTTTCACAAAGAAGAAGATGGCAATTTTACTGTCAAGATAAAGCTGAACGGACCAATTGA
AGAGCCACCGCTCATTTTCAATCTCAATTCTTGTGATACTGAACAACTTTATCTGACCAT
TAAATATTACCATCAAATTTTCACTGAAGAGGAAAAGGAAATAAAACAGATTCACACCTA
TTGGAATGCTGGACCTAAATGGTGGACTGCTTCAGATGTACTATTATCACGGATTGCTCC
AAGATATTATGGCCCACACATGGTTAGAGTTGCCCCCTGGTCATATCCAAAAGCAAATCC
AAATGAGTTACGAGCGGTTGACTTTTCCAAGCCATTGAAATCCTCAAGTCTTGATGATAA
TGGTTATGAATCAAATAGAGATGAATATGATCACCAAACCTTCAAGCCGATTTCTGCTGC
AGCAAGTATTTCCTCCCTTGAAACGGAACCAGAGGAGAGTGGGAGAGATGATCGCACAGA
TAATCCATCGGATTAAGCCACATTCTAATCACTTTGTTAACCTTTTCAACTATTAATACA
ATAATTGATGGGACGAAAAACGGACGAAAATTTTACAAAAAAAGTTCCCAAATCATTTGA
TCGTTTTCAATTATCCATTTAAATGTAAAAGTCGAATACGAAATTGATTAGTAAAAAAGA
TGATTGTTTG
>SRR341928_contig_7
ATTAAACAGCTCAAGTATCTTGACTGTGTAGTTAAAGAGGGTCTTCGTCTTTGTCCCTCT
GTACCTTTGATCGGTCGATCGGCTACCGAGGATATGACCATTTCCGGCCACACTGTGCCC
GCTGGAACTGTTATCTATTGTTTCATCTATCAACTTCATCGAGATCCTGAAATTTTCCCT
GACCCTGAAGTCTTTAATCCCGATCGATTTTTACCCGAAAACTCTGGGGGTCGTCATCCA
TTTGCTTACGTACCTTTTTCAGCTGGACCTCGAAATTGTATCGGTCAAAAGTTCGCCCTT
GCCGAACTTAAAATTGTCCTTGCTCGACTTATTCGTCATTATCGATTCGTTTCCCTCGAT
CAACCTGACAAAGTACTTTTCACCATGGAAATGGTTCTTAGACCCAAGGTACCGATTAAG
GTCAAAGTTTACGAACGAGTTTTCAATCGGACACCATTTAGTTCACTTAATATGGTCCAG
TAATTAATTTAATT
>SRR341928_contig_8
AGTCATTTTTATTTGATTATTCACAATAATCTAAGTGGACATTGTAATTGTAACAGCCAT
TAGAATGTTGAGAAATCCAGAATAGTATTTTAAATAAATCTAACGGTTGGATTTGGCGAC
ACGTTCCAATTCGTCCTTCTTCTTAATAGCATAACTGTTTGATGACCCCTTAGCGGCATT
GATCAACTCATCGGCTAGACATTCAGCAATTGTCTTAATATTCCTAAAGGCGGCTTCTCG
AGCACCAGTACACAGTAACCAGATAGCCTGGTTAACTCTTCGAAGTGGAGAAACATCAAC
AGCTTGACGACGGACTGTACCGGCTCGACCGATTCTGGTTGAATCTTCACGTGGTCCACT
GTTAATAACCGCATCAACTAAAATTTGTAATGGATTTTCCCCGGTGAGCAGGTGAATAAT
TTCAAAAGCATGTTTAACAATGCGAACGGCCATCAATTTTTTACCATTGTTACGACCATG
CATCATCATTGAGTTGGTTAATCTTTCCACGATGAAACATTGTGCCTTTCTGAATCTCTT
GGCAGCATATCGACCAGCAGAATGAGGAAGATAACGAGAATGTTTCTCCTTAACAGCAAT
GTAATCACCTAAAGATATGTCAGAAACCTCAAGATCGGTTGTTGTCCACCGTCCGAAAAG
CTTAATTTCGGGTTGGTCGCCAATAGCAGCGTTCGCTGAGTAGACAGCTTGATCATTCCA
ATCATCCATAATTGAACAATTAATTTAATTTAATCAATTACCAAAAGAAAACAAAGATAC
AATTGCTTTTACAATAAAAAACACAAAACCAACAATATGAAGGAAACGGAAGTTTTGACA
AAAACTCTTTAAGGGAC
>SRR341928_contig_9
GAATTTTTCATTAACATGATAACAATTGATAATAATTTACGTATTCAAATTATCGGGATG
ATCACAGGTAAGTTTTATCATTTTGGTTATTGAATACGATTCAAGTTTGGGTGTTTGTTT
TGTTTTCGTTTTGTTTTCCTTGTTGATTTGATTGTACAATTTGCGAGTTTGTTGGCACTT
TGCTGGTGTTTTTTTAAACAAACGGAAAAACTATGGAAAAAAAATTGACTAATTAACAAT
ATAAATTCTATAGAAAAATTGATTGAAAAAAAATAATAACAATTTGCACAATTGATTATG
TATAAAAGATGGAATAGTCATTAAGGAAACAACGAGAAGAAGAAGAAATTAATTATATTA
TGTTATACACTTGAGAAAATGATACTTCAATTTTTTCCGTTGAAATTTCATTGTCTTTGT
TTTCCTTTGTTACTTATGGCACATGAGATCGAAACTATTATCAACAATTTACACACACTA
TTGGTCCATTTTCTTAGTGATTAATATTCATTTCTTTCCACTTTGTTTCGATTAGATTGT
TTTTCTGTCTTTCTTTTCAAAATGGTGACGAGTTTAAGTTCGATATCGCCAAGATATGGC
CTAGCACTTGGATCTTTAGCCCAACAAGCTTCCATTATTGCCCAGCATTCAGAGTCAAAT
TCAGGTATCCGTTCAGGTCGTAAACCTTTTCTCACACAGGTCCATAGTTGATCTTTATTT
TGACATTGTTCAAAAATGAATGGTAATCGTACGTGTCCAGCACAAATGTACCAAAATAAT
ATACCAAAAGCATAAACATCAACAGAATTATCGTATTTACCGGTGAATAGTTCGGGTGCC
ATATGAATCGGTGTACCCACAATTGATCCTGACATCATTGCTTCCGGTTTACAGAATCCA
AGATCAGTAATTTTGGCTCGATTACGTTTATCGAGTAAAACATTTTTCAATTTAATATCA
CGATGAACTAAACCTTGACTATGAAGAAAACGTATTCCTTGAACAACATCAATAGCGACC
TGAAGTCGACTCAACCAATCTAAACCATTCTTAATGGCTGAATATAAATCTCTTGAAAGT
CTATCCATAATGAGTAATACTGCAGGATTAGAACCATTCCCGTAAGAATAGTCGATAACG
GAACCACGAATTTGTACAATACGATTATGTTTTGGAATTGATCGAGTATAATAAAATTCC
ATAGCTAAATCATTCCAGTGTTTCTCATCTGGAGGTACAACTGATTTAACCGCAACAGGA
GCATAACCAGCCCAAGAATTACAAGAGTAAACAACACCATATTGACCTCGGCCGATTTCC
CTTCCCAGTTCGGGCATCCCATGTAGGATAACATCTCGTAAACTTGTCGCTTCAAGGGCA
CAACGGGCAATTCTTGGTGCATAATATTTACGAACACGATCTCGAAGTTCTTCAATCTTT
TCCAATCTACCATAATGTAAATTTTCCAATTGTTTCATTGCTGTGGCAAATTGTGTATGT
GATTTTCTCAATCTTTCCTTAAATTGAGCACAAATTGACTTTGCAAGTCGAGATTCCGAC
AATGAGCTTAAAACGTCAATGGCTACCTTACGTTTCCATTCATCGTTAATCACAGTCTGA
TTTCTCCAAGATAACGAAATGGAAACTAATTGTTTCATTTTATCCCAGAAGGCACGTAAT
AGACTAGATGATGTTCGCATGTTTATCTCTACTTGATAAGCTGCATTCAATATTTGCTTG
AGTGCATTGGAGGCTTGAATACATTCATTTCTAGATAGGGATAAGGGAAAAGCAGATGAT
GTTAATGAAGAGGGCGATGACTGTGATTGGCCTCGAGATTGGGATATTGATGAAACTGAT
GATGATATTGTTGTTATTGTTGCTGTTGTTGTTGTTGCAAGTGATCCTTGTAACGGTAGT
GGAGGAGGTGGAGGTGGAGGTGGACTGAGTATATCACAGTGTGGTGACCAATTCTCTAGG
CTTCCTAAGCATCTTTCCAATGTTCCAATGTAACTGCTTCTTAGATAATCAACTGAACCA
ATTAATTTATCGGCGATTGCAGCGTTTAATTTATTTAACACAACATCTTGAATTTCAATC
ATGACAAGTTGAATCTCTCTTGAAGTTAAATTGGTTGTTGTTGTTGCTGTTGTTGATTCA
TTTGAAGAAAGACTCAAATTAAGGGTTGAATTTGTTTCATTGAAATTTTTCTCCGCTGAT
TCAACTAGATTGTTGGTTTCGGTTACACTAGATTCTTGATTAAGAATATCTTCTTTCATT
GAAGTAATTGTAGAGGTGATGAGATTTTTAATCTCTTCTTGTTTCTTATTGGCGATCACC
ATTAAAGCTTCAAACAATTGTTGCTCTTTTTGCTTGGCATAAGCTATTCTTTTAGGAGTA
ATCATCATGTATCGGGTCATATCGAAGGCCGTTAATACGAACATTTTTAAACATTGATTG
TGAACATCATTCAGATAATTTACGGCTTCGTCGATTGAACCATCTTCACCCATGGGACAT
TCTTCCTGTTTGAACGCCTGATGTTGACTAACATGTTCCCAACCAATAGGTGTCATATCT
TGTTCGTTTGGATCATAAAGTGGAACAAAATCATCCCGATAAAGAACACGTTGAATTTTT
TCAACATCTTCTTCGACTATTCCATCATCACCACCATCTTTTTCTTTGTGATAATCATCA
CCTTTTAGATTATTATCACCATATGATGATTCACTATTCTCCAATTTAACAAAACAACCA
TTAAGAGAAACGGAACCACCGCCACCACCACAACCACTGGTCCCGGAAGAACCAATTCCT
TTTAGACTATCTGATTGACTAGATCGAAGTGTTCGAGTATCACTGGTTTGACCATAACCA
CTTCCTCCTGGACTAATGAAACCTTTTTCTGGTTTAATGGAGTTTGAT
>SRR341928_contig_10
CAATTAGCTTTAGATAAGCCACATGATGGTGCAGGATCATCAAGTTTCATTGACAAAACA
ATTAAACCTCACATGGATCCAGCAGAAGAGCAGGAAGAGCTACGAATACTATTTGCACGA
GCTATTTACAGTTCATCTCTTCCCTATCATTTTGTTGAAAATGATCATTGGAAAAAGTTT
TTCCATCGTCTTCGACCTGATTTTGTTTTACCCTCGAAAAATATTTTAAACTCAACCCTT
TTGGACAATGAATATCGCCAAGTTATGAGCGCAACCGAAGCTTATCTAAGTAAAAGTGAA
TGTTTAACTATTGCTCTAGATGGATTTTCTTGTGCTCTCAACACAGAGATTCTTAACATC
ATAATCTGTACACCGTCTCCCGTTTTCCATTCATCCGTTGATACCCGAAATAATCCACAC
ACTTCGAAGTACATTTTCTCTCTTTTAAAGCCAATCATCGAGGATAAAGGTGGCGAGAAT
TTCGTTGCCATTTTAGCTGACAATGCATCCGAAATGACAATTTTAGGACAAGTTTTACGT
TCAGCTTTTCCTCACTTACTTACCTTTGGATGTGCATCATATTGTCTCAACTCATTACTA
GACGATATTTCAAGAGTACCGGAAATCGCTCAAATAATGGGATTTGCCCAAAGCATTTCA
ACCGAAATCAAAAGATCTCAAGTTTTAAATCCAAAATTTCAAGAAATAGCTGGTAAATCA
TCAGGATTTGCCAATAGTGGTCTACACATGGCATCGCTTTACTTTAAATCAAGATATTCA
GCACATCTCAATATTAACCAACTTTCGATCGGAAAACAAATCCTTCGCTCAGTGGCCATG
GACTCATCTATCTCTATGGACCCAAGAGTGCGTGAGATTATCTTATCAGCTGATTTCTGG
GATCGTATTGATCACATAAAGATGATTTTCCATACAATCCAAGAATACATCAACATCATA
GAATTAAATTATAGCCCCATTTCCGATATTCCCGATATGTTCAGAGGTATTCAAGAGCGT
CTTGTCTCCTGTCAAGGATCAACAGCTATTTTTTCATCTTTAATACCACAAATTTTACCG
ATAGTTAATGAAAAGAAAAGATTCTTAACCGATATGAGTCCAGCGTATTTCTTGGCCAAC
GTACTTGATCCTCGTAAAAAAGGGGTAAATCTTTCCGAACCTGAGCTTCAAAGTGCTGAG
AAATTTTTACTAGATTATGCTCGAGTCATTTGGAGCAACGTTAAAACGGACATTTTCGAC
CAATTAATTCGTAGCTTCAGTAATTTCACCACCAAAACGGGTTACTTTGAATCGGACATG
GTTTGGAAACAAGCAGAAATTGTTGGACCTCTTGAATGGTGGAAATTCATTCGTCGCCAT
GAGTCTCATCGATATCTTTCCGAAATAGGTATCAAATTGTTATCTATTCCATGTTGTAAT
GTAACCATTGATAAAATTCTCATACAAAGAGGCCATCAACCCGATAAAAGGAAATCCCGT
TCACTAGATAATCGAAGCTCAAAACTTGTCGCCATAAGAAGTAATCTTCACCTTTTAGAA
ACCGTTTCAACTAATCCATATGATCAAAAGATGTCACATTCTGTACCAACACCTTTGACA
ATAATTCCCGATTTACCTTATGGTTCTGAATCTGATCGCTCAGAAGCTGAAGATTCAAAC
ATGTTAGGTAATGTTTTGTCAGCTGATGACTTCCATTATGAATATGACCAACAATCAGCA
ATAATCAGCACAATGAACTCAACATAGAATCAAATTTTAAAAAGTCCAACAATAATTAAT
ACAATTAATTTTTCCTTCTCTCTATCATCATCATCATCTCTCTC
>SRR341928_contig_11
TTGTTGTGTTTTTTTCTTCTTCTAAAGATTAACTAATTAACTCTGTTAATTGTTTCTCAT
CCAATCCAAGGAATAATCATCATCACAATCACTTGTGTCACTATTTCTAATTGGATTGAG
TAATTTGGCGAGATAATAAGAAAATCTAATCTTCCTATGCAATAGAAAATCTTCCCAACC
TGATTAACCTTAAGTACAATTGGAAACTTGTCACAATCAAACAGAAAGAGAATCATGAAT
TCAACTAATGATGAAACTGGATCAATATTTAGCTTTGAAGTTGTTTTAACACTGGCGATT
TGTGCTCTTGGTGCTTATTATTATTTAACAAAGAAAAAATCAAATGAATTTGATGTTAAA
TCAATCAAGAGTTTCACTGTTGACACTCAACTTAATCGGAGCAACAGTATCAGTGATTCT
GGTTTCGTCAATAAAATGAAAGCAACTGGTAGAAATATTGTTGTTTTCTATGGATCACAA
ACTGGTACAGCCGAAGAGTTTGCCGTTCGATTAGCCAAAGAATCAGCTCGTTACGGGATG
AAAGCGTTGGTTTCTGACCCTGAAGAATGTGATATCGAGGAATTAACTAATCTTCAATCT
TTGCCCAATTCACTGGCCATTTTTGCGGTGGCCACTTACGGAGAAGGGGATCCAACCGAT
AATGCCTTAGAACTGAATGAGTGGCTTAAGAATACAACAGTTGACCTGACCGGCTTAAAT
TACGCTGTTTTTGGTTTGGGCAATAAAACCTATGAGCATTTCAATGCTTTCGGTAAATAT
GTTGACGAAAGACTTGCAGAATTAGGTGCTAATAGAGTCCACGAATTGGGTGTTGGTGAT
GATGATGCTAATATTGAGGAAGATTTCATCACTTGGAAGGAGCAACTTTGGTCATCGGTT
TGTTCATTGTTTAATGTTCAATTGTCAGGGGAAGATATTAATTTACGACAATACGAATTA
GAAGTTCATACTGATTTACCAAAAGAATCCATTTTTACCGGAGAAATTGCCAGACTTGGA
TCATATCGAAAACAAAGACCACCATTTGATGCCAAAAATCCGTTCTTAGCCCCGATCGTT
GTTAATCGTGAACTTTACAAAGGAGATCGTTCATGTATGCACATTGAATTTGATTTAGCG
GGTTCAAAGATTAGATATGAAGCTGGAGATCATATCGCTGTTTACCCTCAAAATGATTCA
TCGCTAGTCAATAAACTTGGTAAATTGTTAGAAATTGACCTGGATACCGTTATAACATTG
AAAAATGTGGATGAAGATAGTTCAAAGAAACATCCTTTCCCCTGTCCATGTAGTTATCGA
ACTGCTTTAACCCATTATATGGACATTACACAAACTCCGCGAACTCATGTGCTTAAAGAA
TTGGCTGATTATGCAACCAGTGAAGAGGATAAAGCGATGTTAAAAAAGATGAGCAGCTCA
ACTGATGAAGGAAAAGCTTTATATTCCGAATGGATCATCAAAAGTGCTCGATCAATTGTC
CATGTGCTTGAAGATTTACCTTCATGTAAAATACCATTGGATCATCTTCTTGAATTTATG
CCTCGACTTCAACCTCGTTATTATTCAATTTCATCTTCACCCAAAATTAATCCCGAACGT
GTTAGTATTACCGCTGTTCTCATTGAATACAAATCATCAACTGGTCGAGTGGTTCGTGGT
GTAACCACCGGTTGGCTTAAGGAGATGGTACCTACAGAAAACAGTGAGCGTTATGTGGCT
CCAGTTTTCATCCGTAGATCTCAATTTAAACTTCCAGCCAAATCACAAACACCGATACTT
ATGATTGGACCAGGAACTGGTTTAGCTCCATTCATGGGTTTCATTCAAGAACGCCAATGG
ATGGCTGATCAGGGAAAACAATTAGGTGATGCAATTCTTTACTATGGATGCCGTAAACGA
AGTGAAGATTATCTTTATGAAAACGAATTAGCTGATTATCTTAAATCAGGAGTTCTCTCC
AAAATTTACACCGCTTTCTCTCGAGATCAAGCGGAGAAAGTATATGTTACTCACCTTCTT
AGACAAAACAAGAAGGAACTTTGGTCAATCATGGAGGAGAGAAAAGGTCACATTTATATT
TGTGGTGATGCTCGAAGTATGGCCCGTGATGTTCGAGATATCCTTCTATCAACCATCATG
GAGGAAGGTGGGAAATCGAGCCAAGAAGCCGATGCTTATCTTAAAAAGATGGAAGTTCAA
AGAAGATACTCCGCCGATGTTTGGAGTTAATTTATTTGTGTTAATCGTAAACTCATTTTT
ATTATTGTAAATGATGATAATAACTTGAAATGGACTAAAATCGTTACTTTATTTTATTTT
TCTATCTTTAATTGTTTAACAACAATCAATGGATATCCATCTCTTGCTCTACCAAGAAAA
AAAAATCAC
>SRR341928_contig_12
CATATTTGGAGTGATTAACCCATGATTGGAAAAGGTTTTACCATAGTTAATATTGAATAA
AAAAAAGTTTTCCCCCAAAAAAGACATCACTTATCACCTATTCTCATTTATTACAGATCC
AATGGCTTGGTCATCTTCTGGTCAAACGATTGATTGTTTTTCACCTAATGGTCAACATGT
TCCATGGATTTGTGTTCAAGGAAATGGTTCGATGGTCGCTAGTTTAACATTATCAACGGG
TTTGGTTTTTTTCTCAAAAATGGCCAGAATTTCATCGATTGATTTACCTTTTGTTTCTGG
AAGGACAAACGATGTAAATAAAAGACCAATAAAAGATATAATGGTAAAGAAGGCGAAAGA
ACCCGCCGGTGTTAAAAGATGTTCCATTTTCTCAAATTCTTTGGTTACCAGAAACGCTGT
TCCCCAATTGAGAAAAGTTCCAATCGCTGTGATAAAACCTCGAGCAAAATAAGGTGACAT
TTCCGGTGCAATCGCCCAAGGGATTGGACCATAACCAAGAGCGAAAAAGGCAAGGTAAGC
TATTGTTGAAAGAAGAGCAATCCAACCATAATTTTGACCAAAATTTGGATCCTTTTTGGT
CAAGTAAAAGCAAACTGATAAACTGAACAAGGCCAAAGTATTACCAACACCTGAGACGAA
TAGTAAAACTTTCCTTCCAAATCTATCGGAAACGGAAGCACTTGCTATGGTTGCAATAAC
AGCTACACCGTTCAGGATAATTGAACAATAATTAGGATTCATTTTAATACCGGAAAGGAT
GAAGATGTCAAGTTCATTGAAGATAACAGCATTGATACCTGATGCTTGTTGGAAAAACAA
TATACCACAAGCATAAAAAAATGGATAATAGACTATTGGCATTTTTAATTGTTCCCAACT
AAGAATCATTGGTTGCTTTTCCTTGGGTGTTTTCGCAATTTGTTCAAGTTCAGCATCAAC
CGAACTGTTTTCACTTCTTAATAATCTTAATGCGTTCATGGTTTCCTTTCCAGCACCTTT
CTTATTGAACAAGTAAACCGGAGATTCTGGACAAAAGTATAAAATGATTGGCATAACTAT
CACTGGAATCGATGATAAAAATGCAAGTAATTTCCATTCAGTCGCCGTTCCAAGTACTGA
AGAAATGAGAATACCAATTGTGACAAAAACCTGGA
>SRR341928_contig_13
TACGTTTCTGGAGATGTTCAGTTGATGATAAAAATGAAGATAATATTAAATATGAATGGA
AAGAGTGGGAAATGTTGATCAATTTGGAGCGTTCAAGTGCAATCGAAGTTCCTGGTTTAC
CTTTATACGTGAGCTGTGCCTATTCAGGTCGAATAGCTTGTGCATATAAACATGGACAAT
CATTTTCACGGCCAACAAGTAAAGATCCCAATCTTCGGTATATAAATATAAACCTTGCCA
TCTATGAATGTGAATCAACCGGTGGTTCAGAATGGGTATTGGAAGATACAATTTCTTTGA
AAAATATTGTTGTACCACAAACCGATTTAAATCAAGAAATTGACATTGAACCATTAATTA
ATACCGCTCTTCGTAATCGTAAAACTTTGGATACAATTGTCCATCGTTTAGGTGTTTCCC
ATGATGAACACCATGAAACCAATCGTTCAACCAATAATATTCAACGATTACTCTCAGTAC
CATCTTATACAACCATGCAATCGTTAAAGAAAATTATCTCTGAACAGGGTAATCAATTTA
CATTAACCCAGAAATCAATTGTCCAACTTGATTGGGTTTCAACTGAAGATGGTTCTCACA
TTTTAACTGTTTCCGTTGGAGATAAAATCTCAGTTTTCACTCCAGTTTCAACTGACATCG
CCCAGGCCAATCTTCAAGCAATGAAAACATCATCTAAAACTGGTGCTGCTCCGGCAACTC
GAATGTTGCTTAAACAAGTCTCCTCAATGGCAATTCCAATGACACAGGTTGATGATATAA
GATGGATGAAACTTCGTACCACTCATTTAAAAACAGCTGATGGTTTACCACCTCTTCCAA
TGCAAATGAGTTGGGTTCGTGATGGTATCCTTGTTGTTGGAATGGACAATGAGATGCATA
TCTATACTCAATGGAAATCGCAAGGTGAAATATCCTCTAAACGACCTGAAATGTTATCAG
AGGTTACAGATTCTCGAGTTCTTACCGAGGAAGGTTTATTAATCCATGCTCAAGAAGCAT
CTCACCTTCGTTTACCTTCACACACATCACTTGCTCGATCACCTTCATCTTCTGTACTCA
GTGGTCTTCCTGGTGGTCATAGTGAAAATCGTAAACACACTCAAATGCCTTCAAAGGGAA
CACCAACTAACACCAGTACAACCATATTAACATCATCAACTACTACAACTACCGATGGTC
CACCTTCAATAGGTAAAGATTCAATTAAAACAAGCGATGAATCAAAAAATTCCTATTTAT
CACAATTACCTGATTTTGGTATTTTTGAGGCTTCTCGATTGGCTTGTCCAGTTTTACCCC
AATACCATCCTAAACAATTGATGGAATTACTTGCTTTCGGTAAAATATCTCG
>SRR341928_contig_14
GGTTCACAAACATCGAAAAGATCCCAACACAAATAGTTCTGAGTGGTTTTGTCGATTAAA
TTATCGGTGATTGGATTAAAGTAAACCGAGTTAAGATCATAGCACTTTCTGACATCTTCT
TTAGTTGAAACCGGACCAGTTTTCGTCCACATTGAACAGTCATTTTCAGCTCGAGCGGCG
AAGGAATCGGCATAATTTCCAATGCCCATGAAAGTTAATGCAGCGGTAATACGTGTACAT
TTCCCGCAAACGGCGTTGTTGTAGACTTTAGGAGGATTTTGCTTGGGTGTAACTGGAGCA
ACGGGAATATTTGGTAAACTAATGTCGAGGGTCAGATTAGACTCACAGACACCATAATAA
GCACAAAGCTCTTGAGATTTATTTTGTCGCTCGATAAGAAGGTCAAATGAAGTCTCCAAT
ACTTTAATGTAAGAGTCGCAAGATCCTTCTGGAGTTGGGTATGTGTCACAATCTTCCTTA
TATCCAGGTACGAAATAATTTCGAGCTTTTACCAGGTCAATTAATCCCTCTTCGATTACA
TGCTTGCAAGTCTCACAAGGACTCATTCCTTTGGCCCAATCACCAAATTTAGACCCACTC
CAAAGAGCATCACCATAGTATGACGAGAAGATTACGACAAAAAGAGTTGCTAACAATCCG
GTCATGATTATTTTTTGAGGTAAATTAACAACAATTAGAATAATATTTTG
>SRR341928_contig_15
AATGTTTTCCTAACCAAATTTATTGTCTTTGGAATCAAATTATTGTACAGATTACAGGTT
AAGTTCTATGATCATAGATGGCGTTGTTTTCGATTGATGAGTGACATCTACCGGTTGGAA
TAAGAGTATTTGGTTAATTGTGATTTTGAACGAAAATTAAATTTGGTTAGGAAAACATTT
TCTTTATCTAAAATTTTTCCTACTAATTAATGGATGTTTTTTAGACTTTAATTTTAGAAT
TTTTGTATCCAAATCTCTACGACGTACCATAAGACTGCGAAGCTGCTCTTTGAACAATTT
AAGATTAACATTGGCATTGTTTTTTTCTTCAATGGCAGTTTGCAAGAGATCATTTTCTTT
GGAAGCTTCTTCTTGGATTTGTTGTTCATCAGTTTTGTCTATAGCAATTAAGAATTTAGA
ATAAATTGTTCGAATATCAGGTTTACGAGAAGGTTCCCCACAAATTGGACATCGTTGACC
ACTACCACCACCGTTGGACTTATCTTCATCATCATCATCGACATCATTTGCTGTTTCTTC
TTCCTTGTCAATTTCTTCGTCTTTCTTAGTTTCGGCTGCAGCTTCAGCGGCTTTTCTTTC
CTCTTCGTCTTGTTTCTCTTTCATTTTCTTTTCTTCTTTTACTCTTTCTAAAATTTCATT
CAAAGTTTCATCGGCTTCCTTTTCACTGTCGCTAATTAATACATTGTCGAAAATGGTTCC
AGCCTTAACTTGCCATAAATCAAAACCAACTCCACAAACTTCAGGGTATCGGTAAAGTTT
ATCATCAGCAACATATTCAGGATTATCGATTTCAGGATGAACCCATGGTCCTTTATAAGC
TGGATTATCGATTTGTTTTGGTTTCCATTCACCTTTGAATGCAGGATTATTAATTTGTGG
TGGTTCCCATTCACCATCCATCTCATCATCCCAATCTTCGGGTTTAGTGGCATCAGGATC
TGGAATATATTCTGGTTGTTCCCAATCTTCGGGTTTCTTGTCTTCTGGATCATCAATTTT
AGCTCGGTCATCCCAGTCTTCGGGTTTCTTGGCATTTGGATCCTTAATTTTCTTTGGAGC
TAAGAAGTTCCAATCTTTTTCTAATTCACCCTTTTCAACGGTTTCACCATCGATTGATAC
TTTGTAAGTGTTGTCTGGTTTAACAACCAATCGATAAACATGAGTATGAACATCATCTTT
ACATCGAATGTCCTTATTAATGAGCAAGTTTTTTCCTTTGTAATTGAAAATTGCATGAAC
TTTTTTGGTTGCTGGACCACAGATATCAGGTCCGAACATAAGTAAATAAGGTGATTCACC
ATGAAGTTGCTTTTGATCAAGTGAACAATCAAATACTTTCAAGTATCCACCACCACAGTC
AATGTTTTGTTCATGTTTAACTGAATATTGAATGACCAGATCTTTTCCTTCATTATCAAA
TTTATTATCTTCAAATTTAGCTGAAAGCCCATAAAATCTGGCATCTTGTGATGTTTTGAT
TCCTTTGTCTTTCAAGTCATCGCCATAAAATTTACCGGCAGTCCATTCGAATTTACCAAA
TTCTTTACCCGAAAACTCTGATTGTACCCATCGCTTATCCCAACTTGGAGAATCAAATTC
TTCTCTAAAATAAACAGTTGCACCAATGCCAGTGGCCAGACAGGCAAATAGAGCAACTAA
CAAGTTTCCAGTCATTACCTTTGAATGTAAAAAGATCTACAAAGAAACAAACAATTATTG
CAGTGAGTTAATTAAATAGATTTTGGGGAAACTAAAGAGTAAATTAACCAATAGAAAAGA
AAAGACAAACGGACACAATTAAGAAATAAAAAC
>SRR341928_contig_16
AGTGAAGTTTGAATTTGTTTTTTTTTCATCTCAAGACTAATTAGTTTTGTTAATCACTTG
GAATTAGTCTGAATCATGGTGACATTTGAACAGTTTGTTGAAACTTGTCTCTCTGAGGTT
GTTGATGAAGAAAATCCTGTTGAGAAAATAAATGGTCAGTTAACTGCTTTAAAGACTAAA
TATGAAAAATCTCCTATATGGAAGAACAAGGCTTTGGAACAGATATTGGCTCATTACGAT
CATTCTATTAAATCTGAGGCTGATAAAAATGGTAAACAGTTGGTTTATTATGATTTTAGA
GAGGAGTTTAAAAGATTGGATAAGTATTTGAATACTTTAAAGAGTAAAGATAAAAAAGAG
CGGGCCAAGCTGATGAAAAAAATTAAAGATTTACAAACTCGTATCAAAAAGGATTTAAGG
AAAATTGATCGATTGGACCAATCTGAGATTTCAATTGATGATTTGGATAATGAAAACTCT
GATCATATGAAGAAACAGAAATATGAACAGAGAGTTAAACGTTTCTCAAACAAGTTACTC
CGTCTTCAAGGTGCTAAAGAATCAGCTCGTTTACTTGATCAAGTCTACAAATATACCGGT
ACAGAATATCCAGAATTAAATGAATCAATCTCAACCAAATATCGTGCGATCATGCAGAAA
AAGTACAAAGGTAAAATCCCTCAACGGCCGATGAATTCAACACCAAGTATTGCAGATATC
ACGGAGCTCATTGACAAATTTTGTACTGAGAAGAATATTCCAATCGCCGACAAGGCTGAA
TTGGCTTTAAAAATCACTGGCGATATTATAAACGAAGTCCAAAGGCGCCGTGTATTAGAA
GTGCTCGAGATGATGAACGATTACGAACATGACTCTCACCTTCGACCTGATTCAGTACCA
GATCTCGCTGATGAAGAATTGAATAAAAGGCTGATCAGCAATGAAGAAAAAGGTCGAGAT
AGTTTTATTAAGAAAAGAGAAGAACTGAAAAAAAAGTTGGACTCTGTGGAAGCGGGAGAT
ATTGGAGGCGAAGAAGGAACTGCCAGTGAAGAAGAGGAAGATGATGATGATGACATGTTA
GAAGATGGACTTGATGAAGATGAAGATGAAGAGATCAGTGAAGATGAAGTCATGGAAACC
AATGAAGCCAATCCTGAGGATGATGAAGATGATGATCCAATTCTTTTAGATGAAGCAGGA
CCAACTGTAAATGGGAACATCAAAGCTGCAGAAACATCGTCGTCTAATGACAACAAGAAA
CGATCTCTTGATACTAATGGAACAGAGACAAATGGAGATGAACCATCAAAAAAGATCAAA
GTTACAGAATCTCAATTGGAATCAAATTCCGAGAAAAAAGAAGAAATCTCTTCAATTGAA
AAGAACGGAGAAGTTGAAATGAAAGAAGAGCCTAAAAACGAGCCAAAGGAAGAGCCAAAA
GAGGAAAAAGTCGAAATAACCGAGAAGACCAAAGAAGAAAAAGATGAACCAATTGAAGAC
CAAAGTACCAAAATTTCCACCGAACTTAAAGAAGAAGAAAAAAAAGAAGAAGTAAAAAAG
GAAGAA
>SRR341928_contig_17
TTTTGTTTGACAATCCAATATCCGAACAAATCGTATCAGGACCTGGTTTAGTGATGAGCC
AAGACAATAATACTTCGGACACTGTTGTCAACAGTCTCTCTTCCGAATTGGAAGCTTTGA
AGGAGATTTATCTCAAAGAATTTCAGACTGAAGATGAAGATACTCGGATCGTTGTATCTG
TCAACTTATCGCCATCCACAGCCGATCTCGTAGATCAGCAATATGTTTGTTTAACTCTTC
AACTAACAGTTTGCAAGCAGCAGTATCCACATGAGTCACCAATTATTAACATTCGCAACC
CGCGTGGTCTCAGCGAGGATGTCGTTGCAAGTATTATCGCAAACGTTAATAGAATTGCTG
ATGACAGGAAAGGCACAAATATGCTTTACCATTTAATTGATTTCGTTAAAGAATCATTAA
CATCCAACAACTTTCCAAGTGATAAATCTCACTATATAAAGAAATCTTGATCATCACGGC
AAACTGGACATGGTTTGGAATCAGAATCAC
>SRR341928_contig_18
ACACCGACAATCAATGCTTCTTGTCAACCTGTGATAATGCAGCAAGACATGACAACCATA
ATGTTGCCTGGCACTTCAACCAACGCTGTTTACTATGGGAACATGGATTATACTAACAAT
TTGACCGCCAACAACAATGTAAACCATTATAACGAGGCTCAAGGCTCTGAAGAATCCAAT
GATATCGTGAGTCAAGGTGCATCACAACAATCTAAAAAAGGTTCAAAAGCTAGTAATGTT
TTACCTTTCTGGGGAAATGAGAGGACTATGAATCTAAATACTTTACTTTTAACCAATATT
AAAAACAGTCCCTACTTCAAGGTCAATCTGTACTCTTTGAAAACTTACCATGAAGTTATC
GATGAAATCTGGAATCAAGTAAAGCATATGGAGCCATGGGAAAAAGGATCTCGACGGGTG
AGTGGCCAAACTGGAATGTGTGGATCCGTTCGTGGAGTCGGGGCTGGCGGTATTGTTTCT
ACTCCCTTTTGTATTCTTTATAAATTGTATACCCTTCGTTTAACTAGAAAACAATTGATG
GGCCTTATAAAGCATAAGGACTCGCCTTTCATTCGAGCACTTGGATTCATGTACATACGA
TATACTCAACCACCTTCATCTTTTTGGGAATGGTTATCTCCTTATCTTGACGATAGCGAA
GAGTTTGATGCCAAAGCTGGTGGTGGACAAAAAATGACAATCGGGCAAATGTGTAGGCAT
CTTTTGGTTAAACTTGAGTGGTTTTCAACTTTATTTCCAAGAATTCCTGTTCCAATACAA
AAAGAAATTGAGACCAAACTTAACGAATACGACAATGGTAATTGGGGTGATGGAGGAAAC
AATTACGAGGATAACGAAACATATGAAGGGGGAGGAGAAGAAATGGTTGAAGAAGGACCA
AAATATTACGACAATGATAATAGCAAGCCAGCTCGATCTTACGAAGAAGATGATGATTAC
AATAGTCGTGATAGGAAAATCAAATATAAATCCGAAAGGAAAATGAATCATCGTTACAGA
AGCCGCTCTCGAAGTAGAGAAGACTCTTCCAGGAAAAGTTTCGATGAAACCAGAGGTAGA
TCTCGTGCCTATCAAAGAGATTCTCCTAGTGATAGAGTTAAAGAAAGATCATATGACAGA
GTGAGAGATAGATCATTAGATAAATACCGACTTAAATCTCCAAAAAGATCACCTGATAGA
TCTCAAGTTCGATCGAGAGATCGTTCTAGAGATCGATCTTTTGATCGATCAAGAGACCGA
TCAAATGATAGACGAAAACGTCATCGTTCCCATCGATCTCCTAACGATAAGAAAAGGTCT
CGTGAACATAAACATAAAAGGCGACATTAAATATTTTTGTAATCTCAAATCCAATTGTAA
TTTAACGCCAATCACTTCATAGTATCTCATCAGATTGCTTAAATGTACAAAATCATTACT
CACGGAATGAAATAAACACCAATTACAATTTGAAAAAAAAAA
>SRR341928_contig_19
GGTCGATTGGTAGCTGCCATAACAATGACATGAGCTCGTTGTTTCAATCCATCCATAAGA
GTAAGAAGTTGAGAGACAATACGTCTTTCGACTTCACCATGAGTCTTTTCACGTTTTGGA
GCAATAGCATCAAGTTCATCGATGAAAATGATAGCTGGGGCATTCTTTTCAGCTTCTTCG
AAAGCTTTTCTGAGATTACTTTCGGATTCACCAGCAAGCTTACTCATAATTTCTGGACCA
TTGATAAGGAAAAAGAAAGCACCGGTCTCATTGGCGACAGCTCGAGCGATCAAAGTTTTA
CCAGTACCAGGAGGCCCATATAAAAGGATACCTCGAGGAGGCTTAACACCAATAGCTTTG
AAAAGACTTGGATGACGTAAAGGAAGTTCAACCATTTCTTTGATTTGGGCGAGTTGTTTT
CTGCAACCACCAATATCATCATAACCTACAGCATTAAGTGTATCCTCCTCTTCTTCACGT
TTTACAGGATCTCCCTCACAATGAATGACAGTGTCAGGAGCGACAATACAGAAAGGCGAT
GGGTCAGTTTCGACTACTTTGAACTCGACAGCTCTCATACCACCTCTAACTACGAAAAGA
TCTCCCTTATGAATAGGTCTGTATGCCTCTAAAAAGTAAGGCTTCAAGTAGACCTCAAAC
AAACTACCAGTGATACCCTCAACAGTGTCATCAATGGGTAAGACATGAATTCTTTTACCA
TACTTGACATCAGGGTAAGGTTGGATTGTGACAATATCACTAAGTCTGACCCGGAGATTG
TTACGAACACATCGGTTCATACGAATTTTTTCATTTGCACAAGCATCATCTTGTAAGACA
ATGCAGCAAGTTTCTCGCCTCTTTTTACCTTTTAAAAGGACTGTATCTCCACGGAAAAGC
TCCAACTCATCCATCTTGGACTGAGAAAGAGCAACAACCGAGTTATCATCATTGGTGGCT
TCTTCAACAATCAATCGGTTGGGCTTATTTTTGGTTTTCAGAATAGCAGTAGAAAGATCC
TCAGGGTTTTTCTTATCGGCCATGATATAATCCAAAGGGTTTAATAGTGGACACAAAAAA
ATATGATTTACAAAAATCGACACTTAAAGATGATCACTTAAAAAATGAATTGCTGTTTAA
TTAATGAAATGAAATAGTTGTTGAATCATTGTCAACAAACCTACAGGGTAATGAGAAAAT
AAATAAAGAGGGTGGAGATTCAATTGCGCGAGTCGCTGGCGGCGAATTCAAGTTAACATT
GAAAAGAGCGAGACAATCAATCGGATTTCGTTCACTGCGCAG
>SRR341928_contig_20
CGTAAGCTGGTGCTGGAGCGTAAGCTGGTGCTGGGTAAGCTGGTTCGTAAGCGGGTCCAT
AAGCTGGTGGTTGAGGGTATCCCTTAACTGGAGTTTCATAAGCTGGTGCTTGGTAGGTTG
GTGGCTCGTATGATTGAGCTGGTGCTGGGTAAGCAGGTTCATATGCTGGAGCTTGTTCAT
AAACTGGTGGTTGAGGGTATCCCTTTACTGGTGCTTCGTATGAGGGTGCTGGATAATTGG
GTGCTGGGTATGAAGGCTCATAAGATTGTTGTTGTTCTACGTAGCTTTTTGGTTCATCAT
AGCTTCCTTTCTTTTCAGGGTTAGCGGAACGGTT
>SRR341928_contig_21
TTTTAATTTGAAATGTTATAATTTATTGAACAGGGTAACAACCATAAAATTTAGACATCG
TTATGTGTTGAGTGTTTTTTTTTCAATCATATTGTTACAATTTAACAAAACAATTGGAAT
TACAATTAAAAATTAAAAGGGAAGAGAGAGAGAGAGAGAGATTGGGAAAGTGGGTGGTTG
GTGAAAGGTGAAAGGATAAAAGATTTTTAAGAGAAAAAATAAAACGCAATTAACTTGGAG
CAAATTAATTTGTTTCTAGTTTGGTTGAGTTAGATTGTTAATTAGAATTATCTATGTAAA
TTGTCCTAAACTTGAGTCAAATAATTTCGAAAAATAACTTTGTAAACAAATTGAGGAACC
TTTTGAGCTTCAACATTTCGAAGAATTAATTCAAGTCGACCATTGTCGATGTCATATTCT
TTCCATTCGTAAGACATGGGTGAGGTGAGGTCGGCCTTTGAATGTTCATCACTTCGGATC
AATGAGATGGCTCGTTTGGGTCGTGTGGCTTTGGCGAGTTTGTTGATGGCTCGAACCAAC
ATTTCTACTTCAGGTCTCATTTCGTTGCTTAAATCGTCGACTTGGTTGTCAAATTCTCGC
TTGGCTTTGTTGATGTGTTCTCCAAGAGATGATCGAATGTAGTCCATCTTGGCCTTCAAT
TCAGCGTCTCGTTCGTTGATCATGGCAGTTCGTTTGTTTGACATTTGTTCAACGGCATCA
ATGGCTTGGTAAGTGGCCTGAGCCATGGTGTTGGTGTCCCAGATGAGTGAGATGAGATAG
TCGCTGGCAAAGTCCTTCATTCGGTTGATTGTGAAAGTGGCTTTTCGTTCACCGTCAGCC
ATGTTAACCTTTTTACCGAAAGTGATCATTTCGAAGAGGAAAACTGATTTACCTGCTCGA
GCTTTTGGGTTGAAACAACTTCGAAGACCGTACTTTTCTTCTTCGTTATTTTTCTCGAAA
AGAGACATTTCTAAACACTTTTCTTGCTTGGTGGTATCGAATTTAGCTTGGAGGTGGTAT
CGTTGTCCGTCTTGGGTGTGGAAGTCAATGGTTGCGTCTTTAATGGCCTCGAAAAGGTGG
AAGGTACCGTTGTAGAAGTATGAACCAAGTGGGTGTTTGAGGTTATCGTGGAAGGTAATT
CGTGGAAGACCACCAAGAATCTCTGATCCCATTGAGATTTTTTGCTCTCGCTTGATTTCC
TTTCGTTCTCCATTTCGGTCAACCCAGTGGCATGAGTAGTCCTTAAGTGAGTGGAATAAT
TTAGCTTTGATGCTTCCGGTTGTGAGTTGTTCACCTTTGCATCCAAAGTCAATTTTTTCC
TCTTTTTGCCAAACTCTCCAGTTGTAGGTCAATTTGTCTTCAACAATTTCCCAGAAAAGG
GCAGAGTTAAGATCGTGACTGTTTTCACCGTCATAGTTAAGGGTCATTTTCATGTCAGCG
GATTTAACACCCAAAAGGTTGTATCGTTGGGCATCAGATTTAACGAGGTTCATTGAGGTG
ATCATTTTAATTGGTCGGGTAAGAGCTTTGTGTTCAAAGGTAATGTGATGATCGTATTTC
AAGTTGTTGGCTGATCGTTTAACGGATCGTTCCAAGGTGATCTTAAGAGTCTCAGCGTTT
TCCTTTGGGGTGATCATGATGGTGTATGAACCAATGAATTTCTCATCAGATGAGGTCTTG
ACATCTTTGGTGGTGGTGATGGTCATAACTCGTTTTGGAAGAGTAATTTTGCTTTCGTAA
ACGGTGTTGTATTGGTTCTTGACTAATCGAGACCATTCGTGACCGTATTTTCGTTGGTTG
TTAACGAAAAGAACTGAACCATATTCTTTACCTTCTTCTCCGTTCCATTTGAAGTAAATG
TCGTACTTTTGTTCGGCACCTTTTGGTCCTTCAATGTTCATTTCGATTAAACCTTTTTGT
CCAAGAGTCCATTTTGAGGTCATCTTTGAGCAAGAGTTTCCGAAACAGTATTTACCCAAA
AGTTCAGGAAGCTTTTCTTTCATGATGAAAGCTTGGTTGATCTTGAAATGGTTTGGTGAT
TCAGTCTTGAGAGAGATGAGGTTATCTGAGACCAAGACGTGGTGGGTGAAGATTTGTTTA
CCTTTGAAGATGATTTCATTGGAAACGGCGATTGGGTTGGTCAATTGGTTGTTGAGTTTC
TCAGCACCAAAGAATTGGATTGATGAACCATCGTTAATGGCCAAGTTGTATTGGAGCATT
TGTTGTCCTTGGACCTTGATGTTGGCTAAACCGGTGACTGAAGTCTTGGTTGGAGCCTTG
AGTGAGAGAGCGATCTCTGAGTCGAAAGATTTTGACTTAAGGTAAAGTGAAGCTTCGTTA
CCGATGAATTCAGCGATTTTAACCAAAGGAATGGAAACTCCGAGTTCAGAGTCAACCTTA
GACATGTCGTAAAGTTTGACGGAGAAATCGATCTTGTTAAGTCGGTTGTAGTCGACAACA
AGTTTTCGTTGTTTACCTGAAGCGGTTCGTCCATTGATTTCAGCGTTAACTTTAGCTGAT
TCTCGAGCGATATCAGCTGAAAGCTTCATGGTCATTGGGTTGGTACCTTTCTTTTCAACT
TGAGCGTCAACTTTTCGTCCATCTCGGTTGTATTTGAGTTCGTAGACGGTTTGTCGGAGT
GATTGGTATTTTTCAGATGAAAGTTCGAGTTTACCTGAAACGCTGCAAACTTTTCCTCGG
GTGAATTTGTCACCGTTGAATTTGGCATTGATGAGCTTTTGACCTTCCTCAGTGGCGACC
AAGGTAAGTTCAAGTTTGTTATCATCGAGTTTGTAGACAACGTTCATTTCTTGTTCGAAG
TTTCTGATTGAGACTGAGTGTGGACCAGCGATCAAATTTTTGGCGAATTTACCTTCAATT
TTCTCGTCGAATTTCTTCTCACCGTTGATGGTAAGTTTTGATTCAGCGACAGCGACCCAT
TGGGATGATTCCTTGTTCAAAGCTAAGTTGAGCTTGGCTTGTTTACCGTAACCTTCAAGA
CCCAAATCAATTGACTTGACAGCTGATTGTGGGACAATGATCAAGTTGTATTTGAGTTCA
CCGGCGTTACCAATGATGGTCCATTTTTCTGATTCGAATTTACTGTCAACAACAAATGGA
ACACTGTTTCGGGTTCGGTGTTGAAGATGTAATTTGGTCAATTGTTCGTTGTTGAAGATC
ATTGAGGTTTCTCGTCCGTTCATCTTGATGTTAACCTTCATGTCGACCTTTGATGGCTCA
GATTTGGCCATTTGAGAGAATCGACCTCGTTGAGCGGGGAGAGAAACTCGAGAGTTGATC
TTGGTTTCGAAGTTGTCAGCGGTTGACAAAAAGTCAGTCTTGAGGGTTCGTCGGTCGTAG
TTGT
>SRR341928_contig_22
TCATATAAAAGGAGTTGAATCAAAGCTTCGGGAGATCATAAGTCTGCAGCCTCTTCCCCA
GGAATGGATCTCAGACTAATTCTCGTTTTGTGCGCTCTCGCCGCCACCCGAGTCGCTTCA
CAATCGGACATCCACAATGGACAATGTGCCAAACAATGTAAATCCTCCGAATTGAACGAA
TACCCCAATGGCCTTACTCATGTATACAAATACTCAACACGGACTCTGGTAAACTCATGG
AACACTGAAATTGATGTTAAAGGTGATGTTCTCCTTACCCGATTATCTACCTGTGATTAC
TCATTGGAGCTTCGTAACGTTGCCATCAATGGTCTTCCAGAGTCAAGATCATGGGAACAA
CAATTGGCAGCCCGAAGTTTAAGATTCTCCTGGATCGATGGTGAAATCACTGATGTTTGC
CACCACCCAGAGGAAGAAGAATGGGTTATCAATGTTAAGAAGGCCATCATCTCCTCTCTC
CAAGTTGTTGGAACCAGTGGTTATGTTTCAAAGGTTGAACGGGACATTCTTGGTGATTGT
CAAACAATTTACCAACAAGGAGATGTAACCAATGACCGAATTGTTATGTTCAAGTCAAAG
GATATTTCTTCATGTGAATACCACACCGATGATAAACTCGCTTCCGCCATTGAGACTATT
TTGACTCCAGGTAAACCTGAATACCAATGTAAACAAACCTGGTCATCTCAATACGTCCTC
AAGTCCGTTAAATGTGGTCATGTTGCTTCCGCTCAAACCAATGTCATCGCTAATCTTACC
ATGGATTATGTCAAGACTGAATCAAGATCTTTGGCTGCTCCTCTTGAATCATTCCGACGA
AGTCAACTTCATGCTTCTCGAGTTGAATTACCAAAGAAAACCATCACCGAAGTAACCAAC
TCATTGACTCACCTTTGCCAATCCGTTGACAACCAAATCAAGTCACAATCTCCATCAGCT
TTCCGAGAGTTTGCTCAATCATTGGAAACTTTGAAATACGATGAATTGAAAAAGGTCTGG
AACTCATTGATTTCTGGTCAAATCCACGAGTCTTGCTCAAACGATCGAGTCAAGATCATG
TTCGTCGATGCTATCCTTCAAAGCCGAACTGGTTCAGGTCTTAAGCTTTTGGTTAAAGAT
TTGTACAAAGGCCAATACGTTTCAGAAATGAAATTGAAGTCCGCCATCTACTCACTTATC
TACCGACCATCACCTTGTGCCGAAACCATGGATGCCATCACTGAGCTTCTTCGAGGTGAA
CGATCATTTGTTCAAACTCTTTTCGGAATGACCGCTGCTATCCAACGATACTACGAACTT
ACCCATGATCGAGTTGTTGCCTCCGTTGCTCTTGACATGGTTATCGCTCGACTCCACAAG
GCCAATGAAGACCAAAAGGTTGTCATTGTCCGAGCTTTGTCTAACGTTCGATTCGATGCC
GAGAAAATCATCAAGGCTTTCGAGAAGTACTTCGACTCTGCCAAACCTGAACTCAAAGTT
GCCATCATTGAGACTCTTAACTTAGTCGACTCATGTCACGAATCAGTTTACGGTAAAATC
CGACAAATGGTTCTTGAAACCAGCCAACCAAATGAAGTCCGAACCCGAGCTCTTAAGGTT
TACCTTCGATGCGCTGATGATGAAGCCGTTTCACAACTTAAACGACACATTGAATCACGA
TCAGAGGATGAACATTTCATCTCATACGCTGACTCTTACCTCCGAAATGCTTTGACCACC
ATGAACCCAGACAAACAAGTCGTCAAGGTGATTGCCAATCTTGGTCAATCATCATGGAAA
GAACCTAAATTGACCATGGCCCGAAACATTGAATTCTCAAAGATGACACCAGAAGGTAAA
TTTGGTCTCAACTACGAAATCGACTCAATCGTTGAAAATGGTCAAGAAGCTCCAGTTTGG
ATGGTTCTTAACTCATCAATCCCAATCCGACGAGTCAACGCTCTTAACTTCGAGATTGGT
GTTCGACAAGAAGGTTTAGACAAATTCGCCACCAAATTGTTCAACAAACTTTCACAAATC
AAGGCCCAAAACTGGGAAAAGATCATCAAGGAAGCCAAAGACCGAAAAGACTACCAACCA
ATCGTCAAAGAATTGACCCAAATCATCGAAGAGATCCAACAATTGGCCGCAAAGACCGCT
AAAGTCTCTGCCTACATCAAGATCAACGGTGTCACCCTCTTCTACATGAATGCTGCTGAA
AGCTCATTCGACCGACGAGAATCTCTCCAACGATTGATCATTGAAAACACCGAAGCCCGA
AAAGCCATTGAAGCTTCACTTGGATGGATGCTCATTGACTACAAGGTCAACTCTCCATTG
GCTTCAGGTCTCACCCTCCGATACAAACACGAAGGTTCAATCATCCCTGGTCTCAAAGCT
TCATTGAAAGCCCAATCTACCTCAAACGACCACGTTTTCGGTTTCTACCCCAACTTCGCC
GTTGAATTCGTTTACGGTCGAGAATTGGTTCTCCAAAAACCCGTCGCCAGCAAACTCGTT
AAATTGAACTTGAACTCTGATGTTGTTCTTGATGGTCTTCACTCTCTCATCCGATCTGGT
GAAGGAAAAGCCCACAAGTTCGTTCTCAACACCAAAGATGAAATGGATCTTCTTCGATTG
GAAGTCTCAAAGGTCACTCGAGACGCCAATGGAGTCGAAATGAAGGAATCAGCTTACCCA
AGCCTCCGACAAAAATGGTGCTCAACTGAATACACTGAAAAGATCTTCGGATTTGTTTTC
TGTTTCGATGGTCAAGAAGAAGTTAACGCTCTTCGAATGAAGGAAGATGCTCGAATCATC
CGACGATTATACGCCAAGAAAACCGACAAGAGTCTCAAGACTTACGAATTGATTGTTAAG
ATGGACGAAGGTGTTCGAGGTTTCATCCTTGACACTCCAAACACCAAAGTTAACCGAAAG
GTTGAAGTTATGGTTGGACGATCAGGAAACTTCAATGTTAAGAAAAACTTTGCTGGTAAA
TTCTGGGTCTCAGTTAACTTACCTGTTAAATCAGTCGATGTTAATGTTTCAGCTGCTTTC
CCCACCGGTCAAGAATGGATCGTCACTCTTGATTCCCGAGTTGACCGACAACTTCACTCT
GCTCGAATCACCTTGGCTCCAAAATCAAACCGACAACACATTCTTAACTTGATGGTTAAC
TCACCTGCTCTCCGAGAAAAGGTTGACTACGATCTTACCTTCACCAGCCCAATGGAAGCT
GAAAATGAAATGATGGCTCAAATTCACTCAAACCGATCAGGTAACAAGCGAAACCGACTT
GCCCTCGTCAAGGTTATCCGAAACCAACAAGATAAAAACAAAATGGTCAAGATTGAACTT
GAATTGAACAACGAGCGATCTGAAAAGATCATCTCACTTTTGGTCGATGGTTCAATCAAG
GGAACTTACCCAACCATCAATGCCATCCAATACAACGGTAAAGTTGAATACCGACGACGA
CAAGGAAAGATGGAAACCGTTCAACTTAACGGTAACCACAAGGTTGACACCACCGGAGAA
GCCAAGGCTTTCACCAACAACTGGGAACTTAAGACCACCCAATGGCCACGAGTTAACGGT
AAAACCACTCACAAGATGTTCTTGAAGATGGGCGAACATTTGGAAAACGAGGTTGAAGCT
CGATGGGGCCGAGACTACGAACAAGAATCAACCCTTAACCGAGTCATCTTCCGACAAGTT
TCATCCGTCAAAACTGGTGCCAAGAATGTTGAAATGAAAACCAATGTTATCATTGAGAAC
CGAGCTCGACAATTTAACCACAAGGTTGAAAGCAAGATCACTTACGTTCCAAAATCAATG
GAAATGTTCAAATACGAAATTGTTCACACCGACTTGAACCGACCTGAAAACAATCACGCT
TTGGTTATCGACCACAAGTTGATCGCTCAACAAGAAGGTAGCTTGTACGTTAATGTTTCA
TCAATTGGATCACGAAGTGTCAAGACCACTTACTCACTCAACAAAATGGCTCCTAAATTG
AACGCTATCTACAAGAAACAATCAGCCGACAAGACCATCCGAGGTTACCAAGTTTCAGCT
TCTCTTAACCGAGAATCAGCTAAGAAATCAGCTGACTTGGAAATCACCAACTTCCCTGAA
AACAAACAAATTCTTAAGACTGAATTCGACTTGACCAAACAACGATCAAAGGCTATCGGT
TCCCTTAAAGTAACTTTACGAGAATCACCAATTGTCAACGCTGAATACGAACGAAGCGCC
GACCAAATCTCTGGTAAAATGACTGTTCCTCGAACTGGATCACTTGAAGCCAACCTTGAC
CGACGAATGAAATCAATCCGATTCATCACCAAGAACTCAAATGACTGGACTCATGAATTT
GTTGCCTCCGCTGGTGAAGTTAAGGAATTGAAATCTAAGACCCTTACTGGTGTTTCATCT
GTACCAAACTTTGAAATTCACTACAACCCAATCAAAAAATCAATGAAATTGTCACTTCGA
TCAATGAAGACCGATTTCCACTCTGAACTTAAAGACTACACTAGTGAACCAGTTTTACTA
GTTGAATTCAAGTGCGCTGAACACGCTGACAAACATTTGACTCAATTCAAATGGTTGAGG
GAATCATTCATGTTCACCTCTGAACACGAATCAAAGGGAATTAAGGTTTACAACACTGAG
ATCCTTACAGAAGGAAAACCAAACGAGAAAATCATCAAGTTTAACTTTAAGAATGGTAAA
TTCGAGACTCGAGTCCAAAATGTCTACAACTACGACCGACGAACCC
>SRR341928_contig_23
TTTTAATCAATTAATAATGTCATTTATTGCCATACCTTTGAAAAAATCATACGAAGTTGA
TCTGATAAAACCTTTGAAAAATTGTCTCACCTCAAATTATAGTGGTGATGACAGTCCTAT
CAATGTGGATTCAGTTGTTGAGAATCTCAACAAATTAAGGTCTAATTGTATTAGTAAAAA
TCTTGATCCTAAACATGAACAATCACTTGAATTATTGGAAAAGTATTATGATCAGATAAC
ATCATTGGAACAAAAGTGTCCCCAACATGAGCTACAAATCACTTTTAAATGGAAAGACGC
ATTTGACAAGGGAGGATCTTTCCTTATGTCATCCAATACGTTGTCATTAACTAGTATTGT
CTACGAAAGGTGTTGTGTTTTATTCAATATTGCAGCAATTAAAAGTCAAATTGGCTCAAT
GTTGGCAAATGAAGGAATCAATAATGATGTTGCTCTTAAATTGGCTGCCAAACATTTCCA
ATCAGCGGCCGGAATATTTCTTGCCCTTCGTCACCTTACACCAACAATTGGTCAAGATAT
TACGCCTGATCTTAATTCTGACGTTCTTAATGTTTTACATACAATTATGCTCGCCCAAGC
TCAGGAATTGTTTTTCTTTAAGGCTTCAAATGATAACATGAAGGATAATATTATTGCTCG
AGTTGCTTCACAATGTGAAGAGTATTACATGGATGCATTGAAACACCTTCCAATCCTTAA
ATTGGCTGGAATTGAGAAAGATTGGAGTTCAATATTCTCAATGAAACAAAGCGTTTTCAC
CGGTATAGCTGAATTTCATCAGGCCAATGTTTGTCAGAGTAAAAAAGATTTCGGTCAAGT
TGTCGCTCGCTCTCAAAAAGCCGATGAATGCCTTAAATTGGCTCAATCAAAAGGTGGAAT
GTTTTTCGCTAATGTTTACAAAAATTTTTTAGCTCGAGCTCAGAGAGTTTTGGAAGAATC
TAAAAAAGATAATGATTTTATTTACCATGCAAGAGTTCCCGAGGAAAAAGCATTGGAACC
TATTGGTAAAGCATCTCTGGTCCAACCAACACCCTTACCAACCAAATTCAGGCCCAATAT
TCCTGATCCGTTTGCCAATCTTTTACCTCTTGCCATTCAACAGGCCACTCAAAAGCTTGA
GTCTAAAAAGCAGGAATTGGTTCATCAAGAAACGGCCACTTTGCGTGAATTGACTCAAAT
TTTAAATGGTGTCTTAGCTTCCCTTAATTTACCTGCTTCTCTTGAAGATGTTATTGGTAC
CGAATTACCTGCTTCTATTAAAGAAAAGGCTCAATTCGTGCGAGGACAGGGAGGTATTGA
TGCTTTGGATAAATTGATTAACGAGCTTCCTAATTTGCTTAATAGAAATAAGGAAATATT
AGAAGTAACTGAGAAAATGTTGGAACAAGAAGAGACTACTGATAATAATTATCGAGCTCA
GTTTAAGGAGAAATGGCAAAGGTCACCTTCGTCTAAATTGACTGGTGTTTTCCGAGAGCA
TGTGACTAAATACACGAATATCATCAAGAATGCCATGGATGCCGATAAAAAGATTCAACG
GAAATATGCTGATTTCAAAGAGTTGATTCAACTTCTTTCACAGGATAATAGTGAAATTCA
GAAAGCTATTCCAAGTGGTTCTGGTAATGGTTCAGATTTATTGAGCTCCCCAAGTGCTAA
AGAATTGAAATCATTAATGAACGAAGTTGAACATTTAAGAAGAGAACGTGAAGAGCTTGA
AGAAAATCTCAAATCCGCTGTTTTCGATGATATGAAAGCCAAATTTTCCGCTGCCTTGTC
CGCCAATGGATCTATCAATGAAGAAGCTTTAAGCGTTGAGACTATCGCTGAAGTCTATGC
ACCTTTACAGAAACAAGCTCGTGATATTAAGGTTAAACATGAATCGCTTATTGAACGGAT
TCAACGAGCAAACGAACAATTTGTTAATCTAAAGCGAATGAGTAACCAAGGAGACTCACG
TCGAGAAGATTTTCTCAGTCGACTGGCAAGTGCCCATGATGCTTTCCAAGAATTGATGAC
CAATATTGCCGAAGGAACCAAATTTTATAATGACTTGACAACTTTATTGGTTAATTTACA
AGGAAAAGTGGATGATTTATGTTTCGCTCGTAAAACTGAAGCCGATGAACTTGTCAAAGC
GATTCAAAATGAAATCGTTTCCCGACCAAGTCCAAGTCCACCCTCCGCACCCTCATATCA
TTCCAAACCTGAAGATAAGCCTAAACCACCTCGACCACCTCCACCTCAAATATCCTCAGC
ACCCGCTGCCCAAACCGCTGGTGCTACCGCCCCAACTCCAGCCGCTCCAACCCCAAGTTA
CCCCTTTAATCAACCCTATCCTAATCCTTACCAACCCTACTATTATCCTCCTCCTCCACT
CCCTCCCACCTACAGTGCTTACGCTAATCCATATGCACCTCATCCTCCCCAACAAAACCC
TTACCCAACCCAACCTCAACCCGGTCAACCCCAACCCCAACCTGGTCAACCGCAACCTCC
TCCCTCTGGATACCCACCTTATCCTAATCCTTACTCTAATCCTTATCCACAATATCCCAG
ATAAGAAAAAGTCTTGACCCACTGAAATTCACATCATTTAATTTTTCCCCGTTAAATTGA
AACTGAAAACATTTTTAAATTGCCAACAATCTGTTAATGACAACAAATTA
>SRR341928_contig_24
CTTCTTGGTTTGTCTCATGCAATTAAACTTTTGGTTTTCAATAGAAAAGTTATCTAGTGT
TATTCTAATTCACAGTTAATTTAATTCCACATAACCATCATGCCTAAACGAGTTCAAGAA
ATCAAAGACTTTCTCATCATCGCGAGGCGTAAGGATGCCAAGTCAGTTAAGATAAAGAAA
AACAAGGAGAATGTTAAATTTAAGGTTCGATGTTCAAGGTATTTGTACACGTTGGTAATC
CAGGATCGAGAAAAGGCCGACAAACTCAAGCAATCTCTGCCTCCCGGATTACAAGTGAAA
GAATTGAAGTAAATTATCTCAAAGATGTTAACCTGATTTTCAAATTTGTATATTTTGTCT
TCTTCTTTGGTGTTTTTTGACCGGCTACCATTAAAAAA
>SRR341928_contig_25
ATGTGTGTGTGTATGTGATTGTTTGTAGGTTTTTAGAGAAAGAATTAAAAAAAAACTGTC
TGACGAGAAATTGTACAATTTAAGCTAAATTAGTAAATTGTTTGTTGAAAAAAATATCAG
AGTGTTTGTTGCGAGTGTGTGTGTTTGAGAGATCGAGAGGGAAATTAATGTAGATCACTT
TTTGTGGTCACAAAAATATTCCCCAAAGAGTATCAGGCCAGAGTGGGAACAAAGAGGGTG
GTCATTGTTGAGGGATCGACGAGGTGTTTACTTTTTGTAGTAAGCGGCGGTGTATGGGGC
GTAAGCGTATGGAGCGTAGTTGTAACCGTAAGCGGGTGAACCGTAGTAGCTGTTGTATCC
CCATGGAGCGTAGTTACCATAGTAGCTTCCGTAGTTTCCGTAGTAAGTTGATGGGGCATA
AGTGGCTGGGGCATAAGCGTAACTAGCGTATGGGGCAGTAGCGTATGTGTAGGCTGGGCT
GTAGACGGCACCGGCGAAAGCACAGGCGAAGAGGGCGAAAAGGATAACCATTTTTGACAT
CATCTTGAGTTTTGAGGTGTTTTGTTTGTTCGGGTTGAACGAAAAGAGAATTGAAAAGTT
TGAGATTGGCTGGAATGAGCTGGGATCGTTTAACGATTGAGCGA
>SRR341928_contig_26
TCTCTCTCTCTCTCTCTTTCCCGGGTTCTTTCTCACTCATGCTCTTCTCACTCTTTTTTC
ACTAATCTTCTCCAAAGAGATTTTCTCTTCTATTCTCTCTCTCATCAACTTCTCTTCATG
TGTTTGTGTCTCTTTCTCTAATCATATTCCCGTGTCATTATTATTTATCTTCCCTCTTTA
GGACCTGTTGAACTTACCGTTAATTTTTACACCGATTAATTTGATTTCTTAAATGTTGGT
CAATTAGTTTTGGATTTTTCTCTCAATTCTCTTCTCTCTCTAATTCATCAATTGGATAAC
TTTTACACTCGCCCACTGGACTTACCTTTTCAGAGAGTAAACTTGCTCTTTGTTCTAGTT
CCCTCTTCTTCTACCTTTTCTCTGTGTTTTATCCGGTCAAAACCTCTACCCTTGGACCTT
TTTTATTTTTTGTTTTATATTCTTTTACTCTGTGTCATAATGGTGATGTCTTATCAGAAA
CCATGTTTAGCATTCGCTGCTTTTATTGGATTTATTTTAGCCATCGCATCGACAATTGCT
CTTCTCTACTTTCCCGATATAATTTCAAGAAAGATTAAAGAGAAAGTTCCCTTGGTTCGA
GGATCAGAATCTATGGAAAGATGGCTCAAGGTTAAAGTTCCCATAACAATGAGCTTCACA
ATATTCGAGGTCACCAATCCATCAGAAGTTGCTGCTGGTTTGGCTCAACCGATTCTTGTT
GAACGTGGTCCTTATGTTTTTGATGAAACTCGACACAAAAATGTAACCGGAACGGACCAT
GAATCTGGTTCAATTACTTATCGACAATTTAAAACCTACACATTTAACCGGAATAAATCA
ATCGGATCATTAGACGATGAATATAGTATACCTAATGTACCAGCGATTGTTATGTCAACA
TTAATTCTCAAGAAGACAGAGAAAAGCCAATTGAAGCCATTGATTATGCCTGTTCTACAA
AATCTAATGGTTATTGATAATCAACAACTTTTCATTAAAAAGAAAGTTAGAGAACTTTTA
TTCGATGGTTATCGAATCTCTTTTCTTCACAATTTAAAAGAACAATTGAAAACTTTTGGA
ATTTCTCTACAATTACAAGATACTTTTGGATTCTTTCTCAATAAAAATAATACACACGAT
GGAGAATACACCGTACACAATGGCCTGTTTGACATAAATCGTTTCACTAGAATTGAAAAA
TGGGGTGACAAAAGCAAAGTCAATTTCTGGGAGCCCAATTCTCTTTGCAATGAGATAAAC
GGAACTGATGGTTCACAATTTCACCCTGGAGTTAAAAGAACTGATTTACTTTATATTTTC
TCAAGTGAACTATGCCGATCTATTTATGTCGAATATGAGAAAGACTCAGAGATTAGAGGG
ATTAACACATTCAAGTTTATTTTACCAAAGCGATTGTTTCTATCACCAGACCGTAATCCT
GACAATGATTGTTTCTGCCTTGATAAACGGGAATTACTTTGCTCTTACGATGGTATAATG
GATGCATCTCCGTGTAAAAAAGGAGCACCAATAGTTTTATCAGCCCCTCACTTTTACAAT
GGGGATAGAAGATTAATGAATGGAGTTAAAGGACTTGCTCCTGAAAGAGAGAAACATGAA
ACTTACCTCAACATTGAACCAAATACTGGTTTAGTCTTTGATGCCACTCAAAGATTACAA
ATTAACGTTGTTATTAGACGTAATAAAGAGATTGGAATATTGAAAGACATAAAAGATGTC
GTTCTTCCCGTTTTATGGCTCCAAGAGTCAGCAACAGTGGACGAATTTTCTGCTGACAAA
TTCAAATCGCAAGTAACCAAGAAGATTGTCGTTGGAAATTCAGTTCTAATTTCATCAATA
TTTATTGGGATTCTTTTAATTTTCATTGCTGTTGCTTTCATCATTTGGAGACACATAGAT
TATCCCGAATTACAAGGTTATGCTTATCCTATGGCTAAAAGTTAAATGATGATCATTTTA
ATCCTTCATCATCTCTTCATTGTTTTTATACCTTCACATCTCAATCTCATCGCAAATCTA
CCTGTTCATTGAGACAATTTTCGAGATCAAAATCGTTATTTTATATAATGCAATCTCTAT
TTTTTATTAGAAGGAAATTTTTTCTATTTCTCTTTAAAATCCAGAGAAAAGTACCACATC
TCTCTCTCTCACACACACACAAAAAACACTCAAACTTAAACATACACACAATCAATTCAC
TCGTTGACATAATTTGTGAAATTCATTTCCATACAATTCACCCAATTGAATTTCACCAAT
TAATATCTCATCCACTTTTCTTCCTATTATCATCCTCGGACTTGTGCCATTTTTATTTGT
AAAATTTAGATACTTTTCTGAATGTACATTTTTTTTGTTCCAATCATGTGTGTAAATACA
TTTTGACAATTTTTTGGCAAATTTATTAATCAGTTTGTTACATTTATTTTTTTTTCGAGG
CCTTTCAGGTTGTCATTTAGTTGATTTAGTTGATTTATATTGCTATTATAATCTAATTGT
TTTTGTTTTAATCAACCCAAGAGAAGAAAAAAATAATAATCATTTGGAAAACAGTGAAAG
GGTTTACACTTAAAGGTGAACGCACACAAACACAGTGAGAGAGAGGAAAATGTTGAGTTG
AATTTACATTGCAAAGTTTATTTTGTTTACTTTTTCACACTGTCAAGAAATTAAATTGAT
TCGATTAAAACTTGGTTAAAATTTAAAGACTGGATTGTTGATTTTGTTGTTTTTCTTTCA
ATTCGAACTCAAATTTTGTTTACATTTTGTTTTCATTTTCTTCTCTTACTCTTTCAAACA
ACAAGTTCGAACCAGAGCTTCGGACACTGCGTAGGGGTCAGCATTCGATGCTGGTCGTCG
ATCTTCAAGATAACCACAATTCGCTTCAGCGACTGAAGTGTTGATTCGAACGGAAGCAGT
TCGATCACCAATACCAGAGGAAAATTTGTCAATTGATGAAGTTTCATTTGTACCAATTAA
ACGACGAGCGTTGTCAGCACCACCTCGAGGATCGTAAACAGCGATATGTTTCTGATGATT
TTTGGCAAGAGACTCAACGTATTCATGAATCACTTTCAGTCCACCGGGTTGACGGGTTTG
CTTGGTGGAGAAGTTGATATGAGCACCAGATCCATTGTAACCAGGTACTGGTTTTGGATC
GAAGGTAATTCGTAAATCTAATTTCTCAGCAATTCGGTCCAAAATGTACCTGGAAATCCA
AACATCGTCACCAAACTTGATGCCTGTTGATGGGCCAACCTGATATTCCCATTGGCCAAG
TAGAACCTCAGCATTGGTACCAGAAATTGGTACACCAGCATATCTACAGGCGAAACTGTG
GCCTTCAATAAGAGCTCGAGCTCGTTTATCGAGATTAGCACCACAATAAGATGGACCATG
GGGATCAGATAATCCTCGTTCTGGCCAACCAAGTGGTCGATCAGTTTTATTATCAAGGAC
AACAAATTCTTGCTCAAAGGCAAACCATGGTTCGTCTTTTGCGACTTTGGCCATGGATTG
GGCACAAGAATTTCGGCAATTTCCTTTAGCAGATTGTTGCTTGTAATTCAAACATTCACA
AAGAACCAACATATGATCACCTCGGAGAAAAGGATCTTTGTAAAGAGTCACAGGAACCAA
AAGAACATCAGATGCGGAAGTTTCAGCTTGACCTGTCGATGATCCATCAAAGTTCCAGAT
TGGACAATCACCAGGAGATGTTGGAATTTTATTGGAACTTCGTGATTTCGATCTCAAACT
CTCCCCTGTTCCGTCAATCCAAACATAAGTGAGATTGACATTGTCTCCTTGAGGCAAAGA
GATGAGAGATTGTAACACAGATTCAACATCCATGGTTTGGACACAATAACAATAAACAAA
AATGGAAGAGAAAAAAAAATTTTTAGAAAAAAAATACAATAGATTTTAAAATGAAAATCG
GAACATTAAAAATAGAATCAATTTAGAAGAAAACTAAAACAATTAAATAAAACAATTGTT
AAGAAAACGTCATCAGAATATCAACAAAGAAAGTTCATCGTAAGAAGATTGATGAAACAG
CGAAGTCGTTTCACGAAAAACTCTCTCTCTCTGCTCGACTAACG
>SRR341928_contig_27
ACAACAAAAAGGGTCATCATCCCTCTTGTCAGTCTCTTCAGTCGCTCCCGTCATCTCTGG
TTCCTCTGGTTCCTCTGGTTCATCTGGTTCATCTTCAAGCCAATCTTCATCTTCCTCTTC
CTCATCAGGCTCATCAGGATCTCCAAGACCCTTTATCTCCCTTCCCTTGATCCCCGTTGG
AGGAATTACTAACTCTGGCTCAGATTCTTCATCATCTTCTTCAACCGTTTCATCATCAAA
CTCTGGATCTTCATCAGCTGTCAAAGATTCATCTTCAGCTTCATCAACCGCTGTTGCCGT
TTCAGAAGAAGAAGAAGAAGACGATTTATCACTTGCCCCACCCCGAGGACCTCATGGACA
CCCTGGACCCTGTGGACCAGCCATTGGTTGTGATGATAAAGTTGTTGTTATTGTTGTTGG
AGGAGGTAATGGACCACACAACCGATGGGGTCGATTTGCTCGAAATTCATTAGGCCGAGT
TGGTGCTCGATTATCTGCCGCTTCTGATGATGAAGATGAAGAAGAAGAATACCGACGACG
ATTCCGAGGTTCACGACGATCAAACTTCAACTCCCGACGATCAGACTCATCTCGATCTGC
TTCAAGTTCAGACTCATCAAACACCCGATCATCATCTGTCTCAAATAACTCAGACTCACG
ACGATCAAGTTTCGACCGAAATGATAACCGACGATCATCTTCATACGAAAACAACAACCG
ATCAGAAAACAACCGACGATTTGCCCGATCACACAGCTCAAACGAAGAAAATGTTTCATC
AAATGATTCACGAAACTACAACCGACGATCATACAACTTGGACAACCAATACGATTCAGT
CAACAATGTCAACAATGTAGTTAACAGAATCAACCGAATTAACCGAATCAACCACGTTAA
CAATGTAAACAATGTCGAAAACCAAGTTGATATCAACAAATCATCATCATCAGTCTCAAA
AAATAGCTCAGTTAACAATGTTAACAACGTTTCAAAGGTCTCAGATGTCCGATCATCAGT
TAACAACCAAGCCTCATCTTCAAATGTCGCTAACACCAACAACGTTCACCGATCAAACAA
TGTCCACAATTCCGTAAACAACCAATCATCAAACAATCACGTTTCACGATCATCTGATGT
TCGATCTTCAGTTAACAACAGTAACAATGTCCACCGATCAAACAGCAACAATGTTTCATC
AAACAATGTCCACAAATCCTCAGATGTCCGATCATCAGTCAACAACCAAGCTTCATCATC
AAATGTCGCTAACACCAACAACGTTTCACGATCAAACAATGTCCAAAACTCAGTAAACAA
CGTTCACAAATCATCTGATGTCCGATCTTCAATCAATAACTCAGCTTCATCATCAAACGT
AGCCAACAGCAACAACGTCCAACGATCAAGCAATGTCCAAAACTCAGTAAACAACCAAGT
TTACAACAACAATGTCCAAAAATCATCAGACGTCCGATCATCAGTAAACAACCAAGCTTC
ATCATCCAACATCGCTAACAGCAACAATGTCCAAAA
>SRR341928_contig_28
AATCGCTCTTGGAATTTAAAGTGACCCTTTTAATAGTCTTTCTCGAGCTAAAGCGGCAAC
AACGAGTCCAGCTCCTTTACCACTTCCATCTTCGGCAAGAAAATGGTCAAATTTTCGTCC
CGGGGCCAATTCTTTGATAAAGTCGGTCATTAGTTTAGGGACTTTCGGGTGATGTTTGTA
TAAAGATCCATCGATAGCGATCTTGGTCAATGGTTTATCGATTCTCTCGATTAAAGTTGA
AAGAAGAATTCCGATAAACAAGGCCGTTCGAACTGATAAAATGGCACAAATGTATTTGAC
GATTTCAACGTCATCATTTGAGAAATTAGCGTATCCAAGATTCTTAGTGATGATTTCCTT
GGTTTTGGCATTATTTTCGTCTCCTTCAATTGTGGAAATATGTTCAGCAGTAAATGAATC
CTTGTTTTTCAATTGTTCGGTGACTTTACCGTTGAATAGAAGTCCTTTTGATGCCACTTC
GATCATCACGCGTCGGGCGAGATCACCAATGAAAACTCCAGAAAATAACTTTTCATATGA
AAAAGATCCTGGAAAAAGAGAATCTTGATCGACTTCTTTATCGAATGATGTTTTAGCGAA
ATCAATACAACCATTATCACCGAATCCTCCACATTCAAGGTTGATTAAGACTCTTTCTGA
CCCGATATTTGTATTCTTCTTGAAACTTGTAACTTTCTCCACCTTCTCCAGGTAACATGC
ATTGAACCCACTTCCCATGATGACTCCAACACCACAGTCTTGATCGAGGTAAATTCCTTT
GACCAAAGTACCACTCGAATCGTTCAAAATGGCTGCAACACGAATGTTAAGTCCCTTTCG
GTCGATCGACTTTTGCAAAGATTCAGCAGCATTTTGACCGATTGCGTCTTTTATATCGTA
ACTTTTGGTCCATGTAACCAATTTACCGACATCAATGGCCTCTTGTTTCATCGGATACGA
AAAAGTGAATCCCAATAATGTTGTTTGGTCCTTTAATCTTGGATAATCTTCCATGAAACT
AGCAACACATTCAGTGATATGATTGAATAACATTTCCGATGTTCCTTTCCGCAGTTCATC
AGGAATATCGTAATACTTGACGTTGAATTGGTCAGATTGATTTGGACTCAATGTTGAGAG
ACAAACACGGAAATTGGTTGATCCTAAATCGAGTGACAGAAAGTCACCAATTTCTTGACC
ATTGGGCAGATTCACGATGTATGTGTTTATCATGTGTAAGGAACACTCTTTACTTCCAGC
TTTGGATGGATCATTTAATCCCAAGTTAATCTCATAAAGAAATTTCTCTCTAATCCCATT
CAATTGATCTTTAGTTAACTTAAATCCTTTGGTGATTTCATTTACCTGTTTTTCCAACGA
TTCGTCGGATAATTTCAATATGGGATTATGGAAGGACGAGGATTCAAGAAGATGAGCCAT
TGGAACAGCAAGAAAACAGAAAATCAACTTTTACCAAAACAAGTCAAGTATTTGATCAGA
ACTGAGAAGTTACCAAAGAGTAA
>SRR341928_contig_29
CAATAAATCAAAGTCCATCTTAATTGTTATACATGTATAAGTTAATTTGATAAACATTGA
GACAATTAACTTATACATATATAACAATTAAGATGGACTTTGATTTATTGCTTTAAAAAA
AACATTGTCTAAACGTACAATAGATTGTTTCAATTATCGTATTTACAATCAACAAATTCT
TAAATTAATATAATACACTGATTGTGGATGGTTGATATTACAGAGGATTTAGAATTGCAT
TAATATATTTATATAAATTATTGGTGATTAGACTTTGAGATCAGATCTCAACTGATCCAT
AATCAATTGAAAGGGTGACCTTTTCTCGTTTAGTGCTTTTGCCGCTTTGTTCAATTTGTA
TTCGTTTTTTCTTAGGTACATCGTAGCATCGGTTTGCATTTGTGTTAATTTCTCGGGACG
ATTCTCATCAAGTGAGTACCATTGAGATAAGGCTGGATTGAAACGGAAATAAGTTCCAGG
TTTGAGAAGATCTTGTAACAATCGATGAGGTCCTTCGGTGTCAGTTGCCGAATCGATTAC
TCGACTTATTTTTGTTCTTAAACTGGTTATAGCGGCTTTTTCCTCTTTCTTCAGGTTTAA
TGGTGAATATTTTCCACTTCCAATTGAGACACATACGTGAATAGGCTCATTAGGCCAAAG
AAGTTGAGCTTCGTGAATGGCAACGGGCGTCGGATTGTTTACTAAAACTCCACCATCTTG
GTGGACATAATTGTCCAAAAGAAACTCTTCAAAATAACCTGGAGCAGCGGCTGAGGCTCT
AATTGCTTGCCAAATTGCGTATTTACATGAACCCTCATAGTAGCTTAAAAATTTATCCGA
GTGGTTATAGTTACGAAAAACAAAAGGCTGAATACTTGGAGTGTTGATCAATGCGGAAAC
GGTGACAAGTTTCGGCATATTTTCTTTTTGTGCCGTTTCGATTAAAGCTTTTTCCGGATA
AACAGAACGTAATATTTTCTCCCAAACTGCAGTATCGTAATAGGCATGAGTCCAAAGAAG
TCGACCAGCACCTCGAAGGACATCCTTTTGAAACATTTGCTCGGAACACTTTTGATACAA
TCGGATACACTCATCGATGTTTGTTTGAAGAGCTCCAAGTAACATTGCTATAATTGCTCC
GGTACTAACACCACAAATCAGGTCAAACAGTTGATGTATTGGTTTACCAGTGACTTTTTC
CAATTGTCTCAGGATTTCAATGATTACGATTCCTTTGGTTCCGCCGCCGTCGATACTTAA
TATTCGGATACCTCGACCTTTGGGTGGTGCAGCATATCCAAGTAGAGCAAGCGCTTGGCG
GGCGTAGGCTTTCACTTTATTATCTTTGGTTTCATTAGCTAATTTAATGATGGACGTTGA
AGCTCCTTCCTGAAGGCTGAATCCACAAGCTTCAGGATAATTTATGAGATGACGACACAG
CTCTTGAAGAGCAACTGTTTGATTAATTGGTGTTTTAGCTTGTGACAAACTGACTATTAA
TTGACGACTTTTACTGGCCACTGAGCTACGACTTAACCTGGGTAAAGTAACATCAGGTGA
GAGAACCGTTTTTTCCTGTTTATCACTAGATGATGGTGAAGATGAAGACGAGGATGAAGG
TGGAGGTGTTGATGAAGGCAAAGATTGTGACGCTGGGGAGGATGTAGAATCTTCAGTTTG
CATCCATTCAATAAATTGGCTATTCAAATCTTCATTAGCTGAAATTGCAACCGATTCATC
AGATTCAGGGTTAACACCAGATTGTTCATCTTTAACCCTTTCATCCAATTGTTTAGTAAT
TTTAACCGAGAATAATTTTGACTGTATAGAAACATCGTTATTCCAATTATCAGATTTGGT
TAACCGTTTAATCAACTTATCCCAA
>SRR341928_contig_30
TCAGTTCCTTGCGAAAACGTTTCCCTAAGCTAACAAAATTGGATGGAGTTGATTTACCTC
CAGCTATTGGATTCGATGTTGGTGATACCGATGACATCCCTCCATCATACGGTCATCATA
TTCCAAATGAGATTAAGAATTTTGTTGCCGAATTTTTAGACCAATATTTTAAGATATACG
ATTCTGATGATCGAAGACCAATGCTTGCTGCTTATCATGATCAAGCTGTTTTTTCTTACA
GTATTGGGAGAACTGATAACAAAGTTAATACATTCACTCAGTCAATGATTTCTGGCAGTC
GAAATTTATTGAGAATTCGAGACGATGGTGAATCAAAAACCAAACTGTTACATGTTGGAG
GTCAAGCAATTGTCGACGCCTTAGCAGCCATGCCACGGACTAAACATGCTCCATCTTTGA
TGAAAATTGATGTTCCCTTTTATTATCAACAAAACTTTTTCGTTGTGGTTGTGAATGGAG
TTTTTAAAGAGTTTACAAAAAAACAAGTACACACTCGAGCCTTTGGAAGAACTTTTCTCA
TTGTTCCTCAAGGTCAAGGGTTTGTCATAATTAATGATATACTAGTAATAACCAATGCCA
CAGTTGAACAAGTTCAACAATTTAGTAGAACGTTGGAAACTGATTCAATAATCAACTGTA
TCAAAGAAGATCGCTTTGGTTCAGATTGTCTTGAAAGTCTTTCTCTTGGTAGTTTGGGTG
ATCTCGGTTTCAATCAACAACAACAACAACTATTAATTCAACAACCATCGATACAAAGTC
AACCATTAATGTTGGATGATGCAAGTAAAGAAGCAATGGTTCAACAATTTTGCTCCATGA
CGAATATGAATCGACAATTTTCAGCCCAATGTCTTGCCGAAAACGCATTTGACTTGCAAA
AATCTTTCGACGTATTCAACCAATTAAACAAACAAGGAGCAATACCAGAAGCAGCTTTTC
AACAATGATTATTAATAATTCACACTCA
>SRR341928_contig_31
AAAGTATATAAATGTATTGTCTAATTTTCTAGGAAGTTATTAGTTGACAGTTTCTCATTG
TCATCATGATGAAGTTTTTAATTGTTGCTCTACTTCCTCTGATTGCTACTGTCCATGGAC
TTGACAATGGCCTTGCCCTTAAGCCTCCGATGGGCTGGTTATCATGGGCTCGATTTACTT
GTGTAACTGATTGTGCTAAATATCCTGATACTTGTATTCATGAAGATTTGTACAAACAAA
TGGGCGAGAAGTTGATTAAAGATGGCTACGTTGAACTTGGTTATGATATTGTGGCCATAG
ACGATTGTTGGTCAGAATATGAGAGAGACAATGAAACGAAGCGATTAGTTGCTGATAGAA
CTCGATTTCCAAGTGGAATTAAAGCTTTGGCTGATTGGATGCACTCGAAAGGACTTCGAC
TTGGTCTTTATGGGGACGTTGGTCCGTTGACTTGTGCAGGCTATCCTGCACAGAATGGAC
CTGGGGATGGCTTCTTCGATATCGATGCTCAAACATTTGCCGAATGGGGAGTCGATTCCT
TCAAATTTGATGGATGTTTCGAAGATCCTAAAAACTTTGATGTACTTTATCCCAAAATGG
CGACTGCTTTCAATAAGACCGGTGCTCCAATAATTTATCACTGCGAATGGCCATTGTATC
AATTCAACGCCAACATTACTCCCAATTATGAATCAATCTCAAAATACTGTAACATGTACA
GGAACCATGATGATGTTTGGGATTCATGGAGTAGTGTTTCCAGTATTATTCAATTCTATG
GAGATTATCAAGATACTTTCGGACGTTACAATGGACCTGGTATGTGGTTAGATCCTGACA
TGTTGATTATTGGTAACTTTGGATTATCTGAAACTCAATGGGAAACTCAAATGTCTTTCT
GGTCAATGTGGTCATCACCTTTGTACATGTCAAACGATTTACGAAGAATATCAAAAAGAG
CTAAAAAGATTCTTAAGAATCGTCGAGTGATCGAAGTGGATCAAGATAGTCTTGGTAAAA
TGGCTCGAAGAATGGTCTATGATAACCCTAAGGGCAAAGATCGTCATTTCGAAGCCTGGA
CCAAGGAAATGGCCCAAAGAGACGGTAAAACCATCTACGCCGTTCTTTACTACAACGATC
AACCTCTTGGTAATCCTGAATATTTCACCGTTCCAATGAAAACACTTCTTCCAAATGAAA
ATTCTGACTCTAAATTCAAAGTCGTCGACTTATGGGAAGAAGACGAAGACGACGCTCGAA
TCGGTACTTTCCAAATGTCCGATTCATTAGAGTTAATCGTTAATCCTTCCGGAGGCTCTC
GAATGGTTTTATTGACCCAAGTCTAAATTGTAAACAATCAACTGTACAGCTATTATATCC
TTTAATCATATCGAAATTAAATTTCCAATTTAAACCTTAAAATCTGCTTCAAATTTAATG
AAATACTTGTTGATTGATATTAGACATTAACAAGT
>SRR341928_contig_32
GGGATTGTGGTGACTAACTGTGATCTTTTTAAATATAATCTTTAAATTAGTGTTGAATGA
GTTTCAACTCTTGGTTTTGTTTTCTTTGTTCATTTCTCATTTTGTGAGTCAAGAATTTTT
CTCTGTCCATGAAGCTTTGGTCCTGGTTAACATCTTCATGGTTTCCATCAATGTTCCCCT
TAGCTAATCAACAAAGTTTACCTAATAAACGAGATTCATCTGAATCTAGTGATAGTGACG
ATGATTATTTCAACTTTTGGCCTCTCTGTAGTGTCCCTTTTGTTTACCATGAAATTGAAT
GTAGAAACACTTTAATACCTCGTCCTAGAAGTGGCCATAGAATCGTCGCTGATTCAAATG
GTAATATCTACTGCCTTGGTGGTTATAATCCTGAAGGATTAGCACGAGAGGATAGTCCTA
ATGCTTTGTTTAAAGAACTCTGGAAGTTTAATATAAGCACACTAATTTGGACCAAAATAA
ACATGTCTGGTGATCCACCACGTTTACTATGTTCATTTGGTGCTCTTTGTATTGATGACA
TGCTTTTTGTCCAAGGAGGTACCGGTGTACCTTTCGGTCGGGCAGGTTCCAATAAGCTTT
ATGTTTGCCAATTGTCAACTGGTTTTTGGAGAAAGTATAGTCTCAAAACGGATAATTATG
ATGTTCCTCCCAAATTTTATGGTCAAGCTTTGGTTTTTGATCCAGATGAGATGGCGATCT
ATTCAGTTGGTGGAACCTGTGGGCACGCTTATCACACAGGGGTCACCAAAATTAATCTAA
GAAACGGGAGTGCTGAGCTTATCTATTCATATAATAATCATGAGAATACTGGTAGCTATC
GACATGAGATTGCCTTACATAACAAACGAATCTACCAATTTGGTGGAGGAACTCAAGAAA
TTGATATTGGTTTCGAAAAGGTATTTTATTTTGATCTATCAGGTAAATGCTGGAGGTTTG
TGAAAACTTTTCCTGATCCAACTCATGGTTATCCAATTGCTCGTAAATTTCATGGTTTGG
TTACTCTGGACAATTTCGTTTTCATTATTGGAGGTGGTTATATTAATCCAACCGGAATAC
CCGTTGGTATAGACGATATTTGGAAATTTAATTTGGATACTTTTGAATGGACCTTAATTT
GTAAATTATCTCGACCCATTTATTTCCATTCAGCAGCAATTTCCCCAAATGGTTTATTAA
CCGTTTTCGGTGGTGTCCAATCAATTCAACAAGGAAATTCATTTAGGACCCAAAGGACAA
ACTCATTGTGCACAATTTGGCTACAAGTGCCTAAATTAGGTGAAATTGCGTGGATTGCAT
TTTTAAACAATTGTGCTGATGTAACCAAAATATCACAATCACAATTAATTGACATCGGTG
TACCACCTTCCTATGTAAACCGATTAATCAGTTAACCATGATAATGAACGATAAATCAAC
ATAAACACACACACACAACAATCAATGAGAGAGAAAGAGTGAGCTAAACATATGACTGTA
ATTAACTTGGAATCAATTCACACTCAAAAAAAGAGTCAATTATGTTACCTAATCAATTAA
TGATCAACAACATCAACATAATTCAACATCATTATCATCAACCATCAATCATCAATCATC
ACACTGATGATTTTGTATCACAATTAATTTTCCGATCG
>SRR341928_contig_33
CTTTCTTTTCCCTCTTTTCTCGTTGCCGATCCTCTTTCTCTTTTTCTCTTTTTTCATCTC
CCTCTTTCTCTCTCACGATTTATCTTCCAATTTTTGTTCTCTCTCTTTCTCTCTGTCTAT
TTGTTAACTCACTTCTTTTTTTCCCTCTTCCTCTTTCGTCCTCTGTCTTCGTCTCTTTCT
CTCTTTCTTTCATCTCTCACTCTTTTCACATAATAATATATAAACTTGATACCATCTTGC
TTTCAACCACACCCTACATGTCATCCATTTAATAAGTTACTGAGTTGAACAAAGTATTCA
TCCCAACGTCTTTTTTTCGTTTTTTGCTTTCCGTTTGTTCATCATCACTTTAACATTTAC
TTTCTGTCGTTATCTTTCTCTCTTTCTCTCTTTGTTTTTTATTAATTCTTTTTTCTCTCT
TGTCTGTCATATTAAATCAGTTGAATTTTTTTTCATTCATCTTTCTAAATTTCGTTGACA
TTGTTATATTTCTTTGTTCATCTAATCAACTAAAAAAAAATGCGTGAATGTATCTCAATC
CATGTTGGCCAAGCTGGTGTCCAAATGGGCAACGCTTGTTGGGAATTATATTGTTTGGAA
CATGGTATTCAACCTGATGGTCAAATGCCGAGTGACAAAACCATCGGTGGTGGTGATGAT
TCATTCAACACCTTCTTCTCCGAAACTGGATCTGGTAAACATGTACCCCGTGCTGTATAC
GTGGACTTAGAGCCAACTGTTGTTGATGAGGTTAGAACTGGTACTTACCGGCAATTATTC
CACCCGGAACAATTGATTACTGGTAAAGAAGATGCTGCCAACAACTATGCTCGTGGTCAT
TATACTATTGGTAAAGAAATTGTTGATTTGGTGCTTGACCGAATTAGGAAACTTTCCGAC
CAGTGTACCGGTCTTCAAGGTTTCTTGATTTTCCACAGTTTTGGAGGTGGTACTGGTTCT
GGTTTCACTTCACTTCTTATGGAAAGATTATCCGTTGATTATGGAAAAAAATCAAAATTG
GAATTCGCCATTTACCCCGCCCCTCAAGTGTCTACTGCTGTTGTTGAACCTTACAACAGT
ATTTTAACAACTCATACAACCCTTGAGCACTCTGATTGTGCTTTCATGGTAGATAACGAG
GCTATTTATGATATTTGCCGGCGAAATCTTGACATTGAACGGCCAACTTACACTAATCTC
AATCGCCTTATTGGCCAAATTGTTTCATCCATCACCGCATCCCTCCGATTTGATGGTGCA
TTAAATGTTGATCTGACTGAATTTCAAACTAATCTTGTCCCCTATCCCCGAATCCATTTC
CCCTTAGTTACTTATGCTCCTGTTATCTCTGCTGAAAAAGCTTACCATGAGCAATTGACT
GTTTCTGAAATCACAAATGCTTGCTTCGAACCAGCTAATCAAATGGTTAAATGTGACCCT
CGACATGGTAAATATATGGCTTGTTGTCTTCTTTACCGAGGAGACGTTGTTCCCAAAGAT
GTTAATGCTGCCATCGCTGCTATTAAGACAAAGAGGAGTATTCAATTCGTTGACTGGTGC
CCAACAGGTTTTAAGGTTGGAATCAACTATCAACCTCCAACTGTTGTTCCTGGTGGTGAT
CTAGCTAAAGTTCAACGAGCAGTCTGTATGCTATCCAATACTACAGCTATTGCTGAGGCT
TGGGCTCGACTTGATCACAAGTTTGACTTAATGTACGCCAAGAGAGCCTTCGTTCATTGG
TACGTTGGTGAAGGTATGGAGGAGGGCGAATTCTCTGAAGCTCGAGAAGATCTTGCAGCT
CTCGAAAAGGATTACGAAGAAGTGGGTCTCGATTCAAATGAGGCTGGTGATGATGAGGGA
GGCGAAGAATTTTAAAATCTACAATCTAACTAACAATCTAAAAAAAATTTTATTGCTACT
GCAACAACAACCAACCAAAAACAACGTTGTACTAAGAAAAAAAAATTCACCTTCATCCCA
AAATTTAACATCTAAAAAAAATAAAACAGAAACAAAATAAGATCTCTGAACACCATTAAA
AAAACGAGCCATTCCCCCC
>SRR341928_contig_34
CATTATTATTAATTAATTAACAATGTTTCAAACTGGGGGAAAAAAGTAGTAGTAGCAATA
TAAGTATTATTGTTGTTGGATAACAATTAGATGCACTTGAGATTTGATTAAATATATTAA
TTGTAATCAATATTGATAATAATTTTCCAATCAATTGAAATGATTTTCCAAAATCTTCTC
GGTAACTTCCCAAGTTTTAACAGCTAAATCAAAATCGGAGGCAAGGCGACTTGTATTCAT
TGGTTTACAGTCCATGAAATGTTTCCCTGTAACTGAATCAAGAGATTTATCTGTAGCCAA
GTAGATTAAAGTTTGAGCTCCTTGATCGGGTGTCCGAGAAATAATTGATTGGAAAGGTTT
CATTAAGAAGGATAAAGTTGGTCCAGTTAGATCTCCGGCTAAATGAGTGTTAACTGGCCC
AGGGCAGAAAGAGTTAACTGTGATGCCAAAATCTTTCAACATGGAACTTAAGTAATTAGT
TGTAAGAATATTGGCCAATTTACTTTTAGCATAAACAGTACGAAAAGAGTAATTTTTTTC
AGAATTTAAATTATCCAAATTTAAAGAGTAAATGAATCGATGAGCTGATGAGGCAGTGAA
AATTATTCTACCAGGAGAACTTGATTTAACCAAAGGTAATAATAATCGAGTAAAAAGCCA
TGGACCAAAGTGATTTACTTGCATAACTTGTTCGAAACCATCGATGGTGACCTTTCTTTT
AGGGTTACCGGCCATTCCAGCGTTGTTGATTAAAATGTCCAATCTATCAACCGATGAAAG
TATTGTGGATGCACATTGACGGACAGATTGAAGTGAAGTTAAATCAAGATGAACGGTTAA
CACTTTGTTACTTGTAAATGATTCAATTTCTCGGGCTAATTGATTTGCCTGATCAAGATT
ACGACAGGCGAGTATTAGTTTAGCTCCACGTTTAGCTAATTCGATGGCAGTTGATTTACC
AATTCCTTGGGTTGCACCAGTGATTAAAACAGTTTTACCTTCAACTTTATCATCGGTTGG
ACACTTAATCTTCTTGAAGGGATAAATAAAATAGAAACCATAACCAAGCATATCCCAAAA
GTTGACCAGTAATGACCAAAAGCAGCCTTTTCTTTGTCTGGGTTCCATAATTACAGTTAG
TTGATTAACAGCTTATACAAATAGACTCAAGTTTGGACGATGAAAAGGCAGAAAAAATTG
ATTAGTTGATTGTTACCAAGTTAACAGAGGGAAAAACAGAAAATGACTTCTAATACTTTG
AATCAACAGTCACACTAACTCACAGGATGAATTATCTATTCTTCCAGATTATGGAAC
>SRR341928_contig_35
TTGATTGCTAATTGAAACAGCAGCTATTCAATTAAATTTCTGTTCTCATCACTTCCTCTT
AATCATCCATAGACTGTTTCAATTAACATGTATCAACAGTTACCTGTTTATCTAATCATT
TGGTGTGTGACTGGAATTATATTGTTATCATGGTCCGATCAGGATTATCCGAATTGCGAT
AAAAAGTCCGTCTCGTCGATCGTTAAAAATGGGACTAATTATGCTCGAAAAGTTTTCCTT
GGTTGTGCCTTTCGATTCGGAGAGATCGCTAAATTTATCAACAAACGATCGGGTGAAGAT
GTAACAATTAAGTGTATCTCCAAGAATGAAAGTTTATCGGGTGATTTAATTGAATCTGGA
TCAATGTTCGTCCTCGATGTATTCAAGGAACCATTGGAATCGCTTGATTGGAAATGTACA
ATTAACGACACTTACAATCAAAAGATCACTTTAAAACCTTTCGACAATTACAAGAGTCAC
CAATCATTTAATTATCAATTAAATGATGCAGGCATTTACGATATGAGTCCAAGACTTGTC
TCCATGTGGAGTTAAATTGTAACAATCAACTTAAATTGTACAAAATTGAGGCAAAAAAAT
TAAGACCAACAATGTATATTTACAATGAGCCAATCAAACAAATAAACTCAATCATCAATG
ATTAAAAAAAAAAAAAAAATTAAGACCAACAATGTATATTTACAATGAGCC
>SRR341928_contig_36
TGATGATGAGGAAGTATCAGATGAGACAACACAGCCAACTGATTTACTGATTGCAGCCAC
TGAATCTAAATCAATATGTGAATCATCCTCATCTGAATTTAATGGACCATTGGTGATGAT
CAATTTATCAAAATATTTCCCTTCCAGAGCAAGTCCAGTCTTAATTGCTTCCCAACCCTC
GGCAATAACCGTAATTGACTCAGGATTACCTCCAAATAATTGAATATTTTCCTTAATCCA
GTCAAGAACTGCTTTGGTGTCATGATAGATTGCATTTTCCAATGAATCCTTGTCACCATT
TTGAATTAAACCAAACAAACCAGTACGATAATTAAAGGTAACAACAGTAACATCACCTAA
ACTGGCCAACACTTTACCATTGATTTGTCTAATATCGGTTGAAATGTGATTAAGATAAAG
TAAAACTGAACTTAATTTAGGTGAAGTTTTACTTGATTCGCTTGTTGATTGTTGTTGATC
TTCGGGTGACCAAATGTTCAAAAATAGACAATCTTCACTTTCATCAATAAAACGAGAACC
TTTTGACTTTTCGTGGTAATGACGATCCAAGCAAGAGCTTCTGTAGTTGCCAGCATAATA
CTGAAGGAAATTGGTACTACTCAAAGCGACCGGAGGTCTAAACCTTAAATCTCCCACCGG
TGGTTCGGCATAGGGAATACCAAGGAAGGTGTTGATTCGTTTACCAGAAAATTCCTCTTT
AATTCCCTCCAATCGGCTCCATTTTGTGGTCACTTGCGGCGGGTCCCAACCACAGATAAT
CAATGGATAAATGTAACACAATAATTGGTACATTATGATGGGCTAATTGCTGATGGAAAT
ACTAATCAATCCTTTGAGAAATAAACACTTTCACTGGTTAATTTAGTGTTAACAAGCCAA
TATTATGGAAAACTAATTACGCTGAACAACTAAACTTCATAAACCAACACAAATTGAAAA
GGAAACTTGTAAAATGATTTATTGATTATTTACTGATTCACT
>SRR341928_contig_37
CTAACATTCAAACCTCTCTTTCCTTTGATTTAATTGTCAAATGATGGAAACTGATTTAAT
CAAAAGAAAGAGAGGTTTGAATGTTAGAGAATGAAAATTTAAAAGGTTATTAACTAAATT
TCTTGATCGTTATCAGAATTATAGAAGAGATCGTCCCAAACGTAACAACGATAACGATCG
GGATTAATTCGTGTAATTATAGCTCTGTTGGAATTCAATTCCTTAATGTAAGGTATTACT
CGACCTTTGGAGGTCACTTGATAAGGAGTCCAATTAGCGTAACCTTCACGAACAAATCTC
GACCAAATTAACATTGCATTCGTTGATACTGAACGATCTTTATCATCATAGCCATGGCCT
TCGTAATGAGGAACACCGAAGTAGAAGAAGATATCAATTCCATGTCGGGTTCCGTATTTA
CGACCTGCGACCAATGGAGGTAAATTTTTCCTTGCAGGATTAATTGTATAACTAAAAAGT
GATAACCAAACGGGATTAGTTGAGGACATTTCGTCGGCAAAATGAAGAGTGGGACAAGTA
ATATACCAATCACCGACCATTCGTCTCATTGACAAGTCCATAAAAGCTAGAGAGGATTCC
TTGAAACCAGAAAGGTAAACCTTGGACAGATCAGAGGCCACGGTTTTGGGTGAAACGGAA
AATCGTTCTGGGAGTAAAGTTGGTGCTACGGAGAGAAGATAATTCTCATACGAGCCAAAG
GTCGCAACTCCCTTTCGTGGTAAATGATGTTCAATCACCGAAGCTTCATCGGTAACCAGA
GAGACGAAAATCGGAACTGATTTTGACCATTTACGAAGTTTATAAAGAGTTGTTATATTA
TGAGGAATTAAAGAATCGCCGGTGGTAACGAAAAATATTTCGGGCCTTTTAGTGTTCAAT
TTATCCTTTTCCATGGCCAAAGCTGATTGAGCCATTAAAAGTCGTACCGTTGGTGTGTTT
TGAAGACAGTTGATTACTTTTGAATCAACAGGTTGATCAGGTAATCGACATGAAAGATTC
AATGAGATAAGGTCACATCGCCGTTTTGCCAGGTCAGTTGGCTCAGTATAAATATCACTA
ATCACTCCAGAGTGAACAATTAAGCTCGAAATGTAGGGATTCAAGAGACCGTTAAGGAAA
AGTGAAGTAACCATATTACCACCGGAACTAAGGCCATTTACAGTTAACCGTTTAGGATCA
CCACCAAAGGCGTGGATATTATTGTAAACCCAATCAATGGCCATCAGGGAATCATAAAGA
CCCATGTTACCCGAAATCGATGAGTCGTCACAATAAAGCCAACCTAAAGCCCCAAGGCGA
AAGTTGAACGTTACCACGATAAACTCACCGGTGGAAGCTAATTGAGCTCCATCCATGAAT
TTAGAATCACCAGCAGATAACATAACCAAACCACCTCCATGAGCATAAACCATTACCGGA
AGTCCTTGTTTAGAATCAACCATTTTATTGGCCGATGATCGAGTTAAATCAAGCCAACTT
GAATTGGTTGATGATCTTTGGGGAATCCAAACATTTAGATAGAGACAATCTTCACTTCGG
ACAATCAGTTTACCGGCTCTTTTCATATCATTACCAACATAGGGTTCGGGACAAGCCGGT
GAATATTCAGTTGCATCAAGGGGATCATCCCATGGAGTTTGAAGAGGGACAGTGGGCTTG
AAACGATTAGGGCCCACCGGTGGTTCGGCATAGGGAATACTTAGATAGGTGTCAACCAAT
TTATCACCGATTCGCTCGGTGAATCCGGTGATTTTTCCCCATTCTGTGGTTACTTCAGGT
CTTGATAGTGTTGAACAATTAA
>SRR341928_contig_38
GTGTTTTCTTTTTTTTTTTGCTTGTTCTTTGAAACTTTTTTTAATGGTATTAACAATAAT
TATGGTTAATAATTGATTTAGTAAACTATTAAATTCGGTATGTAAATGATTAATAATTAG
CATCTAAAGAGGAAGAGGAAACAAAAAGGAAACACTTTTAACAAATGAAAAAAGAAAACA
CTAAACCAATAACAAAATAATTGTTTCTTTTGTTTATCCCCCACAATAAATTCTCATTGT
AATTAGTTAATTACGATGATTGTGATTTATTGATTATCTAATATAAATTGTCGTCTTTGT
CCTGTATCTCTGGAAGGCCACGTTAATATAACTCATACATTCACACAAAAAAGTAATTAG
AAAATGTAACCAATAGATAATTTTTGTTTTTCGTTTTGTTTTTCATTTACAATTAAAGGA
AAATTGAGTTTAAATTGATTGACCAGCAAAATCAGTTGATTGCTGATTATTCAAGAGGAA
TTGATTTTTTCTATTGGATTGTGATTGATTTGTTGCTTGGGAAACTAAATGGAAACTCAA
TTTTTCAATTGTAGTAAAATGAAAAAGTGAAAATTTTGATTAACATGATTTTGGCAAAAA
AAAAGTTGATTTTCGCGTGTTTTGTTTGTTTGTTTGTTGATTGTTATATTAATTGTTGAA
TTGTTGAAAAACTATGACAAGGATGGTGTTGATTGTTGTGTTGATGGTACTGCAAGTGGT
GATGATTGTGTTATTGTCGATGTTAGATTGTTGTTCTTAATTAGGTTTGTTGACGAAGAG
TAAACATCGGACTTTTCGTTATTGGTGGTTAGAGGTGAGACTGGTACTCGTTTGTATTCT
CGTCGAAATAAATTGTCGATATTGTCAAGATAATAAGTTCCAGGGAAAAGATTATCAATT
GGACCTTTGGGTGTATAAGGGCACAAATGGTGAGTCTCCTCTCGCAATTTAAGAGTCTCA
ACAAACTCTTGTGGTGATATTTTGGTTCGTTGTTTAAGGAGAACAGGTACCTCGCGAATT
CCATTGTACAATTTGTCCAAAGGTGAATTGGGTGTGGAATCAGGTGATATTTGTAAACAG
AACATGGAAGCAGCCATTCCTGAACCATAAGAGAATAATAATATTCTTTTACCAGCAATT
TCTTCCAAAGGTTTACTGAGGAAATAAGAAACAAGGCAAGAATAAAGTGAAGCGGTGTAC
ATGTTACCAACTTGAGTCGCCAATAACAATGATGATTGAGTTTTCTGTTTGTAAAGTTGC
GATGATTGAGAGATAAATTGTTTCTCCAAATCTCTGTCGAAATAAGTTTCCTCCAAATTA
ATTGATCGATATTTTTCACAACCTTTATAATAATTCTCATAATCAGGATCGTCATCGCAA
AGAAATTCGTTCAACGAAAGACGAGCAACCGATTTTTGGACCAATTTACAATAAGGTGAA
TGGAAAAGTAGCCCATCAAAATCATTAAGTCTCATTTTACCATTTAATGGACTGTCAATC
AATTTGGCAATTTTAGAATCACCATTAAGGCCACTACTACCGTTGACACTTTTAATCTGA
CCATTAATGGTCAACGCCTCCTTCCTGAGGACATTTTCATATTTAGATGAAAATAATTGG
TAGCATCGGTCAACTGCTTGCGTGTAGCAAATGATTGACTGTTTACCTTCAACTACCGGA
TACTCGGAGTCCATGTTGGGCTTATAAAAATCGTAAGTATGAGCCATATGACTTGCTCGT
GCTCCACGGACAAAGGCAAGTGGGGCATTGGGTCCAACTAACATGGCCACGGCACCAGCA
CCACCGGTTGGTCGAGCACTTCCAGAAGCATAAATGGCAATATCACCGGCAACAACAAGA
GCATATCGACCATCCCATGAACTTGATTCAATCCAATTAACGGCAGCGAAAAGAGCAGCA
GTCCCACCATAACAAGCGTTAGTTGTGTCAACACCTTCAACATCACCGTTTCCAGATTCT
TCGAAAAGTTTCATCAGAACCGTTTTAACAGATTTCGATTTGTCAACCAGTGTTTCAGTT
CCAACCATGAGGAATCCAACATCTCGAGGTGAGATACCGGTTTTCTCAAACAATCGATGG
GTCACTGTTAGGCAAAGAGATTGAATATCCTCTCGATCTGAACAAAATCCCATTCGAGTT
TGACCCAGGCCAATGGTGTATTTACCCTCGGAGACTCCGTCATATTTTTCCAATTCCGTT
TGATCAACAAAAACTGATGGAAAATACATTTCCATTGCTATGATACCCACATCACTTGTA
CGCTCAGAATCATGATGATAATTGGAGGTTAAATGACCATTAGTTGTCGTTGATGAAAGT
GCTGATGGCAATGATGATGATGGTCCATTAGCCTTGGGTCCACCATTGGTAACACAGTTA
GTTGATTGTGAAGACATCGGTTTCAATTTAAATTAAGATGAGTTGATTTAATCCGTTTGC
AGATAAAGCTAATGGTTCAATAGTAACAATATCTCACAGTCACACACTTATATTTGTTTT
AAGTTGAGAGAGAGACAGAGAAAAGGGGAGAGATAACAAAACAAATTCTGATGATGATGA
TTTATCTAATTGTATTGAATTGAAATGTTATTTTGAGAAGCAAATTAAATGAAAACAAAT

>SRR341928_contig_39
CTCGGGTGAATTTTAATTGTTTACTTTAACTCTTTAATTTTGTTTTATTTCAATTGATTT
GGAATTTGTTTGATCAGTTTATTAAATTTTATTGTCTTGTCGAGTTTCTGCTGATTGTGA
TTGTTGCTATTTTTGCTTCTTTTTTTTCTGTTCTCTTGTGTTGAGTGTAAACATGGCGGA
CGATTATGAGGATCGTGAGGAAATTTTTGATGATTTTGATGAAGAGCCACCGGCCGATGA
GGCCATGGAGGCGGATAATTTTGATGTTCTAGATGCTCCTGGGGGCACTGAAACTGGGCG
ACAGAATATCAATAGAGTGACCACTCCCTATCTTACTAAATATGAAAGAGCAAGAGTTAT
TGGCACTCGTGCCTTACAAATTGCCATGTGTGCACCGATTATGGTTGAACTTGATGGAGA
AACTGACCCTCTGGACATTGCACTTAAAGAGTTAAAAGCCAGGAAAATTCCTATTATCAT
CCGTCGATATTTACCTGATGGTTCATATGAAGATTGGGGAATCAACGAATTGATTATGAC
TGAGTAATTTGCTTGTTGAAGTCATTCAACAAGATGAACACATTAACACTCAACTCTGAG
AAAATGAATTAATTATTGGCCGTTTGTGAGCAAAAGTTTTGCTTCTTAATTCCGTTCATT
GGTTTGCTCTATTCCTCGATAATTTAGTTCTCATCAACTTTCAAACTCTCTCATTATCAT
AAAACAAAAGAAAAATAGATTCGATTCTGTAATGGTTAATGTCTAGGATTTCCCGTTGTC
GTTAGAATTTATTTCCACATTGAACATAATCAACATATTTTTTTTGTAATAAATAATTTT
TCTTCTTCAATTCATTAAAAAGGTCACGGCCGATTCACTTGTACATTCAAAAGTTTTATC
TTGATCGTTCAAATTAATAATTTATCGCGCAAACGAATGCAAAGAAATGATGCTTTCAGG
TCTTGCAAACGATTCAGTGGATTGTGGATTTCAAACGAAAAGAAAATTTTGTTTAATTGA
TTTTAGAAAAAATTTGTTGGTGAGTGTAAAGGATCATCATTATTGCTAAGAAGTGTTAAT
CCTCTTGATATCTCTTTACACATCGCGCTGATGTCATCAGCTTTGTTCTCGGATGCTGGT
GAAGCTTCTGGAATGGGTGCAACTGTTAAATTGCCATTAGCTCGAGGATTGACTGAGAAA
TTATCAGATGAGGATGATTCCAATGAATGAGATCTTGTCCGTTCCAGATTAGATGGAAGA
TCATTAAGTCGCAATGATAATTGCCGTTTAAATGGTGATGTTTGGCTTAATCCACCGAGT
CCTCGGTAAGATCCTTGTCGCTGTAAGAGTTGAGGAGTAGCATGTGGCCTTTCAATAGCG
TAAGGATTATAAACTGGTTTTAATGGTGGTGGTTCTGAAGGTTTAATGGCTTGAACATCC
GTAAGTCTTTCAGTGAGTGAAACTTGTCTAAATGATCCAGTCCGAGTAAATGTTGACGTT
TTATTATCAAAATTCATAGAAACCAGTTCTTTGTCTCGTTTTTGTTTCCTTTCAAGACAA
ACCGCAAAGGCACACCCAACTGCATGACTTAATCGATCCCCTGAATCTTTACGAGCATGG
AAACCATGGCACATCCAACGACGAGTTGTACCATCTCGACAAACATAAGAAAATCCTTTG
TCATTATTACGATCCGGAGCACAGAATGATACCTTCTCGATAGTTTGATCTACAAGAAGT
CCTTTGGTCTCTTCGTCCACAACCCTTAAGCCGTCGCCAGTAACAAAAAGTGTACCTTTG
ATAGGTCGACGTCGAGAAGCCCGTAAAAGTTTCAGTGCTTCTTCACAAATATGCATTCCT
CTTGAATCGAAAACTTCAACACAACCCAAATATTTAACAGGGAATGAACATGAGCCACTA
CGAACTGCTTGTTCATCTGCTTGCCATTGATGAGGTTTACTGCTCTCTGTGATGTGATGG
TCCTTCTTTTTCCGAAAACTTCGGCGGAAACTTTTCCTTAATGTGTCCATCA
>SRR341928_contig_40
TTTCCTTAATGTGTCCATCACTGGACGGTTAAAATGATTCGTAGTCACTGGTGCTGGTGG
TTGTCGATTAAATGTTTCATTGGGTGTATTCTCATTGAGGAAAAGTGTTGGTTGATGTAC
TGGTTTGTTGCCCATGATGATGATTATCTCAATTGATTGATTCAAGTATTTCTGGTGTTT
ATTTGGATGTTAGACTGGAGGTTATTTAGATTTAATGGTGAGAAGACGAAAAGCAAATGG
TAATTAAAAATGAAGTTTTTATGGTGGTGATGATATCTTGTTGTTCCCTTTTGTTGATAA
TGGTAAGATAATCACAATTAAGATTGGCACT
>SRR341928_contig_41
AACTTTGTGATCAATTTTCCTGTTAACAGGGATAAAGAAAAGATCAAGAAATTAAGTATT
ATGAGCAATTAAAGTGTATAATTAAGAATAGTAATTAGCGTAATTAGAATGGCCGAAGCA
CCAGCAAGGTAGCGCCAGTGATCTTGTTGCAGGTATTTTCGCAGGTAAGCCCGAAAAACG
AAAAGCACCGAACCGAGAGAAGCGATAAGTGCGTACATTGGTCCGGCCTTTGGTGCTTTG
AGTGGACTCTTTTTGGACAGTTTAAGAGATCGAGTGGCAAACGCAGCGTCGATCCTTTCA
TTGACCGTCATGATCGCTTTTCGAGCGCCCGACCATTTATGTGGACCCTCAATACGATAC
TGGTAAGGTAAACAAGGTCCAAAGTAAAGTTTGTACCAAAACGCGGGATCGGTGAAAAAA
TATTTCCACAGGTTAGGCTTAGCTCCATATTGTTCAGCAATTTCGTCCATGTAATTGACC
CAATCGATTTGCATGGTGTGTCGTGGACCTTTAAAATATCGTGACTCGATTTCGGCATTT
TTCTCGTCGATATCCTTCATCATTACAGGTACACTTGGTAATCTACATCTACCTTTCATG
AGTTGAACAAACCAGCGGGACTGTTGTTCAGAGACTGGGATAGCTGGTCCAACGGCTTGG
ATCAAGCCGATGAGTCCAAGGGTGTGAGGGTGTTTTAGTTTTGGTGGGAACATGTATTTG
TAAAGTTCAACATGATTCTCAGAGGTCCAGACGATTGATGAATCAAGGAAGGGAAATGAA
ACCTCATATCCTGTGGCCAGAATGACGGAATCACATTTAGTCACCTTGGATTCACCTTCG
AAGATGATTCCGTCCTCGGTAAACTCTTGAATATCATTTTTAAGTACAACGGTTCCTGAA
AGTATCCGGTTGGGTAAAGCATCGTTGACCATTGGGTGCTGACCAAAGACTCGATGATCG
GGTTCTACTCGATATAATTTATGGTCAAATCGGTCGTTCAAATAGTGCTCAACGAAGCTG
CACTTCACCCTGTAAGGTGTGTAATTGAATAAAGTGAAACAAAATCGAGTAATAAATTCA
GAATCAAAGGGATTTCCTTGTGGACCAACTCGCCATAAAATCCAAGCTCCTCGTCGAGTG
GAAAGATACACCTTCTTGGAAAACATTGAGAGCTCAACTGCAGCATCGCCACCAGAATTA
CCGATTCCAACAACGACAACGGTTTCGTTTTCAAATGGGTTCGGCTTTTTGTATCCATGT
GTATGGATTATACGACCTTTGAATTTCTCTTCCCCTTTGAATGTTGGTCGTAAGGGTTTA
ACGTGATGTCCAGTGCAGACCATTACCCCGTCGAATACTTTGCTTTTAATCTCCTTGGTT
TTGAGATGTTGACTTGTGACCTTCCAACGTCCAGTGGCTTCGTAATCCTCAGCGGGTTCA
ACTTTAATCACTTTGGTTTCAAATTCAATAAATTTTCGGACACCAAAGTGTTCAGCATAC
ATTTCAAAATATTGATACATCGCTGTGTTGTGCATGTAATTGGCAAATTCTGCCGGTGGA
GGATAATCCGAGTAGGCGGACATTTCTTTCGACGAGTTGATGATTGTTGACCTCATCACA
GAAGCTAATCCATCGACATCATCATCTCGATATTTCCATAAACCACCAAGGAAATTTGAT
TGTTCATAACAAACAACATTGAAATTTTCTTCACGACAAACTTTAATTGCGTTGATTCCG
GTGGCCCCACTTCCGATAATACAAATGGTTGGACCTTCACTTGTTGTCGCCATATTAGAT
GACCAAAGATGGCGATATAACTGTTGAAAATAAACACAAATTCACAAAAACGGCGATATT
TCAAATCACTGATGTTGATAGTAAACAAAATCAACTATCACCGGATAAACAAAAAGTGTA
TCAGGATGTGTAAAGTTGATTATGTTTCTGATTGAATTAAGGTTTGAGTTTTTTTTTACA
CAACAATTTAGCTGTTTGATGGTAACACAAGTTATTTATATTTTTCTGATTATTCGTTGA
TTGCTACAGGCAACAGAAGAATAAGAAAATAAAAGGTAACCAGTGAGGAACCCGAAAAAA
AGATGATGATCAAGTTGGTAACCAGAAAACTCAAAC
>SRR341928_contig_42
GCTATTTCCGTTTTCTGACTCGGTAAGTGTTTGAATTTTTTTTTGGTTTGATAACCAATT
GTTTGGACAATTAATTAGTGTTTTTTAATTTAATTCTGTGGTGTTTTTGGTTAATTAATT
TAAGTATTTTCCTCTAAAGTTTCCACAATGAGTGATAAGAAGGAAAAGAAACCTAAAGCC
GCTCTCCCCGTACAAGCTGAGGTTAAACCAAAAGATGACAAGGAGAAAAAGGTTAAGAAA
ATTGTGAAAAAACGTGTAGCAGCCAAACCCGGTCGCCTCTACGTCAAAGCTGTTTTCCTT
GGATTCAAAAGAAGCCTTCGTAATCAACGTGAACATACCTCATTGTTGAGAATTGATGGT
GTTACCAAGAGAAAAGACGCCAGATTCTATGTTGGTAAACGGTGTTGTTTCATGTACCAA
GCTAAGAACAGGACAACCGTTCCCTTAAGAAAAGGAAAATACACAAAGGTTAGATGTATC
TGGGGAAAAGTCACCCGAGAGCATGGTAACTCTGGAGTTGTTCGTGCTAAATTCAAGAAG
AATTTACCAGCTAAGGCTATGGGAAGACGTATCAGAATTATGCTTTGGCCAAGTTTAATC
TAGACTTTGATTAATTTTCTTGATGAACCTCTATAAATTAAGCAAAGTCTAGATTAAACT
TGGCCAAAGCATAATTCTGATACGTCTTCCCATAGCCTTAGCT
>SRR341928_contig_43
TATTGTGTACAAAGTTATTTAAGATAAAAAAGCTGCGTTAATTTAAATAACTTTGTACAC
AATATTGTCTTATAAGGGATAGAGAGAGAGAGAGAGAGATGATTACATGGAGAGAAAGAG
AGAGATAAGTGATATATGAAGAAAGAAATAGAATAGAGGGATTTGCGCTCCAAGGCAGAC
TGAGATTTTGCGCGAAAATTGTTGCTGGTATTGTAATTGAAGATTAAAGGTAAGCAAAGA
AATAGAGAGTTGATGCTAGATGATGATGATGATGATGACGACGATGAAGTTGATGATGAT
AAGTGAAGATTGAGAGGAGAATAGTGAAATGGAAGAATAGAGGGTGAAAGGAGATTGATC
AGACTGGCTAAGATGATGTGGTCATTTTTGTTTTTGTTGAGTTGATTAGGAAGGAGGAGG
AGGGGGAAAGGTCGCTGAAATTAGTCAATACTTGATCAGCGTCAAAAAAACTTAGTAAAT
GCGACTATGCGTTTTTTTTGTAGTAGTAGTTGTTGTTGGACATGATGGACACTTTTTACA
ATGATAATAAAGGTATATGAGAAAAAGAGATAGAATTGATAGAGTCATAGAGAGAGAAAT
AGAGTGAAAGAGAAGAAGAGACAATCGTTTTTCTTTTGACTGGTAAAATCAGACTTGGGA
GTTGGTGAGTTGATAATACACTTTTACTTTGAGTCCATTTACTGCTGAAGGAAAAACTGT
CTCTCTGTCGTGTTAAATCAGCTGATCATTAGAATCCCGATACTTGGAGTGCCAATATCT
TTCCGAGTGTGTTTGCCTCGAGTGTTTTTCATATGCCTTGTACCAACATGAACATCTCCA
TACATTGAAAAGAAAAAAATTTCACAAAGACGATGGTAAACCTTGTTTGCTTTTTAGTCT
TCACTTGTTGTTGATGTTGGTGATTTATGGTGGTGGCAAAAATGATCAGTCGGTGTTGAT
ATTTTCCACTCCTCTGGGTCTGATCGCTGGGTTGATGTTTCTTGCATTGCTTTTAGACGA
ATTTGTTGATCGACAAAAAATGATTCAATTTTCCCTTCGTCTTCTGGCAATTAATTTAGC
ACTTTGTTAAATTGTAAGCTAAGAATATGTGTAAAAAAAATCGTTCGCTTGGATTTTTTT
TTGTTTTTTTTCTTTGCTTGCTCTTTGTGTATGTTACCGCTTCACATAATTTGGCGAAGA
TGATTTGATTAAGGTAAATAATATAATAATAATATATATGAACAAAATTAGATAATTAAT
TATTTACTAAGAGCTTAATCTCGCTCTTTTAGTGTGAGCCAAGTTTCCCTCGTCTCCATT
GTCTTCCTCATCTGAATCTTCATCAGGATAATCCACTAGGCCTCCCTTACGAGTGGTTTG
AACTTCCACATGAGGTAAACTAGGTGATGTCTGTGAGGCAGTTAATGGAGTTGTCCTACG
AGGGCTCGTTGATCTATTCATTGTTTTCACATCAAGATCATTATATTTTTTAACATTTTC
TAAATCTGCATAAGATAAACTTAAAGTTGACTTTTTTTCAGATATCTTCTTGTTGAATTG
GTCAAATTCAGCTTCTAGTTTATAGCTTAATGATCCTTGTAGATTATTGTCCATTCCATC
TTCCTCTTCGTCATTGTTAAACCATATTTCTTCATCTTCATCCAATTGACGTGGATCACG
TCTAAACCTTTCATTTCTCATAATAACTGGTGAGCTTTCTAACGAATTTCTATCTTTTAG
TTTATCTTGATATTGTTCGTAATGTTGCCGTAATCCTTTAAAGGTTCCAACGTATTGAAT
TTGGTCCAAGTATTTACCAAAAACCTCCACAATATGCACACAGAGAGATTTAATCTCTTC
CGTCTTAATGAATTCAAACACTTCAATTATTGCAGAATCAAGAAGGTTATAACGTCCATT
GTTTTGTTTAAAGGCTTCAACAACCGGTGCAAATAGATTAGCATTTATTATATGTCGATT
GTAAAATTCATCTTTTAAACCGATAATCTTGCGCAGAAATCGAAGTGCGCTGAGCACCAG
GAATGTGTGTCTTGACATCATGAGAACCAATATTTCCTTTAGAAGTTCACGTTGAATAAT
ATAATTTCTAATATGATACAAATGATGTTCGACACAGAATGACATTAATTCAAGAATTAT
ACTTAGAAGCTGAGCCATTCTACCATCCTCTCTGATCGGTCTCTCATCTGATGTAGCTGC
TAAAACAGGAGCAACCAACACATGCATACAGTGTTTGTAAAAATAGACAAGAAAGTCGTT
TTTCTCTGATTTATTGACAGCGGAGGCAGTAATCATATTCTCGGGATCCAAGAGAAGCCG
TAATATACTTGATAATTGAACTGCCATCCCTAGATCAGGGTCGGGGTCACAGATCATTTG
ATCAATCATTACATTGATAATATACTGATCCTCATCACAGTTTCCTTCTTGTTTAAGGGC
ATATTCTCGAACCATAGATGGACTATATTCAACAACATAGGTTAATATATCAACAGACGC
TGATCGAATCGCAATGTTATCCAGCGAAAGGGTTACTTCGAGGGTTTGGAGCACTCCAAG
GGTTGAAAGGGCTTTGAAGAAATTTTCTCTTGCTTGAGGTTGTAAGGTTTGGGAAAATGT
ACAAAATTCTTTAAGAAAGAGAACAAGATCTTTCCTTTTATCTACATTGGTAGATTCATC
GGTTATTTGAGCGAACAGTTCACGTAAAAATTTATCATCCTCTTGTATTAAAGAAACAAT
TTCAACCTTATTGAAGAATATAAAAGAACTAAGGGTGGATAGCATATTTTCTTCGAAAAC
TGTTGGTGTTGGTAGGACAACATCTTGAATATATTGCACTCTATAGGTTTGATGAATCTT
GTTAATTAATTCAGCATTTCCAAAGGGTATTACTTCTTTAAACCGGGAAACAGATTTAAG
ATATTCTCTATGTCGTTTGGGTTGTGGTTGATTGGGATCATATTCGAAAACACCGATAAC
GTCGAAAAGTGTCTCTTCTCCAAGCATTACTTCAAAAAGAGGATTCTTATTGAGTAAGAA
TACATTCTTAAAAATTTCATGCAGCTTATGGAGAGATTTAACATTATGGGTTTCCTCACA
TTGATGAAAAAGTTTTAAAAGCTTTTTAATATAATCTTCATTTTCCAGTGCCAAAGCGAG
TCGCTCTCTTTTCATTGGGTGAACAAGACAACTGGCGATTAGTTCATTTAATTCTTCTAA
TTTATCCACTTCACATGGAGGTAATTCAATGGCATCAGAAGTTTCTTCAAAACGTTCATC
TTCTTCTTCCATTGGTTCTTGAGTATGATCAACTGATGGATCTTTACCCTGAATTTGACA
TATTTTCGCCCATATCTCGTCACATCCTACTTTTTCTTGAAAACTAAGAGCTAAGTCATA
ATTGTCACCTTCAGACCAAACAATTAAGGTATCCTGTTGCTTTTGATAGGCGGTATCAGG
TTGAATTCTTGACTCGAGAAGGGTAGACCCATCTGACTCGGCTCTGACTAAAAGAGACAT
TCCTTTCAAACGGTCAACATACGAAGATGATACATGACCAGTCCCTTTATCATCCCATTG
ACGATCTGCATTCAAAGCATAAAGTTTAACCCGACGTCGGGTATCTGTCATCTTGAAGTC
CGAGATGCTTTGTTATGGATTAGTATTTTTGGTTCTTTAGTTTAAATACAAAAAGAAAAG
AAAAAGTGATTACTTTTAAAGGTGAATTGTTGTACACTCGTTAAAAGACAATTTAATTAA
CACAAAAGAAATAATTATTTCTCTATTAAAATTAACTATTTTAAACACCGAGGTGAAGAT
TTCAACAACAT
>SRR341928_contig_44
AACCAATATGAATTATCAACGAGAAGAGTATGACATTGAAGCGGGATATTATCTCCATAG
GGAGAAACTTGGTGAAGGTGGTTTCAGTAAAGTTCGGTTAGCTACTCATCTTTTGACTGG
TCAAAAAGTGGCTGTTAAGTGTATGGACAAAACTAAACTTGGTGAAGATTTATTTCGTGT
GAAAACCGAGATTAATGCTCTTAAAACTCTTGATCATCAGCATATTGCTAAACTGTTACA
AGTCATTGAAACAGAACAAATGATTTATCTTGTTTTAGAGTATTGTAGCGGCGGTGAACT
TTTTGATTATATTGTTTCTAAAAATCGATTAAGTGAAAAAGAATCTCAGGAAATTATGGG
CTGTCTTGTCCATTGTTTAGCTTATCTTCATTCCAACGGCTTTGCTCATCGTGATCTCAA
ACCAGAAAATATACTTTTCGACAAAAATCATAAAATCAAACTAATTGATTTTGGATTAGC
TGCTCAGTCCAAAGATAATCCACAAAATTTACAAAACCTACGAACATGTTGTGGTAGTCC
AGCTTATGCAGCTCCTGAACTCATATCAGGTAATATTTATTCTGGACCTGCAGTTGATGT
TTGGAGTGCTGGAGTTATACTTTATGCTCTTCTTGTTGGACAACTTCCTTTTGATGATGA
TAACATGGGAAATCTTTACAAAAAGATTCAGGCTGGCAAGTTTAGTATGCCTAGTTGGTT
ATCACCCGAGGCCAAAAGTCTCATCCAATCAATGATCCAAGTTGATCCTAAAAAGCGGGT
CACTGTTAGAGAGCTTCTCGAAAATCCTTGGATCAAGGCTTATTTGCCCAACCAAAGTGT
TGAAGTCCAAAAAAATGTTTTCGACGAAGAGGTTTTATGGCAAGTTCACAAATATTTTCC
TACTCTGAGTTACACAGAATTGAGATCAAATATTATTCGTAAATTTGGCTATCAAACAGC
AACCTATTGGTTGCTCAAAGAGAAAAAGCGACATGGACTTAAGAGTCCTCTTGCAAATAT
TCCCAGAAATTTAGCTGTCGCTACTCCTCCTCGAACAACACCAAAGACTGTTACTACTCC
AGTTTCTGTTAATACTCCAACTCGTAGAACTCCTAAAGTCATAATTAGAGCCAAAATTGA
CGAAGTTCAAGCTTTCAAGACGCCTAAACTTTCAACTTTCAAACCTAAAGGGTCAGAAAA
TCAGAATACACCTCAAAGTCTCAACACTTCTGGTTCTGGTCCAAACACTCCGAACTCCAA
GATACCAATCTACCTTAAATCTGGAGAAAGAGGTTCATCTCCCTTAGCCGTTGTCGCTAA
TACACCTA
>SRR341928_contig_45
AAAGTTTCTCATCGAAATTCATTCATTTCTTCAACTCAAATCTGATCAACTCAGTAAAAA
TGAATTTCACTTATTTCGTTACACTCTCTCTGCTCGTGGTGTTGATCGTCAATAACGGTC
AATGTGCTTCAATTTTGTCTGCACAGCCTGTTGGTGAAAAAGCCGATAGTTCAATCGTGT
TAAATTATCGTTATGTTGAAGATTGGGAAGATTTCGTCTTACTCAATGTAAATGCTACAG
AAACTGGACCAAAACAAATAGAAAGCTGTAGTTTGTCATTACAAAGTCAACACGATGTCA
AAGGCAAATTATACTGGAGCTCAGCTTTTGATTATGCTGTTATCCACAGTTCTCGACTTG
AATCTGAGAACAAGATCGTTTTCAGTGTCTTGGTCAAGGATGTAAAACCATCTCCAAATT
ATCGAATCACCGCTGTATGTAAGCATTCGGATGGTATGTTAACTTTGGCAGATAATCTCG
ACTTTAAAATACATTCCACTATGTCCAAGGCTCGCATTATGTTTGCGCAACCAATTCATG
TTGAGGACAGTTCGTCAATAGTTCTAAATTATAAATTTGATAGTATATTGGAAGATTATA
TTGCACTCACTTTGAATGCCACTGAGACTAGATCGAAAATAGTAAAATCCTGTAGCTTAT
CCGTTGAAAAAAGCGCTGATGGCAAAAAACATTGGACTCCCACGATTGATTATTCTATCA
CTGACTATTCTCGGCCTGAATTTGAGAACAAGTTTATATTCAACATACAACTCAAACATC
TTAAGCCATCGCCAGTCTACCGATTTACCGTTTTCTGCATCCATTATGATCTTTCAATGA
CCTCTTCGGATAATCTTGACATCGATGTAGATTCCATTGAATACTAGTTATAACTATTAA
TAAATAATTCATGTTAT
>SRR341928_contig_46
GAAAAAAATAATTGGCTGTACCTTATCTGTTAAAAAAGCTGTTGATGACGAAGATTGGAC
TCCAACGATTGATTATTCTATCACTGATGCTTCTCTACTTAGAATTGAAAATAAATTCAA
ATTTGAGATACAACTCAAACATCTTAAGCCATCACCACAATACCGATTCACCGTTTTCTG
CATTCATCAGGATCTCTCAATGACCTCTTCGGATAATCTTGACATCAATGTAGATTCCAT
TGAATACTAGATATAACTAAATAATTCATGTTATCTTAT
>SRR341928_contig_47
TAAATGGAAACCCAATTTAATTGATGTAGTTGTTGTTGTTGTTTACAAGTTGATTTTTTT
TTGACATACAAATAGGAGGGGATGAAGTTTTGATGTAAAAGATGAAGGAAAAAAAAACGA
TAATGAACATTATTTTTTTTTGTTTGTATTGATATTTTGCTTTATGATGATATTTTGGTT
AGATTGTAGTAGTTTTGGATGATGATTGTGTTAGATGGTTTTCGATTCCATGATTATTTG
ATTATTTCAACTTGATGACTCTTTTAATCCTTCGGATCATCACATCGACAAAGTTGTTGT
CCTTGATTGAATTTTGAATTTTTGAGAAAAATAAATCACTAACTATTCCAGCTGATTCAG
CTTTAAGTTTATTTACTTCTGCTCGTTGTTCTGAATTTACTTCCAACATGTTGAAATAAA
GGTTAAGATGATGCCAGACTAAATAGAGACTCGCCTCGATCATTGGGATGAAATCTTTCG
AGTTGGAACATTTTTCAACATTTTCATCAATAATGAGAACCAATGAACCGAGTGTTGGTG
GATCAACATTGGCAAATGAAATACGATAATTCCAAGTTGGAGTTAAAATAGGGATCAGTT
CATTTTGTGAACAAATTTTAACATAACCTATCAGGATGTTTGTAACTATTTTACTTTCAT
TTGTATCAATAACACCAAGGTAATTGTTTAATAGACACATGTAAGACCTTTGAAGTGGTT
TACTGACATAATGGACTAATTTTGATAAAAGACCAGTAATCAAAGTTAATATAGTTAAAC
GTTCATTTGTATTTTTAATTTCGGATGCCATTCGGATGATATCACAAAGTACGGATCCTC
GAATGGTGAAAAATTGGGAAAAATTTTCGTAAGATTGACGATCATTGGTGGTGCATAAAA
CTAACAATAATCTCAAAACGGAGACAAACATTTTGTAACATATGTCACTTTGGTTAAGGA
GAACGGGGAACAGTTCAAAAGATGTAAATGAGGATAAAGTTTCAATAATTCCAGCGTGAG
TGACAATACGAACACCAGTAGCATCGGTACAAATTTTCATCAACAGAGCCATTTTAGAAT
CAAATGCATAAAAAGCTTTACAATGAACGTCAAATTTTTGGCCTACGATTTCCTTGTCGT
CGCCTTTTAAACTTTCCACAAGTAATTTCAAGGTTCCATCATTTGAAAGATCTCGAGCCC
ATGTTAGTTCACTTTCACTGAGAATAGACATGGCGAGAACTTTGGTAACCTCATGTCCGG
ATAAAACATCTTTACATAGTTTTTTCAATAATCGAGAACCAATTTTAAGGTCATACAGGA
ATGCTGAGGGAAGAAGACGATATAAATGTAATAAGGTAGCGTAAAAGTTAACTCGAGCTC
TTTTATGTTGATTCCAAAGGGAATTGGAAGATGTTGATTCCATAAGAGACATGATTCCTC
TGGCAACTCCTCCAATTTGATTGTTCATTGATGCTTCCGGTTTGACTGAAGTAAGTGAAG
ATGAAGAGAGAAGCATAACTGATGAAATGGGAGTTATCAGTGTGGCAACAGTGTCCGGAG
AAATTGCTCTAGATAATAATTCTTGAAGTATTTCCATTAATATACGTGGTTTAACGGGTT
GTGGATAAATGTCCAAACATTTAACCGAGATCACAGTTTCAGTCAGTTCTCTCCAACCTT
CAAAGTAAAGGGTATTCGAGTTGAGTTGCTCTTGAGAACCATTTAAAGCCATGGCATATT
GAAGAATCATTTGAATTTCATTTTGAATTAGATTAGTTTGAACAACTCCTAATTGTAAAC
CAACCATGTTCACTTCTGAAAGTAGCTTTTGGTGTAAAATTTTGACATCAATTACATTAT
CTGGTGGTGAGCTACATTCTGAGAAAGTTTTCCAAAGTTCATTGCAATCGAAAAACTCCC
ATTGAGACATTTCCGGATGTTGATGTTTAAAAACCATTTCTGGTGAAAAATCGATCAATT
TTTTGTCTCCATTTTCACCGAGAATCTTTTTAATGTAACCATCTCGATTAGATTTTAAAT
TACTTTCAGCTGTGGTTTTAAGTTCAATGGCAAGTATCCTTAAGAACCAGGCAATCTCGG
AAACATTTTCCATGGTTAACCATTTATTTTGTCGGATTGATCTTTGTTTTTGTAAAGTAT
CCAAAAATTGGTCGATAAGTTCATAACTTGTACGAAGGAAACGTAATACATTATCCGATA
TTTCCACATCATTACAGAGAGTATAAATTATTTCCATGCAAATTGCTCTCTTTTTGGGAT
TTTCATCTACATTGTCTATTAATCCAAGCATCGCATGAAGTGAATTAAATGTTTGCCCCA
AAGAACCAGGAACACGAAGGTTACTTTTATTACGATCGAAACCCAATATTCTGTGAGAGA
AACCATAGACCCCTGGTAAAGAGTCTCGTTTAACACAAGTCAAGATGAATTTTAAGCTTT
CAATACACAATTCATCTTCTTCAGCCTCCAAACAGTCAACAAACCCATGGATGAAATAAT
CTTCATGATGTTCACTGAAAGGGCGTATTTGAAGTAACATACGCTCTGAGATTTGATGAT
CTGAACGGACTAGATTCTGAAGTAAACGAAGACTTTCAACTTGAACGGGAATCGATGGCA
GTGAGATTACCTTGATTAAGGTGGCAAGTCTATCAATGTTTCCAGTTCGATGATTAACAT
TGGAAAATAGAGAGGCGAGAGTGAGAAGCATTGCCGATGGATACCCAGGAAGAGTGTGAA
TATTTCGGATGAAATCTGCTTCTTTCAAGGCAACAAGGTTTAATAACTTCAATCCATTGA
GAATACATTGTTCATATAACTCGAAATTTTTGTGATCCGGTTCAACTCCTCCACCAGGTT
CTGGACCGAACATGTAGACAATATCTTCAATCATTTCCATTATACAGGTGAAGAGAACAT
TTTCTTGAAGTAATTGCCACATTACTGAGAAAGCTGCTTTTAAACCGGGAACATCTTTAA
GTGGATCAAATATTTCTAGTATGTCACATAAAATGTAAAGAGAGTCACGTTTAATTGTCC
AATTTTCCTCTGGTATTTTGTAGAAACGATGGTTACATTTGAGAAGAATGGAATTTATAA
TAAATTCGGCACAGTCAAAGAGAGCAAATTGATGAGCGGGTTGACGATTGTAACGTATAT
GCTTAACCAGGGAATGAATTGCTGAAAGAAATGAAATGGTTATTGGATACTCTTCATTTC
TTGGTTCAATGTCTTCAACTTCCAAAGCAATTCCACTTTGCCATGTAACTTGACGTCGAG
AGTTGGCAAAAGTTGAGGTGGCTATTTGTGATTTAGGTAGAATAACATCCATTTTAATCC
ATATTGTTAAAGCTACGGAAGCAGTTGTACTAGCGAATCCAGAGATACATGATAAAATGG
CTGCTTTCAATTTTCTAGGAACAGGTCCCATCAGCAGACCAACCAAAGTTGGAATACATG
AGTAACGTTGATTTTCAGCGACTGATACACAACAATTACGATCGTTTTTCACAATAGCAC
CCAAAAGATGAAGTATAGAGCATAATATATCCAAGTCAAGGGGCGAAAGGTTAACTGAAC
CAAAATTGGCCAAAATTCTAGCAGAAGATGAGCCAAAACTATTGTTAACGGAACCAATTT
TGTCAGACCCAAGAACACT
>SRR341928_contig_48
TGGCAGAGCAAGCCGTGAAGATTGTTCAACATAGTGAACAAACCTTCCTGTCAAAGGATG
AGTCTCAATAGATCGCAGTATTGTAACTGCTCTACTAAATACAACACCCTGGCAGGCTCT
TGGGTCGTCTACGGATCATTTTATACTCAGGCAGGTCAACATAAATTCGTGTTGAATTTA
TGGTCTGAATAGCAGAATACCATTATTATCAATGGTATCCCTAATGCTTTCTTCTCCATT
AAAGGGCATGGTATATGTTGACATAAGCCAACATAGTGTTACCAATGACCACCATGAGTA
CTTAACGGTATCGTTACCGTATAATGACGGGATTCTGACTTAGAGGCGTTCAGTCATAAT
CCCTCGGACGATAGCGTCGTGCCATTGCTCGATCGAGCAGGCACATGTACCATATGTCCG
AACCTGCGGTTCCTCTCGTACTGAGCAGGATTTCTTTTGCAACGACAAGTCAACAGTAGG
GTAAAACTAACCTGTCTCACGACGGTCTAAACCCAGCTCACGTTCCCTATTAGTGGGTGA
ACAATCCAACGCTTGGCGAACTCTGCTTCGCAATGATAGGAAGAGCCGACATCGAAGGAT
CAAAAAGCAACGTCGCTATGAACGCTTGGCTGCCACAAGCCAGTTATCCCTGTGGTAACT
TTTCTGACACCTCTCGGATGAAACTCTCATTCATCGAAAGGATCGATAGGCCCCGCTTTC
GCGGTCCGTATTCGTACTGAAAGTCTGGATCAAGCCAGCTTTTGCCCTTTTGCTCTACGT
GAGGTTTCTGGCCTCACTGAGCTGGCCTTAGGACACCTGCGTTACCTTTTGACAGATGTA
CCGCCCCAGTCAAACCCCCAACCTGACAATGTCCACGGTTGGGATTATGCGGTTGTGTAG
GTCTTGTACGTGAGTACAAGTTACACGGGTTACCAACCAAACCTTTGTCTTTAAAGTCTC
AAGTCCCGTAAAGAACAAGAGAACCTTAGGTGTCAAAGGCATGTATGGTTGGAACCACAT
TTTGCTCTAGAATTTAGTGATAGGTGGCCTCCTCGTTCATGAACCGAAGCCCAGAAGAGA
GAGACACTATCACAATTTCCTTTTTACCGTGTAAGTAAAGAAACGATGAGAGTAGTGGTA
TTTCATTGGCGCAAAGGGGTCTCAACTAAAGCCGAAACTCTAGTCAAGATTGATCCCAAA
GCTCCCACTTATGCTACACCTCTCATGTCTCTTCACAAAGTCAGACTAGAGTCAAGCTCA
ACAGGGTCTTCTTTCCCCGCTGATTTTGCCAAGCCCGTTCCCTTGGCTGTGGTTTCGCTA
GATAGTAGTTAGGGACAGTGGGAATCTCGTTAATCCATTCATGCGCGTCACTAATTAGAT
GACGAGGCATTTGGCTACCTTAAGAGAGTCATAGTTACTCCCGCCGTTTACCCGCGCTTG
GTTGAATTTCTTCACTTTGACATTCAGAGCACTGGGCAGAAATCACATTGTGTCAATACC
GTTTACCGGCTATCACAATGCTTTGTTTTAATTAGACAGTCGGATTCCCGGGGTCCGTGC
CAGTTCTGAGTCAACTGTTTTTCGCTGGCCGAAAGGATTACCCTCTACACCATCATAGTT
AACATAACCGAAGCTCTGCTAAGCTATAATGGGTAAAGGATCCTAGCTATAGTCATACAC
AAGATCACAAAGACACAAGTCCAGAATCTATAACTATGCTATAAATAACATAGAAATTTC
ATCCAGTCTCAGTACAATGTAGTACTTGCTTCTGGCTTTAGCCCGACCAGCTCAGTTTTC
AGAGCCAATCCTTTTCCCGAAGTTACGGATCCGCTTTGCCGACTTCCCTTATCTACATTA
GTCTAGTGACCAGAGGCTGTTCACCTTGGAGACCTGCTGCGGATATGGGTACGGTCTGAC
TGGAAATTTATGAGTCTCGCATATGGATTTTCAAGGGTTTCCAAAAGTGCTCTGGACACC
GCAAGAGCCGCGGTGCTTTACGGTGCCGAAATCCCTATCTCCGGTTAAACCGATTCCAGG
GACTTGGCACCTTAACAAGAAGAGACAACTCTCCCCAGGACTTTTGGAAACATCTCCATA
TGGGTTTGCGTTACCGCATATACTCTTGCTATAAATAACAAGAGCAACTCTCCCAAGTCA
GGTTCTGGAATATTAACCAGATTCCCTTTCGCGAAACACCGCAGACAACGTAAGGTAGTT
AAACCTACGGACTTTGGTAGGGATTTCTCCCCATCGCTTAGGGCCGACTGACCCATGTTC
AACTACTGTTCACATGGAACCCTTCTCCACATTGGTCCTCAAGGGTCTCACTTGAGTATT
TGCTACTACCACCAAGATCTGTAATAGTGATACCTCCAGGCTGACTTACGTCAGACACCT
TCGACGGTATCACTACATTCTTCCTACTCGTCAAGGCATACATGCTCTCTCTTCATGTAT
TGTGGTTGCCGTTGACGGTCAAGTATAGGTTCAACGCTTGAGCGCCATCCATTTTCAGGG
CTAGTTGCTTCGGCAGGTGAGTTGTTACACACTCCTTAGCGGATTCCAACTTCCATGGCC
ACCGTCCTGCTGTCTTTAGCAACCAACACCTTTCATGGTGTCTCATTAGCGTCTGTATTG
GGCACCATAACTTAACGTTTGGTTCATCCCACAGCGCCAGTTCTGCTTACCAAAAATGGC
CCACTGGGCACCATCATACAAGCTGTTCAGCTTTATGATGCTACGGTGTTTTACTACCAT
AGATCGAGCTTTTTAACAAGTTGAACTTCGCACCCATTAGGAGTTTGAGAGTAGGTTGAG
GACATTTCGTCCCCAAGACCTCCAATCATTCGCTCTACCGGATGCTACTGTGTTTACTTC
CGCTGGTGCCAGCTATCCTGAGGGAAACTTCGGAAGAAACCAGCTACTAGACGGTTCGAT
TAGTCTTTCGCCCCTAAACCCGGATCTGACGATCGATTTGCACGTCAGAATCGCTACAGA
CCTCCACCAGAGTTTCCTCTGGCTTCATCTTGTCCGGGCTTAGTTCACCATCTTTCGGGT
ACTAGTATATATACTAGAACTCCATGAAAATCACGGTAAGTGGATACAACATGGGTTGAT
GTTGCGGGAAAATATAGACAAGTCTATACCTCCATCACATCAATTTCTTTCAATACGCCT
CTCAAGCCTATTCAAGACTGATCAGCTTGCATATATACTAGACTCCTTGGTCCGTGTT
>SRR341928_contig_49
ATGTTAATCTCTCAGTTTCTTGTCTTTTAAAAGTCTTGCTTGTGGTATTCAAACTTCCAT
CCCTTTCCATTGAAGACGTGTAGACTTTCGTTCTCTTTCTTTGTGGTTTAATATTGAAGT
GGATTTTGTCCTTACTTGTTCTCTTGTTTTTTCTTATATTTTGATTGTCGTCAATTATCA
ACAACCAAAATGGTTAACTTCACTGTAGATGAAATTCGTGAAATGATGAACCGTAAACGG
AGCATCCGAAACATGTCGGTTATTGCTCACGTTGATCACGGTAAATCTACTTTAACTGAC
TCTCTTGTTACTAAGGCTGGTATCATTGCTGGTAGTAAGGCTGGTGAGATGAGATTCACT
GATACTAGAAAGGATGAACAAGAAAGGTGTATTACTATCAAGTCTACTGCTATCTCTATG
TACTTTGAGCTTTCCGATGCTGATTTAACTTACATCACTGAGGAATCTCAACGAGACAAG
GAGGTTAAAGGTTTCTTGATCAATCTTATCGACTCTCCCGGTCACGTTGACTTTTCTTCT
GAAGTTACTGCTGCTCTTCGTGTTACTGATGGTGCTTTGGTCGTCGTTGACTGTGTTTCT
GGTGTCTGTGTCCAGACCGAAACTGTCTTACGACAAGCTATTGCTGAACGAATTAAGCCC
GTTCTTTTCATGAACAAAGTTGACTTGGCCTTATTGACCCTTCAATTGGACATGGAAGAT
CTTTACCAAAAGTTCACCCGTATCGTTGAAAACGTCAACGTCATCATTGCCACTTATGCT
GATGATGCCGGTCCAATGGGTGACATCAAAGTTGACCCATCTAAAGGTAGTGTTGGTTTT
GGTTCTGGTTTACATGGTTGGGCTTTCACTCTTAAACAGTTTGCTGAAATTTACGCCGAA
AAGTTCAAGACTGATCCAGCTCGTTTGATGAAAAAATTCTGGGGTGAAAACTTCTACAAT
GGACAAACCAAAAAATGGTCAACCAAACAAGAAGCTGGTTATGGTCGTGGTTTCTGTAAC
TTCGTTTTGGATCCAATTTACAAAGTTTTCAAAGCCATCATGGACTTCAAGAAAGAAGAG
ATTACTAAACTCTTAGAAAAATTGAACGTTGTCCTCAAAGGTGACGACAAAGAAAAAGAT
GGTAAGAATTTATTGAAGGTCGTAATGCGAACTTGGCTTCCTGCTGGTGATGCTTTACTT
CAAATGATAGCCATTCATTTGCCATCACCTGTAACTGCTCAAAAGTATCGTATGGAAATG
CTTTACGAAGGTCCTCATGATGATGAGGCTGCTGTTGCCATTAAATCCTGTGACCCTAAT
GGTCCATTAATGATGTACATCTCTAAGATGGTACCAACTTCTGACAAAGGTCGTTTCTAT
GCCTTCGGTCGTGTTTTCTCTGGTATTGTTGCTTCTGGTCAAAAAGTCAGAATTATGGGG
CCAAATTATGTTCCTGGTAAAAAGGAAGATTTAGTTGAAAAAGCAATTCAAAGAACTGTT
CTTATGATGGGTCGTGCCGTTGAACCAATTGAAAATGTTCCCTCTGGTAACATTTGTGGT
TTGGTTGGTGTTGACCAGTACTTGGTTAAAACCGGTACCATTTCCACCTTTAAAGATGCT
CACAACATGAAAGTCATGAAATTTTCAGTCAGCCCTGTTGTGCGTGTTGCCGTTGAACCC
AAAAATGCTGCTGACTTGCCAAAATTGGTTGAAGGTCTTAAACGATTGGCCAAATCAGAT
CCTATGGTACAATGTATCATTGAAGAATCAGGTGAACACATTGTTGCCGGTGCTGGTGAA
TTGCATCTTGAAATTTGCTTAAAAGATTTAGAAGAAGATCACGCTCAGATTCCAATTAAA
ACTTCTGACCCTGTTGTCTCTTATCGGGAAACTGTTAGCGAGGAATCTTCAATCATGTGT
CTTTCAAAGTCTCCCAACAAGCACAATCGTCTCTTCATGAAGGCTGTCCCAATGCCCGAT
GGATTACCAGAGGATATTGACAAAGGTGATGTTTCCAACAAAGACGATTTCAAAGCTCGA
GCTCGTTATCTAGTAGAGAAATATGAATGGGACGCAACTGAGGCCAGAAAAATTTGGTCA
TTCGGACCCGAAGGTACTGGACCAAATCTTCTTGTTGATGTTACCAAGGGAGTCCAATAT
CTTAACGAAATCAAAGATAGTGTTGTTGCAGGTTTCCAATGGGCTTCAAAAGAGTCTGTT
CTCTGTGATGAAAACATGCGAGGAGTTCGATTCAATATTTATGATGTTACTCTTCATGCT
GACGCTATTCATCGTGGTGGTGGACAAATCATTCCCACTGCTCGTCGTTGTCTTTTCGCT
TGTATGTTGACCGCTGCCCCAAGACTTTTGGAGCCCGTCTACCTTGTTGAGATCCAATGT
CCCGAATCTGCTGTCGGTGGTATTTACAGTGTACTCAACAGACGTCGAGGTGTTGTCTTC
GAAGAAGCTCAAGTACCCGGTACTCCCATGTTCGTTGTCAAGGCTCACCTTCCCGTAAAC
GAATCATTCGGTTTCACTGCTGATTTAAGATCAAACACTGGAGGTCAAGCATTCCCACAA
TGTGTATTTGACCATTGGCAAATCTTACCTGGTGACCCATTGGACGGAAAATCCCGACCT
TACACTATTGTTATGGATACTCGTAAACGAAAGGGTCTTAAAGAATCTTTACCCGATCTT
GAATCTTATTTGGATAAACTTTAATTATGCTCCTTGAATTTAAATTAATTCAATTTCAAG
TATAAAAAAAAAATAAGAAATTAACATTACTGATAATTTAAAGAAACAAAAAAAAATCAA
AAGGACGACAAATGGTCTTCGTCTTGAATTTACTATCGCTATA
>SRR341928_contig_50
CTTTGTCAGTTTGGTCAGAAGTTGAATGAGAAGTAGGATGTTTTTGATTATTCGTATGGA
GAGAGCCTGGTAATGTGGATGATGGAGAGAAAGAGGAGTTTGGAGCTGTCGATGATTGAT
AGGCAGTGGTCGTGTTTTTATTCTGATATACTGACGGTGTTGCTGATAAAGGTGATGATG
GGGTTGTCATTGCGCTTGAATATCGATGACGAGGAGTCTCAGGAGTGTAAGAAGCCGTAG
GGCGACCCATTCTTTGAGAATAAGTTTGATAATTTGTTCGAGATGATTCAGCATCACAAG
CTCCTGAATCAGCATCATTATCTTCTTCTTCCTCTTCCTCTTCCTCTTCGTCATCATCTT
CATCTTCTCCATCTTCTTCTTCTTCTTCTTCTTCTTCTTCCTCGACAGCTTCTTCCTCCT
CTGGTTCCTCATTGTCTCCATCTTCTTCCTCTTCCTCCTCCTCCTCATCTTCCTCCTCTT
CTTCAATCTCTTCTTCTTCTCCTTCTACGTCGTCTTCCTCTTCATCCTCATCTTCGTCTT
GATCATCTACATCATCTTTTCGTCCAACGCTGGTCGATGCTCCTCTCGAGTTATATTCAT
TGTCGTCGTTTCGATTCTCACTTCTGTTGCGATTGAATGTCCCGAAAGTCGATGAGCCTA
ATGATGAGGCTGGATTATT
>SRR341928_contig_51
AGCGAAGTAGTTAAATTTTCAAAATGTTATTTTAATATTTTAGCCAATATCGATATTGAA
AATTTAACTACTTCGCTTGAGAGCCAATCGTTTATCTCTCTCCTCGGCGACAGTGAGACG
GATACCCCGACCCTTGGGAAGTGAAATATAAGGTTTGGATCCTTTTCCGATAACGAAAAT
GTAATTCAATCTGGTAGCGAAAGAATGTCCTCGAGAATCTTTAACGTGTACAATATCGAA
ACTACCAGGATGTCGCTCCCTAGAGGTAATAGTACCGATTCGACCCAAATTGTGCCCTCC
AGTGACCATGCAAAGGTTACCAGTTTCAAATTTCAAGAAATCCAAGATTTTACCAGTGGC
AATTTCGATTCGGACTGAGTCGTTTGGCTTGATCAGGGGATCAGGATACCGAATAGTTCG
TCCATCATGTGTAACAATGAAGGGAACTCCTTTGGGTCCAGTAGCAACTCGCTTGACCTT
ACAAAGTTTGTAAGTTGCCTCTTCAGGCCTAATTCTGTGGAGGGTAAATCGACCCTTAAC
ATCATAAAGAATTCTGTAATAATCCTTAGTTCGATCGATGGTTAAAACATCCATGAAACC
AGCAGGATAATTAGAATCAGTTCTAACTTTACCATCAACTTTGATGGTACGTTGCATGAC
AATCTTGGTAACTTCAGCATTAGTTAAAGCAAACTTGAGTCGATTTCTCAAAATGATTAC
GAGAGGAATGGATTCTCGTAATTTGTGTGGACCAGTTGATGGACGAGGAGCGAAAACACC
ACCTAATTTGTCCAACATCCATGATTTTGGGGCTGCTAATCGCTTAAGATGCTTCTTTAA
ACCACGAGCC
>SRR341928_contig_52
GTACAAATTTGAAAGGTTCACTTCGACCAGTTGATAAATCTAAGCCTCCGCCTAAGAAAC
CACCACCACAAGCACCTTCAACACAAGATGCCGGAGGAGATATTAGTGCACCAAGGTTAC
CACCTAAACCTAAACGGGAGCAAGCAAGAGCTATTTATGATTATAAAGCTCAGAATGATG
ATGAACTGACAATTAGAAAGGGAGACATTATCATTATTTTAAGTAAAGGTGTGGAAGACG
AAGGCTGGTGGAAAGGGGAGCTTAATGGTAAAATCGGTGTTTTTCCGGACAATTATATTG
AGGTTATTAAAACAGCACCAATGGATGAAGTTATTTTACCACTGAGGACAAAAAAACCTG
AAAGATTAAACGAGAAGCCACCACCTCCCTCTTGTATTGGATCACCAGGAGGCGGAATTG
GTTCAACCAATCCAACCGGTTCTCAAACTAAATTAAACATCAGCGAGGTTGTGAGGAACA
ATAATAATCTTAAAAGTACCCAACAAACGCCATCAACAACAACAATCACCACCGCCATCA
CAAACAGCACAACAAATACTAATAGTACTTGTGGTAGTACCAATAACAGTAATAGCTCAA
CACTGACAAGCGCCATAAACCCATTGACATCTTCTCTCACCAACTCAATGGAGGAAGAAA
ATTTGAGTTTCATCTCACCCGTTGTTCCAAGTAAAAAGCCCAAGTTTCGAGCTCCTCCTG
GTTCAATATCGATACTTCCTGTAACCAGTTTGATTAAATCAAGTGTACTTGGTGGATCCA
AACCTGATGTTGTAACTTCTAATGATACAGCAACAAATAAATTAGATTCTAGTGGTAATT
GTAGCAAAGAAAGTAAATCAATGCCTGATGAAAGGATTAGCTCAATAATCAACGAGAATG
AAATAATTCTTGGATCATTAGACAGTACCAGAAGATTAAATCATCCAACCGCTAACCGGG
TAAAAGGACCTAATCGTAGGCCACCTTCAATGATTGTTTTAACTAAAGAAGATGATAACG
ATAATGATTTGGATCTTTTTGATGAACCAAAATCAGAGAGCAAGATTCACTCTTCGGCAA
CATTATCCTCCTTAAGTAGCACACCAGCCAGTAATCCAACAACAACTTCACCCACAACAA
CAGCAACTACAACAGGGTCAACTAATGATTTGACAGAGAAAGAGAAGGTTCCAGCAATTC
CACCCTGGATGAAGGAGTTGAAAAGGAGTCAAGCTGAAAGGCGAATCAAAAACAGTGATA
ACACCACTTCTGTCCTCGGCGGAGAGGAAACCCTCGGGGGTGCCAATCAAGTGACACCTT
TATCTCCTACTAAATCCAATCCATCTCGATCAATTTCACTTCCAGTTGAAATTACTGAAA
CAAACTCATCTCCAGTGTCTACAACCACAACGATAACAACACCTTCATCACCATCAACTA
TAAACTCACTACTTTCTGGTAAACCTTTGAAAGCAGCAAAACCAAGTGCTACAAGTATAG
TAACCACCACAATCTCTGCCGTTACAGCAACTACAACAACAATACCA
>SRR341928_contig_53
CATGGCTCACCTTTGCCTGAGAATAGAAACTCAAGGTGAAGCTGTTGATTCGGCGAGATG
AGCCTTCATCTTTTCTCAATTGCATCAGATTTAATTCAGTGAGCAACTCAATTGGCTTGA
GGACGATCCAAGTGACTTTTAATTGTAATTTAAAAGATAATTTATTGATTTAGATTTTTC
TTTCTTATTTGATTGTTTTTTTTGTTCTGTGTCTCCAAGAGTTTATTTTTAATTAAAATA
ATGGCTGATTTACCTGATGGAGATCCAACTCGAGGAAAAAAAATTTTCATCCAAAAATGT
GGCCAATGTCATGTTGCTGAAAAGGGTAAAGGACACAAGCAAGGACCTAATTTATATAAT
TTAGTTGGACGAAAAACTGGATCTGCTGAAGGTTTCGATTATACTGATGCAAATAAAAGC
AAAGGTATTACCTGGAGTAGGGAGACTTTAAATATCTACCTTGAGAATCCTAAGAAATAC
ATACCAGGTACCAAGATGATTTTCGCCGGTATCAAGAAGAAGCAAGAAAGAGCCGATGTT
ATCGCTTATCTAGAATCTTCCAAGGATTAACCTCATCTAATAGAAATACAAATTCTAAAT
TAAATTAATCAAAAATAGGCAACAATTTTATCATTTCAAATTCAAAAACCATAGGTCATT
ATGAGTTAAAAGGTCTAGTGATGAGTTCTAAAGGGTTGAATCAAAAAAAAAAGAAATAAC
AATTCATCAGAACTTGATATTAACTTTTATTTTTGATTCATATTAGTTAATACATTTTGA
TGAATTGTTATTTCTTTTT
>SRR341928_contig_54
TTTGATTTTAATCAGAAAAAAATATCAATTTAATTGTTCTTTTTTTCTGATTAAAATCAA
AAATGTGATGAAAGGTAAAAATAGTTACAATGTTTTAAATTGTGTTCGTTTGTGTATGTG
ACTTGGAACAGGTTTAAGACTTTTGATTGCGATTAAACAATCAATAATCGTGATTATGAC
AATTATGAGACACACACACAAAACGATATAAATGTATATGTAAATATAAACAGCAATGGA
ATAGGAGAAGAAAAAAATAAGTAGAAATGATTTTAAATTGTAAATGATGTTTAACATATC
AAATATATTAGGAAGAGGGAAACAGGTAAATCTATTAAGATGATTAAAGTGTATTTTTAA
ATGTTGATTGTTTGATTTTCGGTTGATTAGTTGATCAATTGATCAATTGATTCACCGAAC
CCATAGAACCTTAACTTTTGAAAATACTCGGCGTCTCATCTTGGTTGATAAAACTCCAAC
CTGTTTAACGACATTTTGAATGACATTTAGATCAACAGCCTTTGAATTTTCAGAGTCTCC
ACTTTGTTTCTTTTCTTCTTCTCCTTCTTTAATTTCCTCTTCCAAAGGAGGTAAATAATA
GTCGACAGTCTTGTTGGTTAAATCCATTGCTGAGTTGACAATTTTCGACAAATTTTGTGA
CATTACTCGCCTTCTCATCTTATAGGATAAGGCACCAACCTTTTTAGCCACATTACCAAG
AGTATTGGGATCACTTGATTCTTCATTATCATCAGTTGTCTCCTCTTGTGAACTTGATTC
CTTCATCTCTTCCTCAGAGGCTGGAAGGTAATAGTCAACCATTTTATTGGTCAAATCAAC
AGCAGAATTGACAATCTTGGACAAAGCTTGACCATAGGGATTATCAAGGACAACACCAAG
TTTTTGGTATCCAAAAGCCATTAGATAAGAGACTTGCTCTTCACCATATTTACGTAATTT
TTCAAATTGAACCAACATTTTAAATACAA
>SRR341928_contig_55
TCAATCTGGTCTTCTCAAGGATATGCAACTTTCTAATGGTTTAACCAGTTTCGGTGTCCA
TGAATCAACCATCAAGGGTGAATGTGAAACCAACTACCAAATCGTTCAAGCCGCTGATCC
AACCAAAGTTCGAGATGCTCTTCCTGGTGCTGATAAATTCCACTTTACCGTCATCAAGAC
CCGAAACTTTGACAACTGTGTCTATGAACCATCATTCGCTTCACACAATTGGGATCGAAA
TGGTTGCGTTGAATACTGCAAACGATTTGCTGCTTCAACCCACATTAAGATGGACGATTT
GAACAAACATCTTCCAATTCCCGATGAAACTGAAACCTCATGTTCATGTGATCCAAAGGA
AACTCAACCAGTTGACCAATACTCAACCATCCGATACAACGTTACCTTAGACTCTGAAAG
CCCAATCATTTCTGAAGCCTTAGGTAAGGGTAAGATCATCGTTGACAACCATGGTACCAA
GTTCGTTGTCTACACTCAACACTCAATCGTATTTGTCTCTGAGCAAATCCAACGAAACAT
TCCCCTCATCCCAGAGGAATCCGTTATCCGAGTTAACGAGTTGACCTTCACTCTTTTCCC
ATACAAGGGTATGGATGCTCAAGTTTACCCAAGCCACGTTATCCCAGTTTACAACATTTT
GGTCCCAAAATCATCTGAAAACCTTGTTGGTCCAACTGTCGATCTCTTAAACCAAGTTGC
CAAGACTGTTATGGAAGGTGCCTCAAACGAAGCTCAATCCAAGGCCGCCTGGTACATGGT
TCAAGTTGTCCAAAACTTGGCTCACCTTTCAGCCCGAGACATCAAACAAATTTACGATGA
CGAAGCCCGAATTGAAGACAAGGAACGATTCACCAACACCGAACACTCAGTTGTCCGACA
ACTTTTACTCGACGCTTTGGCTCACGTTGGTACCAAGGCTACCGCTGAATGGTTCCAAAT
GGTTCTCGCTGAAAAGTCACTCTCAGCCTATGAAGAACGACGATTCGTTGAAACCATCCC
ACGAAACACATACGCTCCATCACGAACTCTTCTTGCCATCATGAAAGAGCAAATCTCAAA
GGCCGTCGAAAACAAAGATTACGACAAACTTTCAGCTTTCGCTGTTACCTACGGTAAACT
CATCTCAAAGGCTTGTCAATTTGAGGTTAACACTGAATCAAACGAGATCGATGAATCACT
TGAGACCCGATACGTTAAGGCCAACCAAAAGGTTTCCTCACGAAATCTTGGCTCAGACTC
ACAAATCGATTACCCAGAAGCCGAAGAGAAATGTACCAAACAAGATGCCGACCAATACAT
TCGAGAACTTGTCAACCAACTCCAACAAGTTGAAGATGTTAAAGGAAAAGTTGCCTTAGC
TCAAGCTCTTGCCCACTCAGGTCAATACTTGGCTCTTAAGGAACTCACCCCATACATCAC
TGGTGCCATCAAAAATACTGAATGTATCCAATACGTTAACGGTTCATCCGCTTCCGATTG
TATCTTCCTCCGATCATCAATCATCTACTCTCTCCACCACATGGTTCCCGTTTCACCAAA
ACTTTTACGATCAATTGTCCTTCCAGTTTTCCAAAACAAGTATGAATCATACGAGCTTCG
ACTTGCTGCTTTCACCGTCTTCATGGCCGCTGGTCCAAAGCCCCATGAACTTCACGCTGT
TGCTGAAGTCACTCGAGATGAGACCAACCGACAAGTCATCTCAATGGTCCGATCAGTCCT
TGAGGAGACTGCCAACCTTACCCAAGCTTGTCACCTTCCTCTTGCCGCTGCTGCTCGAGA
AATCATCCCAACCCTCCCAGTTTACAACTTCGACGGTGTTTACTCACGAGCTTCATACAA
CGAATGGTACAGTGAAGAAAAATCAACTGGTTTCTTCTTGAACGGACAATATGTCGCCAA
CAACATGTCATTCATCCCACGACACGGTTACCTTTCACTCGGTTCCCACTGGAAATCATT
GACCAACTCATGGTTGACCATCGCTTACCAACAAAAGGGACTTGAACCCCTTCTCCTCGC
CAAGATTGAACAAATCTTCAGCCCTGAATGGTTCATGGCCACTCTCTCAAAGTCCGGTAA
GGTTCAAGGTGAAAAACCAATCGATGAAATCTTCAAGACTCTTGGTATCACCGAGCGAGC
TGAAGAAGAAGCTAAGGTTAAACTTTTCTTCAAATTGTTCGAACAAACTTCCCTCTTCAC
TTTGGACAAACACACCATCGAAGCTGCTTACAAACAATTCAACCATGTTGTTCGAAACTT
CGTCGGTCAAGTTAACGCCCGAACTGAATACAATTGGGTTCGATTCACCATGCCATCAGG
CTACGTTCATGTTGTCCCAAGTGACCTCGGTTTACCCATTGTCGTCTCAAAACAACGACC
AAACATTGTTGCTCTTCGACTCGAAGAGGCCACCATCAAACCCGATACTCCAACCTTGAA
GTCAGTCTCAGTTGAAGCTACTCTTGTTCCCCAACTTTACTACACTTCATCAATGTCCGT
CTCTGCTTTCCAACAAGGAATCAAGAAAAACTTTGGTGCTTACTCACTCAAGAAGTTCAA
TGTCCACGTTCCCGTTAAGGTTTCATTCAACTTCGAGGCCGCTACCCGAGTTTTGACCTA
CTCAGTTGAGCCAACCCTTGACACTAAAGTCTTGCACACTTCCAACACTAACCGAGCTTT
CCTTGCTGGTAACTACATTGGTCTCCCCGCCAACGAAAGTCCAATCACCAAGAAGGTTCT
CATCGAATCACATGTCCCAGCCTTCAAGACCAACCCACGACTCCCATCACGAGAATTGGG
CATGGACATTGAACTTTCTTTCCGAACTGAACGACCCTGGTTCCTTAACGTTGAGAAGAT
CCCAACCAAGGGCTTCCCAACCTGGATCCTCGAGAAATACGCTGAGATGAACGAATTCAA
CTTCGATGCCGCTTTAACTCTCCGAGCCAACAAACAAAACCCATCAGCTGGAGTTGCCGG
TTCATTCGACTACAACTTCGCTTTCGCCGGTGATTACAAGGAACTTAAACACTCTGAAAA
CCACCACATGGTCCACGAACGATCAATGCTCAAGAAACTCGGCCGACAAGAAACTCGATC
ACTCCGAATCACCAAGGAGGAGATCCGAAAGATCGCCGAAGAAATGGTCTACAACTACCC
TGGTGTTTTGCTTAACCGAAAGACTCCAACTCTTACCCGAGCCATTAACTGGTCATTCCG
AACTCTTTCCAAAGAAGACGGTACCCACTACAACGCTACTCTTTACCTCATCCAATCCCT
CGACTACCAAACCTACTGGGTCAAATACGTTTCAACCCTTGAGCGACCTGAAGGCTCTTA
TTATGGTTTACCACGAGTTTTCCAAATCGAAGCTAACATCGCTCGACCTGCTCTCCCAAC
TGAACTCAAATGGGAAGTTCCCCAATTGAACAAATTCATCGGAAAGTACATCGCTAACCT
TACCTGGGGTGAATCTTTCGAAACTCTTGCCCACGAAGACCGAACCATCTTCATCAATGG
TTTCTTACACCGAACTGTTGACGACCAAGTTGTCGGTGAACAAATGAAGGCCAAGTCATG
GTATCACGAACAATGTTCAAAGGATATCAAGCAAAAGACTTTCATGAGCTACGCTTGCCA
ACTTGTCGCTCACGAGCAATCATACTTCAACAAGGTCACTGGTACCGTTGAATTCAAGTC
AAACCTTAACGAAAAATTGGTCAACTCAACCAACCTTTTCTACCAAGTAGCTAAGCTTCA
CCTTAACTCATACTGGCGACCCTGGTCAACCATTGCCTCATACGCTGAGAAAAATGTTGA
CGGAAAGATCACCTTCGAGCTCAAACACTCAAACGCTTTCAACGGTCGACCTGTTGTCAA
C
>SRR341928_contig_56
GTAGGCTTGGTTGTTGACTGAATTTTGGACATTGCTTGATCGGGCGACATTGCTGGTGTT
AGCGATGTTGGATGATGAAGCTTGGTTGTTGACTGATGATCGGACATCGGAGACCTTTGA
GACATTGTTACTGTAAGCTTGGTTGTTGACGGAGTTGTTGACATTGCTTGATCGTTGGAC
GTTGCTTGAGTTGGCGACGTTTGATGATGAAGCTTGATTGTTAACTGATGATCGGACATC
TGAGGATTTTTGAACGTTATTGTTGTAGGCTTGGTTGTTAACTGATTTTTGGACATTGCT
TGATCGTGAGACGTTGTTGGTGTTAGCGACATTTGATGATGAAGCTTGGTTGTTGACTGA
AGATCGAACATCAGATGATCGTGAAACGTGATTGTTTGATGATTGATTGTTTACGGAATT
GTGGACGTTGTTTGATCGGTGAACGTTGTTGGTGTTAGCGACATTTG
>SRR341928_contig_57
AACCAGAGAGAAAAGAGAGAGAAAATTAGAAAGAGAGAGAGAAGAGAGAAAAGGAGAGAG
AGAAAGAGAGAGAGAAAGAGAGAGAGAAAGAGAGAGAAAAGAAGAAGAAAGGAAAAAGGT
GTGGAAAGGGAGGAAAAGGAAATGAGAGAGATGCGAAAGAGAGAAAGGAATTTGGAAAAG
AAAGAGAGGAAAATGAAGACAGAGAAAGAGAGAGAGAGAGAAAAAATATCATCATCACAC
AATCGAGATAAACAATTCACAATTTAAATGATCTTCTTGTAGATTGATTGTATCATTGTT
TAGTTAATTGCGAAAAGATGATATTTAAGTTGCTAATATTTGTGCTAATTTTAATCCAAT
CGATTAAAGGTGAAATTTCACCAGGTAACCCAGAGATAAAACTTGAAACAGGTAAGGTTA
GAGGTCAATTGATTAATTTCCGTGGGTCAATTGTCTATGAATTCCTTGGGATACCATTCG
CTGAGCCACCAATCAATGAGCTTCGATTCAAAAAACCAGTGCCAGTTAAGCCTTGGAATG
ATGTTAAATCGATGACCAATTGGCCCCCTCATTGTACTCAAGCCCTTTTTCCTGGTTTCA
ATTCTGATTATCAATTCAGTGAAGATTGTTTAACTCTAAATGTGATCACACCATCGGCTC
TTGAACATGGAGATAAAAGATTGAGACCTGTTATGGTTTGGATTCACGGCGGTGGTTTCG
CTATTGGTTCAGCTCATTTCGATGCTTATAATGGGACAATTTTAGCCGCTACAGAGGATA
TCGTCTATGTTGCCATTAATTATCGTCTTGGAGCATTAGGTTTCTTACATTTACCCGAAC
ATGGTGTTCCTAGTAACTTAGGACTATGGGATCAGCTATTGGCCCTTCAATGGGTAAAAA
ATAACATCAAACAATTTGGTGGTGATCCTGATCAAGTTACGATATTTGGTGAAAGTGCTG
GAGGCATTTCGGTTGCAGCATTAGTTGTATCACCTCGGGCGAAAGGATTATTCAAAAATG
CGATCCTACAAAGTGGCTCAATTCTGAACATTGATACATGGTTTAATCCGAAATCGTCAG
AGATCATCATGGAAAAGAGTAATTGTAATTCAGCTGAAAACGTTTTCTCGTGTCTACAAT
CAGCCAATGAAAGTGTCTTCGCCTCGGTTAACGATTTCCTCTTTTGGCCTGTTCATGGTG
ACGATTTCTTACCCGAAGATCCAAATAACCTAATCAAATCAATTGATTCAAGTGTTAATA
TTTTACTTGGTACTGTTGGTAATGAAGGTGCTAGTATGTTGACACTTACTGATCCCGTAA
CTTTTGATGCAGTTAACCCAGTTAATTTGACATTTGTTGAGGCCAAAACCATCATCGGTG
ATATTTACGGTGATGAATGGATTGGATATATTGTAGATAAATTTTTCGACAAAATTGATC
ACAATGACCCAAACCAACTTAGATTAGCCATTGGTCAGTCACTGGGAGATATTACACTCG
CTTGTCCAACTTACATGTTCGGTAGAGATGCAGTTAAATACAGTAAATCAAATGTTTACG
CTTATTATCAAAGCCATAAACCATCAAAACCAATATTCAAAATAACTCCTGAAAGTAATT
GGATTCCGGCGACTCATGGGGACGATGTTCCAATGATGTTCGGAGGTCCATTGAACGATT
CAACTTATAACCAAGAAGATACAATTCTATCAATGGTTATGCTTGATATTTGGGGGGAAT
TTGCAAGAACCGGAAAGGTTCCAAAGGTTGGGTCAAGGGAATGGTTGAAATGGACATCCG
ATGAATCTGGAAAGGTTGAAATGCCGGTCAAGGAATTGAATTCACGAGGATTGAGCCAAT
TCAGTAATCAAATCGCTTTGGACTGTCAGAAAAATTGGCCTTTCCCAATCAAACAACTGA
ATACAAATTTTGGTAATAAAATTAAACCCGATAACCATGAAGAGCTTTAATCAAGATCAT
CCTTGAGACTTGCACTTGATAATTTTCACTTGAAATGTTTACGGGTGAATTTTATGGGCA
ATCTGATTATCTCTTAACACTTGACATCTTATTTGTTACCAAATCATGAGAAAATCAGGA
TCCAAATGAATAACAATCAACACCAAAATAAAAGAAATCTAATTGTTATGGAAGAAAATA
AAAAACAACTGATTGGA
>SRR341928_contig_58
GTTTTGCTTTTTGTTTCACAATTTATTAATTATTTGATAATCTGATCGTCAAGGTTAATT
GTTGCCTCGATTTAATTTCCCCTTGCCTTTAATTGGGAACTGAAAAAACTTCCGGTCACT
TTTGAATCTTAATTACTACTGAAGCTAAATTAACAGGTCCAGATGATTAATTGCTTCTGC
TGTCAAATTCAGTGAGAGATAAAAAAAACCAACACAGTAAAAAGCAATAAGATGATGGGG
ATGATGAAGATGATGAAAGGATGCGGATGAAGATGAGGATGATTGGATGATGATGTAAAA
TGGATGGAAAGTGAATGTGAAAGAAACTCTTTCTTTCTCTACCTGGAACCAGTAAGAGGC
TCACACAATCCTTGAGGCATTTTATGTACATTTTTTTTTCGTTTTTTCTGTCAATCTCTG
TCTTCTTTTCCATCTCTCATCTTCCATCATCCTCATCATCTTGTAATCTCTTTCTTCTGG
TTAACACCCATTCGATTGCTCTGAGTCTGTCTCTTATCATTTCATTGTTTCCATAACTTT
CCAGATTATTCTGGATAAATATACAACAATATCATGAGATTAAATGAACTTATCTGGTTT
TTCAGCTCAGTATTTTCACCATGGTAAATCATCATGGAGATGGTTTATTATTAGAAGACA
GAAGATGCGAAAGTAGGCAAAAAAGAATGAAAATTCGTAATTTCGTAATTAATGTTAATT
AATGTTCATAATGTTCACTTTAATCTTATTAGAGATGAAATAAGAATATTTTTTGATTGT
TCTTGTAATCACAAGTTCGAGATGATTAGATTGATTTACCGTAAATTGTGGTCACTGATT
TGGCGGTTACTTGCCAGGTAATATCCTCACTGAATCCACCCTTAATGGTTACATTAATTG
GATACTTGTTCTTGTTCAAAATGACCACTGCAATGTTGTTGTCCGGTCTTTTGAAAACAA
CGTATTCAACTGACCCATGAGAACCATCAGTTTCCAGTCTTGTAGATTCGGGGACTAAAA
ATTTGGCCAAATGGGCCAATGAATAGTACAAAGGTTGACGAAGATACTCATTCGCGGTTG
TATTCACTATGATCGGTGAATCGACTCGATTATCAGCCCAATTAGGTCCACCCGTTAAAT
CTAAGGCCATATTCCAATCGATCCAACCATGAGCACCATGACCAAGATCACTAATTATAT
CGGAAGCGTAATTTTCAGCTCTACCCCAATCACCAAGAGATACTTTTACTGGATCTAGAA
ATAGTCGATAACCTTCACAGGCTTCAGATGAGATCCATAATTGTCCAGGGTACCATCGAT
TTAGTAGATTGAGAATTGATTTTGGTGTCACAAAGTTAGCGTACCAATGGAAGGCGACAC
CAGAGACTAGAGAATTGGCCTCCTTATCGTTGAGTATCTTACCGACCCAAACAAGAGCTC
CAGGTAGTTGGTCGTCGAAAACTAATAGATTTAGTTTCTCCTTCAATGGAAAACCTGCTT
CGGCGAGAATGGGTGCTAAATCTTTCTTGATAAAATCACGCTGAGAACTGGGACTAAATG
TGAGTCCGTTGAAGGTCGAATGAAGGTAAGATGAGACTGGTTCATTTCCAGTTGTTAATC
CCCAGAATTCAATTCCATTATTCTTATACTCGGTGAAAAATTTGGCATAATATTTGGCCC
AAGTTTTGTGATAACGGTCACCGGGATTATCCTTAAGCCAACCTCGTTTACTAATACTGT
TTGATGTCTTCATCCATGCTGGTGGTGACCAGGCTGAAGCTAAGAGTTTCAATGATGGAT
TCAGTTGTAAAGCTTGGTGGATATAAGGTATCTTATAATCAAAATCATCTGGAGCTAAGG
TAAAGTTTGTCAGTTCAAAATCGTCGATATGATCATCATCATAAGTGTAAGGTCGATCTG
AGAAATCAGTACCACCGACCGGTACTCTACCCACAGAATAACCAATACCTGAGGTACTGA
AATAATCATCGATTACATGGCGAGCAAGAGATTCATTGAGAGTTAGCAGATTAATTCCAG
TGGAATCGGTAAAAGCCCCACCAAAGCCCCAAATTGATTGTTTCCGTTTATCTTGGTGGA
TTTTGATTGTCAACGATTTCTTGGTCTTGACGGGAACTTCGGTTATCGATGATTTACCGT
TTTTATAATAGTTCTTACGGAATCGAAGTCCATCTTTGTTTGATTCGTAAACTGTAATCA
AACCTTCCGACGGATCCGGAAGTTGACCTAAATCATCACAATAGTTTGAGTCACAAACAC
AAGTGTATTCATTTGGACCATGTTTCCGTCTCATACAAGTGTCGGTTCCGGCATCGCATG
GGAATTGAGCCTCTTTGACTGGACAACTTGATTCCTGACCAATTGTCAAACTAATCAAAC
TTAACAATATAAAAATAGGTCCAATCATGACTGATTAGAGTTGCAATTAACTTAATTGTT
GTTAACTTAATCCTGGTTCGAGTATAAATAATATTAGATCAATGATGTTTAATGAATTAA
CTTATTTAAGTTCATTACAAATCTA
>SRR341928_contig_59
TTTTTTTTTTTTTTTTTTTTTTTTTTTTTTTTTTTTTTTTTTTTTTTTTTTTTACATTTT
AATGCTCACTTGTTTAATTGATTACATAAGTTGATTGGTTCGGCAAAAGAATTAGCTTAA
TATTTTCTAGTTGATTAACTTTTGTTCTTAAAATTTTTACAACCATTACAATCACAAAAG
TCTTTTCCAGCTCCGCACCAACCTTGCGAACTGCAACAATAATGAGTCGGCGAATCTGGA
TCACACTCGGCTTCATAAATTCCGTCTACTTTTGGTGCTTTTGGTCCACAAGCTCCTCCG
AGGTTTTCTCCGTCTTCTAATGTCCACCACTTTTTGGGTCCCCATTTGTAGTTGGGATTC
TTTCGGAAATCGACACAACCCGAGCAGGTACAATGTTCGGGTGTTGCACCACAATAACCG
CCATTGGAACAACAATGATTGTTGTCATCGTCCGGGTTACAAATTGGATATTGTCCATTC
AATTTCTCGATCTTTCGTCCACATCTTCCTCTTTTACCATCGGGATCACTTAGAATGTAC
CATTGAACAGGAACGGAGGGTTTAATTGCTCCTTCTAAAATGATCTTGGGATTTTTACCA
AAGTCTTTACAAGAAGGACAATCACAGAAATCGGGTCCAGTTCCACAATAACCAAATTTA
CCGCAACAACTGTACCCTGGGTCATCAGGGTCACAAACTGGATAATAACCTTTGTAAAGA
GGAGCTGATTTACCACAAAGTCCTTCTTTGTCGCTTCCATCTTCGGGTGTCCACCATCTC
TTTTCATCGATTGGTGAGCAAACGTGTTTATTGTCATTTGGATCAGTATTTGAACACAAT
GGAGCTTTACTGACGATATCAAGTAACGTCAGTTCGTCGTCGTCCAAATCAACAGCCCAA
ACCATCAAACCACCGACATTCTTATCCACAGCATATTTAACTTTCTCTCCTAAGGATTGT
TCATTCTCGAAACCTAAGAAGGTCTTTGTACTTGGACTCCAAGCATAAGGTGTTTTCGAT
TTCTCGTGGAAAGTAACAGTAAATGAAGGATTCGACAAATAATCTGATCCAATTTTATCC
CAAGGAACAAAATCTCCTTCGAATTTACCATTGACGGCAGTCGCTGTTCTCCACATTCCA
TCTTTACCATCAACGGGATCCCCGACATTCTTCCAATACCTTCCATAGAAAGGAACACCC
ATGTTCAATTTATGAGGAAGTTTCGATTTACAAGTGTAATACTTAACAGTCCAAGCGGTG
TTGGTTTTACCAGAGAATCGAGGTGGCATTCCGAAGAAAAGAGGTGCAGGAGGACCAGTA
TATGCTCCCCATTTAGAAGCCCAAGCACCGAAGTAATCGTAGGTCATGATATTGGCGAAA
TCGGCATATTTAAGTAGACCAGGTAAATCGAAACCAGGGTCAAGTGTCCATTGTCCAGCA
GCACCAGCGAAAGATAATAAATATTTGTCTTTTCTTCCCTTTTCTGATTGTAAGGAATCA
AGTAAACCTCTCATTTCCTTCATCAGGGCGACATAATTTTCTTTATCGGATGGAACACCT
TCATTGGCACCTCCGGTTACGGGGTATTCCCAGTCGATATCGACTCCATCGAATTCCCAA
GTCTCGATCATTTTGATAACCGAACTCATGAATGTTTGTCTCATTGAAGGAGAAGAGGCA
ATGGCACTGAAATATTGAGAATTCTCCCAACCTCCGACTGCGAACATAATCTTAACATGT
GGATACATACTTCGAAGTGACATCAAGTGTTCTAATCGTTTTCTCGCCTTTTCAGTTTCT
TCTGCAATGTTAGCGCTGTTCTTACGATCTGGTGAACCAATGCTGATGGTTCCATCGGCT
GATATCTCCAAGAAAGCATAAATTACATGAGTTAATTTCTGTAGCATTCGTCCAGTTATT
GGTTTCTTTCCCCATGAAGTATAATAACCGATGATTCGTTTACCACAACTTTGAACATTC
ACTTGGACTGATCCATCACCATTATCTTCAACCCCACCGATGGGCGAATCACTGCCATCA
GCACCGCCTAAAGTTGCAAGTCCTGCTGCGAGTCCAACCAACGATAAAGCCGATTTGAAG
TCATTGTCATCAATACATCCACGGCCCAAACCTCTTTCAGCTTGTCTCTTTTTCTTGGTT
TTACCCTTCGGTTTTTTCGGTCCCTTTCCTCGCACAATATCATAATCGATTCGTGCAAAA
GCAGCAGCCCAAGCATCTTTCTCATCATCAACCAGATTATTTGCCGCTGCACAACGTAAA
GGATTCACCGGAGTCCAATTTGTGGCTCCAGCCGCAGCTTCAGCCTCACGGCCTTTGAAC
AGTTCAGTTGCTGTTGAAATCCATGGATTTTTACCCGAATAAAGTTTACCGATTTCCGCT
TGAGAAAGTGGAGTGAAAATTTGTTTCCTTCGCGTTTCTCTGTCTTTTTTACCAGCATCA
CCCGTTGAGATTTGACTATTGTCAGATTTAAAACCAACGACAACAGTGTTATCACTTTCA
TCTTCGTAACATAACAACTTCCAGAAACACGAGGGAACATCAACTCCACCCAAAGATTTT
GATTTGCCGATCGAGGCATCACAAACACCCGTTGCGACAAGTATCCGTTTTCGACCACCG
AAACATTGGACATGAGCTTCAAGGTCTCTCCAACTTCCACCATTAGTACTTCCGTCTTGT
GGGGCTGCGTTAATGTACAAATTAGTAGATTGGGCAGCTTTTGGTGACCAAAGTGCGACA
TTAGCCGGAGTCAAATGACCTTTTTGCCAATTGGTACCAGAATAATCGCCATCGTCCGCT
TGTTTAGTAGCCAAAGCTGTACATGGGTACTTTTTCCATGAGTGTTCTCGATTCTGGAAT
TTTTTCAAGTCCGAACTTTGTTGGAAGGTAACTGACCAAATTGGTAGTTTACGATTACTA
TCGAAAAGCACACAATAAGCAACAACGTTCTTTGATGTTCCTCCGATGCTCAATCTCGAT
TTTGGTGTTTCAAGGACAATTAAAACTTCTTTACCTGCTTTACATGTTTTAAGTGTACAT
TTTGGCGCTGGATTCCAAACGAGAGTCTTACCCGTTCGAGTGCATGTTACCGAAGGATCG
TTCTCATCATATCCAGGTTCGCACTCGAAATTACATTTGGCTGTAGCCTTACGATTGTTG
CATTCGCTTGTTGTTGTGTCAATAATGTTATTGACATTTGGTCTTGCACATCCCTCACGT
TTACCGTCATCTTCATCGTCACAGTCGTTTCCAGGTCGTTTCCGACCATTAGTTGCTCGT
CTCTTACGATTAGTGCGA
>SRR341928_contig_60
AGAGAAGTGTTTCCAAGCCGGTTTCGAATATCTAAAAGTTTCAAAATGGCAACACCTTAC
ATTGGTTCTAAAATCAGTTTAATTAGTAAATCTGAAATTCGCTATGAAGGAGTATTATAT
ACCATTGACACCCGTGAATCAACCATTGCTCTTGCACAAGTTCGATCTTTTGGTACCGAG
AATCGTCCAGTAGATAAATATATAGCTCCACGTGAAGAAATATTTGAATACATCATATTT
AGAGCTAATGACATTAAAGATCTTATTGTCGATGATCCTCCCCCAGCAAGTATTACTCAA
GCATTGGGTGATCCAGCTATAATCCAAGCTCAATCATCAATGCCCAGTAGTAGTACAACA
TTTACCAAACCTAGTTTGTCAACTGGAGCACCTTCCACTGGTTTAAATGGACCTTCATCA
CAAATCACTGTTGGTTCAACATCAGCCATTGCACCGCCAACATCTCGACCAGTCGGTAGT
ATCGCCAATATGCCAGTATTTACCAGTGCTGCCGCTGGAAGTCAAAGCAGTGTAACTAGT
GGTCCACCTGCTGTACCAGCTTTCGGTGGGGCTACAACATCTATGGGTTTCCGATCAGGT
AACTCATCACCTACTGGTGGCCATAGACGTAGTCCTGTATCAGATTCGGTTCCACCCAAG
GTTCAAAACAATCGTGATGATAAAGCTTCTAAAAACCATTTACAAAACAGAGATCCGAGA
AACCATCAAAATTACAGGGATGGTTATCGAGTTAGTGGCGTTATGGGGGGTGATCGACGA
CAAGGTCCTCCACAGTATGGCCGAAGACCAATGATTCCTGGACCAGAACTTCTTCCATCT
GTACGTAATATGAATTTCCGTGGTAGAGGTAGACAAGGACCACCTCCACCACCTCCTCAA
ATCATGGGACCCCCTAAAAGAGGACCACCAATGATGGGACGAGCTCCCCCGCTACCTAGA
CCTCAGTATAACCGAGGACCCATTCAACGTAATACAAAGCCCACAACCTCTCTAAAGATA
GAAGATGATTTTGACTTTGAAAAGGCAAATAAGGAATTTGAAGAATTAGAAAACAAATTG
TCTAAAGTTAAATTAGAGGACAGTGAAAAGAAGGAAGGAGAAACAGGATCAACACAATCA
CCTCAACAATCCCAGCAACCTCAACAATTACAACAACAACCACAACAACCTGTCGATAAT
GACGATAAATCTACAAAAGATGGTGATGAGAAAAAGGAAGACGAAGAATATGTATTTTAT
GACAAGGCAAAATCTTTCTTCGATAAAATTAGCTGTGAAGCTTTAGAAAGAAGTAAAGGA
AAAGTCAGCAGAATAGACTGGAGGCAAGAACGTAAAATGAATGCTGAAACATTTGGTTTA
ACTGCTAATAACTTCAGAAGAGGAGGATACCGTGGACGAGGAGGATTTAACGGTGGCTTT
TCCGGATACCAAAGGCAGAATTATAACAATGGAAACCGTAACTTCAACCATAATCATAGA
CTAGGAGGTGGACGTAATTATGGTTCAAATTCAAGTGATCGACGAGTGAATCAACCCCGT
GAAGTATCCTGGTAAAAAAAATGAACACAATCATCACTCAAACAAATCGGTTTTATCACA
AATACAAAGTTGAAAAGAAAATTAAATGGTACGACACACAAAACAATTCAAAACAAAGAG
AATTTCAAAAACAAGCAAATGAACCAATGAAAAACAACAAACAAATCAGTTTTATCACAA
ATACAAAGAAGAAAAAATTTAAATGGTTCATTTCATTGGTTCAAACAGTTCAACAAAACA
AAAGAGAATTTCAAAAACACGCAAATATGAACCAATGAAAAAGAAGTAAATTTACCAACA
TGAAAAATTAATATGATGAT
>SRR341928_contig_61
TTTTTGGTTTGACAATTGAGTTGTTGATGATGTTGTTGAGTTAAATACTGGCGTTGGTTT
TAATTGAGAGATTGATGAACTTCTCGGGGATTTACTTTGGTTATTAGTTGATGGGCATGT
TTCATGTTTCGTTATTTCATCGTTGACTTTACCATCAATTTCATTGTTAATGTTTTTGCT
GTTGTAATTGTTTTTGTTGTTAATTGCTGTTAAAATACAATTACCTTCTAAGGAGGAAGT
ATTTCCATTAATTGTAGAATTTGCGGAAGGAGATGATAAAGAATCATCAATGGGCAAACT
AACAGTAATTAAATCAATATTATCATTTGCTTCTGTTATTATATCAGGTGAATCCATTTC
CAATGGAGAAAGAAAATCTTCCGGATAATATCTTAACCAATAATGAAGTACGAATCGTAA
TTGTTGAGGTGATGCTTTTCGTGAATGTTTTACCAGAATTGTAAAAACTTCTTGGGGTGA
ACAGTATTTACGATAAGTACAAAAAATAACATGCATTATATGGGTTACATCGCTTCGACC
TTCTTCCATTAAGGAAGTACATTGATGAATTGTTGATGATAAATTTAATTCCCGTTGGTG
TGGAGTTAATAGTAAAATATATTCAATTATATGATCCATGGTTGCTGCCTTTAATATACG
AACTTTGCGTTTTTCACGTTGATGAGTCTTCATGTTGTCATCCTTATCAACTGATTTTGA
TCGACGTCGTCGGTCCTCTGGTTGCAGATCAACACGGGGCATCCTTTTAACGTTGAGAGC
CTCATCTTTTTTCAATTTGCGATCAGATCGCCAGAATTTGATTCCAATGTATTTCATTTA
AAGGTTGTTGTTGTTGTTGTT
>SRR341928_contig_62
TGTTTCAGTTGTGTTGCTGTTACTGGTTGTTTTTTATTTCGTCTCGAGTTTTCATTTGTA
TTTGGTTCATTTCTCATTTAAATTGTTTCACAATTAACTAATTGCTGTTGTTAAAATGTT
GACGAAAACCTTTGTAACCATTTGCACTTCCATTATCGTGATTTTTAATTTACCAGTAAA
CAATTTAATCAATTGTGAAACAACAGGGAAGAGAAATCATCATACGATTGAACCCCTAAG
GCAATTGGACGATGGAAGTGATTTAGGATCAACTATTGAAACAATCAGTTCGATTGGGCC
AATTGAACGTATTGATAATGATGGGCCTCAGATTAATTGGTTAATTAGCTCAGAGAAATC
TGACAATGCAATTAATCCAACTGAATTAAGTATCGAACTGTCTTCATCAATATCATCTAA
TGTTGATTACTATCCGTTAATCAATGGCTGGTGTCCTGATTGTTGTGATGAAGATGAAGT
ATTTGTTAAAAGTGAACAGAAATGTTTGAAAAAAAGTTTCATTGCTGATGATTGTATCTC
ATCTGATCAATGTATTGTCCCACAATCAACTTGCCTTCGTAATATGTGCGTTTGTATTGA
TTATTTTGTTGATTTCTCCCGAAACAAATGTACACCGATTCACAATACAGCAATTGAAAT
CTACAAAATAACAATGATTTTTGCCTCAAGTTGTTTGGCTTTGATTTTGTTGATCTTTTT
GGCTTGTATCTTACGGAAATCATATTGTCCAGCTGATTCGTCTCATCATCAAGGTGCCAA
TAGATCAACAATCAACGATTTGTTCACAATTTATCCTGGAACCAGTGGATCACCAAATGA
ATTGTTCAGTAGCCTTACACCGGCAGAGAAACCACCAAGTTACAATGAAACCATGAGGAT
GATTAATCAAGAAATCGGAACACCGCCTCCGGCTTATCACAATATTTTTTACACCGAATC
CTCATCATCATCAACAACAACAACTAATCAACAATCAACAACGTCTTCATCATCTCAACC
CTCTCAATCAACTAATTGTAACAATGGTTTAACACCAGCAACCCAGTCAACACAATCAAC
GACAACAATTAATGCTCAAAATCATCATTCATCATCATCGTCATCATTTAGTCAACTTCC
TCCATCCGCACCTTCAATTGTTACAATTAATCAAGGAAAAGTTAATTCAGCATTTGATTG
TGATAGTTGACTAGTCAATTCTTAATTATTCACAATTACTTTTAATTGTTTTCATCTTCT
TTTCTACTTTCTCTCTTTCTCTCTCTCTCTCTGTAAATTATTATATATCCTTCAAATTAG
TTTTACATCATCATCATCATCACCA
>SRR341928_contig_63
TTTATTAAATCATTTCCGCCTTTGCAAGTGAGAAAAACAAAAACAGATTTATCAATCAAT
CGATGTGTTAACGATACATTAGGCTTTAAACCGGTTACCGAATGACCATAAATGGGATCA
GCGTCTAAAAAGTGGGGATTTGAAAGGTAAATGGGAGCACCATATTTACAAGGTCCAAGG
TCAAGGATTCCAGAGGGTAAAGGATCTTGCCGAAGGAAAGAAACAGATCGAATGGATAAA
AGTGATTGTGGTCGTGTAGCTCGTTTAGTGGCGAAACAGGCATTAGGTGGATGGTCAACT
GAATTGGCGTAAAATGAAGGGTCAAGAACAAATCTTTCCGCTTCAATGCCGTGTGTGGTT
AAATGGCGTCTTGACCTGACCAAACGAAGGACACGACAAATTTCAGCATTAAACATACGC
AGTTCCCTGGTTTGTGGGGTAAGTGGAGGTCGTACCTCACTTTTGGTTGTGCCCGCAAAC
GAGTTACACTCGGGGGTTGAATAGTATTTAAGGGAAGTCGCACCATTATGAGATTCCATT
ACATTGAGTAGGTTAATATTATCCTCTCCGGTGTGGACACGATAAACTCCGTCATCGGTA
TTGTTTTTAGGATAAAAGAATCCAAATCTACCGTTATAAGCAGAAGGAAGTTCAGGTCGT
AAGAGTGGACCAAATGTGGTTAATACATCAGGATAACCCTCGAAAAGTAATTGTTTAACC
GTTCGGTTGATAAAAAATCCTTGAGATGTTGTATCAAGAGCGACACCGACAACCAAACGA
ACCGCTGGACTTGCTTGTTGTAGCCAATTTAAGGTCATCGCCAGTGGAGTGTTTAATGTA
GAGACCATTGTAGATTCATCGGAAACCGATTGATTCCTAATAAAGATCCAAGTTCTCCTT
TCCTTGTATGAAACTGTCCCATTAGATGGATTATGGACTATGTTGTGTTTAGAAAGTAAC
ACCCGGTAAGTAAATGGTCCAATCTCTTCGAGTTCCGGTTTGGCACCAAATCGTTCAACT
TCATTGGCATTTCGAATGTTAAAAAAATAGTATCGATTATACAATGGAACCGGAACTTGT
TTCCAATTCTCATAAGTTTCCGAACCTTCCCGAAGGACCAGTCGCTTGTGAATTTGGTTA
ATTACAATTGATGGTAATGTGAAAAATGAGATGATAGCAATTAAAATGAACACAATTGCA
GTACCAGTTAAAAG
>SRR341928_contig_64
TCCAAGGTCAAGGATTCCAGAGGGCAAAGGATCTTGACGAAGGAAAGAAACAGATCGAAT
GGATAAAACTGATTGTGTAGCGCGTTTAGTGACGGATTAAAGAAGCAGCCACCGGTCGCT
CAAGTGATCGAATATACTTTGAAATGTCCGAGTAGTCGTAGATAACTTTTACAATTAGCG
AACAGGTTGGACAGCGAGCGATCTCTTCGCCGTTAATCAAATCATCTTTTGAAAATGTAA
ACAGATCCCCACATGGACAAGGGTAGGTAAATTTTTCTTCCTCTTGATTGTAATTGAAAT
CTTCAATTTCAATCTCGTCATGAATTTCCTCGGAATCAGTCATGATCAATAAATTAGAAA
CAGAATTAAATCAACAAAATCTAAACGAAAACAATCAATAAGGTAGAGTTACAAGTGTCT
GTCACCTTAGCAATAACATTAAGCTGATTTTTTCGGCTTAGGATTGGTGACAAATTCAGA
AACGATTCAGAGCAATTTTCTTGAATCGATTTCTGTTAGTG
>SRR341928_contig_65
AAGAATACAAATGCAGAGACGGAATAATATTGTTGATTAATTGTTGAGGAAAATTATTAT
TGCTCTTTTGTAAATTAGCTAAGTAGGATTTTCGGTGGAAGAAAAGAGAGAGCATAATCA
GCTAATTGTTGATTAACTTGTTGACTGAAAAAATTAATTCGAATCCAAAAAGATTATTCA
ATTGGTATCCAAACCTTTTTACGACAGAAATCAACGGCTTTACAAGCATCGGCGTGAGCT
TTGGTGTTACACCAATAAGATGGTCCGAAGCTGCACTTTTGTCCACCAAGAAGGTGACTG
TGGGCACTAGTGTAACAGAGATCGACAGTCTTGCAAATCTTTTCAGCAGAATCGAAGCCG
ATCATTTTTTCAAAATGTTTACCAAAAGCATCGGCAATGTCAATACACTTTGCATTTTTC
TCGGTTTGTTTGTATTGTGAGCAGATCGTTTTGGCCTTTTCATCTCCGTCTTTTTGTGAT
TCCATCTTTTGGATCATATCGACACAAAGACTGCAAGTTTCTTCAATCTTTTTATCGATG
AAATCAAATTCGGATGAAGGTGATTCAATTTCACTCTCATGAGATGATTGTACTTTCGAG
CAAACTCTCAATTCTTTTGAACAAAATGTGTGGGGATCGAATATTTTCAACGCAATCATT
TGCATAGCCGATTCTCCATATTCGGTGACAAAATATTTACATGATTCTTTGATTTCTTTG
TTTGGAAAATGAAGACAAAGTCCATTGGTGATGAACTTTGTCACCTCTTCTTCGGTTTTG
TGATCGTACAATTTAGTTTGAATTTCTTTGGCGAAAACTAAACATTCAGCACAAGCCAAT
CGAGGTTTACCTTCGACTTCATGATTAAGTTCAACGGAATTGTTTCGAGTAGAATTCTTC
TTCTCTGACATTTTCTCATCTTCTTTGGTCAAGGTTTGATCGGGAAAATATTTACCAATA
ATTGATAGGATTCGATCACAGCGGTCACATTCATCTTTAGATGTCATCTTCTTCATCTTT
TCGGCTTTTGGTCCAAGAAGTGTTAATGGAATGACTTCGACAATCTCTTCAACTTCTTCA
CGGGAATCAGAAGAGTATTCAACTTGTTTCCTTGGCTTACAGACACCGAGGATGATACAA
GCTTCTTTGGGATCGGTTGTTTGAAGAACAATATCAATTATCTGAGCTGTGTAAGAGTCG
ATAAATTTACGACAAGATTTTTTCTTTGAAGATGGAAACAGTTCATCACAAACTTTATCT
AAAGCATCTTCAATTGCTTCTTGGGTGCGGTTCTCTTGTAAATAGGCATAGATTTGTTCA
AATACTCGTTTACACAACATACACTCAGGATCGACGGTTTCCTCTTGTTCGGCTGGTGGA
CTAGTAACCACTTCATCGTTATCAGTACAGGTTCCCAGAGGACCAGAATATTCAGTAATA
CTATCACGAACCTCTTTGATACTCAATAAGTCATGAAATTTTTTCGAAATTTGAGTTAAT
CTCTCACAAGAAGTACAAGATGAGACAACAGACTCAGTTGGTTTACCGTCAATGTGGCAT
ATCGTGATAATTAGGATACACAAAATCGGCACAAGATTCGCCATCATGATAAAAGAATGA
AGTAAATTTACACAAAACACTTTCTTGAATTTGAAGTATTATTGTGAATTAGGTGATGAT
TATTGACAATAAGAAATACAATTTCTCCAGGTAATTAATCTAAGTGACAGCAAAATATCA
ATAGCAAATATTTCAAAAGCTACAACAACAACAACAGCAACAACAAACACC
>SRR341928_contig_66
GAAGATATTCAAAAAATAGATTATTTTTCCGACGATTTCAACAAGAAGGTTCAAGAAGCA
TATAAACAAGAACTTGGAATGGCTTACCCATCTCGTGGTGTCCGATCTGCTGAATCTAAG
TTGGTTAAACGAAGCTTCTTCGATGACCTTATGAAAATGTCACCGGAAGAAATTCAAAAA
ATAGATTATTATTCCGACGATTTTAACAAAAAGGTTCAAGAAGCATATAAACAGGAACTT
GGAATGGCATACCCATCTCGTGGTGTTCGAGCTGCTAATCCACTCCAGCTCCTTAACGAA
CTTGATGATCCCGCTGCTTTCGCTCAAACCCTCTTGAAGGTTCTTG
>SRR341928_contig_67
CAGTTAATCCAATTGTTCAACAATCAGGTAAATTGCTCATTCTCACCTGACGCCTATCAG
ATTTACCAAGGCAACAAAATAATAATTCACACCGACGATTCCAACTATCCTGATATTGTC
TCATCGCTTTCCTTTTCAGATCTAAAAGCTCAGGAGTTTGCCTGTATTTGCTTTGTCCAT
CCTTGAGGCTATTCTGATATCGTTGCATCTTGACCCATGAACGTCCAGCAGTATCAAAGG
TGCACCAAATTGTGATAAAAACTGAAGCAATTATACAAAAATTGCATATGATGATAACTA
GAATGGCATCTCTGGGAAATCCTGGTGTACAGGAATCATAGTGCTGTCTAATCCAGTAGA
TTCCCATGATGAGCCAGAAAATTTCAATCACCAGAATCCCTAATCTTACATAGAGAAGGT
ACTGCATTGATGATCGAGGTTCGGTATCCAAAATGGTTCCTCTTGAACTGACCCAAGCAA
TAAAGAGCTCGACAATTAGACAGCCGATTAGGATGATGGCATAGCCGATAATATGTTCGT
GTAAATCGATCATACATTGTAAACGCCATTCTCTTTTCTCTCCGGATACCAGAATCAATG
AAAGAACAATTAACCAGACAATATGAACAGTGAACAGGATAAGTGCAGGTACAATTAGAT
CATCAGAGCCAATACTCCAACGTCTTTTGAACACAATGATACCTGGCATTTAGTTGATTA
TTTCTCAGGTGATTAATAACATTCACCGGCATCAC
>SRR341928_contig_68
GATAGAGTTGGATAAGATTTAATTTGATGGAGATTTGATTTTCCGAACAATTTTAACATA
ATATCTGAGAAACTGATTCCAAACCAAATACCAAGACAACTGGCAACGTAACATGAATAT
TCAACGAGCGCCAATGAAGGTGTAACATTGTACACGAATTCGAGTCCATAGGGTCGGCGA
ACAATAAATCGGGTCAAATTCGAGGGTTTATCTTTGATGTGATTCCAAACAAGAGTACTT
GTGTACCAAACGCTCTTACATTGAACGGGACAAATTTCGAAACTGGTACAATTATAGTCC
CTTGGTCGGGGACAATCATGCAAACGTGAACGGAACGGTAATTTAACGTCCAACGGAGCG
GGAACTTCTGATGACCACGAACTACACGTTGTTTGAGAAACTCTGAGTCTACAGAGAAAA
ATGCAACTCATCCGACCGAAATCTAATTCATTATAATCTGAACATTCAGAGAAAAAAGTA
TCTTTCGGTAAATTGATCGTTATCCATGAAGAAACAACGACAATGTCACTTGATTGATTA
GTATAGATGACGAAAAAATCTGCCTCAGGTAGATTAATTATCTCCAATGGATTGTGAACA
TAAACACGAACAATATTAGATTCCAGTGAATAAACATCAAGTGCGAAAAAATCTTTCGCT
TCATTGGCGATAACGGTTAACGGTTCTTCGTGAATTTGAATTAGATAAGTTGTACACCGA
TGAATAATTTTAGTCTCATGATTGTATTGAATTCGATGAACAGTTTTACCAAAAAGATCA
CAAGGTTGACCATCCGGATAATCGGTAATTACTCTTGGATATTTAGTTCGGCAGAAAACT
TTAACATCAATTGTTTCCAGGGTGGAAAGTAAGTTAATCGGTAAATAAGTGACCTCTTCT
TTTATCTGGTCATCGGATAAATTGTTCACATCGATTAGAGTCTTCAATGTGATTATATTG
GGTTTTAAGGGAAGGCAAATTGTGATCGCTGGAATTGTTAAATTAAGTGGAGCGTCCATG
TCAATGTCCACTCGTGTTGATAAGTTGAAAAATATTTCCGACACTTGATAAACTTGCCAA
ATTAATCCAGTTGATGCAAAAATCCAGCAAATACAAACGGGAAGATATTTAATCAACTTG
TCTCTCATTATTAATCCAAAATAATGATGATTAACTTTGATGGTAAAACAATTATCACCT
GTTGATTTTGCGCTAGTTTATAATTTCCTAATTGTTTGATTGTCGTTGTGATTGTTGATC
CATAAAGTTTTATAGTTTCTATTGATTTTCCTTTGATTGTTTCTCCTCTCTAATTGTATA
TTCAACGGATAACTGGAAAGTGGAGAGATTTATCCAAGAGATGATTAAGAAATTTTTTGG
TCACATCTTATTATAAACTTTAGTAGTTATAACTGATTTAGAGGTAATTTTTTTCATTTA
AACATTG
>SRR341928_contig_69
CAGTTCCAAACGGAGGAGGTCACACATAGAAGTTAACCAATTAATCCCTCGGAAATTACT
TCTCGCATCAATCATTTCCATTCTTCACCAGGTTAATTATCTGTGTGCTAATCAACTTTA
CCCTACGAAAGGAAAACAATCCCCTGCAATCCAAAGTTTCAATTGAATCATTTCAAATTA
TTAACAAAACCTGAAAGGTTAACGGAAAATTTTTCAAGATGATTCGAGAACGATTAACTG
AACCCATTGATAAAAATGCTCTTGACCAATTGAAGAAACATTTTTTCGAGAGAGTAGCCA
ATGAACCAGATCAATATGATCCAATTGATCTTGAAAGAATCGAGAAAGATGATTGGTGGG
TTTATCGTTTCTTAGCCGGTAATTTACTTAATCATGAAACTGCTCTTGAAGCAATGATTG
AATCAATGAAATGGCGTAAATCTCATGGTTTCCGTTCATTTAAAATGAACTATTTTCCTG
ATATGTTTTTCAAAACTGGAGCTTTATTTCAATATGAAACCGATAAACAGGGTCGCCCAT
CGTTGATCCTACGAATTAAATTTGTCCGTAAGATAAAGGACATTCAAAGTGCCATAGAAC
AATTTGTTGACCATGTCCTTTGGTCAATCGATGAAGATTCCAATGGAAATGGATGGATTT
TAATATTTGACTTTAAAGATGCAGGACTACAAAATGCTGATTTCGATTTGCTTCATTATT
TGATTAACGATTTAAAGATTCATTTCCCATTGGGTATTGATGCCGTTCTGGTTGTTGATC
TTCCCTGGATTCTAAAAGCTTTCTGGTCAATGGTGAAAACATGGATTCCCAATGAAGGCG
GTGATTTGGTTCAATTTACTACACGGAAAAAGTTGAAAGATCATTTTGACGAATCAAATT
TACCTGATTTTCTAGATGGTAAATGTAAACGCCCTTACAAAGGTGATCGTATGGTTCCTA
ATGGTTCCCCTGATGTTTATCATTTCGGTTCCAAGGTTATGAATGTACCTGCCAATAAGA
TTGAAAGTATTGTTAAAATTTATGAATCAATTATGACTTGATGATTAGACAAACGGGAGA
AACTCAATCAACAATCAATTTCCAACAATCGATTTTATGTAAATCTCATTTTCCTATTTT
TATTCTGTTATATTGTTTACCAATTTTTATAATTCTTTCAATTGAATCTCAATGACCTTA
TCTCTTTCTCTATCTATCTTTCTCTCTCTTTTTCTTAATGACTGACAATCAGTCTTAATT
GTAGTGATTAAGAGAGAGAAAGATAGACAATCAAAAAGATTTACAAAATAATAACAATAT
AACAGAATAAAAATAGGAAAATGAG
>SRR341928_contig_70
AAACGATATTGTAGCTTCTTATGGTTATGCTGTATAAGAAGCTACAATATCGTTTAGAGG
TTTCAACTTAGCGGCTAACATTTCTTTAGCCTGTGTACGTATTTTGGCTTCAGCCTTAAC
TTTCTTGTATCTGACTAAAGAACGTGCTTTTCGTCGGGCTTCAAGAGTCTCAACGAGTCC
TTGATATTTCCATCCAACTTCATGTGATAATCTACCGAGGGCACAGAACTTTCGACCTGA
AGCTAGCCTTAAAACTCTCAACGCTGATGGAACAACCATTTTTTTCTGTTTGTCAAAAGG
TGGAGGGCAACCTTCATGTGCTTTAAGCTTTAATAAAGCATTATAACCTCGCTTAGTTTT
ATGAGGTAGCATACCTCGGACAGTTCGCCAGAAGATTTTACTAGGAGCCCGGAAATGGAA
AGGTCCACGTTTTGGGTTGACATTACACCTTTTACGGAGGAAAGATAAATATTTTAATTT
ATTTCGGTAAAATGAACCGGAAATGTTAATAGCTTCACATCTAACAACAGTGACTTTTTG
ACCTTGTAAAAGTGATTTAGCTACAACAGCGGCAAGTCTACCCAATAGGTGACCCTTACC
ATCAATAAGAAGAGGCTTTTCTTTGAATCCAGGCATTGTAATTACACACAATTAAATTAA
TCAAAATAAGAAAAAAACACCAACTAAAGAATGTGCCTGATCACAATTCCAAGTGAAAGA
AGGAAACGGAAACATACAAATGAG
>SRR341928_contig_71
ATTCAATTGATTCCTTTTTTCAGTGTACCTCACAGGAAAAGGATGAATCTCTTTTGGCTA
TCGTGCCTCCTTGTGAGCACCGTTCTGGTTAACGGTAAACTTCACTCTAATGAACAAATC
ATTCAAACTCCACGATATCTTTTGACTTTACCCCAAATTCTTTCACCCACTTCTAACCAA
ATTTGCTTGACCTCACTTAATGAATACATTGAAGATGATGCGGAAGTCCGTGTTACTTTG
ATTAACCCAAGGACCAATGAGGAAATCGCTGATTTCTCCAAGCAACTTAAATCTGCCTCA
GAATGTTTCAAAATTGAAACCTCAGGGGTTGATACTAAGTTTGTCAAGGTTAAGGTCCAA
CTTGGCGATCATTTGGACGTTAACCAAATGGTCCGATTTGTACCATCTTATGGTATGACC
ATGATTGAAACCAGCAAACCAATCTATCAACCTGGTGAGGTTCTTAACTTCCGAGCCATT
GGTTTTGATGGATGGATGAAACCATGGAGTGAAAGCTTCGACAGTGTTTCAGTTTACAAT
GCTGAAAGAACCAAGGTCATGGAATGGAGAAAAGAACAATTAGAAAATGGATTAAACCAT
TATCGACTTCCACTTGCCCAATACAACACTGAAGGAAACTGGAAAATCGTCGGAGTAACC
AAATCCGGTGAAATTATTGAGAAATATTTCAAAGTTTCCCAAAAAGTTGACCCTGAAGTT
GTCTTGAAGGTTAAACAAGGTGGTGACTACATTCTTGCTAATGAAGATGTCCACCGAATG
GTTATCTGTGCTGAAGACAAACAAGGTCTCCAATATGAAAATGGTTTGATCAATATTAAG
AACCATTATGGTCACTACCTTGCCAAGGATCTTACCTTGGAAGAAGGTTGTGCTCACTTT
TACCTCAAAAATGATACCTTACAATGGTCAAACATCGTTGGTAAAGCAATCCAAGGTTCC
ATTGAGCTCTTAGATAAGGAAAGCAAATACCCAGTCGGTGTCTTACCTTTGTACCTTCCA
ATTGTCCGATCCCATGTTCATCTTCGAGTTCCTTCAACTGCTTTGGTTAAGAACTACTTC
AAACTCGGTCTTCCATATTTTGGTTATTTCTTCGTTGAACGACCAGACTACACTCCTCTT
CCTAACGCTGAAGTTGAAATCTGTTACCAAACTGCCAGCAAACCTTGGCAATTTGAGGAA
AATGTTGAAAAGATTTGTAAAACTTTCATCTCATCTGCTGAAGGTTCAATCAAATTCATC
ATCCCACCCGTTGAACGAACCACCAAGCAAATCATGATCGAAGCTACCATTCCTGGTGTT
GCTGATCACAAACAAAACTTTATTGTTCACCCATGGGCTGAGGAATCTCGAGATCAATTC
ATCATTGAACCAATCGTACGAATGCGATCATGCAAGAAGAATATGCCAGAAGCTACCAAA
TACACTGTCCTCATGACCCGAAATGGTACTCAAGCTTTCGACAGATTGTTCCTCCAACCA
GTTGGACGAGTTTCTGCTGCCGAAACCAAGAGTGTTAAACTTTCACCTGCCCCATGGACC
CCTGAAGCTGACATGCTCATCGGTGAATGGCCTGAAGAAAATGAAGTTTTCTTCGCTAAC
GTCTATGATGATGCTTCACACCAATACACTCCAATGAACCGAGTTGTCTTCTATGGTCTT
GACTCACGAGGTGAACTCATCTCCGACTCAATTGCCTACCTTAAAGATTGTCTTAAAGAT
GATTCTTTGATGGATGTTACCCTTGATGATGAAACCAATCGACTCAATGTTAACTTCCTT
GTTGAAGAAAATGTTCCATGCTCATTCTCTGTTGGTACCTCTGATCAACGAGGTAAATTG
ACTGAACAAAAGATCCACAAATTGTTGGAGAAATTCGATGACATCTACACCAAGACCTTC
GAATGGGACAAATGCTCATTGGCATTACAAAACCGAACTCACAAACAACCTTTGATGATT
GACTTCAAAAACAATTGGGACAGCTTCAAAGAAATTGGTCTTCATGCTGTTGACTCACGA
ACTGACATTTTCAACAAGCCATGTGAATGGGATGTTTTCGATGAGGCCATCCGAAACCGA
TCACTCGAAGCTCTCATTGCCATCCGACACTACCTTCCATACTCAGAAAACATAATGAAC
TCTCTTGCTGATTCAGCTGATCTGGCTCACCTTAACCGATTAGAAAACTCATTAGTCAAG
GATCTTCTCTTCTGGGGATCACGACATGAATTCAAGGAATGGCTCCAAAACTACCATCCA
TCAACTCTTGCTGGTAAATCAGCTATTTCTGTTAACGCTATCTGTTTAGACCAAGCCAAA
GGAATCCGATCATACAACGTCCGAAAATCATTGAAAGCTGCTCCAGTTCACTTGGAACAC
GATTTACCAAACAAAATGTCTGACAAAGTTGTTCGAGATATTTCAATCTTCATTAAACGA
GACGAATCAAGCATCAAACAATCTGAATGTGTTCCAGTTGAATTATCAGTTGAACCCAAC
TCAGCTGTTGAAATCCAATCTGAATTACCAAAAGTTTGTGCCTGTTCAAAGACCACCAAA
GTTACCCTTAAAGTTAAGCCCCTTCAAAAGGGTCCACTTAACCTTAATGTCAAGGCTAAA
TTTGCTAAATCTATGGCTGAAGAATGTAATTCATTGATTGAAAACTTTGAAACTCAATCA
ATTCTTCTCAAGACCAACATTGAATCCCACGAACCAAAAGTGACCCGACGATCATATGAA
ATCGCTTGCGAAAAAACCAAGAAATCTCTTAAGCATATGTTGAATGAAAAGGAAACTCTT
GCTACTCGAGATTTGATCACCGTTTTCTTGAAACAATTCCGTGATGATGAACCAATCCGA
AAGAACATCTTTGAAGTTCTCAACAAATTCAACGCTTTGATGGACTTATACGAACACAAG
TCTCTCCCATCTGCTGTTTTATCCAAACTTCGGGAAGCTCTTGTTAGTTTAAACCAACAA
TTAGCTCTTTTCCGATTAAGTGATGGCTCATACTCAGTCTATGGAGGTTCTCATCGAGGC
AAATCCCTCGTTGCTACCGCTCTTGCTTACCGAACCCTCTCACAAGCTCAAGCCAAGTTA
CCAATCTTTGGAGGTGCTGAAGTGATCAACCCAACCTTTGACTTTATTATTAGTCAAATG
TCCAAGGATGGTTGTTTCCAACAAAAAAAATTCGCCAACGCCGGTTCCTCAATGTGGCCT
TTCGGTCACAATGCTTCACGACATGAGATGACTGCATTCGTTGCTGCAACCATGTCTGAA
TCTAGTCAAACTCCCAAGGTTCTTTTGAGAAAAGCCGCCAGATGTATTGGTCAAATTAAC
GAAGACGAAATGGACTCTTTGACCAGAGCCATGGCTGCCTTGCTTTACGCTCGACTCAAT
CGAATTGATAATGCTCAATCTCTTATTGAAAACTTCGAAGTCAACGCTCGAAAAGAGAAT
CTTCGACGATTGAACAAAGAGGAAACTCGATCTATTCCTGAGCGATTCGCCACAATTGCC
GATCGTAAATCCCACGAAAAAACCCATGAAGAGATTGTCCGAGCTCGAGCTTTCCTCGTT
CTCGCTAAACTCGCTTTGAATCAAACTGAAAACCTTCAAGATCAAATTCAAAAATTGGTC
TCATCTGACTTGACTCTTCACGACCCACTTGTCACCCTTGCCGTTACCCGAGCTTGGCCA
AAACTTTCATCAAACAAATCCAACATGAAAGAATCAAACCTCGACATTTCTCTCAACAGC
GAAAGAATGAGCCTTGGACCTTTCGAGATTCAAAAGGTTAACATGCCTCAAAAGGTTGAA
AACCTTTTATTGGAAATCTTAGCTCCAGGTTGCGCTCTTTTGGAACGAAACCAAGAGATT
GAAGTCCAAAAATACAATGGTACCTTCCCTGTTGTAAATGAAGAGACTCGAGAAGGCAAC
TGGTCAACTCGAGAAGGCGAAACTGTTGCTCCTTACGTTCGAAGAGGTTTCAAGATAATC
AAGAGCCAGCAAAAAATGAGTGAATCCTGTGAACAAAAAATCACCATCTGCCCTAATAAT
CAAGAAACTGAACGACAATCATATGTTTACAAAGTTGATCTTCCATCTAACTATATGATT
GACTTGACTGCTCTCGATCAATTGATGGCTCTCCGAAGAACTCCAATTGAAATGTATCGA
CCAGTTGGAAATACTAACTTCTTAGTTATCAGACGCCAACAAGACGAATGTTTTGATGTT
CCAATGGAAAAAGTTGGTGAAATGATTGAAGACGAAGAGCCAATTGCTACTATCTACGCA
TTCGATGGTTCAGATTTCACTAGTCAACCTTTGGTCGGAACTGTTCCCATCGAAAAAGAA
TGTGTCACCCGATCTCGTCGTGCTGTAGATCCCTCTAATTCTCAAGCATCACCCATTCAA
AACCGTTCCGCTAACCCTGAAAAGAAAGGAAGCTATGATGAACCAAAAAGCTACGTAGAA
CAACAA
>SRR341928_contig_72
ATAATAAATTGTTTGGTTAATCAAACAAATGTTACAATCTATGGACCTATTGGAGGCTCG
ACTCATCAATTGCACCACAAATTGATAACAACAATCAACTTTCATCATCACAATTAGTAA
ACTAACGATACCCCCAGTCCGGAACGATTTCAATTGAGCATCATTGAACAAATTAAATAC
TATTTGTCAACAATTAACAAAATGATTAATTGTTACCACCGAGAGATTCTAATCATGATA
ATTATGATTATATTTATAATTATTACCACGATATGAATGGTGCACGTTTTAAAGATCACT
GAAAGGAACGTAAGATGAACAATTAACCAATTGATGCAACAGTCTAAAAGTGATTAAAGT
GATCAACAGTTTAGATAACCAGGAAGGCCAAAGGAATCAAAGTTATTATATTATCATCTC
AGTTAATCAGAGTAACTACTCTTAGGATAACTTTCTAATCACAATTAATATTTAATCAAC
AATCATAATCATTTTCACTCTCTTCTTTTGTTGGAGGTGTGTCACTCCCATCATTAGTTA
TAATTAAAAATAATACAACAATCATCTAAAAAAAAAAGAGAGTGAAAATGATTATGATTG
TTGATTAAAT
>SRR341928_contig_73
AATAATGTAAAATCGATCTGGATAAACATGAGATTAGCCAAGCAGTTCGCATGCACCCTT
AACGATGTTGCATTCGTCCGATTTTGCTGCGTAGTAAAAGAGGTAAGTACACTCCTCTGT
TAACAATTCTGTTGAGACTTCACATTCTTCTGAAAAAGTGCTGTTTTTCACACAATTAGT
CATATCAATATCGAAGATGATTTCGTAGCTGGCGTCATAATCTATATTGGATTTCGCACT
TTTAATATCGACAAGTTTCCGGTAGTAAAAACTCTTGGAATTGAGATTATAATGAGCAAC
CCCTTTCTTGGCCAATTCGATGGCTTTTTCGTCATCGGTTGCCATAGTGTCCCATGCACC
GACTTTGGCCATTGTGATACCAAAAAGAGCGAGGATGATAACGAATTTCATTTTTATTAA
GATGATTTAACAAGTTACAAATGTAATTAACTGTTTAAATTACTAATGAGAACTGGATTG
GTTGTTGTCACAGTTGACATTGGATATTTAAAGAACTTTCTGGTTAACACGTTGTCAACC
AAAATCTCCATCTTTGGACAATCCAAGGAGAAATCCATCTGACTCCTTATGTT
>SRR341928_contig_74
AGGCTGTTTGTTAATAGAGTGGCCATGGAACGACCTTCGATAACCGTTTTTGACCCGAAA
CCATCAATCGCTCAGGACATGAATATCTTGAGAAATCCTTTCACTTTAATTCTTGATGAT
CAACAGCCCAGAGAAGGACAATTGGAAAATGGTGTAACAATTAAGATAACTGGAGACAAA
CCATTCAGATTAACCAGCTATTGGGGTGTTAATATATCCAAATTTCATCAATCATTGAAA
AAAGATTGGTCCGAGATGCGACAATTAATTCGTGAAGGCTCATTTTTGGCTGAAAATTGT
TTACAATCATCTAAACCTGAAGAGATTGAACCTCCAATCGGTGAATCAATTACCCGTCAC
ATTGTCAGTGAAAATCCAATTACTTCAGAGATGCTCGGTACATCTCCAAGAGCTTGTTAT
CCGTTGATAATTATACTTTCCATTAATGATGATGATTCCCTTGACGATCAAACCACAACA
ATTAAGGATCAATTGAACAAACCATCAACCTCAAAGGGCAATGGTAACAACAGGAAACTT
AAAGATGAAATCGTTTGTTTAACTAGTATTTTACATATACGAGATGATATTTGTCCAATG
GATAGTAATATAATTACCCAATTAACCAAATTACGATATGGTAATGTTTACAATTTACAA
TCTCTATTCACTCCAGGAGCTACGGTTGATGAAACTTCAAAGTCCGTTACAGTTTGTGTC
ATTTGTCAAGATGCGACAATTTCCCGAGCACTTTTACCTTGTCGACATGCTTGCATTTGC
TGTGAATGTTATGGTCTAATTGATAAATGTCCATTATGCCGAAGTTATATTCGATCGTTT
TTCTTTATTCAACAGGCTAATCAACCTGAACAATCAACTGAATCAACTGCACAATCATCA
GATTCATCTGTTGATCCAACTAAACCAAAACCTCGTAAAAGATTTGGTTTCCTCTCATTA
TGGTAACTCTTAAGTATTATTACAAAAGTGTATCTCTCATCTCA
>SRR341928_contig_75
TTGGGTTTGATAAAACTTTACTGCTATCAAAGTTAATCTATGCTTCTCTTATAGTCCTAT
AAATAAGATCTACGAAGAGGAGATAAACAACAAGATATACAATATCGTTGATATCAATGG
GGTTTTGTTAATGATCCTTCCGCAGGTTCACCTACGGAAACCTTGTTACGACTTTTACTT
CCTCTAAATGATCAAGTTTGAACATCTTTCCAGCACAATCTGACTCTAAGTTTTACCTCA
TAGTCTAGATTGACCAGTCCGAAGTCCTCACTAAATCATTCAATCGGTAGTAGCGACGGG
CGGTGTGTACAAAGGGCAGGGACGTAATCAACGCAAGCTAATGACTCACGCTTACTGGGA
ATTCCTCGTTCATGGGCAATAATTACAATGCCCAATCCCCATCACGAAATGGGTTCAAGG
GGTTACCCACTCCTTTCGGAGCAGGAAACATTTTACACGGTGACCACTTCAGTGTAGCAC
GCGTGCGGCCCCGGACATCTAAGGGCATCACAGACCTGTTATTGCTCTGTTTCGTGAGGC
TTAAGGCGCCCCTTGTCCCTCTAAGAAGTTCTTACAGTGCTACAGCATCCTTACCTCATT
TGATTCTAAAGGCTTAACGGTAATAGAGCTTCGATCACCCGAAGGATCACAAAGATATTA
CCACCTCTAGGTCAACTAAGGGGGAATACTGCAGTTTAAACTGCAAGTCTATTTAGTAGG
TTAGAGTCTCGTTCGTTATCGGAATTAACCAGACAAATCACTCCACCAACTAAGAACGGC
CATGCACCACCACCCACTGAATCAAGAAAGAGCTCTCAATCTGTCAATCCTTTCAGTGTC
CGGGCCGGGTGAGTTTTCCCGTGTTGAGTCAAATTAAGCCGCAAGCTCCACTCCTGGTGG
TGCCCTTCCGTCAATTCCTTTAAGTTTCAGCTTTGCAACCATACTTCCCCCGGAACCCAA
AAACTTTGGTTTCCCGGAAGCTTCCATTCGAGTTATGATAATATTACTCAGAATGATCGC
TGGTTGGCATCGTTTATGGTTAGAACTAGGGCGGTATCTGATCGCCTTCGAACCTCTAAC
TTTCGTTCTTGATTAATGAAAACATTCTTGGCAAATGCTTTCGCTGTAGTTTGTCTTGCG
ACGGTCCAAGAATTTCACCTCTAGCGTCGCAATACAAATGCCCCCGTCTGTCCCTCTTAA
TCATTACCTTGTGTCTTTAAGACCAATGAAAATAAGACCAAGGTCCTATTTCATTATTCC
ATGCAAGATCATTCAAGGAAAGGTGATGATAGATATAGCTATAAATAGTCTATAACTTAT
CATACCGTGTTTAGGCACCTCTTGCGAGGATTAGAACGCCTTCTTTGAGCAATTTGAATT
GTTCAAGGTAAAGGGTTCAATTGCTTGAACCGACACTCAATAAAGAGAATCGGTAGCAAA
TATTGAACATTTCTGTCAATACACTATTAAAGTAACCACCAGAAGAGAGTGATGCGGGGC
CGTACAAGTTCGTGAGAACAAGTAAAGTCCCTAACAACTACGTCTACTTCCTTTTCAGTG
GACCCAATAGGTATGACTGAAATCCAACTACGAGCTTTTTAACCGCAGCAACTTTAATAT
ACGCTATTGGAGCTGGAATTACCGCGGCTGCTGGCACCAGACTTGCCCTCCAATAGATCC
TCGTTAAAGGATTTAAGTTGTGCTCATTCCGATTACGGGGCCTCAATAGAGTCCCGTATC
GTTATTTTTCGTCACTACATCCCCGTACTGGGATTGTGTAATTTGCGCGCCTGCTGCCTT
CCTTGGATGTGGTAGCCGTTTCTAAGGCTCCCTCTCCGGAATCGAACCCTGATTCCCCGT
TACCCGTTACAACCATGGTAGGCGCATAATCTACCATCGAAAGTTGATAAGGCAGTTGCT
TGAGGGATACATCGTCAGCACAGAGGCTATACGATTTGCTCAGTTATTCAAAGTCATTTT
GAGTCTTGCAATACTCTCGAAAGAGTATCACTAGGCCCACCATGAACAGGCCGAAGCATG
AACATGGCTTAATGGACCATTGGTCTTGTACGAATAAATGCGTTCCTTCCAATCAATTCC
GAGAAACTGATTGGTTGGAGCACTTGTTCATGTATTAGCTCTAGAATTACCACAGTTATC
CATGTAAAATGGAATATCCGAGGAACCGTAACTGATTTAATGAGCCATTCGCGGTTTCAC
TTTGTTAAAGTATGTACTTAGACATGCATGGCTTAATCTTTGAGACAAGCATATGACTAC
TGGCAGGATCAACCAGGTAGTGTTTAGTTTTTGATTAAGTACAAAAACACAGTGTACCAA
GACAAGCAATACACGACAATTCAAACAAGTTGATAACTCATAGGAACATGAGGTATACCA
AGCAATTGTATGAAGTTGTCTGATATGTGTATATTAAGACTTGACAGTACAAGTTAGCAT
TTAAGCATTCGGAATATATATAGAATAGGTATATACATATTGAGAAAGCTGGCAACGATA
TCCTCATGATGGCCTTGAACCGCAGAAGTATCATAAGATTCATCCTGCAGTAAGACACCA
TACACTAGATGAGGTATCGAGTCAACAGTCAACAATGTGCTATACATATAAAACATATAG
ACAAATGATAAATTTTGTCCTGTCTTATCGTAGATACACACACACAGCAACAACAATAAT
TGTTAATATATCCATGTAATGGAAATAAACAAGTTGATGTGTGATTGAATACTCAGTTCT
GCTTTTTGTAACCCATCATATTCCTTCCATGCAAGGATATGATGGTCTTAATCCCACACC
GACTTCGCTACAGGTAAGAAGTATGCCTTTCGATGTTAGTCATAGAGATAAATCTCTATG
ATTTATACTAACACCTACTAAACCACACTTCTTCCTGCATGAAGAAGGTATGTTGTTGTG
GGTATACGATTCTTAGTCCGTGTTGACGTGTGTAGACTGTAGGAAACCACACCAAGGATT
ATGAAGAGTACCCAGTTTTACCCAGATCTCTCTACTCAAGGCTGGCGCCTATGCCTGAAT
TGTACGAAGCAATCACGGGCACCGTGGTAACCAAGCTACACTTCACCTAGAGCCTGAGGT
GAATTTTTATTAGAACAGGATCAAACCAGTTCCTCACTGGAGCATTAAAGCCCAACTCAT
ATAATAATAGGTTGATAGTCGATGGGCCGCAACTTGGAGTAGCACGACTACACTTGCCTT
TGTATAGTAAGCTAGCCACTGCAGACAACTTGGATCAAACTATCGTAAAAAGTTT
>SRR341928_contig_76
AATTTGCATTTTATTTTTAGCTTTTTTTGAACTTGTTAACATTACCTTTATTTTTAATCT
TCGTACTTTCGGATTTTATATTATCTCTTTTGATTTCGCCTGTTTTTCCATTTTGATTCC
ATTTTTTTTCTACCATCGGACTTTGATTATATTCGTTAAGTGTCATTTCTCATCTATGGC
TGGACGAGGAAAACCCGGTGGCCGAGGGGGCAAACAGTTACTCCTTCAGACACTTCAGCG
GCTGAAAATTGAGCAGCAAAGACAAGCCCGAGAAGAGGAAGAGGCGAAACAAGGACTAGG
AAGTCCACCCCAAGCATCGACCTCCAAACAAGAGGTTGAATCTACTTCGGACTCCGAGGT
GTCAACTCCTGCTTCCGGTCAGTCAGAAGCCTCTAACCCTCCATCGGAACAACAATCTGT
TGCTTCAGCTTCTGACACCGATTCACATGGTTCCAATTCCCCTGCTGCGCCTTCGTCTCC
GTCTGGATCTCGAGGTGATAGTCCAGAACGGAATATTAAAATTCGTGGTAAATTTAATAG
ATTTCTCATCAAAAAGACTCCACCTGATACTCCGAGATCCCAATCTCCTGAACCATCGGA
AAGTGAAGATTCATCGACTCAGACTAGTGACAGCAGTAAATCAAGTCCGAAATCAAGTCC
GAAGTCAAGTTTAGCTCAATCTTCGGCGGCAAGTGAAACGGGTGATTCTTCACCAGCATC
AGGAGGATCTCGATCACCAGTTCCCTCGGTCTCTTCAACTACAACCGAATCCATCGCTGG
TCCACCAGTTCCTTCGGCTTTGAGACCAATTGAGAACAAAGTTGTTGGCCAGGATGGAGA
GAAATTTAAAGTCGCTGTAAATTATATGAAGATTAATGTGAAATCCAAGAAAAAAATTCA
CCTTTACGCAGTTTTCTTCGAGCCGAATATCGATTCAATAACCTTGCGAAGAAAAATTCT
AAATTCTCCTGAAGTTCAAGAAAAGATTGGAACTATTTCCAACTTCACTGGAACTAATCT
TTTCCTTCCTCACAAATTGGAAGAAGAGCCTTGCATCATTTCCACCGTTAATCCAGCGGT
CGAAATTCCCGTCATTCTAACCATCACTCATGTTAAAGTGCCTCCGACTGAAGAATTAGT
TAATTTCTACAACAATCTATTCAACAAGGTGATGAGAGCGATGCAATTGGTTGAACTAAA
CATGCACCATTATAATCCCACCGGTAAGATTGATGTTCCAGCCCATAAACTAGAAGTCTG
GCCTGGTTATGTTTGTGCGATCCAAGAGTACGATGGTGGACTTATGCTTAACGTGGACAC
TGCCCATCGGGTTCTTCGTAAGAAAACGGCCCGTGAAATGTTACACGAACTCTTCCAAGA
CGATCCTTCGAAATTTGCTATAAGAGCAAACAAGTTACTCGTCGGAGCGATTGTTCTAAC
TCGATATAATAACCGTGCCTATCGAATCGACGACATTGACTTTACTCGAACCCCTTCATC
CAAATTCACCATGAAAGAAGGTCAAGAGATCACTTTCATTGATTATTTCCGACAACATTG
GGGCGTCGATATCAAAGATGGAAAACAACCTTTACTCCTCCATAGACCAAAACCAAGGCG
AAATCAAACCGAGGAATCACCTCTTATTTGTTTGGTACCTGAGTTGTCATATTTAACTGG
ACTTACTGATGATATTCGTTCTGACCATCGGGTTATGAAAGATTTGGCTACACATACGAA
GATATCGCCTGAGGCTAAATATAAACGATTAGTTGATTTTATTCAGCATGCAAATTCTTG
TGAAGCCTCGAGAAAAATTCTCACCGATTGGGGTATGGAAATTGATGCCAGGCCATTTGA
AACTTACGCTCGTAAATTTGGATATGAAAAGCTGACCTTTGGTAATGGTGTTGAACATTC
AGCGGGTGATAAAGCAGAATGGGGAATGAAAATTAAAGACGCTGTCATTTTGGCATCTAA
ACCGATAAAACGTTGGTACTTCATTTACAATGCTCGAGATCGAGCTAAAGCCGATGAATT
TCTGAAAATGTTACAACAAGTTGCTCGAAAATTGGGTTTCTCTTTTGACAATCCTCGAAA
AACTGAACTTCGAGATGACCACGCCAACACATACAAACAGACACTTAGAGAGGTTGATAA
AAGCGCTGAGTTAATTGTGGTCATGACTCCAGGATCTTCACAACGAGAGGATCGATACGC
GGCAATTAAACAACTTTGCTGCATTGACCTGGGAATACCTTCCCAAGTGGTTCGAGTGGC
CACTTTAACACCAAACAAATTTAGATCAGTTTGCATCAATATCGCCATGCAAATCGCTTG
TAAACAAGGTGGTCAATTATGGTCCGTTGCAATGCCATTAGCGGCTACCATGTACGTTGG
CCTTGATTCCTATCACGATCCGTCCAATAAAGCGCGTTCAGTTGTTGGGGTTGTTTCATC
GATGAATAAAAATGCGACCCAATGGTATTCCCGATGTTACTTTCAAAATCGACGGGAGGA
AATTGTCAACACTTTTGGAGGTGCGATTGTCGCTGCCATTCGTAGATACATGGATATTAA
TAAGTATATGCCTGGCAAAATTTTCATCTATCGTGATGGTGTTGGTGATGGGGATTTAGC
GACAGTTCGTGATTACGAGATTCCACAAATGGGTGAATCGATTAAAGGTTTAATTGAGTC
TTTACCAGAATTAAAATTAGAAATGCCAAAGATCACTCTTGTTGTAGTCCAAAAACGGGT
CAACGTTAAACTTATGCATTTATCTGGACGTAACATGACCAATCCACCGCCTGGGTCAGT
TATCGATCACACGGTCACCCGACGACAATTTTATGACTTTTATTTGGTATCTCAACATGT
TCACCAAGGAACCGTTACCCCGACACATTACATTTCACTTATTGACGAATGTGGCCTTGG
ACCAGATAAACTTCAAAGATTATCCTACAAATTAACTCATCTTTACTATAACTTTCCAGC
GACAATTAGAGTCCCTGCTCCGTGTCAGTACGCTCATAAATTGGCCTTTCTTATGGGTCA
ATATGTCCAAAGTAAACCAAGTGATGATCTTCAAGATAAACTTTATTACCTTTAACCTTG
GTAGTTTGATATTCCCGATATTTTTGATGATTTTAATTGTTTTTTTTTTGCTTGACTACC
AAAAGACCTGAACCTTACCCTGAACTCTAAAAGATTTACATGAACAATTATTCATTTTAT
TGCATTTTCCTTAACAAAACCGAACTTTTAAAACTTAAATAAAGCTGATTAAATACAAAT
TAAACAGCTTTATTTAAGTTTTAAAA
>SRR341928_contig_77
TCAGGCCTGGATGAAAACCGATAAAACAACCAAAGCTCCTCATATACTTTTAATGACCCG
TCGTTTTAATGAGGTCTCAAGATTAGTCGCCTCAGAGATAATGTTAGCCTGTGATATACA
AAAGCGTGTAACGACCATTGAGAAGTGGGCAGCGGTCGCTGATATTTGCCGAATGTTTCA
TAATTTCAATGGAGTCCTTCAGATTTGCGCCGCTTTTACCAATTCATCAGTTTTCAGGCT
CAAACGAACATGGGAACGTGTCTCAAAAACGGTTAAACAAAGTATCGACAAGTTACAATT
ACTCGTTTCAACTGACGGTCGATTCAGGAATATGCGTGAAGCGTTACACCGATGTGACCC
TCCCTGTATTCCGTATCTGGGAATGTACCTAACGGATTTATCGTTCATCGAAGAGGGTAC
ACCAAATTTCACCGATGATGGACTTCTCAACTTTTCTAAAATGCGAATGATTGCTCATGT
TATCAGGGAAGTGCGTCAATATCAACAAACACCTTATAAGATTGAGATGAATGTCCGAGC
AATTAATTATCTACTGGACACTGGGCGACATTTATCCGATGATGAACTGTACCAACAATC
ACTTGTCCTCGAACCAAGATTATCACGATTAGGGACCAAAATAACACCGACCTCGGGAGG
GACCACGTTCAGTGGATCAAGTCCATCACACTTTCCATCGGGATCTTAATTGTGACTCTC
ATGAGGAATCACAATCAACCAAAAACGCCAACAATTAACTCAATAAGCTCATTGATTATC
ACATTGTTATCATAATTACACTATTGATGAGAGAGAGAGAGAGAGAGAGAGAGTAAGAGC

>SRR341928_contig_78
TTTCGGCTTGCTTACATTTCTAATTAGTTTTTTGCTCTCAAGTTTAAGTATTAATTGTAA
CAAGTATTTTTTTTCACCTTTCCAACAGAGTTAATTGTAGTAATACAATTAAAGTGATTC
CTTTTCTTTGAGGTGTAATTTTGGTGATGTTGTTTGTGGTAAACTGATTTGGCATTTAAT
TGTTGATCAGCTAATCGTTGACAAATCCTAATGTTTTAATCGTTGAGATTGATTTGCATT
CATCTTTCGCTTCCTTGTAACATTTTTCTCTTAATCCGATAAATAAATAATAACAATAAT
CTAAGAGCTTAATCCAACTTTCATTTTGAACATGAATCTTTTTCCAAGTGCTGATTCCTT
GATCCCAAACAAACACCAATTACAATTAGTTTCACAATTGAATAAACAATTAGCTCTCCC
GATTAGTTGATATTGGTACCAGAAAATGGATGTAAATACAATCAGGGTGTCTCTTCATAA
GTTATTATTATCCTTAAATCATGTAATTAGTGTAAAGCAAGAGAAATTTGCAATAATTGC
AGATGAAAAATATTGATATTTCCAAAGGTAATCCATAGGTTTCCATTGGGTGAGAACATT
GGGTTTTGATTAATCACAATTAACTTCTTTTGGTTTGATTATATCAATTAAAATCTAAAT
AGTAGCTTCTTTTTTTTGGTGATTTTTTCGTCTTGTTTTGATTTTCCTTCATAAAAGGAT
CCTTATTGCTCCAAATTATTATCAGGTTATTATTGTTTTAATATATTAATCATATTATTA
ATTATGGGGTTTCTTTTGTTGTCTAATTGCTTTGCAGTTGCGTTTTGATGTCACCTTGTA
GGTCAAATTGACTTAAAGGTAAAATTTTCGTGTATTTATATTTAGTTAATCTAATGGCTT
TCGGTGTTGGTTCCTTATTCCAATTAAAGGGCTAAATTTTTAGTACTTTGTGTGTATGTC
AAGTTGATAGGTGCTCTTGGCGGTGGGTAAAACACACAAGGTGTATATGGAAGGGTGGGT
GATGGATTGAACCAAAATCAATGATAATTCTTGATTGTGACTTAGTATTGCCAATCAGTT
ATTGATCCTTTATGTTGATTGACTATTTATCGGATTCTTAATTTAGCAAAGGCTCTTTTT
ACACATTGATTTGTGATTTTTTATCTTTGACATCGAAATGATAACAGGAGATGTTCTGGT
TTTGTGAATGGGAATCTCTCAAATTGGGCAACTGGGCAGTTCTTTTTAAGTGAAGATGAA
TTCGTGTGATGATGGTGATGATGAAGTTTGTGAAGATGAAACTATAATTATCTTTGTGAA
TATGATGAGATGATGACAAGAAGATGACAAGAAGATGACAAGAAGATGAC
>SRR341928_contig_79
CAATGATCATAATTGGCTTTCACATTGAGAGAGATACACAAATTAAGGCTATTCACAAGT
TTCTATCAGTTGGATCAACGTCTTAAAGAGGGGAGAGTAATACAACATGGATTGGATTAG
AATGGTTAACTCACAGGAAACCACTAGAAATTAATCTAATTAGAAATTTTTACAATAAGA
TTGATTCACTGACGAAACATTCTGCATCTATTGTGAATGAGATATGAAACTCTAGATGGT
TTGGTTGATATAAGCTAAAGGGTAATTAAGCTCAATAGGTAAGTATAGATGAGGGGTTCA
CTTTTCGCGTTTCAATGATAACAGATCAGCTTAATTGAGGTAAGATTGATTGAACAAAAT
AACTCTTGGGGCTAAGAAAATAGAGGAGCACATTTAACCATAGAAGCTGATGAATTTAAT
TTGTTAATTTACGGTCGGGTCTTTATGCTTCATCAACATTTTCGGTTTGTAAACCCTTGA
AAGAAGCAACGTTTACATAAGTTACCAAAGTGTACAACTTATTGGGACTATCTTCATCTT
CATTACGTTTTCTTGATAGCCTGACTCTCACACGGAAAGGTACATTTCGAATTCCTTTGG
ACCAGAGGTATTTATTCAGTCGGGTATCAATTCTAACATCTGAGGTTCCCATTTGTTTGA
AAGCGAATTTTCTAATTTCTTTGATCGCTTTAGGAGCACGTTTCTTGAAACCAGCACCAT
GGATTCTCTTGTGAATGTTGATTGTGTATTCACGTTGGATAACATCATTGATGGCGGATT
TAGCTGGTCTATCTTTACCTTTCTTCACCATTTTGTTAATTAACAGTTAACAGTTGGTTT
AATTGTAAATTTAATTAATTTAACACAAAAAAATTAATAAAAAACAAGACAAATTTCAGT
TCCAAACCAAATTTCAAGACTTAAACATTTTCTTTTGCTTTTGCAATCAAACTTCAACCC
CC
>SRR341928_contig_80
CCTGTTGTCAACTTTGATATCCGAACTCCACATGAGACTTCCATTTGGTACAAACTTTTC
TACCCAATCCAACGATTCGCTGGATTCCACCCAATTTTCTTCCAAAAGGCTTCAGTTCTT
CCAAAAGATCAAACTTGCGGTTTAATGGTTAACCACATTCGAACCTTTGACAATGTCACC
TTCGAAAAGCCATCAACCAAGTGTGAATACCTTTTGTCAATGGACTGTTCACCCGCTCGA
CGATTCGCTGTTACCGTTCAAGAAGTTGAACCAAAGAACCGATTAGTTAAGGTTATCGTT
GGAAAACAAGTTATCCTTGTTAAATCAATCGACAAATACCAAGCTATCATTGAAATTAAC
GGTGAACAAAAGACCGTTAAGCCAGGACAATCACACATTCTTAACCGACAACTTGAAATT
TTGGCTGTTCGAATCTTCGTCCAAAATGCTTACCTCGTTGTTGAACTTCCACAAGAACAC
GTTCGAGTTGTTACCGATGGTCAATTGGTCAAGGTTGTCACCTCACCACTTTACATGGGT
AAGACTTGCGGTCTCTGCGGTAACCAAGACCAAGAAGCACACATGGAGCTCCAAGGACCC
CAAAACTGTATCTACGAAGTTATCGAAGATTTCCAAAACTCATACTCACTCGGTGAATGT
CACAATACTCCACCAACTGTCCCACCAACCTGCAATCTTGTTCCAACTGTTACCTCACGA
AAAAACAACCCAGAACAATACAAGAACCAACGACGAGTTTACAACAGTGACACTATTTTC
TCAAACAACAACATGAGACTTGAACGAGAAACTCTCGAATCAAAGATCGGTCATCTCGAT
TTCGATACTCGAAATGGTGATTTCTATTTACCCATTCGAAAAACCCTTATTGTTAAACAA
AATGGAGAAAACTGTTTCTCTAAATACGTTGTTCCAACCTGTTTGAATGGTGAGGATGCT
GAGGCCACTCACGAAATTACCGTTCCACTTGTATGTTTCCCACAAATGCACCCAGTCTTC
CACCAATGGGTCGTAGATTCTGAAGAACGAGTTATCGACGAGGTCGCTCAATACCAATCA
ACCTCAACCTGGTCTTACAAGGCACCAATCGTTTGTTACAGAAGAGATTCTTCAATCCGA
GGCATTTAAATCATCTCTCCCTCTTTTCTCTAATTCTCTCTAATTTTCTTTGCTAAATCA
CAATAATGTAATTTTCGAGTATAATAATATACACAAAACAATTAAATTCACATAAAGAAA
AAAAAATTCTCTCTCACAATCAATTCGCTCGATTAGGACAACGATTTTTGAACAAAACCA
TTTTCTCAATTCTGATAGATCACCAATAGCGAA
>SRR341928_contig_81
CTCTTTAAACGCGTGTTGCTTTTTTCGGTTTTTTTTGTTGATTATTATCTGATTTTCTGA
AACCAATTTGTTTCTTTCTTCAGTTGATTTAATTTCTACTGGTTTTAGCCACGTTGTCAA
CTTAATTTTGTTAATTAATTACTTAGCTAATTGTTCCCTTTGTGTAACAAGTTCCTTCTT
TAATCGTAAATAATCAACTATGACTAAACCACAATACAAAGTTGCTGATATTAAGCTCGC
TGAGTTTGGGCGTAAGGAAATTGAAATTGCCGAAAATGAGATGCCTGGTTTAATGGCCTT
ACGGTCAAAATATGGTCCAAGTAAACCATTAAAAGGAGCTCGAATTGCTGGTTGTCTTCA
TATGACCATTCAAACCGCTGTTCTTATTGAGACTCTCATTGATTTAGGTGCTGAAGTTCA
ATGGTCATCATGTAACATTTTCAGTACTCAAGATCATGCTGCTTCTGCCATTGCTGCTCG
TGGTGTTGCCGTTTACGCTTGGAAAGGTGAAACCGAAGAGGAGTATCTTTGGTGTATTGA
ACAAACCATTTTCTGGCCTGATGGTCAACCTCTTAACATGATTCTCGATGATGGTGGTGA
TTTAACTAATCATGTTCACGAGAAATACCCACAACTGTTAGCCGGTATTAAAGGTATCTC
CGAGGAGACAACCACCGGTGTCCACAATTTAAATCGTATGCTACGAAAGGGGCTTCTTAA
ATGTCCAGCCTTTAACGTTAACGATTCCGTTACCAAGTCTAAATTTGACAATCTTTATGG
TTGCCGAGAATCATTGGTCGATGGTATTAAACGGGCAACTGATGTCATGATTGCGGGTAA
AACTTGTGTTGTCGCCGGTTTTGGTGATGTTGGTAAAGGTTCAGCCGGATCTTTACGAGC
TTTAGGTGCCCGAGTAATTATAACCGAAATTGATCCAATTAATGCACTTCAAGCTTGCAT
GGAGGGTTATCAAGTTACCACCATGGAAGAAGCCGCACCCCAAGCATCAATTTTCGTGAC
AACAACCGGTTGTAAGGATATCATTCGAGGTGAACACTTTGAGGTGATGCAAAACGATGC
CATAGTTTGTAATATTGGACATTTTGATATCGAGATTGATGTTAAATGGCTCGATGCTAA
TGCTGTTAAAAAGGTTGAAGTTAAACCTCAAGTTGATCGGTATCAACTTAAAAATGGCCG
ACATATAATCTTACTCGCCTCTGGAAGACTTGTTAACCTTGGTTGTGCCACTGGTCATCC
AAGTTTCGTTATGAGTAACTCATTTTCCAATCAAGTTCTTGCTCAAATTGAGCTTTGGAC
AGCAAGTGCAGGAAAATATCCCGTTGGTGTTTACCTGCTTCCCAAAAAGCTTGACGAGGA
AGTGGCCGCTTTACATTTACCTCATCTTGGTGCTAAATTGACTAAATTGACTCAATCACA
ATCTGATTATCTTGGTCTTCCTATTGAAGGTCCTTTCAAACCGGAATTGTATCGATATTG
ATCAGTTAATTAACTCGTTTCTCTTTTTTTTTCCATTCATTATCATGGAAAATTTAACTC
GCTTAGTAACAACAATTAAGGGGAAAAAATATCTTTGTGTATTTTTGGAATCACTCTTTT
GGACTTTAACATAATCAACTAATTGTCAATCAAACTAATCCCAAGTTCACGTTTTATATG
AGATTAACGATTAACTTTTTGT
>SRR341928_contig_82
ACAGTCCACCATCAGTTTACAATACTCAAATTGTCCACTCTAATCCTCAACCACAACAAC
AACAACAAGGTCAACAATTATAAACGGGAGACAATCGTTATAATATAATCAACGAAAGGA
TCAATTTAAATGTGAAATCACCTTGATCATTGATTGATTTCTAGGTTTCAATTTAATTGA
AAATCAAATTTTCTTATTATCAATGATACAAAATGATTAATATCTTTAAAGGGAATCAAT
TTAAGTATTACAATCAAATGATTCCCTTTAAAGATATTAATCATTTTGTATCATTGATAA
TAAGAAAATTTGATTTTCAATTAA
>SRR341928_contig_83
GATGAGGATAAAAGAGAAAAGAATTTTCAACAAATTTCTTTTTTCTTCATTTTCTTGAGA
ACATGATCATGGGGTAATTTCAACAGAATTTCGCTGTTATCAATTTTCCAGAGAATGATG
ATACAAAAGTGTTAGATAGAATATACAGAATAGCAAAGAAAAGAATAAATTATGTTGAAA
GTTGTTCTATTTGGTCCATGAAACCTTGGGGATATCATAATGTTCCGACATATTGTCCAA
TTTATTGTTAAACTCTTCGACCAATTGTCGATGTGATTTAGCGGCTTTTTGTAGAACACG
TTCCATTTGTAGTTTCTCCTGCTTCTTTAAGAAAGACAATTCAGCTTTGGTTAATTGAAT
CTCATCAATTCTCCTTCCACTTGATCCAACAACAGAGTCACTCTCATTTGTAGCATTACT
TTTATTCACATCAACCATCAAATCGGATGTTTTCAATTGTTTCAATTCTTTATCTTTCTT
TTTCTTTTTCTTCTTCAAAGGCATTCCCTTTAAACGAAGAGGCTCACGATTAATTTCACT
ATAATCGCTCATAATTAACAAAATAAATCACAAACAATCACAATGAAAACAAAAAGAGAA
TCAATTAATTATGTTGACGCTTTTGTTTTTCC
>SRR341928_contig_84
TGCAATAATCAATCGATTTTTTAAGGTTCCTAAAGTTTTACCTGCACCCGAAATGGATCC
AACACTTGTGGTTTACACCGATGAACCCGTAATCAAGATTAAACGACTTGAAGCTGCACA
AAATCTTGAGAGGACTTTGTTTCGTGTTTCTCAAGGAACGGTCATCAAATTTTGTCTAGG
ACCTAGTCTACTGGGCCGACACACAAGGCTTTATTCAAATTATCCGGAAGACAATGTGAC
ATTCTCACGATTAAAATTTCGACATCATCGATGGATTGAAGATCCTGAAGACTCAAGTTC
CTATGTAAGCCTGAAATTCACTGTACCAGGATCGTATAAATATTTTATTATCGCTGAAGA
TGAAGAGGATGATGCACAGATAAATTGTAATGGTTACATTTTGGTTGAACCAATTCTCGA
AGTGGGTAAAGAGAATGAGAAAATCCGATTAGATTCAATTGTTTGTCAAACCGTTTTAAG
TAAACTATTGGGTACCTTTGAAACTTGGCAAGGACGACTTTTAGTGGCAAATAAGTGTGG
ATACAATATGATACATTTTACACCGATTCAATCACTTGGTGCTTCTCAATCAGCTTATTC
AATCAAAGATCAACTCACCTTGAATCCAAAATTCAGTCACAATCAACAAAACCCGGAACA
TAATTTTGAACATGTAGCTAATCTTGTTGAATACATGAGAAAAGAGTGGTCAATGTTATC
AATTACCGATATCGTTTTAAATCACACTGCCAATGAGAGCCCATGGATATTTGAACATCC
AGAATGTTGTTACAATTTAAAAAATTCACCTCATCTTAGACCTGCTTACCTATTGGATCG
TATGTTTTGGCATCTTTCATTAGACATTATTAACGGTAAATGGACTGATGAAGGACTTAC
AAGTGAAGTTAACAGTGAAAATGATTTAAGAATTATCGAGAAAATCATTTGGGAACATTA
TCTTCCATTACTTAATATCGAAGAGTTTTACCTGATTGGACCTGAACGTGTTGCTGAGGA
TCTTAAACATTGTCTAATTCAAATTGCACAATGTACAGTTTATCCTCAAAAAACTCCCGA
ACCTGTTACAAAGCTAAACGTTATCCAAGATCCAAAGTATCGGCGATTAAGATCACGTTT
CGAGGTTCATACCTCTTTAAATATGGTCGCTTGGGATGTCAGTCGAAGTGCCATCACAAA
AGATCTTGTTGAAGAAAGAGCCGCTCTTTTAAAGCCCAAAGCAGAGGAGCTTAATGAAGG
AATTAGAAAGCAAATACATGGTCATATTCAGGCCGCTGTTACCAATGCAATTGCTCAGAT
TCGATATGAAAGACTCGACCCACAAGGTCCAAGGAAACGATTCGTCTCTCGAACTGATCC
ACTTTTAACGCCATATTTTACTACTTACGGGCCTGAAAGGGCAACTCTGGAAGAAGAAGA
GAAAGCAATGTATGATGATAAGTATTGTTCTTACTTTTTTGCCCACAATGGTTGGGTCAT
GGGCTACGATCCATTGAGAAATTTTGCCGCTCCCGATTCATTTGTATATCTGAGACGAGA
ACTTATTGCCTGGGGTGATTCGGTTAAACTTCGTTTCGGTGAATGTTATGAAGATTGTCC
TTTCCTTTGGAATCACATGAAAAGTTACATTGAAGAAACTGCTCGAATTTTTCATGGTGT
TCGATTAGATAACTGCCATTCGACACCTTTACACGTTGCCGAGTACATGTTGGACGCTGC
TCGAAAGATCAGACCAAATCTTTACGTAATCGCTGAGCTTTTTACCTCATCTGAAGAGAC
GGATAATCTGTTTGTTAATCGTCTTGGAATCAACTCTTTAATACGTGAATCTCTTGCTGC
CCCAGATTCACATGAACTTGGTCGGTTTATTCACCGTTATGGCGGTGAACCTGTCGGAGC
TTTTGAGAAAATCAATCCAACCCCT
>SRR341928_contig_85
TAATGATGACCTTTTTTTCCTTGTGAGTTAATTATAATTTTTTTTTGATTTTCCTTTTTG
GGATTGGTAGAAACTAGAGATAAGTTTTAATCATTTTTCTCTTCTTATGTTGACACACTG
TTTGCTTGGGATACTTGGAGATGAGAAGAGCGAAAAATTACAAAAAAAGAGAAATGGGAA
TATATTGTTACTATTGGTTACAATTAATTGAACGTAAGGTTCTCAGTGGTTTTGATTTGA
TCACTGGACTGATCATGATGGTATTTGAAGAAGGGCATTTTGAGTGGATGGTAGATAAAC
AACATTTCGTGACCTTGATAGAGCAGCGGCGATTTCTTCGGCTGCTTCCAATCTACGAAG
TTCAACTAAAGCTTCACCAGCTTTACCAAATGCTGCAGCCAACAGAGCAGCGGCTTGTGA
ATCTCCCTCAGCGGTGATAATTGCAGCAATTTTTAATTGTTCAGCCTTTTCTACTAAGAA
ACGAGCCTTTTCTGCATCTTGTTGGGCTACTTGTTTCATCTCAACAGCAGCGGTAAACTC
ACGACCGAAAGTCAAATGAGTCAGTGAAATATCATCTAATAAGAGACCAAACTGAGCAGC
TCTTTCTGTAAGCTCTTCACTGACTTGTCGAGATACCAATTCTCTTTGGGTGATCAGTTC
ACCTGCATCAAATTGAGCTACAACAGCTTTAAGGACTTCATTTGTGATGGAAGGTAAAAC
ACGTTCATCATAATCAACACCAAGGCTTGTGTACATTTTTGGTAAATTTTCAGGGACCGG
TCTAAATAGAATACGCAATGTGATATTGACATTCTGTAAATCTTTACTACCGGTAACAAC
CGGTACATTCCTGGGTCTTGAACGAATATCAAAAATGATGGGTTTCTGTACCCATGGAAT
CAAAAAGTGAGTTCCTTCACCAACAACGTTAGGTTTAATTCCAGAGAATCGATCAAAAAT
GACTGCCCTATGGCCTCCGTCAACATTGTACAAAGCACTATTGACAATACCACCTGCAAG
AGCTAACCCAAGACCTAATCGTCCAATTCCAGCTAAAATTTGAGCCATAATTAGTTAACA
ACAATTAGAAAACAATCAAATTTATTGATAACAACAAACATAAAATAAGAAAACGTGATT
ATGAGAAATAACAGTTGTTCCGATCATTAGATGGCTCTCAC
>SRR341928_contig_86
GCTCACAATCAGATAAAAAGTCTCTATTTATTGCGTTACTCTTTTAGTTGGATTGTCGCT
TATTTTCGTTTGAGAATCGGTTCTTCAAAGTCTATTCTTTTTTGATTGGTGTTATTTGTT
TTTTTCTACGGTCATTTGGTTTAACTCTTGGATGGATTATAGTGAAGATGATTCAAAGCA
TTTGTTCACCTTTGAGAGCCCTGAGAGCCTGAAAGGTTTTAGTAACGAACAAGATAAACC
CATAAATATTATTCACAAAGCAGCTTCTGAATGGCCATCTTGACTCAATAAGCCTTTAAA
TGCTACTGACACGGTCCTCAATTCTCTTCCCCCTGACTGGGGTGAAGAAATTGATGACCA
ATCGACTCACCTCTTCCAAGGAATCGGAGTGACAACTAAAAAGGCTAAAGATGATGCTGA
CATCAATTCTATTGACGTTGAAAAACCAACAACTTCCGGTGCTGCTAAAGAAGGTGAAGA
AAGTTACTTACCTTCAGGTATCTTAAATGATCAAGAAGATGATAATAGTGATATCTTTGA
AGATGAAGATTTCTCTCTTGATTCAGATGACGAGGATGATAGAGCCAGTACTTCCAGTGG
GATTAGCTCTGTAAGCCGAGCCAGTATCTCATCCAGTTCTAGCTCTGATTCAACTTCATC
ATCTTCAAGTGATGAATCTACTTCCGGAACTGAGATTGCTTCTGCTATCAATGAGATTCT
TGAAACTCCCATCTGGTTGGCTGAATTACAAAAAATTGACTTTGAAAATGAACTCGAGTT
GGAAGATTTCCTGACAATTTGTAAGGAAATATTGCAACAAGAATTATCTACAAAGTCATA
CAATACATTTCCATCATTTATCCGTTTCCATGAAGAGTACTCACGTTCCATTGATACGTC
ATTTGTTAAATTTCTCACTTCCTTCAAAGCTAAATTGTATCACGATGGTCTCTCCTGCGT
TGGTTTGGCCATTTCGTTACACAATTTGTTCATCCTTCGATTCCCGACTCATGCAGCCTC
CATTGGTCTGGTTTCTTGCGAAGAGGTTGTTAAAGACCCGGATAATTATTGCATCTATTC
ACCTTCTGCTAAAAAGGAGCATTGTTTAGTAGCCGTTAAAATAGCTCTTGGTTCACGATT
GGGTACAGTTCTTTTCGATCCAGGTTATCATGTTAACAAGCCGATCATCGTTATGGAAGA
TGGTCTTTCCCCTCACACTGGATGGTTCGTTCAAAATCCATCTCCGTCTAATCTGAAAGA
ATACAATTATTCAGCTGTTGATAATGACAGTGGACTTGTTACCTGGACTGTTAGAGAGAC
TAAACCAAATCGAGTCAAAGAATATGTTAATCTGATCTATGTTCGTCGTTCATTTGCCAA
GTCAATTGAGATTACAGAAAAACGTTCACACATTTACAATTTCAAATCATTGGTAATTCG
ATCTCGAGATGAAGTAATTGCTGGATTATTTGGATCAATTGACAATAACATGGTAACCAT
ATTTTATCCTGATTCAGAGACTGGGGAAAGAAAACAGATAAAACTTTCATTGGACGATAT
CGATGAACCTAATTTCCGATCAACAATATCTAAATTGGCTATTTACATTCGAGGAATGAG
CCATCGAGCAGCTATTCATCATCTAATTCGAATGCTACGTTCTTATAGTCGAATTTTAGA
AGATTCAACATTCATTAATCAATTGAAAGAAGTTGATTTCCTTTTGGAAGAGGATTAATT
ATCAGATCGAATGCTTAACCATATCAATTCCCATAAAAAAATTTATTGAAATGTAGAACA
GAAAATTAAATCTTAACGGATTAATTGGATTGTCTTAAATTTTATCAATATAATTATACA
ACAATTTAATATTCAGCGCGAAAGACGAAACAGGAAGAAATCGGGGAATGGGAAGGAATG
AATTCCAGTCCAAATTTTGAGTTGTAAATTAAAAATGAGAAAGTGCATATAAAGTATAAC
CGCTAAAGAATGGAAGTAGAATTTTCGAACAATAACGACTCTATAAATACTCATATTAGG
CTGTAATAAAAATTACATTGAGGAACAATTCATAATCTACAATTTGATATGAATTTCGAT
AATTTTTCC
>SRR341928_contig_87
TAATGGAGGTTAATGCAAAAGCTGCTGTAGGCACAAAGTTTTTGTTGTTGATGTTGTTGT
TTGGTGTTTTTTTTTCCTTGTATATATGACTAGAACTCTCAACGATAAATTGAATTGAAG
GTTGAGCGTTCAAAAAGATACATCTTGTATTATTATTGGTTACAATTAAATTATCATGAT
ACTGATGCAAAATATGAGATCCATGTTGATTAAAGGATAAATGTGATTAAGATTAGATTA
AAATGTTAGATTAAGTTATTTAGATCAATTTGTCGTTAATTTGTTGGTTATTCTTTCTTT
TTGGTTTCGTCTCGTCTTGGAATCTCTACCTTGGGACTAGATTCATCATTTTTCTTGGCT
TTGGAAAGTGCGTGAGCAATTGCATCCCAAATTCCACCCATGAATAGGGCACAGAATAAA
TTTTCGAAAGGTACAAATGGATCGTGAATTCCAAGAAGTATTGATGAAAGTTTAAAATAG
ACGAAAAATATTACAATTCCAAAGTAAACAAGTGCATGAGGAACTGAAATCCAATCAGAT
TTTTTGTCGATAATGAAGATAATTGAAGCAACAATCGATGCTTTTGTCGGAAAAGTCGGA
GTGAGAAGTTCAAAAGCGTTCGGAGTCCATGTTCCCCTCATGAGTCTCTCCATAAGTTTC
ATGAATCCTGATCCATTTCCTTTGACTGTTCCAATAGCGATCATGATAACATAACCATTC
GGATAGATTTTGGATGCATGGAGGACTCCATCATGAACCTTTTTACACCTAATGACTTCT
TTCATGGTGGCCAGAACAATCTTACAGGGCATGAATTTACACATCTTGTAAATTACATCA
GCTGGTGAATAAAAGATTAGGTACCAAATGACTGTGGCCAGAAAAACTTGATTCGGATTC
TTGAAAGCAGCAACAATCGGTTCTCCAAGCAGAAAATTGGCCAAAATCGAACCTGCGAAA
ATGTTCAACATGCACGATAGCCAACAAGAAAATGGATGTTTACGAGAAAATGGATGACCA
GTTGATCCAAGATCTTCTCGAATATAAAGACAACTAATGATTGCATGAGCCATTTCGAAA
TAGGGAAACATTTTCATCTTGGTCACTGTATTGGCGATTTCTAAAAACTGTTCAGGATCC
ATTGTTGTCTAAAGGAGGTTTAGTTTGGCACAGTTAAAGAGAGGAAAAGAGAGAAAGATT
AATAGTTAGCTGGAAATTGTCACCAACTAATTAAAATTGTCTCGAGCTCTCATTCATTTA
ACTTACACCTTGTGACAATTTTAATTAGTTGGTGA
>SRR341928_contig_88
TGCCAAGTTGAAATCTTTAATCATTCTCACAATTTACATCCGAGGTGATCAACAACCGAA
TTAGTTGATTAGCATTTCGACTTTTCCTTTTTCCATATCATCAACGTTCATCATTCTAAT
TGTTACGATTTATAATCTCAGGAAATATTAGTTTAATCTCAATCTAATCACCTTTATAAC
TCGTCTCAATGTCAACTTGGCAGCCTCCCGCATCTTCATCTATTTATCATCCATCTTCAT
CTTCATTAACTACACCATCATTTTCATCATCAACCTCTCCCACTCCCACTTCCGCTACCC
CGACATATCGACCTATTCTTCCCTCGGTGGGAGTGATTCCACACTTCGATACCCACCTAA
ATGGACCCACTCAAAGTGAACAAGAGAAAGTTTTATACCAACAGGAGAAGCAACGAGAAC
GATTGGCTGTAGTTAATCAGCCTCATCGGACTTTCCCCGTGGTCACACCCAAACCAAAGC
CAATTCACGACTATCCGATTGGATCTTACCTTCGACATGTTCGAGATCCAACTTGGCAAC
AACCACCTCGAGTCTCCTCACCCGTTCCGAGGCCTGACAAGCTAAAAGAGGTTATGAACA
GATTTGCTGGTGATCTTGATGCTGAAAAGGTTGTTCATCTTCAATACAATTCACCATTAA
ATGTTTACAGTAGAGATTCAATTGCTGAAACCTTGGCTCCTCAAACCAATGTGAAAATAA
ACACACCAACAATCAGCCACAATCAAAATGCTACACCAACACAATCGCCACATTATCAAC
CACAACAACAACAACACCATCATCATTACGTAGTAGACCCAATGATGAGCCGTCTCTCCG
TTTCACCGACTCCCTACAACACCAACAACACCAACAACAACCTTCGTCCATCAACACCAA
TTACCGATATCCGTAAATCACCAACCTGGCAATTAATTCAGGAACAGGAATCGGCTAAGG
CTTATGGTCCGGTCAAGGAAAGGGTCAACTCGCCGGTTGGGGCTACTCTTCATGTATCAA
GTATCGATGGTCACGAATCACCAGCACAATCATCGACATTTAAACATCTAATGAGTGCAT
TGGTTGATCATCCAGCTTATTAATTGCAATTAAGAAACAAAAACAACAACAAAAAAATGC
AAATTGGATTCTAATCAACTTTTTGCCCGCCATAATTGATTTAATTTCTTTTCCCCTTTA
ATCCTTTAATCTTAATCTTAATCACTATCTAAGTCCAAAGCTGTTTATGTGTTTAAATCA
ACAATCAACCCTAAATTTAACCTTTAATTGTAATTGT
>SRR341928_contig_89
CGTTCTTTTGAAATTTTGGAAAAATTCATCAGCTGCTTTTTTCCTTCCTCGCATTTGTTT
TTCTCTGGATTCAAATTGTGTCGGTGGTTTAGTTTTAGTTTTTCTTTTGTTTCCTAATTA
TTTTTCTTTTCGTTGTTAAATTTTTGCAAAATGCCTGCTCCACACAATTCGGACTCTGTA
AACTCACCAACTCCTCAAACTAATTGTGAAACACAAGAGGAACTTTTATCCTGCCAAGAG
ACTCTAGATCGTTCTTCACCTACTCTATGGCCTCAACCAGTTCCCGGTTTGTTGGACTTC
ATCAAGAAAAGTGAACCCGAATGGAAACTTGGTGAATGTGAATGGGATCTGTCAGAATTG
GATAGATTGGAAACTGAAGATTATGAGTCAATTTATTATTTCCGTGAGTCGAAACCTCTT
CAATTGTTGGAGCAAATTCAAGAAATTAATGATTACGCATATCAATTGGATCTTGAAGAA
TCGAGGGAAGTTAATCGTGGAATCATTTTGAATATTTTTGACAATCATCATCAACCAGAG
ACAGATAACAATTGAATCACAAACTCGATGTTTAAACGGCGATTCGGGTGAAAATAAGAA
AAATTTTCTTGTTTAATTTCAAACAATAAAACAAGATTTAAAATACACATTTCTCATTCA
TTAAAAACCCAAAGAAGAGAGAGGAAATGAGAGCAAGTGAGCGAGAGAAAGAGAGAGA
>SRR341928_contig_90
AACACTGTTCTCTCAGGAGGTACCACCATGTATCCAGGTATCGCTGATAGAATGCAAAAA
GAAATCACTGCATTAGCTCCAAGCACAATGAAGATTAAGATCATTGCCCCACCCGAACGT
AAATATTCCGTCTGGATCGGAGGATCAATTTTAGCTTCACTTTCCACCTTCCAACAAATG
TGGATCTCCAAACAAGAATATGATGAATCAGGACCATCAATTGTCCACAGAAAATGTTTC
TAAGCTAA
>SRR341928_contig_91
AGAAAATGTTTCTAAGCTAAACCACTTTAGCTTTTGCCAAATCGATTTAAAAAAACATTC
CTTCAATAATTCCATCTTTTCTATCCCTTATATTCCCATTTCTTTTTTTTTCTTCTCTCT
ACTCTCACCTTTTCCACCATAAACCCTCATTTTTAGCCTCTTATATTGTTACTGTCAAGA
AAAGATTCCAATCAACATTTTTCCAATGCATAAACACACATATATACACACACCAAACAT
ACCCACCAATGTCAATCAAAAGCAAGATCTTTGTAAACAAAACAAAATGTCACCTAGAAG
AGAGAAACTGTTTTATGAAAAACTGATCATTCATAAAATGTAATTTTTGACATTCATCTA
TTTCGATCCTTCAAACAATTAATACATAAAAAAAAACTTTAGGTCAAACAATCGGGAAGG
TATGACTTCACCTCCAAATTGATTTAAAAACAATAAAAAAAACTAAATCTCTTTTAGTTA
CATAGATTTAAAAAAAAAAAAAAAAAGAAAAAAAAAATTTCATCAAGTTAATTGAAAAAA
AAAGA
>SRR341928_contig_92
AGCAAAAACAACTAATTCATAGCACTAAAGAAAGAGAAAAAAGTGTTGTATCTTTATTAT
GTGTTATCCGAAGTCAACTAAGAATAAAGTATAAGAAAAAGGTAAGAAACCCGGAGGGCA
AAGAAGATGCTGATTGGAAAATCATTTTTTTTTGTTGTTTTCTTCTCGTTTTCTTTTCTT
TTTTTTCTCTTTCTCTCCTTCTCAGTGTTGATCATGATTTATGATCTTTAATTGTTCAAT
TCGGCTAATACCTTATGGAATCGATCGATGAAGATATTGTTATGTTGATTGTTAAAGGTC
AATGTTGTTCGGATTCTCAATGAAGCTGCTCCTGATCCACCGCAATGGATTCCCTTTTGA
TGGAGACGATTAATTACCTCATTTCTTAATTCGGCTGTGTTAAAATCTATTGCACAAAAT
GTACCAATTCCCCTGGCCTTTGAGACTAAATTTGGAAAACGAGATTCAGCCTCTTTTAAT
CCGGTTAACATTTGATTACCAGTTTCAATTATGGATTCAAGTAAATTGTCTCGTTTAACA
ACTTGAATAACTTTCTCAAGGAGAGCCAATTTTGATGGATCGCCAAGCCAAGTATTAAAT
ATACGGAAACTCTGATCAGGTCGTAAATGACCTTTGTAAAAATAGCCACCGGTCAACATT
TTCTTACTAAAAGTGACGATATCTGGTGGATTATCTAGACCCCAATGTTCATGGGCCCAG
AATTTTCCTGTTGGACCACAACCAGTTTGAACCTCATCACAGATGAAGACAACTTGATGA
GATTTAGCAATTTTCCTTAATTGTTGAAAGAAATAATTTGATCCTCGATTATCACCACCT
TCACCTTGAATGGGTTCAACGATTAACCCAGCAACGGGTCGACCTTTCTTGTTAAATCTT
TCAATTAAATCTTGAATCTCTTCAAGACACTGATCATCAGTGGCCTTGTTTTCCCGTTCA
TTAGCCTCGAGGGGATATTTATAAATAGGATAAGGAGCAATAGGCCAATCAAATGCAGGA
ACATCCAATTTGTGAATATATTTTGAATGAGTACAACTTAAAGCTCCCAAGGTTCGCCCA
TGGAAACCATGTTTGAAAGACAAAATTGTTAGATATGGTGATCCAGGATATTGATTAACT
AAAGTTGATTCCATCTCTTCGGGTGTTAATTCACGGCCATCACGAATTCGCGTCTGATAC
CAAATGAAAGCCGCTTTAAGAGCATTTTCAACGGAACAAGAGCCACAAGCCATTGTTTGT
ACTTCGTTTAATCCTGGAGGTGCAATGGAAAGTAACGAACCTTTCAAACGATTAACCAAA
TCTTTCGGTGGTAAAATACCGAGAGCGGGTCGATTTATGAAAGCCGATGTATTTGCTGGG
TCTCTTAGCGCTTCAATCAACGCCGGATGATTGTAACCCAATGGAATTGATGAAATTTGT
GAATAAATATCAAGGAAAAGGTTACCATCAGCATCGCAAAGATAATTACCAATGGACGAT
TCATAATCAACAAACAATTGAACCGATTTAGATAATTGAATGGAATCCAATTGCTTAATC
AGTTCAAGTGATTTAGGTCCAGGAATTGTTGATGTACGGATAAGCGGCTCTTTTGGTTCC
GATAGATGATAATCCGATGAAATTTTAGCCGCAGTTGAATTATTCCGACGTCCGAATAGA
TTCAAGTTTCCATCATTAATTACCCTTAATCGTTTAGATGTGGCAACAATTAAACTATTA
TAACGAACCATTTTTCTTTACACAATATTAACACAAGTTAATCAACACTAATTCAAATTG
TGAAAATGGTTCAACAACAAATCAGTAAGTTAATATATTGATTGTTATGGTTTTATTGTT
ACTGTTGCTG
>SRR341928_contig_93
TTTTTTTTTTTTTTTAATTTTGAGCATCTTTTTATTAGTGATCGTGTCTTTTGACTATTT
AATTACAACAATTGGGTCGGTTTTTTGTACTTTGAATATTTAAAAATGCAGATCTACAGT
TTAGAAACGATATAAAATCTTGTCAACGGTAAAAACATAACAGTTATTAAAAATTATTTA
TCTTCTTTCTCGTCGTCGTCTTCAGGGCCAGCGTCGTATTCACTTTCATTGAGAATCGGA
AGATCAGGATAAACAGGGATTTCTGGTTTCGCAACTGCCACAACCTTAGATGTTGTTACT
TCATAACTTGGAGCGAGTGTTGTTGTTGTTGTTGTTGGCGGAGGTGTTGTCGAGTATTTT
GGAACCATTTTAACAGTAGTGGAAGCGACGACTGGATAGGGAGTGGTGACGACGGGTTTG
ATCACTGGTTTGACCACTTCGACCTTTGTGTAAGGTTCTACAGTTGTCGTGTAAGGTGCT
ACAGTTGTCGAGTAAACTGGAATCGGAGTAGTTGCAATAACGGGAACTTTTTCATAGAAC
GATAATTTTTTTCCATCGTCGATACAAATGGTCTGTGATTGTGGATTATCAACTTTGCTT
AAGAAAGAGGAAACACTTTTTATTCCATCGGCTACTTTCAGAGCTCCAACGTTCTTGAAT
CCATGGCCTGTGTTCTCGAAAAATTCACCGCCACTTTTAGTCAAAGTTCCAATAAGTCGG
AAAGTTGATCCGCCGAGACTCAAGAAGGATCCCAAGGCGAGATGAACTGGTCCAGTTAAA
ATACCAACGGGTTTTAGTCCAATTTGTTCAAAAGTACCAGGAGTGGGTGGAGTAGCACAG
CAAGTGTGTGGGGCGTCTTTACCTCCTAATCCGAACCACCGTAAATAAGGTTGGAGTACC
ACAGTTGAAGCTCTGACGGAAGTTCCCAATGAAATTGGAATAGTGACAACTTGACTTATG
GCTCCAGAAAGAAAAGAGAAACCAATTCGATTGAAGAATTGAATAGGCGCAGCAATGGCT
TTTCCTAGGAAACCACCACCAGCGGCAAACAATGTTGGAATCAAATCAGCTCCGTTAGAA
ATTGTTTGGGCGACATAAACGACTGGACCGGTGGCTGAATCAGAATAATCAACCATCATT
TGACTTCCTTGTTTGTAAATGTTTTCAATCTCAACCTTTTGTTTAACTAGATCAGTATAA
CATGTGGGAGGAAGACAAGGACTCGGTGTGTAAAGCGGAGGAGCGGGAGTGGTAACTTCC
TTCACTGGGTAGACGGGAACACAAGGTTTGCAAGGTTTGGCCACTTCATAAGCCCCACAA
CAAAGTTCACTGACTGGTTTCACTATTTTGGGAGGTAAAGTTGTCGTGGGTGGACAAGGA
ACACATTTAACAGGAGCAGCGGTGACTTGATACGATTGACAACAAGAAGGAGCATTTCGG
TAAAGATTCCAGGTCATTGCTTCCAAGCAATGAGGCGAAATGATTAAGATTAAAAAGAGA
GATACTGAATACATGGTCATCTTAAATAGTCACTTTTATAAAGAGATGGAGATCGCAGGA
AATTCACTTTGTCAATTGTTAATAGAGAACAACAAACCTCGACTGATGAAAAGATTAAAA
TCTGTCACCTTTTTATACCTTGGACCACATTTGACTAACGAAATGACCGAAATCTAATTG
GTCAATTAAATTGATTTTCTATTAATTTCATTTGCTGATCCAGAGACGAAAAGTGTCACT
TTCCCCTCATTAATTTTGTCTAATTGACAAATGAAAACATCTCAAGTTGAAAGTAAACCC
AAAGGTGAATCAAAACCCCGAGGGAATCAATTGATTCCACACAATTGATGTTCCCCATAA
TTTGATTTACTGTCATTTGATTTGCTATTTGGAGATTTAAATGACTTTGATTTAGCTCTT
CGCTTCTCATTTGCTGATCCATCACTTTTACTGTCAACGAATTCGTTGACAATTTGATTA
ATTTACCACGTTTTGAGTGCCTGTTACTTAATTATTGATCGATCGGTTTATTGATTTTCT
AAACTTTTCAAGCAATTAAATTAAATTTCATTCTAAAAGTTACTTAGTAATTACAATTAT
GGTTTGCGCATTTACTTTAATTAAGAGAAGAGTTGAAAATCCAACCTTGACTAACTACTT
ATTGTAACAGGC
>SRR341928_contig_94
AGAAGAAGAAGAAGATGATAATTATGAAGAGTAAACATCATCTTCTTTGTTTTAACATGG
GTACTTTGTGTCTTTTTCTTAATTGTTTTGCCATCACCACCATCGATTCCTTTTCTTTTT
ACAACTGTGGGTTCTTTTAAAAACACTCAATAGAATTTGGTTCACCTCTTTTCTAATGTC
TTGGATTCTCAGTGTTTCCAGAAAATCGGAAAACAAACAAACGAAAAAATTAAGGTGTAA
AAGAAAAGAACGGTACTCGAATTGCAAATGATTTCTTGATTTTGATTTCCAGATTAATAT
GGATCGAAAAAAAGTTTTGCGCTTGATAAAACACTTGATATAATTATAGTAGCATACACA
ACAACAGAGGATCGTTTCCTTTTCCAGGTAGAAAAAGTGACCTCCTTAGAAAAGGATATC
ATCATCATGTTCGTCTTCTATTAGGTTTCCGGCTTCGTAGACTAAACCTGCGGCCTTAAG
AGCTTCCAGTTCTTTCTCACGGGCATCTTTGATCTTTTTCTTTTTCTCTTGGATCTTTTT
TAGACGATAAAACTCTTCTCTCTCCATTTCATCCAATTCTGATGTCACATAAGCAAGAGT
TCGCTCGATTCTGGGAATAACAACGTGTTCTAAAGCATTGACACGACGATTTGTGATCTT
GATGACTTCGTCTAAAGTGATGAAACTTGTCTGTAATGAGGCCAATTCGACTAGAAGTTC
AATTGCACGAGCGTAGTTCTTTTTTAATTTAGCTAATTGTTGACCACCTCTGGAAAGACC
AGCAAGCTCATAACTATCGCTTCCATCTTGATAACATTCAAAAGATGGTAGATTAACACC
AGCGACATTATCTTTCCTTGAACGAACCTTTGTCTGAGCTTTGGTAACATTTTGTAAGAC
AACTGCATTGATATCGTTACCAACAGCAAATTTAGCTTCTGCTAAGCTGAATTGGGCATC
TTTCATAATATCACCCATCTTTTGTTTTGTATCTATGATCCTTTTCAATATTTGCCTGAA
TCTCAATTGAAGTGCATCAGCTTTTTTTTTCAACAGATTGTGACCAGTTTGTGCTGCTTT
CAGTCGACCCTTCAAAAGAGTAAGGGCCATTCGAGATGGAAAAATGTTTATCCTGTCTTT
ACCTGACATTGTGAATACTGTTCAATCGAAAATTTAATTAAAATCAATTAAATGGAATGT
TAAATTAAGGAAACGATTAAGATTTAATTGACCTTTCTTTTCGTATTGGTAATTAAATGG
AAAAAAAATTCAACCC
>SRR341928_contig_95
TACCTTCTTCGATAACAACCGCTTCGTTGTCAGTGTTATCCTCGACATTGTGGTAAGTCC
GGGCATCACTTTGTTGGTTCATTATTTCATTATCAAGAATTTCTGGCTCAACATTACCCG
ATGATTCTGTCACGGGTCCTTCGTTTGTTTCATTAACCAGGTTGGTCATTTGGTCGACAC
CTCCAGAAGCAACAGCATCTTCTTCCATCGCTTCAGTGTTCGAAGAGGAAACATTTCCAG
TCTTTGGTCTCTTTGCTTGAGCAAAGATTGAGGTGGGCAGATTAATAATTTTGGATAAAG
TTTCAAGTGGTTTAAGAGCAGCATTAACCGTTAATGCCATGTGTGGTGATGAAAAGTCTA
GTGAGTGGGTTATTCTTGCAAGGTCATTGACGATTCCTCGTCTCAACATTATTTTAACCA
TGTTATTAAGAGGCGTTGATTGTGTACGAATTGGGTTTTGAGGAGTTTGAGCTACTGATG
GACACGAATCAATCATTGTGTTGATTATACCAAGAATCGCTTGGACTCTGACATGTTTTT
CATTTGACTCTGGTAAAGCTAAGGCACGATTAAGAGCAGATTTAACTTCGCTGACAAGTA
TAGCTTGAGCTTCGGGACAATGATTAGATGATGACAAAGCTGCAATTAACACACGAGTTA
AAGCTGGACAGTTTTTATCACCAACATTTTGAGTGTTTGGTAAAAGATGGTCCAAGATGA
AGGATAAAGCGGAACATTCTTCTGATATCAAATCATTGTGTCCAGCATGATAAACATGCT
CGGCGATTAATTTAGCAACAACAGGATAAGAACGAATTAGTTCAGCTAAAAGACGCATGA
TGCAAGATTGATTAAGTAATGGTCGAGATTTTTTCGCAGATTCTTCGTCTTTAAAATTTA
ACCCTCCAACTTTATCACTTGGGCCAGCAATAGGTTCTTCGGGTGCAGTTATCTCATCGT
CATCTTGTTGAACTAAATCAGATGATGATTCACGAGCAATTCCACGAGAAAGAACAGGAC
AATATGAGACACCAGCGGATCCTTGACCGATAACAGATTTTTCAATAGTAATAGAAAGTT
CTTCTTGAACTTGGCCATTTGTTTTGACAGTAAGAGCATTAAGGAGATCATAAATAACTT
CTTTGATAATATTATTTGGTACATGAACTTGATTGGTCTGTTTAGAAGGTAATGCTCGAA
GAGTTTGAACAGCTTGAGCACTCAACATACGAGTTTCATCTTCTTCACGTTTAGATTGAG
GATAAAGAGAAATCCTCAGAATAGATTTCGTTATTTCAATAAAGTGTTCCTTGTTTCTAC
AAGCAGCTGGACCCAATACTCGAAGGATATAATTCATTTCTTTACAATTGATTGTCGGAT
TATGTAGAGTCGCCCTGATAACACGTTCCATTGTATATCGTAATGTACTAGGATCTTCTA
ATACGTGACGGATGATCAACGATGCTAATGAAGTAAATCCAGTAAAACCAGAAACTTGAG
TGAGGTTCAAGATACTTCGAACACCACCAAGCTCTTCAAATATAGCAGCTTGTTCGTAGT
TACGAGTTAACCGTAAAACCAACCTCATAACAGCGTGTAAAGTTTCAGGGTCAACAGGGA
TTCCAATAAAACCAGTACAAGCTCTTATAATTGCTGTACATTGATAGGATTCAAGTCCTT
TAACAACAACATAGTTCAGTGTGGATGTTTTTGAAGATGAGGCTGCCGCTGCTTCTTCAG
TTACCTCCATGGCTTTATCGTCACTAGAAAACATGATTGGTCTCCAATTTCCTGTTTCTT
CATTGATTTGTACCATTGTGTTAAACTGTACAGTATATTTACGACGACTTGCTGTGAATC
TAACGAATGAATCACCATTTTTATAAGCATCGTCAATTGTTTTGTTATTATTCAAAGTAT
AGATGGTCCATTTACCACTTCGATCATCAAACCATTTCCATTGACGTCTAGGAAGAGCCA
ACAAAGGAGCTCTTCGAGCCGAGGCAATAGCTGATTTCTCATAAAGATCAATCAACAAAA
TGGCTGGTGAAAGCCATTTAGGTGTGGATAGTGAAGTTGATTTATTTGATGAAGTTAAAA
CGAGAGCATTTTGTGCAGATTCCAATAATTGCACTAGATTGTTAATCAGATTGGTCTCAC
TAATCAAGGCAGCGCATTGATTACGTTTCTCTTCAAACAAAAGAGAGAATAGATGGATTC
GGGTGGCAGATTTGTAGGCTTCTGGTAATTGACTTACTTGTGACGCCCACTCGGGAATAC
TTCTTTTATCTGAAGAAGTCATCGGTTGAGCACTTTCCAATAATTTATCAACGTTAATAC
TTATTTCTTTTATAAGTTGTTTCAACATTTGCTCAGTCCATTTTTCACTATTTCGATGAC
AAACAGCAAGAAGTAGATCACAGACACGATAAACTGTTTCAGGTAAAGTATCGAGAAGCT
TCAAACATCCAGGAAGTAATTCATTGGTAAATCCATCGATTGTTTCTTTAGACATTGGTT
CATCATCTTTATCAGGTTGAGTTTGAGATGTTCCCTCGGCAGGAGCATCCGGAGTAACAT
TATCATCAAGAGACATTGCAATTGCTCTAATCATTTGATCTTCTTCTGACATTTCCCAGT
CTGAACCACCAGATCTTGTAAGTGAAGGATGACTGAGCAAATAGTCAGTTGCTTGTTCAA
GAGAGTTTGCATGAACAAGAGCTTCAAGAGCAAGTTCTCGAGCAAATCCCATATCCATCA
GTTGTTGTAAATGTTCATTACTAATTCCTTGTTCTTCCAGCTCATTTCGTCGACTGGTTC
GAGCTGTGGTTGAAGTGGTAGTTGTACTTGTACTTTCTTTAGCTTCTTGATCTTTTTCTT
TTGATAATTTTTCTTGGATAATAACCTCGCCTTTAAGTAAATGGCAGAATATGGCAAGAA
CTGATTCAGACATTCGTTCACCGTAAACTTTAAGTGGTTTCTTATTCCACAAATGCATTA
CACATTCAAAAGCTTTTTTATGAGTCTTGATAAGATATTTAACAGGATCGAATGGTACAA
AATTGGGTTGTGTTGTTTTAGTAACCATTGTATGAGGTGATTCAAGAACCATTTTTGGAT
TAACCATTTTTTCAAGTAACATAAGCCATGAGTCCAAAAATTCACCAGTTCCATCAGGAA
CGTTTGAATGCTCTAAGCCTTCTTCAATTGGAACTTTACCTCCTTGTGTTAATGCCCAAT
GAAAAGTGTCAAAGAAAGCATCTTGACCTCCACATTGGACAAATTTCTGCAACATCAAAT
GATACGGAAATTTTCGCTCATCGAATAGCATTGGTGAAGTAAATCCAACAGAGCATGTAT
AAAATGTAAGCCTGAATTTTGGAATGGGAGAAGTAGGAGGTGGTGTCCAGGAAAGACCTT
TGGCTAACAATTTAGTCAAATGAGTAGCAACTGATCTCGCAGCAGGAAATGGTGCAACAG
GTATTGTTGGAATGGAATGATGATTTCGTCGATGTCTCAAGGGAGAATTGACACAAAGTT
TAACCAAAAGGCCGAAAAGCTCTGCTAAAGCACGACCCAAACGAGAAGCACTTGATAGCA
ATGGTTTAATTTGTTTCATTTGTGGGCCTGGTTTCGGTGCTTTAACATCTTTCTTTTTAC
TATTTTCAGTATCTACACTAAGCCCATCGCAAGACTCTTCGATCTCCATTTTACTTTCTT
CATAACTTCGACCGGTTGGAGAATTGTCACCGTCTTTAGAGAGAGAAGCAAGTTTCTCTA
CTTGATGTCGACCGAATTTCCAAGTGACTGTAGCAGTTGAATCGGAGCAAAGAGCAAGAA
GAACTGTACTTTCCCATACTAATGAAGTATAAAGTTGACTTAAACCTTTAAGAACATTAA
GACCAATATCAGATCCCCAATGAGTGACAGTGAGATTTCGTATTTCAGGTTGTCCTGTTC
TACAAACGTGAACAAACATTATGATGTACGCGTGAGCAGCTGACATGTGATGTAGCAAAG
GCGTCAAACTAGCTGATTGGAGGGGATCACACCCAGTACCTTGAGCCTTCAAGGTTGCTT
GAACAAGCTCTTCAAGAAGAACGCTACCACCAGGAGCAGGGAGAGGTTGATGTAAAGGTT
CAAGACTATTGAGAACTTCGTTTAGGTTTGTTAATCCTAATTTTAAGACTTCACGCTCAT
AGGTAAGAACCTGAAGAGACTTGCAAACACTTGATACCGAGAGGCAAGCGGGTGTCAATG
GGAAGTCAATTGGAAGATTAGGGAGACGTAAAATGTTGAGCAAAGGTTCTAATCCTTTCT
GTTTGACGAATTCTCTACAATGGTCATCGGTGGAATTATTTGAAAGAATTGCATCAATTA
AACGCATGACATGAAGGATATAATCAACCAATGGAACAGGTTGTTTATTGTTTGCAGGAG
CAGATGATGATGTGCTAGCCTGTTCTTGTACTGGTTTAGGTACGATGAGAGATCCAGTTG
CTGGTGCCGCAGTTGTTTCTTCATCTTCTTCGTCTTCTTCATCTGATGAACCCGCTTCGG
CACTTCCACCAGGCATAACAGGTCTAATACTGTCACTTTGTCCAGCATTAGCTTCAGGTC
CTTTGGCTGCAGGTTTTGAACAGACAAAGTTAGGATCTGATCCAAGTTCACATAACTCTT
TTAGAAGCTTAATGATAGCAGTAGTTGCTTCAGATCGTAAGCTTGGTTGGTGTCTCATGA
GCTCATCCATAGCACTACCCAAGTTGGAAGCTGTATCAACCATTGGATCATTGCTTCTTC
TTCGTCTCATTGCAGGTAAATAATCGGGTGAAAGTAACAATTTGAATATTTTTTCAAAAG
GTTTATGGGGAGTGAAAGCTTCTAGTCCTCGAGTATTGAGACACAGAGCACTAAAGACAT
TTGGTAAACCGGCTATCACTTCTCGAGTTGCAGGAATCTCTTTAACAAGTAAAGCGTGGA
GAACTACGTCTGTTAAGCCACTTTCTTGTAGAGAGGAAAGTAAAGAAGGTTCTTGAAACA
CGTAAACGGTCACAACATCAGTGGCAAGCATAAATAAATATGGTCCATAATACTCAGCGT
TACTTATGATGTGTCGAAGACATTTAGGTAATGGACCATCCATAAGATGACGAATACTAT
CAGAAAAGGATGAATCTTGGATAGCTTTTTTAAGGAAATTGAACATTGATTTTAAAACAG
CAGCTCTTTGGGGATATATTTGAAGATCTCTGTTATAAGACATGTTTCCAGAGGTTTGAC
CAGATTTATCGATATTTTCAATTTCCATTGCGTTGGAGCTTGAGGCTTTCTCACTAGATA
AGGCATCGACTGAACTTATCGATGCAGAGGTTTCAGTTAGAACTCCATCCTGAGATTCTC
GACGTTGATGGCCAACATCAATTTCGAATGGACAATCTTTTCGGCAAATATCAACTTCAT
ATTCTAATCTATTGATGAGAACATTTAATCCACCATGACTTTGAAAAGCATTCATATCAA
GATTTGTAATCAAATCGATAACTCGAACAGCACGAGTCACAAAGGTTATATGCTCAGGGT
CACTTCCAGTCCAACTAACAACTTTGAGTAAGGATTCAATCATTCCACATGAAACCAAAG
CTTCACCACCATTTTCATAACTAGCAAGATGATACAAAAACGAAAACAATGCGGTGGCCA
GTGATATAGGGAACAGGTTGGTATTACCATCAATAAGAGCTTGAATACAACTTCTAACAA
GAGTTGGCAAGAACCCGTGGTAAGAAGCAGCACCGGTAACATCAATAATGGTATTTAATT
GAGTTGTATGATCGAGGTGGATCACCGAAGTTAATGTTCGCAATGCAGCAGCTTTGATAT
CCAATAATTTGAGTTCTTTTAATTCTAGAACGTCGACTAATTCTTCGATGAAACCATTAT
ATAAAACATTATTAGCATTATCAAACATGGACATTGCATTACTATGGACTATGATTGAGA
GAGCTTGAAGGCGAGCTTGAACGCAATGAAGCCTTTTACGGTAGTTGGAAAAATTATGGG
CCAACCTTAAATGTGTAAAGAGAAGCATTTGTTTCTCTTTGGGCACATGATGATTTTCAA
GTAGATCTTCCATGACTTGAGCTATTGTTTTATCTTTAATGTTATCCACATTTTCAATAT
GAATTACATTTAAGCTGCTTGGTGACTTTTTATTACCGGTTGTACTGAATGGATGGGGAT
TTGGACCACTTTCATCACAATAATACTCAAAGTGAAGAGTAGTGGCACTTAAAGGGTAAG
AGGACATTTTTAATTCTTGACAACATTCTGCCAAACCGAAACCATTTTCTTTACCACCCC
AGCTCTCAGCTAAGTAATTAAGCCGAGTCATCAGGGCCTTTCTACGGTCTGGACTTGAAC
GTGTAATGAAATTAGATCGTTTGCTGAACACATAAAGTAAGTTGAGAACAGACAAGACGA
TTTGCATATCACTCGAGGA
>SRR341928_contig_96
AAAAACCATTAATGACCTTCGATAACAATTTAAGCAGTAACGGCGATTCGGGCTTGAGCA
CAGGCCAATTCTTCACCACCGTCTGAGGCGTACATGTGGAATTGCATGTCAGTTTCCATG
GGTGGAAGCCAGTCAAGAGTTTCGACCTCGATTTTGAACTTGTTGGGCTCATTGGCCTTC
AATGGACATGCGAGGTAATCACAAGCGTTTTTGGAGAGACCAGGATATTCAACGAAGAAA
CCAGAGACCTCAACTTGGACGGAAAGGGTTGGAGCAGCAGCGGCAACAGTTGGGACAAGT
TCACCGGTGATTGTGACCTTCATGTTGGGCTTGAAAGCGCAGACATCGGAGTCACAGGGC
TCGACGTTGATATTTTGGACCGAACCAGCGGCGGAACCACATTTGGTAGTGGTGATTTGT
CGAGCTGATGAAACAGCCAAGAAAAGGCAAAGAACAGCAATTGATTTGAACATAATTGTT
TTCGTTTGTTTGGTTGTTGATTGTTAATCGTTACAATGAAAAGAACTGAATGAAAATTAA
TTGAGTTAATTGTCGCTTTTTATAGTAAAATTACTTGATGACCTTTGGT
>SRR341928_contig_97
GGACGGCAACGGCCTTCTTGATGAGCATGTAAAGGTCCTCGGGGATCTCGGGGGCGAGGC
CGTTGGACTTGAGGATACGGAGGATCTTGTTTCCGGTGACGATCTTGACCTGGGCAACAC
CGTGGGAGTCACGGAGGACCACACCGATCTGGGAAGGAGTGGCACCCTTCTTTGCGAGCT
TGCAGATCTGGTCAACGACCTGGTCGGGGGTGGTCTTGAGCCACGCCGGAGCGGTGCGCG
AGTAGGGGAGCGCGGAGGAGCTGATGCCCTTTCCCTTGGAATGCAGACGACCCATGTTGA
CGGTATTTGGCGATTGTTGAGATTATCGGGGAATCGTTCGTCGTCGC
>SRR341928_contig_98
TCCTTGTCCTTGCGGTTGCGCTCGAGGTGCTTGCGGACGGCAACAGCCTTCTTGACAAGC
ATGTAGAGGTCCTCGGGGATCTCAGGGGCAAGGCCGCTGGACTTGAGGATTCTCAGAATC
TTGTTACCAGTGACAACCTTGACCTGGGCGACACCGTGGGAGTCACGGAGGACGACACCA
ATCTGCGAAGGGGTGGCACCCTTACGGGCGAGCTTGCAGATCTGGTCAACGACCTGCTCG
GGAGTGGTCTTGAGCCATGCGGGAGGAGCGCGCGAGTAGGGGATGGCGCTGGAGGAGATA
CCCTTTCCCTTGGAATGAAGACGGCCCATTTTGAATGTCGGT
>SRR341928_contig_99
GTTCCATGTGCTCTCACATGTTTGTTAATGTGCTTTAAATTAAATTGTGTTTACGGTTTT
GTTTTATTAACTTTGTCTGCTAAATTGTTTAAGTTTGTCTGTTTAATTGTTTTAATTTAT
TGACTTTCATCATGGGTCGTAAGGCTAAGTATGATGAGAAAAGAAGGATTAAGAAAAAAC
CCCGAGAACAAAAGAGACAAGGAGCTCCTGAGCTTCCGTTTGAGGTTCCACATGATCCGA
GGCCTGTTGCTAAAAAACTCCAAGATCAACTAGACATTGTAAAGGCGAAAATAAAAGCTA
AACAAGCGGCCAAGAAAAAGTTGAAAATGAAATTAGAACCAGAGATTGATGTTGATAAAG
AGCTTGAAGATGATGAGCAACAAGCTATCAAGCCTAAGCCTTCAATTAAAGAGAAAAAGA
TTAAGATGACAAGGAAAATGAAAAAGATGCGAATCAATGAACGACGGTTAGAAAAACAAT
CTGAATTGAAGTCTGGTGGTCAAAATGAAGAGAAGGAGCAAGTGGAAGAATTAGAAGCTG
AGGAAGAAGAGGAAAAAGAAGAAGAAGCACCACAACCACCGCCACAAACAAAGAAGAATA
AAGGAAAAGATAAATTGGAGAAAAAATCAAAGAAAATGAAAAAAATGGCGACTTTCCAAG
CAAATGATGAGCAACACGAAGATGACGAAGTCCAGGACATGGCTTCCGATGAAGAAAAGG
ACCAAAAAGACAACTCTCATACCACCAAACCCGAGGACGATGAATTTGATGGTGAAGATG
ATGAGTTCCCCCAGTCTCAGAATGGAATGCAATCGATAAGCCAAGAGCCGATGGGAATGT
ACGACGATGGCTATGGATTATTTCAACTTCCTTCCAAAGAAGAGATTGAACAAATGGATC
AAACTATGGGCTATCAGACAACCTCATTGAAAGAGAGAATCGGAGAGATTAATTTTATAT
TAGCCAATTTCAATGAGAGAAGACAAGCAGGAAAGCAAAGAAAAGAATACTTAGCCGTTC
TCAAGCACGATCTTTGTGCTCTTTATGATTATAACGAATTTTTAATGGAAAAATTCATGG
AATTATTCAAACCAACTGAACTTCTTCAATTCATTGAATCTTCCGAAGCCCAGAGACCTG
TGACCATCCGAACGAACACTCTGAAAACCCGTAGAAAAGATTTAGCCCAAGCCCTAATCA
ATCGTGGGGTAAATTTGGATCCTATCGGTGAATGGTCAAGAGTTGGTTTGGTCATCTATG
ATTCTCAGGTTCCTATCGGAGCTACTCCTGAATATCTAGCTGGACATTACATGTTACAAG
GAGCCGCTTCGTTATTACCCGTCATGGCTTTAGCTCCCAAAGAGAATGAGAAAATATTAG
ATATGTGCTCAGCTCCCGGAGGTAAAACGACCCATATCGCAGCGATCATGAAAAATACTG
GAACACTGTTTGCCAATGATTCTAATAAAGATCGTGCCAAAGCAACTAAGGGTAATATTC
ATCGATTAGGAATCAATAATTGTATACTTAGTGCTGTTGATGGACGCAAATTTCCTCCCA
TCATGAAAGGTTTTGATAGGGTTTTGTTAGATGCACCTTGTAGTGGAACTGGAGTTATAT
CAAAAGATAATGCTGTAAAGAGTATGAAGGATTCAAATGATGTTCAAAGATGTTGTACTT
TACAGAAGCAACTTATTCTCGCAGCGATTGATTGTTTAGATGCCAATTCTCAGAGTGGTG
GATATTTAGTTTATTCAACTTGTTCTGTATTGGTTGAAGAAAATGAATGGGTAGTTGATT
ATGCTATTAGAAAACGTAACGTGAAATTATGTCCAACTGGAATTAATTTTGGTCGCGAGG
GTTTCACAAGGTTCAGACATAGGAGATTTCATCCATCACTTTCATTGACAAGACGATTTT
ATCCTCATGCACATAATACTGATGGTTTTTTCGTGGCGAAATTGAAAAAGTTTTCAAATT
CCATTCCAATTCAGCAGACTAAAGAAAAACAGGAGAAAAAGAATAAGAATAAAAACAAAG
GCGGCGAAGACCAAGATGAAGAAGATTCAGATGATGATGATGATGATGATGATAATGAAG
ATGAAGATGAAGATGAAGATGAAAATGAAAA
>SRR341928_contig_100
CGAACTTCCGTTCTTTATGGACTTCGAACTATCATCATGTTCTGGATAATAATGGTTCAC
ACAGCGATTGAGGTCAATTTCCAATTTTTCCGTGATGTTTTATGGATTAGAGATGTTGCC
CTCTCTTGGCCAGCACAGTTCTTAACCAAATCGTCTTACAATTTCGATATGTTCATAGCG
ATCTCCGCTTTTACCATGGCTTATACGATTGGCTCATCGAATGCACTGAAATCGGTTAAA
TTTATCGCTCGTAAATACCTCAGGATAACACCAATTGTAATGATCGCCGTTGGTTGGTTA
ACCATTTTACCTTTGGGAAAGAAAATTTATCGAGGTGGACCAACATGGGGCGACTTTGTA
CCAAAGGCATCGGCAAACTGTGCCAATAACGGACTTTTCAACCTTTTGTACATTCAAAAT
TTCCTCGACCCGGCTTCGATGTGCCTAAAAAATACCTGGATTTTTGCCGTTGAAATGCAA
TTATACTTAATTTTCATTCCACTTCTTTTATTGGTCCGAAAAACTTCACGAGCCAGTCTG
ATGGTTCTATTGACCATCATCTCAGCCATTGGTTTCCTTTGTAATCTGTTGACCGTTTAC
AATTACGAGTTACCACCTCACCTTATCTGGACTTTACCTGATCCCCAACAGCGAGATTAT
TATTATAAAGTACATTATTTCAAACCCTGGACACATCTTTCCGTTTTCGCAATCGGAATA
GGTGCTGGTCATTTATGTAGTAGCCGAAATAAGAAAACTTCTTCCTCATCTTCTAATACA
AACTCACCAACCTCATCTTCATCCCATTCATCATCTTTACCCTATGGAATCGGAGTTAGC
TCCTTCCTCTTCTGGTGTGCCAGTCTTGTCACCATTTTTTGCCTCATCTTCATGTACCAC
ACTTGGGTGCTTGGTGATCTTCCCGCTCCCCTTATCTCCGGAATATATGATGGTGCCCAT
AGAATTTTAATCGCTCTC
>SRR341928_contig_101
CGTTGCCATGGAATCCGGCAAATTGTATCTTCCGTTTCCGATACTTAGATTTACATTTAC
GGTTTTGAGTTTCTGTCGTTTTTCAATTAATAAATTAATTTTTTTGGTAATTTAGACAAT
TCTACGAATTAAAGAAAATGAGCTCCGAAAGTGTTGATTTGGTTTTAAAAGGTACATTGG
AAGGACATGCTGGTTGGGTTACTCAAATTGCTACCAGTAGCAGGTACCCAAATATGATTT
TGTCTTCTTCTCGAGATAAAAGTTTGATCCTTTGGAAGTTGATTAAAGAGGAATCTTCCT
ATGGTGTTCCTCAAAAACGACTTACAGGTCATGGACATTTTATTACTGACGTTGTCCTTT
CCATGGATGGACAATATGCTTTGTCTGGATCATGGGACAAAACTTTACGGCTCTGGGATC
TCAATGTTGGTAAGACTACCCGACGATTTGAGGATCACACCAAGGATGTCCTTAGTGTTG
CTTTTTCTCCTGATAACCGACAAATTGTTTCCGGATCTCGAGACAAGACAATCAAGCTTT
GGAATACCTTAGCTCAATGTAAATACACAATCCATGAAGATGGTCATTCTGATTGGATCT
CTTGTGTCAGATTTTCCCCAAGTAACAACAATCCAATTATTGTTAGCGGAGGTTGGGACA
AAGTTGTCAAGGTTTGGAATTTGAGCAACTGTCGTCTAAAGAACAACCATATTGGACACA
GTGGTTATCTTAACACCGTCACCGTTTCTCCTGATGGTTCATTGTGTGCATCTGGTGGTA
AAGATTACAAGGCAATGCTTTGGGATCTTAATGAAGGCAAACACCTTTACACCCTTGACC
ATAACGATATTATTAACACTTTATGCTTTTCACCTAATCGCTATTGGTTATGTGTCGCTA
CCGGGCCATCTATCAAAATTTGGGACTTGGAAACCAAACAAGTTGTTGATGAACTTAAAA
CTGAGGCCATCTCAACTACTAACAAGAACAAGGCACCACAATGTCTTTGCTTGTCTTGGT
CTGACGATGGATCAACTTTATTCGCTGGTTATTCTGATAATCTTATTCGAGTATGGCAAG
TTGTACCTTCTAGAATTTAAGTATTTAAGCTTTGTAATACAACTTAACCTATTCAATAAT
GATTAAATAATTCTGTTGGTTAATTTATGTCTCTTTTATCGACTAAATTAAATCTAAACA
ACAGAATTATTTAATCATTA
>SRR341928_contig_102
TAGCAACAATTAGTTTAGAAATTTAGATAATCTAAAGATGGACTTTTCAAATCAAATTAA
GAGTTTTAATTGTTCACAATTTGTATCAATCTTATTATGTATATTAACTTTTTCTCAAAT
CAGCTCATCTTTACCTCCGGTAACCTCATCATTAATTTCATCAACTTCTTCATCACCTTC
AGATACTTGCGAGTGTCATCTTCGTAATTTGGACCAATGTTCATCTCACTTGATCTTATT
GTCGCAACCAGTGCCAATGATGCCCCCCGGCGATGTGTTTGACCGGATGTGTGCCTTTCT
TAATGAGAGTTACCAATGTCGTCAGGACTACCTAAGTCGGTGCTCAACCCCTTCGGCGTT
AGTGATGATCAGATTGATGACACAGAAAAATGATGCCGCTTTTCAGTCACTTTGCTCACA
ACCCGAATCGACTTATTGGAAATCCTTGTACGTCGCCAACTATTATTGTCTACAATCAAC
TAAGATGTTATGTCGACCCTGTATTCTTGACTATCAGGCTGGACTCGAGGCTTCACTGAT
CAATGAGACAACCCAAATATCGGGTGGATGCTGCGCTTTTAACCGATTGGTCGGTTGTAC
CTCAGAAATAATTCGAAACAAATGTGGAGCCGATGCCTTAGCTGTTAGCCAAAAGATCGC
AGCCATTTTCGCCTCATCTGTGGCAAACAATTTGTGTCGCACTTATCCGGTTGAAAGTGC
TTTTTGTAAAACCATTTTACCACCACTCGGGTCGATACCCAAAGGCGATACCTTCGCCTA
CTATGGTCAAATATTTGGTTCTAATCCTGGTCTATCGGCACCTTGGGGTTCGTCAATGGG
ATCATCAATGGGCTCGTCTATGGGATCGTCAATGAGTTCGGCGACTAGTAAATGGGCCGA
TGTTGGAAACT
>SRR341928_contig_103
ACTTTAGATACAAAACCAATTTTGAGTTAAGAATCAAAATTATGAAAGAAAATGAGAAAA
TAACAATTTCGTTAGAGGTCAATAGATGGCGAACGCATTTGACTCAAGTGATGCCTCTCA
TTTCGGAAGTGAACTTTACATGGTTAGTTTAACGCATTTGGCAATTTATTTTTGGCTTGG
CCCTAAGACCATTGTTGATCGAGTTCCTCTTTCATAAGGTATACATTTACACAGCTAAAT
AGTATTTACGGTTATTTTTACAAAACGGAAGTAAACCATCACTCTCTTTCAAGGATACGC
TATTGTTTTGTAGTAAACATGAAAGGATGTACACATGAATTTGTTGTTGTTTATAAGCTT
GATACAGATGGTGTATGTCTGTTTACTAAAATGCCGTCAATTTGCCGTTAAACTTGATTC
TTGAGTCAATTTTTCGCTTGTCTTGAGCTTAGTTAGATCGTCCTGTTATTAATAACCGCA
GATATGAATGAACATCACAAGAATTGATTTGATTATATTACATAAGTTTTATCGTGTTGT
AAATGGAAAACAGTGAGATCCGTCAATGTGGGTGAAGGGGCTGCGTACTCTACTTGTGTG
TTTGTGTGCTTCCAATTAATTGATTGATAATTTAACTTTTTTTACACTAATGTACAATCC
AAGCCATGAAACGATGATGCTTGTTGATTATCATTAGTGATGACATTATATATATAATTT
GTATTCTGGATACACTGAACAAACAACAAATGTCCATTTACTTGATATTAAATTGATAAG
CACTTGAACAGGTTTAATTTAAATATGATCGGGAAATCGACTATTAAGTTCATAAAGTTC
GGATTAAGTTATTATATCGTGTCCAGACACCAATTTTACGATCAACTCCAACTTTCAGAA
AATTGTACTTAATATTGAGAATAGCGATTCCAATCATTGCAGGGTAGGTTATGATGTCGA
TTATTATTGAAGATCGAAGCAAAACAAAATGCCAAGTAGCTGGAGCGGTGAAGACAAACC
ATCCAACGAGCAATGCACGAGCTGCAAGAATAGCGTAATTTAATGGCCCTTTCCAACCAT
TAGTCATGATGGTAATCAGCACAAAGACGATCCATAATCCCATAATTATTAGATATGAAT
ATACATTGAGTAGTCGACCCAAGGCAACTGTGTAAATGGCTCGGAAAAGGACAACCATGA
CAGAGGTGAAGAGACAAACCAACAGGACAACATTTAAGGCGACTTCAACCATGGGCAAGT
CAAATTGTTTGGGTGCATCGGAAGCCGGTTGATCACTTGGTGAAGTGTCACTACTTCCAG
GAGATGGACCAGGAGCAGTTCCACTGTCCCCTGCATCAGTATTCCCACCGGCGGATGTTC
CTTTAAGAACAAAATCAATAACAAATTGAATGGCGAAAATAACAAAGGGAATCTTAAAAA
TGGCAGAGACAAAGCTTCCAACAGCGATTAACAGTCTCAAGATGAAATGGATTAAATTAA
TATCCGGACTACGCATTGAAGCCATTTTATCGGTTGAAGGAACAATCAAACACACAAAAC
AAATTGAAGAAGAAAAGAAAACAAGGTAACAAAAAGAGAATATAATTAGAAGAGTTAATT
AAATAATTAGAGTAATTATAACGGGAGAACAAGAAGAGACACTAAAGAGAATAGAAAAGT
TTGAAGAGAAAAGAAAATAAAACCAATGAGCTTT
>SRR341928_contig_104
AGGTTTCTCACTGAGATTAAAGCTCAGAATAGTTTCATCTTACTTGGAAAGAAACAAATA
GGATGAGAATGCCTAATTGGTACTTTGATAAAGTTTCACTTCGTAAAACACCATCAATTT
TGGATGGAATATCATTCGAGAAGGAGCAAAGATATCGCCGAGAAGGTGCTCGATTTATCA
TTAAAGTTGGTACCAAGATGAATCTTCGCTATGACACCATGGCCACTGGAGTTGTTTACT
TTCATCGTTTTTACATGTGTCATTCATTCAAACAATTTCCTCGCTTTGAAACAGCCTGTT
CTTGTTTATTTCTTGCTGGTAAAGTTGAAGAAACACCTAAAAAGTGTAAAGATATTATAA
AAACTGCGAGACAATTTTTGACCGATGCTCAATTTGCTCTATTTGGTGATGACCCTAAGG
AAGAAGTATTAACACTGGAAAGAATTCTCCTTCAAACAATTAATTTCGATTTACAAGTTG
ATCATCCTTACTCTTTCCTCATCAAATATGCCAAGAGTTTGAAAGGTGACAAGGAGAAAT
TACAGAAAGTCGTTCAAATGGCCTGGACCTTTATAAACGATAGTTTGTGTACAACTATTT
GTCTTCAATGGGAACCAGAGATCATTGCGATTGCTTTGTTTTTCTTGGCTGGTAAATTAT
CTCGATTTGAAGTTGTCGATTGGGAAGGAAGGTTACCCCATCATAAGCGCTGGTGGGACA
CTTTTGTCGAGGATTTAACTATGGAACTGTTAGAAGATATTTGTCACCAAGTTTTAGATC
TTTACTCTTTTCCGATTCCTGATACTCCTCAAGACTCACCACCAGCCAGTCCTACTCCTC
CATCGTCCACCAATATTGTAACGAGCTCTGTGCCAAAACAAACAAACACCTCTGCTCAAG
GATCTTTAACATTATCAGTGTCAGAAAAACCGATAACTACATCGGATAAAACTATTCCCA
TGCCACGAACTGTACAACCTTCTCTTCTGCCACCACCACCACCACCTCCAATACCCTTAC
AAGCTCAAATGTTAGGATCTGCGATCGGTCTAATTGAGCCTGTAAACAATTTGATTCCAG
CAACAAATTCACCTCGATTTCCAATTGCATCAACAATTCCAACCATTGGTACTCAAAATT
CAATCATACCAAATGCAAATGTACGCTTAATGTCACCAATACCCACAATTACCTCAATGA
CTCCGTCATTTCTTGCTCCAGTATCGGCCATTAATCCTGGTGCCTCTTTTCCCGCACCCA
ATTTACGATTCCCTTTGGTTGGACAATTTCCACCCAATCAAATGGGAGCCAATGCATTAG
CCGCTTCATTGGCCAAACCTCGTTTATCTGTTCACGGAACAGCAATGGACTATACTTCCT
ATCAAAGCTACGTTAATTTCCCTTTCCCGTTACCCGAACATAAGCCCATTGATCATAAAT
GAAAGGCAAACGATTCAGGATCTTACGACTTTCATTTCTTTCGATAATCATTTGATCAGT
TAAATGAATTTTGTTTATGATATTTTCTAATAGATGAACTTTTTTCGCCCAATCAAAAAT
CTCCATTGACAAATAAACTGGTAGCTACTGTTTTCCTTAATATTAACTAAAACACTGTAC
AAATATCAGCACTTTGATGCGATCCAA
>SRR341928_contig_105
GTTAAATTGAATGTAAATATTTTTAATCTTTTTTTCTTTTTATAAAAAAGTTAATATAAT
AATATTTTTTTTAAAAAAAGTTTATAAATTAATTTTTTTAAATGTAATTAAAAACTTTTT
TTTTTATACATTATTCATATTCATTTTTTTAATTAACCTATTAAGATTAAATATATTTAC
ATTCAATTTAACAAGACAAATTAGATTAAACATAAATTTAATTTTAATTTTATGATTTCC
CATCCTTATTATATCTCTAACAAAAAAAAATAATAATTTTTTAAGACATTTATTACCTAT
AGGTACATCTACTATATTAATTCCTATAATAGTTTTAATTGAATTATTAAGATTTATAAT
TCGACCTTTAACTCTGGTACTACGTTTAACTATTAATATAATTGCAGGACATGTATTAGT
CAATTTAATTAATTCAACTATTTTAAATAAGAATTTAT
>SRR341928_contig_106
TGCATTTTCTCCATCGCTTCAAATTCATGACAAGTTGTTGTCAACAATTTTCATTTCATC
TATTGAATTGGTTACTCTTAATCTCGATTAGTTTATTTCCTTAAATCTTTCTATTCTTTT
ATTAATTATTGAGAACATTAACTAATTAGACAATCAACAGGTCCTCCAAAATGGCGAAAA
CGGCAACTAAAGGACAGAAACAAATTCTAGAAGATAATAAGAGTACAATCAAATTGTACT
TGGGTATCTCTTCAGTTTCTCTGATTACTTATCTTCTCGTAACATTCATATTCTTTTTTC
AACAATTTACTTTTAGATATATGTTTTTTACATTTCTAACAATAATCATTTATATTGGAG
CAATTGGTTTCATGAAATTCATGGCTCAACCCTCATACTCAGAGACAGGATCCCTAGTTG
ATGGAGGGCTTGATCTTAACATGGAAGCCGGAATGGCCGAATACGCCAAAGATATTGTCA
TATTAACTGCTGGTGTCCAGTTATTATCACTAATCTCTAATTACTTTATCCTACTATGGT
TTGCGGCTCCTGGTTATGCTTCTTATCTGATTTGGGTCAATATTCTTGGACCATGGATAT
TTGCTCCAGCCCCTGAAGAAGGGCCAGTAAATGAGAAGAAACAGAAGAAACTTGATAGAA
GGATGAAAAGAATGCAGTAATCAAAAGAGAATTATTTTCTAAGGCAAAAATTAAATAGAC
AAAACAACTAACGAAAAAATGATTGTGTTCCATCATCATCA
>SRR341928_contig_107
ATTAATAACAATAATAATCATACAATAATCAATAGTGACAATGACAATTGCACAAATTGT
AATAGCAATAATAATGGATTGTCCATAGCCAATGTTAATACCTTGAATGTTTCGGTTGAA
GATCAAACAACATCAACGATTCTCAATGGTACTGATTGTAATACCTCCGGTTTAATTGAT
AATGTACCAATGGATGGACTTAATTCTGTTGATGTTCAAATGTTTGCCTCTCATTCAATA
AACGCAATTCAATTAATACCTCAAACCACAGATAATTCAACAGGTTACACATTTTTACCA
ATTACAACGGAGACTCCGACAAATCAATATTTA
>SRR341928_contig_108
TGATATTTTCCGTGTCCTGATTATGAGTCAAATTCAAGATCTTTCTAACCCTATTTGGAA
TAAAACTGAATCATCTTTTGTTCAGAAATTGGGTTACCCTTTTCCAAGAATACTTAAGTC
ACCTGAAGAATGTGTTAAAGCCGTTGATTGGATTGTCCAGAATGTGATTAGTTTATATGA
TGATGATGATTCGATTTGTTCTAGTCAATGGTATGATTTTATTTGGACAATTTTCTGGTC
AACACGTACACGGATTGTTCAATTGCAGTTGGATGATTTGGAAGGTGTTGGAATCATTGA
GAGATGTGCTCGTTTTCATATTTTCTCTGCCCATGAATTTGCTGAGATGACAGAACCTTC
GTTTGTCTCCAAGTTTAACTTTGAACACATTGGAAAATGTCTAATCACTTTAAAGTATCT
TTATCATGATCTAAATGGACGTGGTATCAATTGTACCAATGAGGCTGAATTCTTGTCCTA
CTATTTGATACACTTTCCAAAATCTTATCGAGATTTACTTGATTTCCCTCCTATTATACG
ACTGTCTAAACCTATTCAATTTGCTCTCAAATTCATTGAGACGCTAAACACCAGCAATTT
CATCGCGTTTTTCAAACTGGTCGAGGAAGCGACATTTCTACAAGCATGTTTACTTCATCG
ATATTTCTTCCAAATGAGGATAAGAGCCTTTTCGGTTATGTGTAAAGCTTATAATCGAGC
TCCAGATACCGTTTTAAGTATCAATGTCGCCCAAATAGTATCATTATTGGCCTTTGAAGA
TGTTTCCGAGCTTGAAAGCTATTTAATCTACGGTGGGATCGAATTTGATTTTGACAATGT
TTATTTCAAGTCAACTTATTGTCCTGGAGCTGGACCTACACCGGCGATTCGGGAATCTGG
AATAGCGGTTGGTTATAAACGTGAAAACCAATCTTTAATAGATGTAATCACAGGAGGAGA
AGGCCTAATGATGCCAGCTAACAAAAATCCTATCCTATCGGAGGTAAATCTGAATGATTA
TAAAGATGGTAAATTTGGTGAAAATTTGAGTTATCGAGTGCGACTAGCAGAAGCAATTTG
GAAAAGTATATTCTTTCAAGTAGTCAATGATCGAGTACTCGAAATTTGTACAAAATTAAG
GTATCCAAATGGTGAACCAGAGTACGAATACGATGACCAGCCAACATTGGGATCACTGGT
TTCTGAATTAGATGGCTCTCGAAATGAAAGTAATGCTGAATTAATTTTTGAAGAGAACGT
TGAAAAAGAAGCTAGTCAAATAAAGGAAAATACTCAA
>SRR341928_contig_109
TTTCTTTCTTTTTTCTTTTTTTCTTCTTTGTCTGTTTTTCTTTTTTTTCTTTTGGGGTTT
TTCTCTTTTTCTCTTTGATTTTTCTTTTCTCTTCTTCCTTCCTTCGAGATTATTTACAAA
AGAATATGATGAGAATGATGATGATTAGGTAAGAACATGATGATTAGCGGATGGATAAAG
ATTCTCAAGATAATCTCGGAAAAATCCCCAATCCGAATTATTTGCCGTTAGAATGTCTCT
CACCAAAAGCATCTTCTCATTGGTGAGACACAATTGACGTTCGAGTTGCGACTTTTTCTC
TTCCAAAACTCGATTGAACACTCGTTTAAGTCTTTCTTTCTCCTTTTCTAGTCTTTCTTC
CAGTTGGATTTTGTTTCTTTCTTGTTCGACGTTCGCATAGTTGAGAGCGCGAATTTTATT
CTCCAGTTTCAATTCTTTCTCTTTCAAATTCTTTTCCAAATATTGAATTTTTCGATCACA
TTCATCTCTTATATTCTCATAGGAACTACACTTTGTTTCCAATTCTTTGAGCTGATTCTC
TCGGACTTCCAGGTCATTCCTGAGAACGTTGAGTTGCTGTTTATTCAACATACTTTCGCT
CTCATTGGTGGCTAATTTTTCGCGAAAAAGTAAATATTCTTGGCGTAAACGCTCATGGTG
ACGAAGCTCATTCTGTTTCCGTTGTTCCAAAACAGTGATCAGATTATTTAGAGCTGATGA
ATCTTTCCAGTCGATTTTATCAAACACCGGTAACGAGGGTCCGACCATTTCATTGTTGTC
TAAACGCGGGAACGAGATGAATCTAGACATGTAAGGATGTGATACCCTCAAGTGGAAGGG
TAGGTCAGTTGCGCGATTGATAAGCACTTCTTGTGTTGTCTCCGCGAATTTCATCACATG
CAAAGTTTCATCGAAATCTTCTGCTCCTGGATTAACGCAAATGATCATCTTGATTTTACC
TTCGCCCTCGAAGTAGCTTTTGAATAGATGGGTCAGTTTATTGTCTCGATAAGGGACAAT
CTTATTGGTTCCGTATTTTTGATTCTCTCGCAGCAGGTCAATGCACGTTCTTAGGGCCAT
TAGGGAGTTATTGATGTTACCCGCTTCTCGTAGTCTTTCCCCTGTGGTTTGAGTGCGTTG
AGAGCGCTCACTACCGGCGAGATCAACTAGAGACAATTGACTAACGGTCATAAATTTATC
GTCTAAAATGACTTCACCTTCAGCGTCGGTTGGAGCTTGAACCACTCGAATATTGAAAAC
GGAATGAGATCGGCTCGATTCGGTGTTTAGTGCTGTATGGGCCATTCGTCGTCGCCTAAT
ACCCTTGACAAACAGGTCGAAGGCTTCATCAGATGAGCTCACCTCGATTTCGGTTGCATT
GTGGACAAAAACCCGACGTTTTTTGTCTTCGCGTAAAACCTTTGATCGAGGCTGTTGAGT
CTTGAACGGATCGACCATCGCTTCATCGTCGAGAAGATCGTAAATGTAATTGTTGTAAAT
TTCAACATAAGAAATGAAAACGGCAAAAGCGTTCCCCTTAACCTCAATGTCAACCAGAGT
CTCATCTCGTTCTCGATTCTCCCATTCTTTAAGGTCATCAACTTCTCGCTTTCTAACTTT
AGGTGTAGCGGCCAAAGACGAAGGAGTTCGAGAGACTTGTTTCTCTCGTTGCCACTCTAA
GAGCGCATCGGGTGTCGATTGAATCTTGAAGCCATTTTGCTCATCAGCTTTGAATATAAA
CTTCCGCGCCATGTTACCCTCAATCGAATTGAATAGAACGTCCAAAGTTCGAGGTAAAAT
TCCACATTCTTGCGAACTACCAGTAACTGTAAATGTCTTGCCCGAAGAAGTGATTCCATA
GGTGAATAAAAGGCTATTTTTACCATTGACCAGATTCTCGATGAGCGGCAGTCCAACTCG
ATCAAATAGTTCCTTCTGGTTCGTCGTCTCGGGAAAAACATACTTGAAGGTGTAAAAGGA
TTCGATCTTATTATTACCGAACGACATTAATTGTAGTGTGTTGTTGTTTAGCCTTTTGAT
ACAAACACAATCAGCAGCGTTTTTAATTGGCCTCAATCTACAATAAACCTCGACGGGATC
TTTGGTGCCATTGCTGTTACCGATTGGAATTAATTTCGGCTTTGGTTTAATTGCCGGCGG
CGGTTTTTTCATTGGTGTTCTACCTGTTTGGATCATTGGAATCAATTGAATAAGTTGTCT
TTTAGAAATGAACAAAAAAATTGTCACATTGATTAATCCAAATTGAATTTACTTAATTGT
GATTAACTGTAATCTCTTTTTCATCGACTAATCAAAGGACAATCAACACTCACTCCACC
>SRR341928_contig_110
TTACAATTAAAACTGCAAATGAATTTATTGTTACAACAATAATACGTTTTGGTACATGAA
TAGTCAATACAACTGATAAAAGACTTGATTGAAGTGAAAATATTTAATTGGTGATTACAT
TATAACAAATATAATGGAAATGGTTTATTTTGTCTCAAGAATCAAGGATTTTGTTAATTT
TTCAATTTCTGCACAAAAGTTTGATGGTTGAGTTAATGAGTGACGTTTCCTTGGATTTAA
TTAAGAGGCAGGAATCCTGGGTAAGCCAAACTCGTCGACCAAATCATCAGTGGTCGATTC
TGTTCCGGGTTCTTTGGTTGGGGCTGATGGGACACCGATTCCTTCGAGATACGAGGTATC
AGCGTCAGAGACTAATTCATCACCAAGAGCTTCTAATTCCGCTTCCAATTCAGCTTCATC
GACATCAGGGACTCCGTAACTTCTGCCTAATGCCTCTTGAACTTCATTGGCTTGATCAAG
CATATCCTCCAATTCATCTTGAAGATCCTCGATATCATCGATGTTTACTTTCTTATATTC
CTTTTTCATTTGAGTGACTCCGATCTTCATGGCATCCATCGTCACTTTAGTGTCTTTTAA
CATTTGAGTAGCAAAATTTGCTTGTTCCATGTTGAATGATTGAGCCATTAAATTTTCTCG
TTGTTGTTCATACATCTTTTTTTGCTTTAAAACTCTCATGGCCTTTTGCATTAAGGATTG
CTTTGCAGCTCCAGGTCTCATCTTCTTCATTTGATCTTTGTATTTCACAAGTTCCGCATC
GAGCTTTGCAATTTTCTTGTCAATGGAATCAGCTCTACTATCAACATTGGCAATACAATC
CGATATGTTTGGAGGAGCTTCTTTGGGTTTACCTCGACCGAAAAGACGATTCATTTTGGC
GATGATAGAAAACCTGG
>SRR341928_contig_111
AAATCGGTCTATGATCAGCTGATTAACTTTTGTAATCAAATTATAATTGTTTATATTATT
AATTGTTAATTGTGGTGTTACCATAACTGGAACCAGTTAACACCCAATTAAAATCATTGC
AAATGCTTCAATTTAAATTGTTTATATTAACATGTGTAATAACTGTTGTCTACTCGCAAT
TAAACCCTCCTTTTAGCGATACTAGAAATGGCTCACAAGGAAGGTGCGCTGAGTGTGTGG
CAGGTGGGGACAAATGCCGATGTGTGGGAGCAAAAGGAAGTCGGGGTTTACCGGGAAATC
AGGGAGACAAAGGATCTATAGGTGAACGCGGCTATCCAGGAAATTCTGGACCTCAAGGTG
ATAAAGGAGAAAAGGGTGACCTTGGACCCGCTGGGACCAGAGGTATTAAAGGTGAACCGG
GTTTAACCGGAATGCCTGGATTTCCTGGTCGCGATGGAGAAAATGGACCACCAGGATTTC
CAGGACCAAAAGGATTACAAGGACCAAATGGATGTAACGGGACCGATGGTGTACCTGGAC
CACCTGGAGAAATGGGAACTCCCGGACCGAGAGGAATTCCTGGTCCAACAGGTGATCCTG
GTCCAAAGGGAGATCCAGCTTATGGCTTACCTGGGACGAAAGGTATAAAGGGTGAACCTG
GACGTGACGGTCGTCAAGGTGATAAAGGAAGGGAAGGACCGGAAGGAAGACCAGGGCCTA
AAGGTGAACTTGGACTTTTTGGACCACCAGGTCCAAAGGGAGATCGAGGTTTACCTGGAC
CACAAGGTGAACGGGGTATTTCAATAATTGGATCAATGGGACCACCGGGTGAAAAAGGAG
AAAAAGGTTTACCTGGACCGGCCTGTGGTCGAGTTGAGGGTTTAATCGGTGCACCAGAAG
CTTATGCTGGACCAAAAGGAGAAAAAGGGGATAAAGGTCAAAAGGGAACTCCTGGTGAAA
AAGGAGATATCGGTCCTGAAGGACGACCGGGTTTCCCTGGTGCTGCTGGAGTGACCGGAA
GTAAGGGAGACAAAGGATCAATGGGTCTTCAAGGTCCACCGGGCAAAGTTGGTTATCCAG
GTCCGATTGGTGTTCCTGGACACAAAGGTGACATGGGTATTCCTGGCTTACATGGATTAG
AGGGATTGATTGGAGATAGAGGTCCGAAGGGAGACCGAGGATTAACTGGACCGCCAGGTA
GTATCGGAGCTCCTGGTGCTCCTGGTGGTATTGAAGGAAGGGCTGGACCAGTGGGTGACC
CTGGACCACAAGGTCCTCCCGGTCCTCCTGGATCGCCTGGTATGGATGGGTTAAGAGGAT
CTTTAGGTCTTAAAGGGTTACCCGGGCCTCAAGGAGGACCAGGATTACCAGGACCTGCGG
GTAGCCCAGGAACTCCCGGCCAAAAAGGTCAAAAAGGTACTCAAGGAGTTGATGGGCAAG
CTGGAAGAAAGGGAGAAAGGGGAGTTGAAGGTCCTCCAGGGCAGAAGGGAGAACTTGGAC
CGAAAGGTGATGCTGGAAGATCGATCATGGGCCCACCAGGTAAGGATGGAACTGATGGAG
TCCCAGGACTACCTGGTAGTAGAGGAGATAAAGGATCGAAGGGAGAAAGAGGTACCCCAG
GAGACGCACTTGAAGGCACTCCAGGCCCACCAGGTCCAGTCGGCCCAAAAGGTGATAAAG
GATTCGCAGGAACACCCGGTAAACCCGGAAGAGATGGCGAAAGAGGAGACAAGGGAGATT
CTGGAAACTTGTGTCCAACCTGTTATCCAGGCTCGAAAGGGGAAAAGGGAGAGATAGGGC
CAGCAGGTGACCCCGGAATTCCAGGTCGAGATGGAATCGAAGGCAAAACTGGAGAGGCTG
GACTACCTGGCGAACCAGGTCCGATAGGCATTCCAGGCTCTCCTGGATTAGAAGGAGACG
CTGGTATACCCGGTAGAGACGGCGAAAAGGGAGATAAAGGTGAGCCACTTAAGATAGAAG
CCGCTGACATCCCGATTGGGCCTAAAGGAGAGATCGGTCCACGCGGATTGCCAGGAAGAG
ATGGTAGAGATGGTGAACCTGGTAAAGATGGAACTCCAGGATCAATAGGAAGCCAGGGAT
TCAAAGGTGATAAAGGTCTACCTGGCTTTCCAGGTTTCCAGGGTCCTCAAGGTTTTCCAG
GTACAATGGGTGAAAAAGGTGATCGAGGAGAAAGAGGAGTTCCCGGTGAAAAAGGTGACA
AAGGTAATCGAGGACCCGAAGGCCAAAAGGGTGGAACTGGACTCAAAGGTGAACCTGGTA
AATATCCCACTGCTGAAGATCTGAAGCAAATGCCTCCTGGCCCACCAGGTGAAAAGGGCA
ACAAAGGAGATAAAGGAGATGATGGTTTGCCCGGAAGAGCCGGAAGAGAAGGAATCAAGG
GAGATGTCGGACTTCAAGGATTAACTGGGTCGCCCGGCCTTGATGGAGTTCCAGGCGACG
TTGGTGGACAAGGACCACCGGGTGCTAGAGGTGACAAAGGAGAGCCAGGTCTACAAGGAT
TGCAGGGAGTACCTGGTTACAAAGGTGATAGAGGAATCCCTGGTGAAAATGGACCGATTG
GACCTAAAGGTGAACCCGGAGAACCAGGATACGGAATTCCTGGTGCACAAGGATTTATTG
GTTTGCAAGGGGTAAAAGGAGATAAAGGTTTTCCTGGATTACCAGGAATTGATGGACCTC
CTGGACCGATGGGTTATCCTGGTGAAAAGGGCGATTTCGGCAACCCTGGACCTATGGGCC
CTCCAGGATTTACTGGAGATAAAGGAGAATTCGGACTATCAGGAATTCCAGGAGAAAACG
GAAGACCTGGTACACCTGGAGACAAGGGCGATCGAGGACCAAAAGGAGACCTCGGTCCAC
CAGGTTCGATGGGCTATGCTGGTATAAAAGGATCAAAGGGTGATAAAGGTTTTCCTGGAA
TAGACGGAAAAGATGGACCACCAGGTTTCCCAGGAGCTGATGGTATCAATGGAAATAATG
GAACTGATGGCCAGCCTGGAGAAAAAGGAGAAAAAGGTGCTTACGGTTATTCTGGACTCC
CAGGACTTCCAGGTCCGGGTGGTTTACCTGGTCCTCCCGGAATGAAAGGGATTCAAGGTT
CACCAGGACAGAAGGGAGATATTGGTTATCCTGGAACACGAGGTCCAAAAGGTGATCCTG
GACTCGAGGGGTTGCCAGGAGATAAAGGAAATATCGGACCTCAAGGCTTTCCTGGTCCAC
AAGGGCCAATGGGTCCGATAGGTGATAAAGGAGATAAAGGAGATATTGGACCTCGTGGTA
TTGGTTTTCCAGGGGAAATGGGTGAACCAGGTAAACCAGGAAGGCCAGGTGAGCCAGGGC
GTGATGGTGCACCGGGATTGAAAGGATTAAGCGGGTTGCCTGGAATGCCAGGATTAAAAG
GAGACAAAGGATGGCCTGGTCCCGCTGGCTTGACTGGATCTCCCGGTCCTAACGGTCCAC
CCGGTATAACGGGCTCTCCAGGTTTTGATGGTCCTCAAGGAAAAATAGGACCAAGAGGTG
AGCCAGGAGAACCCGGTGGAATGGGTTACCCTGGAATGAAGGGTAATCCGGGAGCCGAAG
GCTTAATAGGGCCAATGGGCCCACCAGGAGACAAAGGAGATCAAGGTCCACCCGGTGAGA
TCGTTTATGTCTCAAAACAAGGTTATAATGGCTTGCCTGGATTTCCTGGACAAAAAGGTG
ATCCGGGATCGGATGGATTACCTGGACTAAAGGGAAATAAAGGTGAGCCAGGTCGAGATG
GTCTCGATGGGAATAATGGTCGTGATGGACCTCCCGGTAAAAAAGGAGATGTAGGGCCAA
TGGGAATGCCCGGTGCTCCTGGAATTCCTGGTTTCGCTTCTAGAGGTGATAAAGGTGATC
CTGGGGCTACAGGGGAAAGAGGATTCCCTGGTGTACCCGGAAAACCTGGAATTTCTGGAT
TGCCAGGGATTAAAGGTGACGAAGGCTACCCTGGAGTGAAAGGCGACAAAGGAGATAAAG
GATTACAGGGTAATCCAGGATTTGGCGGAATGCCTGGCTTACCGGGGCCGAAGGGGCCTA
AAGGAGAACCAGGGTTCCCTGGACCGCAAGGTGATAAAGGAATTGATGGATTACCAGGTA
TTCCTGGATTAAAGGGTTTAGCGGGCTTGCAAGGTCCGCCTGGACCTCGAGGCCCTTATG
GGGATAAGGGAGACAAAGGTGATCTTGGACCACAAGGTCCTCCTGGTGATTTTATTTTAT
CTGACTCATTGAAAGGAGATAAAGGATCACCCGGAGAACCAGGAGAAAGCGGACCTAGAG
GATTGCTAGGGTCCAAGGGATTGCAAGGACTGCCAGGATTCCCAGGACAAAAAGGGGCGC
GTGGACTGCCAGGTCCACCAGGACTTCCAGGATCACCAGGAAATCCAGGTGATAAGGGAA
TGAGAGGACCACCCGGTATAGATGGAGAAAGAGGTCAACCAGGTTATCCTGGTCAGACAG
GTTCTCCTGGACCAGTTGGTCGACCTGGATCAGATTATTTAACGGGAATTTTACTTGTTC
GTCATTCTCAAGACGTTAATCCACCTCAATGTCCAAACAATATGGAAAAACTTTGGGATG
GTTACAGTTTACTCTATATTGAAGGAAATGAACGAGCTCATGGTCAAGATCTTGGTTTTG
CAGGGTCTTGTTTGCGGCGATTTAGTACAATGCCTTTCCTTTTCTGTGACATTAATGAGG
CCTGTTCATATGCTTCACGAAACGATAAATCTTATTGGCTGTCGACCAATGATCCCATTC
CTTCGAAAGCCGTTCAAGAGGATGAAATTCGTAAACATGTAAGTCGCTGTTCTGTCTGTG
AATCACCAGCCAACGTTATGGCCGTTCATTCCCAGGCCGATTATTATCCCGAATGTCCAA
CGGGCTGGAGTCAACTTTGGATAGGATATTCATTTGCCATGCACACCGCGTCCGGTGCAG
AGGGAGGTGGACAATCCCTTGCATCCCCTGGAAGTTGCCTTGAAAATTTCCGAAGTGCAC
CATTTATTGAGTGTCAAGGTGCCAGAGGCTTTTGTGCCGTTTTTTCTAATAAATTGTCTT
TCTGGTTAGCGATAATCGGTGAGGACTCACAGTTTGAGAAACCACAAGGAAAAACATTCA
AGCAAAGTCAACTTCGAGACAAGATCAGTCGATGTGCCGTTTGTCTTAGGGATATACCCA
ATTGATTAACGTTATTTAAATTAATCAAAAAACGCAAAACATTACATAATATAAATAAAA
CTTATAAATACTATCAAATGAACAGTCGATAAATTGCTAAATGTTTATAAATACGATTTG
ATTAAACTGGAGAGACCAAAAAGTTTTAAAATAGTTGTAATTACATTGTGAGTATATCGC
TTACAATTATTTTAAAACTTTTTGGTCTC
>SRR341928_contig_112
CTGACATCATATTCTTTTCCATTGAAACAGTAAAGATAATCAGCTAATGGTTTCCAACCT
TTTCCTTTTTCCTTAATCTTATCTTTCTCTTTTTTCCTCCAACCAATCGGTTTTCTTTGA
CAAATTGATACACTTTTCATTGGATTTTCATAGTTAATCTATTGGTAAACCACTTGTGAT
TACTAAAGTTGATTGGTTATTATCTTGGAAAGTTAATTAAAATCATTGGAAACAGAAAAA
CAATTTAGATAAACATTGAGGGGGAACAAAGAAATTCAACTTTTGTAATGAGCGGTAATT
TCCATTGACAGAGGGCGCGAATGTCGTTTCCATGGTAACCCCCGGAAACGGAAAATGTGA
ACAGCCAGAAAGTAGAAAACATTAAATTGTTCAATTGATAAACATTTGGGGTTTTTGTTT
CTTGTGATTTTCTTTAATTAAACTTTAATTTAATTGTATTTATTTGAACTGTTTTGTGTT
AATTAAGTTAAAATGGCAAAGAAAAAAGTATTCAAGAAAAAGGGACGAGCCCGAACCAAT
GCCCCAACTTTACCAGTTGCTCCTATGAAAAAGAAGCATGAAAATAATACTATGAGAACA
ATTCATATTAGAAAACTTTGTCTTAATATTTGTGTTGGAGAATCTGGTGACAGACTGACC
CGAGCAGCCAAAGTGTTGGAACAATTGACCGGACAACAGCCTGTCTTCTCTAAAGCTCGT
TATACAGTTAGATCCTTTGGTATTCGTAAAAATGAAAAGATTGCTGTTCATTGTACTGTA
CGAGGAGCTAAAGCCGAAGAAATTCTTGAAAAAGGTTTAAAGGTTAAAGAATATGAATTA
AAGAAAGAAAACTTCTCTGACGGTGGTAACTTTGGATTCGGTATTCAAGAACACATCGAT
CTTGGAATCAAATACGACCCTGGTATTGGTATCTATGGTTTAGATTTTTACGTGGTTCTT
GGTAGAGCTGGTTACAATGTAGCCGATAGAAAAAGAAAAAACAACGTGATCGGACCTCGA
CATCGTGTAACAAAAGAGGAATCAATGAAATGGTTTCAACAGAAATATGACGGAATTTTA
CTTCCTGGGAAGTACTCGAAATAATATTTTCAAATTATCCACTAAACCAACTTGAACCAT
TATCAATTGAAAACCTGTAAGAGTTTCTGGTTGATTAAATGTTAAATGTTTTTCTCTACT
AAAACAGAAAAGATAAATCAATCATAAACTCTTACAGGTTTTCAATTGATAAT
>SRR341928_contig_113
AAAAGAAAACAATTCAAAGCTTGATGATGAGAAATCAAATGAAAACAATCAACAAATTGG
AAACGATGAGTCTCAATGTTATATTTGTTTAACTACAAGAATTAATCCTTGTTACGCTGA
TAATTGTCTTCATCAATTTTGTACTAATTGTTTACTGGAATGGTCAAAATCTTCGGATCA
GTGTCCAGTTTGTCGGACAACATTTGAAAATTTGATAATCAACGTTAAATCAGATTCTGA
TTATGAAACTATTCCGATTCAACCAAATCCACCGATGGGTCAACAGCAATTAGCATTGGA
GAATTTACTTGATTTAATTATCAGTGAGATTACACGAAGTATACCAGAGGCAAATTCTAA
TCCTGAAAATGATAGAAGATCATCAATTCCAGAAGCATCACCAAATCGAGAAAGGGTTAA
CCCCGAAGCGACAAATAATACAAGAAATTCGTCTAATAGAGTTTGTGAAATTCCCAATCG
ACGTGAAAGTGAAACAACAGTTAGAACAGAAAATGAGAATTTACACCGATGGCGAAGAGT
ATCAAAGGATAGAAGACGAAAAAGAAGACCAAGATTAATTTCGAAAAGTAATGAAACCCA
AAATCCCAACATCTCATCTTCTCCTCCACCGAGTGGATCACCAACACCTCCTAAGGTAAA
TTCTGATGAAAAGAAAGTCACAACATCAGAATCTGACAACAATCGTCCATCGTCATCATC
ATCACCAGCAAATCGACAGGAACCCGTGGAAACAGATCAGAATAAGAATTCAAATCGCGT
TCACAACCGAAAACATCAACTCTCTGAAAAGAAATCTCCATCTCGAAACAAGAGAAAAAG
AGATTAGATTTTAATCCAATTTTAAAACTGGAAGTTGATTTGATAGGAAATTGCTTCATT
CTACTAATATTAATTCAAAAATTAAAATTATTCTGTTTGAATGCAAAGCCCGATTAGCCC
GTGTGACTTTTTTTTTGTTAATAAATGCTCATAAGTAATTATCATTTATTCATCCAAGTA
GTTGGATTTACTTGAAATTTTGATTAAACACTTAGAAAATATTAAATATCTTGGAAACGA
GGTAAATTATTGAATTCAATATCTTCACGCTCAACTCCACTCTCAGAAATATTAGCCAAA
CGTACACATCCACCACTGGAACCATCTCTGTTGATCGCATGGGTAATACTTTCAATGATG
AATTTGCGACATTCTTCTTTGGACATTTTGGGTTTGTAAGTACCATCAACATGTCCAACA
ATGTAAGAACTACCAGATCCACCCATTGCTACGGGTAATCGCAATAACATACCACCCAAA
GGAACCATGTAAATCTGGCCCTTTTCTCTCTTATCCCAACCAGCAACGATGATACCAGCC
GTTAATTGATCTCGATATTGATAGCAAAGATCTCTGAAAATGTTAGCGGCAACTTTGACG
GGTGCAGGCTCTCCAACCTCCATTTCATAGAATGAAAGATGATATTTGACGATCTCAGCG
ATCGCTTGAGTGTCTGCAGCAGAACCAGATCGACAGCAGTAAATTTGATCAGTGATGTAG
GTTAACTTATCAGAATACCGAGCAGCAACATAAGCTCCAGTTGAAGTTCTAGTATCAGCA
CCAATGTAAACCCCACCGTCATATTCTGCAGCCAATAACGTAGTCCCAGTAGATAAAGGT
GTTTTTATCCAATCGGGAATTAAACTGTCCAAGTGACTTGGACATGAATTTTTCTCTAAA
CCATAATCGTCTTTTTCCCAGTCTAATGCCAATTGAATAGAAGCCATTTTATTCAAAATA
AAGAGTAAAAAATTAAGAACAATTAACTAATTGCCAGGAAGAAAAAAGAAACAAAAAGTC
AGATGACAAACCGAAACAACTACAACTACAACAACAACATCGGCAAATGAAGAGACAATT
AAGCAAGAAATCAAA
>SRR341928_contig_114
GCTACCGTCGCTGCTGCTCCAGTTGCCGTTGCCGCACCAGTTGTTCACGCTGCACCAGTC
GTTCACTCTGCTCCAGTCGTTCACTCTGCTCCCCTTGTTCACTCTGCACCTCTTGTCCAC
CCAGCTCCAGTCGCCGTAGCTGCACCAGTTGCCCATGCTGTTCCCGCTCCAATCGTCAGT
GCCCCAACTGTCCATGCTTCACCCGCTCTCGTTGCTGAGACCCCAGTCGTTAACTCATAC
TCAGTCGAGACTGGCCGAACTCACGTTGCCACCCAACAACATTACGGAGTCGCTCATGTT
CCCGGTGTTGTCAATGTCCCATTCGCCAAGGCCGTCCCAGCAGCCCCAGTCTTAGCTGCC
CCTGCTTACTGGTAAATCCAATCAAAATCAAATAACTTGAGCTAAACACAGAATTGAAAT
GAATTGATTCAATTTAAATCATTTCAATGCTTAATCACTGTCACTTTTCACTCGCCATAA
GACCAAACCATGATGCGAATCATACACACACACTCAAGATTAATTAACTTTTTTATATTA
AAACCAGTGATCACAATTTTCGATCAATAGTAAACCTCAAACCTCAAACCTGTTCCCCTC
TCACTCCAAACCCACTTCCCACTCCCTACTTTGCCTCTTCCCTCTTCCAATCGTTTTGTA
AAAAAAATGTCCAAACCCACTTCCCACTCCC
>SRR341928_contig_115
AGCGAAAGAGATCAAATAAATTACAGTTAACTGAGTAACTAAAAGACCAATTTTGTCAAA
ATAAATTATTTGGAAACATTTAACGATCAAGATGATCAACTTTGTGTTTCAGTGTAAGGA
AAATATATTCATCAGCAAATGTGGTATTGGTGGTGGTAGATTAATTGTGGCGGTGGTAAT
TGTAGTAGTTGTGGGAGGAAAATTTAACCATCAAGTGGAAAAAAGATTTAGAAAGAGTTT
TAGAATGGAAATTATTCCGTGAAAATCCAATTGCTTGGGAATATGGTGATTATGTTTGTG
TTTGTTGAGTGCGAAGTGTTTTTAGGAACTTTCAACCTGCTTTTGAGAAAATTAATCTTT
TGTTTCTTTCAAATGAATCCTTCCATTTCCATGAGAGACATTTGTGAGCATTCGGTGTGA
GCATCATCGTAACAGAAAAAGCATCTTGAACATTCTTGATAACATCTTATTGGAATGGCT
CGTCCAGTTTGTTCACCAATTTTAAGTAAACGAGATGAATTTTCAATTGATTGTTGACAT
TCAGCATTGGCAAGAATCTCAATTGTTGTTAAATTTTCATCAGTTATTGATGGTCGAGAG
TAAACATAATATTCACTTATCAATATAGTTACATTAAGATTAACAAACTCTTTGATTGTG
GGTGCTAATTGTTTTGGAACATCAAGTGCAAATCGGGAAAATTTGGTTACAACTATTCGA
GGCATGATTCGTGTTAGTATTTCAATTTGGCGTTTCAAGAAGTAAATATCCTTTTTACAT
TTTAATTTAATGAAAACGTGATCGGCACAAATCGGTGATGTATCAATTCTATCTCTATAT
GGATCTAAAACTTGAATTAATTCATCATAAATCGGCATGGAAACACTACCTCCAAAGGAT
ACGATTAATCCAAATGTGGGCACGGAAGGTGCAGGTGGAGGTGCGGATGTTGATGTTGAG
GATGATGCTAATGCTGAGATAGATGAATGAGTAGACAATGGTGAGAATGATGTTGCAATA
TGACTTGTGGAGGGTTCAGGATTTACCACCATGGGCTCATGCTTTTGGATAACCGGAAGT
CTAATGGGTAAATTTGTTGACGATGATGATGAAGGAGAGGATCTTTGTGAAGTCTCAGGA
GGACGGGATTCGGGTGTTGGAGACGGTGCGAGTATTGACAATGGTGATACTGAAGAAGTA
GATGAAATTGATGAGGTTCGACCTCTTCGTCCTGTAGTGAGATGATGATAACCAGTTCCC
CTAGTTGGGGTAAATAATCCTCTAGCTGATTGTTTACCTGGGGTTGATTCATCACTGGCA
CCACTTTCTGATCGGTTTGAACTTTGTCTATAAGTTGATTGCTTAGATGTTCCCGGTTTT
GGTCCTGTCATTGTTTTCGGTGGTGATTCGGTTGAATTTTTACTTGATCGAGCGGAAGTT
GATTGGCGAACAGAACGTCCCGATGTTGGTACAATTGTTGAAGAGGGAGCGGTAAGTTTT
ATTGGAAGGCTTGAATCATTCGGTCTAATGTGTTCCATTCTATGATTCTCATCTCCTGAA
GAAATTTCCATGGCCATTGGTTGATTTAGATTTTCACGATAAGTTGTTCTCCAATTTTCA
TCAATTGGCTCTTCTTCCCTTCCAATGGCATAAACTATTCCTTTCAATGCAAGCGTTAAA
ACCGTTTGGTTAATCGGTTCACCATCATGTGATAACAGTGAATCAGAACGTAATTTCAAA
ATGGTTAAATAAGTTAATATTTTACGTAAAATGGTTAAGGAAATGTTGAGCATGAAAAAC
TTGCAACCCAAATTAACTGGATTAGTTTCGTTTGCCATTATAACTAGACAAGAGCTTAGC
TCTTCATCAAATGACGGTGAGTTTGGGTCACCAGCAAGGTTATTAACTTCCTTTATGAAG
GAATCAATTATTGGAAGTAACATTTTCTGGCAATGGCGATGGTGATGGCGGTGGTGGTGG
TGGTTATTTGGGGTGTGGAAGACAAAGAAAACACGAAGAGGTAGGGAAAAGAAAAGGCAG
AAAATACCACAAGGAAAAAAGGACACAGAGAGGAAGTTGAGGTAATATTAAACAAAAGGA
AGTAATCGACAGAAAAATAGGCTTAATGAAGATGATGTAAAGTTGGTTGAATTGTGGGAT
CGATGTTGATTATCGGAGGATCAGTGGGTTAACCATTAAATTTGGATAATTAATTGTTAA
TAAATAGGGGGAAATAAAAAGAAGAGAAGAAATGAAAGCGAAACCAAATGAGTAAGAGTG
AGTAATGATTGAGTTGATTAGAAAAACCAAAGGATGATAATGATGATGATGATAAGATGA
AGATG
>SRR341928_contig_116
ATCCTTCATCTATACCAAGAAAAAAAATATAACAAATGTAAACACTTAAGACTCTTGCAG
TTGTCAAGAAAAAAAAAACTTTCATCTATGAAAATCACTGGAAACAATTAAATCAATATT
TTTGATAATCTAATGCAACAACTAAATAGAAACAAAAAAAAACATGTAAATCAAGAGTTG
GTATTAGAAATGAATTTCAAAAAGGATTATCGGATTAAAGTCAACAGGCCAACGAACATC
AGAAACATAAAGATGTAAATACAAACAAAAAGGACTAATCAAAATTATCCATAGAAATGA
TTATCAATTGTTGATAGAAGATCAAAAGTGTTTTAAATTGTAAACCAAACCAAATAATTA
ACTTGATTCCATAAGGTTCGTCATGAGATGATCTTAAATCGGATTAGCAATCAGTGAGAG
AGAGATGAAATTAAAACTCTTGATTAATTGACCAGCAAGAACAGTTAACATGCTATTAAA
AGATAATATCAATTAACACTTTTGAT
>SRR341928_contig_117
AAAACATTAGGTTTGCGAATCTTTTGTCAAAATGTAATTTTAATTTCTTTTCATTTATTG
GTTAATTCTAATTTTTTTTATGCTAATTAGTTGATTAAATATCGGTGAATTTTCTACTTA
CAATTAGATGGATTGACTTGCCAGAAGAAATGACGAGTCCAACTCATTTTAATCCATCCA
GAATGTCGACATCCAGTGATGTGAGACCAATTTCTCGAGCCTCGCTTAAATCGGCGAAAT
CAGAGGCTGTCAAGGTCTGTGTTAGGTGTCGTCCGATGACGGAGAAAGAGATTGCTGGAG
GTCATGATAGATTGGTTGAAATGGATCCAACCAAAGGTATTGTGACACTTAATCCGGTTA
AATCTTTAGCTAATTCAATGATTGTTCATCGGACACCATCATCTGGAGAGACGGTTAAAC
AATTTACTTTTGATGCTGTTTATGATGTTAACTCAAAACAGGCTGAGATTTATGATGAAA
CTGTACGACCTTTAGTTGACTCGGTTCTGGAAGGTTTTAATGGAACCGTTTTTGCTTATG
GTCAAACTGGTACCGGTAAAACTTATACAATGGTCGGTGTCCGTGATGATCCTTCTCGTC
AAGGAATTATACCAAATGCTTTCGAACATATTTTCAGTCATATTGCAAGAAGCTCAAATC
AACAGTATTTGGTTAGAAGTTCGTATCTTGAAATTTACCAGGAACAAGTTCGTGATCTAC
TTTGTAAAGATCAATCAAGACGATTAGAGCTAAAGGAAAGAGCCGATATTGGAGTTTATG
TGAAAGATTTGTCATCATTTGTCTGTAAAAGTATCAAAGAAATTGAACATGTGATGACCG
TTGGAAATCAAAATCGTGCCGTTGGAGCGACAAATATGAATGAACATTCCTCTCGATCTC
ATGCAATATTCATCATTACAATTGAACATTCAACTTGCGTCGGTCCAGATCAAGAAACTC
ATATTCGAGTTGGTAAATTAAATCTAGTCGATCTTGCTGGTTCAGAGAGACAATTTAAAA
CGGGAGTAGTTGGTCAGCGACAGAAAGAGGCGATCAAAATAAACCTGTCACTTTCCGCTC
TTGGTAACGTTATCTCAGCTCTGGTTGATGGTAAATCTTCACATATTCCATACAGAGATT
CGAAACTAACTCGATTGCTTCAAGATTCATTGGGAGGCAATTCAAAGACTGTCATGGTTG
CGAACATTGGTCCAGCAAGTTACAATTACGAGGAAACTTTAATCACCTTACGTTACGCAT
CTCGAGCTAAAAACATCAAGAATCGTCCAAGAGTCAATGAAGATCCGAAAGATGCTTTAC
TTCGTGAATTTCAATTGGAAATTGAAAGGTTAAAGATTCTTTTACAGGACAAGAAAAGAA
GAGAAAAGTTCACCATTGGTGCTGATCTACCGTCAAGTGCTCGTGATAACATTGTACTCG
ACGAATCCGTCGCAAGTACCAATGGTGTTGATGAAGCTGCTGTTGAAAAACTTGCTTCCA
AAATAAAAGCAATGGAATCTAAATTGTTGACCGGTGGTAAAAATATTATCGACCACACAA
ATCAACAGGAAAGAGAACTGGAAGTGAAACGTCAAGAAATCGCGGAACAGAAACGCAGAG
AACGTGAAATGGTACAACGGTTAGAGGAACAGGAAGAATCGACTATTGAGATTCGAGACA
CTTTTAGCTCAATGCAACAGGAAGTAGAATTGAAGAAACGCAAATTGAGGAAATTATTCG
CTAAATTGCAATCAGTTAAAAGCGAAATCGAAGACACAATGGAAGCCAATAGTCGGGAAC
GACGGGAATTGGAAGAATTACAAAATGATCTGATGAAGGAATTGAAACTTAAATATTTGA
TTATTGAAAATTTTATTCCCTTGGAGGATAAAAATGTTTTCCTTAGTCGAGTTACTTATG
ATGAGGATGACGAGGAATGGAGATACAGTCGATTAAGTAAAGTTGAATCACTAATGATCA
ATCAACGACCTGTTGCTCGACCTGGATATCTAAGGCCAACAACCGAATCCGCTCGAGTTG
CATCAACTCTGGGATCATGGTTACCATTTAAAGGGGATAATGTGATTAAATTTGATCTAA
TTATGCCCAATCGAATAACCAAAGACTATAATATACGAAATGCACAAAAATCGGCTTTAG
AATCAGCATTTAGACCGGAAGAGGAAATTCTAATCGATGCAAGTAACTTACAAAACAAAA
TGGATTCTACTCGATCTCGACATCGACACAAATCGGAATCAAGTAAACAATCAACTCGAC
CCAAGACAAGTTCGCGACATTCCCGAACCTCAATGGACCATCACCCCCAATCATTAAGGC
CAGACACCGCTGGTTATATCAACCACTGGAAAGGAATAGAATCTGGACAATTAAGCGGAG
ACGATTATTAATTTACGAACCACCTGAATTAATCTCATCAACTAATTGTTATAACAATTC
AACAACAACAACTACAACTTCAGAGTCACTGTTATTTTTCATTCTAATCATTCATGTTAT
TATTTGTTTATGTTTTGTTTTTATTTTAATTTCTTAATTTATTTTTAATTTATCATCACC
ATAATTATAAGCCAGACAACCACTAACATGTCATGTTACTCATTATTATGGTGATGATAA
ATTAAA
>SRR341928_contig_118
ACGTCGGGATGAAGGAGATCGTAACACTGGAAGAGACAAGCGGCAAAACAGTGATAATTT
TTTCGCTCCAAGAACCAAAGAAGAAGATCTTCGGCCACTTCGGGACTTTTCGATTCGGCC
GCATATTCCATCGAATCTTTGTAGAGACCATCTTTTTTGCACAGTTCGACTGATTGTTTC
CATCTGTTGTTACCCTTGTAAAGGTAAGCTGCAATCCGCCGGAATTCAATGAGTTCGTGT
TTCTCCAATCTTTGGGCCAGAGAAATGTTATCGAAATTGTCAAAAGCGTCAATTGATGTT
CGTAACCCTTGATAATCTTCTTCTTCGATAAGCAAACCATTCAAAGCTTCATTAATTGCT
TTGTTGTTTAAACTTTGAACCGATCGTAGGTAGGCTTTAACCAGAGATAACTGATTAACT
TTAGTGAAAAAGTTAACTGCTCGAGTGTGATCCATTCGTGGAGCCAAAATGAGTAATAAA
TCGTTCAATAACATTGGCTTGTAATCAAGGTAAAATTGGATAGCTTTGTAATAAAGCTCG
ATATTGGCTACTTTTGTAATCATTTCTTTAAAGTGACCCTCTCTCCAGGCTTCAGTTGGA
TGGGTCATCATGGTAATCACCGCATTGTCAAATTCTTCATACTTATCATAAAGGAAAACC
AATTCAGACCAAAGGTGGGCTTGTTCAGCGGCTTTCAATACTTTTGGAATATTAACTCGA
GACCAGAACAGTTCAAGATGCTCTTTCATTTTGGAAGGTTTATATTTGGAATAAAGAATT
GCTAACTCGGTAAACATTCCCATGTGAGCGCGTTCAAGACCTAAAGCAGCTTCAAGTAGA
CTGATCAGCTCTTCAAAATAACCTCTACTTTGATAGTAATTGATCAAATCTTCCAATTCA
TCGGCATGAACAACAATATGTAATCCACACATTTGCGCTAATCGGAATTCCTCATTATCA
ACACAAGCGAAACAAACTTCTTTCCAGGTTCGTGTCGAGTTTGCCTTACGTGCTGAATCA
ACGGCACCCTGGAACTCTTTTAGATGAACTAAGGTGATAGCAAGTCGGCCAAAGTTGGAA
ACGTTGTTGTATAAAAGTTTAGCCGCATCGAAGAGACCATCGTCGAAACATCGGTC
>SRR341928_contig_119
GGTTTCGCCATTGGAAATGGTTACCTTGATCAAGTTAAATTGGGTAATTCGAAAGTTTTT
TTCTCTTACTATCATGGTCTCATTGATCGTGACCAATGGTCAGCTTTAACATCTCAATGC
TGTTCTAATGGTGTTGGTGAAGATTCTTGTGAATTTGTTCAAAGTTCAAATCCAACTTGC
ACTAAATTAGTTGGTAAATTAACTGAGGCAATTGAATCATCTGGTCTTAATCCTTATAAC
ATTTACGATCGATGTCAAACAAATAATGACCTTAGACGGACAACATCGTTATCATCTCCT
GGAATTGGTAGGAAATACGGTAATCATAAACACGCTTCAGCTTGGAAATTGATCAAAGCA
ACTTTAACTGGACACAGTGACCATGATATTGAAATTGTACCAAGATCTACTCGAACCAAT
AGCCAACTAAAAGGCTCGGGAAGTCCACCTTGTATTGATGACGCTGACCTTGAATCTTAT
CTTAATCGTCGCGATGTAAGATCAGCTCTTAACATCCACCCTTCAGCTGGACAATGGACT
GATTGTAATGTAGTTGTTGAAGAATCATATATCAACATCTATCGAACCCTTAAAGATCAA
GTTTCCCAATCGATTCGAGCCGGTAAACGAGGTCTAATTTACAACGGAGATGTTGACCTA
GTCTGTGATTTCTTGGGTGACCAATGGTTCGTCGAGGATCTTGGTTTTCCCTCGATTACT
CCTTACATTCCCTGGCATGTAAACAATCAAACCGCTGGATTTGTTAAGCACTTCGAAGGA
TTTGTAATGGCCACAGTTCGAGGTTCAGGTCACATGGTACCAACTGACCAGCCACAAGTA
GCATACGAAATGATTAAACTTTTCCTTAAGGGCCAAAAATTT
>SRR341928_contig_120
CACCTTACTCTCCACCATCAACATACAATTACCGTAGTGCCCAAAACGCCATGAGCCGAG
GAACTCAATTTAGATATGAAAACAATTTCTCTCCAAAAGCCACTCAATCAGCAAACCCAC
AGAGAGTACCAACCGCCATGAACAAACCACCCACAACTCCTTCAGTTCCAAATTCAACTC
CAAATCGATTGGGATCTGGCTTTGCATTGAATTCCCCAAAACCCCAAAGATCAGCCTACA
AGCAAGCAGCCACTGAATTGAAATCTACCATGACTAAGAGTGTCAGTTGTCCAGTCGAAG
AACCTACAACTTGTCCCGATTGTCGACCTCGAATTGATGTTGACATGGTTGACAAACTTT
GTAACAGCACCGTTATTCTAGCCCAAATCAGAGCAAGTTCAGAAAGCTGTGGATCCTATT
TGACCACCACTCACTTCAATAAACCAAAGCATCCACTTAACTGGGCAGATTATGGAATCA
ACCGAGAATGTACCTGCCCTGAATTCGATACTGGATATGCCATCATCGTATCTGATAAAT
CAGAAGCAGTTGAAGGTAGTTTCGGACGAGGAACTTATATCCTACCAGCTACTCCAACAA
ACGCCCAAGAAGTAAACGCTTTCATCAACATGTGTGATGCATAAACTAACTTTCGAATTC
TAATTAACTAATTCTTACTAAATTAAATTTTCTCTGTTAATTGTGTTCCTATTTTAAAAC
TTCCGCATTCAATTTTCTCTCTCTCTCTCTCCCTCTCTTTTACCTCAAAAAAACTAACCA
AAACAAACCAATTATCCAAACTATCAAACAATAAGTTGCTTTTATTAATTTCATTGAAAT
TAATTAAACTATTTACTGTTTGATAGTTTGGATAATTG
>SRR341928_contig_121
CAAAGAGAACGAGTTAATGCGTAAAAAAAGTTCTTGAAACATGAAAATTACTCATTTGTT
GTTGATTATTACTCGTTCTGTTTGTCCTTGTAACTCCCTTCATGTTGGTTGCTACTCTCG
AACAGTTTTTACTTTCTTTTCCCTTGTGTTTGGCTTTCGGTTTTGATTAAACACTTAATT
TGGCTGATTTTTTTGTTTGTAATGTTTTTTTGTTGTTTATACTTTAACAAGAATTAATTA
CGACTCAACAAATTAAAGATCCGACTCGAGCATATCTTTAGTAGGTGTTGTTGTACTTGT
TGATGACACTGAAGAAGTTGTTGTATCAGATGTTGTTGTTGTTGTTGTGGTTTTTGCTGA
TTGGGTTATTTGTGCTGATCCTTTGGATTTTTGAAATAAAACTTTTGAAAGTCCTGAATA
GATTTGATTAGATGCTGTATCATTAGGTAAATCAGAATCGGAGATTATTTCATAATCTTC
CAATTCATCGCCAGTTTCAGCTCCAGTTTCACCGAATTGCATTGAAGGCACTAACTGAAG
ACTACTGTTATTACTACTGGAAGGTGAAGATGATTCTCGACTTGGACGATCTGCTAATTC
AAAATCAAGAGTTCCATCTAATTTTGAATCGGATAAAAGTTGAAGAGATGATTCATCTTT
ATCCATTTCAAATGATTCTTCAAGTTGATCACATTTTGTAAATGCTTCACTTAATTTTCG
TCCTTGCTCCTTTTCGTGTGAACTTGAAATGTTTAAATGTTCAATATCATGAATTTCTGG
TGTACATGTTAAGGTTGCTTTAGAGTTTGAAGGTGATAATGATGATGATGGTGTGGATGA
CATTGAGTTTCCAAAAAAGTTTCGAACTGTTTGATACCATGATTCAGGAACAACATAGAG
AAATACTCCTGGTCCAATAGCAACGGTCATTAAGATAATATATAAAATAACAACACCAGG
CACTAAACTACCAATAATCGCCGTTATTGTTAAAAAAACGGTAACCATTGAACAGAATAG
ACCAGGTTGGTTTTTACGCAATTGCCAGAACCAGTCGACCATTGCACCGCTAATTGTTAT
TATCTCATTAATGTAATGGGTTAACTCGGGGGCACTTAAAACTGTAGGATGAACAGGTAC
CCAGCCTTCATCGGGTTCGGGTGGTCGAGCTCGAATCTCAGGCCAAACATAGAAGGACCA
ACATTGATAAATTGAGGTAACAAGACACACTAAGGAAACAATGGAAAAAAATCTACGAGT
CCATGAGACGATTAACCAGTAAAGACAATTGATGGCAATTAAGAATACAGCTGACACGTA
AGGTCTCTCCCATATTAAAATGCTCTGAATGGAGACGAAATATTCCTCAAATGGTGCCAA
GAGTAATAATAATTTGGTAGAGAATGAAGTTGGCAGGTTACCATGATCATCATCTTTATT
GGAACCATCATATTTATCCTGAGTACTTGGTGAGGTAGTGGACACAACCTTGGATGATAT
TCTGTCCAATTTATTAGAAAGAGAATTCACAGCTCGACTAAAGAAATTACTCATTCTCCT
TAGAATATTGAGAGAGAGAGAGAGAGATCTGATATAATCACAGAAGAATAGAAAATAAAA
GAAAGACAATATTTTTGTTTTCGACACAGAGAAGAAAAAAAAGAAGTAGAATAACAACAA
ACAAGCGAAAAAAAATGAGAGAAACAAACGAAGAAAGAATT
>SRR341928_contig_122
GAGAGAGAAGGGAAGAGAGAGAGAGAGAGAAAGAGAGAGAAAGTTTAGAGATCACTTTCG
CCATAAAGTGCAGTTGAGAATGACATATAATCCAATGCTCCGGGTACCGCTCCGGTTCCT
CGATAAGGTGACATTCTCTTGATACAATATTCAGCTTGATCAGGTGGTAATTCACGTCTA
AGCTCATCAGCCGTGATGAAAGGCTTATCTCCGGCTAAAATTCTGAATGAATCGATAATC
TGTTCAGCAGTATCGGTATCTGTCGCTTCTCTGGTCATAAAATCAAGGAAGGTGTCAAAA
GTAACATAGCCGGTGTTATTTGGATCAACGATTAGCATAATCCTCCTGAAATCAGCGTCA
CCTTGCCTATCACTTCGTATATTATAACCAAGACTAACAAGACATGATTTAAATTCATCT
GGATTGAGTCGTCCACCTCTTGTTTTGTCAAAATGATTAAATGACATTCTGAATTCATTG
AGTTGCTCTTGTGTGATTCCCTTCGAGTCTCTAGTCAATATTTGATTTTCTACTTCATTA
ATGTTTCGCTTAATTGATGTCAATAGCTGCTCCCAACCAACTCGAAGTGTCTCCATGGTA
AATTGTGTATATCGATTCTCAAATATCATTGATTCTTGAACTTCTTGATGAATCTTTTCC
AATTCATCCATATTGGGACGATATTGATTAACAGCTTGATCGTATTGGATAAGCTTGTTT
TTCTGATCTTCCAAAGTACCTTGCATACCCATTCCAACGGCAGCAACAGCGTCCATTTGC
CTTTCAATCCAAGGGCCGACAACGTTTGCCCTTTCACCGAATCGACGTCGTAACCCTTCA
TTTCGTTGCTGTCTCATTGATTCAGCCGATAAAACTTGATCTCGTTTTGGCACTAATTGT
TTAACATCAGCCCATTTGTTAGATATTTCATCAGGAGTAAGACTAGTATAAGGATTCTCG
ATACCACCGGGAACCTGATATTTGGTGGCGATTGATGAGACTTCCTGAGATAAAGCAATG
ATTGACTTGTGCTCTTTATCAGCTTCACCAAGGGTCATCTTGAATTGTTCATGAGCTTCA
ATGAGTCCTTGAATCTCCTCAATGGTGTGAACTATAAACATATCAACCAAATCTTCACGA
GCTCCATCCAACCAATTGTTAAATGGTGCAGCTCTTTTGGCAAATTCAAGGTGAAGGGTG
TCAATTTTTTCCAAAACTGATTCAGCTTCTTCCAGGGCAATCCGACGGGCCTGGGTGAGT
GAACCAAGTTTATCCCATTGATCACAAATCCGTTGGCATCTTTCATTGACTTGAACCGAC
CCATGGTAACCTAAAGTGTTTAATTCTTGAGCAATGGCGGCAATTTGTTCAACCCTATCC
TGATGGGCAGCCAAATCACTTTCAAAGGCTTCGTGTTTCTTTTTCAGCGCTTTAACCTCA
TTTAGGCGACAATGACGAAAATCTTGGCTTTGTAACATTTGCTCTTTACCTCGAGTCCAT
TCTTCATGGATATCGGCTTTATGCTTGAACTTTTGAGCCAAATGGTCAAGTCGTTCAAGT
CTCATCATCTCAGATAAAAGCCATTCTTCAAATCCTCGTTCCGCTGTTTCTAAACCTTTC
CATGCATTGGCAATATCCGCCACAGTTTTACCCTCGGTTGGTAAATAGGCTGGTCGATTA
CTTAAACGAAGTTTAGTTTGTAGGGTATTGAAATTAGTTTCAAGACGAGCTTTTTGTTCA
ACTCGAGGTGGTTTATGAACTCGACGGTATTGACGAAATTCTTCCAACTTCTTTTGAACT
CCGGGCAGTGTATTGTCAGTGGTACGATTCTCCAACCAAGGAGTAGTTCGACGGATCCAT
TCCAAAAGATCAGAAGCAAGTCGCTCATATTCTTCCATGAGACGTTCATTTTCTTGATTA
ACTTTAAGGACTTTACATATCCGATTAGCTGCAGTCTCAGCCT
>SRR341928_contig_123
CTTTGGCTATGCTCTGAAGGATTCACTCAATCAGATGAAGACAATTTAATCAACTCCATG
GCCAAGGAAACCACTTTAACCTCCAACACTGATCTTAGTAAGATGGAGGATGAAACCGCT
AAATCGTTGGATAAAAAATCAATCGACGATGAGACTTATTTTCCTCTTCTTTTCGGCATC
TGTATGGAAGCCCTTTGTAACCCTAAATCAACGGAACCATTATCATACATAATTGTTTGC
CTTCGATCAATGGAAACACTATTAACTCACCCATACCCACAATCGATGATTGGTTCAGAT
ACTAAACTCGCAATTGAATTGTGTAATGTACTTCATCGGCTTTTGTTAACTCGAGATAAT
CCAACCTGCCAGAGTTTAATTCTTAAAATTGCTTTGTTAATTATGGAATCTCGTCATTTT
CATTTGGAAACCGAGAAAAAGAAACAAATTAGACAATTGGCTCCTGCTAATCAAGAATCA
AATGATGTTGATTTATTTTCCGCTGGATTTGGTGAAGGCGGTGAAAACGGTACAATCAAC
ACTTGGGAGTCAATTGTTTATGCTCTTTTAGAGATTTGTTTGTGTGTTCTTGTCCGACAA
CTTCCCGAACTTTGTCCCAATCTTGCCAATAACCCAGGACTGGCCACTGTCCTTCAAAAT
CGTAAACCACCATCAGAAGAAGGTCTTAATATCATTGGAAGTGCTCTGAAAATATTATCG
ACTCTTCCAGATCTTTGTTCACCCAAGGGAAGTATCGTCGTATTACCTACCGTTCTCTAT
CTAATCACCGGAGTTCTAAGAGATGTGACCACTAAAATGTGGACATTTGGAGTAGACGAG
CAACCGATCACTTCGATTCTTGATTCGTTCAAAAAATTAGGAAGTTCATCATTAGCAAGA
AATAAATTATCTTCCACCGAGTGGACTGAACTACTTCAAAGTTCATTAGCTTTTGTCTTG
GATTTGTGTAAAACAAGTCACGTTGAGCCTCGATTAGATGAAGCATTAGCTGTAACAATT
GTCGGAATTTTCATCACATCAACACCACCGAAAGTCCTGAACGCTCCAAATCTTCAATTT
CCATGTATTAATTTGCTAAAACAAACTCTTCAATCTCCAAGAGAAACAGTTGTGTTAAAA
TGTTTGGGAACAATTAAGTTAATTCTTGAGGTCGAAGATGATACTCTTAAATTACCTTAT
ATCCACTCTTTGGCTCCTAAAATGATTGAATTAATTAGACAATGGGTGATTGAAATTAGT
GACGGAAC
>SRR341928_contig_124
GCGTTTAATTATCACTTAGATAAAGTATCAATATAAAACTAACCAGAAAACTGAAAACCT
AATTCAATTGTTGATAAATTGCTATACTGATTAATAGTAACAATTTAGTCTAACTAATCA
AAATGTCCACTCAAATTTTCCTGGTTTTGTCCGCAGTTTTCGTGCTGTTTACAATTAACT
CATCCATAACTTATGGAGCTCCATCAAGTCCAGTTTACACTTACAATGTAACCGTTAAAA
CGGCCTCAGCCAAGTTCGATGACCACAATGGTAAACTGAAAATGTCGATCATGTACAGAA
ATGGAACTAAAAGTAACCAAGAAGATATTCTATTAACTCCAGATGATATTAACATTGCTC
GAGATCGTACTTATAACTCAACGATCGCTTCTTTCGCTCCATTGGCTAATATTACCTCAG
TTTACCTTCGATGGACTTTAAAATCACCTTACAATCCAAAATACGTCTTCTCGAAGCCTT
CGATTTATTTTGATCCAATTGCCATTTCTTACAAATTTTTCGATCCTTATTTACATTCGA
CCGTCATCCAAAGTCGACGATTCTGTCCACCAACATCACCAGTGGCAATTAAACACTCAG
ATGGAGCAAATTTCTTCCCCTGTGCATGATCAATGACAATTTCACTTGGTTAACACGACG
AAATCATAGCTAATAATTCAAATGAACGATTACTGAATAAAGAATCAAATTGATTATGTA
ATTGCAATTCCAACAAATGGTTTGATTTATTTCGAACTTTTCTTAATTCTTTGAGGCATA
TCCATAGAATGTTATTTGTCAAATGATTGAAATAAGAGCGTGAAGTCTAATTGACAATTA
AAATGTAATGATGGCGAAGAGTTGACACTTTTAATCTTCTAAATTATCGAGTATTAATGG
CGTTTGGTCTTGGTAGAAAAACGCTTCCATGAAATTAGAACCAGTTCCTACCCAATGACG
AGGCCTCGGTGGAATATCGTATTTCGGTCCGATGTGAACTTTTATCGATCTTTTTTCACG
TTTGCTGTAACTTTCGATCAACTGTACAGAGTGACCAGTAATATTTTCACATCCTCGTAA
GTCCAGTGTAACCAAATGCGGTAGATTCTGAACCAATTCTTTCACATGTGAGTCGGAAAT
TTCAGGATAAAGTCTGAGTGCGAGATTTTTCAAATTCGGGTATTTGTACAAGTGTGTTTT
CAATGAGATCCACTTCCATGAAGAATGAGCACCAAATACGATAACCAGACTCTCAAGCCT
GGGATTCTTGAAAAATTGCTCGCCGGTGAAGTCAAGTGTCTTGTTTAGCAGATAAAAATG
AGCGTTTTTCAATTTGGGACACCAATTGACCACCTCAAGTTCGTACAAGAAACTATGTGA
TCTTTTTTCATGATCAGCAACGATTAAGGTCTCAAGATTTTCATAAACAAGTGGGGGATC
TCTTCGTAACTCTTCACATTCGAGAACTTCAAGATAAAGTATTTCTAGATTCGGAATCTC
TTCGCAATGAGCCGGCAAGTGGTGAAGTGCAACATTAGCAATTCGAAGTTGCTTTAGTTT
AGGCCTAAAGCTCACATAATTTGATCGAAATGATCCATAGATTTTAAGACCTTTTAAACC
TCTCGTAGTGTTTGGAATTGCAACATCATGGGACATTTCGATAATACCTCGAAGCGGTAA
TGTTTGATAGACAACTATTAGAGCGTCCATAACAAAATCAATAGCTCGATATCCCGGACT
TTTGTCGTAATGAATAATCTTTAGATTTGGAAACGTTTTCTTTGTAACTGAATGAAATGG
GACAACATAATCACCTTTCCATCTTAAGGTATGACCTAAGATATATTGTAATCTCTTTAG
ATTGACCAAAACTTCATTCGGTACTCGATCTGTTTCAAAGTGTGGACTTACGGATGAATC
GTAAATTGTCATGTATCTGAATTTCGCCAATCTAATTTCAATCAGGTATCTCCATCTCCT
ACAAACATTATGACATCTAATGAGATCATGAAGCTCATACATTTGTTCAAAAATTAAGAG
TAGACAATCATCAACTAATCTATTCATTATTAAAATTGACAGGTAACAATTAAAAATCAC
TGGGATGATAATGAGGATGAATCAATGTAAACGGTTGACA
>SRR341928_contig_125
AGCCCGAGCTGAAGCTCAAGCCCGAGCCCAAGCTGAAGCCCAAGCCCAAGCTCAAGCTCA
AGCCCGATCTGAATCTGAAGCCCGAGCTCAAGCTGAAGCCGCTGCTGCTGCCCGATCACA
AGCTCAAGCCAGTTCAAGTCAATACCAATCAGGAAACGTTGCTGGTTACCAAAACGCCGG
TGAACAAGCTCGATCATCAGGACAAGGTTACTTTGATACCAACTCACGAAACTCAGGTTA
CGATAACTCATCTTCCGGAGTTCATGCCTCAGCCAACCAACAACAAAACCAATTCCAAGC
TGGTCCCGGAGGTATTTCTGGTTCATCCTCATCAAGTGGAAACCAATACGATGCCAATAA
CTCACAAAACTCAGGTTATGACAACTCAAACTCAGCCCGAGGAGGTTTCAACTACGATAA
TGACCAAAGCCGATACGCTAACTCAGGCTACAACGCTGGTTACGCCAATGGAGCTTCAAA
CAGCGCTTCAGTCAGCTCAAACTAATCTAATCGATTAACCTTAATTTCATGGTGATCTAA
TTTTTTTTGACAAATATCTTTCCATGTGAAAAACAATTAACATGATTGGTTGAATAAACG
AATCACTAAAAAACTCAAATTAACATTGAAACAAAAAAAAAAAAAAAAAAAAAAAAAAAT
TAAAAAAAAAAAAAAAGAAATTTGCCTAGATAATCCAATTATTAAGTAATGAATAAGTAT
CTAATTAGAGACCCGAAGAGTAGTGATCTTACCATGGTCAGGCTTATAAAAGGCCGAATG
GGTTATCGTTGTAAAGATATCCAAAGAACTGTGGTAAGTTAGTGAAAGACAATCCTGACT
ACTATAGCTGGTTTTCCGCGAAACATATGTAAGTATGTAGTTTAAATTACATCATAGCAG
GTACAGAACTGTAATCTCGGACAATTTGTGCATTTTCATTTCTAGGGGGAAACCACTAGA
GAATGTAATGCCTTGTGCATATGGGGGGGTCGTGAAGACTCTATTCGCGAGTATTTGCTC
TCGGAAGGGCAATGATGAATGTTGAACTATCAGACATTTAACGATAAGGTTGGGTGTCAA
AAGGGAAACAGCCCAGAACAAGTGTTTAAGGTTCCAAAGTTTTTGTTAAGTGAAAGTAAG
GAAGTATTTAAACGATACAACCAGGAAATAGGCTTAGAAGCGGCCATTTTTTAAAGACCT
CGTAACAGAGCACTGGTTCAAAAGGTTAGTAAAATAACCTATT
>SRR341928_contig_126
CAACTGTTCAACAATCGAGTTAAATTTGTTGTTGAACCTTAATTTTCTCTGTTCATCTTT
CTACATTTGTAAATAATTTTAATTCTTTTTCATCACATTGCTTTTTATTTCGTTTTTATT
TTAATACACTTTTATCTCGCCTCACTTTCACTTCATTTTTCTCATTATTTCTCATTCTTT
TGTGTTTATTGTTCTGTTTAGTTCAATATGTCGACTACTCGTTCTCGAAATTATAAGAAC
AACAAGGATCTTAGTTTTAAAGATCGTATTCGTTTGGTTTGGCAACGAGAACGTAAAACT
GCTCGTCAACAATCATTGGAAGGTGAATCAAGACGTAACCTTGATGAATGGGATTTGATG
GGCAGTTATTTTGAAGAAACCACTTCTATCGATGACCAACCCGAAATGGATACATTCATC
GATATAATTGTTGATTCTCCCTCGCAACCTTCAACTTCCTCCATCATTCATCATGATCCA
CAACAACTTCATCTACAACAACAAGAACAAGAACAGCAGCAACAACACCAACAGCAACAA
CAACTACAATTTCAATTTCAATTTCAGCAACAGCAACAACAACAACTCACACATACAGTC
CACTTAATGACTCCATCGTAATCAACATTTCTCACTTTACACATGCTATTTTAATCCCTG
AGAGTTTTTTTTTTCCTGCTGAAATCAACACAAAAAAATTGCCTTTATCTCAACTCCATA
TCATCCAATGATTTGAGTTAATCAGATAACCTGAAAAAAAAACACTCTTATATATATTCA
ACAAACGGTTTTCTTTTTCTACATAACAATTAAATTTATTTAATCATTGATTGTAATAAT
TATACGAAAAAAAAAAATTTTTAAATTCTGCAAAACTTGAATAATAAAATGAAACAAAAA
CTGATACAAGTTCATCCAAGACCATGTAATCCTCCACCGAGACCAGTACCACCATGTACA
CCCAAATTAGCAACTCCACCGGGTGATCCAATGTGATTTTTAATTGTTAACCATTTAAAG
TACAGCGGATCAGCAACAACAGGTTGATAAGTTTCAAATACC
>SRR341928_contig_127
CTTGCCTTTGCTTTTGTGTTGGCAAATTAAGTTAACCAAAAAGTTGTTTTGTTAAATTGT
GTTTTATTTTGATTGTTTTAGTAATTATCTGGAACTATGAGTTCCCTTCGACTTCAAAAG
AGACTCGCAGCTAAGGTTCTCAAGTGTGGTCTTGGCAAAGTCTGGTTGGATCCAAATGAG
TCAAGTGAATTGGGAAATGCTAATTCAAGAGCTCACATTCGTAAATTAATTAAAGATGGT
TTAATTATCAAAAAGCCAGTTGCCGTTCATTCTAGAGCCCGATGTCGAGCTAACACAGAA
GCCAGAAGGAAGGGTCGACACACTGGACCAGGTAAAAGGAAGGGTACAGCTAATGCTCGT
ATGCCAGCAAAGGTTTTATGGATACGACGTATGAGAGTTCTTAGACGATTATTGAAAAAG
TATCGAACTAATAAGAAAATAGATTCACATCTTTATCATACATTGTACCGTAAATCAAAG
GGTAATGTTTTCAAGAACAAGCGTGTTTTGATGGAGACCATCCACAAGATGAAGGCTGAG
AAATTACGAAGCAAGCAACTTTCCGATGCTGCTGAAGCAAGGAGACAACGTGCTAAGGAA
GCTAGAAGGAGACGTGAAGAGAGGATTCAACAAAAGAAACAAGAAGCTTATTCTCAGTAA
TCTTGTGAATATCGTAATAAAGAATAATTCTTTTCATAATCATTGTTGTACTTTTCGAAT
TATATTTGGTTTTCTTTCGTCCATTGCACAATCCGCTCTTTCAATCTGTATCAATTCTTA
ACCATATTAAGTTAAATCGATGTCCATTCATGAATTCAAAATCTTTGCTTTTCGTACTTT
AATTTTCTTGTTCTTTGTTTAGTAAATGGAATTCTCATTCAATTGTTTCAATGATTAGTG
ATAATATTTATTTGACAATAACAATGAGGATATAGTTAAATATGGAGGTTTTTTCCAAAC
CACTTGAGATGATTGAGACGGAGGTGACAACCGATGAGACTGGTGATCAAATGGCCTCGA
ATTGTTTGGGTACAACCGATTATTAATTGTTGGCCTCCTTTCTCTTTCGCTAAATAGGAT
GCACTCTATTCGGTGTCTTATCGTTGAAAAAATACTCCATATTGGCACTTAGTTTGGTTT
CGGTTGGTGGTCTTTCGAATAGTTCATCAGGCCAATGATTCTCGATGAACAAACGATAAG
TCCATGAACCAAGAATTCCTCCAACTCCACAACCAACCAAAGGAATCCAATAATGTCCCA
TTTTATCAAAACTGATCCATGAAAAGCGAAATTGGTGTTAATTCAAAAATCATTTAATGA
ATTATTCATATCATTCCGAGATTCTGACTAATGATCATAACATTTGACCATTCCAAGTGA
AATAACTAGACATTAGATTGTGTAATTACGATTAACCACCTTGGACGAATGTAA
>SRR341928_contig_128
TGTCCTTCAAGAGCACCAGTTGAACTGAAAGCCCAACATGATCCACATTGTCCTTGATCT
TTAACCTCGGTGACATAACCCTTTTCTCTCCAATCGATTGACTTAGGAAGTGAAACATGA
TGTGGGGTCAAGAATGTTGTAGCATTATAAATATGAAGACGAAGATGAGCCTTGTAACCG
TTCATTAGGGTGACAAATTCATGGTGTAAGAGATCACCGAAATGATTCATTGACAAATGA
TATGAATGCATACCATTAGCAGCTCGAACATTGTGACGGGCAATTTTACGCTTATTTTCC
AAGAAGATTTTCATCCTGAAATATTCTTCAGTCTCATTGGAATATCGTTTATTAAATTGT
GACTTAAATACTTCCCATTCATCGACAAGAATATCTTTAAAAGAACCAGAGACAGAATTG
ATTCCATTTTCTCCACCACCAAAAAGAATAGAACCAAAAGCGAAACTCAGATGAAGGCAA
AAAATTACACAGAAAATTAGAGTAATTTTCATGTTGGGAACACACAGAGAACAAAAATCA
ATAAGAAAAAAAAAACACTCGGAAACTAATTAATTAATTAATCAAATCGAAACACAACAC
ACACAACAACA
>SRR341928_contig_129
AATGATCACCTTACGATCTAATCCATTAATATGAAGTTTAATCATGTATTTGCCACAAGG
ATTATAAACTGGTTGTCGATTGACATTTTGTGGATAAATCAGATTGGTAATTAGTTTCTT
CTTGAATCTTTTCTCGTACAAAGCAGCAACGGTTAATGAAGCGATGAATGAACAATCAGA
GACTAGGGTTTGTTTGACACTGAAACAATCAACTTCTTTGATGATTAATGGACTAGCAGC
AATATCCTCAAGTCTTGACCACCGATGGAAACATCGTTTCTGTTTACTTGATAAAGTTAA
TTGACCAATTTTATCAGTAAAAGGTAACGGAAAGGCAAACCTTTCTTTTAGATCAATTGT
GAGAAAAGGTAAATACTCTAATCCATTGATGACAGAGGTTTTCTTAATCACAGCTAATTC
TTCACGAGAGTAACTAGATGTTCCAATAACAGTTAATCGTTTCTCTGAAAATGATGTTCG
CTTCCAAGCTCCGGAAGATTCATATGAATCGTTTTGAGATGAACCTGAAATCGGATTCTC
AGTGTTGGTGGTTGTTGATTCGGATTTTTTAATGTTACAATTTCCAAGAGAGGAAGTAAC
TTCATCGACATCTTTCCCTTTATCAGACAATTCTTCTGCCCTGGAGATTGCACTTTGAGC
TAATTGGGACAATTTTCTCTTCCTCTCTTCATCTTCAGTTGAATCTTTCGCTTTTAGACA
AATTTCCACAGCATCGAGATACATTTCTATGGCAAATTTGTGATTGCCCGAGGCATCTTG
TTCCAAGGCTTGATTGAGTAAGAATTGAGCTCTGCCCATTAATCCATTATCAATACTGTT
ACCAGGGTTAGATGATTGTGAACGATTATCTTTATCTCGCAAAATATTTGACAAAATTTC
TGCTCTCTCAAGGTAAGATTCAATCTTATCTATTAGATTGGGTAATGTTGATCCAGAATC
TTTGGCGATTAACAAATAGTGAATGGCCTCACGGTAAGAGGAAAGAGCGGCTTCAATGTC
GTTACAATTGTCATGTTCAATTGCATCTTGGGCAAATCGGATTCCCTTCAGTTCAGCCTC
TTTACCATTTGAATCCGACATTGCAATAGATAATTTGGTTTGGACAATTATAAAAATCTT
CGATTATTCATCAAAAACAACACACAATTAAACTAAAATTACTAAATAATACAGAGGAGG
AACAGTAATAAGAATAGAA
>SRR341928_contig_130
ACACCGATGATCCATTGTAAAGATAAAGAGAAAGAGAGCTTGAAAATTACCAGGGAAATT
TTTCTCTATTTTAAGAAAATTGGATTATCATTTAGTTGAAAAGATTTTTATTTTTTTGTC
GATAATGGGAAATTTAACATCGTCTCTATTGGATACTGGATGCATTTGAAGCTATCCTAG
GCCAAAGATCAGCACATTCCTTGGCTACTGGACCAGTGATGGCTGAACCTTTCATTTCAC
CCTTGTTGTTAACGATGACACCAGCATTATCTTCAAAGTAGATGAAGACACCATCCTTCC
TTCGGAAAGGTTTCCTTTGTCTTACAACGACTGCAGGCATTACCTTTTTACGTAATTCAG
GTTTACCCTTTTTCACAGTGGCCACAAACATGTCACCACAACCGGCAGCAGGTAAACGAT
TCAATCGACCCTTAACACCACTGACAGCGATAACATAAAGGTTTTTAGCTCCTGTATTAT
CAGCACAATTGATAACAGCACCGACCGGTAAACCAAGAGATATACGGAATTTAGCTCCCG
CAGTACCACCACGACCTCTTTTAGACATTTTAAATTACAGTATAATTTAATTTAATTCCA
AGATTAAAATAAAATTAACAAAACTAACACAAGTCTAAACAATAATGTGATGGAAAAGAA
AATAGAAAAACTAAACTTATTTCCTTTTCCGG
>SRR341928_contig_131
AGTTCGACTTCATGATAGCATCCAAGAGGAGGGTTATCATTATTTAATTTTTGACCTAGT
AACTGGCGGTGAATTATTTGAAGATATAGTAGCTCGGGAATACTATTCAGAAGCTGATGC
CTCCCATTGTATACAACAAATATTGGAATCTGTTAATCATTGTCACATGAATAACGTTGT
ACATAGGGATTTGAAACCAGAGAATCTTTTACTTGCTAGTAAACAGAAAGGTGCAGCCGT
TAAATTGGCTGATTTTGGTTTGGCCATTGAGGTTAGCGGTGATCGATCAGCTTGGTTTGG
CTTTGCAGGTACACCAGGTTACCTTTCACCTGAGGTACTTCGTAAGGAACCTTATAGTAA
ACCAGTTGATATATGGGCTTGTGGAGTCATTTTGTATATACTTTTGGTTGGTTATCCACC
TTTTTGGGACGAGGATCAACATCGCCTTTATGCACAAATAAAGGCAGGAGCTTATGATTA
TCCATCACCTGAATGGGATACAGTTACACCTGAAGCCAAGAATTTGATCAATTCAATGTT
AACAATTAACCCAGAGAAAAGGATCACCGCTGCCGAAGCACTTAAACACCCATGGATCTG
TCAACGAGAACGAGTTGCATCAACTCTACACCGCCAAGAGACCGTTGATTGCCTTAAGAA
ATTCAATGCTCGGCGTAAATTGAAAGGAGCAATATTGACCACCATGTTGGCGACCAGAAA
TTTTTCCA
>SRR341928_contig_132
GTTACAATGAAAGAGTAATTGATTGACAATCAATGGATTTCAAGATGTAACAATTAATTA
CTATTACGATTATGATTGAATTGTCTCGGATTCCTTGTGTTCCATGGATGGAAACATGGT
GGTTTAGCTAATTCCCGATTGAATTGAGCGACATAACTTTTATCTTTATCAGTGTATCGA
TCCTTGAATTCATTTTCCAATTCAGCAAGAAATGAAGATGAAGTTGTGGACGGTGGTGGT
GAGGAAGTTCCTGGTTTAGTTGGTTCATTGTCACTGGAATCACTTGAAGACATGATGATT
ATAAATCGAAAACCAAAATTAAATCAAATTATCAACAGAAATACAAATGAAGAGTCAGAA
AGAAATAAA
>SRR341928_contig_133
AGAGATACGTATTGAAGATTTAAGACACCGGTTAAAGGTTGAATGTGCCATCGTTGATGG
TGCAAGAAATGTGATCAAATTATATCAAAGTTCCAAATTAACCGATCGTAAAGCTTTACA
AGAAGCTCAATCCAATTTATTAGAATCGAGTCAAAAAATTGATCTTCTCCGGAAAGCCTT
GGAAGTATGTCGAACCCAATTACCCCCTGGTTCACCAAAATCGGCTATACTTAAAGCTGA
CCTGGAGAATAGTCAGTCAATTACACCTTCAGTCTATTCTCCGACTATACAAACGTTCAA
ATGTTCAGATGATCTCGTTAATTCAACATCTCCAGCCACCATATCCAAAGCCGCTGCCGT
TACCGGTAAACTTGAAGTTCGGTTAATAGGTTGCCAAGGACTTTTGGAAGATATTCCCGG
TCGATCACCTAAAAACAATTCAAGTCCCGGTGATTTAAGGAGTTTAGTGCGTGCAACCAG
TAAAGGCCTTAGTTTAAGCTCATCAAGATCTTACAGTGTTAAAGATGAAACATCAAATGA
AATAATGGCAATACTTAAATTGGATAGTGTTACAGTTGGTCAAACAGGTTGGAAAGCCTG
TAGTCAAATGGCCTGGGATAGTAGGTTCACCTTTAACCTTGACAGATCTCGAGAATTGGA
GATACAAATCTATTGGCATGATTGGCGTTCTTTATGTGCCGTTAAGTTTGTTCGTTTAGA
AGATTTTGTTGAAGAAGTTCGTCACGGAATGGCCTTACCTCTTGAACCACAAGGAATCCT
TTTTGTTGAAATTAAATTTATTGATCCAATGATTTCACGTAAACCCAAACTACAACGTCA
AAAATTGTTCCGTCACAAAGATAAGAACATACTCCGTCCAAATCAAATGAATATTAACGT
TGCCACTTGGGGACGATTAATTAAACGAGCTTTACCACAAGCATCATCCGAAACTAATCT
TGCATCAAATTCATTCTCATCTTCAACCCGATCAACAACTACCACAACAATTGCAGCTAA
TGATAAAAATGCACCAACATACATACCAAGCTCACAAGGAGTAGCTTCAACCACTACAAT
TACTAGTACATCATTACCTTCATCTACAATTATCTCATCAATACCGCCACCACCACCAGC
AGCAACTATTATTTCATCATCTTTATCTGCATCATCCTCATCATCATCATTAAATACAAT
ACCATCAATTGTACCTTTAACAACAGTTACAACACATTTACACCCAACACCAACTATTCA
AACCGCTAATGAGTCTCGTAATAAACAAGAATCAGCTGACCATAATAAGGCTCGATTGAA
AGCAAGCTTATCCAACGATTCACAAGTTAACTCGACCTTGAAAAGTTTTGACTTCCTCAA
TGAGTGTAATGTCAATGATACCCTGCGACAACAACAATCTAAACAAATAGTCACCACACC
AGGATCAACTGAGGCAACACCATCACCTCCAAATTTCAATGATTACCAACGAGCCAGTAT
TCACAGTATAGATGAAAATGAAATTGCCCGATTAAAATTAAGATACTCTCCTGGACCCGA
GCCAATTGTTGACCTTCCCGAAGAAACGGAAAGTCCACCGAAAACATTAATTCCTGAATC
TCCTAAATCGGGACAACGAATGACAATTAACCACTTTGAATTTATCAGTGTATTAGGAAG
AGGTCACTTTGGAAAGGTCATTTTAAGCAAGTACAAACCAACCGGTGAATATTTTGCCAT
AAAAGCTCTTAAAAAAGGTGATGTTGTCGCTCGAGATGAGATTGAAAGTCTAATGGCCGA
GAAACGGATACTCGAAGTGGCCACCAAAACCCGTCATCCTTTTCTTATTAACCTATTCGC
CTGTTTCCAAACCAATCTTCATGTTTGTTTTGTCATGGAATACGCTTGTGGAGGAGATCT
CATGCTTCATATTCATCAAGACATTTTTTCTGAGCCTCGGGCTACTTTTTACGCTGCGTG
TATTGTGCTTGGCCTTCAATTTTTACACGAAAACAAGATTATCTACAGGGACCTCAAATT
GGATAATCTTCTTCTCGATGCCGAGGGTTATGTTAAAATCGCTGATTTTGGCCTCTGCAA
GGAAGGTATCGGTTTCGGTGATAGAACTGGAACTTTCTGTGGTACACCCGAATTTCTAGC
ACCTGAAGTGCTTACTGATAATTCCTACACAAGGGCAGTTGATTGGTGGGGATTAGGAGT
TCTAATTTTCGAAATGCTTATCGGAGAATCTCCATTCCCTGGTGATGACGAAGAAGAAGT
TTTCGACAGTATAGTCAATGAAGAAGTTCGATATCCTCGATGTTTAACAATCGAATCAGT
TGCCATAATGAAAAGACTTTTAAGAAAGAATCCAGACCGAAGACTAGGATCAAGTGAAAG
AGACGCTGAAGATGTTAAAAAACAATCTTTCTTCAGGCATATCAACTGGGATGATCTTCT
CGCTCGTAAAGTTAAGCCTCCGTTTGTGCCCACTATTAAATCGCTGGAAGATGTTAGCAA
TTTTGACAACGAATTTACATCAGAAAAACCAGTATTAAGCCCACCCAAAGATCTTCGATA
TTTACCAAGACTTGATGATCAATTATTCAAGGAATTTGATTATGTGGCTAATTGGTGATC
AAATAATCATCACAATTAAACTCCCAACACACAACACAAACAACAAAAACACCACCAACT
CTTTTTCAACTCCTTTTCCACCTCCAAGTTTCCTCTTCTAATTTTTTTTTGTACTCACAA
TTTATCACTCATCATCGTCACTACCTTTTTTTAGACTGTTAAATGTGATTTACCAATTTA
TCATCACGAGAGACCAATAAATATTTGAAATATTGAATTGATTACATTTGTAACTACAAT
TAATAAATTATATTCACTGTCAACC
>SRR341928_contig_134
AGGGTCAAGATGGCGAAATCGTTGGAAAGATCTTGTCGGTTGTAGTTAGGGTCAACCCAA
ATTTTTGAGACTGAACTGGCTTGAGAGTATTCAGAGAAAGCCTTGACTTTTCCGAGGAAA
ACATCAACATTGGAAGCAGCGAAAGTTGAACCATCATCGTCGACAACACAATGAGCGGCA
GTGGCGATGTGTTGTTCATCGATCAAAGAACCACCACATTGAGCGAATGATCCAGAGTTT
CGACTAGTGTATGATCGAATGTGAGCTAACCAAGGGTATTTGTGGGCTCGAACTTTACTT
CCTTTGTAGATTCGACCAGCTGAACCTTCCATACCACACTCGCAAGCGAGTGAGAAGTTA
ACAGCGGCGACGAGGAAAACACAGGCTAAGAGAAAGACTCTCATGATTACGATAGAATTG
AATTAACCAGAAGAAA
>SRR341928_contig_135
TCCAAATAGTGAGTTGAGATAATAGGAACTAAATAGTCAGCAACTGTAATGATCAATCCA
ATGATTGAAAGAGTTGTTAAAATGGTGGCATGAGATAACCAAATGATCAAGAAAATAAAT
GCAACAATAGCACTAAGAATGTATGGATGGTAAGGAGCATCCCAAGTAACCACAGGATAA
GCATTGACCAAGATACATCTCCAATTCTGGAGACAATCTTCCAAAGTTTGGTGTCGTGAA
AGATCGGGATCACTCATTGTTTGACTGTTTGTCAGGAGGTTAATTTAGCGAAGATAAATT
ACAAATTAGAAGACAAAGAACAATTAATAAAATTTGATAACAATCAATTAAAATTAAATA
AAAAAAGGAACATTCAGTTGATCAAAGAAAAAATTGTAACAAACGAAAAGTGAAAATAAC
GAAAAT
>SRR341928_contig_136
CACTCTTTCTTTCTCTCTGATTCTTACATTTAAATCAAATAACTAGCTTGATAAAATTAT
CATGAGATTAACACACAAGCTGAATGTTGATGATGAGTGATGATAATAATTATGGTGATA
AATGATGATAGATGAACAAGTTAAACTAAACAAGGAAAAGGTTCAATCCATTGCATTGGT
TAGTAATTTGCTATCTGTTGTTTTGATTTAGTTTCCTTGAAAAGATGATTAGAGTAAAAG
ACCAGCTTCATCGTCGACCGCTGGTTGGTCTTCTGTTGGCGAAGTACTTTTCCCCTCTGA
CCTTTCAAGAATACCCTCGTGTTTTTGTTGCAAAGATCGGGCTAGTTTTGCATATTCGAT
GTCGAGACTTTTGATGAACGGATGTTTAAGAGCGCTGATAATCTGCCTGGAATCCATTTG
ATCGAATCCATAAAGAAGTTGATTAAGAGTATTCTTTTCTTCTTGTTCGACATAAACAAT
GTAGTCGCCGAAAACTTTGGAAGCTGCAACCACATCGTCTCTTGAGAGTTGAACAAGTAC
TAAGTGCACGACCAAACGTCCACAGGCTCTTTCATCTGGAGCCTCTTGAAGAAGTGCCAT
TTGTTTTTCGAGCATTTTCAGAGCTTCGCTGTAATTTTTAAGCTTAATGTAGACACGAGC
CGATTTTGAGGCATACTCTGCGGCTTGGAGACTTTTTGATTCGATTGAGCTCACCTCAGC
CGCTTGGCCGTAAAGTTGTGCCGCTTTCAAAGGATCCACCTTTTCAATCAATTTAGCACC
TCTTTCGTAGACTAGAGCACAGGTATCGGGGACACCATGTTCTTGGAATAATGTACAAGC
CTTTTCGAGTAGGTCAATAGCCTGAGGCCAATTTTCCATATCCTTACCAGCGACATAAGC
TGCTTGTTCATAAGCTTTTGCTGCTGAAAAATATTGATGTGCCTGTTGGTAGTAATCACC
TGATTTAATGCCACAATCAACGGCTGTTAGAAAATTTTTACAACCTTTGTAAGCAGTGGC
TGGTTTTTGATACTCAACAGCAGCCATTTCAAAATCGGGTTTCCACCTGAACAATGTTGT
TTTCAAGCTTTTCTCAGCTCGATCAACACATTCTTGAGCTTCTTGGATTTTAGATGAAGA
CATAATTATCTCAACTGTTTCAATATGATAAATTATATTCTTTCAATTGATTAAATTAAT
TGGAAAAGGAAAGAAAATATTACCACAGTTAACATGGAGAAAACAAAAAAAGTGATTAAC
GGAAAGGTGAAAATCAAATGTAAACAAAAGTGAGAATAGAAAACCAAACTGAA
>SRR341928_contig_137
CTTTGTTTGAATAAAAAAACTTATTTAAATTTAAATAAGTTTTTTTATTCAAACAAAGAT
CAAAAGAGTGATTTATTTGTTTCATATTAATTACGAGGGCGTCTGAGAAGAGACACATTG
GGGAAATACAAGCTTTCTTTAGTTAATTTGGTTGGTTAACTAAGATGAAATTATTGTATC
CCCCAAAGTCCACCGTTTATTTGGAACGTTCTCGCATCTTCCTTCGTTTACGCTTTAGCC
TTCGCATACGTTTTTTACGCCACTTAGCTCGCATGATTAATTTGAAGAAAAAGAGATTTG
AAATTAAACACTGCCAATAACTGAGACAATTAAGTAACCACAATAAAAATCAAATGGTTT
TAAAGAAAACTCAAAGTGATGATTAGGAAACGGAAACAGAAAAAGTTGGAAAAGAATTTG

>SRR341928_contig_138
GAATAATATCGTTCTCGAAAAGGATTCCATTGTGTTTACAGACTAATTTTCTACATCCTT
CTTAATTGTTATTGTTTTTTTTTGCTCGACTGTTTAATTTAAATTAATTGTTCTTTTTCC
AGTTAATTAGCTTATCGTCTTCTCGTTGGTTCAACTGTTTTCTTGTCAAAATGTTTAAAT
TTTTACCCAGTTTACAATCTTTGGTTCGGGTTAATTTGAAGGAAAGGTTAACTCTTCATG
CTGAGGAGCCTGAAGAAGAAGAGGAACTTGTCGACCCATTGGATACCCTACGAGATAAAT
GTAAACCTCACTGTAAAGAATTACAATCAAGGTTGGATGTCTGTAATACTAGAGTTCGAT
CAAAGAAACAAACAACCGAAAAATGTTGGGAAGAAATGATGGATTGGATGCATTGTATTG
ACCATTGTGCAGCCAAGGATCTTTTCAAGTATCTTAAGTAAAACGAAAAAGAAAAAGAAA
CAAATTCTTATTTAGCAGGTTAGATTAATTAATAATTAATTTCTTTTCTCTTTGCCTCCT
TTTACCCTCTTTAATTTCTGTAATCCCATTATTTTCCTTTCAAATCTCTAAAATCCTCTT
CTTGGTAAATATGTTTAGATAATATATAAATTATAATACCTTTGTGTTTTCATCTCGAGT
GTCATGTGTCACTTGGCTGTGTCTCTACACAAGGTTAAAGTTGAATAATTTGAAGAAATT
GATTAAAAATATTGATTAAATCAAGATAAAAATGTCTTCTTATATCATGGTTGAGGAAAA
AAAACAATAAATAGATGACAATTAACTTTTTAAATGGTTAATTTAATCACATTGGTTACA
AATTTAAATGAAAATGGGACATCTAAATCTCTTGACAATAAAAACATTCTCGATCTTCCA
ATATCGTTTACCATTTAAGTAAACCCATGGTTCCAGTTTCAATTAGTTGATTAATTTGAT
AGCAACTTGCAAAAAACTTGGTAATTATTGTAAAACTAATCCTATCTTTTCTGGTTTGAT
TGTTGGACATTTCCAATTGTAAAGATAATACTGAAGACTCCCATCACCTTTACCGAATTT
CAAAGTTTCCAGGAAACTTTGATTCTCCATTAGATCGAGAGCATTGAAAACATCATGTCC
AGCATTTTTCGCCACAATCAAGGCATCTTGCATAAGCTCTTTCAGGTCAACTTCTTCCGA
AGGTACATTGTAAAAAGAGTAAGCCGCTTTAATCGATTTATAAGATGGATGGTGCATCAC
TGTTGATGGTAAAGTATAAAAGCTTGTAAATCCTACGATTTTATCACGACGTTCAACAAC
GTAACTGTCTACTACTTCCTCTCTGGGAATAAACCAATGAAGACACTCTTCAATGCTAAA
TTGAGGAGCTAAATCAAATTGACTGAGATATTCATTGAGTATTTTTTGAACTTTGGGTAT
ATCTCGCTCTTCAATCCGTCTGAATCCTTCCAATTTTGGTTCCTCAGGTAATTTGTAAAG
TTTAATTGTTCTTGCCACGGTCATGTTTCTAGTCAAATGACTAAATTTAACTTCGATCAA
TTTCTTAGGGTTAAGCGATCGATGCCAATATCGACAAGAGCCAAAAGGCTTTGGTAAAAC
AACACCAGCAGTGTAAATTGCTTGGAAAATACCCTGTAGATTAACTCGACGTGTAATCTC
CCTAATCAATACTGGTGCCATTCGTTTGGATCTCAACTTTTTGTGTACACAGAGAAAGTT
AATTTCAACCATGTTGATTGGCTTCTCATAGAGTCCGATCTTTGCTGGAACGGCACTGAT
GAAACCGACCAATTTCTTATTCTTAATCACTCGAACTCCACAATGCCAGAATTGTACCCA
ATTAGGTGGTTTTAAAGCCCATTTCAAAAATTGTGGTGAATAATCAAATCTGAACATATT
ATCATCATCCTCAACGTAATTTTCGTTCAATAAAGTGTAGAGCTCTTTAAGCTGATTGTC
ATCTTCCACATCAAGGGTATCCCAAGTGAAACCTTCTAGAAGTCGGTATGGTTCTTGTCT
AATTTCCTGTGGTGGTTTATCAGGTTCAATTGGCTCCGAGGAAACAATTTCTTCTCCTAA
TTCGGGCACGGGTTGGGTTTGCCAGAATTCATATTTTTTCGAGTCAGGGAAGAGATTAGA
CATTGTTGATGAACAAGGTGTTGATCCAAAAAATTAAGATGACAAAAAACGAGCCAATTG
ATTAAAAATGAAAGACAATTAGAATGCAACACCCAAGAAAAAACAATTAACTCCAAATGC
AATAGATACCGAAGTCAGTCGATTCAGTCAGTCAGTCAGTCACAATTAAATCGACTGAGT
CGAAGTTACTTTGGAATCGACTGACTCGACTGTGAGTTAGTCGACTTAGGTCGACTAAAG
CTGACTGATAATCACGTGTTTTTACAATTTTAATGAATCGAATATCTATTAATTTATTAT
TGCTAATTGAATAGAAAAAAATTTCATCAAAATCCCCTCAAAATTGTAATTTCGCGGTTT
T
>SRR341928_contig_139
GATGATACGTTCGCATTGAAATATATCTTTGAAGGACACGCTTTGGGTGTCATGTCGATC
GATATTAACAATGAAGGTAATATCGCCGCTTCCGCTTCACTTGATAGTCATATTAGACTT
TGGGATCTCATTTCTGGTAATCAAGTTCAATGTATTGACGCTGGACCAGTTGACTCATGG
ACAATTTGTTTCTCACCTGATTCTAAACTTGTTGCCACTGGTTGTAACTCTAAGGTCAAT
ATGTTTTCCAGTGAAACGGGTAAATTGGTCACCACCATTGATACTAGCGGTAAATTTACC
CTCGCCCTTGCATTTAGTCCCGATGGTAAGACAATCGCCACCGGTGCCATTGATGGGATG
ATACAAATCTTTGATATTGAATCTAAAATGGTCATCAACACATTAGAACCTCATGCGATG
CCTGTTAGATCAATCGCCTTTTCGCCCGATGGTAAATATTTGGCCTCCGCTTCCGATGAT
TATAACATCAAAATTTTCGAGGTTGACAAAGCAGATCCAATATCAACCCTTTCAGGTCAC
GGATCGTGGGTGTTAAATGTCACCTTTTCTCCGGATGGAAAACATTTCGCTTCAAGTTCT
TCAGACAAAACGGTCAAAATCTGGGAATTGGGTAATAAGGAAGCTCTTCACACTTTCTCT
GAACATAAAGATCAAGTTTCGTGCTGCCGTTACAACGCCGATGGAACCAGATTAGTCTCC
GTTTCTTTTGACCACAATATTAGCGTTTTCTCCGTTTAATTGTTTCATTGATTCCATTTC
TTACTTTTTAAAAAAACAACATTCATTTCCTGATGTAATCTCAATGGAAGGAACTCATTT
TTTTCAATTCAATTAAATTTTTAATCAAATTTAATTTCATAAAGAAAAACCTTAAATGTT
TAGTTAAT
>SRR341928_contig_140
TCGAGTTTTACAAGCCATTGAACATAAATCAGTTGTAAATATTGAATATTGATAAAATAA
TTTTATTTCGCAGATTCAAATTACTTGGCTAATCATTCACCAAAAATTTGAGACAATTTA
ACTAACCACTTGCCGAGGATCAAGTGAGTCCATTCCGCTGGTAAGATTGGATAAATTGAA
TAAAGTATTGAAATGACCAATGGACAACACGTTAATCTATATGGTGGCTCGTAATCAGTC
AGTGATTTAACAATATTGTTAATTACAATCTCATATGTCTTATCCATTGACAGATATTTA
TTTGGAATTGCTTGAAGTAATTGTAATCCGTTTGTTAACTTATCAGAATTGGGATAAGCT
TTTTTAACCTCCAAGGTCGAATCATCATAAATCTTATTGTAAAGTGAATTGATTCGCGAT
TGTTCAAGAATCGGAGTTGCAGCGAAACTTGGCTCAACGGAGATCACTTTAATTCCAAAT
GAATCAACCTCTGAACGAAGTGCATCCTGAAAAGGTGTTAAAGCCGCTTTGGTCATTGAA
TAAGCGCTTGTATCTGGAAATGTCATTCGTGAATTAATTGATGAAATTGTGACTACTCGA
GATCCTTTTGTCATTCTTAGTAAAGGTAACATGGTTCGTGTTACTTTGACCACCCCATAA
ACATTAACATCGAAACATTGACCATAATGATCATCAAACGAGCCCCATTCACATTTGCCA
ACTCTTGGTATTCCAGCGTTATTAACAATACCCCAAAGACAATCGCCTGATTTAGTTAAC
TGTTCACTAATTGTTTCGAATGCCTT
>SRR341928_contig_141
TTGGTATTCCAGCGTTATTAACAATACCCCAAAGACAATCGCCTGATTTAGTTAACTGTT
CACTAATTGTTTCGAATGCCTTTTCAATGTCCTCATCTTTGGTCACATCGATTTTAATTA
TATGAAGTTTGTCCTTGTAATTGACTGATGATCGTAAACCTTTGGCACCTTTACCTTCGG
GAAACAAACACCCAGCAAATACACGGAAGCCTTTTTTATTCAACTCTAATGCTGATCCAT
AACCAAAACCTGAATCACATCCT
>SRR341928_contig_142
GTTGATGGTTTGTGATTCAGAATAACTGGAGGATATTAAGAATAATTAGTTTACTCTTCC
TCCTCCTCTTCTTCTTCCTCTTCCTCTTCTTCCTCCTCTTCTTCTTCTTCCTCTTCTTCT
TCTTCTTGTTTAGGAGGAGGTTCGTATCTTGGAGTGGATTTCGGTGGTGATGGTTCAGGA
GCTGAGAATGGCTTGAATGTATCCATAACATCAAGATCATCAGCGTCATCGTAAGTCCTT
GCACCAGGTTCATAACTTTCCTTGTTCTTGGGATTAGATGGGTCCCAGTTCATCAATTTA
GGAGATCCTCGTTCTTTGTATTCCTTGATTCGTTCTTCCCATGATTTCTCAAGTTGTTGT
TTGTATAATTCTTCCCAACCTCCTTCGAAAAGATCTTTCTTATCTTTGAAGCTTCGTCGA
TCAACTCGTCTTTCGTATTTACTGGCAACGTTGATCTTTGGTGGATATTTACCAGTGAAA
GCCTCAGGATCTAAGCCTTTCTTCAAAGCCTTATTTCTGTTAATTTGTCGTTGACGTTCA
TTCAACTCTTTCAAATCATAATCTTGTCTCTTCTGTCTTTCCTCAAGATCGTATTTCTCA
CTTTCCAAGGTAACAATTTGTTCCCATAATTCACCAGCCTTTTTACGAAGCTCATCAACA
TCCAAACCTTCAATATTAAGAGCTTTGATTCGTAAGCTAAGAGCAATTCGCTTCTCTTCA
GCTAATTGTTCCTTTGTCTTATTCAATTCAGCTCGGGCATACATCACATTGGAAAACTTG
TCATAACCTTGACCAGTGGGTGGTGGGGCAGCTCCTTCCTTCTTGGAGATCACATAATTA
GGCTTAACGGCTTCCTTTTGCTTCTGCATGGCCTGCATCATGGCCTGGCGCTTACGCTCA
GCCTCTTCCAAACGTTTTCGTTTGGCCTCAACTTCACGAGCTTTTTTCTCTTCAATTTCT
CGTTGTTTTTGTTCTTCTTGTTTTCGCTTCATTTCGAACATCATCTTTTCTTGTTCAGCT
CGTTGAGCTTTTCTCTTGGCTTGTCTTTCCTTTAATTTCAACAGATCCGCCTCTTCCTTG
GCTCGTTGTTTCTTCCGTTGCTCTATATACTCCGCCCACATGGATTCTTCTTCCTCCTTC
TTCTTTCGGAGTTTCTCCTCCATTGCCATTTCTGCTTCCGTCATCTTGAAGGATTATCTA
AGCTCGTTT
>SRR341928_contig_143
CAGTTTTCATTGAGATATCATCTGATTCGGTTGTCCATCCAATGGATATTATTGACTTAG
GAAATCGAGTTCGGCATAACATTAAAAAAGTCCATGGGTCAACTGGACTGACCGATGATT
TATATCCTGGAAGTATATCAGCATTTAATATCAGTGGACCTTTGATGAACTCAGCGTGTC
GGGCAAGGACTCGAAATGCCGGTTCGACGACTCTTGTATTCTTAAAGTCCAGTTTAACGC
CTTTACCAGTCTCCGAACGGACAACATCAATCAACCAATCTTCCAATGTGATGTCCGACA
TGTGACTTGGTTGATGGGACATTATTGGAATTGGATAACGAGTGGTTTCCGCTAGAGTGA
CATCGGCTTCGATCATTAAATTGTCACCCATTAAAGCTTGATTAAGAAGCGAACGACTGT
TAGCTGCATGAGCCCAATTAAGTCTTAATCCATCTCCAGCTAAACCAGGAAAATAATCAA
GTAGATTTGGTGGTGAAAGTGATGATTGTCTGGCCTGGTAGCCTGGTGAAGGGGAACTTG
GTTGTTGAGGTGATGCGGGGAACAATGGAGTCCGACCGAAGACGGGCTGGACTGTCGCTG
GACACTGAAATCCGATCATAATTAGAAGAAGAGAAACAAAATTTAACTGATTATCGTTGA
TGAGAAAATGTAAACAATTTAGCAAAAAGAAAATGTAGTCAGTCAATGAGAGAGTTTGAA
TTGTATGAATGAAAATCGATTTTGTTTGTTTATTAACGAA
>SRR341928_contig_144
CGGGGGTTATTCTCATTGTCATTTGATTAATCCAGACTGATCTTTTCTTCTGAGCCGTCC
CGGGAGTAGGAAATCCCATACTCTGCCAACGAATTCTTTAGAGTAGCACTCTTGACGTGG
CAGGTTGCAGGAAGACTCCATAACTGATGAAGGGTTGTATCGGACATTCTCTCCGTCAGT
CTAGCATCATAATTCATTGTTAATGACCTTAATGATCCTCCAATTGTTTCCGACAAACGA
TAATTGGCCTGCTGCTCATCCTGAGCGATTTCAGAGAATGGAACCTTGATTTTTATGATT
CCATCTAAGGCTTTTTCCCAGATGGTGTTGGGTGGAGGAGTTTCCTCATCTTTTTGCAAA
TGGTACAAAAGGATTACATAAAGGGTCCGAAAGAAGACCTGAGTTATTCTCGGACCTCCT
GGCTGATCCTTCAAACCCTCACCAAGTCGAAGGATATCGATGTAGTGATGGATGGGACCT
CTTGAGATGATTTTCATAGAGGCTTGGAATCTAATCCTCAAAACGAACGATTTGGGGGTC
TTTTCTCTATGTTCTAACTCCTTAAAAAATGGGCCCATGACTTTCTTTTTCTGGTCTAGC
TCTGACATTCCTGATGGTCCTGCCGA
>SRR341928_contig_145
TAATTTAAGTGCATCATTTTAATTTAGTTTTTGTTAGTAATTAATAAAATAATTTATTAA
AATGGCAAAACGAACTAAGAAAGTAGGAGTAGTAGGTAAATACGGTACCAGATATGGAGC
CTCTCTCAGAAAGATGGTCAAGAAAATTGAAGTTACCCAACATGCTAAATACACATGTAC
TTTTTGTGGAAAGGAAACCATGAAAAGATCTTGTGTTGGTATTTGGTCTTGCCGTGGATG
TGGTAAAACAGTCGCTGGAGGTGCTTATGTTTTCAGTACAACCACTGCTGCCACAGTTCG
TGGTGCCGTTAGACGATTAAGAGAAATGAAGGAATCTTAGATCCATTATCTTGTCTTTGT
ATATCTACCATTCAACTTATTTGACACAAAAAAATAATTAAAACGTTTTAATTATTTTTT
T
>SRR341928_contig_146
GTTGTAGTTGTTGTAGTTGTTACATTCTGTGTGTGTTTCTTTCTCAAGTATTGACTTTCT
ATCTTTTGATTAAATGAGTAACCATTTCAATTTAATTGTTTTCAATTCGTTTAATTGTGT
TAACCTTTGTTATTTATTTACCATCTTTACATCATCGGCAACCGAAACCCTTGGAAACAA
CAATCGGAAACCCGTTGGAAAACATTGGCTTTTTGTTTTCTTCTTGATTCTCTACCTGGC
CC
>SRR341928_contig_147
ATTAATTGTCGACAATTTATTAGAATTAGTTTCAGATGGAGTTTGGAAATTGATTTAATT
TGGATTCGTATTGATGTTAACGGTTAATTGTTGGCTTGATTTAAGCGATTATTGGATAAG
TTGGACTGGTCATTACACCACAATTGTTGTTTTTCTGGGCCATTAAAATGTAACCATCGT
TACCCCAATAGGTTGACCACGAGTTTTTAATTAGCCAATACTTTTGACCGTAAAGTTGAC
CATAGCCGACGGCGAGTACTTGATGGTCAAGATCGTCTGGAGTGTTACCACAATTATCAT
CGTAATAAACACCATGGGAATAGAAGGAGAAAGTTTTTTGTGAGGCATCAATGGCCACGG
TCACTGGTCCATTTTCAAATAGAGCCAATTCCAAGGCTTCGGGATCATTTGAGGTCACAT
TAATGAAACCGGTCACTTTAACGGCCTTAGGTGTTTTAGAATCGTGACATTTACCATCTT
GACCCAAGTAGGAACCGTAATCTTCATCGAGGGAAACTCCACCGGCTCTCATTAAGTACT
TGTAGGCTCGGAAATCTTCACCACCATCGCAACCATTATCTCCTTGATCCCAACTACAAT
CAACTAATTGCTGCTCAGAAAGACGGAGTAAATGTCCAGTTTTAACGAAATTGACACCTT
CGATTGTACCGATTGTACCAAATGACCAACAAGATCCACAAACAGCCTGATCTTTGACTG
GGGTCACCGCTCCAGCGATTCTCCAATCAAGAATTGATGGTCGGTGTTTCTTTTCAGATC
GTATATAAGGTGAACCTCCGTTATAACCCTTTGTGCTCAATCGACCTCTCATATAACGAA
GTTCAGAATCTTCCATATCGGCTAAATGGTTAACCTTTAACTTGTAGTTGACATTTCGTC
GATTATGTGATTCAATGAAACGATGATTGTGTCGGAAAGAGTTTCTTTTCTTTTCCTCGG
TCAATGAGTTTTCGTAATTTTTATTATGAGTCGCCTTGAATGATTCGAAAGCTTTGGTCA
CTTGTGATTCTCGTTTATCCTCATCGGCGATAAATTCGGACATTGGATTGTGAAGATGAG
CAATTTTACCAGCACCAGGTCCAGGGAAACTTCCACAGGTCATATTAAGAGTCACCTCAA
ATACTTCAGCTGATACAGATCTAGGTCGATAGTTTTGGTAAGATACTTGATATTTGTCAT
AATGTGAACCGAAAAGAGAGTTATAACCTTCCATATCATAATGAACTGGAATAGGCGATC
CATCGGCTTGGTTTCTT
>SRR341928_contig_148
TAACAGTTACTCTAATTTTCATACAATTAACCTTTTCCATCTCAGTGTCCTTGTTGGTTA
ATTGTATGAAAATTAGAGTAACTGTTAATAGTGAATTGACAGAGGTTAGAGTTAAAGGTG
AAACAGAGAAAGAGTTGAAATGTTCCCGGAAGAAAATATGACATCTATTGGAATTTATGT
TCCATTAGTAAACCTTTGAGCTGGTTAGAGAAATCATCATTGGTGTTATCATCTTCCCAG
TTGTCATCCCAAATGGTGAATTCAGGATCTTGGCAAATCTTTTCGGTCCAATCTTCAGCT
GGAAACTCTTCAAAATCATCATCCTCTTCAAGAATAAAATCAATCTCTGACTCATCCTTA
TTTCCTTTGCTAGACTGTTGTTGTTGTTGCTGCTGTTGAGGTTGTGATTGTTGTTGCTGT
TGTTGTTGATCGGCCATTTTAATAATTAGGCTAGAATTTAACAAAATAACAAAATTACAA
ATATGAAATTAAACGAAATCAATAAAACAATGACAAAGGAAAATTATTTGATCGATTTAT
TCGTCGCACTAGTTACCCTTCTAACCCAGTAGAAACAGGAACAAAAAGTGAAAAACCAGA
AGAAAAGCCGGAACAAACACAATCAGAACCTCGACTGTTCCGTAAATCTACAGCTGAAGC
AAGAAAATTGGCAAACAGACGGGAACAGATGAAGAAAAATAATGAAAGCAATAGTTTAGA
AGATGAATCAAGTTCGAGAAAAGAAGACGAAAAATCTGAAAGTTCTGATCAAGACGCAAG
TAAAACTGGCTTGATTTCATCTGAAATTGAAGATCCTGATCGACCTAAACATAGATTACA
ACGTCAAAAAGCTCAAAGTAGGAAAACATTTCGCTTTCGAAAATCACGTAAAGGTGCTGG
TTTTCTGCATTCGTCCAACGAAACTGATGGAACAACAGAATCAAGCAAAGGCGATCCAAT
ATTAACTCCAACAACAAGACTGTTAACATCATCCGCATCGTTACGAATAAAACCAGTGTC
AAGAGTAATTACATCAATTGCAACCTCCATTACCCCACCAACAACGCCGACTTCATTAAC
AAGCCAATCGTCAACAACCATCCCAAGTCTGTCCAAGAAGCATGAGAAGAAAAAAGATGG
CGACTTAAATTCATCATCAAGCAAAAATTTTGATAACAGTGGAAACGATGAAAATCTTGT
TATCTTGGATAAACTAACCTCCATCCAATCCGATCATGTGTAGAGCAAATTATTGATCAA
CTTGAGCAAATCAGTCTATTTCCAAAGCTAAACCATGAAACTGTGAACTTATCAACTGTT
GTCCAAGAGAAATTATTACACAATCAATTCGACAATTAATACAAAAAGGCCAAACAAATA
TCTATCGATTCGCAACAAAACGCAACAAGATTAGGATCAAACAAATATAATGTACTTAGT
CAAACATTTTCTGTTTAATCAACTTTCCAATTATTATCGCATCTTCCTTATTCAATGAGC
CAAAATTACAATTGGCTATTGTACGTCCCAAAAACTAGCAACGA
>SRR341928_contig_149
AAATCCAAATCTAATCGAGTTTGTAAAATATTCTTTGATCAATTAATTTTATAAACTCGA
TTAGATTTGGATTTCATTATCAATATTAATAATAATAGTTCATTATACAAATTTTATTAT
TTTGCTTTCGAGTTAAATTTGCCCGTATGATCAATTTAGGCTCGGCCTGAGAGATGATGA
TTTCAAGTGGAAAGTTTGTGCGAGTAAAGGAATAGTAGATTGTGTTATATAAAAATCGAT
GAGCAGTTAAATGTGATTACATGAATGAATTAAAATAAGTCTCATCGTGTAAACAAATAG
ATTTCATTTAACTTTACTTATCGAGTGGGTTGTTAACTTTATCGCATGCACTTCCTTAAA
TCCTGTACAGAGCTACTTTGATGTTCCTCACACACGCGTTGGTGTTTTAATTAGACATCG
TCATCGTCATCATTTTCAGTCCATTCTTCATCACTTGTATCTGAACCGCTCAGTTTACGT
TTTTTACTTGTTTCATATTCTTCCTCCTCTTCGTCTGATGTAAACTCCTTGTAACTGACA
CGTTTTCTAGCTGCGGTTCTAGTTCGAGATCGTCCACCAGCTTCATATTCACTGTCATCA
GAATCAACGACAAAATCGTCTCGTCGATATCCTCCTTTTTTACTTCCTCTGACACGTCTA
CCTTTAGATTTTTTTGATATTCTAAACTTTTTCCAAGAGCCGTTACTTTCTTCTTCTTCT
TCGTCTAAAGATTCTTCCAAAGTTTCTTCCGACGCATCTTCTACTTCGGTATCAGATCCA
CCTTTGAAAGATTCGTCCGAATCGTCCTCTGAAGGAGCTTCCAGGTCGTTTAAACGTCGT
TTTTTCGCTTGTCTTCTTACTTTTTTTCGCTTCTGAGGCTCAAAGTCAGAATCTTCATCA
ACCACCTCTTCTTCCTTTTCTTCTTCATTGTTAACTGGTTCTGCTTTCTCATCCACTTCA
GGTTGCACGAGATCTTCTGATTTTGAGTCTACTTCATTTTCGATATTAAATTGTTCTGGT
TCCATTTCGTTCTCCTTTTCTTCAGCTTCTTGTTGTTTCAAGGCTTGTTCGATCGTAGCC
ATATCTTTACCTCTTGATTGACCGAAAGGTACATCTTGTGGCACTTCATCGTAACCTTCA
TCTTGGATAGCTGAATTAATCATTGCATCGTACTCAGTAAATTGATAACTGATCTTTTTA
CGACTTCTAGCTGATCGTAATAATAAATATTCACTTTCGTCACTTTCTCCATCTGACTCA
TTATCACTTCTTTCCATATCAGATTCTTCATCAGAAAATCGTTTAGAATATTTTTTAACC
GGTTTTTCTTCGTATTCTCTTTCTTCAGTCGATTTCCTGTGGTTTTCAACGGGCTTGGGT
TTGAAAAGTTGGTTCAGACTAAGTTCTACTTGTTTCAATCGTTGTTTACGCATCTCTTCA
AGTTCCTTCTTTTCGAGAGCCTTTGATAAAACTTCAAAGCGCTCTTGTAGTTTTTCAATT
AATAGTTTATTTTCACATGGTGGACAAAACCAATCCCCTTCAGGAATTGACATTAGTGGA
GGCCTAAGGCATGCAGTATGGAAACCGACGTCACATTTGTCACAAAGAAGAATCCAATCT
GGATGGTCATATTTGCCACAACGTTGACAAGGTGTATCATCATTAATCTCTTCTGATTCA
CTACTTGACTCTTGGTCGGGAGCTTTTTCTTTGACTTTTTTAGCTGTTCTTGCTCTTTTG
AGAATAATTGGTTCAGCATCAGGCTCAGGTTCTTCGCAAGCGAATTCGTCTTCATTTTCA
TCAAATTGGAGTATTTCGTCTTCTTCTTCTTCTATCTCTTCTTCCTCTTCCTCTTCACTC
GGCTCACTCGAAGAGTCGGCACTATCCCATGGACAGCCTTTCTTTCCGGGGATTCCTTTC
TTCTTCTTTTTTCTTTTTTTCTTAGATCGATTTTTTTCGGAAACTTGATCACTTTCACTC
GAACTTTCTTCAGTATTGTAACTGCTTTTTCGAGAGTCTTTACTTTTGAAGCTATCACAG
CTATTTTCCTGAGATTTAACTTTATTTGCTTGCATTTTCTTTGCCATTTCTTCTAGATGT
TGTTGTTCCCGCTTCACTTTCTCAGCGAGTTCAGCATTTTTCTTCTCCTGAAGCGCTTGT
ATCCTACGACTTTGACGTTTGATTGGTTGTGGCGATGGAGATCTTTCGGCATTTTCGATA
ATTTGAAGCTCTGGAATTGAGACCCTACGACCTCTACCCCTACCAGCTCCTCCCCTCCCT
CTACCACTTTGAGGTTTTGCTTCAATTGGAACTTGTACTTCGGTTGCATTTTGACTCTCT
GATTCAGATTTTTCGTCAAAACTTCGATTATTTTGGTTTTGTGTTTTTCTTCCTCCTCTT
CTTGATTTTCTTCCTCTTTTTTTACTAGAAAATGTCGATCTTGATGGTGTTAAATCTTCA
TCTTCACTTTGCTCCTTGTTTCCTGATTCTTGTCCATTAGATGCTTCAATTAAATTTGTG
GATGGCGAAGACTCGAGTAAATTGATTGGCTTTTGTTCATCAAGATCTTCATTTGTATAT
TTTGATGAGATAGGTTGTTGGAAGCTCGAACAAACTTGATCTAAGAGTTGATTGCATAAA
TCTGTTATATCTTGAAGGTTCACTTCCAAATGCTTTTTTTGTGATGAGAATTGATCTTTA
GTTGATATTTTGTCTAAAAGGTTATTGAGAACTGTATGAACTTCGGAGTCGATTTCAGCG
GGGGCACTTGATTTTTGGAAGTTAATGTCTGGTAAGAAAAGTTTAGGAAGTTGATGACTT
TGCTGTTTACAATCTTGACCGATTGATTTTAAATCAATTTTAGAAAGATTATCATTTTCT
GATTCACTTTTCACGATGCACTGGGTGGGATGATGATTATCATGAGATAATGTCACTTCA
TCTTTAATGTAATCAGTTAATTCACTAGAGTTTTCACTTTTCAATTCTTCAGTGGGAATA
AGCTTTTGGTCGAATGAGAAAGTGGACCTTTCTTTTTCATATTGTTCATCTTTTATACTG
TTGATTGGAAAAATTAAATTGCTATCATCATTTTCTCTTGTATGCTCGCTCGTTGGTGTA
GAATCTTTAAGTTGGTCAAGAGTTTGTGTTTGTAGGCTTGAGATTAAAAACTCGAGATCA
ACTTTATTTTTGCAAATAAGAATCCAAGACTTTTCATCATCCGGCTCTTCGCGGTAAAGT
CTTAAACAAAATTCAGAATCAAGTTGAAACCAATATTGGTTACCATGAATATCCCTTCCT
ATGGGAGCCAAACGGAGAGATTGAGCTTCCATAGCATTGATACCGGTTTTAAATTTGGCA
TTGTAATCAAATTGAGCTTCAAGGAGATTCTTGAAAGCAGCGAGTCTGATACCGAGATTG
ACATTTTTGTATCCATATCTTTCGAGTTCCCAAGCATCGACATTAGAATATTCTGAGATA
AATTTAACTAATGCTCTTTCCCATTTGTCCCGTTGAATATATTTACGTCTTTTTCTGAGA
AGTTTAATGTGTAACTCGACTAATTCTTCTGGAGTTTTCTCATTGGTTTCTAACATAGAT
TTTAATTGGGCTATGTCCAAATGTAGATCAAGAGATGAACCAAATTGTTCAATGAATGAA
CAAATAACTGCAAAATTAGGATCACTTTCACAGATTGGTATCTCAGTGGTATCAAGTTTA
CTCTCCACTTGTTCCAATTTGACAGGAGAATTCATGTCTACATCAACACAAGCCATGATT
GTTTAACGAAAAATAAAAAATAAGATTTACAATTGACAGATGAAAGATGACAGCTAATTA
AATTAAAATGATGGTGATGATCATGAACACAGGGTTAACTTGAAAAAATTCACTTTATCA
CCTCTCTCTCTCTCTTTCTCTTGTTTTCTTTAATCTCTGGGTCAGGGGTTGGTATTGATA
AATAAATTGCGAGATCTTTTTCTTTGCCCCTTGGAGAAAATTTTATATACACAAGGTGAC
GGGTTTTCTTTTAGTCGCCAAAAAAAGCCAAATTCTCGGTGGTAACTCTAGAGACACTTG
AATAATTCACAATGTAAAAGAAAAAACTGTGAATTTATTCTGCCGACAAACAAAAAAAAA
ACATGAGAGAAGAAAGAAAAATGTAAAAAAAGAAAGATAGAGAAAGAGAGCAAATGAATT
AAATGAAAGGTAAAAGGAAAGTAAAAAGAAAGAGAGAAAGAGAGACCTCACCTTTCATCT
TTAACCTTTTCTATTTCTTTACCTGTTATAATTTGA
>SRR341928_contig_150
CTCATGTTCAATGAAAAGCAGTTACTATTTTCAGAATTGATGAGATAATTTTTCTTGTCC
GGAAGAGATTGAATTAACTTTAAAGGCTCGATTTCTTTCATGGATTAAATTAGTTTGGTT
TGATAATTGAAAGTTTATGGTTGCCTAAAGGTGAAAACGCTGCCAAATCCGCGGGTGAGT
TGAATAAATTTTGGGTAAACCAATTCATGAATGTAAACATTTTTTTATTTTATACAGTTC
TTCTTGGGTTGTTTACTGTCCACCTTCGCCAGGCACATTTTTGATTATATCAGAGTCACC
AGGGTCTGTTATACTAAGAGAACAGACTCTAAAGTATTTACCACAAGCGGTTCCCAATTC
AATATTGTTACCAGAATAGTGATGTACACCGGCTTTCGCCAACATAGCATAGTATTCAAT
CAAACTTTTCCTCAATGATGGTGTGTTGTTTGCAATAATAACCAACTTGGCTTTTCCTGA
CCTCAAGGTTTTCAAAGTTTGCTTGTAACCCATGTAGTATTTTCCACTTTTCATTACAAG
GGCTAACCTGGAGTTGATGCTCTCCATGGCTTTTTTGGATTTTTTATCAGCTGCAGACAT
GATTGATGCTGAGTGAGATTGAGAAACTTAAATTAATTAAATTATCAAAAAAAATTAACA
AAACCAATTGACTAAAAGAGAGAACAGAAAAACTCAAATTCCAATTTTGTCTCGGAAACG
GAACTGTGGCTGTTTTTCCCATCACAAC
>SRR341928_contig_151
ATTAACACATTATTATTACTATTATTATTAAGTTAATATTTGTTTAAGATAATAATGAGT
CGAGTGGTGATAATGGTCTCGATAAAATGATTGATTGATTTCCCCGATCAAAGAGTTTTC
ATAATCAATGATTGGGCTAAAATGGTCAAAAATTTAAGATATTAATTAGACTAAAACATT
AATTTGTGTTGGGTGTTTTTTGTACGTTTTTTGTCAATTTTTTGTCTGTAGTTCTGTTGA
TTTTGTCAACCTTGTTCCTGGAGATACATTCATCTTCTTGATGATTTGACAATTAGTTTG
CAGAGAAAAGTTTGTTGAGAGTTCAATAGTGTACTTGCAGAGTTTGTCCTGTATTTCCAA
AAAAAAAAGGTAAGAGAATGATGAGAAATAGAGGGAACGAAGAATATGGGAAATTGGAAA
AGAAAATTATCTCTCTCATTTTCTTTCAGTTGTACTTTGACAATCGTCGATTTTGAGTTT
GAACGACAAGACGATCCAATTCTGCAGCATCATAACCGATTAGATTCTTTAAATCACAAA
CAAACTTGTACACAAATCGTTTTCCATGTACCTTAGCGATCATATCTCCATCATAATAGT
AACGTAAAGCACGAGACAGTTTTTCATAGTTCATGGTTGGTTTGTTTTTCCTTTGGCCCC
ACAATTGAGCAACCATTTCAGGATTGATTAGGCGAAATTCACCATCTCGTCCTTCCCATT
TAATACATTCACGACAATCAGCGTCGGTCAATAGTTCTAATAAAAATTGCCACAATTGTA
TCTGTCCATTGTTACCTGAACGATTACCGGGAGATGGTAAAAATTGTCCACGACCACCGA
CAATCAGTCCATCAGCTGCTGATCCAACAGCGATACCAGTTCCACCAGTGGATCTGTTGA
TACCTCCGATCAGCCTCTTCTGTTTATTGGGTGTCGTTGGTGTGGACGAATTAGTATTCG
ATGGTGGAGTCGACGGGGAACCAGTATTACCTTCTGGACTTCCAGTTGAAGCGTTCGCGT
TGGTCGTATTATCAGGAGGTTTAAGAATATCCAAAATGGTGACTCTTCGAGCCTCTAAGT
CAACAATTAATTTAATGTTGATCAATTTGGTCTGTTGTCTTGCACCTTCAACAAGATTAC
ACTGCTCAATGATGGATTTGTTGAACGTTAACTTATTATCTTGCAGGTAAAAGTCATAAC
TTTCGATATCCTCATATTTTAACTTTAACAGCAGACAAAGAGAATTGACACTTGCATTAA
GTTCAATACCTTCCAGGGTAACAACGTTCTCGTCTTCTTCTTCTTCCTCGTCTTCAT
>SRR341928_contig_152
CAGAAAAGATTACAGAGAGAATTAAAATCAATTCAAACTGAACCACCACCAGGAGTTAGT
ATTAATCAAAATAGTATTGGATCAAGCTTAACACAATGGACGGTTGATATGGAAGGAGCT
TCTGGGACTCTCTATGAAGGCGAAAAATTTCAATTACAATTTAAATTTAGTTCTAAATAT
CCTTTCGATTCACCAGAAGTTACTTTCATTGGTTCCAATATCCCAATTCACCCTCATGTA
TATAGTAATGGGCACATTTGTCTCTCCATTCTGACCGAGGATTGGTCTCCAGCTCTTTCA
GTTCAATCTGTTTGTCTCAGTATCGTCTCTATGCTTTCAAGTTGCACGGAAAAAAAGAGG
CCTCCGGATAATTCGTTGTATGTTAAAACTTGCAGTAAAAATCCAAAGAAAACAAAATGG
TGGTATCATGATGAGAAAGTTTAGGAAATATAATTGATTAAAATCTTGCAAACAATTAAC
TAATCAATTACCCCAATCATTTACACTTGTAGATGGACAAATATGTGTAATTTGTGTTCT
TTGCGTGAAAATCAAATTTTTCAACACCAACATCTCAAATTTTCACCCTAACTGTCAATC
AAATGGCTTAAGCAGATTGATAATTAAATTTGGATTGGAATTAAAAGCAATTATAATGAG
GAACATATTATTTGTTAACAATTAACGAGTAAAAATTTGAAAGACAAGTAACTTGATAAG
CTCACATACATAAATATACACAAACACACACATACACAC
>SRR341928_contig_153
ATGAAATAAAATTTTCATCAGTTATTATGTTGATCTTTTTGAATGATGAGACGATTTGTG
TCTTTTAGCATGAATCTCATCCGAATCACTGGAATCGCTTTCATCTGAATCACTTTCGCT
TGATGTTGATCGTCGGCGATGTTTAGATTTTGATTTCTTTGATTTATGTTTAGATTTAGA
TTTAGATTTAGATTTTTTCCTTTTTTTATCTTTTTTCTTATAATTGCTTTTCTCATATGA
TGTACTTAAATTGTCTGGTGGTAAAACGGGTCCATAAGAATCATCAACACTCTCTACATC
TTGTTTATCCTTTTTCATCACTTGAGATTCTAGTGTTAGCGCAATATTATCATTATCTGA
ATCTCCATGATCTTTGGTGGGTAATGCATATGAGATCTTCTTGTTGATTAAATCTAAATT
GAGGCCAGAAAAAATTCCCGCTTTAGATGTTGATGGTTGGGGTTGGATAACTTGATCACG
AGAAACAATTGATAAATTTATCGACTTATCAATAGTCGCTTTTGATGATTCTTTTAATTC
ATCTTTCTCGGAACTTGTTGGATTTATAGTTGATTTTATTTCTATTTTCTCTTTCTCTTT
ATCTTTATTTTCATCTTTCTTCTTCTTCTTCTCGGCATCTTCATCTTCATCTTCATCATC
TGATTCTGATTCATCGGAAGCGAAAATTGCTTTGAATAAATCCAAAGGAGGTCGTTCAAT
TTTCTCAGGAATTTCTTCAGAATTTTTCTCAATGATAGAGGTTGATGATGAACTTGGACG
AGGAATTGTATTCGTCTCAGTTTTCGAGATGGAAGGAGTTGATGAAACTGTTGGTGAATC
TGTTAGTGAACTGAAAATATTTGGCTTGGAGCTTGGAATCTTCTTATTATCTGAGATCAT
TTGATCACGATTGATGTTGATTATTCCAACAACATCAGGAAATTGTGGATAAGGATGAGG
AACATTGAACCTTTTAGACAGGAGAGTATGTGGATGCCATTGGAAGGTTTCTCGTTTAGT
TGTACCAACTTTTGATTCATCGTTTAGTTCATCTTCTTGTGTAGATTTTGGTTTCATGTA
ATTAATACTTTTTGCTTCAACTAATCCTGGTTTAAGTTTCTCCTCCTCAAGTTCAGAGCT
TTGAACAAATCGATTCGAGAAAAAAGCACTCATGGGATGAGAAGGTGCTACCGGTCGATC
TGATTGACTCTTTTTCACCTCAGATTCGGAGGTGATAGTTGAAGGCCTAGATTCGTTTGG
CTTTTTTATTCCCACCACAATGTCAACTTCCTCTCCAAGTAAAACGGCTCGAGTATTGGC
ATCTAGGGGTTTAGATCTATTTACAGGCTTAGAGTTTGAAGAAGGAAGCGATTTGAATTG
TTCGATAATTGCTGAGGTTGGTTTGACATCTTCGGTTGTTCTTGAAGAGGAAGACGAAGA
TTGGTTCCATCTAGAGGTTCGTTTGCTTTTTAAAAAGGGAGGATGAGGCTTCCAATTTCT
TGGAATATCGGGCAATTTACTCTTGGACGAGTAAATTGATTCAATTCTTGCGGCGAGAGT
AAATCCTTCAAGGATTCCCTTTCGATTTGATGGTATGGCCGAAGTACTTGGTTCGGGCTT
AATCTTTTTAACTGATCCGATTTCGAAATCATATTTTGATAGATCAACTTTAGAGTAAAC
CATTGCATCCTCTGCGTAATCATCATCATCTTCTTCTAAAGCCCCATATCCAAATGCTTC
ACCTGAAATCATTAGACGTTTATTTCCACCAAGAACTGCAGCTATTGGGATAGATTCTTC
TTTCTCATTTGAGATGATTGATTTTAAAGACTTGTAACCGATTCCATGGAAATCATTTTT
AGGTTTATATGGTAAGGAAAATATTTCTGGTCTAATTATCGATTCACCATCAGAATCATT
TTCATTGTCATCTTTGGATGTTGAAAATTGTGGAGGCATACTACATCCATAGACTTTTGC
ATTAGTCTTTGGTTTTATGAACGCTCCTTTATACTTTCGTCCTTTTTTCATTATTGTGAA
CAATTTAACACCAATCGACTGGTTAGTAGGTTTAATTATATCCCTGAGAACATCAATAAG
TGATGCATTAGAATCTCGAAGACCAGCAAATGCTTCAGGCTCTGGTCCCTTAAAATTATC
TTTGGTATGAACCTTTTTCGGAGCAATTCCGAATAGACTGAAATCCTCTTCGTCCATGAA
ATCTTCCGGTTTATTTGAGAGTAACTTTTTATCCCAACGTTCACCTTTCTTGGACACATA
TTGTGAGGGTATCCAACCTTTCTCAGTATCAACAGAATTAAAGTATCCAGCTGAAAATCC
ACCGGTAAAAGCACCATGGAATCGACGTCTACCTTTCCAGTCTCTAACCGTAAGGTCAAT
CTCAGGTTTTTTACTGGCATTCTCATTATCCTCTAATGGTGGCAACGGAGTCCCATAGAT
GATAATACCATCGTCACCATCTTCATCAAACATGATCAAAAACCACAATCTAATCACTTG
ACACAACAATTAAAAAATA
>SRR341928_contig_154
CTCCTAACATGAGTTGACTTATATCGGGCAGTTCCGGTGAAACGGCTTTTCGGACATTGA
CCACAGCATTGAGTAAAGCTCGGTTCGAGTCTCTCCATCTAGAGATGGCATTTGGATCAG
TAATGTTGAGAGCGACTGTCTTAGCATTGGCTACCATTGGTGGAACAGCATTCTGTAAAT
CATCAGCTGCTTTATTGACTCGAGCAATGAACGCTGGGTCTTCTGAATTTTCGGCTTCTT
GTTTAGCAACCATTAGAACTCGATTGGCCAATCGTGCGATCGCCGTTGTATTGTCCACCA
TTTGTTGAGGTTGTTGGTTAACAATTGCACTTTCACAAAGTGCTGTGTGTTTTTTAATTG
CATCCTCTGAAGCTTTAATAAAAGCGATCGTGTCAATTGCTTCATCAACCAAATTACGCA
TTCGATGAATACTATCAGCATATTGTTTCCTAAGATTTTCAAAGTGCTCATCAGCTGCTT
TATTGTCTGGGTGAGTTAATCGTATGCGTCCAGCGTTGATTAACTGTGGACATAAACTCT
CACATTGATTAGCTGATGACATTATACCTTCAGCTAAACGTTTATTGGGAGCACTTCCGG
AGGCCACATTACGAGCTGTTTGTGCAGCTCGTTGATTAAATTTGGACAATCCTTGTGCTT
TATCATTGAAATTCACCTCACGATTAGGTGTTCCCTCGGGAGCTAATGTAGCATCGGTAA
ATTGTTTAAGAGGTGTACTGACATCAATGAAATCGTCGACAACTCGATTGACCAAAGCGT
TTTCGCAAAGTTTTTGAAGTTCACCCAATTTGTTTGACAATCGTCTAGCGATATCTTGAG
CCTGTGGAGTGTTACCTTGACCACGACGAACCAGATCACCTAATTGTCTATTAAGTGCTT
CAACTTCATCGCAAAGATTTAGAATATCTTGACGATGAGCCGGTGATGATAAGGATGCTA
ATCGACGAGCCTCATCAACAATTGACTGAATTGTTTGTTGACCCAAACCTTTATCATCCA
AAGCGGGATTAGCGAGCCACGATTGAGCTTGTTCAACTTTACCTCTCAAAGTATGGGCTG
GTTGACGGACTCCGCTTCGTTCAACATTGGCCACCGCTCGATTGCACATTCCAATCAAAT
CTCGAAGCTTTTGTCCAATACTACGAGACAAAGATTGAGCTTGAGGTGATCCACCTTTAC
CCTCAGATCGCAACTCACACAAAGCGTTGACCATTGCGTTAATATCTCCAGCACCTTTTT
TAATGGCATCTCGATCGGGAGGTAATGATCGGTCAGCGATTCTATTTGCGTACTCGAGTA
TTTGCCGAATGGACTTTTCTCCGACTCCTCCAGGAAGAACAGTAGGATCTTCAAGCCAAT
CGTGAGCTGCTTGAACTTTACCATCAATTGCTGTCAAGGCCTTTTTCATGCAAGTTAAAT
TGTCAGCATCCCATTCATCTTCATCGTATGTAGTTAATTGTAACACACGAATTATTTGAT
TAATTTCATCAGTCATTCGTGTACAAAGATAGTTCCGGTTTTCAGCAGCTTCGTCAGTCT
TTTTACCTTGAGCTAATAGTTGGACGTATATTTTCATCGCACAGATCAGAATGGGTGCCA
GTGTTTTGACCGAATCCAGGGAGCGAATTAAGATCTCTCGATGAACCATGTGAGTTAATT
CCTTCTCACGATCGTCAACATCTCTGGAAACTCGAGTTAAGTGTGGGCTGACATTCTTTA
CGAAATGAACTAAATCCTCCATGGTTTCGATAACTTCAGCGACAGCGAGATAGTTCAAAA
CCTCTTTACAAGTTTTGATTATTTTGCGAACTTCCGATTCATCGAAACACAATAATAGAG
ATGATGTTCCCTGAAGAATACCTCTTGCACCATCAATCAATTTCTTGCGAGCTGGTTGTG
AATATGGATCGGCTTTAAGCATCGCCGATGCCTCTTCCAATAATTTGGACGCTCTTTCAA
CCCGTTGTAACGAAGCGGGCATATCTTGACGGAGAATCGGATCATCACTACAGTTAATTG
TATCTCGTCCAACCTTAATTAAATTAGCAACAGCGGCGGAAACAACCTGAACAGGCTTTT
CCAGGTCCGGCATAGCTGCACCATCTTCAGCTTCTTCATGGAGGATAACCAATCGAGAGA
CCTGAGAAGCCACAGGCTCCAAGATACTCTCAATGGTCTTTGTATGGAAAACAGGCATCT
TGTTATCACTTTTCTCGGAGAATTAAATGGTCACAGAATAGTTAATTAATCCAATTAAAT
TGTTCCCTTCAAATTTAAATCAACAATTGAACATTTTGTAGATTAATCAATAATCCTTTT
TATCTTTGGTAAAAACTGTTAACCTTTGTATTGAGATTAAATTGTTGATTTTTGGGTGAA
TTGTTTTGGTTTGAAAACGTTTAAGTGGAAAAATAAAAAGAGAGGAAAAAAATAAGACAG
ATGATTGTTGTTATTGTTGTTGTTGTTGTTGTTGATGATGATGATGATGTTGGAGGTGGT
GGAGATGATGGAGAAGATGATAAAGATGATAATGAAGATGAAGACAATGAT
>SRR341928_contig_155
GCTGTCGATTTACCTAGATTCAGGTTTCTTGATGCTCAATTCGACCAGGCTCAACATCTT
TCCATCCGTGATATCATCGTTGAATGCCCTGAACATATCGATGCGGTTACTCGATTAAGC
CGTGTTTTAAATGCTCGGATGTCTGGTGGTTTTACTCAAAGTAGATTCCACGTTCACTTA
CTCTTGCAATCACATCGGGCTCAAGCTCACCAGACTCTTGCCAACGCAACAGTAGAACCA
ACTGAAGTCACCCCTCACGATTCCTGGTGTTATTGGAATCATGTAAGATCTCTTGTTGGT
TATGATCGTCGATTAGGAGTTGCTCTCGAACTTGATGGTGATCTTCCTGACGAAGATGAT
TGTAAACGATGGTGTGGTGAAGCAGTTAGCATGCTGATAGTGCCTTTCATCCTTTTCCTA
CCAGCAGCTAATAACACCCTGGCCTTACCTCAACCTTATGGCGAATTTATCAAATCGTTG
CTCCGAACAAACGCTCGCCAAATTTCAATCATGGTTAAAGGTAATATTTCACCAGGAATG
CACAGTAGGGTAGTGAAAGCGTTAGCCGAGTATGGTAGACTTTGGGTAACTGAAAGTTTG
GTGAATGAATTTGCTATCGGTTATGAAGATTTCCTCCAAGTTCCACTTCAACCATTAGCC
GATAACTTGGAGGCTAGTACTTATGAAATTTTCGAAAAAGATCCTGTCAAGTACGAATAT
TACCGAAGAGCAATGGTAAGAGCACTATCCAAATTCCCTAAAGATCAAAGGGTAGTTATA
TTGTTAGTCGGTGCTGGTCGTGGACCACTTATCCGAGCTTGTTTATCGGCGTCAGAGGAA
ACTGGTAGATTAATCAATTTGTATGCCATCGAAAAAAATTTCTCTGCTGCTTTTACTCTT
CAAAGTCAAACCTGGGTTCCGGCTCCTGAAAATCCTGAGACGCAAGTGAACAAGGTTACA
ATTGTAAATACTGATATCCGAGAATGGAAAACACCAGAGTTAGCCGACATTTTATTATCC
GAATTACTTGGATCTTTTGGTGATAATGAACTTTCACCCGAATGTTTGGATGGTGCCTGG
AAATGTGTTAAACCAACAGCAATTTCCATTCCAGAGTCTTATCGTTCCTACGTGGAACCA
ATCATGTCTCATCGACTTTACACCGAGACATTAGCTGAGTCGGCAGCAAAAGGAATCCAA
TACACCGACATCCATTTTGTTACCCATATGAAGGGCTTTTTCTCGATGGCTGATGTTAAG
CAGCTGTTTGAGTTTGTACATACTGATCTTCATGTACCACCAAGAGATCAGAAAAACGTT
AGATACAAGAAGTTAAGGTTCAGGCCACATACCGAGTGCGTTCTTCACGGATTCGCGGGT
TACTTTGATACAACTTTAATTGATGATATAAAACTTTCAATTATACCCGAAGCTCATACT
CCATCCCTGATTAGCTGGTTTCCAACATGGATTCCACTTTCCGCTCCCGTCAAAGTGACC
CCTGCAGACTTAATAACCCTACACTTTTGGCGAAATGTAAATAGACAAAAGGTTTGGTAT
GAATGGTGCATCCAATCACCAATTCCAACACGAATTCAGAATCCAAACGGTAAATTATAC
TCCATTGGTCTGAATTCATGATTTCAAAAATCTTAAACTGTTGTATCTTAATATTTTTTT
TTATTCAAATTTCCAATTATTAACCAAAAACTATTTGTTTAATTATCATTATCAATTTTC
AATCAACATTGTGCCATTTGTATCTACTATTTTCCTGTAATCCCAATTTACATATTAACT
AAAACAATAATTACATTCAAATTAACTGTGCCTTATTGATTTAGAAACATCTAAATCAAC
ATTGGTGTAAAATGATCAGATAAAAAAAGTCGATGGATTATAATTACAACCAAATTACAA
TGGAAAATCTAAACTAAATTGTTTAATTAGAGTTAATTGTTCTCCAGCAATTAGACATTT
TGATTCAAAAGCTCCTGAAAAGATGTATCGTTATTGGCAACATCCTCCAAAACCATTTCA
TCGGTGGTAAATAGGATTGTCTGAGGAGAAAGAAAATCGATCAACAATTAAGTCCAACAA
TTAAATCCAACAACTTACATCTCCAAATCGCTCGGGTGGACCGACCAATTCACCGATCGC
TTTGGCAATTTCGCCTCTGAATATAACCACACCGTCCAAACTCATGGTGACAAAACGGAT
TCCCCTGTAGGAATAGATTCTCGATTTATTATAATTCCAAAATCTAATTAAAACAATTGA
TATTTTCTCCTGGAATTTAATTGTTAATCGAGTAATAGTAAAAGGTGAATATTCAGTCAT
CCAAATATGTTGATCATCATG
>SRR341928_contig_156
AATAATAATACTATTGATGGTGATTATTAACCTGTTGTCTTTTGATTGTTGGGTGGGAAC
CAACAATTAATGGTCAGTTTGGTGGGAGATTGTCCTCCGATCGGATTTGGATATAAAAGT
AAATTGTTTCTCGATAATCAACTATCACTTTCAATCAATCCATTTCTTGATCAACATCTA
AAGTCCAACAATCAAAAACTAAACACCAACAATGAAGGTCATCGCCTTATTCGCACTCAT
TGGTTTAGCCACCGCCGGTTACGCTCCAGCCAACATCGCCAACACTGGATCATCAGTTTC
CACCCGAACTCAAGATTCCGTTGGTAATTACGCTTTCGCTTACACAGAAAACCATGCCAC
CGGTGGTACATCAAGAAAGGAACAAGGAAACGCTTATG
>SRR341928_contig_157
CTCTTGGCTATGCTTATGTTAATTTTCAACAACCTCCTGATGCTGAAAGAGCTTTGGACA
CTATGAACTTTGATGTCATTAATGGTAAACCAATTCGTATCATGTGGTCCCAACGAGATC
CTTCCCTTCGAAAATCAGGCGTGGGAAATATTTTCATTAAGAATCTTGACAAATCAATTG
ATAATAAGGTTATGTACGACACATTCTCCACTTTTGGCAACATTTTATCCTGTAAAGTTG
CTGTCGACGAGGAAGGAAACTCACGTGGCTATGGTTTTGTCCATTTTGAAAATGAAGAAT
CAGCTCTAAACGCCATTGCTAAGGTCAACTCTATGTTGTTGAATGGTAAAAAAGTATTTG
TCGGACGTTTTGTCCCAAGAAAGGAGAGAGAGAAAATTATTGGTGAAAAATCAAAGCGAT
TCACCAATATTTATGTCAAAAACTTTGGTGATGAAATTGACTCCGACGAAAAGTTGAAAG
ACATGTTCGAGGTCTATGGTAAAGTTGTGTCCTGCAAAGTTATGGGCGATGACAATGGCA
AAACCAAAGGATTTGGATTTGTCAGCTTTGAAGAACCAGAACAAGCGGAAAAGGCCGTTG
ACGATTTGAACGGTAAAGAATTGAGTGGAGGCAAAACACTTTATGTAGGCCGAGCTCAAA
AGAAAGCTGAAAGACAAGCTGAGCTCAAACGACGATTTGAGCAATTGAAAATGGAGAGAT
TGAACCGTTACCAAGGTGTCAATCTTTATGTTAAAAATCTTGATGACACTATTGATGATG
AAAGACTTCGTAAAGAATTCTCTCCATTTGGTACAATCACCAGTGCCAAGGTCATGACTG
AATCGAATGCCAGAAGCAAAGGTTTTGGTTTCGTTTGTTTCTCAGCTCCAGAAGAAGCAA
CCAAAGCTGTAACTGAAATGAACAATCGAATCGTTGGTTCGAAACCTCTTTACGTCGCAT
TAGCTCAAAGAAAAGATGAGAGGAAAGTTCATCTCATCACTCAACACATGCAAAGAGTTG
GTGGAGGAATCAGAATGCCACCAATGGCTAATACCAACTCTGCTGCTGCTGCAGCTCATC
CACATGCACATCACCCTCATCATCATCATCCCAATTTGGCTCCAGCCGCTGCCATGTTCC
CCAACCACGCTGCAGCCATCGCTTCACTTGGAGCTCTTGGTAATGCTGGTCCTCAAGCTG
GACATCAAGGAGCACCTCAGCCAGGTTATTATATTCCAACTATGGCTCCTCATCAAATGC
AACAACGTAGTTCTTACTACCAACCTCAAGGTGGACCATCAGCTCCAGGTCCACAACAAG
CACGAAATCCTAGGTGGCCTGGCGCTCAACAAATGCCACGTGGTGCTCCCCAAGCCTATA
ATCAAGCCTTGCGTGCTCGTGGTCCATCAATGGCCGCTGGTCAAGGCCCACGACCAAATC
AAGTTCCATCATCATCCGGACCCGGTGGATCAAGACCAATCACAGGAGGTGCTCAATCAA
TGCCTCAAGGTATGGGACCTCGAGGGGCACCTCGTGGAGCACCACCATCTTCCGTCCGAG
CATCAAACACTGGACAACAATCTGCTATGGGCAGTTATAAATTCAATTCTCAAATTAGAA
ATCCGCCACCGGTCCAAATGGCTCCTCAGTCTAACATGCAAGTTGCTCAAGGTGCTCCAC
AACAAGACGTTCAATCTGCAGTCCATGTTCAAGGACAAGAACCACTCACAGCTTCCATGC
TTGCCAATGCTTCAGAAGCAGAGCAAAAACAAATGTTGGGTGAACGACTCTTCCCACTTA
TTCACGACCTTTACCCTGAGCTCG
>SRR341928_contig_158
TCTTCTTGTTCTTCTTCTCCTTCTTCTTTATTTTCGTGATCTTCGCGATCTGATTGAGGA
TCTACTTCAATTTTCTCTTCTTTTGATTCTTCCTCCTCCTCTTGGTTCTTTTTCAGTAGA
ATTAACCCATTGGAACTTAATTTTTTCCCAACCTTTTCCTTTTTCTTTGCATTAACTGGG
AGTGGGTCGATCGGAATGAATTTACTAAGAGCACCAATTAAACCGACATATAAGCTGATG
AAAGAAGCTCTGTTTGCACTGGTCGCCGCCATTAGTCCAGCCATAGCATCTTTTTTGATC
GATTGTAAGCAAGCTTCGATAGATTTATCTTTAACCATATCAACTGGACAAATCCTAAGA
TAGGTTGTGAGCATTGCGAGTCCACCGAGTTTCTTGAATGGTCTTAGACTTACGAAAACA
TTTTTACTCAATACTTCTAGAATCTGAGGATTGCAAGTTTTTTGGTTCTGGAAAATAATT
AGGAAAAAATCCTTGGAAACCAACGAATTAGGTTTAGAAAAATATTCTTCTAATAATTTA
AGCAAATGATCATATGCCCAGTCGGTATTAACATTGCTATGAATACACATTGATATAACC
CAGACACAAATTTTAGCAGCACTTGTTTGGATATTAGTATTGGAAGCCAAATCAATTCCT
TTCTTGAACAATCCTTGAGCGATTTTATCATTTAAACCATCAGATGAAGTGAAAAATTTG
ACATGTGGCAGATTCATTAAAATTTTCGCAACTCTAGCTCGCAGTTCAACCTCTTTGGAA
TTACTATAAAGTTTTATAGCATCGATGAGAACAGGAATTAAGAACAAAACTGTTTCGAGT
GTTTGTTCTTTCGATTTAAATATAATTTCTACCAAATCTAAACACTTGGATCTCAATATC
TTTAGATTAGCTTTTGTATGTCTGTCGGTTGAGTATTTACTCCGGAATGCCGCTGATAAT
GCTTCATCTAATTGGAACATTTCATCATCATCAATCGGTGCTTCAGTTTCATCTCCTGTA
GCAGCGGCAGGCCCAAGTGCTAATGTAATTTTTGCTTTGAATTCATCATCAACATCTTCT
TCATCGTCTTCTGAAACCTCTGATTCCTCTTCATCAGATTCTCCTTCAGGTTTATCAGCA
TCTTGGCCATTTGGTCCGTTCTCTTCTGCATCTTCATCTTCGTCTTCATCTTCGCTATCA
TTTTCATTTTCATCTTCCTCATCATCAAGTTTGTCAGCAAGTAAGGCGATCTTCAATTGT
TCAAGTCCTTCGAGAGTAACATCAGAAACAATTAACCGGAAAGTTTTAATCATAATGGAA
GAAAGGAACTGTGATTGGGCTGGAAATTGAGAGATCATTAAATCTAATAAAACATCAGGC
CACTTAGGTTCATTCTCTTCTTGACTATCTCCCAACGAACGTTTGAAACACTCAAACAAT
TCATCGAAATTAGCTATTGCATCATCTATATCGGTAGATTGTTGGAAAGAGCTGATTGCA
TTAGCATAGAGCAAAGGTTTAAATATGTTGATTTGCTTTTCGTTTTCTACGTTAGATTTT
AATTTTTTGAATTTGATTTTCATCTTTTTCATCTTCTTCCACAATGGTTCAGTCTTATCA
TCTTTCAATGGAACACCTCCTTTGATTAATCGTAAAGCATATAAACCAACACCTTCCATA
ACATCAGGATTATTTGAACAAGTTGCACTGATCAATTTAAAGAAAAGAGATTGAATTCTT
GCAATCAGAGATCCAGTAGCTGGTTTGACTAAATTCAAAGTTTCATCATTGGAAACATCA
AAGTAACCATGAGCGAGGAGGAAATTTAAGACAGTTAATTTGATCTCTGGAGAATCTGAG
ATATGAGCTGATTTTACGAGATCTGTAAGCTGACTAACGAGAAGAGTTCTCATTTTATCT
TTAACTGAAACATCCTTGTAACCACGAACTTTTTCAATAACTCGATTGATCAAATTCTCG
ACAGCTTCACATTTAGTCTTTGAGTAAAGTTGAGCAACAGTTTTGGTATCAGTAATTACA
TCAAAACTCACAGTTCCAGGGGATTCAGTTAAAAGTAATATGATCTTTGCTTGGAGTGAA
GCATCATAATTGTCATAGTTGTCAATAAGGTCTTTTTGTAATTGCATAGCAAAATTGTGA
AGGCGACAGGCTTGAGTTGTGAGACTTTGCATCCACAAATCCATCATTTTTTTTGAAAAT
ACATAATCAACATTCGTTTCATTTAGATGAGGCAGAATGGCACTAATAAGGGACAGTCCA
ACTCGATGGTGTTTAGATGATTGATCATGACCAAAAAGCGTATTATTGAAGACTCGCTTC
CAATATATTTCCATTCGGTCGTCTTCATTTAAATAATGGAAAAGCTCAATACATGCTGGG
TGGAGTGTAGGATAATTTAAGGCAGCGGCCTCGACAAATGCAACTAAATTATCGGCATCA
TCTAAATCAATCGATGGTATATGATTGAGGACTCGAGACAATTCCGGATGTTTACGAATC
AACAAAATGAGATAAAGATAAAAAGGTGATGCGTCTCCATGCTCGTTACGTTTAAGGGAT
GATTTTAGAATTGAAGAAAAGGCTTCTGGCTTAAATTGATGATCAAATAGCATCTGAAAG
ATATTACAAATAGCTATATTGCATAAAGGCTTTTTAATTGCCAATTGGACCATGAATCTA
ATAAATTCTTTCAACGTCTCCTTGTCTGAAATATCAAGTTTTTTTGACTGTACTATTGAG
ATGAAAATGCAAGTCCAACTAGTTACCCCACTAATCGAAAGGTCATCATTAACATCACCA
ATAATTTTTTTACTCAGCTCAAGTAATTTAGAGATTCGAAAATCACTGAAAGAGTGAAGA
ATTTCAGTTAGAAGAAGAGTAGAACCAATTTTGAAAGAATCTTTAGCTTTTGTAGTTCCT
TTGATGAGACGCTCAACGATGAAACACAAATTCTCCTCAAGAGATTCTTCATTATCCTTA
TTCTTGGAGAGAATCTCAAGCAATTGAGAAGCAGAATTCAAACGGATCTTGGCATTGTTC
GCGTGAAGCTTAGGTAATATTTTGAGAATATTTTCTCTCACTAAATTGTCTGGACAATCT
ACCGAATCACCCATCATACAGATTAAACTAATTATACAAAAGGTAAACCAACAAATTAAA
TTAACAAAATTAACGATTCAATTGAATCAACATGCAACTTGAAGGATTCAACATGTGCAA
CGCTCTTCGTTCATTGGCTCATCTGTAACTCGTCACATGATTTTCTTTTTGGCGGCAAAT
TTGATTTGATTTTCTTTTGATCAAATTCAATCATAATTATCGTTTTTTTTTT
>SRR341928_contig_159
TGGTCATAAAAACTTCATATTTATTTACCCTGATCAAAATAAATATGAAGTTTTTATGAC
CATTAAAAGATTTAAGTTGACATCGAAATTGATATCATGTATAAATCGGATGATAATAAA
TTCCGACAATAATGTGATATTTTTGCGATCGATTATGAAATTAGTTTAAGGTCAACAATC
AATCAGATCGTCGTAAAGATCATGGGCCAGCAGTTTCGAGTTCTGAGGCTGGAGTCTCTG
GCTCCTCATCATTGTAAATATTTTCCGCCATTTGCCAAACTTGCATGATATTATCTTCCG
AGACTGAACATATAACCCAAGGTTCATTTGGATTCCATGAGAAATCTGAAATCTTAGCTG
TGTGTCCTCCATGAATGAACAGTAATTCTGGTGGACCATCTTCTGCATCTTCGGCTGATT
GTTCCTCTCCTATTTTACTAAGATCCCATACATGAAGTCTTCTATCTGTTCCTGATGATG
CTAAAATTGTCTCATTATGTGGTGACCATTGAACTTGGAAAATTTCATCTTTATGTGATT
CAAATGTGTGTAATTTTAATTTCAAATTACGTAAGTCCCAAAGAGCGACAGTCTTATCAG
CTGACCCAGTGGCTAAAATAAATTCACTGTAAGGATTAAAGGATAAACAGTTAACCTCAG
CAGCATGAGCATCGACAATATGATTTGGCTTTGAAGTATTGTTACTTCTTGTATCCCAAA
TCATTAGTTTTTGATCATCAGCAACTGAGCCAAATAGACTATCATGTAACAAGTGCCATG
CAACATCTTCGACAACCGCTGTATGTCCAGTGAATACTGTCTTAGCATAGACATTTTTAG
CTTCTCGAGGTGGATGGTTAATGTCCCAGAGACAAGTTGTATGGTCATCAGAAGCACTTA
GTAAATGTCCATTTACATGTGGATTCCATGATAAGCCATAACCTTCCTTTTGATGACCTT
TCAACCTCAAGTCTGGTGAACATTCAGTGTTGGCATCAGGTCTAGATGGATGTTTAGTAT
AATCAAAGACTAAGACATCACTCGATGGTGTTTTTGTCGCAATGATACATGGATTTTGAG
GCATAAATCGAGCTCTATTAACCTCTCCTTCATGATTTATTTTAATTTCTATTTCAATTT
TACCGCTTACAGATCCAAAACCACCAAACTCTCCTTTCTCACTATCATAATGAGAAGCAT
CAAAATTTGTATCTTCATTTGGTAATTGAACACTGGCAATCAAAAGATGATTCTGTTCAT
CGGAAGTATGTGTACCAAGAATCAACCGGTGAATTGAATGTTCTTTTCCTTCAGGCCTTG
TAACATCAGGTAACCATTGAGCAGTTAAACTTGGCCATTCCAAAGCATGTGTCATTACAA
GATCATAAAGAAATGGAGTATTTTTCTTCCAGATTTTATATTCTTCATTGATAACTCGTT
CTTCGACCTCCATTTTA
>SRR341928_contig_160
GATGATGATGATGATCTCCACTGATGTAATTTTATGCAAAACTTATTTTTAATTAATATT
TTGACATTTACATCGAGAATTTGATACTAACTTGGAAATCAGGATTGGTACTTTTACTTA
ATTTATCCAAGTCTTCTTTCTTAAGATTTAAAGTAAACTCTTCTTGAAGAGTTAATTCAC
TTTTATTTGAACCAGAGAGTGAGTTTTTCCTGGGGTCGATAATAGAAGATGAGTTGAATG
ATGAAGATGAGTTATTATAAATC
>SRR341928_contig_161
CACGTCCCAATTTCAATAGAGTTCAAAGGCCAAAACTTAGCTCAAGCTTTGATTCATCAG
AAACCACTGAAAGTGTCACCAATTTAGAACCATCTTCATCGATTGATTTACTTTCATCTT
CTATCAACATTGAAACACCATCACTTGGACCAATAGGTTCGTCGACTGTACAACCATTTG
AAACTGACCTTGTTTCGGCAAGTGAAGTCCTTTCATCTGATTCCGTTAGTCCTTCAATGA
AAAGAGTAGCTGTTACCGTTAGAAGACCAGGTTACACTGGAGATAGACTTCGATCTCGAC
TTAGACGACCAATAACTCCAACCGAAACAACTGAACCCAAATTCGTTGTGGTCACTCGAA
CTGGACCCATTGGTACTGCTCGACCAAACAAGAATCGATTCCGTGTAGCAAGTAGAGTTA
TTCGTCCACCCGGTGGGTCAAGTGATAATCTTCTATCATCATCTTTACCCTCCGTTAATC
CTGAAGAAGTTGATTCGTCGATCGATTCAACCATTGATCCAACACGATCTTCTGTCCTGG
TTACCTACTTTACGACAACAACACACACGATCCCATATGTTGTTTCAGATTCTG
>SRR341928_contig_162
GCGCCTTTTCTGGTTTCTATGGGTCTCCAACCGGTTCAACTCAATGAAATGCAATTTTTG
TTTAACAATCAAGATTTGATCAGCATTTATTTTGATTTTTTTCTAATTGTGAATTTATTA
ATTGCTGTAAATCTTATTGATTGTTAATTAGATTTTCTACTGTCATGGCTGCTGCTGTTG
CTTCATCAACGAATCCTGTGTCGGTTCCTGACCAAAGAGAGAGGATTATTGCTGAGTATA
GGAAGAAAGTGCAAGAACACCAAGATTATGAAGCGAGGCTTAAACAAGTTAGGGAAGAGT
TAAAAGAGAGCAACAAGCAATTCCAAAAAAGTGAAGCTGATTTGAAAGCCCTTCAAAGTG
TTGGACAAATTGTCGGTGAAGTCTTGAAGCAGCTGACTGATGATAATTTCATTGTCAAAG
CTACTAATGGACCTCGGTATGTTGTTGGTTGTCGTCGACAGCTTGATAAAAGTAAACTTA
AATCTGGTACTAGAGTTGCTCTTGATATGACTACTTTGACAATCATGAGATATCTTCCTC
GGGAAGTTGATCCTTTGGTTTACAATATGTCACATGAAAGTCCAGGTGATGTTAATTACT
CAAGTATTGGTGGTTTGGGTGAACAGATTAGAGAATTGAGAGAAGTCATTGAATTGCCTC
TTTTAAATCCTGAACTTTTTGAAAGAGTTGGTATAACACCACCTAAAGGTTGCCTTCTTT
ATGGACCTCCTGGTACTGGTAAAACTCTTTTGGCTCGAGCTGTAGCTTCACAAATTGAGG
CCAATTTCCTCAAAGTTGTATCTTCTGCAATTGTTGATAAATATATTGGAGAAAGTGCTA
GGTTGATTCGAGAAATGTTCAACTATTCTCGGGATCATCAACCTTGCGTTATTTTCATGG
ATGAAATTGATGCCATTGGTGGTAGAAGATTCAGTGAAGGTACTTCAGCTGATCGAGAAA
TTCAAAGAACATTGATGGAATTATTGAATCAAATGGATGGTTTCGATGCCTTAGGCCAAG
TTAAAATCATTATGGCCACAAATCGACCTGATACCTTGGATCCAGCTTTACTTCGTCCCG
GAAGATTGGATCGTAAAATTGAAATACCTCTTCCAAATGAACAAGGTCGATTAGAGATTA
TGAAAATTCATGCTCGTCCAATAGCCAAACATGGTGATATTGATTGGGAAGCTATAGTTA
AATTGTCCGATGGATTCAATGGTGCTGATCTGAGAAATATTTGTACTGAAGCAGGTCTTT
TCGCTATTCGAGCTGAAAGAGAATACGTAATTGAAGAAGACTTTATGAAAGCCGTTCGTA
AAATATCCGATAATAAGAAACTCGAAACAAAATTGGACTATAAGCCGGTCTAAAGATATT
AACACTTTTTTTATGTACCAACCAAGGATATAATACTAAAACAATATGAAAATAAAAAAA
GTGTTAATATCTTTAGACCGGCTTATAGTCCAATTTTGTTTCGAG
>SRR341928_contig_163
ATTCCTAATTAACAGCTTAATCATCATAATTATGGAAAATACCTCTTGAGTTGATACACT
AATTAGTCTAACTACCAATTGAATATTGAGTAGTTTCTATGATAATTAGTTATTCTATTG
TTTCTTTTGTTTACTTGGAACTTTTTTTTCATTCTTTCGGACAATGGACACAACGGAACC
TGAACCAACACGATTAACATGGAGAGAAAAGCTGAAGTTAATTAAGATCCTTCGTATTGA
TATTTTCGTCATGTTTTTCTTCATTTCAACCACAATCAGCGGTGTGAGTCTCAATCAACT
TG
>SRR341928_contig_164
TTGTTGAATCTGCATTTGCTGTCCTTGTTGTGGTTGTTGTTGACCACTCATGCCCACCAT
TTGAGGCTGAATCTGTACACTGGATGCTACAGGCATTTGCTGTCTAAGGACTTGTTGCTG
GGGCTGTTGGGGCATCATTTGTGGTTTACCTCCAGGTTGAGTATTAGGTGAAGCCATAGG
CATAGTTGGAGGTACTCTTATAAACCTAGTTTGTTGAGGTGTTTGTGGTGTTGGATACCA
CTGTTGATTATCAGTTTGAATATGCTGTACAGGTTGCACTTGTTGCATTTGAATTTGTTG
AGGTTGCTGAGCTTGTTGTTGTTGTTGCGCCTGCTGTTGTTGCTGCTGCTGCTGTTGTTG
TTGTTGCTGCTGCTGAGCTAAGAGCATCCTTTGCTTTTGCTGTTGTAAGATTTGCTGTGC
ATGCATTTGTTGTTGTTGTTGTTGCTGCTGCTGTTGCTGCTGAGGATGAGGCTGCATGCT
CATATGTGGTCTAGGTGTTTGAGGTTGTGAACCTTGAGGCACAGATTGTTGTGTGTAATT
TAGCATAGGCTTTCCTTTTCCGTAAGGATTCTGTTGAGACATGACCTGTGGTGGCTGTAG
AGACGGTTGTTGATGTTGCTGCTGTTGACGTGCGACAGCAGCTTGCACTTGCTGCACAGC
CTGAAGAGCGCCAACAGGTGGAGGTGTTACAGTAGCAGGTTTCATGTAATGTTGCGGTGT
TTGCGCTGGTGATGGACTATAATCGTGTGATGGAGCCGAAGGTTGGGCTGATTGAGAAAT
ACTTGTCATCGTTGCTATTCTCCTTCTTAATATTTGGTGTTGTTGTAATTTTTGTTGTAA
TTGCTGTTGTCTTAACTTATGCTTAATGTTCAAACAGTAAGGAACTGGACATTTCTGTTC
ATTGCAATGTTTAGCATGATAACAACATAAAGCGATAAGTTGTTTACAAATGGGACAGCC
TGTTGCACCACCCCCTTGGCTGGCCATTCCTGGTCCAGATTGATTAGTTTTACGTTTACA
ACTCTTAGCATGCTGTACAACTCTTTTCATCTTATGACAAGAGGGTAATCTACAATTAGC
GTCACGACATTGACAAGCATGGACCAAGCTCTGAATACATCTTTGGATGGAAAGTCTCCT
AGATTCACCAGGTGAAGTAATTGTTGATCCACTCGAACCATCTCCATGGTTATCAAGTTC
ACCTGATCCACCGGCAATTGCAGCACCAGCTACAGCACCGTCTCCATCAACACCACCAAC
GAGATCACCAAAACCAAGTTTTTCCATTTTATGATTATGACCTTCGTTATTGTAACAGGT
AACACAGAGGTCAAAGTCTTCACACTCTGTACAATGGTATCGAGTCTCAACAACGTGTCT
TTTACATTTATTACAAGTATATACAAATCCACCATTACCGCTATTATGAAGTTCATAAAG
TAAGGCCATGGTAGAAAATTTGGCCCGTCGAAGGGTCGAAAATTCAAAATGCTTCTCACG
AGCCATGGTGAGAAAAGCATCTCTACCATCCATTAAATCACAATTTAAAGATTGATCAGG
ATCGTTAATTGGAGGTAAACTAGCAGCTGATTGCGTCGAGTGAAGTCGAATGACAAAGAA
AACCTCCTTATGCTTTTCCATTGTCTGATAGATCTTATTTATTAATTCTTGTTCCCATTG
AAGGCTAGAGTTGGCCTGAACAACGGCAAGTTGATTAGAACCACTTTTGTGTCTCGAATG
AACGTTATTCTTTCTTTGTTTTTGTTTTTTATTCGATTTTTTACTACCACCAGATTTCTT
TTGTTGTTTAATTTGATTATTACAACCATCTTTACTGTTGGAGTTTTTAGAATTAAGGCT
CAAAACGTCAGAGGGTTTACTACAATTTCCATCAGCCTTATCACCGCACTCACTCATTGT
GTCCATTGACTCGTCATCAGTAGGATTACCAGAATTATTAAAAATACTATCTTGTTGAGG
AGTTGATGGTTCAGCTGGAGGAAAGACTAATTGTTGAACTTTTTGTTGCTGTTGTGTTGC
TTGTTTCTGCTGTTCCATTTCAATCTCTTTGATCGACTCTTCAATTACATTAGGCCAAAA
ATCGCCTTCAAAATAAGGCAATTCAGTGGCTGACTTAAAACCATCTTCTGTGGCTTGTTT
AAGGATATCTTTGTAGTCTAAAACGATTCTTTCAATTATCCCCTTGTCCAACATTTTCTT
ATACCATTCTTGTAACCTTTTTGGTTTAGGAATCTTTTGCTCAGGCGGATGACAATGGAA
GATATAGTCATCTCCTTCGGAAGGAGGACAAGCCCAAATATGAGCCATTGTGTACCCTAA
TTGTTTAGTATAGTCAAGATATCCTAATAAAATCTCGTGATATACAGCAGTTCTGTATTG
CTTAGGCCGGAAGAAATGAACCGAATCAAGATAAGCTATATATACACGCCTTGAGTTCGG
TGGACCAGCATCAGAGCCATATTCTTGGACATGCATTCCAAAGAAACAAACATCCACACC
ATTAAAATCTTCGAAGGCAAATAAAGCCTTAGCACGATAGGGAAATGTACTGGGTAATTC
GACAGGACCAAGTTCATTATATTTAAATGCGTATTTTTGTTTCATTAAAGATTTAACTTC
AACAATTTTCTCGGAGCTCGAGACAACTCTAATGGAAACTTCTCCAGCTCCTGTTTCCTT
TTTTCTTAAAAATGTGTTAACCCGATTCTCAATGTAGGAACCTAATTTCGATTGCGGTAG
TCTTTTAGCAGAAAACTTATTCTCTTTCTTCTTTTTGCTCTTTGCTTTTAGACAACTATC
ACAAACGAAACCTTCAGGCCAAATTTGGTCAGTGTGAAGAACACAGATTTGATGTAATTT
TCGGGCACACTCTTTACATTCTACAAATGGTTCGAGGTCAATATGATTGTTTTTACATTC
GATGAACTGATTTTTAGGAATAGTCTGGGTTCCAACAACTTTTGAATCAGGACCTAAGCC
ATCGCCTATTGTCACCGTATCACCAGGAATTTCATGGAAACATTTTAAACAATAAGTAAT
CCTATTTTGATAATTCATATATTTTGTATCTCTGGGAATTGTACATAACTGTTTACCATA
ACAGCAGAGAACCTGAGGATGAAAAACATGTTTTCTGCCACAACAATAACCTAACCCTTG
CATAACAGGATCTATTTCTTGTTCAAATACTTCGGATAATTTGGTACTATATCTATACAC
TCTTGAAGTTTTCTTATTATACAGCCAAGCATTATCAAACATCAACCAAACGTCATCTAC
ATACTGCCATGGATCTGAATATTGACCTGTATCAAGCTTCCTCTTTATTGTTGATAAGTC
CATAGGCTTCTTAATAATGTCAAAATAATCAGGTATTTGTAACAATGTGGGATCAACTGG
TTGTCGGAATGGAAGTGATTCAGGGTCTTGGCGATACAATTTCTCTAATGTTGGCATTAG
AGCTTGCCGAAGTTCGTCTGGTTTGAACACTTTTCTCTGTCGAGTAGAGTTAGATTTTGA
TATTGTAGATGAGATAGCGGACGGTGTAGATGTTGTGGTTATTGATTGTTTAACATCATT
TTCAATTTTCTCTATCGGCGTTAAAGCAGAAGATGAAGATGAATTGGGAGGCTTTTGATC
GGTTGTTGTAGATATGGAATCTTCAGGCTCCTCTTTCTTAACTTCAGGTTTAATACTGTT
AGTCATTGATGTAGTTGAAATCGTAGATGTTGTTGATGGTTCCATCTTCACTAAAGATGG
TAGATTATCATCACAGGTAGATACCGCTTCTTGTTTCACAACAGTAGAACTAGTTGAAGG
TAGACCATTGGTTGTTGATGTCAATGAACACGTTGTTGTCGATAAAATATCGTCCAAAGG
TTCACTTTTAATAACAACCTGTTGTTCCATAGGTTGCATTTGAGATGGAGGCCTATTGAG
TTGTTGTTGCAACTGTTGTTGCTGTTGTTGTTGTTGTTGTTGCTGTTGATGGTGATGATG
TAGTTGTTGTTGTTGTTGT
>SRR341928_contig_165
GATTATTGTAAACCAGTTGTTCTTGGCCTCACTGATATTTCTGTCAAACACACTCACATA
CCTACTACATACACTCATATTCTTCGCTTACATTTACCAATACACTCACACACACACAAA
CACAAAAGACAGATTGGGTCTTCTTCCTGTTTACCTCTTAGGAAATGTCCTCGACGAAAG
GACAGAGTATATTGGAAAAATGGTTACAAGATATGCCCAATAGTAATCAGAGATCGGTGA
AAAGAGAAAAACGAGACTGTGATGATCTGTTGGCAAGTAAAACGAGTAGCTCGTCCAACC
TATTCCTCAACCAGTTTTTACCATCAGTATCAGCTTTACCCTCATTACCATCATCTGCAT
CATCATCTTCAGCAACATCAAGCTCAACGGGACCGATAAACAACGGATTAAGGGCTCAAG
ATTTATCTAAACTACCTAAGAAAGTACCTGATAGCGTTCAAGATTTAACCAATTGTATAG
ATGCTAAAAGTATTAAAGGAGTATTTGGTTGGTCTACTGTCAACGATATTCCTTTACCTG
TAATCCTACGAGAGGATCAAAAATTGGTACCAGTCAGGGTTGTTGAACTAAAGGTCATTG
GTAAATACAGTGAATCCTTACCATGGACAGTATTCTCTTGTATAAATGTCCGTAGTTACT
ACATTACAGACAATGAGGCAAAACTATTAAATGAAATCAATGGATTCCACTGTAATTATC
TCTATGGCTTTGAGCAATTCACCTCAAAGGACGTAGTCGTCTGTCTCTCTGATGTTGTAG
CCCTAAATAAATTCTTGGAGCAAAGTGAACAAATCTTCAATCAAGGTCTTTCTAAAGCTG
ACGTCGATGGTCTCGGTTTTATTAATGTATCGGGATACGTGATATTGCCTTATATTAGCA
AGAAAACAGTTTGTAATAAAACATCAACAGCATCTCCTCCACCTGAAGCCACCACTACAC
CTCCTCCGACACCGACAAGTAGTAGTAACAATGCTGCTTCTAACAATAACATCCCAAGTA
CTGAAAATGAATCTTCAAACGATGATGGTAATGGTTTACCGACCAGTGAATCCAATCCTG
ACAATGAAGATAGTTCAAGTTTCGTGGTACAAAAGTACGTCCCTGAGTCGTTGAGCACCA
AATTTTTCCTGTTGGTTAAAGAGAACAAAATTGAAATGACTGAATGGGATGCATCTTATT
TAAAAATGTTGTATATATATGCAGGTATTGACAACTGTCAGATTCCTCCAAATGATAAAT
TGTGTTTACTTAGTGACCTCAAATGGGATTCGTCTCTGTGTCCACTGCAAATAGAGGAAT
GTGATCCTAGAGGAGGTCAGAATTACCATCCACCTAAAAACTATCTTACCTCACCATATA
CACACCGTGGACCTGAAAGAGTAGCCATGGACCTGAATTCTCATCTCAGTCACCATCTTC
ACTTACATTCTCATTTAAACCCTCATCCTCATCCCCAACCCGTTCTTCAATCTCATCATC
ATCAAACACGTTCAGTTTTCTCAATGCAGAACTCAAGTAAACAGAACACGAATAACCATC
ATAACCATAGCCACTCTCATGTCACCCACCATCATCAACCACTCAACTCTAGCAATTGTA
TCAATCATAATCAATCTTGGCCTCTTTCACCGGCTAACCGAAAAATATCCAGATTATAGA
TTGTAATAAATTAAAAAATTCAAAAACTACAAAATTTGAAGTTTCAAAATGTTATTTTAA

>SRR341928_contig_166
GTTCTTCACTTTGAATAATAAATAAGAAAATATGAGTTATCATTTTTTGGGAGATTCGGT
TACAGATGATGAGGCATATTCATCTTTGGAGTAATAATTGGTGACATTTTTGGCACAATA
GCTGAGGAAATCGTCGAACTGTGGAATCAATACTTGGATTGTTTTCTCATCAGAATGTGA
GTGAGCAAATAAATTACCAAATTTCGTGAAAAGTCTAATCAAATGGACGAAACCGTAAAT
TGATGAGGGGAGAATTTCATCTTCTCCATCTTTTCTCACTTGATCAAATTGTTCTCGTTC
AGGTTTGTACAGAAGTAAAGTTCCAAGAATTATATTGAAATATTCACGAATTCCGTTGGT
TATCTCGAAGAATACGCTTATTTTGGGTGGGGTCAGTGTTAATTCTTTCTTTTTGAAATT
GACATATTCTTCTAGAATATCGTCAACCGATTTTTGTGCTGGAATTAGAACCAATTTGTT
ATTCTTGTTTATTGTTTCCCAATCTTCTTTGAGAACTTTTTTCAACTCTTCAGGAATGAA
AATTCTCACTTCCGGAAGATTCTGAAGATCTTCGGTAGTCTGGTCAACTTTGGTTCGACG
TTTTTTACCACCGGTTTCTTTTTCTCCGACTTCTTTAGTTTCGATTGGAGTTGTAACCAA
AGGACCTCCTGGAGTTGTTCCTGATTTGGGTTTACCACTTTTCTCAATTTTCGGTGTACT
CGTGGCCTCTTTATCTCCGCTGGTTCTCTTACGACTTTTACCCTTTGGTTTTGCGGCAGC
TTGGGCTTGTTGGATTTCCTTTTGTTTTTGTACATTGGCTTCGTTGTATTTTAGGACTCG
ACTTTCGGGAACCCATTCATCCCAACTTTTATTCCAACCTTGATAATGGACAAAATACTT
GACATTCTTATCCTTTGCTTGTATTTGAACACACTTAGCTTCATAAAGAATCGGACCATG
GAAACAGAGGACTCTTTCACCTTCTTGGAATTTATATTTAGGAGCCATCGGTAGATTGAG
AAGCAATTAACCAATAAATAGAAAGTGAAAAATGGACTAATTAAACAATTAGAATGACAA
TTAATCTTGTAAACAAATGAAAAGACAAAAAAAGTCTAAGAATCAAAGTTAATCCACAAG
GTAGAAAAT
>SRR341928_contig_167
TACATTGTATATAATTTATTGTTATTATATTCTCGATGTTCAATTTATATTTACAATATC
AAAAATTCATTGTGATAAAACAAATTCAAATTCGAGACAAAAAAAAGATCAACATGATTA
CATGAAACGTTAATTGTAATTTACATTTTTCTCCAAATTAATTAAGAGAAAATTTCTTTG
TGGAAATTGAAACCATATTGATTACAAAGGTTATGTAATTGTTTTCCCAGAACTGGAGCA
CCGCAGTAAAATGTTGTGACCTTACCTTTTTTCGAGGCATTGATGGTATCGAACAGCTGG
TTCCAATTTGGTCTTCCGGGTTTGGTTTTTGTTCGTAATCCGGTAATCAGGTCTCTCTCT
TTCTTTTCGTGCATTAATCCCAATGCCAATTGCAGGCCAAGTGCTCGGATATCGGCAGCA
TCCAAAGCCGATGTAATGAAAATGTGAATGTCCAAGAATCGATTTTTCGAATCAATTTCT
GCTTGGGTCATTTCGAGTTGAGTTAATAGATGGACAAACCATTCCAATGACTTTTGATCT
CGATTTAACCAAATAAAGTCGACCTTTTTTAACCTCATGATATCGGTCGGTACAGCGTCC
GACCATGAATGCTTACATTGGGGGCAAGTGTGTTTCGATTTAGCGTATCTGAACATTATA
CTTTGAAGAATTGAGGCAAACGGGGTCACACCGATTCCCGTTGCGATCATAACTGCGTGT
TCGGTTTTGAAAATGTGAGACGATGGTGACCCGTAAGGCCCATCAAGGCGAACTGGAAGT
TCAAGTGGTGTTCGAATCAAAGTTCCAGGTAAGTTTTTGAAACTCGAACCTTGTGAAGAA
ATTGATTTCATCGATTTTACCGATGAACTTTTTGAACTATTGATTGGCTTTGGTGTTGAA
CTCAAGACAACTTTTTCGCCGGTAATCATTGATGTGACCTCTAAAGCGTCGATTCGATCA
TTGTCCTTAAAAGCATAAAATCGAGCCTCGTCATCGTCATCGCAACACCGACCAATTGGT
CGGGTAAATTGAATCACTTGGAAACTGGTTGAAGCATTAGCACTAACTATGGATCCTAAT
CGATCTGTAAGATCTTGAATAACTTGTCGATAGCTTGATAACTGTTCTCGATTCGTTGGT
GAACGAACTTTTCCTCGACGAATCATAAACGGAGTCTCTGTAATCTCATTAGAACTCATT
GATGATTGAGATGCAATCGATTTGGGTGTAGGTGGAATCGAAACCGCTAAATCTGGACAT
TTGACATTCACCGATGGTTTTTTAATCGAAGATAATCCGGCCTCTTCTTGCTCCAAGAGT
AATGAATGCAATCGATTTGTCCATTCGCCGACAGAGCGAATATGAAGGAATATAACATCG
GGCATTTCTGGAGCACTACTAATGGTGAACGGATGCCATTCCCATGAAGAGATCTTTGGT
ATTTGAATATAGACCCAATCGCCAGGATGATAATCGAAATGTTTAGGTCGACGAATAGCT
AAATGACTAACTTTCGAAGGTAAAATTCGACATCTAACAATATAACTATTCCCAGAATCG
CCCATCATACTCGAGAAATAATGAACCTTCTCGATAATGAAACAAATTCCAGGAACAGTT
AACCAGATCCAGAATTTGGGTCCATGAAGAAGTAGAACTGACCAAAAGACGATGTAGAAC
AAATGGAAATAAGCGAATATCTCGAAATGTCCAGATTTTCTGACAAAGGGAAGCGAGGAA
AGAACAAGAATAAACAAAGAACCCAAACAAACCCAACCAGTTATATTCGCAGCACCAAAG
AAGAAGGTAAAATATTCTGGATGAGCGCTAAAAATCATTCGCACATAAGGTTGTCCAGTT
TCGGCGGAGATTAGAGCATAATTACCGAGATGAGCGAATGTGTGAAGAAGAGCGAAAAAT
GTAATAATATAACCACAGAATTTATGGTATTTAATATTCTTATCGAGCGGTAGGTACGAT
GCAAAGCCCAAAATACGAAGTCGAGTTATACTTCGTCGTAAAATGAACAACATTATGAGA
GCACAATTAAAGTTAAGAAGCATTCCTGCACCTCTTGCGATTGTAATAAAAGGGTTCGAC
TTTTGTACCGTGAAATAAGCGATTCGCCAAAAGAAAAGTCCAGCGCTGAATAAAACGTAA
ATGGTCAAGGTGATGACACTTAGAGCGTTGTTTCTAATGTACTCAATTTGCCACAGGGAC
ACTTTCTTAGTCGATTTTGTCGTGAATTCGGCTGGACTTAGTAACATCCATCGTTCAAAT
GATCGGCACATACATTCAACTAAAGCCTCGTAACGATTAAGAAGTGATCTGAATTCGACG
AAGTCAATTGTTTGCGAATTGTCCTGGTCAGCTTCTTCCATAAAGGTTGCGGTCAACTGG
TCAATCTCATCTTCGGTAAATTGTAGACCATTTTCTGCCATACAAGCTCGTAGTAAACAT
CCAACCTCGTCGAAGGACAATGTACCATCGTCATTAAAATCGTAGATTTCAAAGAGACAT
TTTAATTTGATTGCATCTTCGCTCTTTGCTAATTTGACAATCTTCTTAACGAGTCTCTCC
TGTTCAATTGTAGTCTTGTTCTTGGTGACTAGTCGGAAAAATTTCCTCGGGAATTCGGGA
TTCTTAGAGGGTAAGACGTTGATAAACAATTCCTCGGTAACTGGATTATCTTTACAAATT
AATTTTAATTTCTGTCTCAAAGCGGGAACACCTTGACCTATTTTGGCTTTCAATGAAGAT
TCTCTTGGTATTTTGGATAACACATAAAGTCCATTCATTTCAACGGACGAAACAAATTGT
TACAATTAGTTGAAAAGATTAATTAATTTACTTAATTGTGATTAAATTATTTGCAAATTT
AAACTGAGAGTTGTTAGAGTTAAAGTTATTACAATTGTTGATTTTTG
>SRR341928_contig_168
CACCATAATATCTTTCCATTGAAAAGTAGATTAGAATGAGTCCCAAAATTTGTTAATCAT
CTTTATCATATGGAAAAACTTTTCATATTGTGTTGGGTTCAGGATTTAAACAATTCAATA
ATAAAGAGGAACATGGAACTAATAATTCAATGATATTCCAATGTCTTTAAGCAGATATTT
TTGATGTTATTGTCGAGATACTTTGAGATGAAGAGTAAAAATTGAATTAACTATTTGGTG
ACCTCTTTTGGGAGGGGTGAAATTTTTGCAACTTCCATGAATATTCTGTGAGAGTATTTT
GACCTAATGGATGAAAGTGCTTGTTTGGGGGGAGCAGATATCATTTGGTTCAATTTGAAC
ATCAAAGGGGTTAATTCTTCTTCGGTATAACCAGTATAATAATTCAACGCTTTAGACCAA
ACGTTGACAGAAGGGAAATGCTTCATTCTAAGAGCAAGTAAAAGAGCCGCAGCAGAGATG
AATGATTCTCGCTCTTCGATTAGCTCATATTCCATTAGAGACATTTCCAGAATATATCGA
GCAAGAGTAAGCTCTTCCATAGAGAGATCAGCACACCGGGCATAACGCCGAAGAAAACGA
TATGAAAGGGGAAAGCCAAGATTGAAATCCAATTTTTTGAGAATGTCCATCTCCATGAGA
ATAATATCACGCTTTTTGTAAAGATTGTCACAACTGTAGACAAAATCTTCAATGGCGGGT
GGTATTCTTTCATCGTATTTAGCCGCAATCAGCATCGCTGTTGCTCCAAGAAGTTGGAAA
TCGGTTTTCTTAAGATTCTCCTTCATGAGATATTGGTCAACCATTTTAACAGCCAAATAT
AAAGTTTCGTGATTGAGTGTATAATTTTGTTGAACTTCAACTAGCCAGTCAACGAGAATT
GATCTCATATTTTTGGTAATCTCTTTTTGATTACTTAGGTATTTGGTGGTCAAACTTTCC
GTTTCCTTTGCTTTATAATATTTGAAAATATCCCAAGCATAATGAGGCTCAGAAAATGTA
TCAAGAATATGTTTCGAATCATAATCATCCAGGTCTTCAGGTAAATCTTTAGGTTTAGAA
TAGTATGTGAGGGGATTGTTAAAATCAATTTTCACTGGGGACTCAACCTTAATTGGTGTG
ATTTCTTCCACTTTCACTTCTTCAAATTCGAAAGATTCTTCTTCAGATAGAGCAGCCAAA
CTATTTTCTTCTTTAATTATTTCCTCTGGGATTTTCTCACAGGAAACATTGGAGGTTTTT
ACAGTTGGATTGGTGATGATGGTTGATTTGGTCGATGCAGCGGAAGGTTTACCAATGTAA
ATACTTTTAACTTTTCTTTCAATAGTTTTGGTGACATTTTCTTGATTCTTGAGATCAGCT
TTGGCTCTTCTGGTTAACACTTCAGGTTTGCTCTTCTTGGTAGCAATTAAATGAGAAGGC
TCTTCAGATGCTCGTTTTAAACTGATTCGATGATCATCTTCAATGTGAAGAGTCAAATTT
GATAAATTGGACCGATTACCAAAAACTCTTTTGGATAACATGGTGAACACAAAGTCGAAA
AAAAGTGAGTTTCAAATGATAAAGATGAGAGGGTGGCAAAGGTGATGATGTGGTGATGAT
GATATGTAAAAATTAGTCACTTTGATGAAAGAAACATAAGTGTAAAAGACCAAAAAAAAG
AGTCTCAAC
>SRR341928_contig_169
GAAGATAAGGGTGGAGATGAAGATGAAGATGAAGATGAGGATGACGAGGCGGGTGATACT
AAAGGTGATGAGGATGAAGATAAGGGTGGAGATGAAGATGAAGAGTAAGTAGGTGATGGA
GATAATAGTAGATCAATTTTTTTAGGCTTAACGGTTTCGCATAAAGGTAAAGGTGATCGG
GGCGATGAAAATGTCGTCGTTGATTGCGAGGGACGGCAAGGGTTGTATCGGTTGGAGGTC
AACATTTGAACATGGAAAGAGGAACCAGGATTCGGTGGTAAACTGTCCTCAGGTACAAAT
ATCTCGCAATCATCTGGCCCACACCCGGTGAACGATGATAACGGTAAATAAGATTGATGA
TTGAATGAATTACCATGTGAACTTTGTTGTTGTTGCTGTTGTTGTTGTTGGTAAATTGCT
TGTTTAAAATTATGGCGATTTGTTGATCCATTGATTGTTGTCGAGGTTGATGATAGATCA
ATTGATCGGTCATCAAATGTATTCAATGAGGAAAAGACCATTGGTCCCATTGAGGCTAAT
TCATTTTTCTTTTCCTTTAATTTAGTTTTAAGCTCGTCCAACAATTTACTCGGTGAATCT
TCCGATTTAGCAATTAAGGCCATCATAAAGTCAACCTTTAGTTTAAGTTCACATTCCCTT
AGTGTATGTATGGTTTCATTACATTGGTCAATTTGTTGATTAGCTTTGACCAGACTGATC
TGTAAACAGTCAACCTGATTAACCAGATTTTCAACTTGCCGTTGAAGCCGTTGGCTAACT
AATCGGGCGTCATTCTCAGCTTCCTCTAATTCAAGTACTTGTTCCTGGAGATTATCTCTC
TCTTCAATTAATAGATTAACTTTATCTTCAAGATTAGTTGATTCCTTACAATGCTGACAT
GGACCAGTGATGATGGTCAACGATGATTCTGATGTTTGAATGGCCGCATCAGTAAATTTA
CTTGACGATGACGATGATGATGACCCAGAGGAAGCGTTACTTTCTTCATCGGACATTTGA
ATGTCCGATAAACTTGAAGGTCCAGAAAATTGATCTCGACGTCCATCATCACCTAAACCC
TCATCTTCACTGGTCAGTGAAAGGGTCAATCCATATGACTCCAAACTAGAGCAACTTTTA
TTAGATTTACCTGGTAACCCATCAAGAGAAACAGCTGATCTTTTACCAGGTAAACCATAA
AGAAACAATTCATTGGGAGCATTTCCATTGGGAGAAATTGTTTTCATCTTAACAGAATTA
CCAATCGAGGGTAATATCAAATTAGATCTTTTTTCCGCTTCCGTTGAAGGTTCTAATTGT
ATCGCTTTGTCACATTTAATTAGATTCGTTGTCTCCGAAAAGGTTGCTTTTGATTGTTCA
GATTCAAGAATTCTGAATTCCATTAATTCATTCTGATCACGAGCTTCCTGTAACTCCATT
GCCAGTAAATCAACCTTTCGCATGAGATTGTTAATCTGTTCCTTAAGTGATTGTTTCTCC
TTTGTTTCGGTAACTGACCTTTCCTTTTCCTCTTCCAATCGTTGACACAGAATTTTGAAT
GAGCTTTGAAGCTGAAGATGTTCCTTGACCACTCGTTTATACAGCTCTTGACTGGGCACA
TAGCGTTCCAATTGACTTGATTCATCATCTTGATCTTTCAATGAATTTAAATTCTTCCGA
GAATCATCAAGTTTCTGATTACTATTACAACGATTATTGGTGCTACTCCTTTGATGTCGT
AAATTTGTTGTTGAATTGTTTTTGGTTAATTTGGTTCGAGGAATACAACACAAGCAACAT
GGTTCTAATGATGATAATCCTCGTTTATTGGTAATCTCATTGGTTGTTGACAATGTAATC
GTCGATATTGAGTTTATCTGATTGAGTGAATTTAAATTGTTTACTGATAAACTATTAACT
CGATTGATTTCACTTAGATTATCACAGGATAATCTTTTTCTATTAATCCCTTTACCAATG
GTGGAAGACACTAGACGATGACCATTAGATGGACAATTACCATTGGTGGTTACATTTGAC
TTCCTTTTGCTGGTCTCATTTTTTAATCCAACTCGTTGATTAGGATAAGGATCAAATCGA
AATGTATTGTAAACTTTTTTCCGTTGATCTTTTTGCTGAACCATTTTGATTGATTTAATT
ACGATTGTGATTAATTAACCATAAAATCCATTCATCACCATCATCATCAACATAATCAAT
AAATTGTTACCTTTTTAATTGTTGTTGTTGTTATTTAACAAACTTTTTACTTGATTGTTA
ATTGTTGTTAATTTACCTCTTCCTCTTCCGTTAATCATCATCCTTTAAATTTGTTGTTTG
TTTTTTTCTTGTTTCAATTAAGTTTAACAATCAGTTGATTAGTTGATTAATTTAAGACAA
AAACACAAATTTAA
>SRR341928_contig_170
TTTTTTAGTTGTTTCCTTTTTATCCTAATAGTTTTGTGTTTATTTTCTTGTGTCCAAGTT
AATTTTGTTAATCATGTTTTCGAACTTTTTTAAACGTCCTTCTATTTACATCTTTATTTT
CAGTCATTGGATTGCCGTATCATCAGGTATGCTGGGATTTGATTGGTTGCGTCCTGTAAC
AAAATTCTCTATTGATAAAACAGTAGATTTAACCTCTGAGACAACAACGACTGCAATACA
ATCTTCAACACCTACAACAACTACAACATCGTCATCAACATCATTTACCAGTGAATCGCC
AGAAACAACAAAGAATTCGAATACAGAATCACCCATGGATAAGAAATCAGAATCAACAGA
AGCATTGAAAACATCTACAACAACAGAATTATCGAAAACCGATGAATGGCCTGAAGA
>SRR341928_contig_171
CTGAAAGATCATTAATCTTTTTTTTTCTTTCTCTTTCTCTTTAAATCGTCTTTAGTATTT
TGTTATGATTACTGTGAGAAATTAATTAATTTAATTTATACTTTTCACCTGAATTTTACC
TTGAATCGTTGGAATTACAATACTGTGTTAAAAGAATGGGGTGCAACGCCCTTCTCAATC
TCAACAGTGCCCTAGATGTTATTGATTTAAGTACTTTAAAGGATCCAACTGGAATCTTTG
AACTGGTTGAGGTTGTAGGAAATGGAACCTATGGCCAAGTATACAAGGGCCGTCACACCA
AAACTGGTCAATTGGCTGCCATCAAAATCATGGATGTCACTGAGGATGAGGAAGAAGAAA
TTAAGCTTGAGATAAATGTTCTTAAAAAATATTCTCACCATAAAAACATTGCCACTTACT
TTGGAGCTTTTATTGACAAAAGTCCTCCGGGTAAAGATGATAAATTGTGGCTTGTCATGG
AGTATTGTGGTGCTGGTTCGGTTACTGATCTAGTTAAAACAACCAAGGGACAGTCATTGA
AGGAAGAATGGATTTCCTATATTTGTCGTGAAATTCTTCGTGGTTTAAGTCATCTACATG
CAAATAAGATTATCCATCGGGATATTAAAGGACAAAATGTTCTCCTCACTGATAACGCTG
AAGTTAAATTAGTTGACTTTGGTGTTTCTGCTCAATTAGATAGGACAATTGGTCGTCGTA
ATACTTTCATCGGTACACCTTACTGGATGGCTCCAGAAGTGATTGCTTGTGATGAAAATC
CTGAAGCAACTTATGATAATAGAAGTGATCTTTGGTCTCTCGGTATAACTGCATTAGAAA
TGGCCGAGTCTCAGCCTCCGTTATGTGATCTTCATCCCATGAGGGCTCTATTCCTGATTC
CTCGTAACTCACCTCCTAGATTGAAGTCACGTAAGTGGAGTCGAAAATTTCACTCATTCA
TTGAGACAGTTTTAGTTAAAGACTATCAACAAAGACCCTGCACGGATCAACTTCTTCAAC
ACCCTTTCCTCAGAGATCAGCCAACAGAAAAACAAGTTCGAATGCAATTGAAAGATCATA
TTGATAGAGTTCGAAAATATAAACGAGGTGAACCCGAGGAACAATTAAGAGGTGGTTTTA
TATCGGACGATGATGAAGAGGATAATTCTAATGCTCCAGAAGATACTGGTGGTGATGGTC
AAGAAGCAGACAGTACTCTTAAACGAAATGATAAAACATTGACTTCGAATGAATCAGGTG
CTATTGGACCTTCCGTTGCAGCTTCTGCGATTCCAAGTCGCTTTAACAATGCAAACAATT
TTCCTGGTTCATCAAACATACCACAACCAGGAGTAAGCCATGTACCCCAAATGGCTCAAC
CAAGTAGTCATCCAGCAAATCGACCCCTGCCAGTGCCACCAGGAGGTGGACATCATCGTC
ATTTACCAGAGCCACCACCCAATAAACCTTTACCACCGATTCCAGTTGAAGAGGAAAACA
AAAGAGGAAGAGATGAGAATGGAGAAAGAAAACCGCTAACACCACCTAGAAACGCAGTTT
CCGTTGCACCTAATGGAGGCCATCAAAGAAATTCTGGTTTATTCAAGGTTGCTCAACTTC
ACAAACCAGAAGATTTAGAGGCTTTGGCCGCTCAGCTTGATGAGCTTGCGTCATCTAATC
CTGAGAGTAAAAAGTTTGCCCTGCCAAAGTACACCAATAATAATGGATCAGATGGTAGAC
CTGGAATCGCCCGAGGCAAAAATGAAACCAAGATCAATGGTTTCAAAGCTCGTCAACAAG
AACCAAGTCCAAATCCTCCTCTTGCACCACCTCTAGAGTCTGATTCAGACGATGATGAGG
AAGAAGGAGTTGTAAGGAATGATGGAACACTTTTAGCATCATATCCTCCGCGACCTTTTA
GGCCTTATGATAATAATCTACTTACAGGGTCAAGTGGCCAAGGATCAGACTCTTCACCGA
CTCAAGCGCCTAACCGACCTCTGCCTCCAACACCTGATGATGATGACGATTCAAACGATA
AAACTCTTGTCACTCGTAAACATCAACAAGGTGACCGCGGTTCCAATTTCAACGATCTCT
CAACAAATCATTCATTTATCCCTCGTCTAGAATCATCGCAGAGCTCACCCTCTAATATCG
CTCTTCTTGGTAATAATAGAGATGGAACTCCACCCAACTCCGTGCTTCCTGATTTACTAC
CCCAACAATTGCAGAGGAATAGTCAAGATAAAGCAATATCTGATGAAGTCGCCAACTATC
TTATGCAA
>SRR341928_contig_172
CAAATCGATAACAACAACACTCAAATGATGACATGAGAAAAAAACATCATATGTGTTTTT
GTCTTGAACATTTTTAATTATCTTTTGATGTAAAATCATTGATTGGTTGTAATTGATATT
TAAAACAATCAAAATTTGATTATAAAGCAATCACCATGTTACGAATTGATCTTGGTTTGA
GTGTTGTTGTTATCGATTTGCTAGCGAAACCATTGATTGTCATATCTACATGATCATTGT
TGGTATTTAACAGAATTAAAACTAAATTGTTGTTCGGAGTGATGAATGAGGTAGTGTGAA
CATTGGCCGGAGCGTTGAGAACACTATTACCAACTCGAGTTGATCCGATGGGTAAAAATT
TCGTGAAATGGGCTAATGCATAGTACATTGGATTCTTGTAATACTCTTGGGAAGTTGCGT
TGATAACGATTGTAGCATCGACCCAATTCTTTGCCCAATTAGGTCCACCATCGGTGTTTA
CAGCTAAAGCCCAGTCGGTCCACCCTGTTGACCAATGTTGAAGACCTTCCAGAATATCGA
TAGCATAAGATTCAGCTCGATCCCAAGCACCAAGGAATTGAGAAGCAATTCCGAAATTAC
CCGCTTCACTTGAGAATAAAAAGTAATTCGGATATTTATCATGGACTTTGGATAAAATTT
GATACGAAGATGGATAATTTCGAGAATACCAATGATAAGCGATACCGGTGACGTAAGAAG
CGGCCTCAGCATCGTCCAATAAGACGGATGAATAACTTTCGATATCGTTAGTATTATCAT
CGTTAATCATGAGGGTTAAATTTTCCTTTCCCCAACCAGCGGCTTTAAGAGCTGGACCCA
AGTCGAGTTTAACAAAGTCTCGAATCTCTTCAGGTTTCATACCCAAAGCATTCCAAGCAT
AACCTGACCTGAATCCTTCAGCGGGTTCATTTTCAGTGGTCAATCCCCAGAATTTGATTC
CTTGTTCCAAGTAAGCATTCAAATATTTGACATAATATTTAGCCCAGAGTTTGTAATAAA
CATCACCGGGTCCCCAAATTAAGCCTCCGGCACCATTCAGTTGATGATTAACTTTCATCC
ACGCAGGGGATGACCAAGCTGAACCAAAGGCTCGGAACTGAGGATTCAATTCCTTAGCCA
ACTTGAGTAATGGAATTCGGTATTTGGTATCTTCTTCGGCAAGAGCGAAATGTTTCAATT
CAAAATCGAACTCGGTATCGTCCAAGGAATAAGCTCGAACCGATGAATCAGATCCGCCGA
TTGGAACTCGTCCAATATTGTATTCGAGACCATTAGGTCCAAAATAATCTGCCATAAATT
GTCCAACTAAATCATCTGAAAGTGTATCGATGTTAATTGCTGCTCCATCGGTGAAACAAC
CACCGAAACCCAAAATGTTTTGCTTTTTATCATTGACATCAACGTTCAACACAAATTGAT
TGTCATTGTAAATCTTGGCCTTTGCTTGATCAACGGTAACAATTGTCTTCTCTAATCGTG
AGGTTTTCTGATCTGAATCGTAGATGAATATTTTACCATGTTCGAAGGTCTTTTCAATGT
CCAAAGTGTCACACGAATTTGCATCACAAACACAGACAAACGAATCGGCGGTGTAAGTCC
GTTTATTACATTCGCTTGCTAAGGAAACGGAGAAAACAAGAAACAAACTAATTAAAGTTA
GAAAACTCATCACGATTAACGAATCAACTTTTCGAGAACTCAAC
>SRR341928_contig_173
CGTGAGAATAACTAAAATTATGATTCCTTCATTTATATTAGACTGACTCGAGATAATTGT
TGATCCAATTTAGGAGAAATAATCTTCGTATTTACAATTATAAAAAAAACAACAAGTTCT
AAAGCAAAGATAAGTTAAACATGTTCGAGTCAATCATTTTTCTCGTTCATCTTGATCGAA
TCAACGATTGATATTGACTTTCCTAAGGGCCCTTCGTCCTCCACAGGCTCGTATTTCATT
CAGTAAAGCATCATGAAAATCTCCTTTGGATGCTGATGAGCCACCGACATTCAAAATTGT
TTTTCTAAATTTTGGCACACTTTTCGAATTGGGTCTTTCTTTTCCGTTCGTTTGGTCGTT
ACTAGATTTACTTCGTTGGGTGGATGCGTTCGTGTTTAATTTACTCGCAATTTTGGTTGC
CTTGGGCATTGGAGGCGGTGGAGGTGGAGGAGGAGGCGGAGGCTGCGAGACGATCAATGG
TAAAACGGGCAAAGGTACTTTAGGCTTAGAACCTTTTGGCTCCGTCGTTTTAGTTGGAAT
TATATTGAACATCGGGCTGATTGGATCAACCTTAATCGCCAATGTTTTCGGTGAAGGTTT
AACAGTGTTGATTATCTCAAGTTTTGTATTAGTTTCATCAGATTGTTTCTGTTTACCAAG
TTGATTTGGTTCAGTTTGTTTATCACTTTTATCTAATTGCTTAGATTTTACAAATGTTGT
CACTTGAATTGGAGATTCACCCAAATTGTTGATTCCTTTGATTGTTGTCACTGTATTACG
AATAGAAACTTTTGAAGAGTCGCCATTTAGTTCAATTTGAGAGACACAACGATGACTTGA
ATTTGAGATATTAACAGTTTGAGACTCGTGGGCTGAGCCTCTGGAAGGCTCATGAGAAAC
ATTATCAACATTATTTAGACAAGATAATTGATCTTTGTGCCTACTGATTCTCAGAACTTT
CTCAATTTTTTCAGCCTTTTCAGCTATTGTTTCCCTGTCTTCAATGCAATTAGAAACATT
TGAATAAGCCTGGCGAAAGCTTTTGGTGTCAGTTCCACTCCAAGAGGCGAGTCTATTCAG
CTTGAAAGGCTGTGGAGCCATCACTGAGATTTTGTTCTGAGATGAATTGGTTGATTTAGT
GTTGACGTTGTTATGACCGAACTCATTACAAGCCGATAAATTGACGTTTTTAAATGATGC
AGTTACGATAACTGGTTTAACTGCATCACAATTTGATGAATCAAATCTCTCCTTGAAATC
ATTCGAGTTGTTGGATTGATAAATGTCCAAATTTTCGATTTCTTTATAAGAGCCAATCTT
GAAATTCGTAAGTCTAACTCGTGGACGACACAAGTCACGAACAAGTTCACTTGAAACA
>SRR341928_contig_174
AGGAACAATTAATGAGATTGAAATTTTCAAGATGCACATATGATGATCATTGCTGATTCA
TTGATTGGGTAAAAGATGATCAATTGTTATATTTATATTTGTTTATTTCATATATAAGCC
AAGGTGGACACACAGGTATAATTTGATTTTCTTAATCAATTGATTACAATTAAATTTTAA
TCTTTTTTTTTTGATTTTTCTTCTTCTTCTTCTTCAACAATTTAGGCTTGTTCCTCTTCC
TCAGCAGCTCCGGTGATCATTCGAGCCCATTTTTTGATGTCGATTTTTCCACCGCCGTCA
ATTGGAGCTTCGGCAATTGCAGTATTCCACTCATCAACGGTGAATTTCTCTCCCCAAGTG
GTGATTGCGTGTTTCAAAGTATCTTCATTACATTTACCATCTCCCTCGTCGTATTGAGCA
AATGCATTCAAAATCACGGCTTCATCATCGGTTCCTGAAACCCGATCTCCGAAAATTGTA
AGGAAAGTGGTGAAATTAATAGGACCTGGAGCTTCACTAATCATTGATTCCAACTCAGCA
TCATTACACATACGACCCAAAGAATCAAATGTTTGCCTGATATCATTTTTAGATATGAAA
CCATCTTTATCTTGATCTATCATTTGGAAGGCCTCTTTGAAGGTTTGGACTTGATTTTGG
GTGAACATGGCGAACACATTGGATCCTGTTCGTTGGGCTCGTTTCTTGGTCGATCCTCCG
GATTCACCATCTTCTTTTGTCTTCTTTTTCTTTTCTGAGGTCATTTTCTGTTAATTGTTT
GGATGGATCAACGAAGATTGTTAAACAATTAATCTAAAGTGGACACACTCACAGAAACAA
ATTAAAAGAAAAGATGAGATGTTGTCACGTCGAGAGAAAACAAAAGAATGGTAAATGGAT
GGATGAAGAATCAACGGACTAAACTGATAACTAGATGATTCTTATTTAAATGATCTCAAC
TGATTCTATTCCGTAAAGAGTATAAGATATCACAGAGAAAGAGTGAAAGAGAGAGAGAGA

>SRR341928_contig_175
CACTGATAGTTTTTTTTACTTACGTAAATTTGTAGGTGATTTTGTTGTTTCTTTCAAGTC
TTTAGTTGTTGTTGTTGTGTGTGTGTGTGGTTTCTGTGTGAATAAATAGAGTAATTAAGG
TCTGAAAGGAAATTAATCATAACAATTAATAATTTATAACTAAACAAGGTTGGATGTTAA
CTAGTGAGTAAGTGAGTGAGTGAGTGAGTGGATTGGTGTGTCTATGTTGTTGTTTAACCA
GAAAAACAAAAGGATACAAAGGAAATGAGAGGAAAAGAGGAAATCAAACAAAATTATCAA
CTTGATTAAAAGTAAGACTTCCTGTTGTAATAATCATCATCAAAACTATTTATTCAACTA
ATTGTTAAACTCTTTGCTTAAATCATCATCGGTGGTGGTAAAAGTGTTGATTGGATGGTG
TGTGATTGGTTGTGGTGGTTGAGTTAATTGAACACTAATAAGATGAAGAGAGAGAGCGAG
AGAGTGAGATGGTAAAAACAACGAAAATGTTTGTTGAATTTGCGAGTTTTGAGTTTTTTT
TGTATGTTGTTTGGTTGATGATGACGATGGAGAGATGATGAAAGTGGTGATGATATTGAA
ATTGTTTGGTGATGATGATGATTCAATAAGGCTGCGAATCATTTTGATTAATCATTGAAA
TGCCTCCATAATTATATCTTTTTGACAGCGCGGATAAACTGTGATTAACACAAACACAAT
TGTTTCGTTAATTTTTTGTTGTGTTGCATGATTTTAATACAATTTAAAATGCAGTTTTTG
TTTTATTATCGTGCGTTAATTGGATTAAAAGAGGGGAAAGAGGATGAGAAAAAAAGGGTG
AGAGAGAGAGAGAGAGAGAGAGAAAAAGATAAAGAAAGA
>SRR341928_contig_176
CGTTACGATCATCACGAGATAAAGATGAAGATGAACCTAATGACTTTTTAACATTTGTTA
AATCACGTAAACGATCAGCGGGCGATTGTTTAGCCTCAGGATTTTGATTAAATGTACTAA
ACACAATGGGTTGACCATAAGGATCACCAGTATCCACTGAACGAGGTTTAAACCCTTCAA
CCCTAATAAAGGAAATAACAAAAAGCAAAGAAAAACTAATCGAGTATCCGACTAGTTTAG
GCCACATTTTGAGTCCCTTTTATTAAACCAATTTGTCCAACAAACTCACAACAGGAGCCA
CACAATCAAAATGGTGGAAAATGACTAAAAGAACAATCAAAGAAAAAAAAAGAAACAAAC
AAAATTAAAATTAAAAGAACAAAAAAAAAGCCAAATACAAAAGTGATGA
>SRR341928_contig_177
CACATAGAGTTGGGCCACAATCGGGTTGATGGAAATGTGAACAATCAGAATTAATTACAT
TCTTAACGATAACAGTTCCATTATCTAATAATTGAGCATGAGAAGTCATTCCCATCGGTA
TCATTTCGGGTTCGACAATTGGTTCAATATGATTACGATGATAATCATCTGTTGATGGTT
TCTTAAGAATCCCGTTTAAATGAACAAAATGATTATTATTATTATTCTGATGAAGATGCT
GATTAATTTGATTACCTGGAATACCATTACTATTATTAGAGTTAATTGTGTGACTATTAC
CAAGGATTGATGATTTATTAAGGCTTCCAGGACCATCGGTAATATGACCTAATTGACCGA
CTCCGTTTGAGGTCACATTTTTATCGGGAATGGCATTATTAGCCAACCATTTCCAACTTT
TATGTCTCACACAAAACAAAATTAAGGCACAATTGATTAAAGCAATTAAAATACCCATGG
TAATTATCACCAGAATAAGAGTTAATTTAGCTTGGTCAAAAGGTGATCCATTGGATGAGG
ATGAAGAATTGTCAATTAATGGTGACCCATTGGTGGAAACATCAGGTGATAAAGTTGTAA
AAGAAATATAATTAGTTGATTGTGGTAATTGAGATTTAGATTGAGATTCAATTGATGAAC
CAAGTGAATTAGTTGATATAATTATTACTCCATATTCTTGGCGTGAATTTAATCCACCAA
TGGTTAACATGGTTTCATTGGTTTCCTCTGTAAGGCGAGATTTGCTTTGATGATCTTTGG
TGTAAAAAGTTGAAGTTGAATCGGAATCGCGTCCAAAAATGGGCCAAACTTTGGCCTTAA
AAAACTGTGGTAGTCCACCATTAAAACCGGGTAACCATGATAAGCTGACCGATCGATGGT
CAACCCTAACAATTGTCAGATTAGTTATAAGATCGGGTGGACTTTTGGGTCTCAATGAGA
TCTCCGTAAATTCAGATCCACGTTCATTAAGAGCGATACATTTCAACTTTGAACCAAACT
CTTCAACTCGAATTTTCCTAATCAATAGTTTAGACTCGTAAAGTTCAGGATCAATTTCAC
TTCGACTTCGAGAAACCATATAACGGTAAACACTATCAGGCGAGTATCGGGTTTCTCGAG
TATATCCAATATCTTTGTTAATTGAATCAACCCACTTAAAATGAACTTCGGGAATTCCTC
GAGCTGAACAGGTAAGTACAATATCAGCTCCTTCATCAATTGCAACAATTGGAACTCTAT
TAACAATTAATGGTTTATATTTAAGGGATAACTTTAATTTGGCCATGGAAGGACTTTTAA
TACCATTGGAAGCCCGACAAATGTAATAACCTTCATCAGTTGATTGGACATCAGAGAATC
GTAATATCGACCGACCCTTTTCCCTATCAACAGTGATTCTAGAATCAGTTAATGTCAACG
GTTGACCTGGTGCTGGTCCTTTGTACCAATCAATGGTCATCTCATCAGATGGATTACCAA
TCGCTTCACAAACCATTGAAGCCGAACCACTGAGCTCTGTTAAAACTG
>SRR341928_contig_178
AATGATTTGTTGGATCGAAACAGTGAATCTAACAATTATTATCAATCGTTATTGAAGAAA
GAGCAACAAAATCAAGTAATCAGATTAAGGTTAGTATTTGGATTGTCTATTGAATCAAGA
GACCGAAGTTGCTGATTGTTGTTAGGATTTTTGATTAATGCACTTTGAGCTTTTAAAACA
ATTTAAAGTTGACTGATTGAAATTGATTAAATTTTCATGGTAAGGCTTCAATTGTTTTCT
TAATGATGTTACAACAATCAACAATTTGCTCTTGATTAATAGTTAAAGGTGGAGCCAAAC
GGATTTTATCACCATGAGTCGGTTTAGCTAATAGGCCGTTTTCCTTAAGTTTTAAACACA
AATCCCAAGAATCGTATTTGGAATCGATTATAATTGCATTGAGTAGGCCGCGACCACGAA
CCATTTTAACGACTCGATTGTCCAACTTGGAAAGTTCATCACGTAACAGATTACCCATGG
CGAAAGCATTGTCAATTAAACCCTCTTCGAGTATTACCTTGAGGGCTTCGATTGAAATTT
TGGCGGCTAAGGGATTACCTCCGTAGGTGGAACCATGTTCACCGGGTTTAATGACTAACA
TAACGGGATCATTGGCCAGAACAGCGGAAACGGGATAAAAGCCACCAGAAAGTGCTTTTC
CTAAGGTGATTATGTCTGGTTTGATTCCTTCGTAGTCAACGGCTAACATTTTACCCGTTC
GGCCAAGTCCCGTTTGAATTTCATCACAGATTAGTAGGACATTGTATTTGGTACACAGAT
CTCGGGCTCCTTTAAGATAACCATCGGAGGGAACTACAACTCCGGCCTCACCTTGAATGG
GCTCAACCATAAAGGCAACTGCCGTCTCTTTATGGGTTGAAAGCCATCTTTCAAGTGCGG
GTAAATCGTCATAAGGAACAGTATCAAAATTGGGCATGTAAGGTCCGAAACCAGCGTAAC
TAGAAGGGTCAGTTGATGAAGAAATGGCAGCCAAGGTTCGTCCCCAAAAATTATTCTGGA
CAAACAGTATTCGCGCCTCATTAGTTGGTACACCTTTTACATCATAACCCCAACGTCGGG
CTAATTTACAGGCCGTTTCACAAGCGTCAACTCCTCCGTTCATTGGTAAAACCTTATCGT
ATCCAAACAGTTTAGTAACAAACTCTTCAAATTCACCTAAAGATGTATTATAAAACGCTC
TTGATGTAAGCGTTAATTTACCGGCTTGTTCTTGAAACGCTTTCAAGATTCTTGGATGAC
AATGGCCTTGATTAAGTGACGAATAAGCCGATAGAAAATCATAATATTTTCTACCCTCAA
TGTCCCAAACAAAAACACCAGATCCACGATCAATAGCAACCGGAAGTGGGTGATAATTGT
GAGCACCATATTTATCCTCTCGAGCGATTACCTGTTGGGTTGTTGTCGCTGGTTCCAATA
AAGGTACTCGACTATTACTGCTACTGGACAAATTACCTTTCGATAACCATGTTGTCAATT
GATTTCTAGACGATTGTGACAAACGTAATACCCTGTTGAACATGATGATTAGTCTATTAA
ATTACTCCAACTAATGAAACAATTAGATAATTAACTTGTAGTACACAACTGTTTATGTTG
ATTAACAAAGAATAGAAATTAAATTAAAAGAAAAAGTGAAAAATATAGAAAAA
>SRR341928_contig_179
GGGGGAGCGAAAGTGTCGATTAGTTTTCACATGTGATGAGTTGTCTTTGAATCTTTGGTA
ACAATTGATTACAATTAATTACAATCAATTTGGATTTAATTGATATTTTCTCTTTCAAGT
CCATTGATTAGTTGGTTTTCTTTTCTGTCTTGCATTTGTGTTGTGTTTACTTCTACTCTT
TGGATAAGAGAACAACAAAAAAAAAATAATCCAGAGAATAATTTTATTTTTATTTTTCTT
TATTTCTTTTTTTTCTCTAATGTTGTTAATTACTGTCATTGATTATTGTCTTTGATTATC
ATCGTTAGATGTTTGATTCCATTTGGTGATTATGCTGATTGATTTTCTCTGTGATTTTGT
GTAGTCATCAGAATAAAGCGAATTGTTGAATTTGATAACTTGAGGCCCTAACCTGAAATA
GAAGATGAAGATTTTCCTATTCAATTTCATCTATTTAAGTAACTTAATTATTATTCAATT
GTGTCAATTGCCCTTGTTAACATTTGCTGCTGATAAGCCTTCGTCTATTAAACGTGATTT
GAGTTCAGATGAAGTGTCCGGTGGATCAGAATTCGATGCCATTAATCGAGCTAAATCTTC
ACAAAAAGACCACGAGAAAGAAGCTTTTGACAATTTCAAAGCTTTGAATGACTTTTATTA
TAAAATCAATTGGAATGGTCCATACAAATCAACTGGAGATTCTAAAGATTCTCCTTCTAG
TTCATCATCTCAAGTTCCAATATCTGAAGAAAAAGATTCTCTCACAATAACTACACCCAA
CAAGGAACAGTATAAATGTTTTCTTCCTAGAAACAAACCAAAAAATGAGATTGAAAGCAA
AGAAGATCAAGCAAACAGTTTGGATCCTTACCAATTATTATTGCCCCTTTTTACGCGAGA
AATTTGCTCATTCCGATTAGAACCTTATTGGAGTTATGAACTTTGTCATGGGAAATTCAT
TCGCCAATTCCATGAAGAAAGTTCCTCACAAAAGACTTATTCACAAGAATATTATTTGGG
TAAATTTGATCTCAATGAAAGGAAAGAAAATGAACTTGGATTCACCCAAATGGAGGAGAA
TTGGAATAAAGGAAAAAATGGCAGACCAACAGTTCTAATCGAAGGTGTTGCCACTCCTTA
TATCGAAATAAATATGACCGGTGGTACAACTTGCGATCTCAACAATCGACCTCGATTCAC
TCGAGTTCTTTACGTTTGCAATGATGAAGCTCGAAATGAATTGTCTTCCATCAAAGAGAC
TTACACATGTGAATATGAGGCCATCGTTCTCACTCCACTTCTTTGTATTCATCCCGATTT
TCGAAATGATGCAATTACCGAAGAATCGATTGATTGTTATTCTCTCGGAGATTCACCAAT
TAAACCCAAAGGATATGTGGAATACGAAGTCGAGAATCGAACCGAATTAATGAAAAACTC
ACCGAATATCGACAGTTCGAAGATACAATTTGAAATTCACAAATTGGATTTGACTAATGA
CGAAAGTAAGGAAATCAAAGGAGATTTTTTTCTCAACAATGAACCAACATTCGATTCTAA
ATTGTTGAGAGATTTTCTCACTGGTGATTATTGTCTTCATGGTGGGACTGATTGGTGGAA
ATACGAGTTTTGCTATGGACATAAAATTGAACAATATCATGAAGAAAAAGGAGAAAAGAA
ATCAAAAATTTTATTAGGAAAATGGAATTTGGAAAATCACATCGATTGGTTGATTAAAAA
CCCGAACCGAAAACCGAACAAACAAAAAACACTGAAACAAGTTTCTCATCATTATGGAAA
TGGTGATGTTTGTGATCTAACAGGAAAACCTCGTCAAGTAGAAGTTAAATTAAAATGCGC
TTTTCTCGGTGGTGATCCAGAATCTGTTTCTTTGTATTTGATTGAACCAAAATCTTGTGA
ATATATTTTAGGAGTCGAATCGCCGTTGATTTGTCATCTTCTGAGTACAATTGATGAAAA
TGGAATCATGAATCACCCAGATGATAATTCTGATTAATTGGAATCTATCTTTTTCTCGTC
AACATTTGAAATTATCTAATTACAATTGTAACATAACCAACGCTCCATTATA
>SRR341928_contig_180
GAAAAGAGATGAACCTGATGAGGCAAGTTGTTCTCGAGATGGTTACACTTCTGATTCTAA
TTCAGATTCATCGGAAATCTCAGAATCTGATCCTGATAAAGTGCAATATGCTAAAGTTAA
TCGCGTCTCCATGGATAAAAATAGTGACGAGTATCGGAAAAAGCGACAACGTAATAATAT
TGCTGTTAAAAAATCTCGACACAAATCAAAGATAAAGACCATGCAAACCTTACAACGAGT
TAATGCTCTTAAATCGGAAAATGATGAACTTCAACAGAAAATTGTTATTCTCTCTAAAGA
ATTGGCTCTATTGAAACAACTTTTCATGGCTCATGCTAAAAATGCTCATGGTACCGAGAT
AAATGACAATGAGCTGAAGGAATTTTTCT
>SRR341928_contig_181
TACTATTTGCAGGCGATGGAATTTTATATTAATTTGATTAGTTAATTATTTTTAATATTA
TTTGCGAAGTACATCATTAAAATGTTAAAGAATTAATCTTTGAAGCTCTAGTAACAAGTT
AATATCCTTGGTAATGTTAAAATTAATGGAATTTTTTTAAAGCGTCCATCCGATATGCTT
TTTTAGGCATTTTTCTTTGGGATCTTGACAACAACGGATTTGACTTGACAGTATTCTTTG
ATTCCGTCTTCTCCTCCTTCTC
>SRR341928_contig_182
TTTAATTCTTAATTAATTAAAAAGTTAAATTAAATTACAATTGATTAAAATGTTCCTCAA
TCGTATCGGTGAATCAAATGAAACCCAATTAAAACTTTATTTCCCCATAACACTAATGAT
AAACTTGATTGTTTTACTTTTGTGAATACGAATTTTTGATAAAAATTAAATGATAATTTA
GTGTTTCGATTATAATCTCTGGTCAGTTCGGCAATCGAAAGGTACAAAATGTATCGAGAA
CGAGTTTTTGAACCTTATCGAAGATAACTGCAGATTGTTGCATGAAAGTTGAATTAAATT
GCGTCACATGTGATTTAATATAAGGAAAAAGAGGGAAAATAATTGAATCATTTCCAACAA
TTAGATTAGAATCACAATTGATTAAAGGTGTAAAGGTGAACGATTCAATGTCCACTTGTA
AGGGTTGACCCTTAGTGTCCGGTGTTTCCGAAGCCCAAAGCCAAAGGTTAATGTGAATCT
TTTCATTACCACTGAGAACATGATTAATTTTATCAATATGATTAATAAATTGTTCAGTCT
GATTAACTGAATCAAATTTGTTAGCTCTAAAAGAGACACCACAAGGTGACCAAGTGAATT
CAACTTTAGTTTGACCTTTAGAAGGGTCAAGTTGAAATCTACGAGCATTTCCAGGGACAG
TGTGAGGTTGAACGGTGAACTGTATGTTATTAGGATCAGATGAGTTTCCCCATTTGGCAA
ATTCAATATCAATCTCCCGACTGTTGGTATCTGTTGACCAGTCCTCCCAAGTGAACATAC
CCAAGGTCACTTGAGCGGGTAATTGGGCTGTTTCAGAGCTAATCGTCCACGAGTACGTAC
CATAGCCTAACGTGGTAACAGAGTAAATCTCAGCATTTGTCCAGTTACCATCGGCCATTG
GTTTGAGTACAAGTGAAAGGGTTTTATTTTCATTGGTCAGTTGAACGGCATCAACGGTGA
ACTGATTAGGTCCAGGTGACCGATATCCCTCCTTGACCCTCCAATTATAACCGCTCCAAT
TGATTATCGTTGAATCATAACTGTAACCGGAGATTTGATGATCAGGGAAAAGGAAAATCA
ATAAATAAACAACGGAAAGAATCAAATTAAAATGATAAACCATCAGGACAATTTAATGTA
TAACAACACAAACGAATCAAGTATTTAATCAACAATTTAAAATAAGTTAACG
>SRR341928_contig_183
TTACTGTTTATTAACAATTAACGAAAATTCATTTTATTAAAAGTTAATTTTTTAATTGCT
TGACTATTTTAACCGAAAACATTTAAGGCACTGGCGATACTGTTTGCACTTGAGTTGGTG
AATCCACCGAGAGTCTTGAGTCCATTGTCGGCAACTGAACCCATTGAGTTGGAAGCGTTA
GCAGCGATACCGAAACCTACTTCTCCAATATTACCTAAGCCTGCGGCAGCTGCTGCGGCA
GCGTCTCCAGTAGCGTTCATCAAATTGGATCCAACGGAAATACCAAGTGAAGTGGCACCG
GCGATATCGTCGGAAAGATTTTCAGCAAAGTTACCGGTAGAGTTGATTCCAGAGGCGATA
ACATTGGCACCAGAACTTGCAAGACCACCTAAACCCTTGAAAGAGTTGTCGATCAATGAA
CCAGTTCCATTGGCAAGATTGGAAACGAACGAGGCACCATTGTTGACAAAACCTCCCAAA
GCACCTAAACCAGCGCCTGAAAGCATTGAGTTTGCCATTTGTCCGAAACTGTTGGTTACA
CCGGAGAATAGACCAGCGCCAGTTGATGCAAGACCACCGAGAAGACCAAGTTTAGCGGCT
TCCAAATTACCAGCAGCTTGAGCGATTCGAGAACCAAATCGTGAACCAGCTGAGGCCATT
GATCCGACACCCTTGATGGCATTACTGGAAGCATCGGCAAGTTTATTAGTAGCATTTGCG
GCCATACCAGCACCAGTTTGAGCTAAAGCACCAAAACCATTAGCGATGGCAGAGTTAAGT
GAACCAACAGCTTTAAGGCCACTTGAAGCAGCGTTAGCACCATTGGTGGCAGCAGAAGCA
GCGGCTGAACTAGCACTTGAGCCCATGTCTCCCATTGCTTTCACGGCACTTGAGGCCATT
GAGAATGGGTTGAACATTGAGAACAAACCTTTTCCATGAACATTTCCTCCGGTTAATTGT
TGTTCACAAATTGCTGGTGAAATTACCAACAAGAAGCAAACGGCTGATACTCCAATTGAT
TGCATGATGATTAGAATGATTAACGTTGAAATAATCAATCACT
>SRR341928_contig_184
GTAATTTTATTGCTGTTGGAAACAATTTACAGTTTGATGAGTGTTAATTCAAACCAATTG
TCATGTTAATTAACTGGGTAATTTAAAGCTCGACACATGCACTCGAAAGGACTGAAGCAG
TTTGAGCGGCTGGTTCCTTCCAGAAAGTGTAGACACATTCCTCTTTGAAAGCATTTGCAG
GGATTTCACAAAGTTTAGCACCAGCATCGGCTTTAGCACAATGAGTTTCACCAAAGACGA
CGGTGACTTCAGTTTTGATTCCTCGGACAACTTGTTGTTTGGCTGATTTAACCTCGACGA
CACCTCGGTAGTAAAGTCCATCGATTTCACCGTTATGATGTTCGACGGCTAAATTGACCA
ATTCAGTAACAGCCGCGCTATTGGATTCAACGTTTTTCCAGCCACCAGGAAATCCGAAGG
CAGCGGATGAAACACCAACTAAACAGAGAGCAACAATAAACTTGAACATTTTGATTTAGT
TTTGATTTTCGATTGACTTTTTCTCGAAAGGTAAATAACTGAATTAAATTGTTACAATTA
AAATTTTTCCTTTATATATATTATCCCAACTTGATCCTTGC
>SRR341928_contig_185
CATGTGAGTGTATAGATTCAATTTTAATTGATTAATAAAAAGCATCGGTGATTGGATCTA
TTTTCAATTGTCGATCATTGAAAACAGCAGAAATATTAGATGATTCATCTCATGAGTGTG
AGTAGATTGATGTATAACATTTGCAGACGTGATGATAATAATGTTTGCGTGTTCATCTGC
ATGCTTTTGGTGCATGGTGCCAACGATGAAGGTGGATAATGCTGATGGTGAACAATTAGC
AACCAACTTCAGGGTGTAAATAGAGAGAGAAAGAAATAGGGAAAAGGAAAAAGAGAAAAA
TTTAACAATGTAAGTTGATAAGCGTAATAATAATAAGCTCCTTGGAATTGATTCAAATGT
AAGTGGGTGAATTTAGTAAACTATGTTCACAAGCACTACAACTGGTTGCATCTTTTGAAT
TAACAAGAGTACAAACTGGACAAACTCTCCCACCGCTGAGTAGATTGGCCTCAGGTTTAT
CTCGACTTCGGGAACACATATCACAAATCTCGGTTTGATTGGTGTTCAAAAAGGTACAAT
AAGCACAAGGCCAACCATTTTTATCGCTTTGATTACTTTTGGTAATTCCAGCAGATCGAT
CATGACTTTTATCACGATTTTTGTTAATTCGATGTTGATCCAGCATAGATTCAGGTTTTC
TCTCTGGTAATCTTTCAATTGATTTACGTTCTTTTGGCTCGGGATTAGGTGGGACTGATT
TTCTTGATTTATCTTCATCTGAAAAGCTTTTGAGAATTGCATTGATACGATCTTCCAATC
TTTTATTGGCAGCGTTGTTATTATTTGTAGTATTATTGGTAACATGAGATGAATTATTAT
TAGTCAAATTACAATCAGACAGTTGATTTGATTCATCAGATCGGCTCGTACCATGACTCG
AAATAACCGTTGATGATGAACATGGTGTTCGTGAAGTTGTAGATGTTGGTGTACGACGGT
CAACGTTTTTAAGTCTCGATCCGCTTGACTTAATGTTCAAAGTTGATAAAGTTCCGTCAA
TTGTGTCTACACTATTTTTGTTCAAACCTGAATCATTGTGATTGTGATTAGATTTATTAT
TAGTTGCTATGGATTGTAAAGGAGTGGAGGATGAAACAGGTTGTTGTTGTTGTTGATTTT
GTTGATGGTGATGAT
>SRR341928_contig_186
TTCCTTGATTAGATTAATTGTTGTTAATTGTTCTTTCATCTTTTTCTTGATTAAAAATGT
TGTCTCTCGTTGGTAAGCAACTTCTTACTAAAAATGGTTCTCTTCTTGCGGCTACAAATC
GACTGTTGTCTACCGATTATCAAAATATTTTGGTCGATAAACGTGGAGAGAAAAAAAATG
TTGGCTTCATTCAGTTGAATCGTCCAAAAGCACTTAATGCCCTTTGTGATGCTTTAATAA
GTGAATTGACTGTAGCTCTGAAAGACATGGAAAAAGATAAAGATATCGGTGCTGTTGTTA
TAACAGGATCTGAGAAAGCTTTCGCTGCCGGTGCTGATATAAAGGAAATGGCTGATGTTA
AATTTGCTCAAGCATTTGCAACCAACTTCTTGTCTCATTGGGATAGCGTGGCTAAATTTA
AGAAACCATTGATTGCTGCGGTCAACGGATACGCGCTTGGTGGTGGTTGTGAATTAGCCA
TGATGTGTGATATCATCTATTGTGGTGATAAAGCTAAATTTGGTCAACCTGAGATCGCAA
TCGGAGTAATTCCTGGAGCTGGTGGTACTCAAAGGTTACCAGCAGCCATTGGAAAGTCAA
GAGCAATGGAAATGGTTTTGACAGGAACACCAATTACTGCGCAAGAAGCTGAACATTGGG
GTTTGGTTAGTCGCATCTTCCCAGCGGACAAAGTTGTTGACGAAGCAATCAAACTCGGAG
AAAAGATCAGTTCACATTCTAAATTAGTTGCTATGATGGCAAAAGAATCTGTTAATTATT
CTTATGATACTACCTTATCTCAAGGACTTAAATCAGAATTAAGATTTTTCCATGCTGCCT
TTGGAACACACGACAAAATGGAAGGTATGAAAGCCTTTGTTGAGAAGCGTCCACCATCAT
TCAAAGATGAATAAATCAATTTCTTCCTAATCAAAAGTTGGTTAACTGAATGTTCCTCTA
AACTAATGAAATGTTTTACAATTAGTAGACAAAAAAGATTAACACAGCGAAAATTTTGTA
TTCGTAAGATCATTTGTTTGTTATCGATACTTGTTTCTACGGTAAATTAAATATTTAATT
TACAATGAAACAAGTATCGATAACAAACAAATGATCTTACG
>SRR341928_contig_187
AAATATCATCCAGATAAAAATCCAAATGAAGGAGAAAGATTCAAGGCAATTAGTCAAGCC
TACGAGGTTCTTAGTGACCAAGAAAAACGTAGATTATACGACGAATATGGTGAGAAAGCT
ATTAAAGAAGGAGGACATAGTGGCTCTTCTCCTATGGACTTATTCGAAATGTTCTTTGGT
ATGGGTGGAAGTAGACAACGACATCAAGGTCCTAAAAAGGGTAGAGACTGTGTATATCAA
TTAGCTGTTTCTTTGGAACAATTATATAATGGTACAACCAGGAAATTATCCATCAATAAA
AAAGTTATCTGCGATAAATGTGCTGGTAGAGGATCAAGTGATCCTAAAAAAGGTTATGAA
ACATGTGAAAAATGTCATGGTTCTGGTAGACAGGTTAGAGTGCAAGCAATGGGTCCTAAT
ATTGTTCAGCAAGTACAAACTATATGTCATACTTGTTCGGGGGCTGGTGAAATATTAAAT
CCAAAAGATAAATGTAAATCTTGTGATGGTCAAAGATACGTGAAAGCAAAAAAGATTATT
GAGGTTCACATTGATAAAGGTATGGAAGATGGTCAAAGGTTAGTTTTCTCTGGAGAAGGT
GATATGGAACCAGGAATCGACCAACCTGGTGATCTAATTGTAATCATAGATGAACAAGAG
CATTCAACGTTCAAGAGATCTCGCTCTTCGAGTGATGATCTCATTATGGTACTTGAAATT
TCATTAACTGAGGCTCTTTGTGGAATGCAAAAGGGAATCAAAACCTTGGATGATAGAACC
CTCGTTATCACATCTTTACCTGGAGAAGTAATTAAACATGGGGCAATTAAATGTATCATG
AGTGAGGGTATGCCTCATTGGAAGAATCCATATGAAAAGGGGCGACTCATTATTCAATTT
AATGTAAAATTCCCTGAGAAATTAGATCCATCCCTAGTACCTCAGTTAGAACCTCTACTT
CCACCTCGACCCGTTGTTAACCTTCCTACAGGTGATCTGGTCGAAGATGTAACTTTAATG
GACTTGGATCTTGAACGGGACAGTCAAATGAGAAGTGAACGACGGCAGCAATATTATGAT
GAAGATGAAGGTGGACCTGGTGGTCATGGTGGTTCTGGAGTTCAATGTGCAACTCACTGA
TTTACTAAC
>SRR341928_contig_188
TGAAAAATCATCAATCAACAATCAACAAGAAATCAACAGAGTCCTTTTAATTTGGTCAGG
CTGGTTAACTGTAATCTAGATTGTAATTATTTGTTTTTCTTTTCTCGTGGTGATCAACAT
ACACAATCATTCAATGTTCAAGGTTTTTGATTAATCCGTTAACTAGTTACAAAAACAATA
ACATACACGCACTCACACACACACACACACACTAGTTAACTACAAACCCGAATCCAATTA
ATCTTAACTAATGTAATTTTATCAAAAGGATGGCGCCTATTGAAAAAGACTCACAACTAA
TTACAATCTAATCAAATTCAGGACTGTAACAACTTCTCCCTTTTTCCATCAATCACACTG
TTAATTAATTATCACGTGATTTATAAATAATTAACATCTAAATCAATTCATATACACACA
CACATCCAACCATATAAATATAAATACACACACACTCACAAATACATTCATACAAAGACC
ACACTCACCTAAACACCTACAGAAGCAGCAATTATTACAACTACATAATCATCATAATCA
AGCATCACCATCATCATTATTTTCAACAACAATATCAGCAAGTTTAATAATAACAACAAC
AATTAACACCATAAAGTTTGATTTATGTTTGAGATTGGTTACTGCTTATCCACTAGTTGA
ATTGTCCTTCAATTAACCAAACCAATTTTAAAAATCAACAATATCTTCAAGAACCTCAAC
AATTTAACAACAAGAACCAACAATCAACAACAACAGCAATAGATTGAGTCAATATTTATA
TCTCCTAATCTTAATTTAGGAAAAAATTAACCGATCACACAAAAATCACACACTAATTGT
TATAAAATATGAGTATCAATTGGTCAGT
>SRR341928_contig_189
CCAGATTTTAGAATTTGTCACTTTTAAATTGATTTTATTTCCTTATGAACCTTTAATTGT
GATTAAATCTAATTGAATTTATTTTAATCGTGTCGAAATCTAGATGACCAATATGATTAA
AAGCGATTCCAATACTCATGGGCCTTTGATGCTCATCACTGGAACTGACAGATTTTATAT
CCATCCAATTGGTAATGATACCGAGCTAATGGTTGTTGATAGGATCTCTCATAATGTAGG
TCTTGAGACTAATACTGGACAATTAAATGTCGAAGGGATGTTTAGCCGACAGATTCAAGG
TATTCTTGGGATAGTTAATCTTCTTGCTGGTCCTTATTTGGTTGTTATCACTCGATCGGT
TAAAATTGGTGAAATTTACAATCAACCAGTTTATCGGATTGAAGATACTGATGTTATCTC
TTACACTCGTAATACCCTCCATTTAACTGAGGAACAGGTTAATTATAATAATTCTTACCT
TAATATGGTTAAATGTGTCCTCCAAACTCCGTATTTTTATTTCTCGTACTCTTACGATCT
CACCCATTCTCTTCAACGATTGTACAATTTTGGACCAGATTTCATCAAAACCTCTTTGTT
TGAAAGAGCTGAGCAAAAGTTTCTATGGAATCACCATTTGATGAAACCTCTTCTCATTCA
ACCGGAGCTTTCTAAATATTGTTTACCCTTGATGCATGGATTTATCAATATAAGTTCGGT
TGTTCTGAATAGGAAAGTTTTCCATTGGATTGTTATTTCACGACGAAGTAACCACAGAGC
TGGAACTCGATTATTCTGTCGTGGTGCTGATCTCCAGGGGAATGTTGCTAATTTCGTTGA
AACGGAACAGATCGTTGAATGGGAAAACAATCGTGGAAGTCATGTTCAAATTCGTGGCTC
TATACCATTGGTATGGCAACAATATCCAAACCTACGATACAAACCTCAACCTGTAATTGT
TTCCAATCAAATGCAACAAGAAGTAATCACAAAGCACATTGAAAGTCTTCTTATGACTTA
TGGTAAAACCGTTTTAGTCAATCTGATCGATTTAAAGGGAACCGAACTTGCCTTGGAGCG
AAATTTACGAGTTGCCTGTGAGAGTTTAAACAATCCTATGGTTCGATATGAGCATTTTGA
GTTCCATCGGGAATGTGGTAAAATGCGATGGGATCGACTTAATATTCTAATGGAACGATT
ATCCCAAGAGCAAAAAGAATTCGGTTATTTTCTCCTTCTCTCTGATGGAACCGTTCAATC
TCAACAAGAAGGAATTTTCCGTACCAATTGTATCGACAGTTTGGATCGAACCAATGTAGT
CCAAAGTTTAATCGCCAAGAAAAATTTGGCTGATCTTTTACTTCGCTTTGGAATCATCAG
TCATGGTGATCGTATCGAAGATCATACTACTCTTTACAGTTTATTTCGAAATGTTTGGGC
TGATAATGCTGATATTTGTAGCATTGAATACGCTGGAACGGGAGCTCTTAAAACTGATTA
CACTCGAACTGGAAAACGAACTCAAGTGGGTCTAATTCGTGATGGAATCAACTCTCTCAT
CAGATATTATAAGAATAATTTTACCGATGGATTCCGACAGGACGCTATCGATTTATTTCT
CGGGCGATATATGATCAATGAAAACGAGGGTAAATCTTCACCAAGTCCATTGAAAGCGAG
AAAAGATTGGAAATATTTAGCATTACCATGTATGTTCCTTGGGTCAACTGCTATGTTTTT
CTTTAGTCTATTCATTCCAACTGAACATTCAACAATCACCTTGATGTACCTGCTATTTTG
GGCGACAATGATTGCTCTAAGTGCGACCGTAATTGTTTTCTATGGGACTGAGTTTGTTGA
CGTTCCGAGATTATGTCCAATTAAACGAAACGAAGCAAACAATTGACTAGAGATTGCGTG
ACAATTAACACCAAGGGTGGAAACGTAATCATCTTGATCAATGTGAAAAAGCAAAAGATG
AAACCAAATGATAAAAATGATTGAATTGACATTCAAAGTTATATAATTTATAAAATAAAT
T
>SRR341928_contig_190
GCTGTTGTTAATTGTTACGATTTCTGAATAATATTGAATTTATTTCACATGTATGATTAC
GGGATAAAAAAATCGATACTTTATAAATTTAAATCCGTTGGATTTGCTTCATTTTTGTAA
ATTTACAAAGAAAACCACTTTGGTCCATCATAATTTTTGATAAATAGTAACCAATTTGAT
TGTAATTAAAACTGTAATCAACGTAGTGATTGACTTGAAAAAGGTGATAGAGTTGAAGAC
ATGCTTGAATAAGCGGCATCACTGCTGATTTCGGTAACATCGGGTTCTACTTTATTCATT
TTTAATTCTTGCAATGTCAGCATCAATTTAGTTGATTCATCACCTTTTGGATAAGCAAGT
TGCTCTCCAACATCATAAATGTAAACTTTTCCATTGTCATCGCCGATTGCTAATTGATTA
CCCGATGGTGTCCACATTACTCGATTAAGTGCTGGACTACCATCGAGAGCGACTGTCGCT
GTTGGAAGTTCAGTGTCATTATTGAGATTCCAAACATCGATTCGTCCCATTCCGTCAACG
GTGGCAAATAGAGCGGGATGAACGGGTGACCATCGAACATCGTAAACATAATCACAATTA
TCTTCAAAGGAGTATAATGGTTTACCAGTTTTATCTTTCATACTCCAAAGTTTAACTGTC
CAATCAATTGACGATGTCAAATATAGATGGGAAAAGTCAATTTGAGTATTTACAGAATGA
CAGTCGACATTTGTTACTGGACCTTGGTGACCTTCGTAAATGTCAAGAATTCCAGCTTTT
GACCCGTGTCGACATGCGGTGTAAACGGCACCTTCTTCACTGCCGAGAATAAAATTATTA
TAATCACCGTAAGGGAATGAAATTGATGTTACAGCGACCGGTTTGGCTTGTTTTTGTTGA
CTCAATTCCATGGTGTCTTGAGGTGATGAAAGCATATCTAAACTCCATGAACAAAGTTTA
CCATCGGTTGAAACGGTAATCAAATTATGAGCATTTTGTGTGCCAACAACTTGAATACAA
TAAATAGGATGAGTGTGAGCTGATGCTGAAAGTGGACTTCGTTGGATTGGTGTTCGTTTG
TTAACTCGATTATCCCAAAGTACAATTTGACCAGAATAAGTTCCACCGACAATCAGATTA
GGATGAAATTTAGCAAAACAAACTGACATTAAAGGCGATTGACAATGAAGTACATATTCA
GGTGTAGTTTTACGGAATTTCATGTTCCAGATAAGGCAAACACCATCAGGTTCTGTTGGA
GAGTCTTCATTGTTGTTGTATGAAACGGCCAATAGTTCAGGAAACTGAGCTGACCAATCG
AAACAAGTAACTGTACGATTTTTGGACCATCTTTCATCGTAGAAACATTTATTGAATGTA
AGACTAGCACCCGATTGATCCTCACTTTCCATATCCTCTTTTGCTCCGGTATAATCGATG
AATATGTCGGGTGACTCGTTCCAAAATAGCGCTTTTTCAACTATTCTAGTTGCACGGTCA
AAAAATTTGAGAAATTCTGGACTATTCATTATTTGAAGTTTCCTTTCCTCGGTTAATTCT
TTTTTCTCTTTAACGGGTTCCTTTATTTCTTCTCGAGTTTCACGTTCCAATGGAGTCTTG
GCAGGTTCAACCATTCCAACATTCGGTAATCCACTTCCTCCGGTTGAAACTTGACGAGAT
ACTTTTGGAAAAATGGTCGAATTCCCGTATTGCAGTGACGATCCTTCAGCATCCTCCTCA
TCGTGAGCGTATTTGTCATCATAGGTGAGCAC
>SRR341928_contig_191
CATGGAAGGCTGGTCAAAATTTCGATGGAGTTTCATTAAATGCGGTCAAGCGTCTTCTCG
GTGTCCCCTCGAGATCCAACAAAGCATCTAAAAGACCATTGAGATATATTCACCATCGTA
ATACGAATGATTTACCAGAAAGTTTCGATTCACGAACAAAATGGCCCAATTGTACTTCAT
TAACTACCATTCGAGATCAAGGTAACTGTGGATCATGTTGGGTTTTCTCAGCTATCGAAG
CCATGAGCGATCGTCTTTGTATCCATGGGTCAATTGATGTCCTTTTATCAACCCAACAAA
TGGTCACTTGTTATGGTGATGGTTGTCAAGGAGGTTGGCCTGAGAGTGTCTATGGTATTT
ACCAAGAAGAGGGTATTGTATCTGGAGGATTATATCAGGGTGGTGGATGTTCACCTTACA
CTTTACCACCTTGTGAGCATCATATTAAAGGACCTTTACCTACTTGTCCTGATACTTATC
TTCCCGCTCCCGAGTGTAAGAAGGAGTGTGTTGCCGGGTATGGGAAAACTTGGGAACAAG
ATAAGTATTACGGACAAGAACCTTATGCAGTCGGATCCGATCAGAAGCAAATCATGAAGG
AGATAATGACCAATGGTCCAGTTTCAGCTGATTTCACTGTTTATGCTGATTTTCCTAATT
ATAAATCGGGCGTTTACCAACGAACTACTTATGATTCCCTTGGTGGCCATGCAATCAAGA
TCATCGGTTGGGGTACCGAAAATGGTACAGATTATTGGTTGGTAGCCAATTCATGGAATG
ATTATTGGGGTGACAAAGGTTACTTCAAGATTCGACGAGGAAATAACGAATGTGGCATCG
AAGATGATGTTGTCGCTGGTTTACCAAAACTCTAATCTTTTTAAAATAAAATTTGAGAAT
TTTTCTTTGAATATAAATAATAACATTTCTTATTTTAATCCAATCTGAATACTAAAATTT
CATTGATATAATGATAATTGAATTTTTACAATTAATAAAATAAAAGCATACACACATACA
ACAACAAAAAAATCAAAAAAAAATCGGCTTATAAGGGAG
>SRR341928_contig_192
GTTCTTTTCTTTTCTATTTAGATTTCTTTTCTTTTTTGCAATTTCTCTTCATCAATTTGT
CACCTCATAAAAACAGCTATGTCTAAGAAAAAGGCTTCTGCTTACATGATATTCGTCAGT
GAATGGCAATCACGTTCTGGTGAGACAAACATCGACAAAGCAGTTAAAATGGCTGCGAAA
GATTGGGAAGCCCTAGATGATCGGGCTAAAGAAGAGTATAAGCTTGAAGCTAAAATAAGA
AATAGCGGGCTAAGAGGAAGAGTTTTAGATATATTACCACCTGCTCAACAAGAAATTAAA
GAGAGAATTGGTAAAAAAGAAGCTGGTATCGACGATGCGACTCGTATGACCATGATTGAA
GATTTTTGTTCCCGGCCACTTGACGAAATTGTAAATACTGATTTCTACGTTGTCAATTTC
AATGTTGCCGTCAAGACCAAACAAAATGCCTACATTCCAATCGAGGTGGGTATCGTCAAA
TTTAGTCTTAAAGAGGGGATCCAAGATTCCTATCATGAATTCATCGATGGTGGTAAGACA
CCTATAGGTCATGGTTATGAGGTGAAAGAGCACATGGAGCGAGTCCATAAGTTACCTCTT
TATGATATTTCTGAGTACCCGGTTACGGAAATGGCGGCTACCGAGACTCAAGAGGAACAC
GTGGCCTCTTTAGAAAACTCGATTGCTGCCTTTAACGCTTTTGTCCAAGCCGAGCGATTG
CCTGTCCCAGAAGGTACAGACACGAAGAGGAAATATGTGCAACCCTTATTCACCTTACCT
GATCTCGATGGTCTTGGTCTGACTCAAACCTCTGGATGTCTTAAAAGAATGGCCACCGAA
GTAGAACAAGTTGGTTTCTACGAAAACTATGAGGTATTGGATCTAACATACCTCATGTTT
TGCTTGTATAAACGTGTTGTAGGTAAAGCTCGTCCGATGGCTCTTTGTATGGACGATTTC
TACCGTGTGATCCATTCATATGAGCCAAACACCAATTGCGAGTATCATGATACCACCGAT
ACTCCCCATTGTGCCCTGTCCCGATCTTATCGGTTCAGTTATGTGTTTCTTGATGTCCTA
ATCCCAGTCTTTCACATCGAAGTCACTCCTGCCCACAGGCCTAAGCCTAATCCAAAGGTT
GAGGAATGTTTTTTGGCACCGATGGAACCAAGGTACCAAGTGGCTTCATCTTCTCGATCA
AGAATCAATGGACGCAATTGGTCAGAATTATAATTTTTAAATTTCTCATTTTTTTTCCTA
CTTATTACTTTATCTTTTCATCAACTTTCATTTATAACAAACGACATAATCAACCTGACC
CTATTTAATTAATCATTAGACGACAAATTGGAGATAATTTCTTTTTCGATTATAAAAATA

>SRR341928_contig_193
TTCGAGAATTTCGGCAACATTTTCTTCGAGGGTCTTTGATGGACTGAATCCTGGTAATTT
GACTTGGGCAAGAGCGTTTTTAACTGCAGCGTTAACAGCGTCTTCCAAAGTGGCTGATGG
GTCTACTTTAGATCCAGCGATTGAAGCGTCAACCCAGGCGACAACATCGTCGTCAACGGA
CTTGTTGACATCGAATCCAGCGACTTTGATGTTCTTAAGAGCAGCAAGAAGATTGTCGAC
AATTTGCTTTTGGATGTTTTCTTTTGGGATCCATGATGGGAAGGGAATTGAGTTTAAGAA
ATCGGCAACAACAACGTTGGCGTTTTCAGCGACGGTCTTGGTTTCATCGAAGTTTTGGAT
TTTGAGTGATCGGATGTATGATTCAAGAGCGTTAACAAGGTTGTCTTTGATGGTAGCATC
GGGTTTCCAGCCTGGGAAGACACCAGATTCCAAAGGTTTGTCAACAACGGTCAACACGTT
TTTCTCGAGTGAAGCTGATGCATCCCAATCGGGAATGTTTTTCTCAACATTCTTGACTAA
TCCTTCGACAAAGTTGACGATGGCTTGGACAAATGGGCTTGGTTCTTTGATGGCCTTAGC
GTTAATTGCTGAGACACAGAAAAGGGCGATCAAGGCGAGTGAGAATTTCATTTTG
>SRR341928_contig_194
TCATCCATTGGTATCATTACTCTTTGTGTACGAGCCATAGGAATGCCTGAATCAGCAGAG
AAGATATTGGATGTTGATAATCGCCATTTAATTGTTATGATCGCTGCTTCAATTCTTTTA
CTGATCATCTCTTTCCTTGGTTGTTGGGGTGCTCTAAGAGAAAACAATTGTATGCTCATT
TCCTATGGTATTCTACTTCTCATCATTATCGCCATTGAAGTTGCTGTTGGAACCCTTGCC
TTCCTTTATAGTAACAAGGTAGAAGAAATGGCTTACAAGGGAATGCGTAAATACATTGAT
GAATATCAATGGGACTCTGATAATTCAACAACCAACAAGATTATTGATGATTTACAAAAG
AATGTTAAATGCTGTGGAGCCTACAATTATACCGATTATGAGAGCCAATTTGGTGACAAA
CTTCCCTTATCTTGTTGTGGAAAACTCAAATCTAAATCAGCCATTAATCTATCAATGTCT
ACCCCTGGATCTACATCTTCGGGTTCAGCTGCAGTATTTGATGGATACTCATCTCCTTTT
ACTGGAGTTACCAACAATGAAACTTGCAGCTCTGCTGATGCTTTCAAAGATGGATGTGCT
CACAAGCTTTGGGACTTGATGATTAAATACTATGGTCCAATCGGTGGTATCCTCATCGGT
GTAGCTGTTATTCAATTGCTTGGTTTCATATTATCATGTGCATTTGCTCACAGTATCAAG
AAAGATTATGAAGTAGTTTAATCAACAATCAACAGTAAACACTTGTATTCAACTTTTTTC
CATCTATTTTCATTGTCTTTCTCTGTCTCTTCTTATTGTTTCCTTTTTCATCAACCTCTT
TGATTTCCTTAAACTCTCCCACCTTTGCTATTTTATCTTTCTCTCCCTCTTTAAATGATC
TGCTTCATAATCAACTTTTCACTATAAGCATTTAATCATCACCTCTCTAAGAAGCTAAAA
AGCAATAGCGAGCAATGTTAACCACAAAATTGGTCATTCGAATTCCCCCTTTTTCTTAAC
TAAATTCAACACCAGAGAAAAAATTCTTGACCTTTCATATCTACCTTTCAATTTAATCTC
TGACTTTAGGCTATGATTAAAACCTCTTTAAAGCACAAAGGCTCAATCACCATTGGAAGA
TAATTATCTGGATTAAACGAATGGAACAATTAACCACCACTACGCGCACACAACAAAAAA
AAATCAGACCAAAGGAGAAAATCTCAGAGAACCAGAATGGAAAAAGAAAATGAATTTTCT
TCATTACTTGTTGACAATTGATCGTAAACAATTTATCTTGATTGTCTCATTACAATGTAT
TGGTGTCTGCTGGTAGTAGAGAGAAGATCAATTTAGGATGACAAAGATTTTCTTTCTACT
ACCAGCAGACACCAAT
>SRR341928_contig_195
AGACAGAAGCGTAATTGCTCGACGGCCCCCGAGCCTCGACTAGCGACCTCGTCGAGAGAA
ACGGTGACATTGGAAGTTACATTTTCTGGTCTCTGTTTGTTTATTTGCGATTCGTTTAAT
TAAATCACAAATTAATTAATCAATTGTTTTTCCTTCTTTAATTGTTGTTAAATATTATAA
TCATCTACAATGCTTTCAGTTGTTAGTCGCCCCGTCAATTTCTCCTCTCTCATCAAGGCA
ACAACTCAAGCTGTTGCAGTGAAATCTGTTGGTCCGGCTGTTCTTTGTAATCATGAAAAT
ACTTATGTACCTGAGAACTCAAATCGATGGTCAATTTCATC
>SRR341928_contig_196
CTGTGATGAAATGCGATCATATCAAAGTTTTTCTCTTCAATTTTCTTACCTTTATCCATC
ATCACCTGTCATTGTTTGCAAGTTGATGATGAGACATTTTGATTTTTGTTTATGCTTCAT
TGTGAATCTTTTGTAATTTTTAAAGGTTTCATGATCGGTTGATTGTTCTGGTGATTGGAA
GGGTAATATTATTAATAGATCAGTTGTTAATGGTTGTATTTTTCTTTGTCTGGGGGTGGG
TTTTAATGGGTATTGTTATTGTTGGACAAAAGATTATGACTTAAAAATGAGTTGTTCTTT
TTTTAAATTAAGAACAATTTATTTTTTGTCAATCATGGAAATAGTAAACATGACCAAAAG
TGTTTTGATTGGTGTTAATTGTGTGTAAGTTTTTGTTTTTCTTTTCGCTTCTCTTGCTGA
TTTTAAACGTCCATATGGAAATCAAAGTAGGACTGGTCAAAGTTTTGGACACGAACGTAA
CCATCTTCTCCTCCACTGGCATAACTTTTACCGTCTGGATGGAAGGCTAAAGAGTTGATG
GGACCGAAATGACCTTTAACACGAGCAAATTCCTCTTCGAAGATCAAATGGAAAAATCTG
GCCTCAAATTTTCCCGCTCGAGCGGCGGTTGTTGTGACGTCCATTGCTTCTTGACCACCA
CCAACAACAACATGATCACGAATTGGAGAAATTGCTGCAGAATTAACTGGACGTTCAGTC
CTGTAAGTTTTAAGATGTTCTAATGTTTCTGTATCAAATATCTTAGATGTTGTATCCTTA
CTAGCGGTAATTAACATGGTTTGATCATTATTGTATTGCATGTCATTAATTTGTCCCCGG
TGTACTTCAGGAACTTCTTGTAAGGAAGATGTAGTTGTCCTAAGATCCCATTTAATAATA
GTACCATTTTCGTGACCAGTGATGATACTTTCATCCAAAGGTCCCCACAAAGCTGCTGTA
GGCTTAGAAACACCCATATCAGCGATAGAGAAAACATATGAGTTACCTTTAAATTGATCT
GGATCATTTATATCGAGAATTCTTAATTGAGAAGGTAAATTCATAGTTTTATCGGTAGTG
AAGAAAATCTGTTTTCCAGAATTAGAGAAACCAACAACACGAATACCATTTTTAGAAGCA
AATTTGCTCAATACTTTTCCATACTCTAAATCCCAAAGATTAAGACTATTGTCTCCAGAA
CCGGTGACAACTTTAGTAGAATCCCAATTACAATCAATAGTCCAGACGACACCAGCGTGT
CCATCTAATGTACCAAGTCTTTCACCATTAACAGAATACCAAACATTTGGATTAGCATCT
TTGGCACAACTAAACAATAAATCACCATCATGATTATATTTGATTTGTGTGATAGCTCTC
TCATGTCCCTGTAAAGCTAAAGGTTTCATTTCTAAAGGTAGCAAAGTAATCAAAGCACTT
GAATAAACAAAGAAAATAAATTAATTGGAAAAATCTAATTGATTTAAATTAATTAAGAAT
TAAGATAAATACAAGAGAAGAAAAAATTTTCGGATTAATGTGTTGG
>SRR341928_contig_197
TAATAATAATAATAATAATAGTCAATGTAATTTCAATTTACCCGGAGGTAAAAGAGGAGG
AATGATTGTTAACAATGCGATAAATTTTCCAATCCAATTTACCAATTGTAATCAGATTAA
TCCAGTAACCAATAGTTGTATATCAACATGTTCATCTTCCTCATCAACTACTGGTGGTTG
TGGTAATAATACAAATTATCCAGATTTGTCTGATATTCCACCTCCTTTACCACCCAAAAA
GAAACTGTCCAGTGATCTAATTAAGATTGCACCTAAGCGACCATCCCTAGTTAATCAAAA
TTCAACTGAATTTAATCAACCCGATTCATCATCTAAACCAACAACAGCATTTAACTGTCA
CTCTCACCATGCGATGTCACTTGAATCATTTTCTAATTTAATGATCTCCGATTGTAATGA
TTTACTAACATTAACCAGTTCGACTGGTCAAGATACTTCTCACCATGACTATCACACCCA
AATACCCGATATTGATGATTCTAGTCAAAAAGTTTACTCATCTCGAACCTCAAAAACAAC
AACTCGTACAATTATCCAACAACAATCAGACAGACCGGCCATTAATGTTATCCGTGACTC
AATGTCCAGCAAAGATGGACAATCAATCAACAATGAAGATCTATTTCCACTTCCCAGTGA
GCTTTTAATAAATACTGATATATATGATTACGCCAGTGGGCAATCATCACCACCTGAATT
ACCAGTTAAATTGCGACGTCGAAATCAACAGCAACAACAATTAACCATTACAACTGATGA
AATAGTTCGTCCTCCTTCCCAATATGATAACATTTCGGACTTTGATTCAACCTCAATATC
AACACCCACCTCAACCAATAATAACAGTGTTTATAAATATGATTGGTCAGCATCAACTTG
GCAATCAACTAATCATTCAATTTCCTGTCCATTGCATTTATCCCGTCAAGCTGAGTCAAT
GTCATCCAATGGCGGTCATTCAACAAACTCCAATTATGGTATCGATGAAGATGATGATAA
TTATGGCGGTGATCATCATCTTTATGAAGATTTCACCAAACCACCCCCATTACCCCCCAA
GCAACGTAACATAATGACCTACATGACCATGTTAAACAACGGGAAAACATATGATGGACC
AAATGATGCCGTTCTTAACATTTATCGACATTCGGTTCACACTTATCATTTAATCAATTC
AGCGAGTAAACTTTACTCATGGCAACAATTAGAGTCAACCTTTAATTCACAGATGAAGAA
AATTTCTTCCACCACAATTGAATCAGATGATTCAATCCCATCCCTTGAATCAAATACGGA
AACATCATCATCAGCGGCCAACATTTCATATGAACGGATTTCAACCTCTGATCATGAAGA
TAAACCACCAAGTCTACCACCTAAAGCTAAATCACAGATTCACCTTCAACAACAACAATT
AATCTCTCAACAACATCATTACAACCATAATCTCAACCACTACCAACAACAGTTTATCCT
ACCGCCACCACCACCACTACATGAACTTCAACAATTAACACAATTTGGTGATAATCAACA
GATAAAATCACAATTTCCTGAATCTCAGCAAGTTAATGAAAACTCAATCGGAAATCTTCA
AATCGATGATACTGAATTCCATGAATTAGAGCTACCACCACCACCACCTCCACCACCACT
GCTACCAGAACTTAAGCCACCTCCATCATCACCACCTAAAACAAGTTCAACAGTAGTTCC
GTCATCTCAAAGTGGTGTCAGTTCACAATCGGAATCAATAAGGACTACCGATGAATGTTC
AGGACCACTGGATGAAATCGATGTGTCCCCTTACCTAGTCTACAAAAATCCCGATGACGA
TGGACCCGAAATTAGAGGAGGAATCGTGGATGTACTTATCGTTAAAGCCACCGAAGTTTC
CAAAAATGATTTCCTCTTTCAAGAAGCATTTCTTACTACTTATCGAACCTTCATTAACCC
TATGGAATTAATTAACAAATTAATCTACCGTCATAACAAATTTACCAATTGTACTGATTC
AAAACAACGAGCAGCCAAAAATTCATTTGCACTTTTGGTTCGGGTTGTTGACGATTTATG
TGTTAGCGATTGTAGTGATCTACTAATGCAAACCTTATTGGAGTTTATCTATTCCTTGGT
GATTAAAGGTGATCTTGCTTTTGCTCGAGTTCTTCGTGGTAAAGTTATCGAAAAGTTTGA
TAATCGACGAAATGGTGGACTGGTAGTTACAAATCAGATACTTCTTCCATCCATTAATGT
ATCAGCTAAACATTTAACTTTACATAGCTTTAAATCGGAAATTGTGGCCGAACAAATGAC
CTTAGTGGACGCTGGACTTTTTCAGAAGGTGGAAGTAGCTGAATATCTACTTTGGGCCAG
AGAACAGAAAGAGGAACTAATACCAAATTTAAATAAGTTTACCGAACATTTTAACAAAAT
GTCCTATTGGGCTCGATCTCGAATAGTGGAAATTGAAGATCCTAAAGAAAGGGAGAAATT
AGTTACCAAATTTATCAAAATAATGAAGCACCTTCGAAAGATGAACAATTTCAATTCTTA
CTTGGCTCTACTTTCCGCCCTCGATTCTGGTCCCGTTAGACGATTGGAATGGCCTAAAAG
TATCACTGAATCGCTTAAGGATCTATGTTCCCTCATCGATTCATCTTCCTCTTTTCGAGC
CTATCGTCAAGCACTTGCAGAAACTCAGCCACCCTGTATACCTTATATTGGACTTATTTT
ACAAGATTTGACATTTGTTCATATTGGAAACTCTGATTTCCTCTCTGATTCAGCCGGAAA
CAATATTAATTTTGCTAAACGTTGGCAAATATTTAACATCTTGGACCAAATGAGAAGATT
TAAAAACAGTCATTATCCATTCAAGAAAAATGAACAAGTTTTAACGTTTTTCAATGATTT
TGATAACTTCTTATGCGAGGAAGCAATTTGGCAAATATCGGAAACAATTAAGCCTCGAAT
CAACGGCAGTTCAAATGTTAATTCATCACCAGAAAAATCAACAACCTCAACAAGTACCAA
AAAATGAGACAAATGAGCTTTTTTTTACTTCCATAGTCCTGATATTATGCATATTGACCA
TTGTCCACTCTCACCTTGATCCTGTTGTTGTTGCTGTGTGTGAATATGTGTAGATAGTTG
ATACAATAATCCTTTTGTATTCGGACGCTCTCTCTCTCCCTGTATATCTTGATCATGGAA
ATGATTTAAAATTAGTCATAGAAACACAACAATCATAACGCACTAATTGCAATCAACACT
TGAAAGACAAATTCTGAAGCAAAACCAAAACAATTAGTCGACTCACCTTTAATTGTACAC
ACTAATTACCTAATTATTATTATTATTATTATATATCATGACCACCAAATAACTGGACAA
GACCATAAAGATTTTAATGAAGACGA
>SRR341928_contig_198
TTTACCTTTACCTTTACCTTTACTTTTACCTTTACTTTTACTTTTACTTTTACTTTTAGA
ATGTCGCAAGAACTGTTAACCGTTGCCGCCAAGCAACTATTGACAGATAGGGACTCTAAT
TTAGTTAGAGCGATTGATGAGAACCTGACTAGACAGTTCAGGGAAGCTCATGGGGTAGTA
CCAAACCGGCCTAAGGTAACGTTGAACATTCAACTAACTACGGATGAAAAGGAAAACTTA
ACGGCTTATTTCCCGGAATTCGAAATTTCTTACGCGCAAACGACGTTGTATTCACATGGA
TACGCTGCCGCTAGTCGCAAAATGGAATTGGAAATTCTATTGAATCGAGGAGCGTCGGGC
ACGAAACCTGTATTGGACATCGGAGGAAACTGGGCAGATCACTTAATTAAGAATCGCCCT
CATATTCACTCGTGCTGTCCAATATTAGATTTTAGAGACTCAGCTAGGTTTATGGAGAGA
ACCGAACTGGTGGAGCGAGTGCACGCAAGTGCTATGAAGTTTAAATCTCCTGAAATGCTA
GAAAAGACGGCTATTTACAAATATTACAAAGACGGTGATAAACAACAAATCTTTTGTAAA
AATAAAGCCGAAGATTGCAAACATCAGGCAACTTATGGAATTGCTTTGCATTCCGTTTAC
GATATTCCTTTTGATAACTTGGCAAAAATCATGCATGTACATGGTCTAAAGTCACTTCAT
GGGACTTTCATCTTTTTCCCTGCACTTCTTACTGAAGTAGCAGATGGTGTTCCACTCGAA
TCTAAGGAACTCAAAGTCGTGGCCATAAAAAATGTTAAAAATAACACAATTGAATTTTGT
TTCAAATCTGATTACTCTAACGCCTACTGTCACGATCTTAAAAATTACATGCAATACGTC
ACGAGAACCTTTTGTGTATACCGTGCAAATTTTTATTATTATGAACTTATGGAAAATCGC
GGTGGGATCCAATTTTTTAAAATGTTACACTGTCCAATGTTACCCACGCGCCCTATTTGT
ACACAATCGAAGTACGTTTGGATGGGGAATGATGAAATTTACGCTGTTAAAGTTTACGAG
TATGGTAGATTAACCGAAAAACTTGCAAAAACAGACCCTGTCCGTGAAATCAAAACTGAC
TACGTGTTTGTTAACAAAAAAACTTATGAAAGGTCTTTAGAATACTCACTTGGAATTACC
AAAGAAGGTTCGGCCTTGTTTGAATCAATTTACTCTTATATGCGTTCAATAAACAACCGC
ATTATTGTTTCCGGAATCAATGTGACCACCCCTGATCGTATTGATACTGAAGTTTTGTAC
AAAATAGCTGTTGCCGTATACTGTCATACAATCTTTTTGAAGTATGCTGCCAACCAAACT
CGTGATAGACTTGAGCAACACATTAAAAATTATTTTTCTACGTTAAAAGCAAGTATGTTT
ACACTTGTCAAAACATGGGCTAAAGAAGTCATCGGTTTACCTGGTGACCGTTTTCACGAA
ATGGCGATCGGACCATTTAGGTCTATGTTAATCAGAAATCTCGAAGTGTACAAAAATAAG
CCAGAGTATAATATGCAAGATTTTTATATTCGCTTTGAAGACTTCGTATTTCAAGCGCTG
TGGAAAGATCGCGAGAAATGGAGAAAGACCCGAGAAATCGCAATGGAATCAATTTTAAAA
ATGTACAACGATCGTTTCTCCGAAATTGGAATGACCAAATCCTTGGTCATATTCCTTTCA
AAAAACATTTGTAAAATACCAGTTGCTGCTCGCAACAATTATTCCTCTCTTGTGCATAAA
ATCAATCAATTTATTACTGAGTACAACACTACAGCAGAGGATCAAATGCAATTGATAGAA
ATGAATGAAAATCCGGGAGCTTCTTTAATCAAACAACAACGACGAGAAGAGAAAATCGTC
GTTACCGAGTTTAATAACCCCATCACAATGAACGTCTCACCTGCGGTGGTTCCTGTTACC
GATGTAGTCGATTTATACAACGACAATCCGGTTAACACCTGTGATAATTTCTTGAATCCA
GGAACTCGTCCCGAAGTAATACCAAACAAAGAATGTGTCACACCAGGTGAACCCTTGCAA
AGACCTCTCCCGGAAGGTCCCAGGGTAATCACGAAGAAAAATAAACCAAGGATCAAAATT
CCGAAATGGTTTTCGAAGATGGCTTACTCACGCAAAGCAATGTCGGAATGTGCACCTAAA
TTGAAGGTCACACAAGAATACAAAACACTCAGTGACTTCGATGAGAAATCACACGTCTCC
GCTACCGACACTTTAGTCAGTGATAACGATGTCGTCGATCGAGTCGCACAATGGGTAGAT
GAAACCGTTGAAACCATCAAATCGACCGAACAACCCACTGATGAAAAAACTGAAACTTTG
TCCCAAATGAAATCAAAAATAAATCCACGCGAAATCAACTGGGCCGCGGAATCTACCGTC
GCCTCAACATCGTCTAAATCGGTTATATCAGAACTAGTCAGAATACCGGATCTCGGTTAC
GGTACACCCACTTCTACCGACGAATCAAAAAAACTCGTTGAAGAAGCAGAACCTACGGAA
CTCGAGGTCGAACCACAAATCCCGGTTCAAATTAAGAATCCGGAAATGATACAAGAAGAC
GATCGTGCACTTACAGAGTTTTTGAAATATCTCAACGCCGAACTCGAAGCTAATCTGGCT
GTCGGTATTAAACTTTGGAACAGTATTATCAGTGTACACACCGGTACTCCACAACTTTAC
AGTTTAGCGGGAGCTTACAATCAACATGAAGCTGCGATACTAGAACGAACATTCGATGGA
AGATATCGGCCTTATACACCTCAACTTAAAGCCATCGGTACCGCTTGTGGGGACTACGAT
GTAGTTTTTGACGGTAACGTTTTTAAATCATGTACATATACCCGTGAAGGTTTTGACGAT
TTTTACACCGTTAGATCCGACAACCAATTTTTACTCGTTTGGAAAGATACACGTCTTTTA
CAATGTGCTCATCTTCTCGAAAAAATCAATGAAAACATTCCGCAAGTCAACAATTTTTAT
AATACACGACTAGTCGAAGGTGTTCCCGGTTGCGGAAAAACTACAGAGATCATACGAAGG
GCTGGACCCAAAGATTTGATCCTAACAGTCGCACGGCGAACCAAAGACGAGATTCAAGAA
AAACTCAAGAAAAACGGCAGCAACACTGTCGTTCGTACCGTGGATTCATATCTCCTTAAT
GATAGAGGAGTTTATGAACGAGTTTTCTTAGATGAAGGTTTAATGATACACGCTGGACAA
GTAAACCTTATTGCTAATTATTCCAAATGTCGTGAACTTTTAATTTTTGGTGACAGAAAT
CAATTGAATTTTACATGTCGTGTTTCAAATTTTGAAGTGCGTCACCACGTCTTAAAAACT
TTTAACCATTATGAAATGAGAAATACAAGTTACAGATGTCCAAAAGATGTAGCTACTATA
TTCTCACCTGTTTACGAAGGTGGTTTTGAAACTACGAATCCGGTGGTTAAATCAATGACT
ACACAAGAGATCAGAAACATTTCTGATATCCCGAGGAATTTTGAAAAATATCTGGTCTTT
ACACAAGAAGAAAAGAAACAACTCTTGAACGCTGGCTACTCCGAAACCAATACGGTGCAT
GAATGCCAAGGAACGACTTACACTAGCGTAGCATTCGTTCGTTTAACGTTCAAATCTTTC
GAAATTTATTCAAAAATGAAATATATCCTCGTTGGGTTGACCCGTCATACCAAGAACCTA
ACGTATTTTTCTGTAAAACCCGCGGATGACACATGGACCGTAATCAACAAGATACGTGCT
GTCAGAGTCAGTGACATGCGAGAAACCGAAGCCGAATACGCATCCGTATTCAAAGGACTA
AGGACCATGGAAGTTGTACAAAGTGAGTTTTCGAAAACGTTGAGAGTTTGTGAAGGAGAC
GTGGGAATGTTGAGAAATTTGCAACTCGAGTCAGAATATTTTCATGAGTCTGACGGTGTA
AACGTTTTTCATTATCAAACTGTTTTAGAACCCAAAGAAACTGAGGTTCACAAAATTAAA
ACTGAAAAAGTCAAACGAGCTAATTTGAAAGCTCTGCAAGATTATTATGATAGTGTTCTC
CCTTACGCATCAACTGAATATACTGAACACGATGAATATCAAGTCCAGACCTCAGACCTG
ATAGTTTCTCTGGAGAATGTCAAATTTAACCTCGCTAGAGACGGTGAGAAGACTCAGAAA
ATAACCAAAGATGTCGCAGAGTACAGACCAGTTCTACGAACTGGTCAACCCAACAAAAGA
ACACCCGGTTTACGTCAAGCCGCTCTTGCGCTCATGAAAAGAAATTGTGACACACCGCGA
AACGCATTACCGGTCAACGTAAAAATACTGTTTCAAACCACACTAGAAAGCATGCGACGA
CTGTTTTTCCGTCACGATTCTGCCAGTATATTTGCTGAATACCAGTCGAACCCGGTTGCA
CTTACACGAGAGGGTATCGAAGAATGGTTATGTTCACAAGAACCTTCCAAACTCAAAAGA
ATCAACTTGGAAGAAGAACTCGTTAACATCAATAAAATTGTGGAATACCAAATGATGATC
AAAGGGCAGGCAAAGAACAAATTAGAACCAGCCGGTGTTTTCGAGTATCAAAGCCCTCAG
AACATAGTTTTCCATCAATCCAGCGTCAACGCTGTGTTTGGTCCAATGTTCAAAATTTTA
TATCAGAGGTTTGTACGCTTACTCAATCCCAATGTTTGTGTTATGTTACAAAAAAGTCTT
TTGGACCTTGAAAGGCACCTCAACACACACTTGCAACCCGACAAGAACTATCACAAATTG
GAAATTGATTTCTCGAAGTTCGACAAATCTCAAACTGAAATATGTTTTGAAATCGAAATG
GCTTTTTGGTCCCTTTTGGGCATGGATGAAGCTTTACATGATTTGTGGAAAATTGGACAC
TTTAACGTATCCGCAATGGATTTCCAGGCTGGTATAAAAGCTTACCTTCAATATCAAAGA
AAATCCGGAGATTCTGCGACAGCTTTTGGAAATACAATCATATCCATGGCTTCTGTAGCT
TACGCTTTTACAGGACCTGAAGTTACTGCCGCTTATTTTATAGGTGACGATTCTCTCATT
TTTCTTGAGAATAAGTCGTCATTCACCTCAATGCCTTCGACGTTAGTTAAAACCTTCAAC
TTAACATCAAAAATCCTGGAGATGAATACAGGTTATTTCTGCTCAATGTTTATCTTACAG
ACAACTGAAGGTTTCAAAGTAATCCCTGATCCTTTAAAAAGAATCGAAAAATTGGGAATG
ATTATATCAGTAAATGATGAAGAAGATTTGAGGCAAAGGTATGTAAGTTTTAAAGAACTT
ATGGAACCTTTAGCAGATGATCGTTTACACGAACCACTGATAAAGGCGATGAATGAAAGA
TATGGTCACAGTGGCTCTGCACTAGATGCCATATTAGCACTAAGATCTGCGGCTAGTGAC
TACCGCATTTTTGCGACCTTATATCAAAAGGTCGACAACTAAATATCTTCAATTTTTAAA
AGTTTTCATAAATAATTTCAAAATGTATCAAGATTATGAAAACAACATTAGTGTCATCGA
GGCCGAAGCCGACCACTGGTTTGATACAGTGGATTTAATAAGAACTTTAAATTTAATAAA
ACAACAAACTTTGTCAACTCACTCAGCACGGCTTCACTGCCATGGAATGTTGGGACAAGT
CTCAACTCAACCGTTTGCTGCCAACAGTCGCTTTCCCGCCGTCAGGCTTTTTATTCGCGA
AAGTGACCAACCCTGGTTAGGGTTATTTTCTCAATTAAGATCAGCTCTTTTACATAGTGA
AAGAACTTTAGAGACTGGACAAGCTGCTCATTCCGAGGCTCACCATCGTGCCAGTCATGA
CGCGTCGCGGGCTATAATCGGAGCTATCGATACGATGCTCCAAACAATAAGACACCGATA
TTCGTCTTACAATCGAACCGCTTTTGAGCAGCGGTACAATTTGACCTGGGTAGAAGATCA
ACCCAAAACTGAAGGACAGCCAACAAGGTCACCTGTCCGTAGTGGTGTTGTCACACCAAT
ACAACGTCCACCACCAGTGGTTCAATCTACCGGTGGTATTCAAAATATGCCTTTCATGGA
TACTCCTGAAAGGTCTTTAATTCGTCAAAGTCCACCACCACCTAATTATGGTGTGGTTGA
AGTTCCCGGCGTAAGTCGACCACAGCAGGAAGAACGCCGTACATCTGATACGGATCGCCA
AGATCAGCGGCCAAGAGCTCAATCCAACGCTCAGGGAAACTAGACCAGGAGGGAAGCTTT
CACCCCTCCGACATGGAAGTTGAAAGCACAACATCTGAAGATTCCTACGGTTCAACTATA
ACCGAAATTGGAAATTTATTCATTGATGACACCCTTGAAAAGTCGAATAGCCGACAAGGT
GAATCATCCACACGAAGTGATACATTTGATTACTTCAAAGTACTTAGAGGACTTCAAAGG
AAGTCGACAAATAAAGACGAGAAAGATTGATACTCGAGTAACGTCTTCATTTTTTTTTAG
AAAAACCTAAACTAAAATGAAGACGTTACTCGAGT
>SRR341928_contig_199
CGCCAATGTAAAGATTGAGATTGTAATAGAATCAGTTAACCATCTCAATTACTTATTTAA
CACCATCAATAGGATTTGATTGAGCAGTTGATTGTTTGGCCTTTTCTTGCATTGAGAATA
TACAAAATTAATATTCTCGAGTCAAAAAGATTGATTAGTTAATTGATGAGCCTTAATAAA
CTTATTGCCTGATCGCTTGATGATGATTAAAATTACCTAATTGGTAAATAATAGTTAAAT
AATTAAAAGAAAATCAATTGAATATAGTTAATTATATAGCAAAACAAAAAGTTATTGTTG
TTGATTAGAAGTTTTTTTTTTCCTTTGATTGTTCATAAGAAAAGCTCCTTAAAACTGCAC
TTGGTTAATGGTTTAAATTTTAAATGCTCTTCGATGTATTGACAAGGGCACCTCGAGGTT
GGACAATGTCTTGGACTGATCGGTACGAAGTCACTTCCGTCGGGATACATTGGTACGGTT
AAGATTGACCGAGAACGATTGTGATCACGAATCCACCGTTGACTATATCTTAATAATAAT
TTTTCACCGAATTTCTCTCGTTGGGAATATCTTGTTGGTGTATTACCGGTGACAATTATA
TCGGTTGCGTTAATGTCACTTCTCAAGTGATTTAAATTTGGTAAACTCGTTTGATTAGAT
CTCTCCTCATTAGCGATCATATCGTTGAGATATTTAATACAATAAGTACAATCAAAATAA
ACGAAAACCAGGTTAATTTTATGACAGGAGATTTTGCCTTTATCATCGACACCAATTAAA
ATATTATTCTTGTAGAAAATTTCATTTATCCGAGCGATACACTGTTCCAACAATCGAGTT
AATTTGCACTTAATCCACATTGAGAAGAAAACACCAAACGCATTAACAATTAGCCAAACA
ATTCCACCGGCGAATAACGGTAAACCTCGAGCTCCCGAAAAAAGTAGCGACAATAATATG
ACGAATCCAAGGGCCACCCAAATGACCATTACCCGTTTATAGAAAATAATATAGAGATTG
AAACGATAATCGTTTATCAAATTCTGCATCGATCCAACATAATCTTCAACAGTTAATTGT
AATGAGCTGGCCATCAATTCCTCTGGTACCAATTCGGGCTTAAAAGTGGCCGGAGTTAAC
CAAGCGCAATGGCTATTCAATGGTAATAGACTAACAATTACATCGCCATTATTGAAAGAC
TTTGATGGAGATCTGCTCATTTGTTTAAGGGGAATTGTTTGCATTCCTGAGGCTGGTTGA
TTGTCATTATTGCTTATGGTTGATGATGGTGATGAGGTTGAAGGTTGATTAGTTACAGAT
GAGAGAGAGCCAGGGTGAGCTTTATTGTTTGGTGAATCTTCAATGTCCAGTGATACTTGT
TTAAGATTATTGTTATTGACTCGAATTGGTGATGATGAATTGGTTATGGTTGATGTTGTT
GTTGTTGTTGTTGTTGATGATGTTGTTGATGGTGATGATGATGAGTTGGCTGTGGATTGG
GTT
>SRR341928_contig_200
AAATACACAACCCACTTTGATTATAACCTAAAGAAGTCGGGCATCAGGTACTCTAGTAGA
GAATCGAGGAGAGTGGAACCTCCTGTCAATCTTGGCTGGAAGTGGGAATCGTAATTTAGC
CTTGTGGAATTGCTTCACATTAGGTCGACGACACTTGGAGTTAGCGATAGAAATAATCTT
GATAATTTGAATAGTATCAGCTCGAGCTCGATGTCGAGCACCCATGTCACGATAGCATTG
GGTTACAGCGTCTGCGACTGAAACATCCCGATATTCTCGGTACATGTTGTGTGTTCCTGT
CCGTGAATTATATCTAAGCCAAATACCATAATTGCGAACTCGGTCATTAGATTTCTTTTC
CTGAACTTGCTTGATGTTGACGATTTCACCATTAGCCTTCTTGATCTTCTTTAGACGTTT
AAGGAAATACCAGAAACGAGACTTAGCAACAACATGGTCCGGAGCAAAGATTGACATACG
AAAGAGTTGAGGGCTTGGGTCTTGCTTAGATGGAATCTTTCGACCCACGATGATGTATTG
GCGGAGCTTTCCACTAACTTTCATTTTGATTTAAACTAAATTAAATTAAACAATTTAAAT
CAAAACTAATTAACAATAATAATTTAAAATCACTTTTTTATTCACTTTCATGAATTGATC
TCCAGAAGGAAACGGAAACAACAGA
>SRR341928_contig_201
TTTTCTTTCCTTTTCTTTTTCTCTTTTTCTCCGCACTTATTTTCCATTTTTTTTCCTCAT
CTAATTTTTATCTTTTCTTTTTCCATTTCTCTTTTTGTTCTTCCTCTCAATTTCCCTCTC
CACCCTCAACTCTACAGCTCCATCATCAATGTCCAAAACGAATCACCGGAATGACAGGGA
CAAAGATAAATATGAATCCCCAAACCCAAGGCGAGTTCATACCATCATGTCCCAGGAAGA
TGTGGCTGCCGGTAAAAAATCGTTTTGGCCTGAATTGGAAATCACAGGCACCGTGCGAAA
TTTAAGTCCAAATCTTTGGAGCCTTACCCATCTAACATCACTCTATCTCGACAATAACAA
TCTAAGCCGAATTCCATCTGACATTTGTAAACTTACCAACTTAATTCATTTGGATCTATC
AAACAACAAACTTCGTACGTTACCATCTGAACTTGGTGATCTTATTAAACTTCGGGAACT
ACTTTTAAATAATAACAGTTTACGAGTGTTACCATACGAACTTGGTAAATTATTCAAAAT
AGCTAATCTAGGACTTGACGGTAATCCTCTCACCCAGGAAATATTGGTCATCTACAAAGA
ACCGAATGGCGTTCAAAAGCTGTTGGAATATCTTCTTGACAACCTCGTTGTCAATCACAC
TCGTCCACCACAAAGACCATGGATAAGTTTAGGAACTCCAGATAGAAGTCGAACCACCTC
GATCTTTACTGTTATGTGTTATAATGTTCTATGTGACAAATATGCCACTAGACAAATGTA
CGGATATTGTCCCAAATGGGCGATGAAATGGGAGTACCGTCGTGGTAGTATTCTCAACGA
AATAAGAACCTACACCGCTGATATAATATCTCTCCAAGAATTGGAGACAGAACAATTCTA
CAACTACTTCTTACCTGAATTGAAACGTGATGGATATGATGGTATTTTCTCACCCAAATC
TCGAGCGAAAACAATGTCCGAAAATGAAAGGAAACACGTCGATGGATGCGCCATTTTCTA
CCGTACCAATAAATTTACTTTAATTAAGGAGCATCTTGTTGAATTCAATCAACTGGCCAT
GGCCAATGCTGAGGGTTCCGATGACATGTTAAATCGTGTGATGACAAAAGACAATATTGG
CTTAGCTGCGCTCCTTCAAACCAAGGAGGGCGCATTTGAACCAGGCCTATTTCCAGATCC
AACTCAAGCACAACATCCAATCCTTGTCTGCACAGCTCATATCCATTGGGATCCCGAATA
TTGTGATGTTAAATTGATTCAGACAATGATGCTTATGGCCGAGCTTCGACAAATCGTCGA
GGATTCAGCGATCGCTTTTAGACCTGGTGCATCTAAACCGGATGCTAACAATGTTCCCTT
AATTTTATGTGGTGATTTAAATTCTCTACCCAATTCCGGTGTTATTGAGTATCTATCAAA
TGGTCGTATCTCAGCGGATCATGCTGATTTTAAAGAATTGGGCTACAAGGATAGTCTCAA
AAAGTTAGGAAGTAGTAACTCGACCGTCGATAATAAAACCGAGTATCTCCACCCGTTCAA
AATAAGCCGGGCCTATCAAGACGACGTAATGCCCTACACCAATTACACGTTCGATTTCAA
AGGTGTTATCGACTATATTTTTTATAGTAAACAACATATGTCAGTTCTTGGACTTCTTGG
ACCTTTGGATGTCGAATGGTTCAAAGAGAATAAAGTTGTCGGTTGTCCCCATCCTCATGT
ACCTTCGGACCATTTCCCGTTGATCGTTGAATTCGAACTGACACCACCTTCTTCAAATCA
CATCCAACATTCGAATGGAATTCTACTGAGAAGATACTCTTGATTAAAAATATTCACTCC
TCTCAAGAAAGATTATCTTCTCAGTAGAATTCCAT
>SRR341928_contig_202
TATCGATTAATCCGTCCAGTTTAATAAAATTTATCAAGAAAAGTATTGACGTTATCGTGT
AGAGTTGATTCCGATGAATATCCTTCGAACTGAATTAACTTGAGAGCATTTATAGCAGCA
TTGACAACCACTTCTTCGGGTGAACTTTCCAAAACTCCTAAGTTTGCCTTCTCTGATTCT
TCATCGATAGAATTAGCGACAATTGTTTCGACGTTAACTCGAAGAGATTTAGAAATATCC
AAACCTCGAATGTTTAGTTTCATGATTGCGTCAATAATAATTTGAGAAACTAGAGCTGCT
TGTTCGTCGGGCAACCAGATAATAGGAATGTATTTGGGTATAACTTCAATAAGTTCGAAT
AGAGTTGAGTTTTGAGTTATTCCTGGATATGGGAGATCTTGATATCTACCGAACATGATG
ATTAATTCAACAACATTTTCTCTGTCACTTAGCTCAGGATTAAATTCAGGAATATCGCCC
TCGTGGAAATGTTGCTCGAATAGTTGGACTACATTGTATTCCAGTGGACTATCAATTTTC
CAGCCTTGAGTCGCAGTTTCAAAATGGTTGACAAACTCTTTAATGAACTGTTTTATATCA
TCAGGGTTACCAAATGGAGCGGCTCCAATGGTGGAAACACAGAAAACAACAATTAAGACA
AATGAGAAATTCATTTTGATTTTATAATATTTTATAATATTGATGATACACAATTGTACG
TTAATTATGATTTAAATGGTCTATAGAATGATCCTTT
>SRR341928_contig_203
TAGATGGCATTGGTACACAACATAAGCGCTCCCGTTGATTGTAAAGCGTAAATTCCGTAT
CTTGGAACAGCACAAAGTAACACAATCATTAAAAGCCACAAACAAAAGGCCATATTAAGC
AGTGTCGAACCATAATAACCCGCTAGCCGATACTTTCTCCCCCAACAGAAACCTTCGTCT
CCCTTTGATAAATATTCTAATATCGTTAAAATAGGATACGGAAGTCCCTTTTCCAGAGCA
CTTCGATATTCTTGTTTCATCTCGGTAGCACCGATCCAATAGAAACGCTCATTGTAATCA
ATATTTTCAGCATTTTTGTGATACAATTTTTTAGCTTTCAATGTTATATTGACACTTTTC
AGTCCGATGTAAACACCAACATCGGCAAATATTTTCTCCTTGGAAAATGCCTTATAAGCG
CTAGAAATTGACGTCTCGGCGATATGCCAACTCGAACCACAATGAGCAACGGTAATTGTA
CATCCAATGAACAACGATAAACTCACTATGATAAATGTTGAAATTTTCTCTTTACGTATT
CCAGGT
>SRR341928_contig_204
ATGATGATGATGACGACGACGACGATGATGATGATGACACTGAAGATGAAGAAACTGAAA
CTGAAAATGAAAGTGAAAAAGGAGTTGAAGACAAAAATGATTACGAGCAAGTTGATGATG
GAGATGATGATGTCAACGATGATAAAGAAGATGATGATAATGAATCAGCTGATAATGAAG
ATAATATCGACACCAATGGTACTAAAAGTGATCCCACCGTTAAATCACCAACCACCGCCA
ACAATAAAGATATTGAATCCATGAAGAAAGGATTGGATAAGCTAAAAGTTTCCGGAAATG
ATGAAAACAATACCAATAGTTGAACGGAAATTGTTGAAGTATTTTTTTTTATCATCACTA
AATCAAATTAAATTGTAAAAATCAACAACCACAAGCAACAACAACAACAATAGAGAA
>SRR341928_contig_205
CTGCTGTTTTAATATGGAGACCGTTGTGATTGTTGGATGGAGAAGCGATTTAATTGCTAA
TTTATTGATTGTTGATTGTTTTTCTATCCGTCCTTTAGAATGATTCATTGCAAAGACAAT
CTTGAGTCCAATGGCCGAAAATTTCGCAATTGGCACAATAAGATCTCTCCTGGTTCCGGA
TATTGTTATGCTTTGAATGGTTGGAACTTGAATTATCTAATGAACTAGTTTTTTGGGTTG
GACAATCTTCCGTTTCATGTTGGTCAAACATATCACAAATGTCACAGAAAACTCTTGGAG
GTTTGGGAAGGTGCCCGTTAATTGGCCTGATGCTGCCCGTTGAATCGTCAAATTCAGAGA
GACCCATTTCCTCGAGTGCCGATAGACGAGCTTTCATGTCATCGTTTTTCTTTTGCATGT
CAACGATAACCGAATTAAGAAAATCGATTTGACATTGGAATCCCTCTTTCTCCTCTTCGT
TGATACTATTGTTATTATGACCATTGGTCACCAGTTTCACTCTTTTGGTCACTGTTGATA
GATTTTCGCTTAAAGATGTTTCCAAAGTGGTTATCTTGGTGATTAGTTTCTCCTTTTCAT
TGTCCATCTTGGATTTCCATTTTTCTATGTTAGCTGCATTATCTTTCTTAATCTGTTCCA
ATAGATTATCTCTTTCGGTGATCATTTTATCTTTCTCTTCGAGTTTACCTTCCAATCGGC
GGCATTCGTCTTCAAATTCATTGAGAACTTCCTTATGACGGAATTGAACGATACGAATTT
CCTCCATTAATCCTTTTAGATCATAATTAAGTCTCTCATTTTCCGAGACAACTTCTTTAT
TCTCTGATTGAACCATTTCAATTGTTTTTCGTAATTCTTGAATCAAAGAGTCACCTTGAG
ATCGAGATTGATCAAATTTATTCTCAAGAGTTTTTCGGAAATCATCAAACTCTTTACGAG
ATGATTCCAATTGTTCCTTCAATTTACGAATTGTTTCCTCTCGTTCTTCTAGTCCACTTT
TACTGATGGTCACTTCTCTCTTCATTTTTAATTTCTCCTCTTCCAGTGATCTAATTTTCT
CTTTATAATCACTAATTTGTGATACAAGACTTTCCAATTCGGTATCAGCTTCAGCCTTTC
GTTTGACAACTGCCTCCAAATCAGCTGATTTTTCAATTTCTTTCCTTTTCATTTCGGTCA
ATTCTGTGGTTATTTTTCGTTTTTCTAAATCTTTATTGTGAAGTTGCTTCTTCAAATCAG
CAATAGTTTCCTCCAAATCCATAATCTCAGCTTGTTTAGATTTAAGATCGTCATTCATTT
GGATTAGATGATTCTTTTCTTCACCGGTTCGTTTCATCTGACCAGCAATTTGATCTTCAA
GAGCGCGAATCTCTCCCAATCGAGATTGACACTGATCTTCCAAATCTTTGAGAATCTTTT
TAATTCCTCCGATTTCACTATCTTTCTCTTCAACGGTTGAAGTTAATTTTGCATTTTCTT
CAGTCAAATTTCTATAATCCATTTCCAAACAATCTAATTTAGATTCAGTCTCTTTAATCT
TCTTATTCAATTCGTCAATGATGGCTGTCTTTTCCATAAGTTCATCATTAATCTGGGTTA
TTTGTTCACTATTGTCTCCACTTGATTTGAGTAATTCATCAATACGCTTCTCGTATGAAC
TAATTGTTTCCACTTTACGTTGAATCTCTTCAGTTAATTGAACCTCTTTGTTTACAAAAG
TCACTTCCTTGGCTTCTTTGTCTTGGATCATCTTCTTCATCCTAATCATTTCAGCATCGA
CCTCTTTTCGAGCTTCCTCTTCTCGCTCCAATTTATATCGCATAGAAGATAAATCCTCTT
CCAATTTTCTTCTCTCATTTTCACTTTTCTGTAATTTCTCAATCATCAAATTGAGTTGAC
CACTGTCATCACCGGTTCGCTTGAGAATCTCATCCATGTTATCTTGTAATTTCTTTGATT
CGTTATTCATTCGATGAAGATCATCTTTCATCTTTTCCATTTCATCTTCTCGTTTCTTTA
ATTTCAAATTGAGCTCATCAATTGTTTCCAAATAACGAGCTTGTCTCTGTTCAGCCAGGG
AAACATTCAATTCGAGCTCTTTAATCCTATGTTGCAAATTTTCCAATTCTTGCTTCTTAT
TTTCAAGAGTTCGCTCAGCTTGGAATACTTTTTCGTCCTTTTTAATAATCTCTTCTTGAA
GTTGGAACAATTCAACTTCATTGTCGTCCTCCTTGTGGACCGACTTTTGATTGTCGATTA
GTTTTGCCATTTCATCTCTCATCTCCATCTTAATAACCATTTCCTCTTCTAAACGGAATG
TCAACATTTCAGTCTTCTTTTTCTCTTCTTCTATTGTGACGAGTAATTGTTTATTAAGGG
CGTTGGTCTCTTCGAGTTTACGCCTCGTTTCTTCAATTTCCGAATCCTTGTCGACTAAAC
CTTTCTTTCTCTCATTAACAACTAATTCCAATTCTTCTTCCAACGATTTAACTCGAGTAG
ATAATTTTGCCATTTCAGCAGATTCCATATCTTTTTCTTTCAATAAATGGCTTATTTGAT
CTTCTTTCTCTTTCAATGTTTTGGCCAAAGCTGATGTAGATGATGACAAACTACTTCCTT
CCCTTTTTAGAGCCATCGATGTACTCGTTTTACTTGCAGACATACTTCCGCTCATTCCGA
ATCCCATTCTTGTTGACCGATGGGAGGTTGTACTGTTTATTGATGCCAAAGATTCTCGGC
TATCTCCCAATCCACTACGACGTGAGGTAGTTAAATTACTTGGACGTCTGACCATTGAAG
TAGAAGTTGTTGATGATGATGTTGTTGTTGTTGTTATTGTACGTGAGTTTCCATTAACCA
TATCTTTAGCGACCTTATTGAGTGGAGCAAACAGACCGTAGTTGGGTTGACAGTTGAAGT
ATCTTTTACCTGCAACTGAACCATCATTTTTACCTGATGCATCTGAAAGTTCAACACCAG
CCCAGTTACCAGAAGCGAAATCAGTTGAACCCAAGTAACGTAAGGTACCTCGCTTTAATC
CACTACTGGCATGAACCATGACTTTATCACCCACTTTAAGATTTGAGACAAGGGAAGATG
AGGTTCTTGATGATGTAAATGTGGTGTTGGCGGCACCAATTGTGGTGGGAGTCGTAGGTG
ATTTAAAGCCATCACTTATTGGAGATGGTGAGGTTACGGTAGAAGATGGTTTCTCTGAAG
GTGTTATCGGTTCCAGTGTTAAACGATGGGGGCGGACAAAAATACCATGATTGAGTTCAC
AGGTAAAATATTTGACACCGCTAACAGATCCATCGTTTTTACCGGAAGAATCGGTTAATT
CAACTCCAGCCCATTTTCCTGGAGCGAAAGAGGTCATACCAAGAAACCTTATGATTCCAG
GTTTAACTCCATTAACATAAATACAGTCGCCAACAGTTAAATCGTCAGAATCAGCATTTA
ATATCTCATTTGAAATTGGTTTAGATTTTTGATTTAAACCAAATGGTTTATCACTGGTCA
CCGATGAGAAACTTGAGGTTCTCGAATGCATCTTTGGAAGGCTTGAACTTGTCATCGATG
ATGGCGGACGGACTCTCGATAAATCACCGTTGTTACTTGGCTCAGAAAACTGATCATCAC
TTGGAGTGCTCATGTTGATTGATTAGCTTGGTTATTAATATTACTTTATGGAAACACA
>SRR341928_contig_206
AGCTCCTCGCGCTTCCGGTAATGGTGTTGATGATGGAACAGCCGTTTGGGGAAAACCAGA
AATCCATCATAAAATTGCTCGTTGGAAGGATCCAGCAAATGCCAAAATGCCAGGTAACAG
TGCCAATGGAAATAATGCTCTTGCCTCACAGAACAGAAATGGTGCAGGTTCGGGATTGAT
TTCTCCTAGTCCAGGAATGATTCGATTACCCCCTGGTGCTCCAGGATTCAAGGGTAACAA
CTCAAATAATATGGGTAACAAAGGTAACAGCGGCAACAATAATAATAACCAAAACAAACA
AGCCAATGGAATGGCAGGTAATCTCATGCACGATGGTGTTGATGTCGGTGATAACTCAGG
CAATGATCTTTGGAACAAGCAACCAATGAATAGAGGTTGGAATGATAACCAAAACTCAAA
AAATAACCCAATGCCTGGAGGTTTTGAAGGCTGGGGCCAAAAACAGAACGAAAGTGGAAC
TCCAAAAACTGCTCCCAGTACACCTAATACTCCTGGAGGTAATATGGGTGCTGGTGGTTG
GGGATCAGAAGCTGGACCAACAAGCCCTCAATCGTATTGGGGAGCTAAAGGACGTGGTGG
TGGAGCAAACAATTGGTTATCTGGTGATGATCCAATGGATGATAACAATTGGAACAAAGC
CAAACATGGAATGCCTTCTCAACAATTATCCAAAGAATCGTTGAATCCAAGTAAAGTTTA
CCGTATATTGATGGAAATTGGGTGCAAGAGGGAAGAAATTGAAAATGCCTTACGTTCCAG
TGGAGTATCGAGAGATGATCTTCTCAATTTCGGTCGAAACTTCTCAATTCGTGATAATAT
GGGCGATATGGATTCGAGGGGTAAAGGTCAGGCCAGCAGCAATACTCCTACTAGTCTAAT
CATGAATTGCCTCGCAAATTCAAATCTTTCCAGTATTATGAACCGGCATCCATCTCAAGG
GATGCAGCAGACCCAACCTCAAGTGACTCTTTCCTCTCAGACTCAAGACCATATCATTAA
CGTCCAACAGTCTACTTCTCAGCAACAGCATGATCAAAGCCAAATTCATCATCAGCTTAA
TCAAGCGCCTTCTCAAGCATTGCCCTCAATCAATCATGTCCAAAATGTGCTTAGAAATCA
AGCAGCTAAAAACTTGGGATCTGGCCAACCCAATTTGCCATCAGAGAAACAATTGATGCA
TTTGGTCCAACAGATACAGTTAGCTGTTCAATCTGGCCACCTTAATGCTCAGATATTGAA
CCAACCGTTGGCAGCACCAACAATCCATTTAATCAATCAGCTTTTACAAAATATCAAAAC
ACTCCAATCATTACAAATGCAAATTGCCTCTCACCCCAAAAACGGGGGTCCTTTCAATAA
CTCTTCTCAGTCAAATCTTCACGTACAAATAACTCAAACCAAGTTGCGTATCCAAAATTT
ACAAAATCAGATCACTATCCAACAGGGACTGTTCCTTAAACAGCAACAACAGGGACAGTT
GACTGGAGGAGGTGGAACTCACTCTCAAGGATCACTTGTTAATCCCTCTGCATTAATTTA
CTCTCAGTCCAATGGTGACATTGGAGGTGGTAATGGAGGAAATGGTGGAGGAGCGAATCA
GTCACAACAAATGTTGGCTACTGCACAATCTTCTCATGCTCAAGGAGGAGGAGGAGCCCT
CCATTCATCGATGGTATCAGGTATTGGCAATACTAATGCTCCAATATTCAATGCAAATCA
CGGTAGTGGAAATGGAGCTGGCATGGATTTCCTTAAAGACGGTGATAGTATTCAACAGTT
GAACAATGACTTATGTGATTTGACGCTCAAAGACTATTCCCAAAGTGGTGCTGGTGCGCA
TCAAGGGCTTGGCATTTCTGGCATCAATGGAGGAATGAATTCAATGAATGCTTCCTCTCA
AGGTCATCACTCACAACAGCAACAAGGAAATTCAGGTCAACATTCACGACTACAAAAATG
GAAGTTCAACAACTACGATAGAGACGAACATGGATCATCGGCAGGAGAAAACAATGCTAA
TGATTTCCTTCGTGCTCCAGGTTCGACCAAGAATCATCCTAATGATGTCTCAGGTTTGAA
CAGGGGCAATGTGGGTGGTGATGGTTCCTCTCTCGGAGGTTGGTCTGGACTGAGTTTCCC
TGGAAATGGAGGCGGTGAAAGTTCAAACTGGTCAAAAGATTCCATGTTGAATGCTGTGTC
AATGGCCTCAAACTCTGTTCCTTCCTCTATTATGGGACCAAATGGTACACAAGCCGGAGA
TCTTAAAAGTTTAGTCATGTCAAGCTCTTCAGGAGTAACTGGAGGAGTTATGACAGCTCC
AAGCCAAACAACAGTTAACAGTATGGACTTGAATGACATTAATAATCTTGTTCCTGAATT
TGAGCCTGGTAAACCATGGAAAGGTGTATCTGGTATGAAAATTGAAGATGATCCTCATAT
AACTCCCGGTAGTGTGACCCGATCTCCCCTTTCAGTGAACACAATCCGAGATCCAGCAAT
ATTAACCGGTTTGTACAACAATTGGTCAGCCAAAGGTGCGAGTCCAAATACATTGAATAA
TGAAATGTTGGCTCCATCAGTTGGACTATCTTCCAATGCCACTTGGGCTTTTAATGCTGG
TGCCAATGCTGGTTGGGGTGCCATTCCAAATGAAACTCATAATCCCGAAACTCTGTGGAG
TGGAGGTGGTGGTGGATCTATGACTAAGACTCGAGGTCCACCTCCAGGAATGGGTCAAGA
ACGACTTGGTCCTCGTGGAGATCAATCAATGGCAGGTATCCGTCCTCAATCAAGCACCTT
TAATAACTGGATGATGAATCCTTCCAATGAAGGAGGTGATCATCTCAGCAATGGGCTTGA
ACCCAAAGATCTGCTTCTTTCCCGAATGATGAATAATGGCAATGGAGTGGGATATGGTAT
GGGAGTCAATATTGGGAACAAATGGATGTGATTTAATGTTAATTTAAATTGACTTGGGCA
ACTTGTTGTTTTAACCCCAAGGGCAAACGTTACAAAGGATTACCAAAAGAATCTATTGAC
CTCTTAATCGATACCGCCTTACAATCCAGATGCAAAATGCAACAAACAAAAAGATAAAAA
CCTACATATTCAAGCCATTTATCTTCAAATTCATACCCAAATCACTCATTACAATAGTTA
AACATTCAAAGACAAGACAAGTCGAGTCGAATCAAGTTTTCAGTCAAGCCTAGATGTGGT
ATATATATAAACAAAAGTCAAATCAAATCAAGTCAAGCCAAGCCAAGCCCAAGTCTAAGT
AACTTGTTCTTCGCTCATTTTCAATGATGTCCAAATCATTACTCATACACAGGGTATTTA
AACCCAAAAAGTACAGTGATTGGCCCAATCATCTTTAATGTTCATTTACTTAAAACAAAA
AAAGGATGGCAACATAAACCTGGAAAAATACAAAAAAAAAACGAAAAAAAAAGATTTCAA
GTTGTCCTCAAGTACCATATATATAAACCCATCTACTTTTGGAGATGTTGACCTTCATCG
GCCTTCATACAAAAAACTATAGCCATATCAGATGAATATGGACTATGAGCATCAACGGTG
ATATTTGACTAAAGTCATGAGAGGATATATTCCTGATGATAGTACATATTCCTCACCCAT
TCTCATCTCATTTTTTTCTTTATCTTTCATTTTCCAAAAATTTTTGAATCCTCACATAAT
CCTTTTTCTCATGCATCATCTTTGTCAACATTTCCCCCCTTGTTCACTATATAATTAATG
TCTCTTTCCAATTTTCTTTCTTTTCATCTATCTTATTTTGTCCCATCTACTCCCACCTAA
TCCAATTACCTCTTTCTCTCTCTCTCTCTCATCATCTTCTTCCTTTCATCAACTTCATCT
TCTCCTTTTCGGTGGGCCTTCTCTCTCTCTCTTTCTCACTATAAATAGAAATCCTCCCTG
GTGGAATCGTCGGACTCGTATGGAAAGGGGCTTATGCACTGTCGCAATTGTCTCGCTAGT
CATGTGTCTCTTTTTATCTATCGCATTGGCTTTTGTCGCCTATCAATATAACGTTAACTT
AGTTCATGGCCTTGGTAATAGTGCAACCGCGGATAAATTAATCGGAGCTGAAGATAATCA
TCACGTTTTTAATTCAATTGAAGAATCACAATCACAACAAACTGTTTGCTTAACGAAAGG
TTGTGTTGCTGCAGCCGCTGATATAATTAGAAATGTTGATAACAATATTAATCCTTGTGA
TGATTTTTACAAATTTGCTTGTGGTGGTTGGCTTGAACGTCACACCATCTCCGAGGACAG
AACTTCCGTTTCCGTTTTCTCAGCAATTCAGGATGATTTGAACAATAAACTACGAGTTCT
GGTTGAAAGTGAAGCTGAACCAAACGAGGCTCGTTTCTACACCATGTTACGAAGCATGTA
CAAGTCATGTATGAATTTAACTGAAATTGAACGAGTCGGTAATGAACCTGTTCTTGAAAC
TTTGAAATCTCTTGGTGGTTGGCCGGTTCTAGAACAAGGAAACTGGAACTCATCATCTTT
TAATTGGCTCGATACTCTGATTAAGTTCAGAAAATCAGGTTTCAGTCATGATATTTTAAT
GGATCTTTCAGTCAACACTGATTATCGTAATAATACTCGACATGTCATCGATTTGGATCA
AGCTACTCTTGGAATGCCCGATCGTAGTTATCTCCTTCGTGGTCTCAACGATTCCGCTGT
CCAAGGTTATTATAAATTAATGGTTGAATCGGCTGTCATGTTGGGTGCTGATCGACAAAA
GGCCGAAAAGGACATGCTCGAAGCTCTTGCATTCGAGACGATTTTAGCAAACTTTTCAAT
TCCTCGAGAGGATCGACGAAACATCAGTTTACTATATAATTTAATGACAGTCACAGAAAT
TGAATCAATATCTCCAAATATAAATTGGTCTCGATTCTTTAATCACCTTCTCAATGATCC
AATCCCTCCAAATGAACTTGTATTGGTTAACGTTCCAACATTTCTCAGAAAATTGGACAA
ACTACTAATCGAAACTGATGGAAGAATCATTGCTAACTACATGATGTGGAGGATTGTACT
TCAATGTTATACCACTTTGGGTAAACGATGGAGGGAATTGGCTCAAGAATATAACAAAGT
AATCACTGGACAAGATCGTGAAGAGCCTCGGTGGGAACAGTGTATGTCATCCTTGACAGG
ATCTCTTGGAGTTGCTTTATCATCATTATATGTTAAAAATCATTTCAAGGAAGGCAGTAA
ATACATGGCTCTGGAAATGGTTAATTATATTCACAAAGAGTTCCTTACAATTCTTGATGA
AGTTGATTGGATGGATGAAAATACAACTCAAAGAGCTCGGGATAAGGCAAATGCTATTGT
TTCGTATATTGGTTATCCTGATGAGCTTTTAAACAACAGTAAAGTTGGCGATTTGTATAC
AAATCTCACATTAACGCAACAAAGTTACTTCACAAATGTTCAAAATCTTCGTAAATGGTC
AACCGATTTCGCTTTCAATAAACTTCGTAAGCCAAATCTTAAAGGAGAGTGGACCAAACA
TGCTCGAGCGGCAGTGGTCAATGCTTATTATAATGCTCTTGAAAATAGTATTGAATTCCC
TGCAGGGATACTTCAAGGTTCATTTTTCAGTAAAGATCGACCCAACTACCTCAATTTTGG
TGCCATTGGATTCGTTATTGGTCATGAAATTACTCACGGTTTCGATGATCGTGGACGACA
GTTCGATAAAGACGGAAACAACAAGAACTGGTGGGACCATGTTACCGATCAAAAGTTCAA
AACTCGAACTCAATGTATTATCGATCAATATGGTAACTATACTCTTCCCGAAAATGGAAT
GAGAGTTAATGGTATTAACACTCAAGGTGAAAACATCGCTGATAATGGAGGTCTTAAGGA
AGCCTTTAGGGCTTACCAAAAATGGGTTATAGATCATGGTAAAGAACCATCGTTACCTGG
TTTAAATTATTCAACTGACCAATTGTTCTGGATTAGTGCTGCTAATGTTTGGTGTGGTAA
ATATCGTCCAGAAGTCCTTCGTCTTCGAGTATCATTAGGATCTCACAGTCCATCAAGATT
CAGAGTAATTGGACCCATGTCAAATATTGATGAATTTTCAAAGAGCTTTAATTGTCCGGC
TGGAACAGCGATGAATCCTCATAAGAAGTGTCATGTTTGGTAATCACGTTGGAAACTTGA
TCAGTTAATCAATTGAATTCCAAGTGATATAATTATAAATATAAGTGAAAGAGCAAATTA
TCTTTCGATTAATTAATAATTAATCGGTTAATTATATAAATAGATTCTAATCAATCTGTA
AGGA
>SRR341928_contig_207
GTTGTGATGATGTTTGATTAGGGTTTAGAAAATAAACTTCCAAATAAAATAAATTCTCTC
CGATTTTGACTGAATTTGCTTCTTGGTGTGTGTTTGTTTAAATCTACAATTGAGATTCAA
TCGGTTATTATATAACCAAGAATTAGATTAGATTATCACAATTAGCCGAGAGATAAATTT
CCAAGTGTGTTAATAGATATCAAGGACTGATTCCATTCTCTCTCTCTCTCAAGGATTGTA
CCAATCAAGGAAGAAAAGAGTAAAAGAGAGAACGATGTTAAAGAATAGAATCCAAATTCG
AAGCTGTCCTTTATTCTTAATGGCTGATCTAAGCTCTTCGTTTCCCACTCTGATGTTAGA
CGAGGTTTCCACCGCTGTACCATGGACTCTTTGAATCTCTTCATCTTGTTGGAGGAAATT
TTGTTGAAAAGTTTTATGTAATTGAGCAATTTCGAAAACATTTCCTTCAATTGATTTGGT
TTCGGATTCTAGTAAATTAATGTCGGCAAAAAGTTGGGAATTTTCGTTCTCAAATAATTG
TAGCTCCTCTTTGGAGAAATCACTTAATTGTTGAGGAGATAAATCATTATAATCATTATC
AAAATTGGAAGTTAAATTTCGTTTCAAGGGTGCGAGAGGATCGTTTTTGATTAAATCGTT
GAAATTATCTTCGTCATCATCATCGGCGTCACGAGAATAGATAAACTCATCTGGACAAGG
TTCTTTGTTGAACAAATCACGATCTAATCGAGCGAGTTTTTGTTTATCGGTGATTCGTCT
GATTCTGAAGGCTCGAAGGTCAGAAAATAGATCACAAACGACTTTTAGATAAGTTTCAAT
GGATTCGATTATTGCAGTCATGATGTCACGTCTTTGTACACTTAACTTGGTCCCTTTCTT
TTGCATTTCAGCTTTGAGTGATTCAATCTTAGATTGACAGACTTTCATCGATTCAACCAT
ATCCTGATCGATTTGATCTCTTTCCATGTCACTCATGGTTGATGCCCGATTAGATAGAGA
ACTAAACATGTCGATATAATCCCGTCTTCTTTTGATGAGAAATCTTTTCATGGCAGCAAT
AGTTTCAACTAAACTCTTAGCCCGAGAACTTAGTTCCTTAAATTGTTTACTATTTTTGGA
CGATGAGTTTTTAGATGAAAGAGAAGCCAATAATGAGCCAAGAGGATCATTCGATGAATT
AACAGATGATGATGAGTTTCTATCATTGTATTTAACAGAATGAAGTTTCTGTTCAAACAC
GTCACTTAAATCAACCGACATTTTACCTTTACCAAAACCAGCCAATCAACCAGC
>SRR341928_contig_208
CTTTTCTAATTTAGTTCAACATGACTGACATTTCTCGTAATTGTCCTTATTTGGATACAA
TTAATCGACATTTGCTTGACTTTGATTTTGAGAAATTATGTTCGGTCAGTTTATCAAAGA
TCAATGTCTATGCTTGTCTTGTGTGTGGAAAATATTTCCAAGGAAGAGGAATAGGAACTC
ATGCCTTTGTCCATTCGGTTGCCACCGATCATCATGTTTATCTTAATTTAGAAACACTTA
AATTCTATTGTTTACCTGATAATTACGAGATAAAAGATTCTTCATTAGATGATATAACTT
ACGTTCTCATGCCAACATTTACCTCAACTGAGATTGAAGAATTTGATAAATCATCTAAAT
TGTGCCGAGCCTTTGATGGTAGAACATATTTACCTGGAATCGTAGGCCTAAATAACATCA
AACATAATGATTATTGTAATGTAATTCTTCAAGCTTTATCTCATGTTCCACCATTGAGAG
ATTATTTCCTAAAGGAATCTAATTATGAGAAATTAGCTGCTAAAAGACCTTCCGGTGACA
ATTTATTCCTGGTTGTTCAAAGACTCGGTGAATTGATGAGGAAACTATGGAATCCAAGAA
ACTTTAAGGCCCATGTTTCTCCCCATGAGATGCTTCAATCGGTTGTACTTTCATCACAGA
AAAAATTCCAAATCACTGAACAAGGAGATCCAGTTGAATTTATGTCATGGTTTCTTAACT
CTCTTCACATTGCTCTTGGTGGTAAACAAAAGACCAATTCGAGTATAATTTATAAAACTT
TTCGTGGTTCCATGAAAGTCTATTCGAGGAAAATTATTCCCTTGGACAAGACGATCGATG
AACGATTACAATTGATGCTTCAAGATGAATTTAAGGAAAAATGTGACGAATCCCATTTTC
TTTACCTTACCTTGGATTTGCCACCTCCGCCATTGTTTAAAGATGAACTTCGAGAAAATA
TCATTCCCCAGATTCCTTTATTCAATCTACTGGCAAAATTCAATGGAATCTCTGAAAATG
AATATAAAACTTACAAGGATTCGTTCATGAAGAAATTTGAGTTGACCAATCTTCCCAAAT
ATCTGATACTTTACATGAAAAGATTCACCAAGAATACATTTTACATCGAAAAGAATCCGA
CTATTGTTAATTTTCCGATAAAAAATGTTGACCTAACCGATTTACTCTCACAAAGTGTTA
AGACCGAGTCAACTCGATGTATCTACGATTTAATTGCGAACATTGTCCATGAAGGTGACC
CAGAACCAGGGAAAGGATCTTATCGGATTCACGTTTTACACCGAGGATCAGGGAAATGGT
TTGAGATGCAAGATCTTCACGTTACTGAGATTCTACCTCAGATGATTACACTTTCAGAAT
CGTACATTCAAATTTGGGAACAACAAGAAGTTACTGATGATCAGTTGGCAGCAATTAAGT
CTCAAGAAAACATGACAACTGAATAATTTTATTTTCTGGTTAAATTGGACTTTATTTCAC
CAAAAAGGAAACGGAAACTTTGGTGATTACAACATTAAAAAGAAAACTATTACTGATGAT
TACTTGGATTCTCTGTGTGATGATCCATCGCTTGGCAGTAAAGCATAATAACCCCAAGTT
GCATAAGGTTTAGAACCAAATGATTT
>SRR341928_contig_209
CAGTTATAAAATAAATTGAGTTTATTTATTTTATAACTGTAACTAAATTTACTTGTTTAT
ATTTACCTTTTTGCTTCATCTATTGGTATTGATTTAATTGTGATCAGGGAGTAAGAATCA
CTTTTCCTTCAATGAAAGGAGCTGTTGCTTTTTCCAAAGCATTTTTGTAATCATCAAATT
TGAATGGAATCACTTTGGGTGCTTTTAATTTACCCTCTTTGAATAGATTAGTTAAATTGT
TCATCATTTCGTAATATTCAGGTTTACCGGCGTGATCTTTTTTCCACCGGGTAACCCAAA
ATCCGACAAATTGAAGATGATTAAAGATAATTGGCCCAGTGGGTATGATTAACGGTTTCT
TTGACATTCCCCCATAAGTGACCATAATACCATCTTGAGCCATGTGACGGACACAATTAG
TTGCATTATCCCCATTGATACAATTAAGAGTTAGAATTGGTTTAGGTGTTCCCTTGGTCC
AAATAGAGTCCATTACTTCACGATTTCTTAAATCTTCCTCTGTAATTATATGATTACCAC
CTAATTCTGTCAATGAATTAACCAATTTTGTCATATCATCTGGATTGGGTCGAGCTCTTA
TTACGTTAATTGTTTTCACTCCCATTGCTTTACACATTTGAATTACCAAAAGACCAACCG
CTGAATTGGCTCCATTTTGAAGGACACAATCACCTTGTTTCAGTTTAACATAATCATGGA
GCATTCGGTAAGCCGTTGGAGGATTAACGGTGATCTGAGCGGCAGCTTCTAATTCTAGAT
CATTATCGATCGGCATCCAATCATTTTCGGCAGCAATGGCATGACTTCTCCATGTACCTA
ATCCAGGTCTCGCCGGTATAACCCAATCATCGGGTTTAAATTTGGTTACCTGAGAACCGA
TTCTAATCACTTTACCCACACCTTCATTACCACCAACAGCCGGTAATTTAGGTTTAATAG
CATAAGTACCTTGGATTGTGTTAATATCCGATGGATTAATTGTCGAAGCAACATACTGGA
TTAACACTTGATTACCTTCCAAAGGTGAATCTAATGATAAAGAATCGCTTGTGTCAACCT
TAGAAACAACCGAGATCGGGTCACCATAATCACGATACATTAAAGCAAATGTAGAGTTAA
AAGCGACCGGTGAGCTTTTGATCGTTCGTAGTGGAGCCATTAAACGGGCACAATGTTTAA
TCATCTTTTTAAAAAGAGAAATAAATTAACACTGCTAATTACTAGAAAAGAAGAAAAAAC
AAATTCTAAATAGAAAAACACATGATAGAAAGAGAGAGAGAGAGAAAAAAAAAAGAGAAA
ATAAAACCAACCAATGAAC
>SRR341928_contig_210
TTAGTGGTAGTGGTTGATGTTGAGGTGGTTAACGGGAAAGAGGAACCTTTAATGACTCCA
GTCATTCTATTGCCTTTGGATTGATTGCACGAGGATAAATTAAGGTTTAATGGCCCTTCT
TCAATGGGTAGATCACACAAGGAACCCGAATAATTGGCAGGTTCGTGAAATTTTGCAAAA
TTGTCCGTTGCCTCTTTAACTAGTAAATCATTAACCAAGGAAAGTCCATTACGATCAAGT
GGAGGGGGTATGTAAATTATTTCATTAATTTTGTGAATAGTTGATTCCAATCGTTCAGAT
TCATTCTTGTTTGCAGCAACAATCTGATCAGAGGCAGTTAAAGCTCCAATTACTTCACTG
ATGGTGGCCAGTTTTTCCTCATAAATCTTGTTATTACGAAATAACATTTTCTGTCGACAC
CAAAGTTTATGAACAAATAATTCCAAACAATTCATGTATAATCGCCCATATTCATCAAGT
TGATTATAAACATAATCACGTCTCTCTTCTGGATCTGGATTCATCGTTGAGCCTTTTTCC
TTACTGATTATGATTACCCCTCCTTGATACTAGTAAGGTTGCTTTTGGTGAAGTCAAATG
GTTAATACACAGATGCACAGGGAATAAATTAATTATTAACAAGTAAAGATGAAGATTATC
AATAAAATGAAAACGGTAAATACGCTCGTTTAAAGTTCACTTGGAAAAATTTTCTTCAAT
AGTACATGAATTATGTAGAACACCCAAAGAAAAAGATACAGTTGTTTGTGTGTCAGCTGA
GATGGTCAATGGCATTGATTGTACCAATGGGAACACTTAGACAAGTAACAGAC
>SRR341928_contig_211
AGAAACAGAAAACAAATGGTCAAACATGAATAATAATAAGTGTATAAACTAGAAACAGTG
TTAACTATTGTTGTTAAGTTGATTGTTAGGAAAATGATTAAATCAATAAGCATGATTTTT
GATGAAAAGTCCTTCACCAGCAGCAGCTCCAGCGATACCACCATCATATTGACCAAGTGA
TGCCAAACTGTTAGCCTGAGCCCGTTTAAGGAATTCAGCTTGTCCAGCTCCAATATTTTC
CTTCTTACCAGACCAAGCTTTAAGGGCGCTGGCCTGTAAGGCGCGACCATAGCTAAAGGT
AAGAGCCCAAGGTTTCTTGGCGGCCAATTTGTTGATTGCGTTCAAATTAACTGAAGCTTC
TTCCTCCGATTGTCCCCCTGAGAGGAAAACAACACCAGGCATAGCGGGTGGTACAGTTCG
TTGAAGAGCAGTAACAGTAGCCAGAGCAACTTGTTCGGGTGTAGCCTTGGCGGAAGCGGA
TTGTCCAGAGGTAACCATATTTGGCTTGAGCAAAGTACCTTCAAGATAAACATTATGATC
ACTAAGAGCCTTGTAAACAGCGGCTAATACTTTCTCGGTGACCTTTTGACATCTTTCCAA
GGTGTGATCACCATCAGGTAAGATTTCAGGTTCAACAATTGGTACCAAACCAGCCTGTTG
ACAACAGGTAGCATAACGAGCCAGAACATTGGCATTTTCCAAAATGGCCAATGGTGATGG
TGTATGTTTACCGATTTTAAGGACACATCGCCATTTAGCAAATCGACAACCAGCATCGAA
ATATTTTTTACACCGTTTGGACAAATCATCTAAACCTTGGGTGGTTGATTCACCTTCGGT
ACCTTGAAGATCAACAACACCAGTGTCTACTTTAATTCCGGGAATGATTCCTCTGCTTTT
CAATAGATCGGGAAATGGTGTACCATCATCGGCTTTTTGGTAAACAGTTTCATCAAATAA
AATGACACCGCTAATGAATTTGGGCATATCATCATTACTGGTGAATAATAATTGACGGTA
AGTACGACGATTCTCCTCATTGTTTTCCACTCCAATGTTTTGAAGTCGCTTTCCCATGGT
ACCGGTTGATTCATCGGCGGCCAGGATACCCTTGCCAGGGGCAACAATGGCATCAGCAGT
AGCTTTCAAAGCTTTTTGTAATTCAAGAGGAAGATATTCAAAGTAGGCCATTTTTGAAGA
AAAAGATGAAGTGGATGAAGATCTTTTCTTTAGACGAGTTACTTAAATAAGAATCAAGAG
AAACACAATTTGCAAGGGCAATCGGTTAACCAGAAGCAAGAACACAAATGATGTAAAAGA
CAAGGGAGGTTACATACTTGGTGGAAGATGCGCTCTTAT
>SRR341928_contig_212
CTCTTTCCTCTTCCTTTTTCTCTTTCCATTTCTTTTTCCATTTGTATTATCATTCTACAT
CTTATCCTCTCTTTCTCATCGCCATCATCATTCCAGCATCTCCATGGCTCAGTCACTACC
AATCAAGTTTCAGGAGCATCTTCAGCTCACAGCTATTGGTATCAATGCAGCCAATATCAC
ATTCAACACTCTTACCATGGAATCGGACAAATTTATCTGTGTCCGAGAAAAAGTGGGCGA
TTCTGCTCAGGTGGTCATCATTGACATGTCCAATCCTACGACACCCATTCGTCGTCCCAT
TTCTGCTGATTCAGCCATCATGAATCCAGCATCTAAAGTGATTGCTTTGAAAGCCATGAG
AACCCTTCAAATATTTAATATTGAAATGAAATCTAAAATGAAGGCACACACTATGACAGA
GGACGTTGTCTTCTGGAAATGGATTAATGTAAATACAATTGCCCTTGTCACTGAGACCGC
TGTTTATCATTGGAGTATGGAAGGTGACTCACAACCTGTTAAAATGTTCGATCGCCATGC
TTCCCTTACGGGCTGTCAAATAATCAATTACAGAACTGATCATAGGGTCCAATGGCTACT
TTTGATTGGAATTTCAGCAGCGCAAGGTCGTGTTGTCGGAGCCATGCAATTATACTCCAC
AGAACGTAAAGTCAGCCAACCCATTGAGGGTCACGCTGCAGCCTTTTCCACCTTTAAGAT
GGATGGAAACTCAGAAGTCTCAACCCTTTTCTGTTTTGCTGCAAGAACTGCTACCGGTGG
AAAGCTTCATATTATTGAAGTTGGTCAACCACCTGCTGGTAATCAACCATATCCCAAGAA
AGCCGTTGATGTTTTCTTTCCAGCAGAAGCACAAAACGATTTCCCAGTGGCCATGCAAGT
TTCCACCAAATATGATATCATCTATTTGATAACCAAATTCGGTTACACTCATTTATATGA
TATTGAAACAGGTACTTGTATCTACATGAATCGAATCAGTGGTGAGACCATATTCGTGAC
CGCTCCTTATGAACCCACAAGTGGTATTATTGGTGTTAACCGAAAAGGTCAAGTACTTTC
GGTTTGTGTTGATGAGGATTCCATCATTCCATATATCACAACTACATTGGCTAATCCAGA
TCTTGCTCTTAGAATAGCGGCTAGAAACAATCTTCCCGGTGCTGAAGAACTGTTTATTCG
CAAATTTAACACGCTCTTCACTAATGGTCAATACACAGAAGCAGCTAAAGCTGCTGCAAG
TGCACCCAAAGGTATCCTACGCACACCTGATACTATACGTCGGTTTCAGCAAGTGCCCAC
CCAACCCGGTCAAACGTCACCTTTACTTCAATACTTTGGTATTCTATTAGATCATTTTCA
ACTGAACAAATTTGAATCACTTGAGTTGTGTCGACCTGTGTTGCAACAAGGTCGTAAGCA
GCTATTAGAGAAATGGCTTAAAGATGATAAGCTTGAATGTAGTGAAGAACTCGGTGATTT
GGTTAAAGCCGTTGATCCAACTTTAGCTCTTTCCGTTTACTTGCGAGCTAATGTTCCCAA
TAAGGTGATCCAGTGTTTCGCTGAAACGGGACAGTTTCAAAAGATTGTTTTGTATGCAAA
AAAAGTTGGTTACACCCCTGATTATACAAGCTTGTTGAGACAAGTGATGAGAACCAATCC
TGATCAAGGAGCAGCTTTTGCTCAAATGTTGGTCCAAGATGAAGAACCACTGGCTGATAT
TAATCAAATTGTTGATGTTTTCATGGAATCCAACTTGGTTCAACCATGTACTGTTTTCCT
TCTTGAGGCTCTGAAACACAATCGACCTGAAGAGGCACCACTTCAAACTCGTCTTTTAGA
GATGAACTTAATTACAGCTCCTCAAGTTGCTGATGCAATTTTGGGCAATGGTGTTTTTAC
TCATTATGATCGTGCTCACATCGCTCAGCTTTGTGAGAAAGCAGGTCTTTTACAAAGAGC
CTTGGAACATTATTCCGATTTGTACGACATCAAACGTGCTATCGTTCACTCTCATCTTTT
GAATCCCGAATGGCTGGTGAATTACTTTGGAAGTCTTTCCGTTGAAGATTCCATCGAATG
CCTTAAAGCCATGTTACAACACAATATTCGACAAAATCTTCAAATAACTGTTCAGGTGGC
CACCAAGTATCACGAACAACTCAACACCACTGCTCTTATTGAACTTTTCGAGTCATTCAA
GAGCTATGAAGGTCTATTTTACTTCCTTGGCTCTATAGTTAATTTTTCACAAGATCCCGA
AGTCCATTTCAAGTATATTCAAGCTGCATGCAAAACTGGTCAAATCAAAGAAGTTGAACG
AATCTGTCGAGAAAGTAATTGTTACAATGCTGAACGAGTTAAAAATTTCCTCAAAGAGGC
CAAGCTTACCGATCAACTTCCCCTTATTATTGTTTGTGACCGTTTCGACTTTGTCCATGA
CTTGGTTCTTTATCTTTACCGGAACAATCTTCAAAAGTATATTGAAATTTACGTGCAAAA
GGTGAACCCTTCTCGACTACCTGTTGTGATTGGTGGTCTATTAGACGTTGACTGTTCCGA
AGATGTTATTAAACAATTGATTATGGTTGTTAAAGGACAATTTTCAACCGATGAGTTGGT
GGAAGAAGTGGAGAAACGAAATCGTCTCAAGTTGTTACTTCCATGGCTTGAACTGAGAGT
TCATGAAGGTTGCACTGAATCAGCAACTCACAATGCTTTGGCAAAGATTTACATAGATTC
CAACAATAATCCAGAAAGATTCTTGAAAGAAAATCAATTTTACGATTCAAAGGTGGTTGG
TAAATATTGTGAGAAGCGTAATCCTCACTTGGCCTGTGTATCTTATGAACGGGGTCAATG
TGACATGGAATTGATTAATGTTTGTAATGAGAACTCATTGTTCAAAAGTGAGGCTCGTTA
TCTAGTTAAAAGGAGAGATGCTGAACTATGGGCACAAGTTTTAGTCGAATCTAATCCATT
CCGAAGACAATTGATTGATCAGGTGGTTCAAACTGCTCTTAGTGAAACCCAAGATCCTGA
AGACATTTCAGTTACTGTTAAAGCCTTCATGACAGCCGATCTGCCCAATGAATTGATTGA
ACTTCTTGAGAAAATTGTTCTGGACAATTCAGCCTTCTCTGACCACCGTAATCTACAAAA
CCTGTTGATTTTAACAGCAATCAAAGCTGATCGAACTCGAGTTATGGAGTACATTAATAG
ATTGGATAATTACGATGCCCCTGACATAGCCAACATTGCAATAAGCTCGGAACTTTATGA
AGAAGCGTTTGCCATTTTCAAGAAATTTGATGTCAACACATCAGCTATTCAGGTTCTCAT
CGAACATATCAAAAATCTCGATCGAGCCTACGAATTTGCCGAGCGATGTAATGAACCGGG
TGTCTGGAGTCAACTTGCTTCAGCCCAATTAAACGAAGGATTGGTAAAGGAAGCAATAGA
TTCTTTCATTAAAGCCGGCGATCCTTCATCTTACATGGACGTTGTTTCAACAGCCCATAA
ACTTGACCAATGGGAGGATCTTGTTCGTTACCTTCAAATGGCACGGAAAAGGGCTCGGGA
CTCATCGATCGAATCTGAACTACTTTATGCTTA
>SRR341928_contig_213
TCCTAACATTTGTTGATAATTAATCATTTATATATAAAGGTAAACAATTAAATCATTGTC
GATCCATTGTATTAAATTGTTTCTAACAATCAGTATCTAATTGTGATTAATTACAATTAA
CCAAATCAAAATGAAATTCTCACTTGCCTTAATTGCCCTTTTCTGTGTCTCAGCAATCAA
TGCTGCTCCAGTCAAAGATGAGCCAACCCCAGTCGCTCAATTGATCATCAACATCGTTGA
AGGTTTCGTCCAACAAGCAGAGAAAAACATCCCAGACTGGAAAGCCGATGCTTCACTCGA
AAGCAATGCCATCCAACAAGTCAACAAGCCTTTGGAATCTGGAGCTATTCCCGGCTGGAA
AGCTGATCTTACCCTTGAAGAAAACCTCGACAATGCCTTCGGCGACTGGTTGGTTTCCCT
CAACATCCCAGGCCTCAACATCGATTCGAGCATCACTGAAAACGTCAAGACCCTTATTGG
TGAAGGATTCGACCGACTTTCATTCCCAACCTGGTTCCCAAAAGACCAAATTGAAGACTC
AATCGATCAATTCGTTATCGCCCAACTCAAACAACTCAATGTTACCAATTTGGATGTTGA
AAAGTCCGTTAAAGTAAACATTGATGCCATTGTTGTCGCTTCAATTGACCAACAAGGTCT
TGACCCAAAGGCTACATTGGAAGTCACCGTTGACAAGGCTGTTGAGAATGCTCTTAATTT
AATCAACTTCCCAAATTACTCACCAAAGGCCACTCTTGAAGAAAATGTCGCCGCTTTCCT
CAAAGAAGCTCTTAAAAATTTACCCTTTTAAATTGATGATAACAAATTCTAATTTAATTT
AAAATTTAATAGAACCAATAAACTAAATTAATGATTTAAAAGGGTAAATTTTTAA
>SRR341928_contig_214
TCTGTGTTTTCTTTTCATCTTTTTTTTTATTTTGTTATTGTTTTTGTTTCAATATGTTTG
ATCAAGGAATAACTGGATTAATTAATTATGGAAGTCAGTGTTTCGTTAATGCGGTTATCC
AATCATTAGCTGGTTGCCGATCAATTGTTAATTGGCTTCAATATTCATCCAAATTAAATG
ACCAATGGTTGACCGATGTGATCAATGGGAATAACAATACAAGGGAAAATTGCCCAAAGG
AAAACAAATTAACCTCTTCATTACTCACAACCATACAAAGTATTAATCAACGAGATAAAG
GTAACACCAATGCCTCATCTCAAGGCGTTTTAAATGCTCTCAGATATCATCGTTGGAGGA
TTCCAAATGGAGAGCAGGATGCTCATGAATTGTTTAATGCACTTACAACAACACTTGAAA
GTGAACTTTATTCATCAATGCCTGTCTATTCATTGAGCGATGCAATCTTGATGGAGGAAT
TGATGAAAAATAGTTTAAGGAATAAATCATCACCTCGGATAACAACTCGTGGATCCCAAG
ATGCATTTACTTCAATCACTGGATTAATCCCTAGACCTTTACCCACCAAGGGATTACTGG
CCAGTCAATTACAATGTATTAATTGTGGTTACAAGTATCCAGTTCACTTGGAGGGGTTTT
ATTCAGTTTCTTTGGCAATGCCAAGTGTATTGCTCACTGGTGCTGCATCAAGTCTCAAGA
ATTGTCTTGATAAATTTGTCAGAAATGAGATTATTCAAAATGTACGATGTGAAGAATGCA
GTAAATCTGGAGATAATCCTGATTTCGTTAAAAGATTAACCTTTGCCAAGTTACCACAAA
TACTTTGTATTCACTTTCACCGGTTAACATGGCTTCCAAATGGAATGGCTGTCAAAAAAT
CAGATCATGTCTCATTTCCCGAATATCTCACAATGGATGATTATGTTTACCAACAACGAT
TAATTAAGACGATTGATCCAAAGAAAAATAATCTCGATTCTATTGGTGGTGCTTTTTTAG
GTTCTTTTGTCACACCTTATCCACACCCTTCATCCACACTTTTACCAAACCTTTTACTCG
GTTCAAATACCAATAACAAATTATTTGGATCCAATCGAGTCAAATATCGTTACCGTTTGG
TTTCAACGATCGTTCACATCGGAGATTCTCAATCTGGTCATTTTATTACTTATCGACGGA
ATGTTGTGGGAAACGATTCTTCTTGGTATCTCACCTCAGACCAAGTAGTTCGACCTGTGA
CCTTGATGGAAGTTCTTTCCAGGCCAGCATATATGCTCTTTTATGAAAGATTGAAGGAAT
AAAAAGCTCAATGGAGAACAATTAACTCTCATTGTTTCAATAAAGGAGCAATTAAGGATT
TCCCTCAATGCCGAAAAAATCAAATTTTCTTTCATCTCGACTTTCCAATAAGATCGATGT
GAAAGTAAATCAAATTCACTTTCAGATCTCAAAACGATTTCTCACC
>SRR341928_contig_215
ATTTGTTGCTGTTGTTGTTGTTGGAGTTGCGGTTGTGGTTGTGGTTGAGGTTGGTGGTGG
TAGTGTTGCTTTGATTGATGTGGGATTTGCGTTGATGGTTGTTGATATTGATTTTGCTGA
TATTGGTGATGTTGCGGTTGTTGAAATTGATATTGTTGCTGATATTGGACATTTGGTTGA
TATTGGTGTTGATATTGAAAGTTTCCTTGATAAGGTTGTTGATATTTAAACTGTGGTTGT
TGGTATTGATAATAGTTTCGTTGTTGATAGTGTTGTGTGTTATCATAATGATTTGTTTGA
TGTTGCTGAGGATTCGAGTGATTCTGAGGTAACGTTGGTCTTTGAAATCGAACGGAACTT
TTACCAGAATAATGATTAGAACGATGGTACTGATTATGTGAACTACGATATAAAGCATTT
CCATTATAATATTCACTATAATTGTTGTTACCATTATTGTTATCAAAATTAGGCGTATTC
CGATTAGGATGATTAACTGTTGTTGCACTACTGCCACCACTTTCACCGTATCGGTTAAAG
TTTCTTGGGTGTTTATTGTTTTGGTAATTTGGTTTACCATTTACTGTGTATTGTCGGGAT
CTTGATTTGCCATTATAATTATTACTAGATTTTGATTTATGGATACCTAAAGATTTTTCA
TCGTCACTATCCAATTCCCAGCCAATCTCGGCGTGTACTTGGGCTAAAGTGTAACCCTTA
TTATACAATGAAGCGGCATACAAAGGTAAAGCTCGTATGTAGGCTGATTGAGCGGTAGCT
GAACTTTTATCCCAAATCTCTTTGTAAGTTTTCTCGTCAATCTGATTCTTCAATTTATAA
TAGATTCTTATTAATGCGTAAACATCAAACGCTGCATAATAAGTTAAAAGCTCGGTAAGT
GGTCTTGTTGTCCATAATCGAGGATTAAAGATGTACTTTTTCTTGATATCTTTTTTCATT
CGATTGGTTCCCTCGCCAACATAATATTCATAAAGATAATAAAGATCTGATTTTGCTCCT
TCATTAAGATGACGATGAGCAATGACTGTATCAAAAACGGAAGCAGTAATTATCTTGTAA
CGATTATACAAAGCGGTTGCATCACTTGAACATCCTTGAAATATTTTCGTTATCTTTTCT
GCTTTCAGAAGCTTTTTTAACGCAATATACATCAGGTCAACATCGGCTTGGACATCGAAT
AGATAAATTTTAATCGAATTGGCAATATCTTCATCTGTATGGTTTTCTGGTAATTCATCA
ACTATGGCCAATTGAACTAAAGTTATATATCCATTAGGTGCACCAAGATTGACTCCTTCA
CAGTCTATTGCGACAATATCTTTGGTGTCTAAAATTTCCCGGACAATTTGAATTCCTTCA
CTGAATGTATCCACCATTCTAGTACAATTAAGAACTCGTCCATCCAGAAAGTATTCATCA
CATTTTAAGAGAGATTTATTTTCAAGTTTTGCCTTATCGAGAACAGTTTTTAAGGCAACT
GTTTCGGAATCGATAAGGGTGAAAATATCATCACGAGTACGTAGAAAATTGTGAAATCGT
GAATAATCATTATTATGAAAATGAAATCTAATATCACTAGCGGCTTGATGAAGGTTTCCC
AATAGTTTGGAAATGGGAATTTGACAAGGACCATACTGGTTACATCGGAAAACAAGAAAT
TGGATTAACCTCTCCTCCAAATTGCACTCAAGTTCATCATCAATCTCAGGTTTCATTGGT
CGAAGGCTAATAATTCGTTCATTGGTATCAAAAATGGAAGGATGTTGCCATGCAAAAGCT
AAAACTCTTTCCTCAATCGAATCACCTGAGGCCATTTTTTTCAATGGTTTAGTATTACCT
CGTTTACAAAGTTCAACCGTTAGCTTAGTCAATTCCATGGAACAACTTTCTTCACCACCC
AAAATGGAAATAAGGTACATAATAGTCTCATGGATATAATTCTCGGTGTCCATGATTGTA
AACGATCGTCGAGGTATAAATGGATTACCGGCTTCTCTTCGGAAACTCATTTTCGGCAAA
CAAACAAAATAAATGTGAAAAGAAAAAAGGTAAACAAAAATCTTATAGGATTGTCACTTG
GAGAAGAGAGAACCGAAAAAGAAGCGAGAAAAGCCAACAGGAAAGACCAAAGAGTCCAAA
TAATTGAAGAAAAAATTGACCAAAGAGTCCAC
>SRR341928_contig_216
TCAATTGTTTTCCTTTCAGATCTATGGATTAATTAAAAACTGTAGAATATTTTTTTTTTT
TGCTGACAAGATGATTCAATTGACTATCACTGATGAAAAAAAAAGGCTGAGTGATTAGTA
AATTGGATGAATGACTTTTAATTTCCATTAGCTGCTTGTTTGGCTGCAACAATCAATGGA
TGAATAGATGATAAAGGTCTTCCTAATTTAAGGAACGGATGTTTAAGAAGTTCTGATGAT
GACCATCGTTTATCAACGTCAACTTCGAGGCACTTGTCCAGAAATTCTTGAAATAGAACT
GAAAGTTTATCTTTATCCTTAATTGATGGTTTACCATTGGTGGCAATCAAATAGAGAGCC
CTGAGAGGATTTTCATTTAAATATGGAGGTTCTCCTTCAATCATTTCAATTGCTAATATC
CCTAAGGACCAAATATCCACTTTTGGACCATACTGTTTTTTGGTAACTACTTCCGGAGCC
ATCCAATAGGGTGTACCAACAAGGGTTGTCCTTTTATTTTGTTCTGGTGAAATTTGAGCA
CAAAATCCGAAATCAGTCAATTTAACTGAACCATCCATTCCAAGGAGAATGTTATCTGAT
TTAATATCTCGGTGAATGACATCATTTGCATGTAAAAATTCCAGTGCTTGCAGAATTTCC
CTTAAAACAGCAGCTATTTGACCCTCATCCATACAAGTTTCGGTGACAACATCTACCAAA
GATCCTCCAGGTAAATACTCCATAACAACCCACAATTCCTCACCAACCAAATACGAATCT
AGATAATTAACGATATTCGGGTGCTTGTTTTCCTTCATCACCAGAATCTCGTTTATTATC
AGCTCCTTATTTGGCTGTTGAATTAGATTCATTTGTTTAATTGCTACTTCCATTCCGGTT
GATACTTCAATTGCTGTATAAACAACGCCCGAGGCTCCTTGACCGATTTTCTCTATTTTA
GAATATTTTCTATTAGGATCACCGATGGTCACAATACTTCGTAGTTTATCCATAACCTCT
TCCTCTGTCATTTTCCTTTTCTTGATTAATCCATTTCCTCCATCTTTTTTCACTTGATTG
TTTATCTCTGATTTATTAACATTATTTATATTGCTGTTGGTGGTATTGGTAATCTTGGTG
TTTAAATCGTTAATTTGATTGTTATTATTGTTGACGTTGTTGTTGTTGTTGTTTAGGTTG
TGATTTATATTATTGTTGTTATTCACATGATCCTTGTTAATTGTTTTGATTTTGTTTACA
CTGTTATTTGTGAGAATCATGTTGATATTATGACCAGATTTACTATCAATAGATAAATTG
TTAACTGCGTTAATTGTTTTCTCTATCATTGGATTATTGGTGATATTTTTGGTAGGAACA
TTTTTTGGTATCGATGGTAATTTAGGTATATTTAAAGGTGAGGCCAAAGGTGTTGTAGGT
GAATTGATTGGCTTTTGTTGTTGATGAACTGGTGTTGAATTAGTGGATACATTTGAAGAT
GGTGGTGGTGGTGGTGTTGTTGTTGTTGTGTTTATGGTGCTGGAGGAAATTGTTATTGAA
GAAGAACCAGTTAACCCAGGAAATTTGGATTTACATATTGGCCTTGTATAGATGGATTTA
GTTTTCTCGGGACGTGTGGGTGGTGGTGGTGGAGGTGGAAGTAGCGGAGGTGTTGTTGTA
ACTGTATTATTATCATCATCTCCATCATGATCATTATCAACTTGTGAAGATCGTTGGTGA
ACATCATCAATGACATTACTGTTACGACTACTACTATTACAACTACTACCACTACTATGA
TCATTTATAGTTGGGACATTTTGTTGAATTGTTTGTTGATGATCAAGTGAAATATTTTGA
TGTTTACTTGATTGGCTTTTTATTATATCTTCTTCCGGTGTTGATGGTGGATTAGAGCTG
AGAGATGATGTACATGATGAAGGTTCTTGTAAAGATTCATGTGGTGTACAACTACTACCA
TTTGATGATGGACTTATTTTAATTATTGAATGAATTGGTGAACTAGTTGCACTTAAATTA
CCACTGCCCAGTCCAGCGTCACTGGTACAGCTTGAGGCAGAATTGGAGGAGACCAACATT
GTTGATGTAGTTGAGACGGAGATACATGATGTATTTTTCTTGGTTGAATATTTTTCAGGA
ACAAAATTTGATTGTGATGCAT
>SRR341928_contig_217
GATCATCAAGTCGACAATTTATGAAAATGGCTAATTCAGATTCTCTTAAGGATATTGCTA
ATCGTCTCCGAATTAACTCAATTAAAGCCACCCAAGCTTCTAAATCAGGACATCCAACAT
CATGTGCTTCCATGGCGGAGATCATGGCTGTTCTGTTTTTCGACACCATGAGATATTCAC
TCAAGGAACCAAGACATCCTGCCTCTGACCGATTAGTTTTGAGTAAGGGACACTCTGCAC
CTATTCTTTATGCAGCATGGGCTGAAGCTGGTCTATTCCCTCAATCTGATTTACTTAATC
TTAGAAAGATTGACTCTGATCTTGAAGGTCATCCAACACCAAGATTAAACTTTGTTGATG
TTGCCACTGGTTCTTTGGGTCAAGGTTTAAGCTGTGCTGCTGGTATGGCTGTGATTGGAA
AATATTTTGACAAGACCGATTTTCGAACCTATTGTTTAATTGGTGATGGTGAATCAGCTG
AAGGATCAATATGGGAAGCGATGGCTTTTGCTTCTTATTACAAATTGGACAATCTTTGTG
CTATTTTTGACGTTAATCGACTTGGACAAAGTGAACCAACCGCTTTACAACATCAGATGG
ATGTTTATGAAGCTCGTTGTCGTGCCTTTGGTTTTGAGCCGATCGTTGTTGATGGACATG
ATGTGAATGCTTTAGTTGCCGCTTTCGCTAAAGCAGCAGCAACCAAGGATCGTCCATCAG
CCATAATTGCTCAAACATACAAAGGAAAAGGTTTTCCTGATATTGAAGATAAAGATAACT
GGCATGGTAAACCTCTCGGAGACAAAGCCGACGTTGTCATTAAACACTTGGAAAGTCAAC
TTAAGAATCTGTCTCTGCCTATCAAACCTTTCAATGGATCAGCCCCTGAAGTCGATATGA
AGGTTTCTCTATGTGAACCACCCAGCTATAAACTCGGGGAAAAAGTTGCTACTCGTCAAG
CTTATGGTACTTCTTTGGTGAAACTTGGTAAAACCAATCCTCGAGTTCTTGCTTTTGATG
GTGATACCAAGAACAGTACTTTCTCTGAAACCTACAAGAAGGCATTCCCAGATCGTTATA
TCGAGTGTTTCATTGCTGAACAAAACTTGATTGGTGTTGGTATCGGTGCAGGATGTAGAG
GAAGAGCAATTCCATTTGTTTCAACATTCGCCGCTTTCTTTTCCCGTGCCTTTGATCAAC
TCCGAATGGGTGCAATTTCTCAGGCCAATATTAAATGTGTTGGCTCTCATTGTGGTGTTA
GCATTGGTGAAGATGGACCATCTCAAATGGCTCTTGAAGATTTAGCCATGTTTAGAGCTA
TTCCTGGTTGTAATGTTTTCTATCCCTCTGACGCTGTTAGTATGGAACGAGCCGCTGAAT
TAGCTGCTCAGCGAAAAGGAATTGACTTTATTCGTACTTCTCGACCAGCAACTCCTTGCA
TTTATTCAAATGACACCGTTTTTGAAGTTGGCAAGGCTAAAGTTGTTAAACAAAGCGCCG
ATGATCAAGTACTTCTTATTGGTGCTGGTATTACTCTTCACGAGGCTTTGAAAGCTGCTG
ATCAACTTGCTCAACAAGGAATCAATTGCCGAGTCTTAGATCCATTCACTATCAAACCAA
TTGATGCTACTGGTATTTCGGAAAACGCTAAAGCTTGTAAGGGACGAATTGTTGTCGTTG
AAGATCATTATCCAGAGGGAGGTTTAGGCGAAGCTGTTTCTGGTGCTCTTTCTGGCGAAA
CAGGAATCACCATTAAACATCTCGCTGTTCGAGAGGTTCCTCGAAGTGGCCCTCCAGATG
CTCTTATTGAAAAATACGGAATCGGGGCTAATTCAATCATTGCAGCAGTTAAAAGTTTTG
CTTAATTGCGTCAACAAATTTAAAATAATTTGACACTTAACATTCCCATCTTAATGTTTT
CCCCATACAAATTGTCAAATTTACTGGGATAATCAAACGAACGAGAAACTATCCTCCTCC
AATTAGTTTCTTCCTAATTGTAATTTTT
>SRR341928_contig_218
TCTTTTCACGACCTTTAGATGTGATGCTAATCTCTTGGACATTTTGAGTTGTTTCATCAG
GTTTATTAATTTCCAAAGCTGATTGAGCTTCGGTTTCAATAATTGGTTTTTGATCTCCAC
TGATAAGTCCAACTATTTGTTGATCAAAAGTTATTTCTGGCTTTGTTTCATCGTTGGAAA
TTTCATCAGTAAGATCTGCGATCTCGCATTTTTCTGCATCAAACTTGTGCGGAATTCTAA
ACAGTATTTTACGTCCTGAGGTTATCAATTCCGTACTTTCGGGAGATTTTTCCGTAGATT
GATCTATCAAGACAAACTCATTTGAATCT
>SRR341928_contig_219
TTTTTTTTTTTTTTTTTTTTTTTTTTTTTTTTTTTTTTTTTTTTTTTTTTTTCTTGTTAA
TACCAGAAGCCATTTATTTAATTGTTTGATGTTGTTGTTTTTTTTCACTAACAAAATTTA
CCACTCGCTTAATTGTTTCAGAGGCTTTGCTTTTGTTTCTTATTATAAATGTTGGATATA
ATTATATATCTAAGAGTTAATAAATTGCATGGTAAAAAATTAGAATTCATCATCATCGGC
ATCAGACATTTCCTTGGCATATTCCAAGTCTTGTTTTTCCCTTTCTTTCCTTTCTTCGGC
GGATTCCAGGTCAGCGTTGTATGACTTAGGAGGGAATCTCATTGCTTTAACTGATTGATT
ATGAATATCTAAACAGAAAGTGATTCGCTGATGGAAAGCGGCTTGTGGTTCAGCGGTACA
ATAAACATCAACTGTTTCTTTTGACTGCATGTAACCCTTTTCGTGATCAATTGTTGCCTC
GATTACTCGATCACGAATCGCTTTGGCGACAATGTATTCAGCATCTTCGGCACAGTCGAG
CATCAACTTTTGTGCTACATCAGCTAAAGAAATACGTGAATAGGAGAGGTTAATCATTCT
TACTCCAGTTTTGATTACATTATGACGAAGTCGAATAATCAAAGTGTAAGTATGATCAGC
TTCAAATTTGGGTCCAAAGTTTTCCAAGACTTCATTAAATCGAGCCAAATTACCAGTTCT
AACAGCTTGGGTTAGTTGAAAATAGGGAGCCAAAGCTCGTCGGAAAATTTGTTGACGAAA
AACAGATCGATCGGGAATCTCTCCCAATAATAGCTCTACCGTGATTGCTAGTTTTTGGAT
AGTTTGTTTAAAACCAACAGCAGTTTGTTGGGGTGATTTACGTAACGCTTGAACCAGATT
GGAATGAGCTTCAGAATAATCCAATTGAATTGCCTTGATTCTACCAAGATAGTACAAAAA
TCTTGCCCATTCATTGATGGAGGCAACTTCAGGGAAAACAGATTTTGAGACCAATTTAGC
GGCTTGATCGTAAAGATTGTAATGCAAATATAAACGAAGTAAACAATTGAGATAAACAGC
TTGCCCTTCGTAATCGTTTCTCAAAGTTGCAGTTCTTAGTCTACTGTGAAGTAAACTCTT
GACAAAGTTAAATTTATTTGTCAATTCATAAACTCGACAATGGTAGAAAGTACATTTGGC
TGCCAATAAATCCAAGGTTCGACGATTTTGAGAATTTGAAAGTTTAGCCATAAGAAGATC
TGAACATTTGACAGCACTGTCGAGGTTACCAGAGTCAATAGAGTGAAGAAGCAAAAGTAA
ATGAAGGTAGACATCAAGTTCAATTAGAAGAGGTGATGAGGCTGCTTTACCAGTTCTCCC
TTTAAAAGGTATTTGATTACAAGAGTCAACATCCATAGGCTCTTGTTCAATGAAAGCCAA
AAGAGTATCTCTTTGAGCAGATGAAACCGTATAGAAACCATTGATTAATTTCATCAAAAC
TCTTGAATTAAGCTTCTTCCGGGTAGCAACCAAAGCACGGATAACTCGTAACATAAATCG
AGGCTCTTTATTGATGACAAATTTCTCAATACATTTAGCATGTTCTTTAATTTCTTCCAA
AACCGTCAAGTCACTGTTCCCTTCAGTAGGTTCATCCTTTTCAACCGGTGTTTCACTTTT
ACCTAAAGGTTTAACACTCTTCTCCTTTACTTGGGCAACAACCATTGTAAGAATTAACAA
AATACCAAATCGATGAAAAAAATTTAAACTTTTCAAATCAAATTAATTTAATTAATTAAA
ACCAAACAATTTACGATTCTCAATAATCATCAAAGAAAAAGTCACAATCATTTGGATCCA
AG
>SRR341928_contig_220
GGAACCATTGGACAGTGAATTTCACCTTGGAACCATAAAAACGACCGATTTTAGTAATCC
AATGTACGAAGCTCTTGGAAATGGAGGTGAAGGAGCTAAACAAAGTAGTACCACCGAAGA
AACCTCAGTATCTAAGCAACAAGTTGGACTTTATGAGATTGCTGATGATATTTTAGAGAA
AAAGTTACCGGAAGAACATGTCTATGAAAGTCCACCTTCACTTGGATCAGCTGTTCTATC
GCCATCAAGTATAGTCCATCGATCATCACCACAAGTACACATAAGACAAACGGCACTTAA
TCCGACCTCCGTTGATACAGATAATGATAAACAGCAACTTGTGGAAGAAGATAAATCTGA
ATGTTAACAAGAAAACATGTTATTTAAATTTTGTGATGATATAGTATTTTATTAATATTA
CAATTATTATTATTAACTATTGATTATTATCATATAATTAGAGTTGATTATGTGAAGAAA
TTAATTTTCCAGAAAGAGAGAGAGAGAGAAAAGTTCAATCAATATTATTATAATCATCGG
TTTTGTTTATTGAGTATTGAATTTCCAATTCCCTGTGGGTGGTTATCATGTTGATGATGC
TGGGTAACTCGATGCTGGTGACCAGTAATTTTTAACATCATTTCCGGTCATTTCAGAGAT
CCAATCCAAAAACTTTTGTACTTTCACATAAACACCAGGGTGACCCTGTTGTCCACAGTC
AATTCCCCATGAAACTATTCCAGCCAAAGAGTAGGTTCCATCGGGACGATAACAAACCAA
TGGTCCACCTCCGTCTCCTTTACACGAATCTCTACCTTCCTCTCCGCCGGCACACATGAA
GCTTTCATGAAGACGGAATCTACCGCCTAATCGAGTCCGTCTGAGTGTTTTTTGGCACTC
ATAGTTAGGGATGACCGGTAAACTGACCTCTTTCAGTATATTTGAATAGTGTCCACCCTT
GTAAGCGTTTTTACCCCAACCCGTTGTGACACAATTTTGACCATCGAAAACTTCATCGGG
TGTTGGTAAGCAAATAGTATCAATGTTTGGCTTGAATGTAACGGGTTTAGATAGTTTCAT
GATGGCGATGTCATTCCAAAGATTATTGGGATTGAATTTAGGATGAATGTAAACACTGGC
TACTTGGTAATCCTCATGGGGTAAGAATTCAGTAGTTTTCTGAGTATCCCATTCACCGAG
ACGAACCTTCAACTCACATGAACCTGATTCAGTGACAAAAGGTTTAATACAATGAGCAAC
CGTCAGAACGTGCTGAGAATCGATTAAAGTTCCACCACATTGGAACATGTTCAAATCTCG
TTCGATTTTCAGAACTGCTACCTGCCATGGCCATTCACCGAAATCAGATTCACCTTTGGA
ACTTGGAACTAAAATTCGTCTATTGATTCCACTTGGATTACGAATTCCACATTTATGAGT
ATAAGGAACCTGAGATACTGTTTCCGGATCGGAACAACAAACATGGAAGGTACCACAATA
AGGGGGCTTATATCGTCCATCCAGAGGAAGCTCTTTTTTTGGTGGTTCCTTGATTCGAGG
GTCAATTATTCCCGCTCCATCGTCAACTATGCGGCCATTATCACATTGGTAATAAGGAAC
ACAAATGCACCCATACTCTTCTTGTCCGTCGTCTTCAGGGTAAGACTCTTCTGGTGGAGC
GGGTTTCTTGTGAGGTGGAGGTGGTGGTGGTTGATATGGAGGTTCAATATGCTTAATTGG
TTCAACCAGATCTTCTGGTAAATGCTTAGATGGACGATTTGGACATGTAGGTTTCTTATT
GCATTCTGGTTCCTCGACAATTGGAATTGGTAAATGAGGTTTTCGGGGTGGATGAGGTTT
CACTGGTCTCACAGGTTCGATCGGTGGTTGAACATAAACATTTGATTCAATGGGTTCATA
AGGTTCACTTGGAGGTCCTTTTGGAGGTTCATAGTGTCCATGTGATGGCGGTGGAGGATG
CAAAGGCGATGGTGGTGGGTGGTGATTGGGTCTTGGACGATGTTGCTCTTGGTTCTGACA
TGGTTTACATGGCTTAACTCCGGCATCAGTAAAAATTGTTGACAAAACTCCAACTGCACT
TACACCAAAGGTTCTTGGTTCCAGTCCAGTTCCATTGGTGTTGACATTTTTCAAAGGTCT
ATTCGCTTGGACGGTCAAAAAGTAAACGATGAAAAGAACAGAAAACAAAAGTTGACCCAT
AATAAGCAGCAGTGGTCAGTAAAATAAAGTAAAACAAACAAACCTAAAAGGTTTATATTC
AAGCCTATTTTTTGTTTTCTGTTAAAAAGTTT
>SRR341928_contig_221
ATTGGGATTCCATCTACTTTATTAGCCCAATCGCGGATGAAAATTTCTTGAGATTCGGGT
GATCCCATGGTGAATCCGCCACCATGACAGTAGATTAAAAGCTTGCCTTGATAACTTTTA
TCCGATGGTGAAAGACTTTGGAAAAGTCGACAACGAACTTGATCCTTTGACCAACCAGTG
GGTCCACCACCGACTTGATTTTCAGTGAATCTTAAAATTTTCTTATTAATTGGACTAATT
ATCCAGGTGGTTTGTCGTTTAAAATAAATATCTATCCGAGTTTTGGGCGATCGTCCGTAG
AAAATAATTGGAAGATAAGTTTTATACAATGAACTTTCCAATATATTTCTCAATTTGGTG
ACAAAAGAGACATCAGCTTTTTTAATCAACTCTGCAAACACCAAGCCTCGTTGATTACAA
CTAACAATACATTTTAAACCATCAGTAAGGCGAGCAGATAACAAGGACAGTCCAGTGACA
AAAACGGTTGTCGCATATTGTGATTGTCGACTCAACCAGAAACCACAAAATTGTCCAAAA
GCTGGAGCAATTTTTTCCTTCTCAATACTCAATAAGAGTCCAAATAGATCAACAAAATAT
TTTAAAGAGGAAGCTTGTAGACTTGGTTCAGAGGATCCTCGAGCTAAAGCAGTGTCGATT
GAATCTTTACGAAGTAATCTGACCACTTCAATGGCGATGTTGGCAAAATCGAGTAAATTT
TTCAAATCACTGTCAATAATTGGATTTGGATCATCCTTATAACGGTCAACAACCAATGTA
CATAATTTAAGGCCTATTGAAAGAAGAGACCAGTAACCATTAGCATGAATTGATCCATAA
TCATATTCAGGGGCCCAACAAGCAATTTCTCTTCCTCCATCTTTCAATGTCCGAATATGG
CTAGTTAGGTGTGGACAGTCACTTCTTTTTAAAATAATCTCAATACAATCAGCCATGTAT
TCCATTTGGTTCATCATACGAACCGATTGTTCACAAAACA
>SRR341928_contig_222
ATGTCACTCGATTTGAGAAGAACAATTTTTTTTCTCTTTTATTTAACTAAACGTCTCTTT
CTCTGTGACCCAAAGGTAAACGTTTTAAATTGACGAGGTCACGGGTTAGTTTTCGCTGTG
CAATTTATACTTTGTGTCCCTTTTCATTCCCCTTTTACTCTCTCACTTACCTGTGTTTCT
TTTGTGCCCTTTTGCACATGATAACATTTCCATTGCAAATTGTTTACTACAATTGTGACC
AATACACGCAAACTCGACTCAAAATCTGTATTATATATACAGTACACTATATAAAGTTAA
TCTATTTAAAAAAATTATATCTTTTGTTTATAATCTTTTTTTTTGTTTTCTCTCTCATCT
TTAAAAAAATCAAATTTATATCATCATGTCTAATGGAACTGAGGCCAAGCCTGAAGAGGA
AAATACTGTTAAAACTCAACGATTTACTTACTCAAAGGAGGAACTTATCGCTATAGCAAA
GCAACCTTACTGTAAAAAGCGACCCAAATGTCTTGATCCGGACTATGTTAATAAAGGAGG
TCTCTGGGATCCAGATATTTGGATGAACTATAAGAATCCGTCAAAGAACCCAACTCCATC
CAATCAAACTAGTACACGCGAATTTGACCAGTCAGCTATTGGTTTAAATAATAATAAATC
TATCCGAGGTCCACCTAAACGAATAAACGGTGAAAATGGGGACAAAGAAAACTCTTTAAG
GGGTAATAAAGATCCTCGTGATCGTGTTAAAGAAGAATCTCAAGATGATATTGTCTTAAG
CCCTCAAAGACGCAGTTTTGGTACAGGGTGTCACATAGTTCCCGTTAGAAGTGAACAACC
AGTTCAAAATAGTGCTCCACCCCAGCGCACCGCTCCTGTTGTAAAGGTTAAGAACAATGT
TCATCAACAAGATCGACGTGAGGAACCAATTCTTCTAAGGAATGATACAGCTATTAGAAG
AATAGGATCTGGTCGTGTAATGAGTCAACGTGATAATAAGTCAACATTGGAATGGTCCAA
GTCACGGGAAGAAGAAATAGAAAATAGACGGTCAAACATGCGATATAATACTACTAATAA
TAGTAATAATAATAACGCAGGTAGATATGACTATGATAGAAGGTCTTCCATGCATAATAA
TAATAACCGTAGGTATGGTCATCAAGATCGTCGTGATCATAGACACCACGAAGAAGAAGA
ACCAGAATGGTTTACAGGTGGACCAACAAGTCAACATGATACTATTGAGCTTAAAGGTTT
TGAAGAGGAGATGCCTGAAGAAGATGAAATTGAGTTAAGAAGACGACATTTACATCATAA
TCATAATCACAATCAATATTTTGGTCGAAATCAAAATCAATCAAATGGACCAGAATCTAG
TGGACAGAGTTGTGGTAATGATAATTTTGAAAATGACCCCTCTACAAATGTCATTGAAGG
TCAAGCATCTGGTTCAAAAGAGGGTCAAGAATTTGATATCAATGAGATGTTTAACTTTGA
AGGTTGGAAAAACGTTGTTAACATGGGTCCAGATAATCCATCTACATCCATTCCCGAATA
TCCTGACACGTTGGTACCAGGAGAGAATCAAAATGTTGGTGGAACCAGTAGATTTGCTCA
ATGGTTTAGCGTTGGTAGGAATGAAACTGAAAGTCCTATTGATAGGCTACTTCAAAATGC
TACTTTTTCATCTAATTATAATTCTAACTCTAATTATGATCATCGTCGTGCATCGGTACA
AGATATCGAATCTGGTGTTTTCCACCATAACATCAATGGTAATATGGAAAATGGTTTCCA
CAGGATTGATCCCAGTGTATTAGGATTACGTAATTCTGAGTCTAACAATCATAATCTCCT
TAATGGTAAAGAAAATGGTGATGGTTCACATCATGATGGTCCAGTCAACAAAGGAAAAGA
TTTACTCAGTCTTTTCAAGAAAGCTAATATAAATGTTAACGATTTGATGCAACAACAAGC
TGCACTACCAACAGTCAAATTTGAACATGCTAGAAGCCTTGAAGAAATTGAAGCTTCTCT
GATAAAACCTGATGAAAACCAGCACGAAAGTAATGGTGAAAGTAGTGATTTTAACAGATT
AATCCTCAAAGCATTTGCAAACCGAGGAAATCAAATGAAACCAGACCCGTTAACCTCATT
ATTCAATGGTATTGGTGCTGTTAATCGAGTACCACCAATACCTAATATCATGAAAGTGCA
AACTGAAGATCAGATTCTTCAACAACTTCATCAACATCAGCAACTCCAAAACCACCACCA
ACACCAACACCACCAGCAACAACAGCAGCAACACCAACAACAACAACACCAGCTACTACA
ACAACTTCAACAGCAACAACATCAACAGCAAATATTTCAAAAGCTACAACAACAACAACA
GCAACAACAAATTCTTCAACAACTCCACCAACATCAACGCCACCAGCATCAACAACACCA
CCAACAACAGCAGCAACAACAACAACAACATCAGCTTCTTCAACAACTACAAAATCAGCA
TCAAGTTCAACAAATGCCA
>SRR341928_contig_223
AAAAGACAACTGAGAAAACGATAAAAAAGAGGAAAAAGTGTGACAATTAAAGAAGTTTTT
TCTTTTCTTTTCATTATCTTTATAAATTCTACCGGTTCAATTGATAGAAAAAAAAAGAGA
GACAAATGATGTAAATAAAGAGAAAAGTAAAAATATCTGACAAGTATTTCGACTTTGAGT
TCTATTTCATGATACAGTAGATTGTCTTTCGCTTTGACGCTTCGTCTAATACTTATTCAC
CTTTTCAACTTATACAACCTTCACTTTCACTTTATCAAAGGTCATTTTCACGCACCAATA
AGTGCAATATAAGACAGAATAAGAAAAGTAATAAAAGATAAGACATACATTCAGGTAGAA
AACATTGGGAGGGAGAGAGAGAGAAGGAGAAAAGGTTAATTTTTTGTCTTGAATTTTGTC
AAGATGTTGCAATTGTAATTTTAAGAGAAAAAGAATAGAAGAGAGAAAAGGGTAAAATAG
AGAGAGAGAGAGAGAGAGAAAGAGTGAGTGAGAATGAGTAAAGGTGAAAATAAAAACAAA
AACAAGAAATAAAACATTAATGGGTGAGGGAGAAAAATGAATTAAGAGAGTTGAGAGAGT
TACATTTCACATTTAGAAGCATCTTCTTAGTTTTCATTTAAAGCAATCGCTTTTTTATCA
ACAGTATCAGTAACAGTTTGGTGTTCATCTTATTGTTATTATATTGTCGCGGTTTGAGGT
TCATTTAAAAATATCCAATAATTACATGATCAATTTAAAAGTCCATGTCCTCATCCATTG
CACCACCCAAAGCTTGTTCTGTCATTCTCAAGCATAATTTCTCGATGTAAGTATTAATCG
AATCAGATTCGTTGTTAATTTGAGGAGATCGAGTGGTTGGAGATACGGATGAGTTCATGT
TTCGTTCCATTCCTGGAAATCCAAGTGAATGGTTAAAGTTGTGATAAAACCTAGAATTAG
GTTGTGTCATATTCATTTGACCCACGGGTTGAGTTCGTCTAAAGTCCATATTATTATTGT
GAACATAAGTGTTATTATTATTATGATTGTTGGTCATGTTGTTATTGCCTGCATTCAATG
CTGTAATGGTACATTGTTTACGTTGTCCTTTTAATTGTCTCGTGCCCATGGAGCGACGAC
CTGGTAATGAATATCTTAATGAGTCAACCTGTTGCTTCCAAAAACAGAGACGTTGCTTAT
GAGCTCCAGAAAAAGCCTCATGTGCGAGACACTTGTCGGTGCAAACATTGAACATTTTGA
AACATTCATCATCAGCATATTGAGCATAAATGAAAAGGGATCCAATCTTTTCGATAACTT
TTGTTATAAAATTGGGCAGTAATTCATCTTCATCAGGATTGGATCCATGACAATTACATT
GATAAAATGAACTGTATTGATTTTCAATGTTATCTTCACAATCACATCTTGGTGCATGAC
AATCAACAGAAGATCCAAGTCGCCTTCGTCTTCGAGCAGGTTGAACATTTTGAGTATTTG
GTGGTGAAGCATCGGGAGAACTTGATGAATTAGGTTTTGATGAATTAAAGTTGATAAAAT
ATGGTTTAATTGGTGTATTGAGAATAGTTTTAAGTTCATTTAAAGCTTGACGAATAAAGT
TGCATCCTTCTTCATCCAAACTTTGAATCAAAGCTTTGGTATTATTGACTCGATTCTTTA
ATTTATTTATATTTAAGATGATCTTATGTCGAGCACCTTTGGTTACTCCTTGAGATTCCA
ATAGTTCCTCGGTTAGAGACATCATTTGCTCGTATGTCATTCGTGAGAAAAGGTCAGAAT
ATTTATGTAAACGAAGACTTTTCAACCAGGAATGGACATCCTTCATTCCAGATCCATCGA
CAGTGTGGTAATCTCGTGAAGATCGTTGAGTTTCACTCGTTTTGAACATAATGGGAATGA
TAGTTAA
>SRR341928_contig_224
GCTGAATCAGCTACCCAACGATCAATTAGTTTTTTACATTTATCCAAACTTTCCTGTAAA
GAGCTGAAATTAATTTGATACCATGGAATTGGATTACCATCAGAATCAAATTTCTCCGGT
CCATTGATTAACAATCCTCGAAGTGATTTATTTCTTTCAATCAATTTCTCATAATATTCT
ATTGCGCCATTTGCGTAGGTCTCTTTGGGATTTTCAATCGCCCTGGAATCACATGACTGA
GCACAAATTTGATCGATATAATCACTGAGAATCACTGCAACGCTAATAAAACCGACCACC
AACAATGTTCCAAGTCCAATTATCGTAGGCACTTTACCGATCACTCCGATTGCCCGAGGT
TCTAAGTAATTATATGTAGCGAAAGCACCAAATATACCGGCAAAGTGCAAAACATCTTTG
TACATGACCATCTCTGAGTCTGCAATCATAATCCCTCGAGCTATTGCAAACTTTTTAGCT
TCTTTACTAAGAACTAGTGAATTGATGAGATTTTGTCCATTCTTCGTTGAATGCCAATCA
CCTTGAGTCAATTTATCAACACCGATCAATGATTCAACTACTTTTGGATCAACATCTTCA
ACCTTATCGTAAATATAAGTGTAAGGAATTCCAATTTTAGCTCCATTGGTTAAATTTAAA
TTACCAACTGACACAACATCCAATTCTTTGGTCAAGAAAAATTTCAATTCACTCTTGGCT
TGTTCTTTGATCTTTACTTCCAGACGAACATCATCAGCAAATTCTAGTAAGCTTAAAGGT
ATTTGGACCATTTTATTATTATCACTAATAAGAGAAACCTTTTTGACTGAATAATTGATT
CCCATAGTGTTTTTGATCGGGTTGTATGAAGCAACACAACCTGTGGTTAAACCAACAGTA
AAGATCTTCAATTTACTCCAACTGGGCTTTGGTGCACGAGTTGAATACATTGTGGGTCAA
CAATTTGTCTAACAATTAACCATTAACACAATTGATTTAAACGGTTACAAAAAAAAGGTA
AACATGTGTTGAGCTGAGGGACCAACTCTATGGTACAGACTGTAAATTCTGGTATCACTT
TGGTTATCATGTTGAGGCTTTTTCTAAATTGATAACATCTCGTTTCAATTGATTAACAGA
TTTATAAATTAACGACCAACCAATTGAAATGAATTATCCTGAAAAAAGGTAAATCCATTC
ACATAATCCTTTGATATCCATAATTTTAAGGTTTTAGTTGTGAACAAAGAAATGATTACA
TTTAAAATTGTTCTCAATTAAA
>SRR341928_contig_225
TTTGATTGTTAATTTATCTGTATAAATGATCGGCTTGAATGTTGGCCGCTATTTCGGGTT
CCCATTGGTCACCATTATTCAACAATTTCTCCTTATTGTATAATAGCTCTTCGTGTGTCT
CGGTGGCATATTCAAAGTTAGGGCCTTCGACAATTGCATCAACTGGACAAGCTTCTTGAC
AGAATCCACAGTAGATACATTTGGTCATGTCAATGTCGTAACGAGTGGTTCGCCGACTAC
CGTCAGGCCTTTCTTCCGCTTCAATTGTAATCGCTTGGGCTGGACAAATGGCTTCACATA
GTTTACAGGCGATGCATCTTTCCTCACCTGAAGGGTATCTTCTCAATGCATGTTCACCTC
TAAATCTTGGGCTTAAAGGTCCCTTTTCAAAGGGATAATTAATTGTACAAGATTCACGAA
AAATTGTACCAAGTAAAGTCGATCCAGCAGCTAAGAAATCTCCTACCATGGTTTTACTTG
TTTCTGATCTAAACCTATCTTCCCATTGAGGTTCATCAAGACCTTTATGGACATACTGGT
AACACATATTTGAATTTGTTGTACTCAAATTTCGTGATAAAGATGAACCAATAACAGGTA
CTAATCCATTACGTAAAGGTGTAAGGATTGAAGGTCGAGCAAAAGAAGTCAACATTATCG
AAACCTCAAAATTGCCAAAAGAAATTAAATTGAACCCAAAAAATTAAAAACAATCAAGAA
AAAAAAATCAAAACAAAGATTTGGGGACCGC
>SRR341928_contig_226
CCTCGGTGAATCTTGTTAATTCTGAATGATTAATCATATTACTTTCCTTCTGTCATGGTA
ACAATTCACTAACCATGATGAAAGAATCACTCTAATTTTCACTGGAATTATAAATTCCAG
AAAATTCATCATTTCATTCAAATTGAATATAAAGTCAACTCCTTCCAATCAAAGTCAATC
ACAATCGAAAGTAATTCCGACAAAGCAACAACAATCAACGTGAAAACTATTTTTTAAATC
TTGTGTTTACCTTAATTTTCAGTTTCTATTTTCCTGTTTAAACTTAATTCTAATTAATCT
TGTCAATCTTGATACGTTCATCAAAATGGTTTTTCCTCATCATACAATTCCAACAAATCC
AATGGTATTCAATCCCTGTGGTTTCGGTAATATGGTTCATCGAAATGTTTGGAATCATAC
AGCTCAGATTTTACGAGAAATTAATCGGATGACTAATCAAATCCACGATAATTTGATTCA
ACCCAATGCTGATTGTAGCTCATCCGCTTCGGCTTCTGGATCATCGGCTTGTGCTTCGTC
CTCATCAAAATCCAATGTCAACTCAATCAATGGCGATACTTTTGAGGTGAAAGTTCAAGT
TGAACATTTCAAACCCGAAGAAATTAGTGTTAAATTACTTGATACTAACAATTTAGTCAT
TGAAGGTAAACACGCGGAGCGATCTGATGATCATGGCTTCATTTCTCGATCATTCAGCCG
ACGTTACATTATCCCGGATATTTATGATATCGAAAAACTGGAATCACAATTATCCCTTAA
TGGTGTTCTTACAATTAAAGCTCCACGAAAACCAATTCAAGGTTCTAACGGTGAAAAAAT
AATTCCAATTACATTAACTTCCAACATATCATCTGTTGATCAAACTATCGACAAACCAAC
ATCAGAATCTATTCCAGTCACCATGTCAACATCAAGAGATGATGATAACCAAACCACCAT
CGTTGAGGATTCAAATCAAAAGGAATCTGAAGCTTCATCCAAAAATAACTAATTACTAGT
CAATTGAGTCAATCTGAACAATTACTAGCAATTAATAATTATCTCTGTTTACTCTCTGTG
TTGTCAAATACAACCATCTGATAATTTATGTGAATTGGTAAACAAAGGCGAAAGAAAAAG
ATGTTTAATTAAATTCCGATACAATTAATCAATAAACTAATTAAATTCTAAAATGTAATC
CAATCAATTATTATCTTGAAAGAAATAAAATTCTAAAAGTCAAAATTGATTGGATTACAT
TTTAGAATTTAATTAGTTTATTGATTAATTGT
>SRR341928_contig_227
GGAATTGATGAGATTACTCTTGGTGTGTTTTTTTATTGGAAAGGATAAAGTGATTCATTA
TTTCATGTGGAAATATATATTAGTCTAACTATTATAATCATCATCATCTGTGACAAAATC
ATCATCAAGAGTAATCTCATCAATTCCGTTTCCGAGATGTTTAAAGTTCATCTTTACCAA
CGGAACCAGCTAAAAGTTGACGATCCAATAGATATTCACCCATCCCTGAGTCCATTTTGG
AGATGATGGCAACCAAACGTTTAAGTTGGTTAATTGAATCAATTTGTTCCTCCATGAATT
CAGTTTCAAGAAAATCCATCAAATGGGGATCTTTACATTCGTGTTCAGCTTTGTAATGAA
CTTTATGAATTTCGTTGTTGATTCGAGTCTCGAGGATCAAAGCATCTTCAAGTGCGGTTT
TACCATCAGGCCAAGTATCTTTGGTTGGCATCTGAACATCAAATGTTGATACTTTGGCTC
CTCTTCTGCTCATGTAATCAATTAGCTTACGTGCATGATCATTTTCCTCCTTTGAGGATT
CATGGAAAAATTTGGAAAAACCTTTTCTAGCCACAGAATTAGAACCAAAATACGATCCCA
TGTTAAGATAGACAAGACTGGCTTGTAGCTCCTTGTTAATTTGATTTTGTAAGTAAGTGA
TACAATTATCAGCAATCAGATAGCGATCCAAATTAGGACGGAGCATCTC
>SRR341928_contig_228
AATTATAAACTGATCAACTGGTTGATTAATTAGATGTCGAAAATTTTTTCTCGAAGTTAC
TTGTATGAGAAAGAGAAAAAAGAAAAAAAGAGAGATAAAGAGAGAGAGAGAAAGAGAGAG
ATTAATAATCAAAATGAGCCTTCTTGGCATTAGACGCAGAATCAAAGGAATCAAATTTTC
TCTTTTGTGGATAATTGTTCCCATCGTTTGACCTTCCTCCGAATCCACCTCTGAAACTAT
TCTTTGGAATGAAGCCAGTTTTGGTTTTGTACCTTTGACGATATTTGTCTAGTCCTCCTC
CTCCAGTTCGGGCAAATTCAAACAGTTGAGGATTAACTGTTTGATTTGCCTCTCTGAGAA
CATTGATTAAATCGTTAGCTTGTTTAGAATCACTTTTGGTAAAAAAGGTATACGCAGTGC
CCTTTTTATTTTTTCGTCCAGTTCTACCTATCCGATGAACATAGTCTTCACTAGTATTTG
GATAGTCATAATTGATAACATATTTAATGTCTTCAACAT
>SRR341928_contig_229
GTTCTTATGATACTTGTATTGGTTGGGTTTTATTGGAACAACGATCGTTGGGTGGTAACG
ATTTAAATCGTTGGGAGTTTTTGAATTATACTATTTAGATTAATAGACTTTGGGAAAAGG
TCTTGAGATTTGAAGCCAACATTTATCGGACCATTTGCCCTTATTTTCATCGATAACGTG
AACAGCGTAAGCGGGTCTCGGTTTATCTGAGGTGTTCGGTTGACTCCGATGAACCAATGC
ACCGTCGAAGACTAAACAAGACCCTCGAGGAACGGGAACTGGGACGAAAGCGGAATCTTC
AAACTCTTTTGGTGGACCATCGAATGCTACCTTAACGCCATTCTCATCAACTGAACGGAT
GAATCGACGATGAGGTGGTTCTACATGAGAACCTGGAATAACCTCAAGACATCCGTTTTC
TGTGGTCACATCGGTCAATGCGATCCAAAGAGCGCAAAGACTGTCAACTGGTTCGGTGAA
TAAAAACTCAAGATCTTTATGAGGTGTCACTTCTGAACCAGTTCGAGGATTTTTAAAAAC
AACGATACCTTGACAAACGGCTGGATCTTGATAGTTGATCGCTTTTAGAACACTTTTAAC
CCGATCGTTAAAGGTCACTTTGTAAAACTTTTCATTGCCCAAGTGAAGACCATGGCCGAG
CTTTTGTAAACAAAGACTTCGAGGTAAAATGAGTTCGCCTTTTTCATTAAAAGCTTTTTG
CTCGAAAAAGAAACCCGCTTTATCACCGGAGGCCATATAATAATCCGTGGGTCGATGTAA
ATTACCTGGGGCAATGATACTACGATGCTCGTTTAGGTCCAAATTTTCAACGATATCTTT
CATTTCCTTTACGAGTTCATCAACTTCTTCTTGAGAGAGAAAGTTATGAATTAAACCATA
TCCATTTTTATGGTAATCTTTCAATTCTGCCTCGTAATTAACCATAATTAGTGGAATCTG
ATTGGTGATAATTTCGTTGAACAGGTAAAATAAAATGGACAATTTGTTAATTGTTCACTT
CTAATTGTGATCAATTGTCGTTTTCGATCGGCTATTTATATACTGACATCGATGGTGAAT
TAAATTCAATTGGAAGATCGTTGAGACTCGTGATCATGATAATCAATTGTTTTGACACGT
TTATCAACCTTTTTTAATTGTTG
>SRR341928_contig_230
AGCTCATTATCCTAATTGTGTGAGCTCTGGTAACTTTGAACAAAGAGGATAAAGAAAATA
AGTTCAACAATTAAATCAGCAGAGAAAAAGATTCTAAAGATAATTAAAGATTATGTTCCA
ATTATTATGATGTAATTACAATTAATCACGAGCCCAGAAAGGTAATTCAGTTTGAAAATG
GAAATCAATACCCTTATAAGAAACACAGTGAAGGTAAATTAACAATTCGCTTGGTAATGG
ATTAATTTCTTGCGATTTACAATCAGAACAATTTTCATCGATTGAAAGTTTACTCGAATC
TTTCGATTTACTTTTCATGTGTTCCCTCCACTCGTCACTAATTGTTTTATTAACTAAATC
ACTGAGTTGATTAATTTCTTCGTGACGTTTATCAAGCTCTTCCTGAGTAAGAGTTTCCAT
TTGTTGGTAATCATCTGATTCAAAGACATGAAGATGTCTGTGTTTATCGATAACCCTTTG
TGCTAAATCTTGTAATGTTCCTTCACCATAGTCTCCTCCTTTACCGATATTTGGACCAAA
GGAATCACAGTTATACAGGGGATCGTTTGCAATCGGATAACCCAAGTACTGGAGGTGGAC
ACGAATTTGATGAGTTCGACCGGTTAATGGTTCACATTGGACTAAACTTGTTTTACCATC
GGTACTAATTCGTTTGAAAACGGTCTTTGATTCTTTACCATTCTTTTCATCGACTATTTG
AAGGCCAGTTTTATGGTCCAAAGTACCTAATGGCTTTGAACAGGTAATTTCATCTTCGGG
AAATTGTCCGGTAACTTTGGCAATATACTCTTTCTTAACTAATCGTTGAGTTATTTGATC
AATCACTTTACGAGCCCAAAAGCGATTTTTAGAAGTGATGACAAGGCCAGAGGTTAAACG
ATCTAATCGATGGCAAATGTGTAATTGTTCAATTCCATGTTCTTTTTTAAGAATTGAAGA
AACACTATTGAGATGAAAACGACCACAAGAATGAACCGGTATAGATGGAGGTTTATCCAA
AACTAGAATGTTTTCATCTTCGTGAACAATTTTCAATGGTAATCCGATAACAGGCATTTC
ATGACGATGCACTAATCCAGTAATTAAATCATTGTCTTTGAGAATATAATCAGGAGAAAC
TGGTTCATCATCAACTCTAATCAAACCTTTGGAGAATCGTTCAAGCAAAGAGCCATTATT
AATTGATCTAAATTCCTTCTGGTAAACATCAACTATTTTAGATCCAATCCAACGTCCCTT
GCAAAACGAATAAAATGTATATAAATATGGATACACTTTCCTCAGACCATGTTCAAAATA
GTAATCAGAATCTCCCCTGTCAATTTCCAAAATATTTTTTCGCTTCTTTGTTTTACTAAT
TGTCGCTGGAGGTTCAATAACATCAAGTTTTCTTTTAACTCCACTAAAAGATGACATTCT
TCTAATCAGTCTGATTTGAGTAATTAATTCAATTCTCATTGACAATTAGATAAAAAAACA
AAACAATTAAACAAAACAAATTCAAAACAAAATAACACCAAAACTTCAAAGTCTTCTTTT
GCTTTTGCAATCAAACTTCA
>SRR341928_contig_231
TTTATGTTATCGGGAATAAAATAAACAAACGATATAAAATGTTCTTTAACCGGATTTTCC
TTCACTTTCTTTGGTATCATCTTTTTTCTCCGCTGATTTTTCACCGACTTCACCACCACC
ACCAGCTTCGCTTTTACCTTGAGATTCATCTACTTCACCACCAGATTTATCAGCTTTATC
TCCTCCATCAGTTCCTTTTTCACCTTCAGCTTTTGCTTCGGCTTCTTTTTTCTCTTGTTC
AGCTTTCTCCTTTTCAGCCTTTTCTTTCTCTGCCTTCTCTTTTTCGGCCTTTTCTTTCTC
AGCTTTTTCTTTTTCTGCTTTTTCCTTTGCTTCGCGCTTCTTTCGCTCTTTCTCTTCTTT
CTCTTCCTTCTTTTTCTTCTCTCTTTCTTCTTTCTCTTTACGTTTCTTTTCCTCCTTTTC
TTTTTTGAGCTCTTCTTTCTTTTTCTTTTCTTCTTCGATAGCTTCGTCAGATTTCTTGGT
GTCTTCTGATTCACCTTCCTTTTTGCCTGATTCAACTTCAACCGCTTGACAAATTGTATC
CCAATCCTTCCAGTATTGTTCCTTCATTCTCTCAACAAATTTGAATAGATTAGAAGTATC
ATTCTTGATAAATTCATCGTAATTCTCGAATGGAACAAAAATGAATTGGGCAAGTATCGA
GAAAACCTCAGCATCCAACAATCGGGGTTTATCTCCAAAGAAATACTGCTTATCGCCTAA
TGCATTGCTTAGCATTTCCAAATCTTTACGCCCAGTAGCATATACTTGTTCAGCATCATG
ACGACCAATGCCATGCCCAATAAGGTCTTTGATATTACTTTTGAATCCTATTTTGAACAT
AAAATTGAGAACTGATTGAGGTAGCTTAGAGTTAATTGTCTTCTTTATATCAGTTCCAGA
AACTTTAAGAAACTCTTGTGGGTGTTTAAATCGCCAATGTTTAATAATCCAAGCGGTATG
ATTCTCAAGCATAGATTCTAAAGCATGGGCTATGACTTTTTGCTCGCCTGTCAAATCAGA
ATTTAAATCAATCTTAAATTCTTTCGATAATTCCTCAATTATAGCATCGGTCTCAGCAAT
TTCACGTCCATTCAATTCTACAAATGGCATATCTCCTTTACTTGATTTGTATCTCATTTT
ATGATCAACATTCTCATATGGAATATTTGCCATTCGTAAAAATGTCTCCAATTTAAGACA
ATGGGATGATGATGATGGTAATGATGCACATCTTTCAAATTGATACAAGTAGACTTTTCC
TTCCTCAAAATCTACTTTGTGTACACTTGGTTTAGGTTTTCCACCAGTAACAGCATCTTT
ATTTGATTCTTCAGTAGTTGCCTCTGTTGTTTTCTTTGATTGTTCATCATCAGCACCAAC
AACAGTAGTTGAATTATTGGTATTATTGGTATCACCACCACCAACTTTATCCTCAATTTT
GGAATCAGTTGTACCTTCAGTGGCAACGACAGCAGGAGCAGTTTCAACAACACTCGTCAT
ATTATATCTTTGAATTAATAATCAAAAAGTCAAAGATTTAAATATATAAAGAAGAAAAAA
AACAAAAATGAAGAATAACAATAGGATGAGGAGAGAGAGAAAAAAAAACTTAAATGTGAA
AACAATTAAAACTCTCTAAAGTCACAGAAGATGAAAAAAAAAGTCGATCACAAAATGAAA
AATCCACCAATAATAATCGTGGTAAAGGGATAAAAGGAAAAATCAGAATGACAAACACGG
CGATGAAAAAAGCACAGAATAATGATGATGATGATGAAGAAAATTTAAAAATTGATCTGA
CTGATTCAGTGAGAGATGAAAAAAAAGAGAGTCAGAAAGAGAGAGAGAGAGAGACAAGAT
GATGATGATAGAAAGATAAAAGAGGCGAGGAGACCAAGAGAGA
>SRR341928_contig_232
TGTTCAAAGAAATTCGGTAACAACGGTTGTGAAGGTGGACTCATGGATAACGCTTTCTCT
TACATTCGACATAATCATGGTATTGATACCGAACAATCTTATCCATATTTAGCTCACAAT
GGTAGATGTCATTTCCATCCAAAAGATATCGGAGCAACTGATACTGGATTCGTTGACATT
GATGCTGGAAATGAAACCAAATTAATGGAGGCCATTGCTACCGTTGGTCCAGTTTCCGTT
GCTATCGATGCTAGTCATGAATCTTTCCAATTCTATTCCCATGGAGTTTATGATGAAAAA
GAGTGCAGCTCAGAAGATCTTGACCATGGTGTTCTTGCTGTTGGGTATGGAACCGATGCT
GAAGGAAACGACTATTGGATCGTTAAGAACAGTTGGTCCGAAAAATGGGGAGAAAAGGGT
TACATTAAAATGGCTCGAAACAAGAAGAATCAATGTGGAATTGCTTCATCTGCCAGTTAC
CCGTTGGTCTAATTAAACACAATCAGATTTTCAACAAACATTCATATATATTGATCATAC
TCAATCGAAAAGAATATACATTTTTCTCTTTCAAATTTCCAAAGCAAAGCCAATGATTTA
GACAAAGAATTTAAAAAATTC
>SRR341928_contig_233
AAATCATCAATTCAACTGTAGATTCCAATTAAATCCAAAGAATCATGGTTAACATATATG
AGTGTTTATGTTTAGTGTGAGTTTTTAATGATTAACAGGAATCACATGAATGATCAAGTT
CCATGGATGGAAAAAAATTGTGTGTGTGTGTATCAGAGATTAGCGAATTTTTTTATAATC
TCATAAATTGATGAGCTTTGTACTGAATTGTTTCAGATGCTGTTCCAGGAAGAATAGTAG
TTGAGTCTCATTATGTTCACAGGAAGGAGCTTTACGAAGAGAATGTCTCTCAGATGGGAA
AACCTGAATTTGATAAGGTTTACCAGCTTTAATTAAGGCTGTAATCAATTGCATGGTATG
TATAAAATGAACGTTTTCGTCCATTAACCCATGGACTAGAAGAAGACGGTTTTCTTCATC
AGGAAAATTTTTGGCTAAATTAAGTACATTCCCTTTTGCATAGGCAGCTTGATTAGCGTA
CGGGGTGTCAAGGTACCGTTCGGTGTACCCTGTATCGTAGAGAGACCAATTGGTTACCGG
AGCACCAGCGATCGCTATTCTAAATATGTCAGGTCTCTGAGCGAGACCCATTAAGGATAA
ATAACCACCATAAGACCAACCATGAATTGCCACACGGGACATGTCAATGTAACCAGTGGT
TTCGGCTAACCATTCAAGAACTTCAACTTGATCGGCTATTTCAACCTGACCAATTCGACC
TTGAATGTGTCCCTCAAATTTAGCACCTCGATTATGTGAACCTCGACCATCAATGGCAAC
CACAACATATCCCTCTCCGGCTAGTAAATGACGACGAACCAGTCGGGTTGATTTAAAAGC
ATTCGTTACAACCTGAACTTCAGGTCCACCATAAATATCGACAACACAAGGATATTTAAC
ATCGGACTCCATGAATTCAGGTTTGAAAACCAGTCCATAAACAATGTCACCAGAGCTTTT
TAATCGGTAAGTGAGTAGTTCAGGTTTCGACATACCGGAAACATTGTCGGCCGATTCATT
GTCAACCATGATTGTTGAAGTTGATGGTGCATCTGAAGAGGAGCAACTGGAATCCATAGA
TATGTTCCAATTGTGAGATGAATTGTTGAGTATGAAACCAAGTTTCTTGAAGTACATTGT
GTCAATTGAATTTGATGTTATCCCGGTTGCTGGCGATGAGTTTGATTGACCAAAGTGATT
GGGTAATTGGGATGAGGAAGGTGATGATGATGGTGATGAAAATGAAGACGATGAGTTGAC
TTTTTTATGGACAAAACCAAACGGAGGGATAGAGATATTACTCTGTATGTTTACATAGAG
ATCACAGTTGGGATTAAATGTTATCAAGGTGTGAGAAAAACCCAATTCGGTGAGTCGTTG
GATTCGTTTACAATCATCTCGATAAGAGACACGATAAAGATGACGTTCCAAAGGTGTATC
TTTGAGACCCACAAAATAGACAATCTCGTTCCTTTCATCAATCCAAATTTCCTTATTATT
CACTTCCCATTCACCTGAGGTTAATTGTTTCCTTTCTAAAAGCAATGACTGGAGATCAGA
ACCAATGAGATCATTTTCATGGTTCGGACTTGAATCATTTTTATCTTCCACTTCCATGTT
ATTATTTGATTCACTTGCAGTACCATTTCCACTAATATCCCTTTGGAGATGCTCCTTTTT
TGCAATTTTACTTCTCATATCTTCTTCATCAGCCACTAATTGCACTTTAATTAAGTTAAT
ATGGCGAAATCCGGTTCGTTCTGAGATCCAAAAAAAATTAACTTCACTACCTGGTCTCAA
TGTTACCTCTTCTTTATTTGATTGTTGCTGATAACTAGAGTGATGATGATTATTATTACC
AGCATTCGAAGGTAGGAAATAGATAAAATCATGAACATTGACCCAATATGGACTATTATC
TTCTCGAAGGAGTATTTGAGCTGGAAAAGATTTACTCAAACTGAATAAACCCAAGACTAG
ATGTTTTTGTTGACGATTGAGAAGTTGAACCCAAACAGTGTCACGAGAGTGCCAACCACA
TCTCACCAAGTATTCAAAGTGCGGATAAATCGAGTAGAGAGACTGTAATCCAGGAACAGG
TCCACTCATTGAATCGCTCAGTGATTGGGTTGACTCGTCAAACTTGAAACTTGCTAATTT
CAAGTCTGATGAAGCATTAGATCCTCCTGGTCGAGGAAATCTGTATTGTTCAACGATTCC
TGTTGATGTTGGTAAATGCATTAAATCAACAGCACTTTCATCAACCTCTTCGTATAAAAT
GTTATACTCTAATTTGGTTGATTCACCGGTGGATTTAGAGTGACCGGGTCTCCACCAGAA
TCCGGTATATCGACGAAACTCCTCTTGTATCACATAACACGGATAACCGGCTGAAAGAGC
TCTTCGAGTGGCATTGTACTTGGTATTTGTTAACCGGAGTTCTTGACCAGTTTTTATGTG
GGTCACCCAAACATCATTGTCCGAAAAGAATGCTATCAAATCAGGATTAGTAGGACAAAT
AGCAGGGTTAATTTTGGCTGATTTACTATTTGAGTTAACTCGTATGGGATGATAAGGAGG
TGAACCATTATCATCAAAATAAAATAGATGACCATTTGAGGTAAATACGAAACGTTTACA
ATTAGATTCATACTCGTAAGAGGTAATTCCATTGAACATGATTCGTTTTCTTTCTAATTG
TAATTTTTCTTGGTAATTGTTAGATGATGAATCTAAATTAGTTTCCACGGGGAGACAATT
TTTCATGTTTAAATCAATTAATGGTTTCCATTCAAAGTTTCTTAATAGATTGGTTGGTTT
CCCTTGATTGGAATCACCATAACTATTATTTTCAATAGTTTCTTCATCATCAACGATGGG
CATACCATCATCATCTTCTTCCTCTTCTTCATCTTCATCGTTCTCATCATCTGCTTCCTC
TTCTTCATCTTGATCATCATCATCATCAGGATTATCTGTTTCATCTTCAATTGAGATATA
CTTATTCTTATGGGCACCTTTAATTGTAGGATTGTCATTTGATTTTGAAGTGTTTTCAGA
GTTTGATAATTTTATTGCGAAACTTGTACCATTAGATTCCTCTTTGGGCTCAGAAGATTG
TTTAATTGAAGATATTGCATCCATATCAGAGTCAAGAGATGATTGAGAAGAGGTTGATTC
AGTTTTAACACAATTATTAGTACCATTATTTTCAAAGATATCACAATAATAGAGAGTAAT
CTCTGAACCATTAAGCATAGAGCAGAGGAAATAAATTCGGGTTCCAATCACAGTGTTACC
TTGATTTAGTTGAGCAAAATTGAATGCGAATGGGACTCTGCCACTGATTTCAAATAATTT
ACGATGGGCCCGACGAACTGAATCTTTTAATTGAGACCATGTTTTTATTGGGGTGGGTTG
TTGAAAGGAGACACCACTAATTGCTGAAGAAACCATTGATGGAATTGAGGGCATTGATGG
CATAGAGGGAAAAGAGGAAATAACTGATGACATGGGAATAGAAGTCATGGCAGAAGAAAA
ATTGGGTAAATTTAAATTCGAAGGGAAATAGCCCCGAATACCTTGAAGATTTTGTGTAAT
CACTGAAGGTAACGGGTTACTGGGAAATTTGGGTAACTCGGGAAATTGGGGTAAAGAGAA
ACCCCAAGAGGGTAATGAAGAAGATGATGAAGATGAAACTGAAGAAGGAATCAAATCTTC
AATGGTCACCGGGGTTTCAATTGTTGAAGAGTTCATTTTGATCATTGTTGAATTGGAAAA
ACCTTCTCTCTCCTCTTCCTCTCCAGGTTTCATTGGCTCCGAGTGTAGGGATGAAGATGA
GGCTGGTGATGAAGGTGAAGATGGAAAACGTCTATCAATTTTCTTCTCCATAG
>SRR341928_contig_234
CCCCACCAAACACTGAAAGGCATGATACCATGATGGATTACATGAAGAGTGGAAATTTGT
GAATTTTTCTTGCGAATTACAAAGAAAATGGTGTCCATAAACTCAATGAATTTAGTTAAA
AAGTAAAAATATGAATTGTAGGCAGTCATCATTGGCACATAGTTTGTCGAGTAATCAACA
GGCTCACATTTTAAAGATGCTCCATTTAACCATTGGTATCTTAATCCATTGAAAACAAGA
ATCGCGCTACAAATGACCATCAAAAAGTTGTAAATAATCATCGGCTTTCTCACTTCAAAT
GGTTTCCTGTTCTCCATTAATTTGGGTCCCAAAATTTTGACAAAATAAACATATGAAAGG
CAAATTGTGATGGTTGGTAAAGGTGAATCCATGAGAGGCCATTTAGCGACCCGAGGATCC
GCCGCTGACATAACGTCATTGTATTTATCAATAATGTAAGAAACTATGTTACTCATATGT
GAGCTTTTTTGTGTTTGTTTGGTGTCGATGGGAAAATGATGATGATTTAGTTGATTATCC
GAAAATTAAACATTTAAACTCCACTGAATTAAAAGTGAAAAA
>SRR341928_contig_235
GGGAGAGAGAGAGAGAGTGAGTAGAGGTCAATACCAATCGAGACTTTTAAACCATAATGA
TGGCGAAAGATGAAGAGAGATTATATGGTCTATGGATGATGAGGATGATGTCAAAGGATG
AGGTAAATGAGATAAGGAAAAGAGGAAGGAAGTTAAGTTATGTCATGTTCAGAGTGTAGA
AAATGTTGCTTATGTGTGAGTGTTGGTTTTCTTGTTGGTCTTGAGATGAAAATAAAATGG
TTCACGTTCCCGGTTCTAATCACCGGGAGACCGAAGGAGACGCACATAAAATGTTTTAGA
ATAAGAGAGAAAAAGAAAGAAAGAGAGAAAGAGAGAAAGAGAAAGGGAGAGAGAGAGAGA
AGATCGTTTGAGATGTCATATTGCGAGATTCACTTAAGAGCATTTCTCAAGCTATTTTGT
GCTTGCTCCAATTTCTGTTGCTCTTGAAGAAGACACTTTCTTTGGATACATTTTTTCTTT
AAGGTATTGGCGCCGCCGAATTTTGGTTTATCCAGACAGTAATTGCACTTGCCACAATCT
TCGACTAGACAACCAGCACATTTACGGCAGCCCCAGTTCTTTTTGCCGGTTGATCGGAGA
AGAGCCAAAACTGCGGTGTTTGGTGTAGATGTTGTAGTGCGAGAAGTTTTTGATGAGGCT
GTTGCTGCTGCTGCTGTTGATGATGAAGATGATGATGCGGGTGATGAAGTTAATTGTTGA
CCTAATATACTGCCTTTAGTTGGATCGATAAGTCCTGAATTACCATTATTGACCGGTGAA
TTAAGTGTTATGCTACTATTGGTGCTTATATTTGACATTGGAAGAGATGATAATTGATTT
GATGAGTTTAATTCATTTGATTTGTTAGTTGATGAGTTTGGCTGACGGGTTACTAGTTGC
TTACGAACTGGTCGATTGAGATTTACTATTTTCATCCTTTTCTCGTCAATCTGGTAAGTA
TCGATACAGGCTTGAAGGAGGCAGGCCTTACATCGAGGCGTCGCATCAAGAGGACAATTA
CCAAGATTAGGGCAACAATATTTTCGAGGTTTAATCAAAAATCTACCAAAAAATTTCGCA
CATCCCATACAGGTAAATTGACCATAGCGCCGTTGTACTGAGGCATAAAATTTGGTTATA
TGACAAACTGCACAAGTAACAAAACCACCACGGGCGTTGGAAGGAGACGTTGATCCAGTG
GGTTCCATTTCTTCTGAATCATCTTCTTCTTCGTCATCAAGAGAATCTAAAGGTTCGGGT
TTCGAGTGATGGTGAAGATGATGAGATGATGGATTTGTTGTTGTATTGGTTGAAGAAGGT
GTTAAGGTGGTAGAAGATGGAGATTGGATAACATCAGTATCCATATGTCGAACTTGGTAA
TGTCGCTGAGCATCTCCAATAGAATCTGAAATGTATGCACAGATCATACACCGATAGACC
ATCTCGGCGATAATGATTCCATTAGAATCACAGACAAGCGATCGACAAACTTCCCTCTCA
TCATTGGTCATAATCATATTACTAATTTTTCTCATCGATAGTTATCAATGTGTCTATTTG
TATAACCTGTTAAGAGAATTTTGTTTTGTTCTCTCCACACCATTTGGATTCGGATTGATT
GGATTCTTTTAC
>SRR341928_contig_236
CTTCAGTTGCCTCCCGTGGTCTCGATATTCAAGGTGTTCTACATGTTATAAACTATGATC
TTCCAAAAGAGATTGACGATTACGTTCATCGTATTGGACGAACTGGACGAGTTGGTAATA
AGGGTAGATCTACAAGTTTCTATGACCCATCCTTCGATCGACCTTTAGCTGAAAAAATCG
TACCAATTATCGAGAAAGCCAGTCAAAGTGTCCCTGAATGGTTAAAAGATGAAGCCGGTG
GCGGTTCACCAGATTACGATGATGGCTTCGGAGGAGTAGATTTGAGAAAATTATCAGATA
ATTTCGCATCTTCCACTACTGTGAACGAAGAGAATTGGGATTAATCATCTCAAATTTAAC
CAACGAGAAATGCTATCGATTATCAAGTGCCTCGTTTATCTTTTTTTTTTTCAAGGACAA
TCTCAGCAAACAGTTTACAAAATTTTCTATGTTAATCATCACTTTTCCTAAAAAAGACGA
CCAGAGAACAAAGTTCTTTATCCATTTTCCATTTTTT
>SRR341928_contig_237
TTTGAAAGTTGAATACAAAAAACAAAGGAATCGGACGATGAACTGGATTTTGTGGTGAAT
ACGGCGATGGGATAATCTGAGCTTGGTGGGGAGGTGGCATGGGACGAGCTCCGTTAAATT
GATTGGGAGCAAAGGCACCTCCATGGGGACTAACGTACATAGGAATACTTGGTGGCACTT
GCATTGGAGTTGAGTACCTAAAATCAGTAGCAGTCGCTAATTGGCCACTACTATGGTGAG
CTTGTGGTAGCGACATGTGATTGATTGTATACGGAAAAGATTGATTGTGATTCATCATTC
CATTATTGCAGCTAATTGATGGCGGGGGCGACGATAATTGTGTTTGTGGTCCAGTGCCGG
TCACTGTTGAACCACTAAGGAACATCCCATTGGCGGAGGATATTGATGGAGATGTTATGA
AGGAAGTTCTGGAGGAATCAGAATTAAAGTTATCAGGTAATCGTTTTTGTCTTTGAAGAC
GCAGAAACCTTGGTCTATTTGAATTTGAGCCTTCGGATTCTGTGCTATTCCATAATCTTG
GATCAGTGGATGGCCAATTGCTACCTTGTTTGAGATCTTCATGGCAACAGTTGGGACTAG
AACTATTTGCAGTTGACACCACGATGCCGCTACTAGTGGTTGCCAATGGATCACCAGTAG
TTGCAGAATTGGCACAAGCATCACTTGGGGTTTCAGTTAAAGAATTTGAGTCGTTTTTTT
GAAAGTTGAATACAAAAAACAAAGGAACTGGATGATGAACAGGATTTTGTGGTGTATAAG
ATGATGGGATAATCTGAGCTTGGTGGGGAGGTGGTATGGGTCGAGCTCCATTCAACTGGT
GGGGAGGTTGAATGGGACGAGCTCCGTTCAATTGGTGAGGTGTCGGCATAGGTCTGGTTC
CGTTCAATTGGTGGGAAGGAGGCATAGGACGAGCTCCATTCATTTGATGAGAAGGTGGCA
TCGGTCGGGCTCCGCTCAAGTGTTGAGGAGTTGGCATGGGACGAGCTCCGTTCAATTGGT
GAGGTGGTGGCATCGGTCGAGTGCCATTTAATTGGTGGGAAGGTGGCATGGGACGAGCTC
CATTGAATTGATTGGGAGCAAAGGCACCTCCATGGGGACTAACATACATAGGAACACTTG
GTGGCACTTGCACTGGAGTTGTGTACCTAAAATCAGAAGCAGTCGCAACTTGACCGCTAT
TACTGTGAGTTAGAGGTAGCGAGACTTGATTGACTGTATAAGGAAAAGATTGACTATGAT
TCATGATCCCATTATTACATCCAATTGACGGTGGAGGAGATAATTGTGCTTGTGGCCCAG
TGCTGGTCACCGCTGAATTGTTCAAAAACATTCCACTGGCTGAAGATAATGACGAGGAAG
TTGTGAAAGAAGCTCTGGAGGAATCAGAATCAAAGCTATCGGGTAATCTTTTCTGTCTTT
GAAGACGCAGGAATCTTGGTTTATTTGAGCCTTCGGATTCTGTGCTGCTCCATAATCTCG
AACCAGTTGATGACCAATTACTACCTGATTTGAGATCTTCATTGCAAACACTGAGACTAG
AATTAGTTGCACTAGTTGACACCACAATGCCACTACTAGTGGTTGCCACTGAATCATCGG
TGGCCGAAGAGTTGGCACAAGCATCACTTGGGGTTTCGGTTGAAGAAGTTGATTCTTGAT
TGAAAATTCGAGCTCTCGCTTTCTCGTATTCTTCTTCTCTTTCTTCTAACGATTTACTTC
GACGGCTTTCGACCAAATGTAAAGTGTTACCTCGACGATCGGGAGACTTGTCGTTAAGAT
AACCCTTTTCGGAGAGTTTATCCAATGATGACGAGTCTCTTTTAATGATTGACCTTACAG
GCTCATTCGACTCTGGCTTAGAAGTATTTTTAATCTGCTCGCTAAACTTGAACTCAGGTA
ATCGAGTTGTCCGTGTTTTAGAAACAATAACAGAATTATCAACATTGGTTACATTATGAT
CCATACCGAAAAAAGCCGCTACCCGATGAACCAACATCCTATGGTACGAGGACATGGGTC
CAAATTTATGTTGACTTCGTTTAGGATCTTTGACCAGGTCAGTCAATTGTTTCTCTATTT
TGAGCAAATGAACCCGATCTTTGGGATTGTTTTGCAAAGTATCCGTAAGAAATTGCATCA
AATCAGTACCAGTATGGTCAGTATAAGTTTCCGCGGTTGGCTCTTTAGTTAATTTACATT
TACCATTGGATGGTGATGGTGGTGGTTTACTCGTTTCAGGGATTATTACATTATCACTTC
CATAATTACCATTAGCATTATCACAATTTTGATTGTTACTATGATCATTACTAATCTCAA
TCGATTCCTCTTCAGCTTTATCCTGGTTCGGACTAACAGCAGTTTCTGCCACTTGCGCGC
TACAATTTGTGGTCATGATGGATTAAAAAACCAAGTTCACTATCTGTCTATTTGAATTAC

>SRR341928_contig_238
ATTTTTTTTTTTCCAATCTCAACATCATCAATTTTTGTCAATTTCTATTCTATTTTTTTT
GCCTCTTTTGTCTTGTTAATTTCTATTGATTATAAATTATTTTATACCCGATAAGTGTGT
TCCATTGTGTTTACCATCATGTCTGCTTCTGGATTATATTTTCTAGATCTCAAGGGTAAA
GTGTTAATTTCACGTAACTACCGAGGAGAAATTGAAATGAATCGGATAGAGAAATTTATG
TCCCTTATGATGGAAAAAGAGGAGGAAGGTTGCCTTTCACCGATAATCAAGTACAATGAT
GTTACTTTTATGTGGATTAAGTATAACAATTTGTATATTGTCGCCTCAACCAAAAAAAAT
GCCAACATTGCCCTGGTTTTTTCCTTCTTACACAAAATTGTCTCAGTTTTGGTTGATTAT
CTTAAAGAATTGGAAGAGGAAAGTATAAGAGATAATTTTGTTCTCATCTATGAGCTACTA
GATGAATTTATGGATTTTGGTTATCCTCAAACAACCGATGCAAAAATTTTACAACAATAT
ATTACCCAAGAAAGTCATAAGATGGAGGTTCAACCTCGACCACCGATGGCAGTTACTAAT
GCAGTTTCTTGGAGATCCGAAGGAATTAAATATCGTAAAAATGAAGTGTTTTTAGATGTC
ATTGAATCGGTTAATTTATTAGCCAATGCAAGTGGAAACGTTTTAAGATCAGAAATTGTT
GGTTCAATCAAGATGAGAGTCTATCTTACCGGTATGCCTGAATTGAGATTAGGATTAAAT
GATAAGGTTTTATTTGAAAGTACTGGTAGAGGTAAAAGTAAATCAGTGGAATTGGAAGAT
GTCAAATTTCACCAATGTGTTCGTTTATCTCGATTTGAAAATGATCGAACCATTTCGTTC
ATTCCACCTGATGGTGAATTTGAATTAATGTCTTACCGATTGAATACCCATGTGAAACCT
TTAATTTGGATTGAATCAGTAATTGAACGACATCCACATTCCCGAGTAGCTTATATGATT
AAAGCAAAAAGTCAATTTAAAAGGCGATCAACTGCAAACAATGTTGAAATTGTGATCCCA
GTGCCTCATGATGCCGATTCACCAAAATTTAAAACCTCCATTGGTTCCGTTAAATATGCA
CCAGAACAGGGTGCAATCATTTGGAGTATTAAATCGTTCCCCGGTGGTAAAGAATACCTG
ATGAGAGCCCACTTTGGTTTACCTTCGGTAATTAGTGAAGAAACTGAAGGAAAACCACCG
ATACAAGTTAAATTTGAGATACCCTATTTTACCACCTCTGGAATTCAAGTTAGATATTTA
AAGATTATTGAGAAAAGTGGTTATCAAGCCTTACCCTGGGTTCGTTATATTACACAAAAT
GGAGACTATCAATTGAGAACAAATTAATTATTATTAACAAGAGTAACATTTAAACAATCA
AACGAAAAAAAAAATTGAAAAGAAAAACCAACCAACCAACAAACAAATTAACAACAATTG
TACCACTGACTCTTTATTGCAATTTATCGACATTTATTAACATGAATTTAAATAGCCCAA
CACATA
>SRR341928_contig_239
ATTTTTACTTAACAACAATTAATTGGAACCATTTAATTGTTGTTAAGTAAAAATACTATT
TTTTTATATTAGATAGAACCTTTTCCCGTACAATTTGTTATTAGAATGTATTTTTCTTTG
CTGATAAGAAATGATTTCAAGCAACAATTGAAGCATCATCGTGGAGCATCTTGACGATTG
TGTAAGTTTGTTGAGCTCGAATTCGAGCCCAAGTGAATGGACTTAGATTAGCGATGATAT
GGGCAGCAGCTAACGCAGCGTTTTCTGGTCCCAAAATTGTGGAACATCCAACACCTGAAG
GTAATCGCATTGAAGACCAAAGGTCATTTGAAAGAGTAGCCGAATCTGATATTGGTGGAC
AATTGATCACGGGAACCGTCGTGTTACCCGAAGATACTGGACCTAAGCCATTGCTCCTTC
CAGCGCAAGCGATAATGACTTGACATGTTGGCCATTGCATGAGACTTGCGACAACGGCTA
AAGTTGCTTCAGTTGATTTATGAGCTGAACAAACGTGAATTTCAACATCATTGATTCCAT
ATTTTGAGGACAAAGTTTTCTTGATCTTGGTTGCGTGTTCCATGTCACTCATTGATCCTA
AAATGATTCCAACTTCCGGTGGAGGTGAAGGTAAACCCTTTTCACGAGGTTTAGGAATCA
TTGAACCAAATAAGGCCTGAGTTCGCTCAGCTACAGTGACAAATTTCGCTTTAACCGCTT
TAATTGCGTCCTCGTCGATTGTTGAATTGTCCATATTTCGATAAACTTGCTTATCGAGCA
TTAATCGTTTATCTCCATCAGGCCAAAGTCTCCATGAATCATTATCGATTACATCGCCAA
CAACAATCTTCTTTTTACCTGCTTCTTCAATAACACCAAATTCGATCTTCAAATCGATAA
GCGAATGATTTAATGTTGACCAAACTCTCTCGATAACTTCGAATACTGTTTGAGTTACTC
GAAGCATCTCTTCAACTTCAATTTTACCGATTTTAAGGCCACCACAGACCAAACCAGCTT
CGATCAATGTCTCAAGGGACCAGAAAGGATCGTGATTCTCATCATCTTTGAAAAAAGTTT
CGAGTTTAGGTGGAGCGAATCGATATCCTTCCTTGACATTAGGATGGCGCTTAAGGTACG
AACCAGTGGCCACTCGTCTGCAAACCCATTCGATTGGGATCATGTCACATTGTTTAGCGA
TAAATGAACGATCCCAATCGGGTGAACCCTCGGCAACCCTGGAAACAAAGTGAGTCTCAA
TTCCGGCGGCGGTCATGAATTCGTAGATGGCACAATTTGTTTGTGTTGACAATTTAGCTT
TGCCCTCCATCGCATGAGATTTAGCACCATCACCTGCAGTTATCCGATCCTTAGAGTAGA
CGAAAACATAATTGTTATCACCTTTTAGCTTGAAAACCTCTTTGGTTTTACCTGCGATAA
TTAATTTGTCAATTTGACTTTTGGTGATCTCCATTTTTGGTGAGAGTTAATTGGATTACA
ATTAAAGGTGATCAAAATTTTGGAGATTAGGGTTAATTGGAAAGAAAATTCTCTACGTTG
ATTAGAGATTGAAGGAAATTCTGTTAATGATAAACAGTAGATCTTCGGGTTCTTTTCAAG
AATACTCACTCACTTTCTCTCTCTCTTTTTCTCACTCACTCACTTTATCATCTCTTTCTC
CTTCTCTCTC
>SRR341928_contig_240
GAAAGCTTCAGTTGATTTATTAAATTAAATTTATTTTATCATTTTAATTTTGTGCTTAAA
GTGTGTTGTTATAATTACTATTTTCCCAATTAATCTGATTACAGTTAAAATCATGGAAAA
CAAAGACAATTATGATCAATGGAGACCAAATCAAGATTCAAGTGGAGATTCAAATTCAAA
TGAATCAGCTAATTGTCCAGTTAATCCGAATCAAGTAAATGATCCAAATTCTGATCAACC
AGTTAATCCTCAAGTAAATCGTTCAAGGAGCAATCGAAACAGACGAAGTAATCAAGGTAA
TCAAGGTAATCCAATTGCTGAGGTTCCAATTTATGTTAAACGAGTTCATATTATGGGTCA
ACCATTAAATCAATCCATGGAAAGTTCAACTAATCTTGATTTCAATGTAAATCAGAGTAA
CAATTTAAATGTTAATCAAAACGCAAGTCAATCATCTGGTAATAAACAGCAATCAAGCAC
TGGAATGGTTGTCAGAAATTTAAAACGTCGAGCCAAAGATAAAGAATCCGGTCAATCATC
ATCATCATCTTCATCTCAACCTCAACAATTTCATCAGCAACAATTACAATCAGTTAATCA
ACCTCTCCAACAACAGTTTTCACATCTACCACCTCAACCTCAACCTCCATCACAATTTAT
ACCCCAATGTGAGCCTCAGCCACAATTTCAACAACAAGAATTGCTTAAATCATTATTAGA
AAATCAATTTCCGCAACAATTTGAACCTCAAATGATTGAACAACAACAAGTTCAACCTCA
ACTTGATCCACAATTTCAGGGTCAATTTTTTCAACAGCAAATTGAAGCCCAACAGTTACA
ACAACAATTTCCTCCCCAAGAACCACAAATTTCACCCAATAGATTGGCTTATCTTGAGGA
ACAGTATCAACGCCAACGAATGACAATGGAGATACAAAGACAACATTGTATGGCCGCACT
TGAAGCGCAACAAGAAGCAAACAATAGTCGAGGTCATGTTGAAGTTAGACCGGAACACGA
GACAATATCGACGGCATCTTCCATAATCGAGCAACCACCACAAGCACTTCCACCACCACC
ACCATATCCAACGAATCGAATGAATCAACAAACTTATGATGAATTCTCGACTCAACCAAA
ACGTAGGCCATTAGCAAATCAATCGTTTAATCAACAACAACAATCTAATTGTTTCCGTAC
TCCTGGTGCACCACCAAGACCCAGTCCTCCGGTACCTCCTTCGATCAGGTCAACTTATAT
GCCATTTGTTGTTCCTCCAGTTCGTCGTCGTCGTCGTCGATCAGGAGAGTTTGAACTGCC
AATGACCATCCAACAACCCCCACGATATTGGCGTCCATCTTTTCAGCAAAGACCGCGATT
CGCACCAAACCAACAAGAGAACCAACAACGACCCCAACAACCCCAACAACAACCTCAACG
ACAATTCCATGAACATAACCTTTCACCTCAAGAACAACAGCAAATTTACATACCTCGTGA
ACCACCTTACGTTATAAGAAGAAATCCCCAAGGTCAATCAGGTCAAGGAAATATGGGTCA
ATCACAAAATAACAACAATCAACGGGTTCTAACTGATGAATTGAATAAATTAATTGACGA
TCCTGGACAGAGACAAATGGTCAGTCAACTTTATCGTCGCTACTCAGCTCCAATTGAAAG
ACAAACTACCGATGAACCTTTGGACTTATCGAGAAGCGGTCAACCAATTGAACTATCGAC
AAGTCCATTGGTTATGCCACGAGATGAATCACCATCTGATGGTCAAGGAGGTGGAGGAGG
AATAGATCCCGTTAACCTTTCAACCTCAAGTCAAGACTCACACATTGTTGACCTTTCCAA
CAGTTCGCAATCAAGTGATAAATCAATACGAGTTAATGGTCAATCAAATGGCAATTCATC
AATTGCCCAATCGAATGCAAATTTATCAATAGGTCAACCCAATGCTAATCTATCTATTGG
TCAACCAATTAATACCTCAAATAATCAAATGTTTGATGTAGCACGTGCTAATAATGCTGA
TGAAATCCTTAGTGATGAATCATCATCCTCATCAATGTCCATCCCTGACTCAGCCTCTTC
ATCACCATCAAAATTGGTCAACTAATTGTCTTAACAATTTAATTTGAAACATTTTTATCT
ACTCTTTCATTACTACTGATCATTGATCTCTTAATTTTTTTCCCATTCACAATTCAAATG
GTTTTAATCTAAAAACAATCAAATTTAATCACTATGATCAATTAAAACATTTTTCCAATT
GAAAAAATGTTTTAATTGATCA
>SRR341928_contig_241
CTTGGACGAATCTCGAAAGATCGAGTTGAAAATACTCTATGTCGATTCATCAACTTTCGT
AAATTGAACATTACTGTCAACAAGACTAGATTTGCTGATAGTAATGATGTTTGCAATCAA
GACGAAAATTTCTGGTCTTTGTCTCATTCTTCTGTTGATCTTGACAAATCTATTGCCAAG
TACATTTTGACTCATGCTGTGCATCAGTTTTGTATTCTCATCGAACTCGATATGAAGGTT
CTTCGAAATCACTTATCTATTAACAATAATATTCAATCCTTGGCCTGGAAACGTATTTCA
GGAAGTCGTGAAATTTGTGACATTTGTGCAACAACTTTATTCAATCTTCACTGGACTTGT
CCGCTGTGTGGTTTTGCAATTTGTCCTGATTGTTTTAGTCCGCTTAGCTGTGGACCTGCA
TCACTTACTCAAGATGCTGAGCTTTTATGCACCGAGAATAATTTACATAATTTTTCCAGT
TTTTCTCTTACCCACATCATTCCTTTCTACTTCTTATTTTCCCTCCATCGCTATGTACAT
TTGTTTTGTGACAATTACATCGCACTACCGAACCATTATATTTTTCCAACAAC
>SRR341928_contig_242
GAATGTCGCTTGCGTCCGATCAACCAGAATCTGAAAATATCGAGGAAGAGTATATCATCG
AGAAGATCTTGGATAAACGATCTCGAAATGGTGTCTTCGAATATTTTCTCAAATGGAAAG
GTTATAGTGAAAGTGATAACACTTGGGAACCCGAGGAGAATTTGGATTGTAAAGATTTGA
TTGCTCAATTTGAAGAAGAACGACGTTTGGCTTTGGCTAACAAAAGGGAACAAAATGATG
GTGATAGTGTTAGTAAAAAGAAGAAACGTAGAAATTCACTCAGGCCACAATTACCATTAA
ACGGATTCGAACGAGGCTTGGAACCTAAAAGAATCATGGGTGCTACTAATGCTTCAGGAG
AGATTGAATTCTTAATGAAATGGAGAGATTCAGATGATTATGAATTGGTTCCTGCTCGAA
TTGCGAACGTTAAATGTCCTCAGATTGTCATAAAATTTTACCAAGACCATTCAGTTTGGA
GTAACAGTGATGGTGCCGATACAGTCACTCCATCAAATTCTCGATGATCAAGATCGAATT
TGTCACTTTTTCTTCTTTTTTTTCTTTTTCATCTTTATATTCTAAAAAGTCATATCGAGA
TAAGTTCTATTCTATCGTTTAGTTAAACAAAAATAATCACACTTTAGTCTGCGTTCAATC
AGACGGACAAATTTTTCAATTTATATGACAAATCTTTATAAAAATCATTAAAACTGTTTA
TGAAAAGATAAAC
>SRR341928_contig_243
CTCATCTCAAAAGGAGCTGATATCGGTATTAGATGCCGATGGACAGATATGGCAGCTATT
CATTATGCCGTTTATTTTGATGTCTCAGAAATTGTTGACTACCTATTGACCATTAGCGAT
CGAACCTGTATCGATGATGTTTGCCATGACTTCGAGGGTGGGACACCTTTACACATCGCA
GCGGCCAATTTATGTATCGATTCAGTTAAAGTGCTTCTTAAACATGGAGCAAATGTATTA
TTAAAAGATGATCACGGACGAACTGCTCTTGACTGTGTTCCCGACCCAACTACCCTTCTT
AATTCAAGTATACTCGCCAAACAAGGGGCCGTTGAAGTGGCCATTGAACTAAGAGCGCTC
CTCGAGAAAGCATTTCTAGCCACAATTCCTGGTGAAACGTTTACCTTTGAAGGTCCAGTT
ACAGGTAAAGTTGTTCTTCAAGCACTAGGATTACAATTAGGGGATAAGGTGGTTATCAAC
GGTGTTAAATCGGGTATCCTAAGATTCTGTGGTGCGACACAATTTGCACCCGGAATTTGG
GCTGGAGTTGAACTCGAAGAGCCCGAGGGTAAACACGATGGTAACTTTCAAGGAGTAACT
TATTTTAGATGTCCACCTAATCATGGTATCTTCGCACCGATAAGTAAAATATGTAAATAC
GATAACCTTTGGCGAAACGTTAAAGGTACAAGTCAAACAATACGAATCGTTAATCATCCG
GGAGTTGATGTGTCTCATGTTACACCGAAAGTTGAGACAGGTCTTAATTCATTGAAATAT
CGAACTGCTAATGTTGCCGAAGTTGGAGATAGAGTTATATTGACCGATAAACGAATTGGT
GTTGTCCGTTTTGTCGGCGAAACATCATTCGCTTCGGGTATTTGGTATGGAATTGAATTA
TCAAAGGCGATCGGTAAAAATGATGGATCCGTTGAGGGAGTTAAATATTTTGATTGTAAA
CCATTACATGGACTATTTGTACCACCGGGAAGGATATTAAGGGTCACCAAGAATATGAAT
CATTCCTTATCCTCGAACAATAATAATAATAATCATTACCAATCGACACCAAATGATAAG
ACAATTGCTGATGATGAAAGCTCAGAATGTAGTTTAACTCTAAGTCGAAGTTCATCTGAA
AGAGCCAAAAGTCCACTATCAATGCGTCGATTACGATCCCGTTCATCTCTTAAATCATCA
TCATTCTCACCAACCTCTTATCCTCATTCATCAATATACAATCATAATAATTCATCATCA
TCTTTATCATCACCAATCAATAATTATAATAACAACCCAAACTCTTTACTATTATCAGCA
CCTCCGTCGTCCTGGTTGACCCTTGGAGTAAATGTTTTCGTTAACAATGAGGTTGGAGTT
GTGAGGTATATTGGTCCAGTCGATTTTGCTCAAGGTACTTGGCTTGGATTAGAATTGAGA
AGTGCCAATGGCAAAAACGACGGTTCCGTCCAGGGTAAACGGTATTTCACTTGTAAACCA
GGTCACGGTCTTTTGGTTAGGCCAAAAAAAGTGTCCGTTCGTGGTATCAATGGAGCTAAA
TTATTACCCGATGATTGAATCTCTTTAAAATATGAGCGTTTATTTTTGCAGCATTTAATT
GATCTAGAATCATGTTGATCAATTTGTCAATATTCACCATCTACGTCAACAATAATTTAA
TATTATCAATTGCACTTTGATTGAAATTTACCCTTTCATTCATATACATGTAACAATCAA
ATTGAATCACAATCAAACCACTGAAACTTAAACTCGATCAATACAGATCATCAAATATCA
CCACCATTGGCATTTTGTCCGGCATTTAAATTGAATTTTTGTTTCCTGATTAGCCCAAGA
CTTCATTAAATTAAGATCTCTTTGAATCTTTTAGCTTCTAACCTGTGGGGGGAAAGTTTG
AGACTTTTTGATCAAACATTCGTAGAAACCGTAGCATTTAGTGTATTCAACTGAAATTTT
ATATTCTTATGGCTAATATACGAGAGATAATATTGTATAAATTTCAGGTCAAAAAATCTA
ATAGTATCGCTAATTTTTTAAATTGAAGTGCGATGAAAAAAAATCGACAATCATTTGATT
ACAATTAATTTGAATCAACAGGAAGAAGTGTCATTGCAATTACGTTCAATTGTCTCTTCT
TAATAAATACTCATAAAAAAAATACAATTTCAATTTCATTTGATAACTTTGGTCACTTTA
AGTGAGGTAAAAGTTGAACCTCAACCACAACCTTTCAACTTCCGATTTGAGTCCAGAATT
CATATTAATCAGAACGGAAAAATATAAGTTTTTTTGTGATGAAAATAAAAGTTACAAGTT
TTTGAATAGTTGTTGTACTGGATGATGAATGATGAATGAAAATGATGATAGTGGTGATAT
AATAATAATAATAATAATTTTTAAAATGATAATTGATGATTACGATGATTGTTAATGATG
CTGGTTAATGGTAAAAATAATTGACCAAATTGGTTATGTTTATTTTCCCATTGAGTTAGT
TTTGTTTGTTTGTTGCCATTTTTTTCCTTGATTGTTCAAGTACGAGGTTCTCTGGTTATC
TTGTATATTAGAATTGTGCTTCTCGATCGTTGTCCTTGAGATTGGTCATAATCACCATCA
TCGTCCTCATAATCAACATGAACACATTCACAATGAAGATTCCATCTTTTCATGACACAT
TCAATGTTCCAACTTGAATTGCGAACTTGATAAGTGGTATAGCAAACAGTCTCAGGATTA
CGGGTCATAAAATAGGCTAAGGTCATCAAAATATCCTCGAAATCATTTGGATCATAGAAA
CAATCGGAAGCAATTATCGCATCAATCAGAGGAATCTTAAAGAAAACACCAGTAAATCTG
CCCCAAGTTAACGGGAAAATGTGTATCACTTTCGGATCGATATCTTCAATCGAATCATCT
GTACCAATGATTAAATTATTCTGTAAAATGTTGACATCGAGAAGGCTCGACTTTTGACGG
GCCAAATGAGAATCAGTAACAATCAATTTAGCCCCAAGAAGAGCACCAACGATACCACAA
AGTCCAGTACCACTACCCAATTCCAAGATTCTTTTACCAGCGAATTGAGATCGATGTTTA
ATCATAAATTTTGACAACACGGGAGCAGCAGGCCAAGTGATCATTGAATAATCGGTATCA
CATTTCTCTTTAATGGTCACTTCCAAAATTCTTGATTCATTGATATTATTATTGTTACCA
CCAAGTGGAAAAGTGTATTTTTTTTCGCTCACTAATTGGCCTCCATTTTCGTTGGCTTTT
TGTTGGATCAACGGTACCATATGATCTTGTGACATTATTATTACGATCAAGGTAAACAAT
CTGTAAACACAAGAGTGGTCATCAAGTTTACCAAAAAAAGAGGGGAGGGTAAGTTATGGC
TCAGTGCGCTGTCGACGTGAAGAGAGTTGACTTATCCAGGTAGGTTCTCTAACAAGGTGG
TTCAACGCATTCTCATCCCCAACCAGTATCCAGATTATTTCTGGGACACTGTGTAGATGT
AATAAAAAAAAAAGGATTAAAAACACACTAACATACAAACAGTAAAATGAGAGAGGAAGA
AGAAGAGAAAAAAAATCCAAAATGATGACAATTATTGTTGTTCTTCAATTGGACCACTTT
TACTACTCATTCAATCACATGGGTTGTAAATCGTTGCTTGATTTGGTGGAACAATTATCA
TCTAATCCTCTGATCACCAGTAACCAATTAAATTCTCTGGTCTTTGTTAATTTGCAAAAG
AAAATGGAATTTTGTTTTTCTCTTTTAAATCAAATACCGGTTACTATTTTTTACTATCAC
CTCCAAACCAATAACAGTTTAATTACAGAATATTTTTTGTTGATTAGTAAACAAGTTGAA
TGTAAATTTGTAATTCTTTAGAG
>SRR341928_contig_244
ATCATCATCATCATCTTCTCCTTCTTCTTCGAATCTCTTGACGAATTAAATCTAAGATAA
CATGCGCAACATTCGATAATTTCGAAGTAAATTCTCAGGTCGAACTTGTCTCTGACCTAT
TAGTTATAATCATTTCAAACAAGTAACTTGAACTAAAAACTCAACCAACCAAGTTGATTA
TCTAATCTACATTTATCTCCTCTTGTTAATTTACAATTTAATTTGTTTATCATCGATATT
CACCAGCAATCCATTAATCAGCAACATGGTTGACGCAGCTACTCTTGAGAAACTTGAAGC
TGGATTCAAGAAACTTCAGGATGCTAAGGATTGTAAATCCTTACTGAAGAAATACCTTAC
TCAGGAAGTTTTCGATACTCTAAAGACCAGGAAAACTGCCATGGGTGCAACTTTACTCGA
TATCATCCAATCAGGGGTTGAGAACTTGGATTCTGGAATTGGTATCTATGCTCCTGATGC
TGAATCTTATACTCTTTTCAAGGAATTATTTGATCCAATCATTGAGGATTATCATGCAGG
ATTCAAGCCAACTGATCAACATCCCAAATCCGATTGGGGTGATATCAACACTTTGGTTGA
TTTAGATCCCGCTGGTAAATACGTTGTTTCCACCCGAGTCCGATGTGGTCGAAGTCTCCA
AGGTTATCCCTTCAATCCATGTCTCACCGAAGCTCAATACAAAGAGATGGAGGACAAAGT
TAGCGCAATCTTTAAGGGAATGGAAGGTGATCTTAAGGGAACTTATTTTCCATTAACTGG
AATGAGCAAAGAGGTTCAACAACAATTAATCGATGATCATTTCCTTTTCAAGGAAGGCGA
TAGGTTCTTACAAGCAGCTAATGCCTGCCGATTTTGGCCTACAGGTCGAGGTATTTACCA
CAATGACGCTAAATCGTTCTTGGTCTGGGTCAATGAGGAAGATCATCTTCGAATCATTAG
TATGCAGAAAGGAGCTGATCTTAAGAATATCTTTGATAGACTCATCAGGGCTGTTAGTAC
TATTGAATCTAAGATGCCCTTCAGCAGAGACGATCGAGTTGGATATTTGACCTTCTGTCC
AACCAATCTTGGTACCACAATCAGAGCCAGTGTTCACATCGCTTTACCCAAACTTGCCGC
TGATAAGAAAAAGCTTGACGAAGTCGCTGCTAAATACAGTTTACAAGTTCGAGGTACTCG
AGGTGAACACACCGAATCTGAAGGTGGTGTTTACGATATCTCCAACAAGAGACGATTAGG
ACTTACCGAGTACCAGGCCGTCAAGGAAATGCAAGATGGTATTCTTGAGTTGATCAAGAT
TGAGGAATCAATGTAATCCAGTTATTAATCAACAATTAACACCACCGAAAACCACCACCA
CCAC
>SRR341928_contig_245
CAGCAGCAACAACAACAACCAGCAAACAACATTAATAATAATAAAACAAGTGATAATAAT
TCATCTTCAAGTGGCCCTGGAACCTCAGCTTATTCCACTCCTCGATCATCGTCGGAAAAA
CTGGACGTTACTGAAGAAACTCTTTGCTATCAGGAAAAACTAATCACTGAATGTAAAACC
AGAATGAAAGATAAATTTAATTCTCTGGAAAAAGAAACCGGTGTCAAATTACGAAGATAT
TGGTCTGAGAATGTAAATGATTCTACAAGTGATCATGGTTCAGGTGATGATGATGATTCG
AGTGATAATGAATCTCACCAAGTAAAGAAAAGGGAAAGATCTTCATCAACCATTGCCGAA
TCATCTACTTCAAATGTAACAATTAAAGAATCACCTCAAATAATTACTACTACCAATAGT
CAAGCGATTAACAATCATGATGATAACCTTCATCCTGTTGTTGATTTAAAAAGCAATGAA
ACAAGTGCAACCAATGAAACAATCCAGTTGTTACACAAGCAATTAGAGAAGGTTCAAGAT
GAATTAAGAGCAAAGGATAACGAAATTGCCAAATTAGCTCGAATACGAAGTCAAGTTGAA
TACGAATTGGAAGATTTAACCGCTAGTTTATTCGAGGAAGCCAATAAAATGGTTCGATCA
GCAAATGTGATGAGAGCCAAATCTGATCGCGATTATAAAGAGGCAATGATGAAAATGCAC
GTTCTTCAAGCGGAAGTTGATGCTCTCAAAGTTCTGGTCATCACTTCAACTCCGGCGACT
CCTAACAAACATCTTCATCCTCACATTGATGGAGCCAAGCCCACTAA
>SRR341928_contig_246
GTTTGTGTGATTTTGATTTGTTTTCATTTTTATTTTACTAATTAAATGTTTCTCAATTGT
TTTAATTGCTTGTAATGGATTATGAATTTAAGATTAAATTAACTCAAGAAAGAGCAAAAG
TTGAAGATTTTTTTGAATATGAAGGATGTAAAGTAGGAAGAGGGACTTATGGTCATGTAT
TCAAAGCTCATAGGAAAGATGGGTCTGATAATGAAGATTATGCTCTTAAACAGATTGAGG
GAACAGGAATCTCCATGTCTGCCTGTAGAGAAATAGCATTATTGAGAGAATTGAAACATC
TAAATGTAATTAATCTTCAACGTGTATTCCTATCACATCATGACAGAAGAGTTTGGTTAC
TTTTTGACTATGCGGAACATGATCTTTGGCATATAATCAAATTCCATAGAGCAGCTAAAG
CCAATAAGAAATTAGTTAATCATCCCAAAGCAATGGTTAAATCACTATTGTATCAAATTC
TTGATGGAATTCATTATCTACACACTAATTGGGTTCTTCACCGAGATTTGAAACCAGCAA
ATATTTTGGTCATGGGAGAAGGACCGGAACGAGGACGTGTTAAAATCGCTGATTTGGGAT
TTGCTCGACTTTTCAATGCTCCATTAAAACCTTTAGCCGATTTAGATCCAGTTGTGGTTA
CCTTTTGGTATCGTGCTCCTGAACTACTTTTAGGTGCTCGTCATTATACCAAAGCAATAG
ACATTTGGGCAATTGGTTGTATTTTCGCTGAATTATTAACATCAGAGCCAATTTTCCATT
GTCGACAAGAAGATATTAAAACGAGTAATCCGTATCATCATGATCAATTAGATAGAATTT
TCAATGTAATGGGATTTCCACAGGAAAAAGAATGGGAAGACATAAGAAAAATGCCAGAAT
ATCAAACACTTCAAAGAGATTTTAAAAGAACCAATTATGCCAGTTGTTCACTAGTCAAGT
ACATGGAGAAACACAAAATTAAGCCTGATAGTCGAGCATTTTTACTTCTTCAAAAGCTTT
TACTCATGGATCCAACCAAAAGAATAACGTCTAGTGTAGCGATGCAAGATTCCTATTTCT
CTGAAGAACCACAACCAACCGGAGATGTTTTCAATGGTTATCCTATTCCTTATCCTAAAC
GAGAGTTCCTTAACGATGATGACAATGAAGAGAAACCTGATAACAATAAGGCTCAAGCCA
ATAATCAGCAAGCAAATCATGGGGATAATAATCATGGACCACAACCAAATAAACGCGTTC
GTATGGCGGGTATGGGTGGACCAGGGGGTCCAGTCCAACAATCAAATATGCCCAACCAGG
GGCATGGAATGCAAAATCAACCCAACTTACAATATGGAAATAATAATGGTCAACCAATGA
ACAATAATTTCCAACAAAGATATTGATGAGAGAAAAGTTTTTCTCTTTATTTTAATTCCA
AATTATGTTAATAACTCATAAATATTTATATATTTCATCATATTGAAATTACGACCAACG
ATTTGGAAAAAAATCAGCGGATAACCACTAGACACATTAATCTATGGATTAAATTTGGTC
TCAATGAAGAAAATATTATCTCTTCATTAGAGAGATATTGTAAAACTACAAAACTATTTA
CACAATGGAAAAGAAAAATTTCAACGAAAATTCTGATGATGATTTTACTTGGCCGGA
>SRR341928_contig_247
TCTCATCTTCTCTTCATCTTTCTTTTTTGTTCCTTATTAGTTTCTAATTCTCTTAAAATG
TAAAGATGAAGAGAAGATGAGATGAGATGAGATGATGGAGGTAATTGGACGAATATGTAA
TTCGAAACAAATCAGATTAAATTATTCATGATGAGGTTATTGTTGTAATTGTGGTGGTAA
ATATTTGTTGGCGGTGGAATTGGCTGATAATGGTAAGAAGTTGATGAACGGAAACAGCAA
TTTATCAATGAAATAATTAGTGTTTCGCAATGAAGGAAAAAAAGAGAATATCTTTCAATT
CGGATTCATGGTTTGTTGTTGCTGTGTTGAGGTCAGAATTAGTTTAGGAAATGATGAGAG
CTTTTTGTTTAATTGTTGTTTCATTTTTGATTGAGGTAAACAGCAGTGACCCGTCCATTG
TAAGCAGAGATTATAGCAAATCAAAAAAGGAAGAGGAATTAACCAAAACTACTGCTAATA
TGATTGACACATTGAATTCAGTTTTTCATGTGTATGAATTGTGTATCGGGTGTTGAGGTT
GAGTTTAGGATCCATTGGTGTACTTCTGTTGACTCTCCTCTCTCTTTCAACACCCTCGAT
ATTACGTAAATAACAATTATCTTCTTGTTTCTTCTTGTGGTTGATCAATTTTTCCATCAC
AATATTTCCCTCTTTTCCATAACATCTCGTTTGTTTAACTCTTTCCAATTTATCTTTCAG
ATTTTCTGGTTCTCTCTTCATGATGATGACAATGAAGTTGTTGATTATAACGATGAGTTA
TGAACACAAAGTAAAAAGTATATATTTATAAACATATACACAAGCTATTTACGCGCTTTA
ATACTCTCTTTCATAATGGTTAGTCGTTTCGTCCAAAAGCAAATTATTGTTTTTTTTTTA
CTTTGCCAGAGAGTCTTGGTCAAAGGTTAATCATGAATGGGAGCATAATCATGATCAATT
AGCAGCAGCAGCAATGATGAAGATGAAGATAATCTTGAACTGTACAGTTTTATATCATAG
TTGTGCTTCCTGTTTATGTATTTTTTTAAATCGATTTCTTTTTTTTTCGCCTTATGAAGT
GTGTGGTTAATAAGTTGATTGATTTAGGGCTGTGGTCACTGGTGGTGAACAACGAAGCTG
ATGGAGATGATACATCAATGAATTTCATACAGTCACTTTATCCTCTGAGGCACCAATAGC
AGCAATACTTTTCTTTACCCTCAAAGCAGTTAACCTCGCAGGGGCATTGGTATACCAACA
TTCCTTCATTAAACGTGACATTACACGAAGTGTCTCGTTATTTTGCCATCTACTAGGTAT
TGGTGGTCTTGCTTGATCGACACAAACCACTTTCCTCATTTCTTCAATTGAAGGATCTGA
AGGCACCATATCGTAATAAGGTAATTGATAATCTTCATAAACACCATCAATATTACACCT
TCGAGCCATTTCCCAGTAGACCAGACCAAGAGCGTAAATATCTGCTCTTTTGTAAGCATC
AAATTGATTTGGATTCATCAATTCATCAAGAACTTCAGGAGCCAAGTAACGTTTAGTTCC
AACTCGAGGATTTGGTGGAATATCAACTGAATCCATTTCTGAATCGTAGCGAACAGCCAA
CCCAAGGTCGGCGATAGCACAGGTCCCATTTGATTTGACAAGAATATTTTTACTTTTGAG
ATCTCGATGAGCAATTGCAGGTTTCCCTTGGTCAGTCTTTCTGATGTCATGTTGAGTTCC
CTGTATCTCCATGTGTAAATGGGACAAACCATTAGCAATCGAATAAGCCATTCGTGCTAA
TCCGGCAGCATCAATGGTATTTTTGTACAAATAATCATACAAAGAGCCATGTTCATGATA
ATCAGTGACCAACCATAATTGTGTCCAGGTTCCACTATCTTTGTTATCAGCAGCAATGAA
ACCAAGAATATTATCATGTCGTAACATGATTGTTTGGTAGATTTCTACCTCACGAAACCA
AGATCTTTCATCACGGGATGAGAAAATCTTAATAGCCACAGATTCCCCTCGCCATTGTCC
TCTCCACACTTCACCGTAACGTCCTTTACCTATGGATTCAACAAGCTGTATTTGACGGGC
GATGGTACGTTGCACAAGGAGAGGAAGACCTGATCCTGAGCCTGAGCTTGTGTGTTCAAT
GAGATCTCTGATTGAACTTCCTTGAGATTGAATGAGAGGATCTCCAGAAGTTAAACTGCC
CTCAGGGTCGGAGTGATATCTCCATGTTTTCTGATCACGAGTCCGTTTACGGACAAAATA
GACGCTTACAAGAGTTAACACAAAGATACAGGGGATTGCGATCATTAAGACAATTTTGAA
AACGTCCAGTGAAACCGAAGTATCTCGCAACGAAGTTGATGCAAGAATCGGTTTAGCATC
ACGGTTACAGAAATCTTGTTCACGACAGCATTTAATGGCGAAGCGGACTTTGGTTTGCTC
CGAGTAGAGACATTTCATCGGATTTTCAGGAGGCACCAATTTATTTAAAGGTATACAACC
AAACACATAGAATTATTTTATAGTTTAAGTCTTAATGTCTCTTTTTGTTTATATTTTTTA
CTCTTTCTATTTCTCTTTCTTCCTATTCCCTTTCTCTCCTTTCTCCCTCGGGTATATAAG
AAAACCCGGAGAGAAAGGAGAATCATCATCAGTTCCTAACTAACCCTTTAAGAGAACGGA
ATAGTCTCAGTGTTGAGACTTACCTTCTCTTTCTCTCTTTCTTTCTCTCTCTCTCTCTCT
CTCTCTCTGTATCCCATTTCTCTCCTTCCCTTTCCT
>SRR341928_contig_248
CTTCGCTGGTAAACAACTCGAAGATGGTCGAACCCTCTCTGACTACAACATTCAAAAAGA
ATCTACTCTTCACTTGGTCCTTCGTCTCCGTGGTGGTATGCAAATTTTCGTGAAAACTTT
AACTGGTAAAACCATCACCCTTGAGGTCGAGCCTTCTGATACTATTGAAAATGTTAAAGC
CAAAATCCAAGATAAAGAAGGTATCCCACCCGATCAACAACGTTTGATCTTTGCTGGTAA
ACAATTGGAAGATGGACGAACTCTTTCGGATTACAATATCCAAAAAGAGTCTACCCTTCA
CTTGGTCCTCCGACTTCGTGGTGGTATGCAAATCTTCGTCAAGACCTTAACTGGAAAAAC
AATTACCCTTGAAGTTGAGCCTTCTGACACCATTGAAAATGTAAAAGCTAAAATCCAAGA
TAAGGAAGGTATCCCT
>SRR341928_contig_249
CGTTCTCATAACGGCGATATTTTTTGTAGCCTTTACCCCGACAGCCAAGGCCTATGAAGG
TTGGCTGAGGTCTAAGGATGGCTCTTTGTTGTTGTTCTCGAAATCGTCGAGCTCGATCTC
GTTCTCGTTCACGATCTTGTCTTGCCAATTCACGAGCTTGTAATCCTTCAGCTATTTGAC
GATCCAAATCAATTTGAGTTTCATTTGAGGTAATGGTTTCCTCTCCATGTTCACCGTCAT
TATCTGACACATGGTTATTAATAAGAACTTCTTCAGGGATATTGACGCTTAGATCATCGT
CACAATTAGATGTATTCTTACGAATAATACACATAATATTTTGGTGAAAAGTCACAAAGG
ACAACCAGGAAAAGATGGCGAAACCAGAAAGTCAACAAATGTAAACCAGAAAAAGACCAA
AAAATTGATAATAAAA
>SRR341928_contig_250
CCACCGAAGACTAAAAACAAATTAAAGAAATTCTGTTTCTTTAGATTCTAATTTGGTTTT
ACTTAATATTCTCACCGACAGATGGAACTTTTGTTCATCTGTTTGGCTTTAGTGTTCATT
TGGTTCATTTGGTGAAAGTCAAGGAAAGTCACTGATTGTTTGTGTTTATTAACTAATTGG
AACAATTAACCTAATCAACCATGTCTGCCATAGATCCACCACTGAGGACTCCTTTCAATG
TTTCACCCTTTATTCGATTCAGCCGATGGGCCCTTCTAATTTCCGGTGTTGCATGGGGAA
TCCATCGTCAAAAGGTCAATTCCAAGACTGAAAATGATTACAGAGAATTCATCGATAAAA
TGAAACCAATTTGGATGGAAAATAAAAAGAGAATTAAAGCAGAAATGACAAGAGAGGAAC
TCGTGGGTCTTGCTGGCGCAATCAATATTCCCGTTCCAGCTGATTTCGATAAACAGTATC
CAAGTAGCAAGGATAAGGCTCCAATTGATCCAGAGGTTTTGTCTGATGTCGCTCTGGCTG
CTTACAAGAAAGGAAAGGGACAAGAGATCCTGAAAAAAGCTGAATCAGTTAAATTTTAAA
AAGTTAATCTTTTTTTGTTCACTCGAAGTGTTAGTTTCCCGTTCATTAAGAATTGTATAG
AAATTAATAAAAAGATAAGATGAAAATCAACATAATAATAAAATGAAAAGAGACACAATG
TAAAAAAAAAAAAAAAAAAA
>SRR341928_contig_251
CAATGAAGATACTTAAAGAGGAGAACGAAAATAAATTGTTCGTCAGCACTAATTGTATTC
TAATCATCTAGATTAACGATGAAAAAAACGCAATTACAATTAAATCCTTACGTTACAAGT
TACTGTTTCATTCTGTTCAAATTAATTAACTTTTTTTTCCTGGGTGTTAATTGCAACTGA
AGACAACATAAAGGGATTCAGCTTGACCACTAGGAGCCAAGACCTTTCGTTATAATGAAG
CTCATTGGAGCTGCCATCGCACTTTTAGTGTTGATGAGCAACAATTTACTAATCACTGGA
CAGAATGAAAATGAAATCAATCCTGAAAAGGAAGTTGCATCATATTCACCACCACTTGAG
CAAAACGAACCAACCAGAGGTGCTTTTACTGGTGCCGATGATGAGAATAAAGGACTTTCG
TTTAATATTTCTGAAGCAA
>SRR341928_contig_252
CATAAATCATTACAATTATTTTGTTTTAATCTGTTTATGAAACATGAACTGCATAATTTT
ATTAATTAGTTGTCTTTTTGTGTGTTTCACTCCGAGCTATGGCAATTCTAACGCCTTTAA
ATGGCCTTTCAAGTTCATAGCGTCTCACTTGCCTAATGGAGACTCTCTTAAGTCAATAAG
AATGAATTCCGGTGATATTATTAGCTGCCCTGGTCATTTTCTCTTGTCAACCGGTCCATC
TTCTGTTATTCATATTATTGCTGAGAAAACTAACGATGCAGCCCATATAGAAGAACAAGA
CGTTAATCAAATGACTGCTTACAATGGTTGCAAAAACCTAGGACAAGGTTCGAATGGTAG
AGAAGATTCAGTTCGACTTGCTAGACTTCAAAAGAAATATTTAACTGGAACTGATACTTT
TTATGATCTACTTACTTGTAATTGTGAACATTGGGTTAGATATTGGGCTAGTGGCGAAGC
GATTTCAACCATTTCACCGCTGGGTCAATTTATAAACGAATCATGTAAGGTGAAACAACT
ATCATTTCAGTTCTTGGAGTCGAGAGGTTGTTGGTGGACTGGGTGCCAGTTAAATACCTG
GGCAGTAAAAGGATGTGGTCATTACAACCGGTGGGAGAAAAACATTCGAGATTGTTCTGG
TGGCAAAGTTTACGAATGTTGTGAAAAATAAACCTTTAAAACATATGAAAATGTCAACTC
TAACACACACCGCAACTGATGACTAACTTTCTATAAGTGAATTTACATGAATCACTCGAT
ATGGCAAGTTGGTAAAACAAGTAAAAGATTCCAGTAGAAAACAAAAAATAAATTTATTGA
ATTGTAGTACATTTTAAACTTAATATCTTTCTAGATATTTAGTCTTTAGTAGTTTAAAGG
TTTTACGTTGCGCTCTAAATAAATAGTTTGGATTAGAGGATTCAAAAAGATTATATCAC
>SRR341928_contig_253
AAAACCCTAATAAGCCAACTTATATAGTTGATCATTTTCCTTCGACTTCCCGTAAACGAT
CTTTCTTGAGAGGACCCATGAAGGCCTTCTTTTCGGCATGTGTCTGGAATCTTCCGTGTC
CGAATTTGGATGATGTATCGATGAACTTGAGTTTGATTTCCTCAAGAGCAGCTCGTTTAG
TGTGAACCAGGAGAGACTTTCTAAGAGTAATAACTCGTTTCTTAGGACCCATTACACATC
CTTTCAACATAATGTAGTCACAATTAACTTCACCGTAATGAGGGAATCCACCCATTGGTG
TGATAGTTTTGTTGGTCTGGTCATAATCGGTAGCAGCATTGTTCTTGATTGTTTCACCAT
CTTTAACATGGACACCCTTTCCAATTCTGTAAACCTTCTTGTTCATTTCAGTTCTATGAT
GGTAACCCTTTTGACCAGCACGGGCAACAGTGTATTGGACACGACTTGGATGCCAAGCAC
CAATACAAGCGACCTTTCGAAGACCTTTGTGAGTCTTTCGAGGAAGTTTCTTTGTGTGCC
AACGACTGGTTACACCCTTAAAACCTTTACCCTTGGTAACACCAATAATATCAAGCATTT
CACTTTGAGCAAATACTTGGCTAATAGGAATTGGTTTTTCAAAATGTTGTCTAGCCCATT
CAACTTTTTCAGGTATGGTACCACCATTGAGTTGAATTTCCATGATGTGAGCCTTCTTTT
GTCGTTTCTTCATCAATTTCATTTGAGTGTGAGCGATAACTCGGATAACACTACAATACT
TTTTGATACGAGCAAAATCCTTTTCAAGAGCTTTCTTACCATCATCATCTGCCCATTTCT
TGGCATATTTAGTGAAGGCCTTTTTCTTGCACTTGTGCCAATTCTTGTAGAATCGTCGTC
GACAATCTTCACTTAAATGTTCAGAGAAGATAGTCTTGAAAGTCCTGAGGCCACGTGGAG
TATCAATGTAACCCACCAAACCAACAATAACCATTGGTGGTGCCTCCAAAATGGTAACAG
CCTCAACAACTTCCTTTTTATTAACCTTTGAACCAGGTTTGTCTACTTCACGGACGATGT
GGGTCATACCAGCTTTGTACCCAATGAAAGCTGTAAGATGAATAGGTTTCGATGGGTCAT
CTTTGGGGAAGGCACCAATGCGACCGCGATGACGACGACTTCGCTTTTTCTTGAATCCCA
TGTGCCCATGACGAGGCGCTGAGAATTTACGATGACTCATTCTTATAAAATTAAATTAAC
TTATCACTAAAAAACACCAACAACTCAACTTATACTTGAAAAACTCGGAAACAGAAATCT
AAAGG
>SRR341928_contig_254
CGCCGATGTTGGGGTAACCTTTTTCTCTTAAGGTTTTGGTTTTTTTTCATTCTCAAAAAA
AGTGTAACCTTAAAATTAAACAATTAATTTTAATTGTTCAAATTGGAAAATTTAATTAAT
TTGATTGTTTCTTATGATGATGAACTCCTCTGTCAATAAAAGAGGAAATCGTCAAACAAT
GAGCAATACGGTTAATATGAATAGCTCAAACCATTCGGTTTCTAATACAAATACAAGAAA
TTATCGATCTAAAAATGGTCCAAGTGAAAAAAGTGTTACCAATGTCGAGGGTGTTTATTT
CAATGCTCGGCTTATGCATGCTACTACTTCCCTCATGGGCACCTGTGTAAGACTGACTAC
AAAAGATGGCAACGTTTATGAGGGTGTATTGACCTGTTTTTCACCTGATTTTGAATTAGC
AGTTGATATGGTCACTCTCATTGATCCTAAAACAGTCGTCGGAGGCCAGAATCTTAATGG
CCTCTTAGCTAGTCTAAAAGCTCGCAATCAAGTGAATAACACTATGATTTTCAAATTTTC
TGATATTGTGACCTTAAGCGTACTAAATGTGGACCTAGACTATGCTGCTAAAGGCCACTT
TACTGACACAGAGATTAGTCGATTCGACTCTTCTTCTTTGAATAAAAACAAGGATCTGGT
TCCTTGGGAATGTCCCCAAGAAGAGAACCTCCAAGAACTTGGTAGTCTTGCTATCGATGA
ACAAGCTAGCCCTGAAAAGGTTAATCAAAATGGCTGGACTGCTGACGACATGTTCAAGCT
TAATAAAGACAAATATAACGTTAAATCAACCTATGATGATAATTTGCATCAGTACACTGT
GCCTTTGAACCCTCAAGATACTGAAGAGTATCGACAACTTGAAGCAGAAGCTGAAAGGAT
AGCTCAAGAGGTCGAGGCTGATGGTACCTCTAGAGATCGTGTTTCCAAAGAAGTTAACGA
TGATGAGGAAGAAAAATATAGCGCAGTTATCCGAGCTATTCCTGAGCCTCCCTCTATTTC
ACAACATAACCGACAACCGCCTCGCCGTAAACCTACTGGACCAATGACTGGTCAAAATAT
TGGACCTCGGGGTAAAAATTTACAGAACAATGGTCCTCCATCATCAGCGCCTATGACTGT
TCATTCAAAATATCAGTCTCACTCTTACTCGGAACTTCCTAGAGAGCCACCTAAGCCTCC
ACACATGCAGATTTCTCCTTCTTCATCTGCGTCAGGTTACAAAACTGGGCAGCAAGGGAA
AAGCTCTTCTTTAGATGCTAAGCAGTCGAATAGTTATTCTAATTCTAAAGATTCAGAGGA
TAAGTCTGATAAAAATGAGCCTCGTAATTTACATGAATCCTCTCGACGACAACACCAACA
TCAACAAGCTCAGCAACAGCATCATCAACAACAGCAACAACAACAAATCCAACAGCAACA
ACAAATTCAACAACAGCAACAGCAGCAGCAACAACAACAACAAGAAAAAGCTTCACAACA
TGAAAAGCGTCATCAACAAGAAGTTAAAGGCTCACAATCAAGCCAATCTATCCAAAGCCC
ACAGAATCAGGCTCATCCACATCCAGCAATCAATAAACAGCAATCATCTCAACAGTCATC
TCCACAACAATTTAATACTAACCAGCAAGAACATGCTATTCAACATCAATCTCCACATGG
TGCTTCACAAGATAAAGACAAGCCTCAACAAAATCTTTCACAAAATAACCAATCCGCCCA
AGGGCAGCTGCAATTAGGACCAGAAGAGAATGTACCAGCACAAGGGTTGCCTCAAAGGAC
GCAAATCGGACAAAGAACTAATCTTCTGCGTAAAAAGGAGGATATTCAAGAGCTTAAAAG
ATTTGGTAATGAATTCAGAATTTATGATAATAAAAAATCATCTTCTCGAGAAAATAAGGA
ACCCGTTCAAAGTTCAAAGAGTGATAATAACTTAGAGGTTAAAGAAACCCGAGGAGGTGA
CCAAGAAGCTACTACAAGCTCATCTACACCTAATTCAAAATTATCTTCATCAGTTTCAAC
ACCATCTTCAAAACCAGCGCCTCCAGTTAGTGAGCCAATCCCTGCCGAGACTGAAAATGA
GGCTGAAAAATTAGTTAAAAAATCAACGCTAAATCCAAATGCGAAAGAATTTAATCCGGG
AATGAAGTCATTCACACCACGATCTGCATATAGTAGTGGTCAGTCAACACCGACTACAAC
GCCGTCAGGAGCTATGGTACCAATGGCTAATTATCTTAATAACGCTATTGTTCATAATCA
TAACCATCCTCATAATCATAGTCAGCAACCCCATCACCAGTCAAATCACCATCAACCCAG
GATGCAAAGTCCAATGGTAGCTTTCCCACCGTCTACCCATTTCATTTCAACTCTTCCTGT
TCTACCCAATCAATTTATAATGTCAGCTCCAAATATCTCGGGTGCGCCTCCCTTTCAACC
TGCCAATAATACCCATACCTCTAGAAATTATCGTAAATCAAATCCTCAACAATACCAGAA
TCCAAATAATCGACACGATTATTCACAAACTTCTGCTACCGTTGCTGCTGCAACTGGTCA
TCCTGTTCTCGCTGCATCACCAATGCAAGGTCCATATCCAGGAGCCCAACAGCAACCTGG
TGTTGTTACTTCAGCTGGTACACCACAACAAATGTATCAATCAGTATACATGCCTCATCC
TAGAATGAATATTATCTCACCTCAATCTGGTGTTGTTATGCCCCAATTACAACCCTATGA
CCATAACCTTCAACCAATTTATATGGCACCAGTTTCTTTACAACCCCACATGTTAACTCA
GGTGCAACCTCAACAAAACGTTTCCGGAGCTGGTCAAATGTCAACTGGTTCAACTCCCCA
ATCATTAACCCCTAACACCTCAATGCAACAAGGCGCTCCAACACCTTCACCAGTCCACCA
TCAGGGTAGAGTGCCTAATCCAACCCCGACTCCACCGCAAGCTGTGATCTACTTGAGTCC
TCAAGGAGGACAGCCTCCCGTTTCACTATCGGCTCATTCCGCTAATAGCCAAGCTCACTA
CGTCAACCAAATGGTACCATTGATTATCCAGCCAAATCAAAATTTGGCTCATTCACATCA
AATGGCCCAATCTGGACATGTCCACTCCAGTATCAGGAATTAAAGTTTATTAATTTCATC
AACACATAAAAAGTTAAAAACATCAGCCAGATTAAACGGAGCAGGAGATATAAAAAATAA
TTATTAAAAAAATTAATTAGTTGAAAGTCCTTCCGATGACTTGCGACTTTGGTTACTTTG
TATCTAGTAGAGTGACTACTCTTTTCGTCAATGGTAGTCGAACACCCGAAAAATCAACAC
AACAACAACAACAACAACAACAAACAAACAAACACAATTAATCAACGCAACTTTTTCTTA
TCCCTTTCCTTTTTTTTCGTAGTCGAACACCCGAAAAATCAACACAACAACAACAACAAC
AACAACAACAAACAAACAAACACAATTAATCAACGCAACTTTTTCTTATCCCT
>SRR341928_contig_255
GGTAGAATCGCCTCTTCTTTGTCCATCGATGGTAAACCGTTTTCATCGAATGTTTTTTTC
ATCTTTTCAATCTCTTTTAGAAGAGTCTCTCTATCTGCAACTTTAATTGTTGTGGACATT
TTTCCTGAAATTTCTTCCTCCGTGAATTGGATTCCAAGATTGACTAAATTTTCTTTCAGT
TTGTCACATTTTACTATAATATCGTTTTCTTTTTTATCTAAACCAATTTGTCGCATCTCT
TGTCGGAAATTAACTATCTCACTGATAAAAGGTAAAATTACCTCTTCGATAACCATTGAA
GATGAGGTCAATTCCGCTTTTGTATCTTTTTCCCAAGCTCCAAAAACTTTCATCAAATCA
AATATATAATGAGTGACATCCAGTAAAATTTTCCTATTTGGACTAAGATCATCTTTCAAA
TAATCTCGAGTTGCACTGATTAAATTGTTTACACATTCAAGTGACTTTACAGTATTGAAA
TTATCACATATGAAATTTTCAACACGCTGTTTGGTTTCCTCAAGTCTTTGCGATAAAATT
GTTTCTTTAGATGAAAACTTGTCCGATGAATCCAAGTTAATCAAAGTCCATTTGATTGAC
CAAAGAAATTTATTTAATGACTTTTCGAACGCCAAAGCCTCTCTCATAGTTGTATCTCCA
TAATCTAAGGTAGCATTCCAAGCATGAAGTAAAAAGGCTAATCTTAATTGTCGCCAAGAG
TGTTTTTTCAATGCATCGTTGATTGTGATGAAGTTTTTTAAAGACTTTGACATTTTACAT
CCAGAGATAGTTAAATGGCCAGTGTGCAGGAAATAATTAACCCAATTATCACCAGTATCA
TAATATGCTTCCGATTGAGCCATCTCATTATCGTGATGAGGAAACTTTAGATCACAACCA
CCAGAATGAATATCTAAAGTACTTCCAAGAGTGTCACTTGCCATAACTGAACATTCAATA
TGCCAACCAGGTCTTCCCTTACCCCAAGGGCTGTCCCATGAAGGTTCACCGGGTTTTGAT
TTTTTCCATAGGGCGAAATCATTTGGATGCCTTTTATCCTGGATACCAGAAAATAAAACT
CCTTCTCCTTCACTTTGTGCTTTATTATCACCAACAGATTCAGGTGAAAGTTTAGCATAA
TTGTGTTTAGATGATGAACTGAATTTAGCCGTATCAAAGTAGACTGACTGATTGGACTCG
TAAGCATATCCATTGGAAATTATTTTTACAATATAAGTAACAATTTGGGGTACATACTCG
CTGACACGAGTTAAGGTTTCAGGCTCCATGACATTTAAATTTCTCATATCGTCAAAAAAT
TCGGCTTCATATTTACGAGGAACATTAGTAAATATTTCATTGTCAGTAACTGTAGACCCA
CGTTGATTGTCCAAATAGTCATAGAGAATTTCCTTATATATATTAATAGTTTCCTCGGTA
CTTTGTGATTGATTAGTTTTACATTCTTCTAATAGTCGACTCATCATAGCTTTTTTATCT
GGATCATCTTCTTTGGTGTATTTAGTTTCGTAAGCAGCAATGGCTTTCTTAATATCTTCA
TCAAATGCTGAGGCACTATGATTACCACAGGTCACTTCTGATTTGTACGTATCAAATAGA
TAAAGTTGACGAGCTTTTCTAATAATCTTATCATCAATATCTGTTATATTCATGACATAA
TCAATACGGTAACCAAAATAATGAGCCAATATCCGCCTAATTATATCTAACGATATATAC
GAACGAGCATGGCCCATATGAGAAGAATCATAAACAGTAGGTCCACAATTATACCAAAGT
ATCAGTCCTGATTTTTGAGTGATAAATTTCTCCTTTTTTCGAGAAATTGAATTGTAGATT
ACTAATTTCTCTCTTCTCTCCTGATGCTCCTTCTCCATGATAACCATTAACTCTAATCCA
AACCACAACAATTAACCAATTTAATAAATAAATAAATAAAAATCTATCAAAAAAAACCGG
AAGAATTCAAAACAACCACAACAACATCACACCACCACCACCTTCATCATTTCCACCTTA
AAACCAATCCAGCTTATCACAC
>SRR341928_contig_256
GAGGATACCACCGAGTAAACCGTTGCTGTTTGATGATCCAGTGATACCAGTGACAAGGTT
GGAAGCGGTGTTAGTTACGGATGAAGCGAGATCGCCAGTGCTTGAGGTAAGTGAAGTTGC
TAATCCATTGATTTGGTTAAGAGCTGAATGGCTTGCGGCATATTTGCTTGAAGCGTCAAA
GCTTGATGAGGAAGATGAGTGTGATTTAGCAGAGTGGGAAGCATCATAGGAAGATCGAGA
GTCTGAAGAGAAGGCTGAGTTTCGGACATCAGATAATGAGTTTCGTGAGTTGAATGATTT
GTTTACTGAATTTTGGTAATCGCTTGATGCTTGACTGTTTCGGATATCAGAGACTGATTT
GCTGACTGAGTTTGAATTGAAAGCATTGTTGATTGATGATCGTGAGTCTCGGACATCAGA
TGATGAGAAAGCATTGTTTACTGAATTGGCGACATTGCTTGATCGACTAACAGAGTTTGA
GTTGGCGATGTTACTTGAGGCTTGATTGTTAACATATGAAGCGGCATTTCGGATGTCACT
TGATCGGGCAACATTGTTTGATGAATAAGCATTGTTGACTGAGTTAGCGAA
>SRR341928_contig_257
ATTTATATAGTAGTTTGATAGACAAGTTTTGAAAACAAAAACGTGAAAGTGAAGGATTTA
GTTGATTAGATTATGATAAGAGAGCCAAATGAAGATTTACCTTAATTGGTAAATTCACTG
GAATCCATTTTTAATATATAAGGAATGATACTTTCAATCTGAACATTTCCAACAAGACCA
GAAAAAAATAGCTCCTCAGTTATACTAGGAAGAAGGCTTCGTAGTGGCATTAGACGGAGT
AAAAGTTTACCGAAACGGCTTAAGGCATCGTCACCTAGAACGGTCTCGGTGACATAGTTA
CGAAGTTCATTAACGGCTTTTTCTTGAAACTTTTCTATTTGACGGCAACATAATAATTGA
CTGATGGCCAAATTTTCGGGACTAAACAGAACAATTGCTTTTAGATATGCATATTCACGA
[truncated: 21,623,631 more chars]
