# Supplementary material for: Transcriptome profiling of a spirodiclofen susceptible and resistant strain of the European red mite Panonychus ulmi using strand-specific RNA-seq
Source: BMC Genomics. 2015 Nov 18;16:974. doi: 10.1186/s12864-015-2157-1 (PMC4652392; doi:10.1186/s12864-015-2157-1)
Supplement: Additional file 4: Table S2. — BLAST2GO analysis of P. ulmi transcriptome. (XLSX 12041 kb) [file 12864_2015_2157_MOESM4_ESM.xlsx]

## Sheet: Blast2GO analysis
Additional file 4 - Blast2GO analysis P. ulmi transcriptome
P. ulmi contig ID	Contig Length	Blast2GO derived Description	Top-Hit Species	Top-Hit Accession NCBI	Top-Hit Accession NCBI	Top-Hit Accession T.urticae	Top-Hit Accession T.urticae (in case no NCBI BLASTx hit)	Minimum Blast E-Value	GO Accession(s)	Enzyme Codes	InterPro IDs	Fasta Sequence
contig_00001	2402	rab5 gdp gtp exchange factor	Ixodes scapularis	XP_002434350	XP_002434350			3.9e-93	GO:0043167, GO:0003677		IPR013995 (SMART),IPR002653 (SMART),IPR003123 (PFAM),IPR002653 (PFAM),PTHR23101:SF49 (PANTHER),PTHR23101 (PANTHER),IPR002653 (PROSITE_PROFILES),IPR003123 (PROSITE_PROFILES),SSF109993 (SUPERFAMILY), SSF57716 (SUPERFAMILY)	tgttgttgttgctgttgctgctgttgttgattgagatgatgatgattgttgttgtgtaaatattgtcgttgatgatgaagatgatggtgaatgtggattaagatttggataatcttcttcaatttgaaccaggattccctctttttcgggttgagttaaatcatcgtaaagaggtgataaggttactcgagatccgaaaacttttcttcgtaattcttggctaacggtcacttggggcaccttggaaacggcatcaattttggacatcatcgagtctcgaaaagatttcatcttctctttcaattcgataacttcactatcaaaatgtgaatgtttctcatacaatgatttaaggagaacagcatttgaatacattatccgtaaaggttcactgagata…
contig_00002	2902	inositol-pentakisphosphate 2-kinase-like	Metaseiulus occidentalis	XP_003748212	XP_003748212			1.6e-36	GO:0043226,GO:0005622,GO:0008150,GO:0043167, GO:0016301	EC:2.7.1.158	IPR009286 (PFAM), IPR009286 (PANTHER)	gttttctttctgtagcatttgtcatttgaatggttgtttaactttaatcgagtctaaatgtgtataattatcttgataattgtgaccttgtcatgagctgttcaataaaatctaaacaattaaaagaaaagattgaggttgatagaatatcatttccattgattaaagtatcaccatcatcattacaatcaaaatcttttttcacccatcatgaaacatcccgaagccattgaactggatgaggaaacaattgcctatcgtggtgagggcaatgtaactcttgtcatcgctcttaaaaatactggtaaagtgttacgtttccctaagtatccatttgatcagattatgtgtcgaacccatttgaaagctaaactgttacaccacatatggtttgctaag…
contig_00003	2206	pyruvate kinase	Stegodyphus mimosarum	KFM78577	KFM78577			0	GO:0016301,GO:0008150,GO:0043167,GO:0005975,GO:0006091,GO:0009056,GO:0003674,GO:0009058,GO:0044281, GO:0034641	EC:2.7.1.40	IPR001697 (PRINTS),IPR001697 (TIGRFAM),IPR015806 (G3DSA:2.40.33.GENE3D),IPR015795 (PFAM),IPR015813 (G3DSA:3.20.20.GENE3D),IPR015794 (G3DSA:3.40.1380.GENE3D),IPR015793 (PFAM),IPR001697 (PANTHER),IPR018209 (PROSITE_PATTERNS),IPR015813 (SUPERFAMILY),IPR011037 (SUPERFAMILY), IPR015795 (SUPERFAMILY)	ctatatttttaatacaaatgtaatgggttgatttagtttgtaaatctttacaatttgcattattttgattgtattatttaaatagatttttatatttaattgtagattggacttaaaattaaataattaaaactctttaaagatgataattgggataattagagtttttgtttttgttattcaaactcaaacaccaaagcaaatgtaattattgattctctttttttttgttcttcctattgatttgttgttaaacatttaaccgatttaattactattatatttggataattagtaataattgtttattcctgtttcttgggattctgtttgatttattcaacggtaacaattcgcattgtgttggtagatccaggaccttttctccatccagtgata…
contig_00004	1583	3-ketodihydrosphingosine reductase	Bombus impatiens	XP_003490322	XP_003490322			3.9e-79	GO:0008150, GO:0016491		IPR002347 (PRINTS),IPR016040 (G3DSA:3.40.50.GENE3D),IPR002198 (PFAM),PTHR24320 (PANTHER),PTHR24320:SF1 (PANTHER),IPR020904 (PROSITE_PATTERNS),CYTOPLASMIC_DOMAIN (PHOBIUS),TRANSMEMBRANE (PHOBIUS),NON_CYTOPLASMIC_DOMAIN (PHOBIUS),SSF51735 (SUPERFAMILY), TMhelix (TMHMM)	ttcaaactttcaaaatcagaataatctgtttaatttgccgagtatcaaatgtttttgattgttttgctttgagttattaagaaaaagagattgaaaaacaatttatgaatcgttaagccgatatatggccattggcgatggttaatttgttcaattggttattttgattttgaacttgtccttttggtgttacaatcacgaacaattttattgaaatgagttaaaattaataaaccaataagtcgaagtggtcccattagattggcttcgagaaagactgaaaaaataccattgggtggagagagaccagtggtcagtgtttgtaaaatgagtccttcaaatgtcgacgttgatgagaattttaatttcagagtatcgttgataatagaagatgctact…
contig_00005	3386	6-phosphofructo-2-kinase fructose- -bisphosphatase isoform x2	Ixodes scapularis	XP_002404032	XP_002404032			0	GO:0005975,GO:0016791,GO:0016301,GO:0008150, GO:0043167	EC:3.1.3.46, EC:2.7.1.105	Coil (COILS),IPR003094 (PRINTS),IPR016260 (PIRSF),IPR013078 (SMART),IPR013078 (PFAM),IPR027417 (G3DSA:3.40.50.GENE3D),IPR029033 (G3DSA:3.40.50.GENE3D),IPR013079 (PFAM),IPR003094 (PANTHER),IPR001345 (PROSITE_PATTERNS),IPR029033 (SUPERFAMILY), IPR027417 (SUPERFAMILY)	cttgggtttctcccgatgagtgttaaccgcttcaatgggaaccttgtactcggtcacctcgcacccataggcaatcggtgtcaatttaataattgtatgtaacggaactctcaagtaaggaagatcctctgaacttttgtccaagaaataggccaaaagacatcgaagaacagcttgatgagcgaccactagaacattttcctgacgttcgagctccataataacgggttccagtcgagcaacaagatcttcgtaagactcgcctttgggataacgataatgaaatttatcctgatcccgaagagcaaactcttcgggatatttttcttggatttcttcatatgtcatttcttcacatattccagcgtcaatctcattgagagctttccacctttcctg…
contig_00006	1553	isocitrate dehydrogenase	Stegodyphus mimosarum	KFM80125	KFM80125			0	GO:0006950,GO:0044281,GO:0005975,GO:0005829,GO:0003674,GO:0005739,GO:0006790,GO:0006520,GO:0034641,GO:0016491,GO:0043167,GO:0007165, GO:0006091	EC:1.1.1.42	CYTOPLASMIC_DOMAIN (PHOBIUS),NON_CYTOPLASMIC_DOMAIN (PHOBIUS), TRANSMEMBRANE (PHOBIUS)	taaaattaaatataaatttattattaatgatcgcatctaaaccaagtgaaaatacaaagttttccaaataaaaaggagaaacatattggaaagtgtttgtgtcaaaggagagggaaaaaagttgattattgagaaaattggaaaattgatcgatcaacaatcaattttattttaccatagtcaagggatagattgattatgatggattaaagttaaatccaaaattatttannnnnnnnnnnnnnnnnnnnnnnnnnnnnnnnnnnnnnnnnnnnnnnnnnnnnnnnnnttaattgttttcggtcaacaattaagtttggctctcatgttttcacccaatttatccataaatgtaaaagtgttcaagtaatcagctgatgtaacatttgccattccttt…
contig_00007	773	serum response factor homolog	Artemia franciscana	CAB62047	CAB62047			2.5e-59	GO:0048856,GO:0001071,GO:0008134,GO:0034641,GO:0009058,GO:0030154,GO:0008150,GO:0003677,GO:0003674, GO:0005634		IPR002100 (PRINTS),IPR002100 (SMART),IPR002100 (PFAM),PTHR11945 (PANTHER),PTHR11945:SF32 (PANTHER),IPR002100 (PROSITE_PATTERNS),IPR002100 (PROSITE_PROFILES), IPR002100 (SUPERFAMILY)	cttttcagacgaatcatcgttaacagaataacttaattccgtctcttcgtagccagttgatgacattctaggatcataaccattggtctgtggttcaggtgagaataggcaagtcttaattaacgatttacctgtgtcactggttatcattggtttcagttttttggttgcaaaggtataaacatgaccagtttcacttgctaccaagagcatgacttgggttcccgttagggttgatagttcgtaagcctttttcatgattcctgattttcttttgctgaaagtagtgtatcgtctcaatttattatcgataaactccattttgatcttaactcgacctttagtctttttaccattggtatgtaactttttgggcagtggttcagaactacaggtgtc…
contig_00008	5657	la-related protein 1-like	Nasonia vitripennis	XP_008216711	XP_008216711			1e-27			Coil (COILS)	tcatcttcacctttaccctcaccaactcaatatcccaacgtatcattatcttcaacaacaacaacaacaacaacaacaacaacaacaacaacttcttcttcttcttctactacaactacagctacaactacccaaggaacaaaaaaaggttctaagaataaatggagaccattagaatttgaaccaccaacaagtaaagcagaggaaaggcgacacggacaaagatcatctagaaatcattctcgaaaagattctattaataacaatcacagctcatcagaagttccaaatggcggagctacaagcagcaagaaatatggtgataacaacatgctgcaatctcttaataataataagattaacgcagtctctgtgccctcttcttcggacaaaggcttc…
contig_00009	5978	ctp synthase	Zootermopsis nevadensis	KDR21167	KDR21167			0	GO:0016874,GO:0044281,GO:0009058,GO:0034641, GO:0003674		TRANSMEMBRANE (PHOBIUS),CYTOPLASMIC_DOMAIN (PHOBIUS), NON_CYTOPLASMIC_DOMAIN (PHOBIUS)	cttttagttgattggatttttttctaaactttttttcccttgcttatgctgccatctggtggcggttttggcaactattttggaacaggtgatttttttttgttttcgcttttgttgttttgatttgattttcgttttttggttttgggtttttttgtttctttgttattgtttcaattgaagttatggatattccggttgataggattcctcaaggtcttcgtaatcttcgtgcttgtctgctttgttctttggttaaatcttttgaacaatttgaggttgatggttgtgataattgtgaatttgttcttgggatgagaggtaatagagagatgatttttgattgtacttcgtctaattttgatgggctaattggtgtcactcagccagatgaaagtt…
contig_00010	6072	vitellogenin receptor	Panonychus citri	AHN48901	AHN48901			0	GO:0003674, GO:0043167		IPR002172 (PRINTS),IPR000033 (SMART),IPR001881 (SMART),IPR000742 (SMART),IPR002172 (SMART),IPR011042 (G3DSA:2.120.10.GENE3D),G3DSA:2.10.25.10 (GENE3D),IPR002172 (G3DSA:4.10.400.GENE3D),IPR001881 (PFAM),G3DSA:2.10.25.10 (GENE3D),IPR000033 (PFAM),IPR002172 (G3DSA:4.10.400.GENE3D),G3DSA:2.10.25.10 (GENE3D),IPR002172 (PFAM),IPR002172 (G3DSA:4.10.400.GENE3D),IPR002172 (G3DSA:4.10.400.GENE3D),G3DSA:2.1…	ttttttttttttgatagaaacttttttatttttgcaaataataattaccttgcaattaagttctcacattgaataatcaatatttaaatttaatcactagatttttaataagagttaaaaatatatattttttttttaatgatttttttatataatataaataaataatttaaattaaacttttataaaaactcgttggtcactatcatccatgtattgaccataaagtggattgctaaaactacggccatcggttggttgtttttgtttactatcgtccaaactcactggtagcattggagcgctagcatcatcattaagaccatctccgtattcactttttttgagattcccgtcgaaagctggattcttaaaactaacggcgacctttttatcact…
contig_00011	7287	ribosome-releasing factor mitochondrial	Aplysia californica	XP_005107027	XP_005107027			2.1e-179	GO:0005575		Coil (COILS),IPR003492 (PRINTS),IPR018460 (PIRSF),IPR003492 (PFAM),IPR003492 (PANTHER),CYTOPLASMIC_DOMAIN (PHOBIUS),CYTOPLASMIC_DOMAIN (PHOBIUS),NON_CYTOPLASMIC_DOMAIN (PHOBIUS),NON_CYTOPLASMIC_DOMAIN (PHOBIUS),NON_CYTOPLASMIC_DOMAIN (PHOBIUS),TRANSMEMBRANE (PHOBIUS),TRANSMEMBRANE (PHOBIUS),TRANSMEMBRANE (PHOBIUS),CYTOPLASMIC_DOMAIN (PHOBIUS),TRANSMEMBRANE (PHOBIUS),CYTOPLASMIC_DOMAIN (PHOBIUS),T…	ggaagagaaaagaatttgtttttttctggtggaattgttttctttttgatgtgaacaattaaatgttaattacgagtgttaaacgtttatatttacctataaaagaatttagaatcaatgaggtgaaacgatttatctctggaaatgtcacttcaaagtcaaatgttggaaaatttgatgaaaatattaccaagattcgaaacattggttttatcgctcatattgatgcgggtaaaacaacaacaaccgaacgggttttatattattctggccttagttcatccatgggtgaggttcatcaaggtgatacaatcactgattacatggaacaggaaagagaacgaggtataaccattacatcagcatcaacaacattctcatggaaaggaaacaaaatta…
contig_00012	4433	mitotic spindle assembly checkpoint protein mad2a	Chrysemys picta bellii	XP_005290345	XP_005290345			1.2e-55	GO:0007067,GO:0043234,GO:0043226,GO:0005622, GO:0007049		IPR006621 (SMART),PTHR11161 (PANTHER),NON_CYTOPLASMIC_DOMAIN (PHOBIUS),CYTOPLASMIC_DOMAIN (PHOBIUS),TRANSMEMBRANE (PHOBIUS),NON_CYTOPLASMIC_DOMAIN (PHOBIUS),CYTOPLASMIC_DOMAIN (PHOBIUS),NON_CYTOPLASMIC_DOMAIN (PHOBIUS),CYTOPLASMIC_DOMAIN (PHOBIUS),TRANSMEMBRANE (PHOBIUS),TRANSMEMBRANE (PHOBIUS),SIGNAL_PEPTIDE (PHOBIUS),TRANSMEMBRANE (PHOBIUS),NON_CYTOPLASMIC_DOMAIN (PHOBIUS),TRANSMEMBRANE (PHOBIU…	gtgaaggttaataatttatctcaattgacttaccgatggttaaattttattggtaatttccttgattatgacgattatttcattgtattggtgatgatttatagttaaggaaatataaatataattgttaatcattaattcagtaagttaattaacaattgtgattgtgttgtgatttgtttaattgtggtaaataaaagcaacataattacaatgtcaaattgaattgagttgaaaaaactttgagcttccaatttttgaattggtttgtctttgaaaataataacagttacctgaatatcaggtgattataacaatgtcgataaatatttaaaacataatttgattattgtggttaattgttgattaactattattagaagtgataacaattctggt…
contig_00013	1303	blo t profilin allergen	Stegodyphus mimosarum	KFM58067	KFM58067			3.5e-58	GO:0007010, GO:0008092		IPR005455 (PRINTS),IPR005455 (PRINTS),IPR005455 (SMART),IPR005455 (PFAM),G3DSA:3.30.450.30 (GENE3D),PTHR11604:SF0 (PANTHER),IPR005455 (PANTHER),IPR027310 (PROSITE_PATTERNS), IPR005455 (SUPERFAMILY)	agattctaatttccatcatcatcatcttcttcttcttcttcttctactctctccatcttcctctctctccccatctccctctctttctcttcatctttggccttttctaatatttaagatgatcaagttaacataaggtgattgaggaggattcgttttctattcatgtaaatggtacgagaaccaatcgcttattagatcaacataatcatttcctccaacaattagccattcaaattgtgattgtccatttgaattgatgttgtttttatctcaattatcaacaacaattaactttcttcattctctttctctcaatctactgcactctcactttctcactctcactttctcactctcactctctcgtcaaaatgtcaaatccgtcacttcaactaa…
contig_00014	4354	---NA---									no IPS match	tttttttttctgaccaatatgatgattttgatcaatcgtcaatttatttttataataatcaatcatgggaccgtaataattatacacaagtaaatgttgatttagtttttaacattttgatttatttggttggatgaaaataatagaaaaaatagaaaattataaaatatagcgggaatttggtgcaaaattagattaactgccatcgggaccacttgatctttgacttatagagaaccaaaacttgtaactggtcatccgttccttggtcaatgagatttcgatgcgggtgaactgatgaaaaaaatttatcaaaatcgaggtcaatccgatccatcgcttgacccattcgtacgaatattcgaaaaccaaagtaaataccagaagaaaaatatcaca…
contig_00015	3917	transmembrane protein c9orf91 homolog isoform x1	Metaseiulus occidentalis	XP_003740552	XP_003740552			4.5e-102			IPR028054 (PFAM),PTHR31193:SF1 (PANTHER),PTHR31193 (PANTHER),NON_CYTOPLASMIC_DOMAIN (PHOBIUS),TRANSMEMBRANE (PHOBIUS),TRANSMEMBRANE (PHOBIUS),CYTOPLASMIC_DOMAIN (PHOBIUS),CYTOPLASMIC_DOMAIN (PHOBIUS),TMhelix (TMHMM), TMhelix (TMHMM)	ttttttttttttgtttttgggggaattttttttttatttttttttttttttgattcttgcaacaatttgatcaataaacaattaaatcttcatcatctaattaacttctcttttcactctaattaattaactaccttgttttctgttttgtttctcttagtctagatgttggtctgatattttcttcttatttacattctctgtgattttctcttttcccttttttctttttctttttctttttcttttctctctctctctttgttattattattgttctttttaatttatcaccatcatccttcatcttcatcatcaccttttaatatttttctcttctttctcagtttgttgctatgtgttgcattcaacccacacttgagatactttaaatttttg…
contig_00016	9451	nipped-b-like protein isoform x2	Stegodyphus mimosarum	KFM78619	KFM78619			9.9e-121	GO:0008150,GO:0003674,GO:0009790, GO:0048856		Coil (COILS),Coil (COILS),IPR026003 (PFAM),IPR024986 (PFAM),IPR011989 (G3DSA:1.25.10.GENE3D),PTHR21704:SF18 (PANTHER),PTHR21704 (PANTHER), IPR016024 (SUPERFAMILY)	aacaacaacaactacaactacaactacaaattcctcctcctcttcatcatcttcaacatcctcttcgtcaccattcaccttggacctgatgttgtccttttgtgagacaatcaaattaacacccgatgagctaataaccgtggcaacccaattacgacgtttatctcgttcaaaaattgaccgaacctacaaggaagcctcccaccgaacggaaaaatttaaaatacgctcagctccaccatcaccttatcatcattcacatcatctgggttataatgatcttactccaacctcatcaaggaaacttgaaatgatcagccttgattcggttaaaatatctgattgtactcggatagcaccacgatctcttaaatcatcaatttgtgattggcaattatt…
contig_00017	3888	organic cation transporter protein	Stegodyphus mimosarum	KFM67684	KFM67684			3e-49	GO:0008219		Coil (COILS),IPR026298 (PRINTS),SM00337 (SMART),G3DSA:1.10.437.10 (GENE3D),IPR026298 (PFAM),IPR026298 (PANTHER),IPR026309 (PTHR11256:PANTHER),IPR020726 (PROSITE_PATTERNS),TRANSMEMBRANE (PHOBIUS),CYTOPLASMIC_DOMAIN (PHOBIUS),NON_CYTOPLASMIC_DOMAIN (PHOBIUS),IPR002475 (PROSITE_PROFILES),SSF56854 (SUPERFAMILY), TMhelix (TMHMM)	ctcattatcaagattgatcatttggtcgagtgcatctcaatcattccttcaactgtatctggaatctctttatctttcgtctctggtaaaaagtacgctgccgaagctccaatgattcccattaagacaaaaagtccaaatgtaaatttaagactcgtactcgtagtcaattgtgctaaaaaaggggctgaaacagaagcgactcgtgatgaaaatgaacaagttcctaggccaaaatgtcgaatgctggttggaaaaagttctgatgtgtaaacgtagagtaaaatgtagataccagaagagaaaaatttaccaagcgcgatcagaatcatccgaataacaatgtatctatcagattcgactactggaatggaggcacaaagaagaaccgaagtggcc…
contig_00018	8427	sodium leak channel non-selective protein	Zootermopsis nevadensis	KDR15005	KDR15005			0	GO:0055085,GO:0005575,GO:0016887,GO:0022857,GO:0044281,GO:0034655,GO:0006810,GO:0043167, GO:0003674		IPR000938 (SMART),IPR000938 (PFAM),IPR000626 (PFAM),IPR000938 (G3DSA:2.30.30.GENE3D),G3DSA:3.10.20.90 (GENE3D),PTHR18916 (PANTHER),IPR000938 (PROSITE_PATTERNS),IPR000938 (PROSITE_PROFILES),IPR029071 (SUPERFAMILY), IPR000938 (SUPERFAMILY)	cattattgtaattaacaaattttgattatttgcaattcaagagtttttgattatcattttgttcacttgaaataataaatgatttaatctggttcgttgattattattattattttatcattgtacgtttgatgatttgttaatttaaacagttcaataagcagtacaatcatttgttgttgatatttttttggctttttggtcatctaattgacaagaccaccaggcatgaacctcctcgaccagagatgacactttgggcagatttgcgttttttttacaatgagcgacggaaaatgatagccaattgtccgttgtgtcactttcatcatcaatggaatcactacccacccctaggccactgcttgatggaagtccaattccagctgatccactggg…
contig_00019	1647	atp-dependent rna helicase me31b	Stegodyphus mimosarum	KFM58711	KFM58711			0	GO:0003676,GO:0005524, GO:0008026		IPR014001 (SMART),IPR001650 (SMART),IPR027417 (G3DSA:3.40.50.GENE3D),IPR027417 (G3DSA:3.40.50.GENE3D),IPR001650 (PFAM),IPR011545 (PFAM),PTHR24031 (PANTHER),PTHR24031:SF76 (PANTHER),IPR000629 (PROSITE_PATTERNS),IPR001650 (PROSITE_PROFILES),IPR014001 (PROSITE_PROFILES),IPR014014 (PROSITE_PROFILES), IPR027417 (SUPERFAMILY)	tttttttttttttttttataatcttgatcatcaacatgaagttattttattcaaagaggttgatgttgcgagggaaaagatacaaataaacagaattagtggttttttggtactttgtaacatccaggattttttgatgcgcaaaagaggaaaagagaccagaataaggattaaatctaaatcaagggtttacaatgtaaggtggttgcaagggtcatgtgaaggagacagcaaaggctgtgagaggggtagttgggtcgagaaggaaagagtagaaactatgtggttgtcaatccaaatctttcaacggtttcattttgttttagcggaattacaatcgttatcaccattctctgtgccatcaatttggaattctggtacgtacaacgacttgtcgat…
contig_00020	1304	tetur05g04500 length:451 (mRNA) (TRSP1) (Threonine-rich secreted protein) (n/a) (Hypothetical protein)	Tetranychus urticae			tetur05g04500	tetur05g04500	9.2e-64			SIGNAL_PEPTIDE_H_REGION (PHOBIUS),SIGNAL_PEPTIDE_N_REGION (PHOBIUS),SIGNAL_PEPTIDE (PHOBIUS),SIGNAL_PEPTIDE_C_REGION (PHOBIUS),NON_CYTOPLASMIC_DOMAIN (PHOBIUS),SignalP-noTM (SIGNALP_EUK), TMhelix (TMHMM)	accgagatctacactctttccctatacgacgctcttccgatctgtgtattttgctggtgtagtgtatgttgctggtgtagtgtatgttgttggtgtagtgtatgttgctgttgtcgagtattttggaaccattttaactgtagtgggagcaacatagggatagggagtggtgacgacgggtttgaccttttcgacctttgtgtaaggtgcttcggttgtgtagtaaactggaagtggggtagtcacaataacgggaactttttcatagaacgataacttttttccatcatcgatacaaatggtttgtgattgtggattatcaactttacttaagaaagaggaaacactttttatcccatcggctactttcagagctccaacattcttgaatccatggcc…
contig_00021	1516	alpha-tocopherol transfer	Dendroctonus ponderosae	AEE63513	AEE63513			1.5e-31	GO:0005622,GO:0006810, GO:0003674		IPR001071 (PRINTS),IPR011074 (SMART),IPR001251 (SMART),IPR001251 (PFAM),IPR001251 (G3DSA:3.40.525.GENE3D),PTHR10174 (PANTHER),PTHR10174:SF110 (PANTHER),IPR001251 (PROSITE_PROFILES),IPR001251 (SUPERFAMILY), IPR011074 (SUPERFAMILY)	aggtttgaaaaacctgataattgttaaattaaaactcgattattgtgattaatcaacaggtagattattttatttgttgatttagataatttaatttctcacaatttaagattcattgattactagaaggaaaatatcgcttaaggtttaatcaaattcccagtgaagaaaagtttttgagttgatttgtctctgtaattatcatgattataattttttgttcattaaacatcatcaaaatcaattaatttacgtcaatcttatttgattttgctacttaggtaaagacccttttaactgattccgagagaatttaattattaactatttaaggatagaaacatgattattcannnnnnnnnnnnnnnnnnnnnnnnnnnnnnnnnnnnnattttcaga…
contig_00022	5130	chitinase 2	Panonychus citri	AGO95102	AGO95102			0	GO:0005975,GO:0016798,GO:0005576,GO:0003674,GO:0009056, GO:0071554	EC:3.2.1.14	IPR011583 (SMART),IPR029070 (G3DSA:3.10.50.GENE3D),IPR013781 (G3DSA:3.20.20.GENE3D),IPR001223 (PFAM),PTHR11177:SF45 (PANTHER),PTHR11177 (PANTHER),IPR001579 (PROSITE_PATTERNS),IPR017853 (SUPERFAMILY), IPR029070 (SUPERFAMILY)	gacctgaaaatctgtgactggaaagaaaacaccaaatgtgaatctgattcatatccatcatccaccacaacaacagcgactaaacctttagttggagaaaatgaaattcccgataattcaattgaaaattcaagttctaacccaccaagttcatcatctacctttgctccatcaacctcacccttgacttcaacttcaacttcaacttcaaccacaactcaaacatcaaatgcaattgatgttgaaactgagaatccatatgaatggcatccacccattggaccgacaacgaccgccgaacccgatccaatggaaggttttaatgacgattataagatcgtctgttatttcaccaattgggcttggtacagacctcagggagcaaaattcatccccgaa…
contig_00023	6095	phosphatidylinositol-4-phosphate 3-kinase c2 domain-containing beta polypeptide	Ixodes scapularis	XP_002414050	XP_002414050			0	GO:0003674,GO:0043167,GO:0008289,GO:0006629, GO:0007165		IPR000341 (SMART),IPR000008 (SMART),IPR000403 (SMART),IPR001263 (SMART),IPR001683 (SMART),IPR002420 (SMART),IPR002420 (PFAM),IPR000403 (G3DSA:1.10.1070.GENE3D),IPR000341 (PFAM),IPR000403 (PFAM),IPR000008 (G3DSA:2.60.40.GENE3D),IPR001683 (G3DSA:3.30.1520.GENE3D),IPR001263 (G3DSA:1.25.40.GENE3D),IPR000008 (G3DSA:2.60.40.GENE3D),IPR000008 (PFAM),G3DSA:3.30.1010.10 (GENE3D),IPR001683 (PFAM),G3DSA:3.1…	tgtaaaactaatttgaaggatatataataatatagagagagagagagagagagagagagagagagagagagagagagaaagaaataattaacaatcaaagttatattggtaattaagatggataattaaaagtaaattaagcagacaatagatacacattgaaaacaccttaattgttgattaatttatgaaagtacttcgagtagaaaaaaaaagtaattgattaattgttggttgattgttcgtgtgtatatatacacaatttgatccaagagttaattgtgatgtgtgtgtgtgtgtgtgtattaaaggtgaaaaaataaatccaattgtgatttgatttacatttacggatggatttaagatttagggtgaaggtaattcaagttgattcttgtg…
contig_00024	1434	tetur08g02510 length:617 (n a)	Tetranychus urticae			tetur08g02510	tetur08g02510	4.1e-43	GO:0043167, GO:0003674		IPR006572 (PFAM), IPR006572 (PROSITE_PROFILES)	tttaagttgaattctcatttttatcgtcaagaattgatgatagacttgatttttcacaattttatacatttgaattattattaaatcggcaagaaaaaagttgattatgttgatgattaccgttaatccagtgagaaataaagagcctgttatttagttacattttatgattgtttgagtttgattgaactgattgagagagttaatcgttgatttgattgattctcatgttttcttttctaaaactcaacagatacatctttctcaaaagaagcaaataattcctcgtcgaaatcatattcggcatcagtgtagtttccgttttccacatcaaaatgatctttaatcgattgatcttttagattctcttcaggaatatccagttccgggtagagtaaa…
contig_00025	3556	translation initiation factor	Mucor circinelloides f. circinelloides 16PhL	EPB81851	EPB81851			7.4e-101	GO:0003674		Coil (COILS),IPR003165 (SMART),IPR003100 (SMART),IPR012337 (G3DSA:3.30.420.GENE3D),G3DSA:3.40.50.2300 (GENE3D),IPR003100 (PFAM),G3DSA:2.170.260.10 (GENE3D),IPR003165 (PFAM),PTHR22891:SF0 (PANTHER),PTHR22891 (PANTHER),IPR003165 (PROSITE_PROFILES),IPR003100 (PROSITE_PROFILES),IPR003100 (SUPERFAMILY), IPR012337 (SUPERFAMILY)	ttttttttttttctataatatcaacaagagtttttattgatttgtcaatgaaactttttttccgttggttaaaaagagagatgaaaattacacagttcttttgattaaaagaattaaattgtgaaatgattaacagaatttagatgaagtataaagtattttttaaggtattaacaacacttagagctcgatttaaagtcaattcgatttgatgaacactgttagagttaaatagttggggatcttttctgagaatctctttaaggtaaacttttcctcgagcggcagcgtgatgggcataacgggctggagcaggatcggcgatagatttggttgctcgagcgaacaagtagcaaaggtaataagtggccatttgcaggtcatcggcaagggcagggc…
contig_00026	8171	beta- -glucan-binding protein precursor	Astacus astacus	AHK23026	AHK23026			6.9e-36	GO:0006810, GO:0003674		Coil (COILS),Coil (COILS),IPR001747 (SMART),IPR011030 (G3DSA:1.25.10.GENE3D),IPR001747 (PFAM),IPR015255 (PFAM),IPR015816 (G3DSA:2.30.230.GENE3D),IPR015817 (G3DSA:2.20.50.GENE3D),PTHR23345 (PANTHER),SIGNAL_PEPTIDE_N_REGION (PHOBIUS),SIGNAL_PEPTIDE (PHOBIUS),NON_CYTOPLASMIC_DOMAIN (PHOBIUS),SIGNAL_PEPTIDE_H_REGION (PHOBIUS),SIGNAL_PEPTIDE_C_REGION (PHOBIUS),IPR001747 (PROSITE_PROFILES),SignalP-noTM…	aattggaattagaaataaaaaataaaagggaagagagagagagagagagagagagagagagagagagagattgggaaagtgggtggtgggtgaaaggtgaaaggataaaagatttttaagagaaaaaataaaacgcaattaacttggagcaaattaatttgtttctagtttggttgagttagattgttatttatctatgtaaattgtcctaaatttgagtcaaatgatttcgaagaataactttgtaaacaaattgaggaaccttttgagcttcaacatttcgaagaattaattcaagtcgaccattgtcgatgtcatattctttccattcgtaagacatgggtgaggtgaggtcggcctttgattgtgaatcagttcggagcaatgagatggctcgtt…
contig_00027	702	---NA---									no IPS match	ggaaacgttttcgcaaggaactgaaaatgcagggtgagagagaggaaaagagaaaggagatattcttggtttagttgctccaaaatcgtgactccaataaaaagttcagcccgagattggtgtgaatgtaagaaaagataaattgtcagaattagtctcaaattcgagtgtcaatcactggttgatgactccagataaccaatggtaaggaaaatgagacttcacaacagcacctctttgagcaacattaacattacatatacttacctgttgccgatctaacatttgagacccatgtttgattgagaaatgggaaggagatggtgttcatgaggaatttactgaaatcaattaacgatctaagatcttatcaagatctgaccgggggcaagtttcctc…
contig_00028	2116	protein set	Ixodes scapularis	XP_002411702	XP_002411702			7.6e-103	GO:0051276,GO:0006259,GO:0006461, GO:0005634		Coil (COILS),Coil (COILS),Coil (COILS),IPR002164 (PFAM),G3DSA:1.20.5.170 (GENE3D),PTHR11875:SF56 (PANTHER),IPR002164 (PANTHER), SSF143113 (SUPERFAMILY)	tgtcatgataagaaaaatgttttgaaggaggtaaacagatgatgagagagaaagagagagagagagagaaagagaaagagaaagagagatgatgagaaagaaaggaaatgagaagaaaaaagagagaagtacagagataaagaaaagtactttgtgaagatacattaaagacaattgtgaaaaggattacatgcaacagaagaaagtaaaggaatacattgagaaaaaagaaaaggatattatcatttatgttgaaatgattgtaatatattcggatagattcaattgttgctttataacatcaccatttccatcggtggttgaagattggtggtaattgtggtggtggttgaatagatgtgatgatgattgttaatggtttgtctttaattgtagatt…
contig_00029	3604	homeodomain-interacting protein kinase 2-like	Capitella teleta	ELU17799	ELU17799			0	GO:0006464,GO:0043167,GO:0016301, GO:0006520	EC:2.7.11	IPR002290 (SMART),G3DSA:1.10.510.10 (GENE3D),G3DSA:3.30.200.20 (GENE3D),IPR000719 (PFAM),PTHR24058:SF29 (PANTHER),PTHR24058 (PANTHER),IPR008271 (PROSITE_PATTERNS),IPR017441 (PROSITE_PATTERNS),IPR000719 (PROSITE_PROFILES), IPR011009 (SUPERFAMILY)	cttgtttcttagcatcccgaagatctgatgaagttagggttaaccttccagaagaaagtgaatgatgcgctggtactggtggatggtgatgatggtgaagatgatgatggtgatgaagtgattgaatctgttgagattgttgggatgttaagggttgttggagtgattgtggttgttgttgttgctgatgtaatatttgctgctgttgttgatgatgtaaagcttgctgttgttgctggtgagttgattggtgttgatgtgcctgttgaggtggtggctgtggttgtgactgtggttgttgttgttgttgttgttggtggagttgatgttgttgttgttgttgttgttgttgttgctgatgctgctgctgatgctgttgctgttgctgatgctgatgct…
contig_00030	2166	eukaryotic translation initiation factor 3 subunit l	Stegodyphus mimosarum	KFM78528	KFM78528			0	GO:0005737,GO:0043234,GO:0008135,GO:0005840, GO:0006412		IPR019382 (PFAM),IPR019382 (PANTHER), IPR019382 (HAMAP)	ttttttttttttctgttgaaagtttcgtctgatttattgaatttttagttttattgttcgtaattggatttattgaaattaataaatcgacgattgtaattaaggttttaattgtgagttcgaactgattttggttttgaatatgtggtttttcagatagtgtttgagtttgtgtcgtttggtttgtggaaaatttttaattgttttattttttttcttcttctcttatcattagaaattgaaacacttttaatttagttgtttatccaaagtaaaatttgaatttttgcagttaattataaatgattattataattagattgaggtggttcgttggatagaacttgctattcgataaagctcttcaaatttatggatttgtcgtaaaaagtattctcc…
contig_00031	3190	nadh dehydrogenase	Apis mellifera	XP_006569494	XP_006569494			7.3e-81	GO:0003674,GO:0016491,GO:0016746,GO:0043167,GO:0006091,GO:0044281,GO:0034641,GO:0009058,GO:0051186, GO:0006810	EC:1.6.5.3	IPR020843 (SMART),IPR013149 (PFAM),IPR011032 (G3DSA:3.90.180.GENE3D),IPR016040 (G3DSA:3.40.50.GENE3D),IPR013154 (PFAM),IPR002085 (PANTHER),PTHR11695:SF15 (PANTHER),IPR011032 (SUPERFAMILY), SSF51735 (SUPERFAMILY)	agagagagagagagatgatattgttaattgataagtttaatcttgatagtgagaaaattaattgttagtgattaagatactaatctggtttaggtttgtttcgttttcattcaattatcattgtaacaatttaatcctattaatatttaatcaaagatccaggattgatcaactttcaacattgtgattaacattgataattaacactgtcattggtaatttaattgttacagttaattgttaattttagagtttttcgttttcatttaattgtaataataatttgattgtttactcttcatttggtaaactttgttgtttcccgattcaaagtgaagtcgtaaacttgacaattaattgattgtagatgaaatgattaacacgttaaactaattgttt…
contig_00032	8122	senescence-associated protein	Oxytricha trifallax	EJY65597	EJY65597			1.2e-51			no IPS match	agcaaccatgaagattgttcaacatagtgaacaaaccttcctgtcaaaggatgagtctcaatagatcgcagtattgtaactgctctactaagtacaacaccctggcaggctcttgggtcgtctacggatcattttatactcaggcaggtcaacataaattcgtgttgaatttatggtcagaatagcagaataccattattatcaatggtatccctaatgctttcttctccattaaagggcatggtatatgttgacataagccaacatagtgttaccaatgaccaccatgagtacttaacggtatcgttaccgtataatgacgggattctgacttagaggcgttcagtcataatccctcggacgatagcgtcgtgccattgctcgatcgagcaggcacat…
contig_00033	1606	tetur11g01360 length:323 (n a)	Tetranychus urticae			tetur11g06390	tetur11g06390	1e-32			SIGNAL_PEPTIDE_N_REGION (PHOBIUS),NON_CYTOPLASMIC_DOMAIN (PHOBIUS),SIGNAL_PEPTIDE_C_REGION (PHOBIUS),SIGNAL_PEPTIDE_H_REGION (PHOBIUS),SIGNAL_PEPTIDE (PHOBIUS),SignalP-TM (SIGNALP_GRAM_POSITIVE), SignalP-noTM (SIGNALP_EUK)	tttttttttttttgagggaaaaatttactttttatttgctttttaattcgaaaaaatctaattgataaattcatcatttagataaacttttacataagaattttcttattatttgtttgattattttatccgaataactttaaaccactggcgatactgtttgcacctgagctgtttaaatcaccgaaagtccattgtccgtcactgattttttacatcgagtatgatttggaaattttctgtgcttcatattcttgttgattaagaattagaatttgtgaatttgcagtcgaagaaaaaagttactgtttattaacaattagcgtaaattcattttattagatgttagttttttaattgtttgattattttaaccgaaaacatttaaggcactggcga…
contig_00034	743	---NA---									NON_CYTOPLASMIC_DOMAIN (PHOBIUS),SIGNAL_PEPTIDE_N_REGION (PHOBIUS),CYTOPLASMIC_DOMAIN (PHOBIUS),SIGNAL_PEPTIDE_C_REGION (PHOBIUS),TRANSMEMBRANE (PHOBIUS),SIGNAL_PEPTIDE (PHOBIUS),SIGNAL_PEPTIDE_H_REGION (PHOBIUS),SignalP-noTM (SIGNALP_EUK),TMhelix (TMHMM), TMhelix (TMHMM)	tttttttttttttttcgaaaaaatgactttttttaatgcaactgactgaagattttgattacatttttgaactttaacaaatgtaattaaggcaggaaacagagagacagagaggacagaaaatggtaaagaaaagtaattaacaaaagcctaaccattgattgtaaaaattgatctgtaggaaattaacatacagcgacggaagaaacaaaaaaaaaggtaactatgattagaaaaactgtttttacaccgaggaaattgatcaaaggagatattccagattaaccatgatagtatcgagtctatttcttgtagtaaccgtaagcggctggggcataaccatatccaccatagactggagcggcgtatccgtagctaccatagccaccgtagccgacg…
contig_00035	1771	u1 small nuclear ribonucleoprotein 70 kda-like	Oncorhynchus mykiss	CDQ72267	CDQ72267			1.9e-10	GO:0005575,GO:0034641,GO:0003723,GO:0005634,GO:0006397,GO:0005654,GO:0030154,GO:0002376,GO:0048856, GO:0003674		TRANSMEMBRANE (PHOBIUS),NON_CYTOPLASMIC_DOMAIN (PHOBIUS),CYTOPLASMIC_DOMAIN (PHOBIUS), TMhelix (TMHMM)	ctcctctatctcctctatctcctcgatctcctcgatctctagacaaattcatacgttcaaatttctctctttccacatcatcatatctgttatcttctcgcccagagtgtttagcattctgatcaggtccacctcttcgagttccgcccaatcctccgcctaatttcctcggtaaccatcctttaacagttctacccctttcaacatccactagaactcgacgtccatcaattttcttaccatcagcatatttgtaagccgctgtataagatcaattgtaaaaaaagatttgccataaaaaaacaatacttaccgatggtatcggttcctattcatgaataggttcacataacaatggaaaaaaaaattatccaactatttgtctaccctaaatactta…
contig_00036	5370	g1 s-specific cyclin-e1	Lottia gigantea	ESO94997	ESO94997			1.6e-86	GO:0008150, GO:0005634		Coil (COILS),IPR013763 (SMART),IPR006671 (PFAM),IPR013763 (G3DSA:1.10.472.GENE3D),IPR004367 (PFAM),IPR013763 (G3DSA:1.10.472.GENE3D),PTHR10177 (PANTHER),PTHR10177:SF200 (PANTHER),IPR006671 (PROSITE_PATTERNS),IPR013763 (SUPERFAMILY), IPR013763 (SUPERFAMILY)	tctctctctctctcgctccctctcactatttctctctcaatttttatcttccatctcccccactaattctctctctctctctctctctctgtttttctctttcttttcctatggtttatttttcttctcaatgatcgtgaacgtcgattgtcaacctttaaccaaatattcgggataattgttaatcttttcccggttttattataaaatatttatcatcattttctattcttgtgctttattggtcgtgtttccatttgctcatcattaaaacgtcaacaacaaaaagaacaacatactcttggtaatttccaattcctaatattttcatgttctcatcttcatcttcgtcttcatcttaatcaactctgaacatctacaaataatcattgtccttaa…
contig_00037	249	---NA---									no IPS match	ctcacattggaatcagattacattaatcattaaattaactctttagttaatttcctcccacctttacaagttaatttattaatacaataaactttcatgttaatacaaattgatcatcaacaatcagaagacaaaaactatttaactaaatcatctcaaggaaaatttaatcattttaactcttcttcatctggatcatcttaagttaccatttgtgacaattaagtgtttctattgtgtagtattata
contig_00038	4895	splicing factor 3b subunit 2	Drosophila grimshawi	XP_001988868	XP_001988868			0	GO:0005730,GO:0005634,GO:0005654,GO:0003674,GO:0006397, GO:0044403		Coil (COILS),Coil (COILS),IPR006568 (SMART),IPR007180 (PFAM),IPR006568 (PFAM),PTHR12785 (PANTHER),PTHR12785:SF6 (PANTHER), IPR003034 (PROSITE_PROFILES)	ccgaattgatgagatgggccatcgaatcaatgatcttgaacaaaatctaaacgaagtgatccaacaagcaggaatctccgatgaagtgctgaatagttcaactggtcaaccaaaactgaccaaaagtaattcgattgcaacagataaaccatctaaaccaaccagttaaaaggctcaactgttaatctgttgtatctcttcatcatggtcaccatcatataaaatggtcactttttctcaaccttcatttttaaagtaccaatgaaaacaggatatggaagtgaaacttcaacaattactatgctcaaatcaactaaatacttttgaatcacaacataattaattagtgacacaattatcatgcaaatatcctctattcaactttatcaatttcttttt…
contig_00039	5964	nadph:adrenodoxin mitochondrial-like	Branchiostoma floridae	XP_002606102	XP_002606102			9.2e-143	GO:0016491, GO:0008150		PR00419 (PRINTS),IPR021163 (PIRSF),G3DSA:3.50.50.60 (GENE3D),IPR016040 (G3DSA:3.40.50.GENE3D),PTHR11938 (PANTHER),SSF51971 (SUPERFAMILY), SSF51971 (SUPERFAMILY)	tttttttttaagagcaaaaagaacaaaattgactagaggtttttaatttaagttgattgactatgaaaaagtgttaaagcaaaagtacattgagatgttttcgggtttttgtttgctaaataatataaattataagagtttttttttcttcacactcgatttgaagagaaataatggggaaaaaagatggaggatgcggatgatgagaacgatcaggatgagacttttgtaggttaatttttgagaaaatttgatgataannnncaggtaagatgatgatagagagagagcgagagagagagagagagagagagagagagagagagagagagtaggtcaataccaatcgagacttttaaaccataatgatggcgaaagatgatgaagagagagtgagag…
contig_00040	2702	intraflagellar transport protein 80 homolog	Callorhinchus milii	XP_007886712	XP_007886712			0	GO:0048856,GO:0008150, GO:0003674		IPR001680 (SMART),IPR015943 (G3DSA:2.130.10.GENE3D),IPR015943 (G3DSA:2.130.10.GENE3D),IPR001680 (PFAM),IPR015943 (G3DSA:2.130.10.GENE3D),PTHR24098 (PANTHER),PTHR24098:SF0 (PANTHER),IPR019775 (PROSITE_PATTERNS),IPR001680 (PROSITE_PROFILES),IPR017986 (PROSITE_PROFILES),IPR001680 (PROSITE_PROFILES),IPR017986 (SUPERFAMILY), IPR017986 (SUPERFAMILY)	gtccaacaaaaatcagtaaaccaaaactttgaacaatttaaatggtccgataatcagtgagtgtaatcatatggattaaattgtttctgtatgtttgtatggatcattaatcatcaattcaatttgctcgtaattgttgatttcaatctcatcagctaatttctttaatcttttattatcttcggttttatcaaatctttccaagtacttttgccgataatacaaaatgacctgaccataggttcgctgtttattatcgtgtttatccattaaatcacaagctctgttccaattgtacatttccaagttaattaaaattgctctgagaatatttttaccagtgattaaaatattttccgcttcttttatattaccacaaattagcgcgatctcagcatt…
contig_00041	3486	rho gtpase-activating protein 20	Pediculus humanus corporis	XP_002423824	XP_002423824			3.1e-131	GO:0007165, GO:0005622		IPR000198 (SMART),IPR000198 (G3DSA:1.10.555.GENE3D),IPR000198 (PFAM),PTHR23179 (PANTHER),PTHR23179:SF27 (PANTHER),IPR000198 (PROSITE_PROFILES), IPR008936 (SUPERFAMILY)	acgtgaattaaccttgaaattattaattaactaataaccttgttaaattaactcttgcctccttgattattaactgttagtaaattgttaactggacaataagtgtgtgtgtgtgtgtgtgtgtctgtttatataataatacttgaaatagattttgtcttaattgttcaaccttgacatggttttcatgataataatcaccaatttattgatacaaattagtgactctttttcccaataacttttgaccatttaaatttaaattgttatttacatcaaattgacctacaaaagttgtagtagcaatttaaaatagacttacaattatttaccattgattaaaaaggtaaatgattagacatttaaatgggtgcgtcttttattcataataattgttta…
contig_00042	2037	necap-like protein cg9132	Ixodes scapularis	XP_002413349	XP_002413349			2.1e-69	GO:0016192, GO:0005575		IPR011993 (G3DSA:2.30.29.GENE3D),IPR012466 (PFAM),PTHR12847 (PANTHER),PTHR12847:SF3 (PANTHER), SSF50729 (SUPERFAMILY)	ttttttttttaaataataaaattgtttttattttatcgccattgttactatcataattacagttctaagataatcataaccttatccatattatttacatacaatgtagattttgagtagatattaacaatcaatagttataatttgacaagttgattgttacacaattagagtgatttttgtaacgatcaaatgtttatgagaaactccaatcaacagaaaatattgtttttctaaagtcaatagaattgtaaacataatataaccattaaatagttaattttaaatcaggtgtttgtttgttaaaataaatattaatccaattggaatcccaaaaaaataaatcatttgtttcgttcaatgagaactagtattaaatcaacattagtacatgtgaat…
contig_00043	6019	vitellogenin 2	Panonychus citri	AHN48900	AHN48900			0			IPR001846 (SMART),IPR001846 (PFAM),PTHR23345 (PANTHER), IPR001846 (PROSITE_PROFILES)	aacagtccaaactcgatggttctaaatttcatttgtatttgagttatatttctgaaccatttttattctagaaaacaaagttatcatttatcagcattcaaatgtcattgtaacagttacctgattgctattggtgatctatcagaattggcaaaaagatgttggtcataaatcattgtcatgatgcgagcgaattgattgtgagagagaattgattttctttatgtgaatttaattgttttatgtatattattatacttgaaaattacattattgtgatttagcaaagaaaatcagagagaattaaagaaaagagggagagatgatttaaatgcctcggatacgctctggaaaatcacttttggaacaaatgattggtgcatcgtaggaccaggttga…
contig_00044	2507	cell division cycle protein 20 homolog	Saccoglossus kowalevskii	XP_002742040	XP_002742040			6.3e-174	GO:0008150, GO:0003674		IPR001680 (SMART),IPR001680 (PFAM),IPR015943 (G3DSA:2.130.10.GENE3D),PTHR19918 (PANTHER),PTHR19918:SF8 (PANTHER),IPR019775 (PROSITE_PATTERNS),IPR019775 (PROSITE_PATTERNS),IPR019775 (PROSITE_PATTERNS),IPR001680 (PROSITE_PROFILES),IPR001680 (PROSITE_PROFILES),IPR017986 (PROSITE_PROFILES),IPR001680 (PROSITE_PROFILES),IPR001680 (PROSITE_PROFILES), IPR017986 (SUPERFAMILY)	ttttttttttttttttctgttttcactttgattagtgaaaatttgtctcaagtttttttttttaattgttttaaagatgatcaaagttgtataagagatttgttttacaatgtaatcgtttgattgaagaaaggataaagagagtgagagcaagagagatgatgaggatgagggagcatgtgtaaagttatcatattgaacattttaacatgtcaattattaaaaataattatttttaggtgattatgattgatttaaagtaaaggatgatttagtgtaaaagttgtaaagtgatgatgatttatattgtgtgatgatcgggttgattcagatttactgttaacttattgttcatttattcaataaggatgaataaagttactcaagatttattcatga…
contig_00045	4083	tubulin beta-1 chain-like	Strongylocentrotus purpuratus	XP_001192875	XP_001192875			0	GO:0008150,GO:0043167,GO:0034655,GO:0044281,GO:0005737,GO:0005856,GO:0043234,GO:0016853,GO:0034641,GO:0006461,GO:0006399,GO:0003723,GO:0003924, GO:0005198	EC:5.4.99.12	Coil (COILS),IPR000217 (PRINTS),IPR002453 (PRINTS),IPR018316 (SMART),IPR003008 (SMART),IPR018316 (G3DSA:3.30.1330.GENE3D),IPR023123 (G3DSA:1.10.287.GENE3D),IPR003008 (G3DSA:3.40.50.GENE3D),IPR003008 (PFAM),IPR018316 (PFAM),PTHR11588:SF71 (PANTHER),IPR000217 (PANTHER),IPR017975 (PROSITE_PATTERNS),IPR013838 (PROSITE_PATTERNS),IPR003008 (SUPERFAMILY), IPR008280 (SUPERFAMILY)	gtgtctttaaggagaaatgagtaaacgaggtgttttaatggtttgtcttggtaacatttgccggtcaccaattgctgaagctgtttttcaacatgttattaaggaacgtggattagaggataaatggtttgttgattcagcagcaacttctaatgaacatactggatcaccacccgatcgccgagcaactgcatgtattaaacgccatggaattgagtataagcataaatgtcgtcaattgtgtaaagatgattataaaaaatttcatttcatctttggtatggataaatcaaatttacaagacattaaaagaaaagctccagccgatggaacagctgaaattgggcttttaggtgattatcatcctgatggtaaaacaattattcatgatccatggta…
contig_00046	1085	multidrug resistance-associated protein 1-like	Stegodyphus mimosarum	KFM82636	KFM82636			8.2e-107	GO:0048856,GO:0016887,GO:0008150,GO:0030154,GO:0022607,GO:0007010,GO:0048646,GO:0040011,GO:0043226,GO:0005737,GO:0005694,GO:0005198,GO:0048870,GO:0022857,GO:0006461,GO:0003674,GO:0000003,GO:0042254,GO:0034641,GO:0005856,GO:0043234,GO:0043167,GO:0005575, GO:0055085		G3DSA:1.20.1560.10 (GENE3D),IPR001140 (PFAM),PTHR24223 (PANTHER),PTHR24223:SF174 (PANTHER),TRANSMEMBRANE (PHOBIUS),TRANSMEMBRANE (PHOBIUS),CYTOPLASMIC_DOMAIN (PHOBIUS),NON_CYTOPLASMIC_DOMAIN (PHOBIUS),TRANSMEMBRANE (PHOBIUS),TRANSMEMBRANE (PHOBIUS),TRANSMEMBRANE (PHOBIUS),CYTOPLASMIC_DOMAIN (PHOBIUS),NON_CYTOPLASMIC_DOMAIN (PHOBIUS),CYTOPLASMIC_DOMAIN (PHOBIUS),NON_CYTOPLASMIC_DOMAIN (PHOBIUS),TR…	ttcggatgacattcgaacgagccaattaagcgaacctgttatactaagagcgtacgaaacagcgagaccaacagcaccgggatcaagagagcctcgagaaagaaccgcgaaaatcgcagttgatagaatcattagatttccacatacttctagtcttatacttaaccaccgattcgctacaatactcggaaagagacacgaaagattgtcatcaactttataagccgattcctgaatgaatctctcggagacattaaaagctcgaatagtactaactccatttagtgtttctccaaaatgagaataaatcggtgatcgagtgaccgattcgagtcttttaagttgacgtgatgatgacacataaatacgttggataaaaatataaacaactgtgatggg…
contig_00047	3649	fatty-acid amide hydrolase 2-a-like	Camponotus floridanus	EFN65175	EFN65175			1.7e-103	GO:0003674		IPR003591 (SMART),IPR001611 (PFAM),G3DSA:3.80.10.10 (GENE3D),IPR025875 (PFAM),PTHR23155 (PANTHER),IPR001611 (PROSITE_PROFILES),IPR001611 (PROSITE_PROFILES),IPR001611 (PROSITE_PROFILES),IPR001611 (PROSITE_PROFILES),IPR001611 (PROSITE_PROFILES), SSF52075 (SUPERFAMILY)	aagaaaatgtcattttttttaatttgattctattcttttttttttaatcaacgattaatttttattctaatttgtgtatttttttcttaattgtgatcttgtggctttcaattagaaataatgtttgactgtaatgtttcaatctctgcctatggtgagatgggaagatggtctcgaggcaaggttggattaagtaaacacaaaaagttaacctatttgcttatcaacatgtcaactaaatcattcaaatttccaattgataaattaaaaaagattcattcctcagcattggaatttcaagatccaaatcgaacagttaattttaaatccaatgatccataccagttgaaagtattaataaaacaatgttcagctttgattaccggtaaattggatagg…
contig_00048	3020	hydroxymethylbilane synthase	Stegodyphus mimosarum	KFM67796	KFM67796			4.9e-74	GO:0016765,GO:0034641,GO:0009058,GO:0006464, GO:0051186	EC:2.5.1.61	IPR000860 (PRINTS),G3DSA:3.40.190.10 (GENE3D),IPR022418 (G3DSA:3.30.160.GENE3D),IPR022417 (PFAM),G3DSA:3.40.190.10 (GENE3D),IPR022418 (PFAM),IPR000860 (PANTHER),IPR022419 (PROSITE_PATTERNS),SSF53850 (SUPERFAMILY), IPR022418 (SUPERFAMILY)	ccaccttaagttgtctggaacaactttcctccactggaggagctgtagtacttactctacagtcgagatgttgagtcatcgctctaaggtgtttacttatttaagccacgcaaacattgaaaataaataagaaacaaagttgatctttaatcaatttaattctgttcatttcttatttaattggtttctaattccattagaatatcaattttgtaattttaatcatgggtaaaaacgacatttctgtttgccgatacattatattatctattgttcaattagctgtattacccggtttatcttatgtagcttcccatcaacaccaaggtgctccatatggtcaaccagctcaacctccacaacaacaacaacattttggtcaaccaattcaaccaggtt…
contig_00049	3789	amyloid protein-binding protein 2	Saccoglossus kowalevskii	XP_002733774	XP_002733774			1.7e-97	GO:0005737,GO:0006810,GO:0043226,GO:0005622, GO:0003674		IPR019734 (SMART),IPR011990 (G3DSA:1.25.40.GENE3D),PF13424 (PFAM),PTHR19959 (PANTHER),PTHR19959:SF116 (PANTHER), SSF48452 (SUPERFAMILY)	aacatatattaagctaaaaaaatttcaatttcaaatctgaatagtgcacattctctcgaatatacttcatgacccgctttaccacagtggcaaagcattttcgtagaggtgaaatttttcatccagtgttggcccgaatatcggttgcatcggagttgatttttgcaatttttcttgggatgttgaaatttatggcacaatttacacgccaaaaatcgaaaattgtctttaattttgtgtgatgaatagctggtggccatccttccttcaaggcggatctctatgcgggatctaattgctgggcttacttctcaaccacaatgaattttaacaattcttgagaatcattgcaatccagacatactttctgacatcccctttagacgataattaacgatt…
contig_00050	1707	survival motor neuron protein	Daphnia pulex	EFX77006	EFX77006			2.7e-24	GO:0005737,GO:0006397,GO:0003723, GO:0005634		IPR002999 (SMART),G3DSA:2.30.30.140 (GENE3D),IPR010304 (PFAM),PTHR12664:SF1 (PANTHER),PTHR12664 (PANTHER),IPR002999 (PROSITE_PROFILES), SSF63748 (SUPERFAMILY)	aagcctggaggagattctctgattggattagcttaatccgattaagtgattttagtttggaaaattattctgagaatagaattggttgactcttcagcaccttcttagtttagaattgttgctacaatggttttgacgtcaagtgtcaattgtttctatttctccataaaaagttttcgttctccatttagttttaatttcacctttgacattgaaaatttttcggcctattaaaggtgaaaaaagtgatattgtgtcttggtagaaaacttttatttacatattaagttgacagatactggaggggaaaaagaagattattggatgatatgtaatgagtacgagtgaccagaaagtttggacatcataaagatggcaccttgaaatatcacattttca…
contig_00051	1684	cytosol aminopeptidase	Echinops telfairi	XP_004707904	XP_004707904			8.4e-160	GO:0005737,GO:0043226,GO:0005622,GO:0008233,GO:0043167, GO:0008150	EC:3.4.11	IPR011356 (PRINTS),G3DSA:3.40.630.10 (GENE3D),IPR008283 (PFAM),G3DSA:3.40.220.10 (GENE3D),IPR000819 (PFAM),PTHR11963:SF13 (PANTHER),PTHR11963 (PANTHER),IPR000819 (PROSITE_PATTERNS),IPR023042 (HAMAP),SSF53187 (SUPERFAMILY), SSF52949 (SUPERFAMILY)	attgttcgtttggttttttcttttttgatcaaagtttgctttggaaaattgattcaatgaaaggtacaatggttcgtaagggtcgagctgtcattccagcggagtaataacccttatcggctccttgccacatcacaccggcgatatctaagtgcatccaattgggtgaattagtaaattctgaaaggaaaccagcggctgtacaggaaccagcaagccgagatttattcagattattaatatcagcaagatgacaatcggtcatttgtttaacgaaagatttgtataagggcattcgccaaaccctatcaccagaattaacactttccttgtaaattaaatcccaaagtttatcacttcttgaccaaataccactacaagaatcaccaaaagtgatct…
contig_00052	2253	tetur01g01710 length:288 (mRNA) (n/a) (Hypothetical protein)	Tetranychus urticae			tetur01g01710	tetur01g01710	3.8e-24			SIGNAL_PEPTIDE_N_REGION (PHOBIUS),SIGNAL_PEPTIDE_H_REGION (PHOBIUS),NON_CYTOPLASMIC_DOMAIN (PHOBIUS),SIGNAL_PEPTIDE_C_REGION (PHOBIUS),SIGNAL_PEPTIDE (PHOBIUS),SignalP-TM (SIGNALP_GRAM_POSITIVE),SignalP-TM (SIGNALP_GRAM_NEGATIVE), SignalP-noTM (SIGNALP_EUK)	agagagaaaaagagagagagagtgagagagagagagagcgagagagagaaaagttctaagaaaaaaaatgaattcgattacatcggatgaggataaggatgaagatgatgacttgatacgcacgaaaagttctgatattgagaaatcatatgtaacttatttctcttcgtgttcatttatttacctttcattttcgttcacaggttaacattatcatgttcattaactattttcatggcttagttattgactctcgagtagtttattcatttcaattggatcttataactttcaatgtgacaactattcattagtgttacaagtaaaggtgaacaagcagagtgggaaatgggagtgaggtggattttgatgataacaagtaaataataagatgaagga…
contig_00053	2769	polyadenylate-binding protein 4	Stegodyphus mimosarum	KFM60343	KFM60343			0	GO:0003674		NON_CYTOPLASMIC_DOMAIN (PHOBIUS),TRANSMEMBRANE (PHOBIUS),TRANSMEMBRANE (PHOBIUS),CYTOPLASMIC_DOMAIN (PHOBIUS),CYTOPLASMIC_DOMAIN (PHOBIUS),NON_CYTOPLASMIC_DOMAIN (PHOBIUS), TRANSMEMBRANE (PHOBIUS)	acacgccgctcttccgatctgtccatttttatttactttcatcttcttgttgattgtggttaattcaattcgcaatttacattcattgtaattgggtgaaatcaattgataaaactaatcaattacactctcaaattcatgttttcacaatcaacttatttctttattgcagcgagctccttggcttggtgagcttgtaagacagcgacggcttcttcaactttagctcgtaatgattcatgatgttccaacatatgaagtagctcagaattgtcaatgtccaaaagcataccggtgatttttccagcgagctcagggtaaaggtcgtgaataagtgggaagagtctttcacccaacatttgtttttgctctgcttctgaagcatttgcaagcatggaa…
contig_00054	2612	---NA---									no IPS match	taaccgaatcacttgttggtctggtaagtgtttccctctcttaattataattaaattgatcatcaatttgttaagctttaatttggtttaatcaacactaatttcattgtacatcaaaattaaaccataataactttgaccatttcaatttgattctggttgatcctccttgatgatgaggttgatgaggttgtggtagtggttgttggttggatgaggatcatggtgatgatgatgatgatgacaatcaaatggtccgagtgtttatcctctgtaaactattataaaggaaataaattcgtattgtcagagacaattagagcagaaatagttggtccttggatcgattttgttgataatcaacatcatcttaacagcgaagtaaaaactttttctatt…
contig_00055	1620	flavin reductase	Ixodes scapularis	XP_002408855	XP_002408855			4.6e-64	GO:0005730,GO:0016491,GO:0005886,GO:0044281,GO:0034641,GO:0009056,GO:0051186, GO:0005829	EC:1.5.1.30,EC:1.5.1.41, EC:1.3.1.24	IPR016040 (G3DSA:3.40.50.GENE3D),PF13460 (PFAM),PTHR15020 (PANTHER),PTHR15020:SF8 (PANTHER), SSF51735 (SUPERFAMILY)	tagcttattatttattcttgtgattagttcatcttgattttttgccttccatccgttagcgtagactttggcctttaggtgagagaaaaaagtttcaattggcctcaacgtcaaaatcaatctaatcctttgaaatttcgtctagacattgatgagactgttttccatcagtagacaaaaaaccgttaaaatcgatcgaaccgtttttgagataaattgaaattaaatttgagtccaaccttttttccgaataggttagtgcgaattagctgcgatttaacccacaattttatgcgtttaacgagttatgttatatgcgagaatttactgtgtaccgttttagaaatagatcacattggaatacacacactggtaattagccattaccagtgtgaacga…
contig_00056	1758	phosphatidylinositol-binding clathrin assembly protein lap-like isoform x2	Apis mellifera	XP_006563901	XP_006563901			3.3e-137	GO:0061024,GO:0016192,GO:0006461,GO:0043167,GO:0008289,GO:0005737,GO:0043234,GO:0003674,GO:0008150, GO:0008233	EC:3.4.23	IPR014712 (G3DSA:1.20.58.GENE3D),IPR011417 (PFAM),IPR008942 (G3DSA:1.25.40.GENE3D),PTHR22951:SF11 (PANTHER),PTHR22951 (PANTHER),IPR001969 (PROSITE_PATTERNS),IPR013809 (PROSITE_PROFILES),SSF89009 (SUPERFAMILY), IPR008942 (SUPERFAMILY)	gttttaatttttctttcgttttcttttggcttgttaattacatcgaatcttttattaaatttattaaattaaacgagtgatttgatattttgtaccatgtaaatggtgttttatttgacaccatttacaatttagataacattaaattatttaattgactttttttttgcgcttcttcaatattaatattattcatcatacatatttactttaatatagatttttgttgttttaatttttctttcgttttcttttgttttgtgtttaactttctctttcgtttaatttacccgaaaaggtatcaatttagatcaatttagaatacgaccttttcctttatgctgaggtctccatcctttaactactcctgctgatttgggtagattaatatctaaattc…
contig_00057	2030	importin subunit alpha-7	Zootermopsis nevadensis	KDR14157	KDR14157			0	GO:0005737,GO:0006605,GO:0006913,GO:0016491,GO:0008565,GO:0005634,GO:0008150, GO:0003674		Coil (COILS),IPR000225 (SMART),IPR024931 (PIRSF),IPR011989 (G3DSA:1.25.10.GENE3D),IPR000225 (PFAM),IPR002652 (PFAM),PTHR23316:SF3 (PANTHER),PTHR23316 (PANTHER),TRANSMEMBRANE (PHOBIUS),CYTOPLASMIC_DOMAIN (PHOBIUS),NON_CYTOPLASMIC_DOMAIN (PHOBIUS),SIGNAL_PEPTIDE_C_REGION (PHOBIUS),SIGNAL_PEPTIDE (PHOBIUS),SIGNAL_PEPTIDE_H_REGION (PHOBIUS),SIGNAL_PEPTIDE_N_REGION (PHOBIUS),IPR000225 (PROSITE_PROFILE…	ggctcgaaatttttctctaattgattccaatcctatagataaagtgtatttttatttttcatttacttttctctttggaggttaacattacaaactacctgtttattaattagacaaagagttaattagctgtttcaactttttattcttttaatcagaattagaaatagacaagtgttagtttgtgtttgtgtgtatgtttgtgtgtgagagagaaacaaataaaggggagagagagaaaacagaaaaaagagtaaaagacaatcttaggagaatgatttacatcaaatgattagaaagcgaatgattgaccaccagcatttggatcatccgttgtgaatcgaaactggtggttgtcctggtcaacttccggtttaattgctgcttcttcatcatcgg…
contig_00058	2569	neutral ceramidase	Crassostrea gigas	EKC40757	EKC40757			0			IPR006823 (PFAM),IPR006823 (PANTHER), PTHR12670:SF1 (PANTHER)	tttttttttttgagttttactttgattatttttgactttgataaattttatttatctgttgtatatataaattgtaattataaattataatttgacaagaaaaagaaaaacaatttatcaaatgattgtattgcaataacagaggattagttgtaaagaatgagaggattagtcgttaaagtttttgtaaagcaaatagattgatgggtaaaacgggataaagtgattaacaattaatgtgattaagaaatattctagttacacggaagggtattgacaagttgcaatgattaaattatcaatgcttttgattagcaaacataattaaatatctgttgattttttttctctctctctctctcttttttttgtttaacgttccaacgaaataaattattt…
contig_00059	2119	peroxidasin homolog	Stegodyphus mimosarum	KFM61817	KFM61817			2e-137	GO:0006950,GO:0003674,GO:0008150, GO:0016491	EC:1.11.1.7	Coil (COILS),Coil (COILS),IPR019791 (PRINTS),IPR019791 (PFAM),IPR019791 (G3DSA:1.10.640.GENE3D),PTHR11475 (PANTHER),IPR019791 (PROSITE_PROFILES), IPR010255 (SUPERFAMILY)	ctgactgtactttaattccggttccgtttgacacaaaagatttgccaaagttactttgtttttaatcttaaacaattgagctttagtaaatgaaccagcctgatctttgtgagagtaaaagtatcgatcaccaaatttaagatgatagaattggatgccaacgatacaagcaaaagtaggcccaatatcggcatcaattgccttcttttcatataaaccaccagtgaacaaatcaatatctcggaaatcttggtaaacacttctaagtttttgtacattttctcctggtatgaagttaaatagatcattccaacttctaattgtgaaaccaaagcagaatttgatatattcagtgtaaggagcgattccatgatctctacctctttgaatgttaaacgc…
contig_00060	3888	fragile x mental retardation syndrome-related protein 1 isoform x6	Stegodyphus mimosarum	KFM81089	KFM81089			3.9e-130			no IPS match	ttcataggcttatataaaatccttttactaattaacggtgatgattgaactaattctcacacttatttttctcttttttagttctgtctctccaaagaatcatcgcaacaaaattgttaaacattttataagaaatagtgatgtttttgcgagtgagtgagtgagtgagagagagagagaaataagaagatagaaatagacagagagagagagagagagagagggagaaagagaggtgttgatgaaagaaattaaattcttgttgattgtcattggctccgagagaaagatgaatgattgagtagatttgccaaaaataacgaagtgtatgattgttcaccttacaaacacaattagaaaaagaaatttaaattgtctcatcaaattgatttgtttttc…
contig_00061	7965	u5 small nuclear ribonucleoprotein 200 kda helicase	Ixodes scapularis	XP_002434448	XP_002434448			0	GO:0005730,GO:0003674,GO:0005634,GO:0005575,GO:0044281,GO:0034655,GO:0006397,GO:0004386,GO:0016887, GO:0043167		IPR014001 (SMART),IPR003593 (SMART),IPR004179 (SMART),IPR004179 (SMART),IPR001650 (SMART),IPR027417 (G3DSA:3.40.50.GENE3D),G3DSA:1.10.150.20 (GENE3D),IPR004179 (PFAM),IPR011545 (PFAM),IPR001650 (PFAM),IPR027417 (G3DSA:3.40.50.GENE3D),IPR027417 (G3DSA:3.40.50.GENE3D),G3DSA:1.10.3380.10 (GENE3D),IPR000008 (G3DSA:2.60.40.GENE3D),PTHR11752 (PANTHER),PTHR11752:SF55 (PANTHER),NON_CYTOPLASMIC_DOMAIN (PH…	atttgaaagcattgccctttgatcatattgttattgtttaatttctagtgatttaattaattatttttcgttctgtgtcttattttatttggatctaacgtctattatgaccacaccataattcttgtctttcattttgttgtttccagtgaataatcaattgtaatcatggccgatgaggcagctcgtattcaacaatatgaatacaaggcgaattctaatttggttcttcaagctgatacaaggctcagtgagaaaagacctagagatgaagctactggtgaagttagctctctttctggtaaacttggaggatcaagaatgggagataaatatcaaaggtctaaaccttctgttattaaagaagaagaggatagaaaacggaagaaaaaggctaaa…
contig_00062	1221	---NA---									no IPS match	gggggttgtggttctggttataataatacaattgaatcaaattgtagataaacaatcagactaattgagtcaatttttgtggaataaaaaaaaaggttaattagctaattgttgaggtaaacaatcacttaacaattaaacaactgatagagtaacaccttaagtaaatctttcaaaaccactaatttgaggctgaaaacaataaagaaacttaattacttatataaaaaatttagatccattgatcgttcaacaaaatggatcaataattaaccagaatttatcatcaataatttgcttccttgagggtctatcaggaaaagttaatttgagcgacgtattgataatcaaaggcgtaattaacatctattatgatgatttcaggttaattaggtaaag…
contig_00063	2831	heat shock protein 90	Opistophthalmus carinatus	AAQ94359	AAQ94359			0	GO:0006457,GO:0006950,GO:0043167, GO:0051082		Coil (COILS),Coil (COILS),IPR020575 (PRINTS),IPR003594 (SMART),IPR001404 (PIRSF),IPR003594 (G3DSA:3.30.565.GENE3D),IPR001404 (PFAM),PF13589 (PFAM),IPR001404 (PANTHER),IPR019805 (PROSITE_PATTERNS),IPR001404 (HAMAP),IPR003594 (SUPERFAMILY),IPR020568 (SUPERFAMILY), SSF110942 (SUPERFAMILY)	gcacaaatagacaaaatttaataataaattaaaacaagtctttaaattaaatcaaaatgttattattttatgattttaaacaaaaaagggttgacattaaatgacaatttttcgatttttggaaagaatgagattgagaaaagacaagatattgaagtgagattttcaatagaaaagaaagagaataggaaagggaaagggtaacaaaaaagaaagaaaagagaaatgatggaaaaaggatactattgatcgatcatctgttctttcaatgagtatgattaattttagaaatttaaaaaattttatttaatcaacttcctccattcttgatgcatcttcggcatcaccttctaatgctggcatttccgcttcggcaattttatcaccaccaacttccac…
contig_00064	999	cysteine and glycine-rich protein 3	Stegodyphus mimosarum	KFM65429	KFM65429			9.3e-16	GO:0008150		SSF57716 (SUPERFAMILY)	cttttccacctcccatcattttctcggccaagtaaacctgtttgttgcaccttggacatatatcgatacgattaccgaaattgtcaaaggttatgttgacctttttgactgttgggaaaggagatgatctgttgtttttggttaatccatttccgtttccatttgtatcattcgatccaccattggtctgtggcttaaattctggtttaacttgtggtttatcatcacgagaagatggcccattgtcctttgtcaggccatttccatttccatttccattggtattagaatccattgtaaggaaaactgtagcagctccatgaccataacctttgggtccgaataaccttccataacaaactttacagtacaaatcatcatcatgagtcgttaaattac…
contig_00065	10626	low quality protein: titin-like	Stegodyphus mimosarum	KFM62190	KFM62190			0	GO:0003674		Coil (COILS),IPR003598 (SMART),IPR003599 (SMART),IPR013783 (G3DSA:2.60.40.GENE3D),IPR013783 (G3DSA:2.60.40.GENE3D),IPR013783 (G3DSA:2.60.40.GENE3D),IPR013783 (G3DSA:2.60.40.GENE3D),IPR013783 (G3DSA:2.60.40.GENE3D),IPR013783 (G3DSA:2.60.40.GENE3D),IPR013783 (G3DSA:2.60.40.GENE3D),IPR013783 (G3DSA:2.60.40.GENE3D),IPR010939 (PFAM),IPR013783 (G3DSA:2.60.40.GENE3D),IPR013783 (G3DSA:2.60.40.GENE3D),IPR…	ttttttttttgatttgcaatgtttgtattataataatagttcattttcgtatcttcaacattaattttcttcattaaagttgttgatatgatcaaaggttgagacaaaaataaaagtaagattgagatgatgaatttgatgtgaatattgtgttggtggtttgaattagcgattaacagtctggttttgacaaagatttcaatgagtttgttaattgctatgtaagtttctttctcaattcacaagatagtcaaaagttttaatgataattagtttttaatggatgaaagaataaattttgtttctcatgaaatttaggccaatttaaactaatcgttattattttcttgtttgttcaacaattagtcgagctttcgtttctgtttggccactgtcatt…
contig_00066	3088	ankyrin repeat domain-containing protein 50-like	Strongylocentrotus purpuratus	XP_795046	XP_795046			6.3e-60	GO:0003674		Coil (COILS),IPR002110 (PRINTS),IPR002110 (SMART),IPR020683 (G3DSA:1.25.40.GENE3D),IPR002110 (PFAM),IPR020683 (PFAM),IPR020683 (G3DSA:1.25.40.GENE3D),IPR020683 (G3DSA:1.25.40.GENE3D),IPR020683 (G3DSA:1.25.40.GENE3D),PTHR24123 (PANTHER),IPR002110 (PROSITE_PROFILES),IPR002110 (PROSITE_PROFILES),IPR002110 (PROSITE_PROFILES),IPR002110 (PROSITE_PROFILES),IPR002110 (PROSITE_PROFILES),IPR002110 (PROSITE…	attaaattgttgatgattaacattgtactaagttaatttaccaattgagctaattaataaaaaaaactgttttgtcaatctattgatataaaaatttgatcaaaatactttttacaaaaatgaaaaaattaacaattaaagtcagaaattgattaagtgatgagtcaagatgaacaattagtactaattgtcaattagtaatttaaaaaatatcacaaaaagtgagtcttaagttgattaattcaaaaaaaaaacacgaaaaacggccaattgattgtgaccattggagatatgatttgatcgttgatttgattaatcagttaattcttgaacggcttcagaatatccttttaatttagcgtatcttaaggccgttttaccgtcggaatcttttatcgt…
contig_00067	1659	heat shock protein 70	Panonychus citri	ADM83424	ADM83424			0	GO:0005623,GO:0003674,GO:0006397,GO:0043167,GO:0005730,GO:0005829,GO:0005634,GO:0034641,GO:0009058,GO:0007049,GO:0051082,GO:0043226,GO:0005576,GO:0006457,GO:0043234,GO:0016023,GO:0006950,GO:0016887,GO:0034655,GO:0044281, GO:0007165		Coil (COILS),IPR013126 (PRINTS),G3DSA:3.30.420.40 (GENE3D),G3DSA:3.90.640.10 (GENE3D),IPR029048 (G3DSA:1.20.1270.GENE3D),IPR029047 (G3DSA:2.60.34.GENE3D),IPR013126 (PFAM),PTHR19375:SF142 (PANTHER),PTHR19375 (PANTHER),IPR018181 (PROSITE_PATTERNS),IPR029047 (SUPERFAMILY),SSF53067 (SUPERFAMILY), IPR029048 (SUPERFAMILY)	gttacaatattattcttgataaaagataagttgtttttttcctaatgaaataaaaaaaataacattgtatgattggaaaaaaggttaacatagataatgaatacaattaagatttaattgtaatcgtaattgtagtcgtaattgtattattgtaattgattttcattcattgatacattttaaatgagtatgaggaaatattaacaatgtattttcaaatttagtaagtgaagatgaaaaaaagagttgaatttatacatttacatgtttgtgcggtggggagattatgatgtttaatcaacttcttcaatggttggtcctttggctccagcggaggcaccaggggcaccagcggcaccagcggcaccaaagtctggcattccaccgggcattccaccg…
contig_00068	1466	tetur05g05460 length:461 (n a) (f-box skp2-like)	Tetranychus urticae			tetur08g06130	tetur08g06130	4e-136			SSF52047 (SUPERFAMILY)	gtttgattaattgaaagaattgatattttgactctcaatgagtcttggagaattgcctaaaagacaatataaattattggcaatttgattgttacacttagaaatgttttacaaagatacaaaggtaattactttcagatgataattggcaattcaaaagtaatcgatttttttttgataaaatatatgattttttgtagatataaatgattcctggttttgttgattaattttttctttgatgatattatattttaatctttttgtgggtccatgtcgatgagaaacactgggctgtaggcgaagtctcgtggaaaaatgtgagccataaaattgaaaccttctttcacatgccaagttcccgattgtacagtttcactttcgtagtcattggtgtat…
contig_00069	1659	cathepsin l	Riptortus pedestris	BAN20187	BAN20187			9e-102	GO:0008150, GO:0008233	EC:3.4	IPR000668 (PRINTS),IPR013201 (SMART),IPR000668 (SMART),IPR013201 (PFAM),G3DSA:3.90.70.10 (GENE3D),IPR000668 (PFAM),IPR013128 (PANTHER),IPR025661 (PROSITE_PATTERNS),IPR000169 (PROSITE_PATTERNS),IPR025660 (PROSITE_PATTERNS),SIGNAL_PEPTIDE (PHOBIUS),SIGNAL_PEPTIDE_H_REGION (PHOBIUS),SIGNAL_PEPTIDE_N_REGION (PHOBIUS),SIGNAL_PEPTIDE_C_REGION (PHOBIUS),NON_CYTOPLASMIC_DOMAIN (PHOBIUS),SignalP-noTM (SIG…	tttttttttttaatttggtgaaatatcaaaatatgattgttttattgtaataatattgttacattagatggcaagttttgtaatttgttgttttagttttcattgaaattgatattctgaggaagaggaagtggaaacagaggtgggaaagtattattatcttatttagacaacagggtaagaggcttgagtggcaacaccacagagatttttgcctcgggccattcggaagaaacccttttcaccccaacctgatccccatgagttcttgatgatccagaagtccttcttatctgtgccataaccaacagcagtaacaccgtgattaagacttgaagcgtcagaggaacagaggaaaccaatatcgaaaataccaccagagtagagttgaaggaagag…
contig_00070	4117	glutamine synthetase-like	Stegodyphus mimosarum	KFM77690	KFM77690			2.9e-123	GO:0003674,GO:0007155, GO:0005575		IPR005428 (PRINTS),IPR002159 (PRINTS),IPR002159 (PFAM),IPR002159 (PANTHER),TRANSMEMBRANE (PHOBIUS),CYTOPLASMIC_DOMAIN (PHOBIUS),TRANSMEMBRANE (PHOBIUS),NON_CYTOPLASMIC_DOMAIN (PHOBIUS),NON_CYTOPLASMIC_DOMAIN (PHOBIUS),TMhelix (TMHMM), TMhelix (TMHMM)	aatttaatcatttaattgtagttttttcatcaatcatttctgtttataatcattaaaattgatcattttcaattagaatcatgagatgtttagtttgttttccgtggcaacagccttcatccgagggagccacagttaagtgagagagatgaatcagagagtgagagagaaaaataagagatgagagagagagagagagtttaaaagagagagtttttcgtgaaacgacttcgctgtttcaccaatcttcttacgatgaactttctttgttgatattctgatgacgttttcttaacaattgttttatttaattgtttttgttttcatctaattttaatctatttttaatgttccgattttcattttaaaatctattgtttttttttctaaaaaattttt…
contig_00071	1414	branched-chain-amino-acid cytosolic	Drosophila simulans	XP_002077451	XP_002077451			1.8e-46	GO:0003674,GO:0005739,GO:0006520,GO:0009056,GO:0009058,GO:0034641, GO:0051186	EC:2.6.1.42	IPR001544 (PFAM),G3DSA:3.20.10.10 (GENE3D),PTHR11825:SF2 (PANTHER),IPR001544 (PANTHER),IPR018300 (PROSITE_PATTERNS), IPR001544 (SUPERFAMILY)	caaaatcagaatcaagttttaattataatcaagtaaaagtaaaatttataagttaaatgtattacgacgaccagttaaatggtatttgaatgttgattcgggaaaaagtgaaatcgcttcaggctaatgaacattttgtttggtaaactcaatgagatttaaattgtgatgttgattaagatgaaaaactgaaaaactggtatcatgatgatcatcatcatcttaatcaacatgaaatcttatcgaactggttttccactttgtttttgggtaactagataaacagtcagatgtttgatattattttcaatttaaattgttggttgatcattttcttgattccttcacttgatttttttttatatatttcttacgcaatgaatattatttagcctcagg…
contig_00072	2998	gata-binding factor 5-a-like	Daphnia pulex	EFX78968	EFX78968			2.2e-31	GO:0003677,GO:0030154,GO:0002376,GO:0048856,GO:0034641,GO:0009058,GO:0009790,GO:0042592,GO:0008150,GO:0001071,GO:0008219,GO:0005634,GO:0043167,GO:0005622, GO:0043234		Coil (COILS),IPR000679 (PRINTS),IPR000679 (SMART),IPR000679 (PFAM),IPR013088 (G3DSA:3.30.50.GENE3D),IPR028437 (PTHR10071:PANTHER),PTHR10071 (PANTHER),IPR000679 (PROSITE_PROFILES),IPR000679 (PROSITE_PROFILES),SSF57716 (SUPERFAMILY), SSF57716 (SUPERFAMILY)	tttaataatttttaattgctttttgttttgatagaataattgtttgtcttaatcattttaatttacattttctgtctttgattttacaataatttctaatgagaagacattgattcacttttgagataaacagaatagttaattacgatttgtcagcaaaactatataataattaatgttttaattgtgtttgcttatgagagaagagaagagaagaaaaaaaaagatctgaggaataaattaattgttaattaattataagttagaacaaaaaatttgctgttaattgtagttacaaagaaagataaataattttagtatatcaaaatttgttaattgttggtataaaaaaaagggaaaaaattagaaatatttcttgaaaagtttctaaagagtgaa…
contig_00073	279	tetur13g01170 length:472 (n a) ( heterogeneous nuclear ribonucleoprotein h)	Tetranychus urticae			tetur13g01170	tetur13g01170	6.5e-19			no IPS match	gtgattttttctctgtatatctctctgtcagaatcatccattatcgcaggggcataatatggtcttctgaaacccagttgagagagaggtggtcttgatgaaccgcttccccagtttcctcctcctgattgataacgtttattataatttcgatcataaggtgtagagcggttactcggagggtaataattcctttttgatggtggataaggagagtcaaaagacctatagttagtatcagaggaaccatacccaccaccaattctagatccaccgtgt
contig_00074	3206	estrogen-related receptor	Stegodyphus mimosarum	KFM71034	KFM71034			1e-144	GO:0043167,GO:0003677, GO:0008150		no IPS match	tttttttttttttctattctcaacaatttattaattctttgctttgttaaatatatcatctacaattcagattttaatttcttttggcagtgaatatacagtgttaatcttaatttgttttggttgcttgtgtattaatcttaatcatcccactttgtttagggtttaaatgcaatttaaatcaaaacaattaatagttatagtttataaattaactgttgatgataaaatgaaggaaacaattaaattgtctcttgtatagttaattttaactattgtccagttgatcagtttcctagagttgatcaactggacaatcaattgtctaaatttactggagtaaatcctttaaaccaaattgaaaatcattaatgagataatcttttcaatcaattggtt…
contig_00075	1396	lambda-crystallin homolog	Cerapachys biroi	EZA52294	EZA52294			2.8e-110	GO:0016491,GO:0003674, GO:0008150		no IPS match	ctacactctttccctacacgacgctcttccgatctgtccattttgccttgggttaattaggtttttttcttaatttgagatagagcaattaacatattgtctctccattttctcctttcttcaagttgatcaactggtaccatttgattgagcgaattgacaatgtcctttgccgcttgaccatcgaacgaggttggatttggaccaaaggttttcaacacatcgatgaccccagggccaaatttagtgaaataatcttcaactccggtagcattaagatgagcagtttcccaaggtccaaggaaagcatatctcataccgagaccttcggacatcacagtctcaatatcttcggtactaatgaccttatcctcaatgagacgataacattcagcaaaa…
contig_00076	4156	atp-dependent rna helicase ddx1-like	Apis dorsata	XP_006624240	XP_006624240			0	GO:0004386,GO:0003674, GO:0043167		IPR003877 (SMART),IPR001650 (SMART),IPR014001 (SMART),IPR001650 (PFAM),IPR011545 (PFAM),IPR003877 (PFAM),IPR027417 (G3DSA:3.40.50.GENE3D),IPR027417 (G3DSA:3.40.50.GENE3D),PTHR24031 (PANTHER),PTHR24031:SF211 (PANTHER),IPR001870 (PROSITE_PROFILES),IPR014014 (PROSITE_PROFILES),IPR014001 (PROSITE_PROFILES),IPR001650 (PROSITE_PROFILES),IPR027417 (SUPERFAMILY),IPR008985 (SUPERFAMILY), IPR027417 (SUPERF…	ttttttttttaattggaacatttttattaattaataagatttatgtttacatacaattgaattaaatttgattgataatcttttttttcttcttcagtaaatcaatttgattgaatttttgagggttgagttaaactcataggaaaatcgttttatgattgatccaaacttagttaattcttgaaaaaaagtttctctcatcttaatcatccgataaggtcagttttattatttaatttaaattctttactaaaaagttgatagtcatttgcgttttaatacggataattgtcttagactttcagtagattaatttttagaaattgactttgagctaatccttcaagattagaaagctctttgacaactgaagctaattgatcaacgtgagttttgtaa…
contig_00077	557	dna excision repair protein haywire	Strongylocentrotus purpuratus	XP_794167	XP_794167			4.7e-86	GO:0016798,GO:0003677,GO:0004386,GO:0016887,GO:0043167,GO:0006950,GO:0006259, GO:0005694		PF13625 (PFAM),PTHR11274:SF0 (PANTHER), PTHR11274 (PANTHER)	actttcttttgtgattctcgtatgaactcttcacttgcttcatctcgccttaaacgacaatcctgaattactttatctttcaaaagcatttgtaaaatactaggaaaaggactttcaataaaataacgattgtgtttcaaaaccaatttgactttaccataactgactgtacacatcttgataaattcaacaataccattaggaattgatgttttacaaaggcgtctcaaatattcaattatatcatcggtttgtaagccaacggagacagcggcatagagcgagtaagcggtcagcttatattcgtgaacattttctggtcgtgacacaggctcagagatggcaatcaggaaatcgtgggcatgtttataaacaggggaaaatgtttctaagaaaaca…
contig_00078	2993	tetratricopeptide repeat protein 14	Ixodes scapularis	XP_002414745	XP_002414745			5.4e-76	GO:0003674		IPR019734 (SMART),IPR001440 (PFAM),IPR011990 (G3DSA:1.25.40.GENE3D),PF13414 (PFAM),PTHR23184 (PANTHER),PTHR23184:SF9 (PANTHER),IPR019734 (PROSITE_PROFILES),IPR019734 (PROSITE_PROFILES),IPR019734 (PROSITE_PROFILES),IPR013026 (PROSITE_PROFILES), SSF48452 (SUPERFAMILY)	aaaataataataagatgagatactatttaaataattacgcaagttttgattatgacccacagaactttaatttcagatcaaattgattaacaattagcacggaaacggaaatcacaaaccttgagatggaaacaatataatccatgtttgagtgattaattaatctgctaacaagcaacaattggtaaacaatgtgtacgatctttagattaattgtttaattgatcaaaaagttaattattatgatgacgcatcccaatcaattaaattactgcaattagatgatttatgttttatacaaccaatttgaagaggattttaatttaatcgttagtgttttgtcatgtcaattttaaaggaattcgtcttaggtttgattatcatctttttcgggtacaa…
contig_00079	5042	gdp-l-fucose synthase	Ascaris suum	ERG78969	ERG78969			9.5e-108	GO:0043167,GO:0006464,GO:0016301, GO:0006520	EC:2.7.11	IPR002290 (SMART),G3DSA:3.30.200.20 (GENE3D),G3DSA:1.10.510.10 (GENE3D),IPR000719 (PFAM),PTHR24343 (PANTHER),PTHR24343:SF138 (PANTHER),IPR017441 (PROSITE_PATTERNS),IPR008271 (PROSITE_PATTERNS),IPR000719 (PROSITE_PROFILES), IPR011009 (SUPERFAMILY)	actggaatctgatttatcgtcgttattgttaatcatgtctaatggtggtgaatcgaaagtgtttcttgttaccggtggaactggattagttggtagagcagttgaagaggttgttaatcaaaacaatggaaatgattatcccggaattaggtttgtcttcattggatccaaagatggtgatttaagtatctatgaggaggcgaggaaaatatttaatcaacataaacctaattatgttttacacttggcagcaatggttggtggtttattcaaaaacgaatcaaacaatttgtctttcttccgaatcaacaatttaatcaatgacaatatcctccgattatgtgatgaattgaaagtggaaaaatgtgtctcttgtttgtcaacttgtatctttccaga…
contig_00080	5440	lysine--trna ligase-like isoform x2	Oryzias latipes	XP_004067040	XP_004067040			0	GO:0005622,GO:0043234,GO:0005856,GO:0005739,GO:0016874,GO:0043167,GO:0044281,GO:0034641,GO:0009058,GO:0006399,GO:0006520,GO:0006412,GO:0003723,GO:0005654, GO:0000988	EC:6.1.1.6	IPR019313 (PFAM),PTHR13114 (PANTHER),CYTOPLASMIC_DOMAIN (PHOBIUS),TRANSMEMBRANE (PHOBIUS), NON_CYTOPLASMIC_DOMAIN (PHOBIUS)	agtgagagagtgagagagtgagagagagacagggaaggagagaaggatagatagatggatagagagagagagagagagagagagagaaataaaatagagagataaatgaaaaagagagaaagaaagagaaaagggtagaaaagatagagagagaaaaaaaagagagagagagagtgagagaggtttttttttcaaataatcatagaatgtagcacttctttttgcgagaaccttttttttcttttttcttatcttttccttttctatctcggtctttccttatttcacgaacaagtgtatagaatgcatcatcaacaccttggcgagttttggcagaagtttcaacgaatggaattccatagcttttggccacctcttgagcaccccaaatgtcaacag…
contig_00081	1997	gtp-binding protein 6	Zootermopsis nevadensis	KDR13950	KDR13950			1.1e-88	GO:0043167		Coil (COILS),IPR016496 (PIRSF),IPR027417 (G3DSA:3.40.50.GENE3D),IPR016496 (TIGRFAM),IPR006073 (PFAM),IPR016496 (PANTHER),PTHR10229:SF0 (PANTHER), IPR027417 (SUPERFAMILY)	aaattgaaatcaattcataagaaaatcattaaaatggccaattcataaactactttgaaaacttgatcattaaaattgatcgatataaactcagtttctgtgacatattcagaatttgaattaaatcattcattaagaccacacgacatgaatatgaaatttcttttaatcatattcttcaatcttagtgaatctattgctgaatttttacaattgtagagaaaattataaatgaccacatcgattcaatggtcattagatcgatgggtttacaattcaaagtatgaacataagttaaggcacgaaaatggcgattgaatttagtttctgatgattgaaatatttggtcttaatacatgataacacagctcatgagattatattgattgttaatttcaa…
contig_00082	4678	alpha-2-macroglobulin-like protein 1	Camponotus floridanus	EFN69033	EFN69033			6e-21	GO:0005615, GO:0030234		Coil (COILS),Coil (COILS),IPR011626 (PFAM),IPR008930 (G3DSA:1.50.10.GENE3D),IPR002890 (PFAM),PTHR11412 (PANTHER),SIGNAL_PEPTIDE (PHOBIUS),SIGNAL_PEPTIDE_H_REGION (PHOBIUS),SIGNAL_PEPTIDE_N_REGION (PHOBIUS),SIGNAL_PEPTIDE_C_REGION (PHOBIUS),NON_CYTOPLASMIC_DOMAIN (PHOBIUS),SignalP-noTM (SIGNALP_EUK), IPR008930 (SUPERFAMILY)	cgatctgttcgtaagctggtgcataggctggtggtggagcgtatcccttagctgggtaagctggtgcgggataggctggctcgtaagctggtgcttcgtatattgcttgttcagtttgttgctcatagtttcctttcttttcagggttagcggcacgattttgaatggctgatgcttgagaattagaagaatctacactacgacgagatcgggtgacacattccttttcaatgggaacagttccgaccaaaggttgactagtgaaatctgaaccatcgaatgcatagatagtagcaattggctcttcgtcttcaaccatttcaccaactttttccattggaacatcaaaacattcgtcgtgttgtcgtctaataactaagaagttggtatttccaactg…
contig_00083	1154	williams-beuren syndrome chromosomal region 27	Daphnia pulex	EFX67355	EFX67355			7.8e-30	GO:0008168, GO:0008150		IPR013216 (PFAM),IPR029063 (G3DSA:3.40.50.GENE3D),PTHR10108:SF726 (PANTHER),PTHR10108 (PANTHER), IPR029063 (SUPERFAMILY)	atgaaatcatgacactgatttagttaattgttaaatatattaaattttatcgatataaaaaagtttttattgaaagaatatgaatttttgtatttcgctaaattaatttaactacttggatttttattttgtgcttaataattaaagtaattatgtaagtaaattattagcctaaataatcaaagttttcgaacagcatagaaaaaccttttctttggctggacagtgggcagttctttcgggtgtccatcaacaatttcgaatactttatcttcgactaactttttgatcaaattttcaaaatttttattcgcatacgaaggatcaacttcggcataatgttcaggatcagccattccccatgataatataccgcctttcttgatgactcttaaaagc…
contig_00084	2384	4-hydroxyphenylpyruvate dioxygenase	Stegodyphus mimosarum	KFM60386	KFM60386			0	GO:0043167,GO:0008150,GO:0016829,GO:0016491,GO:0005975,GO:0044281, GO:0006520	EC:1.13.11.27, EC:4.4.1.5	IPR005956 (PIRSF),IPR005956 (TIGRFAM),PF13669 (PFAM),IPR004360 (PFAM),IPR029068 (G3DSA:3.10.180.GENE3D),IPR029068 (G3DSA:3.10.180.GENE3D),PTHR11959:SF4 (PANTHER),IPR005956 (PANTHER), IPR029068 (SUPERFAMILY)	ctttcattgaatgagaagtttccgtatccggaaaattagattttcagtaacttggataagtgaaattgttgttttgatatttagtttaattaattttgtgtttaattaaattgttttcctttcaaaatgtctactaagcctaagatacaaagtgtccaagtttttggtaggaaaaaaactgccaccgctgttgcttattgtaaagccggtggtggaattattaaggttaatggtcgacccttggacttgtgggaacctcaagctcttaaatataaattattggaaccaattcttttacttggacaagaaaaattctcttcggttgatatgagagttcgggtacgaggtggtggacatgtggctcaaatctatgctatccgacaagccatttctaaagca…
contig_00085	3171	lysine-specific histone demethylase 1a	Ixodes scapularis	XP_002410496	XP_002410496			0	GO:0000228,GO:0008283,GO:0016491,GO:0034641,GO:0009058,GO:0007165,GO:0006950,GO:0008219,GO:0008150,GO:0042592,GO:0030154,GO:0002376,GO:0048856,GO:0051276,GO:0006464,GO:0005654,GO:0043167,GO:0003674,GO:0003677,GO:0043234,GO:0005622,GO:0000988,GO:0008134,GO:0008168, GO:0019899	EC:1.5.3.11	SignalP-noTM (SIGNALP_EUK)	gacgctactcgaaaagaagccatcaaataattttaatcatctctttaattatcttgaaatttatctattttttagcttgttctttactctattaatcagtttatcactatgattctctttttaattccttttaagttgtttacactttctctctctaacattcatacttcaatcaatctcgaaaaatattttaaactcactttactttgccgatatttgtatttatttgtattaagtacaatttgatgacttattagttaaataaagaaatgacaaattacaatttaaattgacatgttgagtcggctatgttattgtctgaagagagtgagagaggtactggtaaaggatagaaagagagaaagtgagagagagagagaaataagacttaaaaatgga…
contig_00086	270	---NA---									no IPS match	accaacacgactttttaaactttccaaaattattggatacaatttatcgattccttcatatagagttgtaaaatttttctcgaatttcaaagtagtggtacaattagcacttccatcaccacattcaaaggcatcactaattatttcctcaggtccaacaaaatatccatcgttttcataaatgtaggtatagttgcaaatagttgatcctctagaaccgatcgaggtcacggtatcttggaaatatagagcttgagttgatgctaataa
contig_00087	2422	innexin inx2	Ixodes scapularis	XP_002433628	XP_002433628			7.9e-76	GO:0022857,GO:0009790,GO:0005575,GO:0006810,GO:0048856,GO:0008150,GO:0005886,GO:0000003,GO:0030154,GO:0008283,GO:0048646, GO:0007267		NON_CYTOPLASMIC_DOMAIN (PHOBIUS),CYTOPLASMIC_DOMAIN (PHOBIUS),TRANSMEMBRANE (PHOBIUS), TMhelix (TMHMM)	tttttttttttaaaaaagaaaagcttgttgatttaatcaaccagataaacatgagttacaaaaattgtttacgcgaattacaaattgattttgttataaatagaattgaaaacacaattaagattttgtgagatttttatgtttttatcttcatgctattgagttcatcttcttttagttttttaatttatttgatgttattactgttattattatcgttattgttattgatacatatataaatcgactgacaattgtattgttttgtaattgatttgttgatttgtttttttagtagaaaaaaaaactggacgaaattgtagcaaaaagattgtgtgatttgtctcaaagagaaagaagaaaagagagaaggaagatggtttgtttttcttgatgatg…
contig_00088	2856	helicase domino-like	Megachile rotundata	XP_003699923	XP_003699923			1.8e-69			Coil (COILS),Coil (COILS),PTHR10799:SF584 (PANTHER),PTHR10799 (PANTHER),CYTOPLASMIC_DOMAIN (PHOBIUS),TRANSMEMBRANE (PHOBIUS), NON_CYTOPLASMIC_DOMAIN (PHOBIUS)	ggaggtggaggtggaggtggaggtagaggaggtggaagatgaaaagtcaatgctattcaatgggtttatcccactccctttgtcttactgttttcaacaattagtaaatcatgtttattcaatgtcaaataaattatgtaatagtaatagatcatatacacgatttcacgattttattaatcattttattacaataatagttagcaacaatcaaaagatatcaatcaactggactctcgatctgctctaatttagtagttggtaaatttgattgttatttttttcagattgcgccttaagagcttgtgtttgttagttgatttggttttgttttgttttttgtattgatttttttctttcatttcaatttgttataattgaattcagtgtttacttgtt…
contig_00089	2422	exocyst complex component 3	Ixodes scapularis	XP_002408064	XP_002408064			0	GO:0005737,GO:0043234, GO:0016192		IPR010326 (PFAM),IPR010326 (PANTHER), PTHR21292:SF1 (PANTHER)	agaaattctaatctgtcaattgattagtttatttttcctttttttttgattaattacaattgtgatttgactattatttaatttgttaattgttaattgtttttcttccaaaatggatgttgatctagaacgtgaagcgaagcaaaatgctgctaaattggtttcttctaatcttcagagaaccaacaatttggagcaaattaaacagagtaaaaagcttcggcttaataaagaggctgctggtgaggcgatgttgagaacagcaatgcaaacacaattggatgatgttcgtaaaggtttaattcatctgcaaacatcatctacacacgcccagtcaatccgtggattgattaaagatattgaacatgaactggcaattatacccaatttggttgagaa…
contig_00090	5814	chromodomain-helicase-dna-binding protein 1	Riptortus pedestris	BAN20905	BAN20905			0	GO:0004386,GO:0043167, GO:0003677		IPR014001 (SMART),IPR001650 (SMART),IPR000953 (SMART),IPR025260 (PFAM),IPR001650 (PFAM),IPR000330 (PFAM),IPR027417 (G3DSA:3.40.50.GENE3D),G3DSA:2.40.50.40 (GENE3D),IPR027417 (G3DSA:3.40.50.GENE3D),IPR023780 (PFAM),PTHR10799 (PANTHER),PTHR10799:SF538 (PANTHER),IPR023779 (PROSITE_PATTERNS),IPR000953 (PROSITE_PROFILES),IPR001650 (PROSITE_PROFILES),IPR000953 (PROSITE_PROFILES),IPR014001 (PROSITE_PROF…	gttttttttttatatttttgacaacctaaatttaagttgatatttgtacaaaaaactttattgaaacatcccgcgtttaacttatatctgaacaaatataagacaaaatttaagacaaaatggtggataagtctctttacattgttgatttgttgtttattttaatacatgctgttggtgttgatgtgtatgtgtgttaatgacggtacattttatctggaatatcgatgccaggtcttgaataaggtcgatatctgtcttgcctctcggaatgatcatatttactatcacaccttgattgatttgaacctcctccactttcaccaccacctccaccccaagatgcacgtgcagaagctggtggatgattagatggatgaggatgaggtcccatattgt…
contig_00091	1386	actin-binding protein anillin	Daphnia pulex	EFX78775	EFX78775			3.5e-49	GO:0005856,GO:0007049, GO:0051301		Coil (COILS),IPR001849 (SMART),IPR011993 (G3DSA:2.30.29.GENE3D),IPR012966 (PFAM),IPR001849 (PFAM),PTHR21538 (PANTHER),PTHR21538:SF20 (PANTHER),IPR001849 (PROSITE_PROFILES), SSF50729 (SUPERFAMILY)	tttttttttgttgtaataataataagggtttattgcaaaaagattatgataaaaagtgataaagatcaatcataataagatgatgatatcgtttagaatttattgttttcacttcatcgctcgatccaaggaaatttggtccataggttgtcgggcatctttctcccaaattctgatcgtttttagaactttattcaacttatcgagccaaatatctctttctttacgaatatcggcagccattaaatagcgaacagtttgaaatgagttttctttccggtgaaaagttaggaatgaaaaagaatacgatctcatacaaatgtccgaagtcgctttcgatatggttggattaacgcactgtttcaaacaaatggagcccatcggctgtttggtaccttc…
contig_00092	3080	two pore calcium channel protein 1-like	Stegodyphus mimosarum	KFM81737	KFM81737			8.9e-132	GO:0055085,GO:0022857,GO:0043234,GO:0005886, GO:0006810		IPR005821 (PFAM),IPR027359 (G3DSA:1.20.120.GENE3D),PTHR10037 (PANTHER),IPR028801 (PTHR10037:PANTHER),NON_CYTOPLASMIC_DOMAIN (PHOBIUS),NON_CYTOPLASMIC_DOMAIN (PHOBIUS),TRANSMEMBRANE (PHOBIUS),TRANSMEMBRANE (PHOBIUS),TRANSMEMBRANE (PHOBIUS),TRANSMEMBRANE (PHOBIUS),CYTOPLASMIC_DOMAIN (PHOBIUS),NON_CYTOPLASMIC_DOMAIN (PHOBIUS),CYTOPLASMIC_DOMAIN (PHOBIUS),TRANSMEMBRANE (PHOBIUS),TRANSMEMBRANE (PHOBIU…	catttttgtatagaaaaattatgataaataaatttaattgcacattagttaatgtgaatttgattgtgtagagatttaaaatatcttcaaattaaatcattgaacagaaaataagtttatgatcaagatttttgaaaactttagattaggatagatttaaattaagatcgttgattgtgattgtgattaaaaggtagatggagtgataatcagatctttataatggtaattaagaaaatctttggattaattgttatagtaaaggtagcaaaaattaacgaaagtttcactttgcacaatttaaattaataaactttcaattcatttgattttgactcgagctttcggtggaacttgttgattaaagtttggttgattgctgacaataatttgatcata…
contig_00093	1060	cytochrome c oxidase subunit i	Panonychus ulmi	YP_002808550	YP_002808550			2e-106	GO:0006091,GO:0005739,GO:0003674,GO:0043167,GO:0005575,GO:0022857,GO:0016491,GO:0044281,GO:0034641,GO:0006810,GO:0005622, GO:0043234	EC:1.9.3.1	IPR000883 (PFAM),IPR023616 (G3DSA:1.20.210.GENE3D),TRANSMEMBRANE (PHOBIUS),CYTOPLASMIC_DOMAIN (PHOBIUS),NON_CYTOPLASMIC_DOMAIN (PHOBIUS),IPR023616 (SUPERFAMILY), TMhelix (TMHMM)	agcaataattccagtaaagcccccaatagaaaatataattaaaaatcctattgatcaataaattgcaatattaaaattaatatgtgaattaattattgttgtaaatcatctaaaaattttaattccagttgggatagcaataattatagtagcagcagtaaaataagctcgagtatctacatctatccctactgtaaatatatgatgagctcaaactacaaatcctagtaagccaatagatattatagcaaatattattcctattttcccaaaaacttcttttttacctacattaaatctaataatatgagaaattattccaaatccaggaagaataagaatgtaaacttctggatgcccaaaaaatcaaaataaatgttgatataaaataggatcccc…
contig_00094	2586	protein transport protein sec24b-like	Xiphophorus maculatus	XP_005807257	XP_005807257			0	GO:0003674,GO:0002376,GO:0005783,GO:0005829,GO:0061024,GO:0016192,GO:0006461,GO:0044281,GO:0006464,GO:0009058,GO:0005975,GO:0006810,GO:0016023,GO:0043234, GO:0043167		IPR029006 (G3DSA:3.40.20.GENE3D),IPR006896 (PFAM),IPR006895 (PFAM),IPR002035 (G3DSA:3.40.50.GENE3D),IPR012990 (PFAM),IPR007123 (PFAM),IPR006900 (PFAM),G3DSA:2.60.40.1670 (GENE3D),PTHR13803 (PANTHER),PTHR13803:SF4 (PANTHER),IPR006895 (SUPERFAMILY),SSF82754 (SUPERFAMILY),IPR002035 (SUPERFAMILY),IPR006900 (SUPERFAMILY), SSF81995 (SUPERFAMILY)	tgttacattaatctccccaatcaattaacccaattatccttttaattgcgactgtagatgttgtaaaaattcataataactaaaagatgattcgtttctatcgtcgtacatatactgcaagaacgagtaccttaaacgactatcctctcttaacaaaaagaaatgaggcatcaatggtcgactggatattagataatttataaaagcattaagtctcattgaggttgcattttcgaatctgggaagaggggaaattgatgttggtgttgcaggaagtttgattgaatcgatttgttgagaattcgtttgatatcttgttgttttactcattttttgatctccaccatcataataataatctccatcatcaggtattttcgcccattgtgttacaccaaa…
contig_00095	2732	ribosomal protein l19	Ixodes scapularis	XP_002415781	XP_002415781			1.7e-69	GO:0005840,GO:0003735,GO:0006412, GO:0042254		SignalP-noTM (SIGNALP_EUK)	tctgcaaagggaaattcaaacgacgaaacaaattcaatcaaattcaagatcaagttaagtctatttaattggtttattattgttcaatgaattcgcaactttattaactgatcgatctactttatcgttttcaatnnnnnnnnnnnnnnnnnnnnnnnnnnnnnnnnnnnnnnnnnnnnnnngttgatgttgatgatgatgaagatgattcattaaaatagatttatctacaatcaaacctctattaggaggaataacttgatgttgttgttggtaattaactctgaacttgttaggattatcctgaacgccgtcattttcatgggtctcacttttacctggcaggtaattggtcattaatgagcctggttgatcatttctgagccaattagcaaattg…
contig_00096	3489	triticum aestivum chromosome genomic cultivar chinese spring	triticum aestivum	HG670306	HG670306			3.5e-16	GO:0003674		IPR003599 (SMART),IPR013783 (G3DSA:2.60.40.GENE3D),CYTOPLASMIC_DOMAIN (PHOBIUS),TRANSMEMBRANE (PHOBIUS),NON_CYTOPLASMIC_DOMAIN (PHOBIUS),IPR007110 (PROSITE_PROFILES),SSF48726 (SUPERFAMILY), TMhelix (TMHMM)	tcattggaaagtttagatcgattgtcgaattgattagaattaaatcaaatcggatttttctttttcatttcatcttcttttatcttctcttttatcttctcttttttctgacttttggtcactttcatctttttggttacttttccaatcggtttgtagcctcgtttgcgtgatcttaactttcgaaaaagtttgaccacaaacttgaatagtcctaaacggaaaagaatggaaataaaatacaacacggaaataagaacagtgctcatgaacattgagccaacaggagttcgaatatcgaaaatatgggttgaagaaaagacctgaagacgaaccgagccacgaatttgatggaattgggcacaaacataaatcgctgtatccctaagctccatctta…
contig_00097	6086	conserved hypothetical protein	Pediculus humanus corporis	XP_002426746	XP_002426746			1.5e-31			NON_CYTOPLASMIC_DOMAIN (PHOBIUS),CYTOPLASMIC_DOMAIN (PHOBIUS),NON_CYTOPLASMIC_DOMAIN (PHOBIUS),TRANSMEMBRANE (PHOBIUS),TRANSMEMBRANE (PHOBIUS),TMhelix (TMHMM), TMhelix (TMHMM)	taataaatagagaaaaaaaaaaaaaagagagagagagagagagagagagagagagagagagcgagagagagagagagaaagagattttaaaggttagcgtctttttgatgggcttgaagatgacgatgtaaccatagagagagagagagagtgatttacgccgagggaggatgaagatgagagtgagctgtgtgtcctccgttcttttttctccatcaatttcttttccaaagataaaccatattgggtggtaacttgaaggttcgaagcgggtaaaactcgtggcttgttaatgctccgttagaaagatcggaggtcacagtctattttctcttaaaatccctccttttctttttctctccttttctcactcgtcatcaacgccattatcatcatcat…
contig_00098	901	integrator complex subunit 7	Stegodyphus mimosarum	KFM66126	KFM66126			1.3e-37			PTHR13322:SF2 (PANTHER), PTHR13322 (PANTHER)	gttggtcacttaaacaggttcgaacaattttcgagatctcatggcaggcattgttgagctttttgtattcgattgaggcttcgagagagtcggttatacgatcactttcaaggtgagtgtctttgttaacgaaaagtgaactcaaccgattggtttggaaaactgattcaatcgcttcagcgacaattgtacaactgtgttggattagttggagatgagagagagtttcattatcggcattgaaggaagtttgatagagacaagaataagcatcagctagtaaacgaaaatctttagcacactttctcatttgggtgaccacagatccatatttcattagttcatcgcgagaagcggttgctgttgaactggccatggctgaaggaggtgaagttctcg…
contig_00099	1451	actin-related protein 2	Stegodyphus mimosarum	KFM77758	KFM77758			0	GO:0005856,GO:0043234,GO:0007010,GO:0006461,GO:0043167, GO:0005737		IPR004000 (PRINTS),IPR004000 (SMART),IPR004000 (PFAM),G3DSA:3.30.420.40 (GENE3D),G3DSA:3.30.420.40 (GENE3D),G3DSA:3.90.640.10 (GENE3D),IPR004000 (PANTHER),PTHR11937:SF190 (PANTHER),IPR020902 (PROSITE_PATTERNS),SSF53067 (SUPERFAMILY), SSF53067 (SUPERFAMILY)	agagaaagagagagagagggagaaagagagggagagagagagagagataggaaacgatttcaaggtaattatttgtgataaaatcgagaaaaacatcaattaaatatctaaattgcggaattgcttttcacaagggccattgctctgtccggtccatactcagcccattcggctcgggataaccaaaagttgtctcgatccttaacagtactcgccagaatagatccaccgatgaaaaccatatctttcctaccaggtagatcttcaaccctaattttgaatttagaaagatttccggcatcacctttcaatattctttccaaatatagttgtttaatttctctttctagacgagaaggtagaccaggatacatggtagaacctccacttagaacaata…
contig_00100	3612	y+l amino acid transporter 2-like	Metaseiulus occidentalis	XP_003745090	XP_003745090			0	GO:0005575,GO:0022857, GO:0055085		IPR002293 (PIRSF),IPR002293 (PFAM),PTHR11785:SF296 (PANTHER),IPR002293 (PANTHER),CYTOPLASMIC_DOMAIN (PHOBIUS),TRANSMEMBRANE (PHOBIUS),TRANSMEMBRANE (PHOBIUS),NON_CYTOPLASMIC_DOMAIN (PHOBIUS),TRANSMEMBRANE (PHOBIUS),CYTOPLASMIC_DOMAIN (PHOBIUS),NON_CYTOPLASMIC_DOMAIN (PHOBIUS),CYTOPLASMIC_DOMAIN (PHOBIUS),NON_CYTOPLASMIC_DOMAIN (PHOBIUS),TRANSMEMBRANE (PHOBIUS),CYTOPLASMIC_DOMAIN (PHOBIUS),CYTOPLA…	cacgatgtttgctcatctcttatattacctgatggattagtaggtaaatgtaaacatagaaaagttaaattggtgagttggttttacaatcaagatttttgtaattccaataccacaaatattattaacaattagaatcacaattaaattacaaagttgattatatacttttgttttttaattagattaatgtgacgatagcaaaaaaaaaatttaagataacaaagtaactctacttttccctccaattaaacaatagttcatggactgtactctcattgtacgaatgtaacaatttaaatggttacaattaatttcgtttacaattaaattaacaattaaaccaagtcaatctctttccttttcttcgcaatttgatttgtttcttttttcctcatc…
contig_00101	1433	tetur05g03680 length:786 (unc105 related na+ channel degenerin (e deg) family protein) (unc105 related na+ channel degenerin (e deg) family protein) (n a) (amiloride-sensitive cation channel 4 isoform 1)	Tetranychus urticae			tetur05g03680	tetur05g03680	5e-44			G3DSA:1.10.287.770 (GENE3D),SIGNAL_PEPTIDE_H_REGION (PHOBIUS),SIGNAL_PEPTIDE_C_REGION (PHOBIUS),NON_CYTOPLASMIC_DOMAIN (PHOBIUS),SIGNAL_PEPTIDE_N_REGION (PHOBIUS),SIGNAL_PEPTIDE (PHOBIUS), SignalP-noTM (SIGNALP_EUK)	ttttttttttttctaaaaatatctaataatttgtttattgaataaaaatctttaattaacaattaattctcattttcccatcaattaacaggatcgagtatcatttgatcgaggagacaaaactcttgattttaagtaagttaattgttttcgacaggagatccattccaatatcgactcatcttgaatcttttactctaatatttgccttgtctagtgattaataacattcgaaagagaattaaattaacatgagtttaatcgagttgattagcttcatttttgaacacttgatatttctctcaattaaaatcagttcattttctcattaggaatctagcgaaagttgttgtttatttccaaacaatgacaatgcaggaagtgtcacaacaaggagct…
contig_00102	2039	sodium potassium-transporting atpase subunit beta-2-like	Ixodes scapularis	XP_002410791	XP_002410791			1.1e-90	GO:0043234,GO:0005886, GO:0006810		G3DSA:2.60.40.1660 (GENE3D),G3DSA:1.20.5.170 (GENE3D),IPR000402 (PFAM),PTHR11523:SF22 (PANTHER),IPR000402 (PANTHER),CYTOPLASMIC_DOMAIN (PHOBIUS),NON_CYTOPLASMIC_DOMAIN (PHOBIUS),TRANSMEMBRANE (PHOBIUS), TMhelix (TMHMM)	cgattatactaattatgttaaacggtaagttaattaatctctttctccctcttcctctctctctctcagtgattctatttaaatttcccactctctctctctctctctctctctttctctctcgttttctctcattcgcctgtgtgttcattttatgaatttttgtgtttttctttttcatctctactcttttttttctctctgattaatttgttctctcagttagtttttttttctcttcaaacaaacaattaaattttagttaattggtgaaaatgaatgacaccaaggagaaaattgattccaaacaagatgagatgaaaggtggttttgctaccttcatttggaatccctggaagaaggagttttgtggtcgcacagcttcatcctggggaaaaa…
contig_00103	10298	polyprotein	Laodelphax striatella honeydew virus 1	YP_009010941	YP_009010941			4.1e-73	GO:0008233,GO:0008150,GO:0016779,GO:0003723,GO:0034641,GO:0009058,GO:0005198,GO:0005575,GO:0004386,GO:0044403,GO:0044281,GO:0005622, GO:0043234	EC:3.4.22,EC:2.7.7.48, EC:2.7.7	Coil (COILS),Coil (COILS),IPR000199 (PFAM),IPR001205 (PFAM),IPR001676 (PFAM),IPR029053 (G3DSA:2.60.120.GENE3D),IPR000605 (PFAM),IPR014872 (PFAM),IPR027417 (G3DSA:3.40.50.GENE3D),IPR029053 (G3DSA:2.60.120.GENE3D),IPR029053 (G3DSA:2.60.120.GENE3D),G3DSA:3.30.70.270 (GENE3D),G3DSA:2.40.10.10 (GENE3D),NON_CYTOPLASMIC_DOMAIN (PHOBIUS),TRANSMEMBRANE (PHOBIUS),TRANSMEMBRANE (PHOBIUS),CYTOPLASMIC_DOMAIN …	tttttttttttttttattataagacttaataaggatcgtttcctatgaatggttccccctttactaagtttttatctgaataatataaaagatataagtttatattaaaataaaatacgtagataaaattgattaaaatagcagtattaccaaggtgatatagactcgatagtactacaacctgcttattcaggtaaattgttgaagaaattttgtttccagctcctcaaatgtgtataaatgaggcataccttctgatccaaagaatgctttgtgtttaacaaagaagttaaacatttttgttctccaaaaatcaaattctttctttccatatgtgaagagcttttgcaaagatgtgcgacaagcttcataacaaaaatcgcgatcgtcattcgtaac…
contig_00104	3405	protein disulfide isomerase	Litopenaeus vannamei	ACN89260	ACN89260			0	GO:0006457,GO:0016757,GO:0042592,GO:0044281,GO:0016853,GO:0016491, GO:0005783	EC:5.3.4.1	Coil (COILS),Coil (COILS),PR00421 (PRINTS),IPR005792 (TIGRFAM),PF13848 (PFAM),IPR005788 (TIGRFAM),IPR012336 (G3DSA:3.40.30.GENE3D),IPR012336 (G3DSA:3.40.30.GENE3D),IPR013766 (PFAM),PTHR18929:SF48 (PANTHER),PTHR18929 (PANTHER),IPR017937 (PROSITE_PATTERNS),IPR017937 (PROSITE_PATTERNS),SIGNAL_PEPTIDE_C_REGION (PHOBIUS),SIGNAL_PEPTIDE_N_REGION (PHOBIUS),NON_CYTOPLASMIC_DOMAIN (PHOBIUS),SIGNAL_PEPTIDE…	gtaattagtaatcgttccctcattggttttctcttggtttccggttttcaggttaccctatatatggttttttctttgttttgatttaattttttattcgatatttttcaaataatgtctagttcttcatcttctagtgaaagttcatcctcaagtggttccagtggatcaagttcatctggttctcgatctcgttcacgatctcgttcaaggtcatctcgatctagatctcgatcacgatcacgatctcggtcgcgatctagatctgcatcatcttctcgttcatcttcacattcatcatcacgctcatcctcacgttcatctgcctctggagatggagataaacgtaaatcttcatcagcaagacaccgaaaaagcccaattcctcgagcttctaag…
contig_00105	4330	teneurin-m isoform x2	Ixodes scapularis	XP_002405017	XP_002405017			0	GO:0003674		PR00011 (PRINTS),IPR000742 (SMART),IPR013032 (PFAM),G3DSA:2.170.300.10 (GENE3D),G3DSA:2.10.25.10 (GENE3D),G3DSA:2.10.25.10 (GENE3D),PTHR11219:SF24 (PANTHER),PTHR11219 (PANTHER),IPR013032 (PROSITE_PATTERNS),IPR013032 (PROSITE_PATTERNS),IPR013032 (PROSITE_PATTERNS),IPR013032 (PROSITE_PATTERNS),IPR013032 (PROSITE_PATTERNS),IPR013032 (PROSITE_PATTERNS),IPR013032 (PROSITE_PATTERNS),IPR013032 (PROSITE_…	aatcatcttatctgaccattggtatcaaaattatttacaatttacatattcacaattaaaattattcttttatgatgaagatgataagtttatcttacagatgagattgacaaggaattaatagaatacaaagttgatgaagatgatgataaattatcttacacttttaaagatgaatcagctgatcagggatcttttgtcacgcttaaaaacattattattattataattaatcttgagatcatatagatttttaattaattttacagttacaccttccagagttaaactgtatccactgttaagagattcaccagatggattaacagccattgttaatctaccataggtattatattgataaaagattgaattaacaccaatagagtcaaggcgaga…
contig_00106	2581	soluble nsf attachment protein	Ixodes scapularis	XP_002416615	XP_002416615			9.4e-136	GO:0006810, GO:0003674		Coil (COILS),IPR000744 (PRINTS),IPR011990 (G3DSA:1.25.40.GENE3D),PF14938 (PFAM),PTHR13768:SF11 (PANTHER),IPR000744 (PANTHER), SSF48452 (SUPERFAMILY)	ttttttttttgtggttaattagtacaatttattctagaccattttgttttcattattaacaaattttcattgttaatttaaatacaaaatggtttcattctgtgtttgattgattaggttacaattgatcagtttttgcaattcatataaatgtaccgttaaattcatttgcctgggttgtagtaaattgtattgattagggagacaattaatatatagattatttaaatttaaatatcaattattggaatattttgatttgcatcgataacatttttgtttacattattatttttttttttgcttttcactcatttcaatatataatatttggagagatttgattaatctgataaccaatcaactaaatggtgattaatttgttgattgaataacaga…
contig_00107	3083	small subunit processome component 20 homolog	Branchiostoma floridae	XP_002589395	XP_002589395			8.3e-128	GO:0003674		IPR011989 (G3DSA:1.25.10.GENE3D),PTHR17695 (PANTHER),PTHR17695:SF11 (PANTHER), IPR016024 (SUPERFAMILY)	gaagagaaacatcagtgatacataaaagtcgaagagctgaaacaatttatcgatcaccgacattagtctttttgcagccgatcgatagttcgagaagaactgacgattattctgatctcttacaatgtgccaattcattctctcttgtgatgatgattattatcgtaacaattttacttgaaatcacgaaaaatggacttgctggaaattcaaaattagattattgctgaaagaatcattgatgtttacaattagatattgaactttaatgtgaacaattttttttcaatgaaattaaattaatttaactttggtcttttaaacactcgattgatttttcctcttctaaagtctcgcttccttttcctgttctctttccatgataagtgtttctttgct…
contig_00108	2516	1-phosphatidylinositol -bisphosphate phosphodiesterase delta-1-like isoform x1	Capitella teleta	ELU01486	ELU01486			1.7e-94	GO:0034641,GO:0044281, GO:0003674	EC:3.6.1.23	IPR008180 (PFAM),IPR008181 (TIGRFAM),IPR029054 (G3DSA:2.70.40.GENE3D),PTHR11241:SF0 (PANTHER),PTHR11241 (PANTHER), IPR029054 (SUPERFAMILY)	attcgtgaatcatcaaggaaaattcttatcgattcacttttctcgaaacacgttacttcgactactttggcgttgacataaataagtactcaattaagtctgattcaatggaaagattcaggtcaagtttaatggctttatcaaggatcaatgataaagttaacgcccaaatatctcacctgatttcagtataaaaacggtcaactcacgtgtacagtttccataatcaatcatgtctcgatcactctactttgttaaaatgtttcctgatgtccctgttccatttaaagctacaccaaggtctgttggctttgatatatcatcttatgaagatactattgttcctgctcgtggtcaagttataattaaaactgggttaaaagtgactcctcctaaagg…
contig_00109	611	60s ribosomal protein l34	Dermacentor variabilis	ACF35536	ACF35536			2.9e-48	GO:0005840,GO:0003735,GO:0006412, GO:0042254		IPR008195 (PRINTS),IPR008195 (PFAM),IPR008195 (PANTHER), IPR018065 (PROSITE_PATTERNS)	tttttttattaactttgtttgtttttttaaaggaaaatttttttttttttccttttttttttttttttttttttttttttttttttaatgtgtataaataggctcaatacccatttattgaattaattcaaaaattttacaagagcagagattgatttaagccttaatttgtttctgtgctttcataacttgggtaatgatctttgtttcttcaatcaagaaagctcgaagaatcctattctttaaacatgaagcacatcggacaccaccatgtgatctagagacggtcttgtgtcttttggaaagagttgacaatttgtgaggtcgggcaaatgttaatcctctaagcttaagcttacaatctccacatcgagcacaagtaccaggtttcttttggta…
contig_00110	3604	molybdenum cofactor synthesis protein cinnamon isoform x1	Megachile rotundata	XP_003707233	XP_003707233			9.1e-150	GO:0009058, GO:0051186		IPR001453 (SMART),IPR001453 (G3DSA:3.40.980.GENE3D),IPR005110 (PFAM),IPR020817 (TIGRFAM),IPR001453 (PFAM),IPR001453 (G3DSA:3.40.980.GENE3D),G3DSA:2.170.190.11 (GENE3D),IPR005111 (PFAM),IPR005111 (G3DSA:2.40.340.GENE3D),G3DSA:3.90.105.10 (GENE3D),PTHR10192 (PANTHER),PTHR10192:SF5 (PANTHER),IPR008284 (PROSITE_PATTERNS),IPR008284 (PROSITE_PATTERNS),IPR001453 (SUPERFAMILY),IPR001453 (SUPERFAMILY),IPR…	ttttttgttcttttctctttttttttggtgttatttttgttataattaatttactaatttgttgcaattatttggcccaatgtctgatcgaggtgatactcggatacccaatcgagttgctgtgttaactattagtgaccgatgttcacgaggggaaacggaagatcagagtggcccttttattgccaattatttgactgaaaagggacatcaagtggtcaacaaattctgtatccctgatgattattcaattattcaggaaattctcatggattggtctgattctaccatggttgatttaatcgttaccaccggtggtacgggttttaccgatcgtgatattaccccagaagcaactaaatcagtcattgaacgggaaactcctggtctagtcatcgg…
contig_00111	1960	cca trna nucleotidyltransferase mitochondrial	Cerapachys biroi	EZA62403	EZA62403			3.6e-99	GO:0034641,GO:0016779, GO:0003723		PF12627 (PFAM),G3DSA:1.10.3090.10 (GENE3D),IPR002646 (PFAM),G3DSA:3.30.460.10 (GENE3D),PTHR13734:SF5 (PANTHER),PTHR13734 (PANTHER),SignalP-TM (SIGNALP_GRAM_POSITIVE),SSF81891 (SUPERFAMILY), SSF81301 (SUPERFAMILY)	aatttcattcttttcaatgggtcaactgaattgagtcaatgcaacgaatgctgaaggtaattagtaaattgtagcagtaaattggtcaagtttgattacgaaatgtgacaatttatgttaaaatattagtgaaagtagtggatttttaattaacaattaatctgttggtctattgaccaaatgttaattgatcgtcatgcgtaaagaattgaaagcaaatgtttacattctcatgtcacatgtgctttcaggttttctattaattttattatcccttttattgtgttaattctttataatttgtttctccaaatctttcgttttgatggtctgatgaggcttttcaatagcctttacaagacttttagtgtagtgaattcgaattcgagtgtcatggcg…
contig_00112	2329	PREDICTED: uncharacterized protein LOC100166868	Acyrthosiphon pisum	XP_001951225	XP_001951225			1.7e-27			IPR000859 (G3DSA:2.60.120.GENE3D),SIGNAL_PEPTIDE_H_REGION (PHOBIUS),SIGNAL_PEPTIDE_N_REGION (PHOBIUS),NON_CYTOPLASMIC_DOMAIN (PHOBIUS),SIGNAL_PEPTIDE_C_REGION (PHOBIUS),SIGNAL_PEPTIDE (PHOBIUS),IPR000859 (PROSITE_PROFILES),SignalP-noTM (SIGNALP_GRAM_NEGATIVE),SignalP-TM (SIGNALP_GRAM_POSITIVE),SignalP-noTM (SIGNALP_EUK), IPR000859 (SUPERFAMILY)	tttaactccttcggaatatttaatttcttttagatcctttttgtttcaatatgtacatagattgattggtttttttgttgttgttgtttcaaatgagtgaattaaaatcaaaaaaggttaactatgctcgaaataagcaaggttgtatataagaggctaaaatcaaatgtgaaaaaaatatgattgggaaaagatttaaaaacaacaagtgtaataacaaaaattattggcgcaaaaatttacaattataataagattttctcataattaacactgtactttgtaagtgacagcaaatcctttaccatggtgaagtcctttgttgaaaacggttatcatgaaaggaggaattgaggaaacaagttcaccaccgaagtggaattcattaccacagtgaat…
contig_00113	3553	transcription elongation regulator 1	Crassostrea gigas	EKC23634	EKC23634			1.2e-177	GO:0003674		Coil (COILS),Coil (COILS),Coil (COILS),Coil (COILS),Coil (COILS),IPR002713 (SMART),IPR001202 (SMART),IPR002713 (PFAM),IPR002713 (G3DSA:1.10.10.GENE3D),IPR001202 (PFAM),G3DSA:2.20.70.10 (GENE3D),PTHR15377 (PANTHER),PTHR15377:SF3 (PANTHER),IPR001202 (PROSITE_PATTERNS),IPR002713 (PROSITE_PROFILES),IPR001202 (PROSITE_PROFILES),IPR001202 (PROSITE_PROFILES),IPR001202 (PROSITE_PROFILES),IPR002713 (PROSI…	ggttttttttttcaatggaaaatgattttgctttttaatttatttgaaaacattcgagtcaatcgacttgtctcgagttacactgttcatgtacatatagttttgtttagaaagattcactaaagcaaaagactttcaaagtttgatgcaaaaatgtttcgatgaaaatcgtatcatggcaaaaaatatttagaaatgatagaggaaaagacgaaggtgaaatgaaattggattagattgggaaattatacaactttgagaaaacttagagggagagagatagagagatagagagatagttgcaattaccactagaatagaatatgtataaatttatagtgagaaaagtctcagataatctcgaagagctttcgcaggggtcaagatagagtagaaatc…
contig_00114	240	---NA---									no IPS match	aaaggatgagagcgagagagtgagtaaggaatgaagaagatacgaacattggaattttttgttgattgaaaaaagctttgattgtttacaagattggaacttttctcaggacagtttaaggaagagggaaatataggtaaaggaaacaaaaagattccggttatgaaatgttatgttgatgttgtttgcgagaggtataacaaaaatatcatgttactaacaattcacttttcttttttt
contig_00115	678	tetur01g11660 length:156 (mRNA) (n/a) (Hypothetical protein)	Tetranychus urticae			tetur01g11660	tetur01g11660	1.1e-69			Coil (COILS),TRANSMEMBRANE (PHOBIUS),NON_CYTOPLASMIC_DOMAIN (PHOBIUS),CYTOPLASMIC_DOMAIN (PHOBIUS), TMhelix (TMHMM)	tgtgtgtgttaatgacttcaaactccaaataaaaacctaagaattaactttcacagaaaacgagacctcgtttatctgcaggtgtacgccaatcaggaggatttgatcgcatttctttgactttcttacgatataaagtaatatcttcctctaaagataaataccaagtgtaaagaccaccaaaaagtaagatgagtgcaaagacattgtttatgtaaagatcctttttaccataggggaaagctacgttaatattataatcttgagtccaccagagttgcttctttttcagaacaatccaacttggatcagaatagatagcgttataaggatctctttcagaatgtgttttaattaaactatctggaacatctttccaatgtttccatacacgtacag…
contig_00116	2721	glucose dehydrogenase	Drosophila willistoni	XP_002064352	XP_002064352			1.1e-116	GO:0030154,GO:0007267,GO:0008150,GO:0044281,GO:0043167,GO:0016491, GO:0006520	EC:1.1.99.1	IPR012132 (PIRSF),IPR007867 (PFAM),IPR000172 (PFAM),G3DSA:3.50.50.60 (GENE3D),PTHR11552 (PANTHER),IPR000172 (PROSITE_PATTERNS),IPR000172 (PROSITE_PATTERNS),NON_CYTOPLASMIC_DOMAIN (PHOBIUS),SIGNAL_PEPTIDE_C_REGION (PHOBIUS),SIGNAL_PEPTIDE_N_REGION (PHOBIUS),SIGNAL_PEPTIDE_H_REGION (PHOBIUS),SIGNAL_PEPTIDE (PHOBIUS),SSF54373 (SUPERFAMILY),SSF51905 (SUPERFAMILY), TMhelix (TMHMM)	ttttttttttacagtttcgtcatttttaataaatcactttgattaaattatcgagatattaaaattgatcaatgattgataataattataagttaaatccaggaactgattgttgatcatcatcattataatttaattgtatcattgacattcaatgattggtaattataacctttaatttaatcagatgaaggaactgattgataattagttttttgattagacatttgcaaggatttgatttaaatggttggattgaaactatttaaattgttgattaaacttaattagcttttggaaaattaaaattttacaaaaaaaaaagttgattaacttacaatgtagtttgagtactaattgtggacatttacaactatcaacttttaagataaaaattaa…
contig_00117	1347	autophagy protein 5	Zootermopsis nevadensis	KDR09853	KDR09853			5.1e-86	GO:0009056, GO:0005737		IPR007239 (PFAM),PTHR13040:SF2 (PANTHER), IPR007239 (PANTHER)	ctcattaatacacaaaattgagagagaaaaagattgacaattaagatgagatgagaggaagaaaagtaaattacaagcaaacgaatcgaaaaaaaaattgagttattttcttttgctcgaattttgttttgtttttgttctctttcaattcgtatttatattaattctctcaatgtgagagttctaattcgaatggctttgattttggagtgtgaaaaataactggattagtgagatcattagtcgagcaaaatggataaagtgtaagagagagatagagagagagagagaattttgtcaaaaagaaaatcgaaattaagatgtgtgagtagagaaaggaaagagagaggagagaaaaaaaaatggcaccgaacagaaatacggaaacacttaattagt…
contig_00118	2286	dihydropyrimidinase isoform x1	Lottia gigantea	ESO97476	ESO97476			0	GO:0005737,GO:0044281,GO:0034641,GO:0009056, GO:0016810		IPR011059 (G3DSA:2.30.40.GENE3D),PF13147 (PFAM),IPR011778 (TIGRFAM),IPR011059 (G3DSA:2.30.40.GENE3D),G3DSA:3.20.20.140 (GENE3D),PTHR11647:SF1 (PANTHER),PTHR11647 (PANTHER),SSF51556 (SUPERFAMILY),IPR011059 (SUPERFAMILY), IPR011059 (SUPERFAMILY)	ctggtccttgaccatgtttttcatttataacgcgaatagatcacgataattgtgatttggtgtaataatcaaacatgattttaatgggaattaagttgaataagattgttgaatttgagagaacaaaggaattagcaagggaaatataacttggttgaattttcttttgttctaaagacaaaaaaaagagcaacatttaaaattggttaaagatcaattggttttttgattttgaaagaatttttttggtgttaattgcctccaattagagactaaggtttaaaaattataaagatgaatgataaagttatcctttggtttagaagattccacttgaacgtccaccgggtggattgtgaactctaatggctgttcttttagctgagtcatcaaattgtt…
contig_00119	2408	tetur43g00540 length:300 (mRNA) (n/a) (Hypothetical protein)	Tetranychus urticae			tetur43g00540	tetur43g00540	4.1e-138			IPR000585 (G3DSA:2.110.10.GENE3D),SIGNAL_PEPTIDE_H_REGION (PHOBIUS),SIGNAL_PEPTIDE_N_REGION (PHOBIUS),SIGNAL_PEPTIDE_C_REGION (PHOBIUS),SIGNAL_PEPTIDE (PHOBIUS),NON_CYTOPLASMIC_DOMAIN (PHOBIUS),CYTOPLASMIC_DOMAIN (PHOBIUS),TRANSMEMBRANE (PHOBIUS),IPR018487 (PROSITE_PROFILES),IPR018487 (PROSITE_PROFILES),SignalP-TM (SIGNALP_GRAM_POSITIVE),SignalP-noTM (SIGNALP_EUK),IPR000585 (SUPERFAMILY), TMhelix…	aaaaaaaaagatgattaaaatgatgagattatgattaatcaattgtgaagtggttaataagtcaatgaaattaaccttcaatcactgttacaatcaataatcaaggatccaggcaatgaagaggagaaaactaattgttaacaatttacacacacacacacactcacacggacaattgcaacaattaaatgaactaaatagttattaaagtttttgattgatacgagaatttattaaaatctaaatatttaattacctcacaaaaagcacttgattacaaggttgacttttgattactatgatcaatttttccgatcaactaactgtaatcaaatctcggtggatgacatgagattttaattaatacaaagaatgataatctttgcttaatcacttaaa…
contig_00120	2095	probable atp-dependent rna helicase ddx47 isoform x1	Zootermopsis nevadensis	KDR10427	KDR10427			0	GO:0003723,GO:0005730,GO:0042254,GO:0034641,GO:0004386,GO:0016887,GO:0007165,GO:0008219,GO:0043167, GO:0006397		IPR001650 (SMART),IPR014001 (SMART),IPR027417 (G3DSA:3.40.50.GENE3D),IPR027417 (G3DSA:3.40.50.GENE3D),IPR001650 (PFAM),IPR011545 (PFAM),PTHR24031 (PANTHER),PTHR24031:SF78 (PANTHER),IPR000629 (PROSITE_PATTERNS),IPR014014 (PROSITE_PROFILES),IPR001650 (PROSITE_PROFILES),IPR014001 (PROSITE_PROFILES), IPR027417 (SUPERFAMILY)	ttttttttttttttttttagtgaattaaatcaatttcttttaattctgtaaattgtttacccaagaaaaagaaagatgatgttccattttattgtagaattgaagatgagagagaatcacttttcgttcgatgtttttttgttttgttggttagtgaaggtaaatccaagttgattgttgataacaattaatcaggtaaacttttgatgatacgaggttatgaataaatgataatcagcagtcaggaagtatatctttgtttacacaatcagtttggatgatcatttggtgacagaaatatttttcatgcgtaaaaatatatttatatatacaaacagtatatttgattgttagattgcttagatgatgatcaatggggtatctagttaatttgaatca…
contig_00121	1883	deleted in malignant brain tumors 1	Lottia gigantea	ESP04985	ESP04985			1.8e-19			NON_CYTOPLASMIC_DOMAIN (PHOBIUS),CYTOPLASMIC_DOMAIN (PHOBIUS),CYTOPLASMIC_DOMAIN (PHOBIUS),TRANSMEMBRANE (PHOBIUS), TRANSMEMBRANE (PHOBIUS)	ttgttgttttctcatcttttttttttaatattcaaaagtgaaaatcgctgaacgttgttatcaaatcaactattcgttatttttttttctttttggtattttttcctctttttctcttcattagaatgtttgctatgaaacatcagaatattctctgaattcttggtaacgtctgtctcggattcgggctacaagacgagggaggaaaatggttcccaagatgccaatgattaatgagattgggatgataacaaaaaccacaacaagaccaggaactccactagctggttctattttaggtggtggaactgggattgtaccattgcaatgaagttcatcggaccaatcgccacaatcatttacattattgcaacgttgagatgggttaatacaacgacg…
contig_00122	3414	scy1-like protein 2	Stegodyphus mimosarum	KFM57018	KFM57018			0	GO:0043226,GO:0005622,GO:0007165,GO:0016192,GO:0007034,GO:0003674, GO:0005737		TRANSMEMBRANE (PHOBIUS),CYTOPLASMIC_DOMAIN (PHOBIUS),NON_CYTOPLASMIC_DOMAIN (PHOBIUS),TMhelix (TMHMM), TMhelix (TMHMM)	gggttaataggtttgattttagacataaaatataagaagaaattaatattaattgattggttctcccatgagaactaattactaacaatttgtaagatgaaatttgattattcggtaatactgcagaaattatttaccattgatttgataaattcacttcctatcgagatagtcaatgatcttgttcaggtgattgtttatgttcagttgtattactaatgataattaacagaattttttttgttgattgtgaacaattaaattcagtgattggaaatgagcagaatataaattttgttctgagtcaacttgattcgattgaataaaaatccatcgagctgatcttgttcatatgattgtttacatattcttgttctcgtacttcgataacaattagtt…
contig_00123	1421	eukaryotic translation initiation factor 3 subunit g	Stegodyphus mimosarum	KFM69146	KFM69146			1.3e-42	GO:0006412,GO:0003723,GO:0005575,GO:0004871,GO:0005737, GO:0007165		no IPS match	attgattgattgattgttgttgattcaatgttagcatgagaatcaattgaatcaaagttattcattgaaaaaaaaagtttgaaaaccaaatggattaatgatgaaaatttgaaatcaaagtgaaaatgaaaatgattaatttagttaattgttgctgcaattttgtattcgtggtaatttgcgtttctttggttataagtgagtgtccattgattttcgctggtcccgttagagtgaaaatgtatgaccaccgagcagaacacgatccaaagcatctttatggaactggcccctggaactattatggttatggttatggaattgaatatgcatataaaccggacggaactttcaacagggaaaaaggttacggatatttaaaggcttttggtagagatt…
contig_00124	541	---NA---									no IPS match	ttgttgaatgtaaatcaattgttcagtgttggtacatgattataattaataattagactgaatcaggatgttatttaggttaatttgatgcttgaaaagtttgttcatgatgactagaatgagggagaatagggaaagttagagggagagagcaaagaaagtgtgaaaaaggtattttctacattaatgctacatcaaccagtttgttgattatcatgataatgataatgatgnngctgatgatgatgctgatgatgatcagggtaactgtttcatgaaaaaagaaagttgaaagtcaaaagtgaaagtaaatttccgccgggaaggttagaaatcgatcgtcatgttgacctcactcattctcagagtggacaatcaagataaactaacaaaatgtaa…
contig_00125	5584	small subunit processome component 20 homolog	Oreochromis niloticus	XP_003445139	XP_003445139			1.2e-164	GO:0003674		Coil (COILS),IPR011430 (PFAM),IPR011989 (G3DSA:1.25.10.GENE3D),PTHR17695 (PANTHER),PTHR17695:SF11 (PANTHER),TRANSMEMBRANE (PHOBIUS),CYTOPLASMIC_DOMAIN (PHOBIUS),NON_CYTOPLASMIC_DOMAIN (PHOBIUS),IPR016024 (SUPERFAMILY), IPR016024 (SUPERFAMILY)	aattttccttgatgattcacgaatactttccattcgtgattttaaaaagttggacattcgaatgaaaacatttttaacttgagtctcaaatgttgattcggcgattggaacagcatcaagtagcttgacgattgctaaggctattggcattctttgtatttcgtcgtcgtgattgaattcagatcgtatattgtcgtactcataatcggtgtaggataatttgtagagcacttcttgtagcttttgcacaatatcaccgacaatcgtgtcttgaactcgagtggcaacttcaggtggtaatttttgcttaggaatctcaatattttccaaatctcgaagagcaactgcttttggtacatgtttctcttccctacttttgatgaaggtagttgattcact…
contig_00126	1480	proliferation-associated protein 2g4	Tribolium castaneum	XP_969584	XP_969584			0	GO:0008150, GO:0008233	EC:3.4.11	no IPS match	aggtggaacacgttgacagaagtggttgtcatagaagatgaatttaattgttgcaagttgtttctttttcaaacaaaaatgtttctggctttttattagtgttgaaaacattcagttcagttgttgattccatttttaaagtttttttttaagatgaaatccaaacaaacgacggagaatgtacagtttcagcagattcgaagatcaaagtttgttaaaagttaatcaatctccagcctgagtatttccagcggcaccatcacctccttcagctgattcagtcttggtggctgattttttcttctttgttttcgctttggttcctttctctagcaaactcttaatactatcatctgtaatcttatgttcagattcgtaagaatctaggtcacatggaag…
contig_00127	845	d-isomer specific 2-hydroxyacid	Aphanomyces invadans	XP_008862646	XP_008862646			4.2e-29	GO:0008150, GO:0003674		IPR016040 (G3DSA:3.40.50.GENE3D),IPR006140 (PFAM),PTHR10996 (PANTHER),PTHR10996:SF107 (PANTHER), SSF51735 (SUPERFAMILY)	cttttgtccttcactggcactagttttaatgaaattcactgagtaaaatcttcaaacgaaccatttaaaaggtaccaaagtaaggtcacttcaagaagagaaaattcaacagaacgaatttagaattcataagtgctgccatctcgtagagaaaaaaaacttttctttttaattttttgagttgatcgacaattagatcgtttcaagtcgacaatcaatcaactaaacttctgaaactttaatctcaataaattaattattaatacaattcgtgattagaaaaaatcttctgatgcgctccaagtgctcaatcaccaggaagataaattgtaatgacattcaattaattaatttatggttcgaacgttttttattggaacaattaagttgataaaatcg…
contig_00128	6345	pyridoxal kinase	Tribolium castaneum	XP_972953	XP_972953			9.6e-92	GO:0003674,GO:0005575, GO:0055085		IPR011701 (PFAM),G3DSA:1.20.1250.20 (GENE3D),G3DSA:1.20.1250.20 (GENE3D),PTHR23038 (PANTHER),PTHR23038:SF46 (PANTHER),CYTOPLASMIC_DOMAIN (PHOBIUS),CYTOPLASMIC_DOMAIN (PHOBIUS),TRANSMEMBRANE (PHOBIUS),TRANSMEMBRANE (PHOBIUS),CYTOPLASMIC_DOMAIN (PHOBIUS),NON_CYTOPLASMIC_DOMAIN (PHOBIUS),NON_CYTOPLASMIC_DOMAIN (PHOBIUS),CYTOPLASMIC_DOMAIN (PHOBIUS),TRANSMEMBRANE (PHOBIUS),NON_CYTOPLASMIC_DOMAIN (PHO…	aatgtacgaggaaaagtattaagcttctcgatgccgccaggtaaagaacaagagaaaccgtggaaaaaagagaggattaaaaacaagaaagttacagaaaaatgtagaatctcaactcttgagagagaaaacaaaaacaagtctaaacaggaattgttgttgattgttgtcaattgatattctctttttcactcatcaatttctctccttatttagcaatgttgttggaaaatctctcccccacttcgtaagaggcgtggccgaattttgggtttggtgtaacaggatttgatttgaattctcttgtaaagagaaaaagaaagaaaattgaaagtagattaattatccttcggacttactttctctaaaatcatcattacaatcaccattttctccgtt…
contig_00129	2116	udp-glucose 6-dehydrogenase	Capitella teleta	ELU00048	ELU00048			0	GO:0007165,GO:0003674,GO:0048856,GO:0006790,GO:0009058,GO:0005975,GO:0044281,GO:0008150,GO:0016491,GO:0009790,GO:0048870,GO:0048646, GO:0034641	EC:1.1.1.22	IPR017476 (PIRSF),IPR014027 (SMART),IPR028356 (PIRSF),IPR016040 (G3DSA:3.40.50.GENE3D),IPR001732 (PFAM),IPR014027 (PFAM),G3DSA:1.20.5.100 (GENE3D),IPR016040 (G3DSA:3.40.50.GENE3D),IPR017476 (TIGRFAM),IPR014026 (PFAM),IPR028356 (PTHR11374:PANTHER),IPR017476 (PANTHER),IPR014027 (SUPERFAMILY),SSF51735 (SUPERFAMILY), IPR008927 (SUPERFAMILY)	tttacaaatagtaattaaaatgtagcaattattaaattctcattgaatgataagattcataaaagattaacttttgattgtcagttagtttatcagttaatcataattcaattatggtaaaaagatattgtcgaaattgattggaaaacaataaaaactgattgatgattaaaaggattttcagtaataattcagttgattagcttaaagcacttgatacgtttgcctctcgccgtaattttttgccaattgtttcaacgtgaaatccgattgaggttaattgttgatggtccaaaattaatcgaccgtcaaaaacacaggccggtttcttcattacattgtacattttttggtaatcgtagcttttgaattcatcccaatcggtgcagattattagac…
contig_00130	1954	pre-mrna-processing factor 40 homolog a-like	Callorhinchus milii	XP_007888126	XP_007888126			3.1e-116			Coil (COILS),Coil (COILS),Coil (COILS),IPR002713 (SMART),IPR002713 (G3DSA:1.10.10.GENE3D),IPR002713 (PFAM),PTHR11864 (PANTHER),IPR027237 (PTHR11864:PANTHER),IPR002713 (PROSITE_PROFILES),IPR002713 (PROSITE_PROFILES),IPR002713 (PROSITE_PROFILES),IPR002713 (PROSITE_PROFILES),IPR002713 (PROSITE_PROFILES),IPR002713 (PROSITE_PROFILES),IPR002713 (SUPERFAMILY),IPR002713 (SUPERFAMILY),IPR002713 (SUPERFAMI…	actgatgattgttttcttcgtttactgtttccgtgggaggaaattttcttggtgtgtcctcgatcatcagagtaacttctctcacgagatggacttcgtagatttgaacctgattgtgatcgagctggagaaggtgaaagagatcgtactggacttcgagatggcgatttggatcgtaatccgtcattagaattggatcttggtttcatggtaaaatttggtggtgactgtgatctggatcgagatcgtggtggagaaggtggtgattgggaatcacctcttccaatggggaggcgatgttgagatgaactccttgaccttgataatgatggtgatcgggatctggaaggtgttgatctcgaccgagatcttgagacagatttagatattgatcgactt…
contig_00131	1216	---NA---									TRANSMEMBRANE (PHOBIUS),NON_CYTOPLASMIC_DOMAIN (PHOBIUS),CYTOPLASMIC_DOMAIN (PHOBIUS),TMhelix (TMHMM), TMhelix (TMHMM)	tgccggaacaaattaacttacagttaattattagtttgaattaattgttgttgataatttgactgtgattagtgttaacagttaaattgatgaaaaattcaatctaaatcgtaattaaaggtgatgttgattgtttgtaattagtcacaatgtttattcaaatgttgtttcaacgttgttgcaagagattgtaaattgtcagttgttgagtggaaaattgtaattaaaagttgtaaaaaaaattgattgtgattgtggttgaaaaaaataattaatcattaggtgggcttttagttaattgttgatggtaaagttattaataaaaacggataggaaatgattaaaatgtaatttgtaggcactaaatggaaacagaaataattaaattgctgtaaccac…
contig_00132	729	cloning vector pfosill- complete sequence	uncultured prokaryote	HG670306	HG670306			2e-22			no IPS match	ttttaatgatacggcgaccaccgagatctacactctttccctacacgacgctcttccgatctgtcgaattcagggcaggtacattctcggttgattccataatctgcccaagtagctggagtacttggtttatttaagtgacgggcggtcaagaaggatccacagctttctgaaactggtctgatttgggcaagaataacggtgctgttacaaagtttgtcaaccatgtcaacatcgattcgagctcgacaatcgggacaagttttaggttcttcgattgaacaactgatactcttagtcatagtggatttcaattcagtggctgatcctttttgttgagctcctctttgtggttttagactcaaggcagatccgagccgatttggggttgcgtttggt…
contig_00133	4628	sterol regulatory element-binding protein cleavage-activating protein	Capitella teleta	ELU06614	ELU06614			0	GO:0003674, GO:0005575		IPR001680 (SMART),PF12349 (PFAM),IPR015943 (G3DSA:2.130.10.GENE3D),IPR001680 (PFAM),G3DSA:1.20.1640.10 (GENE3D),PTHR10796:SF53 (PANTHER),PTHR10796 (PANTHER),CYTOPLASMIC_DOMAIN (PHOBIUS),CYTOPLASMIC_DOMAIN (PHOBIUS),TRANSMEMBRANE (PHOBIUS),CYTOPLASMIC_DOMAIN (PHOBIUS),TRANSMEMBRANE (PHOBIUS),TRANSMEMBRANE (PHOBIUS),CYTOPLASMIC_DOMAIN (PHOBIUS),TRANSMEMBRANE (PHOBIUS),TRANSMEMBRANE (PHOBIUS),TRANSM…	gtggtaaactattaaacttaatctttgtaaagtttagtttatacaaatgtaagtgattttatttgttgattacagttagagaaacaaaattgacacaaaaaaaattgaggtgattattacaataattgtgaggtgatgattttgataataattgttgtttaaatcaatcacttttctgggtaacaccaggaaagtgaatgatacaaatgtttttcccataatcggctattactgctcgacttttgtttgcaattcgtaaattcttgatacaagaacttttattatctccaaatgagcttaagttaattattcttagaggaatagcttcacttaaatcccataagatgagatgatcctctttggcagtgatcaatatattaggtgtcaaaggtaccatcc…
contig_00134	8245	inactive ubiquitin carboxyl-terminal hydrolase partial	Stegodyphus mimosarum	KFM69585	KFM69585			1.8e-139	GO:0005575, GO:0055085		IPR011701 (PFAM),PTHR23121 (PANTHER),NON_CYTOPLASMIC_DOMAIN (PHOBIUS),CYTOPLASMIC_DOMAIN (PHOBIUS),TRANSMEMBRANE (PHOBIUS),TRANSMEMBRANE (PHOBIUS),CYTOPLASMIC_DOMAIN (PHOBIUS),NON_CYTOPLASMIC_DOMAIN (PHOBIUS),TRANSMEMBRANE (PHOBIUS),TRANSMEMBRANE (PHOBIUS),CYTOPLASMIC_DOMAIN (PHOBIUS),TRANSMEMBRANE (PHOBIUS),TRANSMEMBRANE (PHOBIUS),TRANSMEMBRANE (PHOBIUS),TRANSMEMBRANE (PHOBIUS),CYTOPLASMIC_DOMAI…	taattatgacttgattaactatctgagagggaaaaaaattaattaaactggacattaaacataatccaagtccactgaccttttttactatgacaattgttactttgatttttttttgttctccaggtctaatcatttctttgtttttcttttgcttgatttgttttctattgttttttttcttcaggttctttggcacttggatatttttcgtcgctctttccgtgaattatcaggtcatgcttgcatgggctctgaatcgtgtatattttgtgccttaaaagagctattcactcaattccaatatagtcaagaatctgcacttccacccgattccctacgaaaagcgttggctgaaactttctctgaccagcgacgtttccaattgggcttcatgga…
contig_00135	488	tetur04g02800 length:3700 (novel hypothetical cell adhesion molecule) (novel hypothetical cell adhesion molecule) (down syndrome cell adhesion molecule homologue)	Tetranychus urticae			tetur04g02800	tetur04g02800	5.7e-31	GO:0003674		IPR013098 (PFAM),IPR013783 (G3DSA:2.60.40.GENE3D),SIGNAL_PEPTIDE_C_REGION (PHOBIUS),SIGNAL_PEPTIDE_H_REGION (PHOBIUS),SIGNAL_PEPTIDE (PHOBIUS),SIGNAL_PEPTIDE_N_REGION (PHOBIUS),NON_CYTOPLASMIC_DOMAIN (PHOBIUS),IPR007110 (PROSITE_PROFILES),SSF48726 (SUPERFAMILY), TMhelix (TMHMM)	aattgattcgattattaggattgatggatcttcatgtgatttaattcggataaatgaagaatctccaatctcttttccatctttaaaccagttaacttggagtggtggtgagccataaagactttgacaagtgaatgaagttttacctccaaccactggtttcactaaggatgaaaatggagtaacttttggagcttcttgtccataagctaagctcaaaattagtatggaaacgattgaatagtacaaagtcatttcgaaaacaaattttatgttacctttcattggcattataaacatttgaatgaattggtgactagaaataatggaaatctttacaaaaggtcatcaaagcgccgattttaagtaagaattcattcaatagactttatcataaat…
contig_00136	2741	pak-interacting exchange beta-pix cool-1	Danaus plexippus	EHJ65149	EHJ65149			5.7e-81	GO:0007267, GO:0005856		SIGNAL_PEPTIDE_H_REGION (PHOBIUS),SIGNAL_PEPTIDE_C_REGION (PHOBIUS),SIGNAL_PEPTIDE_N_REGION (PHOBIUS),NON_CYTOPLASMIC_DOMAIN (PHOBIUS), SIGNAL_PEPTIDE (PHOBIUS)	cgttacaattttaattttcgtttagaaccggcagtagatcatctaattacttggtattgttgattaatccccatcatcgaatgatttttattgtttcaatctcatgttcatagtttaaagagcagaaaaaattgttcgaaaggaaaagttttaaatcgagcgaaaatcgcgcctctggtcgtttccatggaaactggtgtgggtttcgcatgactcattcggagatgtttaaaccaaaacatttaaagattaaaggttttgttggtgtttttaattgtgaatttgttttaattattcttttagttttccattttaattgtctagttttacctctttttttttaaatagaaattgtaatgtttatctccaattatgtcttcaattattaacaatgatgaa…
contig_00137	2517	calreticulin	Dermacentor variabilis	AAR29944	AAR29944			4.4e-147	GO:0006457,GO:0005783,GO:0051082, GO:0043167		Coil (COILS),IPR001580 (PRINTS),IPR009169 (PIRSF),IPR013320 (G3DSA:2.60.120.GENE3D),IPR001580 (PFAM),IPR001580 (PANTHER),IPR018124 (PROSITE_PATTERNS),IPR018124 (PROSITE_PATTERNS),IPR018124 (PROSITE_PATTERNS),IPR018124 (PROSITE_PATTERNS),IPR018124 (PROSITE_PATTERNS),SIGNAL_PEPTIDE_N_REGION (PHOBIUS),NON_CYTOPLASMIC_DOMAIN (PHOBIUS),SIGNAL_PEPTIDE (PHOBIUS),SIGNAL_PEPTIDE_H_REGION (PHOBIUS),SIGNAL_…	tttttttttttttttaaattgtttgctcgattaactttttttgattattaattgttttgtttaactttcttcatattaacttgatttaatttagttacaattgggattttaattgagcggccagagtttgattcaatttgtaactcaatcaacaggttaattaaccaaggagatgaaaatccaattgaaacaattaaaagttatccctctgatggtaaattacaacaacaattaacacgacaaagtttccaatcaatccaacaatcaggtggaaaattaaattggctcctctcactatttaatacactattacaatcacaagatgtggtaattaaacttgaaggaactaatcaaacaaaggttggtgttattggtaaacgaggaatcaataattctaat…
contig_00138	421	---NA---									SIGNAL_PEPTIDE_C_REGION (PHOBIUS),NON_CYTOPLASMIC_DOMAIN (PHOBIUS),SIGNAL_PEPTIDE (PHOBIUS),SIGNAL_PEPTIDE_H_REGION (PHOBIUS),SIGNAL_PEPTIDE_N_REGION (PHOBIUS),SignalP-noTM (SIGNALP_GRAM_NEGATIVE),SignalP-TM (SIGNALP_GRAM_POSITIVE),SignalP-noTM (SIGNALP_EUK), TMhelix (TMHMM)	gggagagagagagagagaatcggaaatatttgtattggcatagatttagacgaggaaacaaaacaggtaacaaagttgtgaaggtgaaaagttagaagtgaccattggtttaaccatagtaacctcctcgtccaccgtaacctccaccgtaaccacctcggcctccatatcctcggccaccaccgtatcctcctcgaccaccgtaacctccaccgtaaccaccgccataacctcggcctccatatcctcgtccaccaccataaccacgtccaccatagtattgagcatcagctgagggaaggaaagcagcaccgagaacggcaagaaccaaaagagcaacaaagatgagtttcattttcgagagagaaagagtgaaagtgacttaaaagcacaaaagaa…
contig_00139	6654	centromeric protein	Stegodyphus mimosarum	KFM66155	KFM66155			0	GO:0005615, GO:0009056		Coil (COILS),Coil (COILS),Coil (COILS),Coil (COILS),Coil (COILS),Coil (COILS),Coil (COILS),Coil (COILS),Coil (COILS),Coil (COILS),Coil (COILS),Coil (COILS),Coil (COILS),Coil (COILS),Coil (COILS),Coil (COILS),Coil (COILS),Coil (COILS),Coil (COILS),Coil (COILS),Coil (COILS),Coil (COILS), IPR027881 (PFAM)	gtattaaataacagtcgtggttttaactaataaacataaaatttttcttgtgaaaaatgggactttaactataatcaaggataatgatttaattagatttcatgataaacggttgatgataaatgatgattgtgattaacggaattggtgatgaacatgaagttttatcattttaaagcatttttttatcataacaatttaaagaggttttcatttggtttcatcaaaatttacaacaacaacaaaaaaaacgatgaaattttcagccctttcatgggatttaagctttgaatgatcataggaaagttattattttacaatgggaagaaaatagttgattaattattacaatgatattaatcgagttgattgtgtgatagttgagctcatttcttttga…
contig_00140	7574	dosage compensation regulator	Stegodyphus mimosarum	KFM66696	KFM66696			0	GO:0003674,GO:0008150,GO:0043167, GO:0016491	EC:1.15.1.1	IPR001424 (PRINTS),IPR001424 (G3DSA:2.60.40.GENE3D),IPR001424 (PFAM),PTHR10003 (PANTHER),IPR018152 (PROSITE_PATTERNS),IPR018152 (PROSITE_PATTERNS),SIGNAL_PEPTIDE_N_REGION (PHOBIUS),SIGNAL_PEPTIDE (PHOBIUS),NON_CYTOPLASMIC_DOMAIN (PHOBIUS),SIGNAL_PEPTIDE_H_REGION (PHOBIUS),SIGNAL_PEPTIDE_C_REGION (PHOBIUS),SignalP-noTM (SIGNALP_EUK),SignalP-TM (SIGNALP_GRAM_POSITIVE), IPR001424 (SUPERFAMILY)	attataatcattatgattaccgcttttattttgattggtgattatcctgatgatataaaggattaactttatataatttgtgaaaccttattatcaaattttggtttacaacaataaatcattttaattgttatatggtttccatttaatccatttcatttggattaaccttattcctaaagattctggattagttaggattaacctttcacttgaatgagttaccaagtttacaaccaaatccatctaaattgttaccgttattgttaaaccagtaatttgttgttcaaccatttgaaaatcttttggtttgttgattagatttacttatataagtaaacgaaaagtttcttcgtttattagttgaagaaggataaataatttcaactaaatcagtta…
contig_00141	2025	rest corepressor	Aplysia californica	XP_005090690	XP_005090690			2.7e-125	GO:0003674,GO:0003677, GO:0005694		Coil (COILS),IPR001005 (SMART),IPR001005 (PFAM),IPR009057 (G3DSA:1.10.10.GENE3D),IPR000949 (PFAM),PTHR16089 (PANTHER),IPR017884 (PROSITE_PROFILES),IPR017884 (PROSITE_PROFILES),IPR000949 (PROSITE_PROFILES),IPR009057 (SUPERFAMILY), IPR009057 (SUPERFAMILY)	gttacctaaatttttacttttttcttggcgagtctttcattccctctgagtctctttacacaattaagtgtttttgagttttcgaaattttttcaaattctattattagaattttcctctgattatttatctatcatctctttcttttgctggttgtgaactatttttatgatgatcaagatgaagaagagagatgatggttaaggtggttgggaggtgatcagaattttacattcgacaagaattaacaatctaatttctttcattcttttggtttgagttaaccgatggcaaatcaattgagattttgttaatcgttgtatattaagaatttaatttttttttnnnnnnnnnnnnnnnnnnnnnnnnnnnnnnnnnnnnnnnnnnnnnnnnnnnnnn…
contig_00142	445	---NA---									no IPS match	ttaatttagataaactatgaacattatttagggttctctgagattccagtagaacctgagcaatctcggtgaaagtgttatgaaacgttgctgtggttggtaaatggtacggtggtaacgtataaggcggtaaatggtacggtggacattggtacggtggtaattggaacggtttaatttcctgtggggaacaagttggcaaatggttaatgtttttgtttacattgttgttgtggttgttgtttgtaattaaattgttatgttgatgttgttgttgttgttgttgttgatgatgagaatgatgagagtgagagttagaatgatgattaccaaggttggtgttggtaaaatgattgctaagattgttagcgattaaattgtgatgatgattaagaatat…
contig_00143	835	proteasome subunit alpha type-7-like	Ixodes scapularis	XP_002402653	XP_002402653			6.9e-117	GO:0005737,GO:0043234,GO:0005622,GO:0009056,GO:0005634, GO:0008233	EC:3.4.25	IPR000426 (SMART),IPR000426 (PFAM),IPR001353 (PFAM),IPR029055 (G3DSA:3.60.20.GENE3D),PTHR11599 (PANTHER),PTHR11599:SF15 (PANTHER),IPR000426 (PROSITE_PATTERNS),IPR023332 (PROSITE_PROFILES), IPR029055 (SUPERFAMILY)	cgagatctacactctttccctacgcgacgctcttccgatctccttgctataatttttctccaaatactctttcactgttttaccatttcttccggtggcattagctttccattcatgatagacacctgaaggatctgtttggaaaaggcgaggtacaccatcgtcatcaaaaccagcgattaggcaagaaataccaaatggacgacgaccattagattgggtatacttttgtttcaattgggcaatgaaacgggtaatatattcaatagtcaccggatcttcaaccgtaagtttgtgagattgacattcaacccttgctcgatctattaaaattcttgcatcggccgttaatccggcaaatgccattacacaatgattgtcgatgagacatattttacg…
contig_00144	3212	presequence mitochondrial	Xiphophorus maculatus	XP_005796640	XP_005796640			0	GO:0008150,GO:0043167, GO:0003674		IPR013578 (PFAM),IPR011237 (G3DSA:3.30.830.GENE3D),IPR011765 (PFAM),IPR011237 (G3DSA:3.30.830.GENE3D),IPR007863 (PFAM),PTHR11851:SF68 (PANTHER),PTHR11851 (PANTHER),IPR011249 (SUPERFAMILY),IPR011249 (SUPERFAMILY),IPR011249 (SUPERFAMILY), IPR011249 (SUPERFAMILY)	tttttttttttgatttggttttaaattagtaaactttactaaattaatttagtacaattaatatttatatttatataagtgtgtttgtgtatgtgtgtgtatattgatttaatgttattattagcattatatgataatagggatttaattagttggattttaaatgattgtgtcggcattagtgattactttccaaccattgtcttcgttaacttcatcatttttaggtccaacaacggcatatctttgatgtgcttcgggtccgagatacttttgagccacttctcgaacatcatcaagggtaacatccagtaatctaagtcgatatttgtgaaacatttcatcggaaacaccgtcgagaaaaattctagtaccttgactacctggagtaactggttt…
contig_00145	3654	adamts-like protein 1 isoform x1	Tribolium castaneum	EFA06993	EFA06993			1.5e-94			NON_CYTOPLASMIC_DOMAIN (PHOBIUS),SIGNAL_PEPTIDE_C_REGION (PHOBIUS),SIGNAL_PEPTIDE_N_REGION (PHOBIUS),SIGNAL_PEPTIDE_H_REGION (PHOBIUS),SIGNAL_PEPTIDE (PHOBIUS),TRANSMEMBRANE (PHOBIUS), CYTOPLASMIC_DOMAIN (PHOBIUS)	gtgagtttaatgttattatcaattaacattaaacataaataaaagatattaaaacaaattgtaaatgtaaattgggaagaaaaaagttttacaatcaaaattgattcagttatttgttaattgtttagatttattttttgtttttttttacatgttaaccttttaaatggttgatgtccagttgagattgtagaggtaacggtgttaattgtgtttctttttccaaatgattaacttttaattgtaatgaaatctgaatcgcgacaagatttacagcaagatgaccggaagacaggatgaccacacgattgagagacagcatatttacataggaatgaagcattaacacaatcaaaatttttatctttatcacaatgtacttggcactttctaacagtt…
contig_00146	2035	elongation of very long chain fatty acids protein aael008004 isoform x1	Stegodyphus mimosarum	KFM65625	KFM65625			4.4e-95			no IPS match	gagaaagagagaaagagagagatagagatccggcttgaacctttgggcctttttgggtctacacatcatatccatagtatgatattgcgattatttcttctcctttgacttgtgaatatgtaacactttaaatgctctttgaaaaaaacagcgtgcagatgctgaatctcaatcaataagaatagaaaaagagagggaagaaaaagtagaaataagggaagaggagagagaaaaagaagaataataataatggttaaattagaagaaaaatgaatatagtaaatggagtcagtgagagtaaagagagagaaaggttaatgtagatgtgaatcaaattccatcttgttcatcattagcagtaccattatcgttaacttccagcgccatcataatcaaaag…
contig_00147	1985	pentatricopeptide repeat-containing protein mitochondrial-like	Stegodyphus mimosarum	KFM72039	KFM72039			8.8e-57			PTHR14700 (PANTHER)	tttttttttttgagcaaatgatttaagttaattgtaattttgatggtgcaaaactttgctacaattattgtagtagagatggagagttactatgtttaattttttttttaattgtttatctaataaacatgttttcttataaagtctatgtgataattgtagtgattttacaaaaaaaaacaacacaagcttttaggtgtttaaatggttgacggaaaaatgaatgacttgatctaattggttttggtttgggtttggttgatttatggtaacatttagattgattaatgattgtaccaattttaggtttgaattggcacaataaatgcaactattagtaataatagacaatttaaatgagccaattatcttgtctaacaattaattgtaactggaact…
contig_00148	2440	stromal membrane-associated protein 1-like	Ixodes scapularis	XP_002413752	XP_002413752			3.7e-75	GO:0007165,GO:0044281,GO:0034655,GO:0030234, GO:0043167		Coil (COILS),IPR001164 (PRINTS),IPR001164 (SMART),IPR001164 (PFAM),PTHR23180 (PANTHER),PTHR23180:SF214 (PANTHER),IPR001164 (PROSITE_PROFILES), SSF57863 (SUPERFAMILY)	ttatgtgaaacatgtagataatcccaattcagatggtagacgaataacgagtatttattatcttaataaaggttgggaagttgaggtaaaatgtgataatatcaattaaatgattctcttgccatgtttatcccctcaagggatcagcttattcactttttctctctctctctctctttcttttaatctctcatgaattttgacgacgacggagagagagagagagaaaccttgtttacatctttaggtttaattaggattgtaattttgtttagttaaattaatattcttctcacaattatatatattaatatatattatatttatcatttatatttgatttttttccccatgttttttttttgtttagagagacggtggtcttttacgaatgtaccc…
contig_00149	3156	trna wybutosine-synthesizing protein 1 partial	Zootermopsis nevadensis	KDQ97265	KDQ97265			0	GO:0016491,GO:0043167,GO:0003674,GO:0006399, GO:0008150		IPR008254 (PFAM),IPR013917 (PFAM),IPR007197 (PFAM),IPR013785 (G3DSA:3.20.20.GENE3D),IPR029039 (G3DSA:3.40.50.GENE3D),IPR023993 (TIGRFAM),PTHR13930 (PANTHER),PTHR13930:SF0 (PANTHER),CYTOPLASMIC_DOMAIN (PHOBIUS),TRANSMEMBRANE (PHOBIUS),NON_CYTOPLASMIC_DOMAIN (PHOBIUS),IPR008254 (PROSITE_PROFILES),IPR029039 (SUPERFAMILY),SSF102114 (SUPERFAMILY), TMhelix (TMHMM)	ttgttcattttgatgaattagatttgatcaccttaaaaattagaaaactttttgaaagttggattaagaaaatttgtaaactttgtaaattgttgttagtttgatgtttgttgtttgaatctcgaactcaaattgtatcgatttcaatttttctcactctttttataccaaattaactccttcagtcgaatgtgagaaagtacaaatcgagtaaaacaaacccgagcatcactttgtccttggttattatttttcttcacaatatcgattcaactgttttagaataaaatctccagctaattatcaggttagcttattttcggtgattataattcctttgaatagaaccaactcagtcttggaaaagatttattgatctcacttacaaatgcagttttg…
contig_00150	1479	partner of y14 and mago-like	Ceratitis capitata	XP_004519093	XP_004519093			1.7e-19	GO:0005737,GO:0034655,GO:0005634,GO:0043234,GO:0003723, GO:0003674		no IPS match	gagagagagggagtgggagacaaagtggaaagaaaaaaagtcatccaaattcgggttttccattggagagtaatgttagattgttggtaaggttaattaagttgttgttggttgatttagaggcgaaaaattgagttgcttaatttcatcaggaattggattaatcagctttctctcaaaataatctcaaatattgaggttaatctccaattgacgaatcattgctttaacttcggcttcagtcttgattttgtctttttgttctttttccaatttttgtgggtccattcctttcagtttctcgatgtctttaagttttttcttcaaatttctcagcttctttgctggatccgtcgtcaagggttgaccagcttcattggtaaccttaattcctttatc…
contig_00151	303	---NA---									CYTOPLASMIC_DOMAIN (PHOBIUS),NON_CYTOPLASMIC_DOMAIN (PHOBIUS), TRANSMEMBRANE (PHOBIUS)	aattactaattagaaattaacaatttgaatctaatgaacacccatttggatgatcgataccatcgaatcaaatgaatccttactttcgatatcgatgcttgaatcgaatttccggaaagtgtcgccatctatgaatagacttaaaagttatttgagctcttcaaaatattttattttctctctttttgttttcaaatattttcttggtgaaatcatttaattacttaattttattgatttaaattattaattaaattgacgacaacttattttattgaaacaatggccaccacatatgtgaaa
contig_00152	6904	probable ribosome biogenesis protein c16orf42 homolog	Danaus plexippus	EHJ70898	EHJ70898			1.6e-68	GO:0042254, GO:0003677		Coil (COILS),Coil (COILS),IPR009057 (G3DSA:1.10.10.GENE3D),PTHR16088 (PANTHER), PTHR16088:SF3 (PANTHER)	ttttaaaggagaaggcggcatacgagatacatcggtgactggagttcagacgtgtgctcttccgattttttttttttttttaaattgtttttcttaattgttgttggtgaattgttttcgttttgttgttttagttaattttaatttagagttatgggtgattcgtccagtgattcggaggaagaagttccttcatataagattcacatgtgggatctaaaccaatgtgatcctaaacgatgtaccggtcgtaaattacagcgacacaatttactgaaaacacttaaattgggaaatcgtttcggtggtataattttatcacccatggcagttaaaagtgtttcaccggaagataaggagataattgaaaaacatggtatctcggttgttgattgttct…
contig_00153	1525	bsd domain-containing protein 1-like	Stegodyphus mimosarum	KFM73320	KFM73320			2.1e-26			CYTOPLASMIC_DOMAIN (PHOBIUS),CYTOPLASMIC_DOMAIN (PHOBIUS),NON_CYTOPLASMIC_DOMAIN (PHOBIUS),TRANSMEMBRANE (PHOBIUS),NON_CYTOPLASMIC_DOMAIN (PHOBIUS),TRANSMEMBRANE (PHOBIUS),TRANSMEMBRANE (PHOBIUS),TMhelix (TMHMM), TMhelix (TMHMM)	tttttttgttgatttttcatgttgcttattgatttaactccaatgtattaattggaaaggttgaaatcaaaaaatgattaattagtgatgaagataattaaatatgtattatttatataagtgttgcaaggaaattaataccagggcttattattaatctaactagaatnnnnnnnnnnnnnnnnnnnnnnnnnntcatcatcatcatcatcgtcgtctttaacttttgatccttttggattatcggtcaatttagtgtccagttttttcattgcttcggtcactatatcatccatcatttccgtttttacccattcttctgatccatctgattgtttggttgaatcggatgctggtgaaactcctccactggttaatttgtttccttcaacacctcca…
contig_00154	276	---NA---									no IPS match	tttttttttttttttgcaagaaggaaaaaaaaagtttattaatttctcgataatttaattgttacatttttaattgttgattaaatgacaatcattttttaccacatttctttcttaagttaacagttgctccactttcagcttgaccactggattgaccactggattgaccatcagattgaacatcagttgattcagaattggctgaagcttcaacagaaacttcatcagcgtaactttgattgctaaaaagttacaacaattaagcaaacagat
contig_00155	7374	vigilin isoform x1	Vicugna pacos	XP_006209215	XP_006209215			0	GO:0008150,GO:0005622, GO:0003723		Coil (COILS),Coil (COILS),Coil (COILS),IPR004087 (SMART),IPR004088 (PFAM),IPR004088 (PFAM),IPR004088 (G3DSA:3.30.1370.GENE3D),PTHR10627:SF31 (PANTHER),PTHR10627 (PANTHER),IPR004088 (PROSITE_PROFILES),IPR004088 (PROSITE_PROFILES),IPR004088 (PROSITE_PROFILES),IPR004088 (PROSITE_PROFILES),IPR004088 (PROSITE_PROFILES),IPR004088 (PROSITE_PROFILES),IPR004088 (PROSITE_PROFILES),IPR004088 (PROSITE_PROFIL…	tttttttttaattgtttttttttgattttttttttgatagttttcattgattaaatcaaaaaatgaacacaatctaaaatctttcctctttgattaatctcatcttttctttaagccctaatttttttctttcttgatgttgatttctgattacgcgattgaattgtgttattttcaagttttgttgatggtgtgatgtggttgttgacgttgacggtgttttttttgatgatttagatgtggtttgaatatataaatttatattattaagatgtaaataataatttgttttaaatctcaaggcaaaggtgtgatgactcttttctctgcctgttttttcaaaaagtgtttttcgctttttgaaaagttatgtgttcacaaattctcccccaaatatta…
contig_00156	2843	tbc1 domain family member 2b isoform x2	Stegodyphus mimosarum	KFM57151	KFM57151			5.7e-122	GO:0030234,GO:0007165,GO:0044281, GO:0034655		Coil (COILS),Coil (COILS),Coil (COILS),Coil (COILS),IPR000195 (SMART),IPR001849 (SMART),IPR011993 (G3DSA:2.30.29.GENE3D),IPR000195 (PFAM),G3DSA:1.10.8.270 (GENE3D),IPR001849 (PFAM),PTHR22957 (PANTHER),PTHR22957:SF198 (PANTHER),IPR001849 (PROSITE_PROFILES),IPR000195 (PROSITE_PROFILES),IPR000195 (SUPERFAMILY),IPR000195 (SUPERFAMILY), SSF50729 (SUPERFAMILY)	tttttttttacaattacaatttattataaaagtttaatcactatctgagttatcgttattttcatggacaggtagagttttccttatagtgtccaatttattgagttcactggtcaccaattgagtgtaatgtaaccttttagctttaactttactcattctaaatggattgagtaaattaaatgagatgtgacaaagatgatcaacatcagttgtccggtatccaagtagacgaatgtattgattaatggttagtgaatcgttcatggtgagaatggttgatgaatgatactttaagaatgcgagagcaaatcggaatagcactttattaccttcgtataaaaagacatcccagatacgaaggtaaatgttactcggaacgttatcaacgaaacaggt…
contig_00157	418	---NA---									SIGNAL_PEPTIDE_C_REGION (PHOBIUS),NON_CYTOPLASMIC_DOMAIN (PHOBIUS),SIGNAL_PEPTIDE (PHOBIUS),SIGNAL_PEPTIDE_N_REGION (PHOBIUS),SIGNAL_PEPTIDE_H_REGION (PHOBIUS),SignalP-TM (SIGNALP_GRAM_POSITIVE), SignalP-noTM (SIGNALP_EUK)	tttttttttttattttaataataatagaaaaactttattgtacttttgttgattagctgttacatttgttgattagttaattgtttaccatatatctacatcatgacaggatttacaggcacataaaccatcaatacattgggtaccacaggcacaggtaaaggcttccagccaaccatcacaatcggtatcacttgaccatttgttacatgaaattgctgacccataggaagctgattctaattgttggatgttaatcagcacaattagggaaacaataacaatcaatgaaccctttttactgaacattttcaatttcgatgtgaatagaaaaactaattgatactttttttttccaacaatttaaatgattgaataaacttttcacattaaactgaa…
contig_00158	9054	e3 ubiquitin-protein ligase ubr5-like isoform x6	Camponotus floridanus	EFN72995	EFN72995			0	GO:0003674,GO:0003723,GO:0043167,GO:0032182, GO:0006464	EC:6.3.2.19	IPR013993 (SMART),IPR000569 (SMART),IPR002004 (SMART),IPR003126 (PFAM),IPR009091 (G3DSA:2.130.10.GENE3D),IPR000569 (PFAM),IPR002004 (G3DSA:1.10.1900.GENE3D),G3DSA:3.30.2160.10 (GENE3D),IPR024725 (PFAM),IPR002004 (PFAM),PTHR11254:SF77 (PANTHER),PTHR11254 (PANTHER),IPR003126 (PROSITE_PROFILES),IPR002004 (PROSITE_PROFILES),IPR015940 (PROSITE_PROFILES),IPR000569 (PROSITE_PROFILES),IPR002004 (SUPERFAM…	ttttttttttaaccttgattcacttacagttcactttctttaattcgtacaaaagaaaattagaaaaaaaaggaaattaattgttgattaacacgaattgaagaagtgtctttaagtttttttttactgaattatattgttttgtttacttttgcaattgctagcctatccatatcaaacgaaaccaaaatttttggtcttaattgccatcaaaagctttgagcgtaagacagctttggaggagtataaaggaagatataatcgcgatatacaagtatttgcggttggtaaatgctgatcatcggctggtcttattgttacactaggcatttgattaaaaccttcttcactggcaggtaaggccggacttccagtccagaagtcaactagatcttgttt…
contig_00159	2906	rho guanine nucleotide exchange factor 1	Pediculus humanus corporis	XP_002424961	XP_002424961			9.8e-60	GO:0007165,GO:0005575,GO:0005737,GO:0008150,GO:0003674,GO:0000902,GO:0030154,GO:0044281, GO:0034655		Coil (COILS),Coil (COILS),IPR001478 (SMART),IPR000219 (SMART),IPR001849 (SMART),IPR000219 (PFAM),IPR001478 (G3DSA:2.30.42.GENE3D),IPR011993 (G3DSA:2.30.29.GENE3D),IPR001478 (PFAM),IPR000219 (G3DSA:1.20.900.GENE3D),PTHR22825:SF10 (PANTHER),IPR015721 (PANTHER),IPR000219 (PROSITE_PROFILES),IPR001478 (PROSITE_PROFILES),IPR001849 (PROSITE_PROFILES),IPR001478 (SUPERFAMILY),SSF50729 (SUPERFAMILY), IPR00…	gtgtgttgtgtgtgtgtgtgtgtttatgtgtgtggagggaaaaagtaaaggcgcttaattaatgattaacaaaggacagagacaaagtgagagagtgagagagtgagagagaagagagagtgtttttttgtctttttctttttgcaaaatttagagtaagaagagagattaggcaaaaaaggcgaaagaaattaaggaattaatataaaagtcactattctttaacaatatcagaactgtcattgtcatcgtaatcatcatcatcatcatcatcatcttcattggagtcattgtttttgttatcattgtttccatcatgttgatcatcattctcaccatcttcttctttatcattatcaccatttccatcaatattatctctgtaattagcattttcaa…
contig_00160	1599	ribosomal rna methyltransferase nop2	Drosophila ananassae	XP_001958672	XP_001958672			0	GO:0005730,GO:0008168,GO:0003723,GO:0042254,GO:0034641, GO:0008150		Coil (COILS),Coil (COILS),IPR023267 (PRINTS),IPR023273 (PRINTS),IPR011023 (TIGRFAM),IPR011989 (G3DSA:1.25.10.GENE3D),IPR001678 (PFAM),IPR029063 (G3DSA:3.40.50.GENE3D),PTHR22807:SF30 (PANTHER),PTHR22807 (PANTHER),IPR018314 (PROSITE_PATTERNS),SIGNAL_PEPTIDE (PHOBIUS),SIGNAL_PEPTIDE_N_REGION (PHOBIUS),NON_CYTOPLASMIC_DOMAIN (PHOBIUS),SIGNAL_PEPTIDE_H_REGION (PHOBIUS),SIGNAL_PEPTIDE_C_REGION (PHOBIUS…	tcttcaccctcatcctcatcctcattctcatcttcattttcatcttcatcttcatcatcatcatcatcgtcattatcatcatctgaatcttcttcatcttggtcttcgccatcttcatttttattctttttctttttctcttgtttttcttttgtttgctgaattggaatggaatttgaaaactttttcaatttcgccacaaaaaaaccatcagtattatgtgcatgaggataaaatcgtcttgtcaatgaaagtgtcggatgaaatctcctttgtctgaaccttgtgaaaccctcgcgaccaaaattaattccagttggacataatttaacgttacgttttctaatagcataatcaactacccattcattttcttcaaccaatacagaacaagttgaa…
contig_00161	3536	integrin alpha-ps2-like	Daphnia pulex	EFX79732	EFX79732			0	GO:0007155,GO:0043234, GO:0005886		IPR000413 (PRINTS),IPR013519 (SMART),G3DSA:2.60.40.1460 (GENE3D),IPR013517 (PFAM),G3DSA:2.60.40.1510 (GENE3D),IPR013649 (PFAM),G3DSA:2.60.40.1530 (GENE3D),G3DSA:1.20.5.930 (GENE3D),G3DSA:2.130.10.130 (GENE3D),PTHR23220:SF11 (PANTHER),PTHR23220 (PANTHER),IPR018184 (PROSITE_PATTERNS),NON_CYTOPLASMIC_DOMAIN (PHOBIUS),TRANSMEMBRANE (PHOBIUS),CYTOPLASMIC_DOMAIN (PHOBIUS),IPR013519 (PROSITE_PROFILES),I…	ttaataatttaaaagttttaattctttgtttcttcgattcattaattctcatgaataagatcagagaaagagaaaatatcatctctgcttattttggtttttctttttctctctcaatttctctcatgtggattaagatactttggtgggctttttggcactttgatcatcagaatgaaagagtgagaaagagagggaggccggggaggcagttgaaataattgtaactgtgttaaattaacctgattagttggtgatctttaaacaaagtaggaaagcaaattaacagacgaagacaacattggtggtggtgaaaatgatgttgttgttgatgacttggaaatttagatgtgagtctttttttgaaatcgaagcagaatataaatggcaagggatggg…
contig_00162	439	---NA---									no IPS match	ctgacggcaagtttacattggaagctaacgaagtaattaatcgggttaatatgagataatcaacataattaaattgtaactcatctgatggagacaatcaactaaactgatgcataactgactgactactaattagcaatacgaatacctaattggtcagtttggtcaatttttttttcttctttgtcttaatttgatttcaatgttaaactttacgactgattaataattaacaatattgatcatatgttttgttaaagcttcgtttatttttaatcgtttgttttttgtttagtgttagaattgatcgtcgctgataattagtcaaccgagtgataagtgtttatgtttatcgtgttttctgtgtgatcgttgatttaatttgtaatttattttctt…
contig_00163	738	mesencephalic astrocyte-derived neurotrophic factor homolog	Stegodyphus mimosarum	KFM69038	KFM69038			1.7e-46	GO:0042592,GO:0030154,GO:0048856,GO:0043167, GO:0005576		IPR019345 (PFAM),PTHR12990 (PANTHER), SSF68906 (SUPERFAMILY)	attttatttcactttacaattagaattagtcgattcttaggaagacaattatctaataagagaaaaaaagtgagacaattgtgtttaactttcgtgattgctttgaaatttggaataaattacaattattaatataaaatttgattttatataattatcagtgtatataatattaattagatttaattgctatcatcataattcttgtttggtatattttggtttaagttgttccacccgtttaatgaattcagctttttctatgcagccctcacaaacttcatcccaatcgttaagtattttctttaaatctcgaactcgaagtttcttcaggtcaacgttatttaaatcgatcaccttttcgtatcgaagttcacaaatttgagaatcctttttgtg…
contig_00164	1658	hypothetical protein X975_18490, partial	Stegodyphus mimosarum	KFM79049	KFM79049			1.9e-10			no IPS match	ctaaaatgaaaaacaaagaatttgagttgattagaaattaattttccaatcgactgtttgattaaccagtttaattacttttaatttattttgattattttgtaaaatgtctaatatttggggttctgttgatcacctggctgaggagaaattaaaattcgataatcatttcgaacccagtgaatcatttgaaccaatgaatgatagagatgaatatctgaataaattggagtctagattaaaaaagattaaaggaagtgatcgtgaaccttcaaccaaagagattctgaaatgtttaaattctgccaaggaagattttttatccaatttccattcaaatgaatgtagtacattggataatcaagaattggttaatcctgttaattcacatggtcttaa…
contig_00165	2972	tetratricopeptide repeat protein 38-like	Stegodyphus mimosarum	KFM77842	KFM77842			5e-112	GO:0003674		IPR011990 (G3DSA:1.25.40.GENE3D),PTHR16263:SF4 (PANTHER),PTHR16263 (PANTHER), SSF48452 (SUPERFAMILY)	cagcaattaagaaacgatggtcacaattaaaacaaaaaaaagacgaaagttaatcaacagcaattaagaaacgatggtcacaattaaaacaaaaaaaagacgaaagttaatcaaatataaaaaaaactttagattctgattaaatcgttgatttaactttgattatgatttagtttgattgagttgatcatagtgagggagctaaatgatgaagacttgattatcattattgttggaactgaattaatcaggttgattaactatgaagtaaataagtgaattatcattgtgaaagttaatgaataatgtttaaggggttggtaagttaattgtcgctagttaattgttgatataaattgtttggtcaaaattaagctcattgatcaattggtaagttca…
contig_00166	1564	ribosome biogenesis protein nsa2 homolog	Crassostrea gigas	EKC39103	EKC39103			4.7e-127			IPR022309 (PFAM),PTHR12642 (PANTHER), PTHR12642:SF0 (PANTHER)	ctgagatccatttaaacgtgggttcggtttctacccgaaaatattgttttgattaatttgattgattttaagttgattaattgttttgtgtcttaatttcaattgttgtttttttgatagaatagtgtttcgtgcttcttgtggtaccaaacatgccacaaaataatcacattgagcttcataggaagcgatatggtcgacgtctggattatgctgagcgaaagcgtaaaaaggaggcccgatctcatcgtgatattgcccataaagcgagaactttgaggaaattgaaggccaagatgttcaacagggaaagatttaaggaaaagattcaaatgaagaagactcaaaggatgcacgagatgaaaaaatcaaagaaaaagactgaagaagaggttaaag…
contig_00167	2785	ring finger protein 145	Ixodes scapularis	XP_002413821	XP_002413821			4.1e-142	GO:0043167, GO:0003674		IPR001841 (SMART),IPR001841 (PFAM),IPR025754 (PFAM),IPR013083 (G3DSA:3.30.40.GENE3D),PTHR12477:SF73 (PANTHER),PTHR12477 (PANTHER),CYTOPLASMIC_DOMAIN (PHOBIUS),TRANSMEMBRANE (PHOBIUS),TRANSMEMBRANE (PHOBIUS),TRANSMEMBRANE (PHOBIUS),NON_CYTOPLASMIC_DOMAIN (PHOBIUS),NON_CYTOPLASMIC_DOMAIN (PHOBIUS),NON_CYTOPLASMIC_DOMAIN (PHOBIUS),CYTOPLASMIC_DOMAIN (PHOBIUS),TRANSMEMBRANE (PHOBIUS),TRANSMEMBRANE (P…	tttttttttttttaatatgaatgattgatcagtaatcaacgatttaattgaaaacaataattgtacaagttaatttaattcctctgattgggatgatgacatttcgtttctgttatttacaattgagctttttaattggaagctttttctttagttgattcaatttggttttatttttctcagagagatttgattgtttgtcaaatttgctacaacgcaatttgttaattataacaataatatcgtttaatttgtgtgtattttgattgtatgaatgtgaatatgagttgagtgattttaaatagttggagttcatttacatgttagattatctagcaattaaattttcttttcgatgaaatcatcattttggtaattcctttttctttctctcttttt…
contig_00168	1293	niemann-pick type c1 domain-containing	Stegodyphus mimosarum	KFM60760	KFM60760			1.5e-37			PTHR10796 (PANTHER),SIGNAL_PEPTIDE_N_REGION (PHOBIUS),SIGNAL_PEPTIDE (PHOBIUS),NON_CYTOPLASMIC_DOMAIN (PHOBIUS),SIGNAL_PEPTIDE_H_REGION (PHOBIUS),SIGNAL_PEPTIDE_C_REGION (PHOBIUS), SignalP-noTM (SIGNALP_EUK)	cggagaaagtgagaggaaaaaaaagttacaattaacaatgaaaagagtgtgtgaaattaattgagaaatgaaaatgttaagttgaattagtagttttgagagtaaaattgtttttgtttattgttatctgagacaaaattaattgtttaacgaaattgttagattgttttatccaatgttttaaccacaagatgatggacagtgttcacaagggcaagcaggttgaccattaaccgattcagagcaagatgaagcggacaatttggttacctggaagttttcatcgtaaagtttatgggtatcacttgaatcgaggacaaaatcaatttgataaggagaatgaccaagatgaccataatctgagccaagatatttaagtaatcgttcaggattacattt…
contig_00169	2982	ribosome biogenesis regulatory protein homolog	Branchiostoma floridae	XP_002595723	XP_002595723			5.1e-53	GO:0042254, GO:0005634		IPR007023 (PFAM), IPR007023 (PANTHER)	gttgaagtaaattattgattaactctttatggattattatccattttgattgattgtgattctctttgacgcaagaaaatcaaatgttaatcataattaattatgtgagaagttcaccctcattgaaatcttgctcgacaatcagatcaatacgcggaaaaaacaaccgaggagacaaatttgaaatacatgattgtgatgaatgatcaggttctcattgattggtgagtaggtgaattccaattggtttaatttaatttactttaatatacatataacacaatctaattgatttggtaatcagggaaaggtgaaaaaagtttcagctttgaaatgattgtaaatccaatttgattaaatcaattgatacattggaaaatcaaataaatggacaaatag…
contig_00170	3584	ring finger and ccch-type zinc finger domain-containing protein 2	Tribolium castaneum	EFA08769	EFA08769			2.3e-119	GO:0005575,GO:0003723,GO:0005623,GO:0003677,GO:0043226,GO:0005737, GO:0043167		Coil (COILS),PTHR13139 (PANTHER), PTHR13139:SF3 (PANTHER)	ttattatttgccggtagcaatttgtaacatttatttgattgttaatttaacatcgtaacatcggcgtttaattgtttggctgttaatcgtttttaattgaagacacagaaaataaaattaagaagcaattaattgactaaacagtgatcagaattttatcaataattgatttgggattttgctttttttttgtttgtttgtttcatcttcgtcattaatatccaggcaatttgtcagaataaaaaaaattaaaagttcttttagtttgagtttgatagttgatactaattgttggttgatttgttgttgttgttgttgttgctgatgattatgatgatgatgagcatggaaacaaagacaattgattaaaatcatgcaactacaattatcggtaattga…
contig_00171	973	upf0609 protein c4orf27 homolog	Xenopus (Silurana) tropicalis	XP_002933368	XP_002933368			2.8e-50			IPR019361 (PFAM),PTHR13386:SF1 (PANTHER), IPR019361 (PANTHER)	taattttctgagattttgatcagattcaggtaaaggtcgataaccaacatctttttcaaatggaacaacaattccagctccatgaaagcttttggtgacaatttttttctttcttcttttcaactcatcgttagttagactaatattattcttctcagcgaaacttttgattttaccaatgagcttttcggatgcgatctttttatcacttctttttctgaccaaatcctcacaatgagccaataggcctgagaaaagattatcaccaagaggattaatggaacatgatttatctggatcattagaaacaaccattgaaggcatttcagagggtgaatctctgaaataaccaatgtgaaaattagactttggatcacgtagaaccgtttgaagctcagg…
contig_00172	3776	protein spinster homolog 1-like	Stegodyphus mimosarum	KFM79616	KFM79616			8e-134	GO:0055085, GO:0005575		IPR011701 (PFAM),G3DSA:1.20.1250.20 (GENE3D),G3DSA:1.20.1250.20 (GENE3D),PTHR24001:SF10 (PANTHER),PTHR24001 (PANTHER),TRANSMEMBRANE (PHOBIUS),TRANSMEMBRANE (PHOBIUS),TRANSMEMBRANE (PHOBIUS),NON_CYTOPLASMIC_DOMAIN (PHOBIUS),TRANSMEMBRANE (PHOBIUS),NON_CYTOPLASMIC_DOMAIN (PHOBIUS),NON_CYTOPLASMIC_DOMAIN (PHOBIUS),NON_CYTOPLASMIC_DOMAIN (PHOBIUS),TRANSMEMBRANE (PHOBIUS),NON_CYTOPLASMIC_DOMAIN (PHOBI…	caatcagttttaattgtcacaatttagattttgaaagaaaattaattttaccgcttctacgcttagagcgacatctattggtcgattaggtgaaaaaaacatcagatgaaatttttttgattgtttattaatcattttgatcattagttatgattttatttactttgagattcaattagtggtgaaaattattgggtaatcgatttttctatgatgattactggtttaagtagatcatcttagattgattaagatttacgatgtgttgtcatcttttgattaatctctcaagttttgagagatagtataaagtcagtgtatttactgttaacattgaattttttattctattattattttttttttcttcaattgttttgattaactaattaatcctca…
contig_00173	1750	probable pyruvate dehydrogenase e1 component subunit mitochondrial	Cerapachys biroi	EZA59159	EZA59159			0	GO:0016491,GO:0043226,GO:0005622,GO:0005975,GO:0006091,GO:0009056,GO:0008150,GO:0009058,GO:0006520,GO:0043234, GO:0005737	EC:1.2.4.1	IPR029061 (G3DSA:3.40.50.GENE3D),IPR001017 (PFAM),IPR017597 (TIGRFAM),PTHR11516:SF25 (PANTHER),PTHR11516 (PANTHER), IPR029061 (SUPERFAMILY)	atattggatagaaaaatgattgattatgatgttaatccagatgaatggagttaatttaattttcattttccatttagttaaccataatatctgtagattaattatttcctcttgtttcttgtttttcttaattatatcatcattgccataagaagaaacaaccaagatcaacaagtaaaaacattcaatcaaagtgatgatttaaaattgtttaaaacagctacaaattaaagtgtaataattgttgatctaaaaaaaattagaattacaattttaaattgtgtctatcctttggtaaacctcaaaggtaaactttacaatttatttataacgttaaaatattcaaccagccaaaagaggaaaagaagagtttaaattgtttttgtttcttgttgttgt…
contig_00174	1319	nuclear rna export factor 1	Tribolium castaneum	XP_968226	XP_968226			3.3e-39	GO:0006810,GO:0005634, GO:0003674		IPR005637 (SMART),G3DSA:1.10.8.10 (GENE3D),IPR005637 (PFAM),G3DSA:3.10.450.50 (GENE3D),IPR002075 (PFAM),PTHR10662:SF22 (PANTHER),PTHR10662 (PANTHER),IPR005637 (PROSITE_PROFILES),IPR018222 (PROSITE_PROFILES),SSF54427 (SUPERFAMILY), IPR009060 (SUPERFAMILY)	tttttttttttttttttttttttttttttttttttttttgtagttgaatttagattttattgattttctaactgaatagtatacacctgatgaaaagtatcagtgtctgaatgggcgatggctgttcaaaagatttacacatttttaagatttcacaaaaaaattggtttataaagtttgtcattaatatttacatgaaggttttgaaaggataagacaaagaatcaaaagaagattaatttgtaattaccgttaacaatttatcagaaaaaagagttgagatacaaaaaaaaaaggttaaggttattgatagataatctcattgagtgtgaattattaatattatcattgttgaaaagctgcttctggtattgctccttgtttgtttaattgggtgaa…
contig_00175	1434	cytochrome c oxidase subunit iii	Panonychus ulmi	YP_002808553	YP_002808553			3.3e-61	GO:0006091,GO:0005575,GO:0005739,GO:0022857,GO:0016491,GO:0044281,GO:0034641,GO:0006810,GO:0005622, GO:0043234	EC:1.9.3.1	TRANSMEMBRANE (PHOBIUS),NON_CYTOPLASMIC_DOMAIN (PHOBIUS),CYTOPLASMIC_DOMAIN (PHOBIUS),TRANSMEMBRANE (PHOBIUS),NON_CYTOPLASMIC_DOMAIN (PHOBIUS),TMhelix (TMHMM), TMhelix (TMHMM)	ttttttataatttttattataaacatttatttttttatttttatttctttatttaaaaaaattagaatattaaaatattttttaaaaaaatattttttgtttatttttataaatattattaaagattttttttttgttatgatattctcatttattctattaataaattttttaagattaaatttttttagttttaatataactagtcaaattagaataaatttatatataattatgattttatgattacctatcttattaatttcattaacaaaaataaacaatagttttttaattcatattttaccattaggaacaagaaacttacttattccaataataatcctaattgaattattaagatttttaattcgtcctctaactttaattttacgttta…
contig_00176	3644	cytochrome c oxidase subunit ii	Panonychus ulmi	YP_002808556	YP_002808556			1.8e-74	GO:0006091,GO:0005739,GO:0043167,GO:0005575,GO:0022857,GO:0016491,GO:0044281,GO:0034641,GO:0006810,GO:0005622, GO:0043234	EC:1.9.3.1	CYTOPLASMIC_DOMAIN (PHOBIUS),TRANSMEMBRANE (PHOBIUS),TRANSMEMBRANE (PHOBIUS),NON_CYTOPLASMIC_DOMAIN (PHOBIUS),NON_CYTOPLASMIC_DOMAIN (PHOBIUS),TMhelix (TMHMM), TMhelix (TMHMM)	attgttcaaaataattctaattcatttctttctgaatacaaaattttaataatattataataaaaaacatagatatatttaattcttctattacaaatttaattattattttaagaatatttttaatagtttttataatatattttattaaaaacaaaaattctataaattttatgaatgaaagaaatgaattagaattattttgaacaatcattccttctttagtcattctaattatttctttcccttctatatatttactatattgttacgaagaaaataagtttagatgtatagatataaaaatttttggtaatcagtgatattgaacctatgaatatcctagaaaatttattatagaaagatatattaaaaaaagaaattttattcgattagtta…
contig_00177	311	intradiol dioxygenase-like partial	Tetranychus evansi	AFY99037	AFY99037			1.9e-11	GO:0043167,GO:0008150, GO:0016491	EC:1.13.11	no IPS match	atttcaatcaatgaaatcaatcagtttaatgctaattaattaacctttattaacagtaaatatgataacaattattataattttgataaaattcaaagtattaataataagaatcaacaattaatcagatctctgactaggattttctttgtttatttccttttcgattaaattaaatactattaatattcttgtggcagtagattaaagttcccgattgccatcaccgtttggatttaattgatcttgaacagttcgagttggttcgatacccaatgttattgaagctctgattcctctggaaaagtcac
contig_00178	1290	cysteine proteinase- isoform a	Stegodyphus mimosarum	KFM62807	KFM62807			7.4e-161	GO:0005764,GO:0005737,GO:0030154,GO:0008219,GO:0048856,GO:0008233,GO:0005198,GO:0005575,GO:0009056, GO:0008150	EC:3.4.22	IPR000668 (PRINTS),IPR000668 (SMART),IPR013201 (SMART),G3DSA:3.90.70.10 (GENE3D),IPR000668 (PFAM),IPR013201 (PFAM),IPR013128 (PANTHER),PTHR12411:SF57 (PANTHER),IPR025661 (PROSITE_PATTERNS),IPR000169 (PROSITE_PATTERNS),IPR025660 (PROSITE_PATTERNS),SIGNAL_PEPTIDE_N_REGION (PHOBIUS),SIGNAL_PEPTIDE_C_REGION (PHOBIUS),SIGNAL_PEPTIDE_H_REGION (PHOBIUS),NON_CYTOPLASMIC_DOMAIN (PHOBIUS),SIGNAL_PEPTIDE (P…	aaagaaaaaaaaaaatatattcttttcgattgagtatgattaatatatgaatatttgttgaaaatctgattgttattaattagaccaacgggtaactggcagatgaagcaattccacattgattcttcttgtttcgagccattttaatgtaacccttttcgccccatttttcggaccaactgtttttaacgatccaatagtcgtttccttcagcatcggttccatacccaacagcgagaacaccatgatcaagatcctctgagctacactctttttcatcataaactccatgggaatagaattggaaagattcatgactagcatcgatagcaacggaaactggaccaacggtagcaatggcctccattaatttggtttcatttccagcatcaatgtcaa…
contig_00179	4974	ddb1- and cul4-associated factor 17 isoform 1	Zootermopsis nevadensis	KDR20382	KDR20382			4.3e-32			PTHR14815:SF1 (PANTHER),PTHR14815 (PANTHER),CYTOPLASMIC_DOMAIN (PHOBIUS),TRANSMEMBRANE (PHOBIUS), NON_CYTOPLASMIC_DOMAIN (PHOBIUS)	gagaacaaaagttcgtgaaaatagacaatcaagtctatttatcgagaaagaatcaaaattaccaatggtaaccaaataagagaattgaaaattaatcagttaactaattgaatcgatttaatcataagactttctcataactttcttgactttggtgatcaaagattaagttagaatcaagttaattgtgtctaattcctcgagataataatcttaattccagtgactctttgaataagtttttccattgaattttgtttacaaattttcaacgaatgtaaatctcagtttcttttaatttagtgaccatattggcgattgacattcggtcagaattgaatcacaagattaatgtgacaatttgttaaatcaactgggcgatgtatcaaaattcagtaa…
contig_00180	4141	serrate rna effector molecule homolog	Harpegnathos saltator	EFN75583	EFN75583			5.9e-137			Coil (COILS),IPR021933 (PFAM),IPR007042 (PFAM),PTHR13165 (PANTHER),PTHR13165:SF0 (PANTHER), SSF54928 (SUPERFAMILY)	ggcggttggtcttttcttcttattctaagacatcatggtgaatattttccctccataattaactcactgagtacatgataacttgtaattgaaagtgagattggcctaaggagggagaaagaaaataaaatcaatgttagtttatgatcaactaattggttagcgatgatatcagttagatagagacagaaaggaatttgtctacacgtcttgagagagtagtttgggtcaatggtcaaactgtgagaaaaaaaaacgatgttgaccaacgtaattgaaaaagaaacaaataagtaaacgggcttgagaatataagaaggaggagagaaagagatagccaattgtatcaatgggggttaaagggggttacgttgtatacgatgaccaacagcagttgag…
contig_00181	2047	cholinesterase	Panonychus citri	AFI99934	AFI99934			1.3e-44			IPR029058 (G3DSA:3.40.50.GENE3D),IPR002018 (PFAM),PTHR11559 (PANTHER),PTHR11559:SF154 (PANTHER),SIGNAL_PEPTIDE (PHOBIUS),SIGNAL_PEPTIDE_H_REGION (PHOBIUS),NON_CYTOPLASMIC_DOMAIN (PHOBIUS),SIGNAL_PEPTIDE_C_REGION (PHOBIUS),SIGNAL_PEPTIDE_N_REGION (PHOBIUS),SignalP-noTM (SIGNALP_EUK), IPR029058 (SUPERFAMILY)	ttttttttgtttcttttaattaatattaaccctgaatttgtattcatcttctagatcaaatttgacaattttctgaattgtttcaactgtaaccatatcctgatgaaggtgatttgattggtgaactattggctggccaaatgaatggtttccaagatttacaatcaaagtatcgatcacttttccttaatggtctgtacgattttttaatatctaaatcgtattcgaaaggtacaactcgtccagtcgatagaggtaatattgatggccatggtatctcctcggttttaacaaaatcagaaactaatctgatcaattcattggacatccatttatcttgatcacttgaaattgaatcaacgaacggtttccccatgattaaccaataatcgaggccag…
contig_00182	1451	hypothetical protein X975_08449, partial	Stegodyphus mimosarum	KFM81479	KFM81479			1.2e-32			NON_CYTOPLASMIC_DOMAIN (PHOBIUS),CYTOPLASMIC_DOMAIN (PHOBIUS),TRANSMEMBRANE (PHOBIUS), TMhelix (TMHMM)	tttttttttttttttaattcatttggttaatttaatgatacatttgattagttaatttccaatagactgttaattgtgattgtgattgtaaaaaaaagaagaggaaaaccaattagctcttgaggaacattggattatatgtaagaattgaatttcttgttggtgaaattgttcaaattgttccaataaaaagattaaccataaattatgattatcgtaatttacttggcagtttaagaatagaattagaatacggagaacaacaattagaattattgtctattaattggattaaaaaatgatgacaatagagaacaaataatcgccaggaaaagtgaagagaccaatgtgacagccgatgaacaggcgattccactgtgggagaacttgaatttaatt…
contig_00183	286	---NA---									no IPS match	atgcgaataaaaatttaatgaaaaaaaaagtgattacgttaaaagtgaaacattgtaacagctgatcaacaagtgagattaaaaaagttatcacttgaagctacttgaaattagtaatatcatttgaagtaaatgattaagcaaatcaataatttagatttatttgattctttttaacaacaatcaacactattaactattaaaataattatgtaggtttaagaaaatctgttcgtttgtccaagttaagtgcgacaagggcctcctttggattagctccatcgtc
contig_00184	2494	rna-dependent rna polymerase	Drosophila melanogaster birnavirus SW-29a	ACU32792	ACU32792			1.8e-165	GO:0016779,GO:0044403,GO:0044281,GO:0034641,GO:0005622, GO:0043234	EC:2.7.7.48	G3DSA:3.90.1730.10 (GENE3D),IPR007100 (PFAM),IPR007098 (PROSITE_PROFILES), SSF56672 (SUPERFAMILY)	tatattctttgcgtatgttctgagtaggtctggtgatgatatatcggggatctgcctcctatctctatcttgcctgtagatctcaagtatgtgttgtaggtcttgtttgaaagatgagaacctgtttggagcttttgatgtctggccccttggtctaaacgcattcccaaccttcttcctaagatgtacaggggttgggttcttggcgagcttattggctgttttgacatctgctgtcatctggttaatcaagtctaggcttagcatgaagcccctatctagactcactgatgatgacaggttcgagaacagctctgacaaggatggtgctaaatcatcatattccaggaatttatctgggtctaatgatgtcgttatgccattctcgtcaaagaaggc…
contig_00185	2494	rna-dependent rna polymerase	Drosophila melanogaster birnavirus SW-29a	ACU32792	ACU32792			2e-165	GO:0044403,GO:0016779,GO:0044281,GO:0034641,GO:0005622, GO:0043234	EC:2.7.7.48	IPR007100 (PFAM),G3DSA:3.90.1730.10 (GENE3D),IPR007098 (PROSITE_PROFILES), SSF56672 (SUPERFAMILY)	tatattctttgcgtatgttctgaggaggtctggtgatgatatatccgggatctgcctcctatccctatcttgcctgtagatctcaagtatgtgttgtaggtcctgtttaaaagatgagaacctgtttggagcttttgatgtctggccccttggtctaaacgcattcccaaccctcttcctaagatgtacaggggttgggttcttggcaagcttattggctgttttaacatctgctgtcatctggttgatcaggtctaagctgagcataaatcctctgtccagactcactgatgatgacaggtttgaaaacagctctgacagggatggtgctaaatcatcatactccaggaatttatctgggtctaatgatgttgttatgccattctcgtcaaagaaggc…
contig_00186	694	60s ribosomal protein l36a	Argas monolakensis	ABI52748	ABI52748			8.9e-56	GO:0005840,GO:0003735,GO:0006412, GO:0042254		IPR000552 (G3DSA:3.10.450.GENE3D),IPR000552 (PFAM),IPR000552 (PANTHER),PTHR10369:SF3 (PANTHER),IPR000552 (PROSITE_PATTERNS),IPR000552 (HAMAP), IPR011332 (SUPERFAMILY)	atttgattgttgattttgttcaaagattcagtctaaactgagccattgggttacaaaaggttttaataacaggattatcacgactagcaattggatagaatgatgatcaattggagatcatgattgttggaaagaaatagagattaacgcgaaatagacattaactttcataagaaccaaggttaacttttgaagtgattaaacatttattaagttaaatgttaaggtgtaattaaattcacaggattaaggttagaattggatcatttgtccctttctcctcttttcaccaccaatttcgaaatgtttacatcgcttgattggaacttgattcctgtatttacaatcaccacattccatcctcaaaacgatcttcttggttgtcttagccttctttcg…
contig_00187	409	---NA---									CYTOPLASMIC_DOMAIN (PHOBIUS),TRANSMEMBRANE (PHOBIUS),NON_CYTOPLASMIC_DOMAIN (PHOBIUS), TMhelix (TMHMM)	ttccagtaacaatgataataattatatatttactttttacataataatattaattatattgtttgattgtggcaatttaatctgaatcattaattgtttattattattaggtttaaatgttcggctttctttctggtaattaattgttgatcattttgttaatttacttgtatcactatgaacattgattcggtgagtctgagtaatgaatgaattaactttaacttgtaaattaaatttgattatatttaaactaatacaatgtttacacaattattgattttcgtttaactgttacatatacgaattggtttttctttctcaattaatttaattattagaggaaaaacagtttagcaaaggtgtgacgaaactgctcggacattgtacagtagagga…
contig_00188	1688	---NA---									no IPS match	ttccccgcattttagttaaacaattcaaaggaaaaaagttaatttggtttttgtttaacaagacgaatttaatttaaatttaaatttaagtttatcaactggttaattctatttaattgattccaatctaattttgatatcactggaactgtgattcgattgactcagttatctaatttctcttggttattgttgtcattttatggttaagataatcatatgattctgataaaatgttacaaggaaaatgaacaaaatcgatttaaatttatgtaacaataatattagaatagaaaaacttgaacatagaatttgaaaactcgattaaagatgatgaagataaaagggataagaataaaaatataatagaattgatgaggaaagttgatgaaggaagaa…
contig_00189	443	tetur11g05070 length:177 (neuropeptide ) (neuropeptide precursor)	Tetranychus urticae			tetur11g05070	tetur11g05070	1.9e-20			SIGNAL_PEPTIDE (PHOBIUS),SIGNAL_PEPTIDE_N_REGION (PHOBIUS),SIGNAL_PEPTIDE_C_REGION (PHOBIUS),NON_CYTOPLASMIC_DOMAIN (PHOBIUS),SIGNAL_PEPTIDE_H_REGION (PHOBIUS),SignalP-TM (SIGNALP_EUK), TMhelix (TMHMM)	catcatcatcatcgtaacaacattgaatcaacaacagcaacaacatttaccaaagttaatactagttattcctctattagattttgactttgatttttgttttaattagtttaaaattattgtctcatcataatttaagttgaaaaggcaactaatcatattaaaattgattacaattaacaacacagtttgttggttaacatgatgatgccaaatcgattgacaaacttaccaaccagcagcatgatccttttctggataacaattatctcaatcattgttcaagcatcactgttgcctcttgccgatgacgaaaccgacaaaaggacgagtcacaatataatgagatttggtaaacgggaggaatcaaattcagcaccgggtagctcatttgagatg…
contig_00190	838	nuclear transcription factor y subunit alpha-like isoform x3	Daphnia pulex	EFX69837	EFX69837			9.2e-32	GO:0034641,GO:0009058,GO:0001071,GO:0003677,GO:0005634, GO:0043234		SIGNAL_PEPTIDE_N_REGION (PHOBIUS),NON_CYTOPLASMIC_DOMAIN (PHOBIUS),SIGNAL_PEPTIDE_H_REGION (PHOBIUS),SIGNAL_PEPTIDE (PHOBIUS),SIGNAL_PEPTIDE_C_REGION (PHOBIUS),SignalP-TM (SIGNALP_GRAM_POSITIVE), SignalP-noTM (SIGNALP_GRAM_NEGATIVE)	tttttttttttttcattcattaaattagtgatgttttattgagaaaaaagagaaacaaaggtagagaagttgttttcttctctaattgtatatttccaaatggagtaaaaaataagatatgagtaagagagagagagagaggcgaaaaaagattaggttaaacacagatcttaggtgtggaaaaagacatagagatagaggtagagagagagagagagaagcaaaaatataatatgtgaatttatatatatgtatactatttataaataattagttaaactttgttgttaccaccttgtttaaatcttccaccttcacctctaactcgattcatggcatgtttgtgtcttgattcatgaagatattttcttcgggtcgcaggtattttaccttcagctt…
contig_00191	3488	gamma-2- partial	Stegodyphus mimosarum	KFM74050	KFM74050			1.8e-19	GO:0003674		IPR001478 (SMART),IPR001478 (G3DSA:2.30.42.GENE3D),IPR001478 (PFAM),PTHR10554:SF1 (PANTHER),IPR015482 (PANTHER),IPR001478 (PROSITE_PROFILES), IPR001478 (SUPERFAMILY)	caccaccaatggatataattgaaaatacaaagacaagggaagaaaatataacaagaaaatgaagaggaaaaaaaaacaattatttgggtaattagttgattgatttggtttttgaatggtgatggcaaagtaaattcttgaaacgattgacaatcttaattgttaatcaggtttgattagctgaaaatgtcaattatctcaatagacaattgataattaccagagaaagtcaattttcttgaataatgattagttatatgtaataataattaaaattgattgttgacttgaggtgaaaaggaataggaaaacaattaacaaataaatgattgatcaactgaaataactttggccgttaaaaatgcatggatacaataaagtaaatgttgaagttgattt…
contig_00192	4631	mps one binder kinase activator-like 3	Stegodyphus mimosarum	KFM65304	KFM65304			3.3e-114	GO:0016301, GO:0008150		Coil (COILS),Coil (COILS),IPR008491 (PFAM), IPR008491 (PANTHER)	ttttttttttcgatagacttttcgttggtttattgttaatcaatgaaccgatagaagtttattttattcgataacgtcgaaaatcccaaaaaaaaactctgaaaatgtacgaatttttctctttcaccaattacgaacgatgaaacgtatgaataattgacgctctctgatattggctgtaaaaaaaaaactgcgacaagatcacttatcattggagattaatcatcttgacagttctcaacgggaaaatctagtgcaacttgtgattgacgagaattattattaattaataagataataaattgtcgagctttttaatcaaataaactctgtttagaaattaacaaaatcccaagtaataatcattttgaatattgcagttcaccaattcacaaggaa…
contig_00193	2474	chromobox protein homolog 3-like	Takifugu rubripes	XP_003961129	XP_003961129			1.3e-10			IPR000953 (SMART),G3DSA:2.40.50.40 (GENE3D),IPR023780 (PFAM),G3DSA:2.40.50.40 (GENE3D),PTHR22812 (PANTHER),IPR023779 (PROSITE_PATTERNS),IPR000953 (PROSITE_PROFILES),IPR016197 (SUPERFAMILY), IPR016197 (SUPERFAMILY)	cttatcaaagtgatcatttttttttactttaattttctatcaatttcgtagacgaaatttcataaaaaaataagtatttcggttgaaggagttaaaagggatacaataagtgtaatattttccttcatttttttttcattctcgttccatgaagacggaaaagtgaaattaagtttttgtaatggacaaagatcggtaattaacgattaagataattgtttcaaagatgaggtaagacaaaggagtaaaatttacacataaaatagactagtaattggaagacattgcaaatcaagttgatttaaaggagaaaaataaggattttgatcctaaaattgtgattctggttttcagatgattgatgattaaattgaaaaaaaaaacagaacaaaatttaca…
contig_00194	4294	agrin isoform x2	Stegodyphus mimosarum	KFM77888	KFM77888			2.4e-50	GO:0005578,GO:0008150,GO:0003674,GO:0005623,GO:0061024,GO:0006464,GO:0043167,GO:0007267,GO:0022607,GO:0048856,GO:0040007,GO:0009058,GO:0007165,GO:0044281, GO:0034655		IPR001791 (SMART),IPR000742 (SMART),IPR001881 (SMART),IPR002350 (SMART),G3DSA:2.10.25.10 (GENE3D),IPR002350 (PFAM),IPR013320 (G3DSA:2.60.120.GENE3D),G3DSA:3.30.60.30 (GENE3D),IPR001791 (PFAM),IPR013320 (G3DSA:2.60.120.GENE3D),PTHR10574 (PANTHER),IPR013032 (PROSITE_PATTERNS),IPR001791 (PROSITE_PROFILES),IPR000742 (PROSITE_PROFILES),IPR002350 (PROSITE_PROFILES),IPR001791 (PROSITE_PROFILES),SSF10089…	gctgttgactagaaaagtttttgattagttgatcaaattaaacaatttaagatttaattacattttaattgtttcgcatcatgaatataaatcaattgccagatgattgtcttctaattgtctttgagttattaccaactttggatcaattaatcaactgtattaaagtttgttcaagatggggacatttaattaaactacaattaaaaaagatcaaatatttaacagaatcaagtaaaaggactaaattgtcaatcagtttgaccaattaccaaactataaatggctttagtttgggtcaacttttacctaatctccaaattatacaatttccttctgatgaggaatttgattaccatgaattggattgtttgtcaacaagaaaaccattgagaggag…
contig_00195	4374	neuroendocrine convertase 2	Dermacentor variabilis	ACD63025	ACD63025			0	GO:0008233,GO:0004871,GO:0003674,GO:0050877,GO:0008150,GO:0005575, GO:0007165	EC:3.4.21	IPR015500 (PRINTS),IPR000209 (PFAM),IPR000209 (G3DSA:3.40.50.GENE3D),IPR008979 (G3DSA:2.60.120.GENE3D),IPR002884 (PFAM),PTHR10795:SF11 (PANTHER),IPR015500 (PANTHER),IPR023827 (PROSITE_PATTERNS),IPR022398 (PROSITE_PATTERNS),IPR023828 (PROSITE_PATTERNS),IPR000209 (SUPERFAMILY), IPR008979 (SUPERFAMILY)	gcggaatgttggacaaaatggaggtaaacccaaattggacttaaatgttgaagctgcttgggcccaaggctatacagggaaaaatgtaacaaccgccattatggatgacggagttgattacatgcacccagatctccgagaaaactataatgcgaaagccagttatgatttcagcagcaatgatccctacccatacccacggtacactgatgattggttcaacagccatggaactcgttgtgctggtgaagtatcagcgaaaagagacaatggaatctgtggagtgggtgttgcctacgattctaaagttgctggtattcgaatgttagatcaaccctatatgactgatctaatcgaagcaaattcgatgggccatgaaccgaatctaattgatattta…
contig_00196	3564	glycogen phosphorylase	Tribolium castaneum	XP_968960	XP_968960			0	GO:0016757,GO:0005975, GO:0043167		IPR000811 (PIRSF),IPR000811 (PFAM),IPR011833 (TIGRFAM),G3DSA:3.40.50.2000 (GENE3D),G3DSA:3.40.50.2000 (GENE3D),IPR000811 (PANTHER),PTHR11468:SF5 (PANTHER), SSF53756 (SUPERFAMILY)	tttttttttttttaattgtaattagatttatttgatttatttttgcaggttatgaattaggaaacaaatctcaaagctcaaagacaaaaatttacatcaaggtgggaagggtattgttgtaattaattatatgggaaaaactttgtaaacatttggcaacaaaaaatcaacatctaaacaatttgatttaaaaatacaacaataaattgtatttaaattttgttgatttgattttgattgaattcatttaaatatctgttgtatcattttcctcgagttgaaaggcctttactttcacaattggatttatatgttttaggatttaggattttgattaaaatggtaaagatgaaatattgattaacttggagaagaaaaagagaaaacaagtcaatggtt…
contig_00197	1511	structural polyprotein	Drosophila melanogaster birnavirus SW-29a	ACU32790	ACU32790			7e-51	GO:0005198		IPR002662 (PFAM),IPR029053 (G3DSA:2.60.120.GENE3D), SSF88633 (SUPERFAMILY)	caccgaagtccttaattccaaagatttttagattatcaccattcaggacccctttttgtgggagccaagctgagtagtcgccaggaactatggcgtagatctgagtccccactacgttgctgtttgacatggggaccctctccacgactatagctgggaagaagatgcatgttgaaggggaaccaggagctgagtttatatcaagctgatagtggcctttcctggtcagcccattctgaagtaggagttcaccatcatcaaacaaatccttggtgttgccgaagagccttagcttgttgtcagctgcataagatcgcctcatcatcattgcatctgacattggtattacagatgaggtgtccagtaacctgccagatgctgcaaagagtttacctgatg…
contig_00198	1616	polyprotein	Drosophila melanogaster birnavirus SW-29a	ACU32790	ACU32790			2.2e-57	GO:0005198		IPR002662 (PFAM),IPR029053 (G3DSA:2.60.120.GENE3D), SSF88633 (SUPERFAMILY)	gcacagtgtagatgccggttggtggcttcttgaattctccgaagtccttaattccaaagacttttagattatcaccattcaggactcctttttgtgggagccaagctgagtagtcgccgggtactatggcgtagatctgagtccccactacgttactgtttgacatggggaccctctccacgactatagccgggaagaagacgcaggttgagggagagccaggagctgagtttatgtccagctggtagtggcctttcctggtcagcccattctgaagtaggagttcaccgtcatcaaacaaatccttggtattgccaaagagtcttagcttgttgtcagctgcataagatcgcctcatcatcattgcatctgacattggtataacagacgaggtgtcca…
contig_00199	5317	eh domain-containing protein 1	Daphnia pulex	EFX80375	EFX80375			0	GO:0043167,GO:0016791,GO:0044281,GO:0034655,GO:0003924,GO:0005622,GO:0034641,GO:0009058,GO:0003674, GO:0008150	EC:3.1.3.2	IPR001132 (SMART),IPR001132 (PFAM),IPR017855 (G3DSA:2.60.200.GENE3D),PTHR22742 (PANTHER),IPR001132 (PROSITE_PROFILES), IPR008984 (SUPERFAMILY)	tccatttgtactagatgtttgatctatacaaggaataatttagtaatcattaaaaagtcacaaaaatcacaaacattaaggaggtggaataattaaagaaataaagtgaagaattgtttcaacaattaacaaaagtgattagaacttaaaagaggaagtgagagagagaagagggatagttttctatgaaagtttgaaaatttcaagtttcaataccctttcttttagaaggtggtattaagtgagccggtaattcagcgggtaagtcatgaccatctagtttaacattaataagatgcatagctaaggcaaattcatcagaatcaagagaaccatcatgatcaacatcagctaaacgccaaacttttgataacacagaattgggaagttttgatttaa…
contig_00200	3519	interferon-related developmental regulator 1-like	Stegodyphus mimosarum	KFM57506	KFM57506			4.8e-119			IPR012334 (G3DSA:2.160.20.GENE3D),PTHR14695 (PANTHER),PTHR14695:SF4 (PANTHER), IPR011050 (SUPERFAMILY)	gaggaaatagatatgaaacaaaatcgaaaaatagaaaataaaatgaaactggattattttcttggttaatttgaaatcattaaaaggtaaattaaagataaaatacaataaaaattaaatttgattaatagaatttcgttaatttagcgaaagacaaaaaactttcctcgcaagttcatcaaatcgacgaaaagatgaaaaagtttacaagatgatgtccactagcataattaaaccttctttacaattaattgtaaatttaatctcattgtaaacgatgacgacgacggtgacgatgacaacaatttaaatctaaatattggtaatgattgtttcacttttccactccaatggcagttcgaattggcactttttaaatcgaatttttcttttaatttc…
contig_00201	1744	hd domain-containing protein 2-like	Ciona intestinalis	XP_002125754	XP_002125754			1.1e-44			TRANSMEMBRANE (PHOBIUS),NON_CYTOPLASMIC_DOMAIN (PHOBIUS),CYTOPLASMIC_DOMAIN (PHOBIUS),CYTOPLASMIC_DOMAIN (PHOBIUS), TRANSMEMBRANE (PHOBIUS)	ttttttttttttttttttttttcgttttaattttttttttttttttttttttttttttaaaatacaataaatcatttaatcgtttataaagattgatgataaaatagggatcagggtgatgaggaaatcgtggtggtggtggtggnnnnnnnnnnnnnnnnnnnnnnnnnnnnnnnnnnnnnnaaaaaaaggttttatggttttacaagaattaaagttaattagttggagtaattaaagatcaatattttcactcttttttgtagttttccgtttttctttgttattgattggcttcttgagctcctttttggaggatgatgaggatgaagagagtggtgaggatgaggttgaggtagaaccggaagggtttgcctttggtggacttccgtcttgatt…
contig_00202	3188	autophagy-related protein 13 homolog isoform x1	Drosophila melanogaster	NP_649796	NP_649796			1e-21			IPR018731 (PFAM),PTHR13430 (PANTHER), PTHR13430:SF2 (PANTHER)	gttgtatcaattatcatttagttataaaaagagattgaaattaattagttatcaagtaaaactattagagaaagaaattgtatttaactaattgtatatgtgatccactatgaaaatgtttcaatttgattgtctcttaatctgtacgctaattgttacaattaactgtgtaacttcaagtgatcaaattgtgagtaattataatttaactcatgatgattttcaatctctttgtgaacagattggcttattggtcgcttctggaattgaatctgatcaagtagcttcaattgttaccaatcaagtgctttctaaatttgaaacaatcaatattgacagcaagggtaaaccaagtaatcaaagtaaaccagttaatccagttaatccagttatgcctaa…
contig_00203	3137	ankyrin repeat domain-containing protein 13c-like	Ixodes scapularis	XP_002401764	XP_002401764			0	GO:0005783		no IPS match	tttttttttttcgattgatagaaatgttttattttcatttaaactgaaaaaagttctaatattttcagtgagatattttcgttttctagcaaacatcacatccgtttttggaagttttttctcaaatggatcatgtggatgtgttcatgtgcttgtgtgtcgatagattggtactaaattactgtcgatttactaaaatacatgtttcaggaccaacggaagttcgggcaagaatttgagttggtgtgagaaaaatagaaaaggttaaattgcgaggaaattgttaccgattttagagactgaagatcaaagcgtttaaacaacaacatgggtcgaactttgtatcttttaaatcatttccctttgtctacgaatcgatgaaaacaagagagaaagttg…
contig_00204	1124	tetur26g02640 length:1378 (n a) (saposin type a)	Tetranychus urticae			tetur26g02640	tetur26g02640	1e-18	GO:0005764, GO:0006629		IPR008373 (PRINTS),IPR008139 (SMART),IPR011001 (G3DSA:1.10.225.GENE3D),IPR008138 (PFAM),IPR007856 (PFAM),PTHR11480 (PANTHER),SIGNAL_PEPTIDE_C_REGION (PHOBIUS),NON_CYTOPLASMIC_DOMAIN (PHOBIUS),SIGNAL_PEPTIDE_H_REGION (PHOBIUS),SIGNAL_PEPTIDE_N_REGION (PHOBIUS),SIGNAL_PEPTIDE (PHOBIUS),IPR008139 (PROSITE_PROFILES),PS51257 (PROSITE_PROFILES),SignalP-noTM (SIGNALP_GRAM_NEGATIVE),SignalP-noTM (SIGNALP…	gttcaatttacaatatcattatgataaaatggaatcaattttttttttcaaaaaaaaaagatgattagtaacaattagtaataataaagtgagggtggtaattgttatcattgattaattacctaaacattatgaggaagacaattaattaagcaacaagtgatttaattatcaaaatcaaactcaaataacaagttgtttactgattgtaattgattatctgattattggttgattgtgatgaaaaaagttttcaatgaaagttaatcaatccgtttataagtcgttgtattaatattaattgatgggaaaaaaaaagtttttttaattggaatgataattaatgagaaattacatttgatcacttgtgataaatttaaattgtctcaacttttcatc…
contig_00205	2565	cyclin b	Tachypleus tridentatus	ACT37345	ACT37345			1.4e-95	GO:0019899,GO:0006464,GO:0007049, GO:0005634		IPR014400 (PIRSF),IPR013763 (SMART),IPR004367 (PFAM),IPR013763 (G3DSA:1.10.472.GENE3D),IPR006671 (PFAM),IPR013763 (G3DSA:1.10.472.GENE3D),PTHR10177:SF203 (PANTHER),PTHR10177 (PANTHER),IPR006671 (PROSITE_PATTERNS),IPR013763 (SUPERFAMILY), IPR013763 (SUPERFAMILY)	ttttttttttttttgttgtttttaaattgtagtttattttttgttgtttcttgtgagtgtgacgataatttaacttattggttagttaatttgttttggtttggtttttgttcatgttattgtctcactatgtttttttcaagcctcttaatttgtctcttggattattgttaatattatgttttcttgttgttaattaagattagtaatttataaattggaagattaattaaaaatttatatatatcatctgtcacataaagaaagatgattaagattatctctctctctcagctccttctttgtgtctggttttctttgcggttgtgtcgtcttaattgtggacaattaagtcaactggacctttgttgattgttcacaattgtaaattataaatca…
contig_00206	4633	excitatory amino acid transporter 2 isoform x2	Metaseiulus occidentalis	XP_003748115	XP_003748115			0	GO:0008150,GO:0006810,GO:0005623,GO:0006950,GO:0005886,GO:0022857,GO:0055085,GO:0007568,GO:0040007, GO:0048856		IPR001991 (PRINTS),IPR001991 (G3DSA:1.10.3860.GENE3D),IPR001991 (PFAM),IPR001991 (PANTHER),PTHR11958:SF23 (PANTHER),IPR018107 (PROSITE_PATTERNS),IPR018107 (PROSITE_PATTERNS),CYTOPLASMIC_DOMAIN (PHOBIUS),TRANSMEMBRANE (PHOBIUS),TRANSMEMBRANE (PHOBIUS),NON_CYTOPLASMIC_DOMAIN (PHOBIUS),TRANSMEMBRANE (PHOBIUS),CYTOPLASMIC_DOMAIN (PHOBIUS),NON_CYTOPLASMIC_DOMAIN (PHOBIUS),TRANSMEMBRANE (PHOBIUS),CYTOP…	caagattagagagagagagagagtaattaattaattgttagtattagttaactaaattatatgaattataacttttatcattttttttttttaaagattttgatattaattgtgattagttaaattgtaatattattgtaatattattattatgcatcaagtgtagttgttttttttttttggttgttagttaatcagttaattaaaaagatgatgaaattgattaatgtaattaacttaatcacacaaacacacagacacatacacacccaatcaacgtgtttacaacaatttgattaggatgtttttttttctgtttaattgattaattaacaaacaattcaattgataatcagacagagaccacacttatttatatttataactatttacatgtaa…
contig_00207	1896	myosin light chain 2	Avicularia	3DTP_E	3DTP_E			1.4e-72	GO:0016491,GO:0043167, GO:0008150	EC:1.3.1.74	IPR002048 (SMART),IPR011992 (G3DSA:1.10.238.GENE3D),IPR011992 (G3DSA:1.10.238.GENE3D),IPR002048 (PFAM),PTHR23049 (PANTHER),IPR018247 (PROSITE_PATTERNS),IPR002048 (PROSITE_PROFILES),IPR002048 (PROSITE_PROFILES), SSF47473 (SUPERFAMILY)	ggcaactttaactctctctctccaacaggtaaatattattcactactctctgagcttattattaattgttgttgataatttgctatttttctgcgttgtaatgatgattaacaaattgttcatttttacaagttaattgaatatgtttagtttagttaattaccatgtttatttggagagtaggagattctcaatttaatcaaaatcagtgaccttaatttgacaaaggttaaagattgatattatttcattttttcaatctcatattgaaacaacaacaatttaagaagataaattttgacaataacaattaacaggaacaattaatgagattgaaattttcgagatggacatatgatgatcattactgattcattgattgggtacaagatgataaat…
contig_00208	1285	etoposide-induced protein homolog	Apis dorsata	XP_006614059	XP_006614059			8.6e-87			PF07264 (PFAM),PTHR21389:SF0 (PANTHER),IPR009890 (PANTHER),NON_CYTOPLASMIC_DOMAIN (PHOBIUS),TRANSMEMBRANE (PHOBIUS),TRANSMEMBRANE (PHOBIUS),NON_CYTOPLASMIC_DOMAIN (PHOBIUS),NON_CYTOPLASMIC_DOMAIN (PHOBIUS),TRANSMEMBRANE (PHOBIUS),CYTOPLASMIC_DOMAIN (PHOBIUS),CYTOPLASMIC_DOMAIN (PHOBIUS),TRANSMEMBRANE (PHOBIUS),TRANSMEMBRANE (PHOBIUS),TRANSMEMBRANE (PHOBIUS),CYTOPLASMIC_DOMAIN (PHOBIUS),TRANSMEMBR…	gacaccaggtggagcaactgaaattcgtgaaaaacaaagaaaaatttattttaatgatcaaaattagattaattgtctagtttgttaattacattggtatttgttgataatttttctcccctgattactcgctgttaaattaatggttccttgaaatattttattcgaaacccaaacaacaacttggaaaattttgatcggagtatcacaaagtcctcgtcttggtttggcttcattaccacttataatgaataacggaaagagcaaggagaagatacaaccagaaacaagccaagattctgagagagaagttaaaattgcgagtggaaacccgaagccaaagaaataaggccaattgttttcgaccaattgaagtcgcttgtgaagagcccagcccat…
contig_00209	2255	geranylgeranyl transferase type-2 subunit beta	Peromyscus maniculatus bairdii	XP_006974979	XP_006974979			5.4e-125	GO:0006464,GO:0016765,GO:0005737, GO:0043234	EC:2.5.1.60	PF13249 (PFAM),IPR008930 (G3DSA:1.50.10.GENE3D),IPR001330 (PFAM),IPR026873 (PTHR11774:PANTHER),PTHR11774 (PANTHER), IPR008930 (SUPERFAMILY)	ttttttttgaaaagttcaattgtaaccaatattcgtaccctttttttattattaagaaaatgaataaatgtctacatttagatgagaaaatgaaagattgattttaaattggaaaattgtaacggtaataattaaggaaaaaagagctgaattgaaggtgtgaagggcaacacacacacacacaagagaaaaatagttaattcagatttgatgattaagtttttagtatttgctcattaaaatttctggcgttaattattttctgaggcatacaaagaacaggattaatctggccaattgtttctctaacgtaatcgtaatcaattggnnnnnnnnnntgataaaccagcaataccaaaaagtgtatgaaatggatcaaccatgttaccaggacgatca…
contig_00210	5602	la-related protein	Megachile rotundata	XP_003704825	XP_003704825			9.7e-79	GO:0003674		IPR006630 (SMART),IPR011991 (G3DSA:1.10.10.GENE3D),IPR012677 (G3DSA:3.30.70.GENE3D),IPR006630 (PFAM),PTHR22792 (PANTHER),PTHR22792:SF48 (PANTHER),IPR006630 (PROSITE_PROFILES),SSF54928 (SUPERFAMILY), SSF46785 (SUPERFAMILY)	aaaatgacgattctcccataatttgtatttgtttggaaaacgcaaacaaaaaaagttcaaaaatgttcattgatgatgacacataatatgcataaaccacttatacataataattctgatcattacttttccactccacttgcttcggtcgcttttgctttcgaacgacgagcaacttcagcaaaggtcaatttttttccattactgtgacttgattcctccaaattaattacttcatcttcttcatgagaatctggtccatctttatcttcctttttatcaccactagatttagaattcattttattgttgagcttagaattgcttgtcgatgtcgatgttgttgttgttgttgttgacaaaggagaagaagatgatgacgatgaagagacaattcca…
contig_00211	2160	mitochondrial 2-oxoglutarate malate carrier protein isoform 2	Zootermopsis nevadensis	KDR24074	KDR24074			3.6e-133	GO:0006810,GO:0005739,GO:0005886,GO:0009058,GO:0005975,GO:0022857, GO:0044281		IPR018108 (PFAM),IPR023395 (G3DSA:1.50.40.GENE3D),PTHR24089 (PANTHER),PTHR24089:SF86 (PANTHER),IPR018108 (PROSITE_PROFILES),IPR018108 (PROSITE_PROFILES), IPR023395 (SUPERFAMILY)	tctctctctctctctcatgttgaaaaacattatttatccctcaacataatcaactcaaggagaaggaggtaaagcccgagaacacaagacaagtttccatgtatttagatctgttatcaaaagcgagggaatcaccgctctttataccggattatctgctggactatttcgtcaggcatgttacactaccgttcgtttaggagtttattcatctttatttgagaaattttcctcatccgaaaagcgacctggtttcttgaccaaagcagcgattggtatgaccgccggagcggttggagctttctttggtactccagctgaggtttcattgattagaatgacttctgatggtagattaccaattgccgaaaagagaaattatcgaaatgttttcgatgc…
contig_00212	3153	serine threonine-protein kinase haspin	Megachile rotundata	XP_003706658	XP_003706658			1.3e-60	GO:0016301,GO:0043167, GO:0006464		IPR002290 (SMART),IPR000719 (PFAM),IPR024604 (PFAM),G3DSA:3.30.200.20 (GENE3D),PTHR24419 (PANTHER),PTHR24419:SF18 (PANTHER),IPR017441 (PROSITE_PATTERNS),IPR000719 (PROSITE_PROFILES), IPR011009 (SUPERFAMILY)	gatggttaattttttttttgtattcaaataaaatattcaattatgattagcaatgattagtttattttttggaaattaaatgttattacttacaggattttcatcataattaaagatcttttacaactgtaactgctcctgtttttaaataataagagtgtaaaatttgtttacaattagaaatgattgttgattccaattggtctctcaatttgatgtgtagattgttaaaagatgtaaaaaattctttttttttgctatttcttataaaagtaaataaaatccttttcactcttttccttattattttcgatgatcaatttttagagttgtagaagttgattgattctattcggttggtgagattttagatcaaagattgattgataaatctgatgg…
contig_00213	2188	phosphatidylcholine:ceramide cholinephosphotransferase 2-like isoform x3	Stegodyphus mimosarum	KFM61074	KFM61074			1.4e-61			IPR025749 (PFAM),PTHR21290:SF27 (PANTHER),PTHR21290 (PANTHER),CYTOPLASMIC_DOMAIN (PHOBIUS),CYTOPLASMIC_DOMAIN (PHOBIUS),NON_CYTOPLASMIC_DOMAIN (PHOBIUS),TRANSMEMBRANE (PHOBIUS),NON_CYTOPLASMIC_DOMAIN (PHOBIUS),TRANSMEMBRANE (PHOBIUS),NON_CYTOPLASMIC_DOMAIN (PHOBIUS),TRANSMEMBRANE (PHOBIUS),TRANSMEMBRANE (PHOBIUS),CYTOPLASMIC_DOMAIN (PHOBIUS),CYTOPLASMIC_DOMAIN (PHOBIUS),NON_CYTOPLASMIC_DOMAIN (PH…	ttttttttttttcttcattcataatcaatgtataaccttttagaacgatgaagatactttaaggttatcaaagtaaaccatttaatttacaattaaccttattatgctctcaatttgttagattattaattaatacatgatgtaaccagattgataaatgatattttaacaatattggtttttgattgattagatttgatggagacaatttatttgacaatgatgaagagtgnnnnnnnnnnnnnnnnnnnnnnnnnnnnnnnnnnnnnnnnnnnnnnnnnnnnnnnnnnnnnnnnngaggtggtggaggtggaaggagaaagagtgggaaataggatggagagagaagataaaagagatcgcgaggagtttttttctctaatttagtaacatcggtgt…
contig_00214	2406	stress-induced-phosphoprotein 1	Stegodyphus mimosarum	KFM78801	KFM78801			2.5e-116	GO:0003674,GO:0005856,GO:0005929,GO:0005737,GO:0043234,GO:0044281,GO:0034655,GO:0008150,GO:0048870, GO:0016887	EC:3.6.1.3	Coil (COILS),Coil (COILS),IPR019734 (SMART),PF13414 (PFAM),IPR001440 (PFAM),IPR011990 (G3DSA:1.25.40.GENE3D),PTHR22904:SF287 (PANTHER),PTHR22904 (PANTHER),IPR019734 (PROSITE_PROFILES),IPR019734 (PROSITE_PROFILES),IPR019734 (PROSITE_PROFILES),IPR013026 (PROSITE_PROFILES), SSF48452 (SUPERFAMILY)	tgtttctttttctctctctctctctcttttttgtgcttttgtttctctttgacattggagaacgaagagattatccgaagtttcctggacagaactttaacctcccgtcttggaatgcgaattctcgccgaacatcatttagctcttcatagtgagcaatctaatcacgttggaataattaatcttgcaatgaaacccaaacaattaatcgagaaatggtgtgattatgttcgggttttaagtgaaaataagtatggaaagtcacccgcttttcgtctcaatggtcatcttaatgcgacctttccttacatcgaagctccattagattatattcttcctgagcttcttaaaaatgctgtcagggctaatgttgaatcgcatttggattcaccaaatgta…
contig_00215	10012	clathrin heavy chain	Stegodyphus mimosarum	KFM64868	KFM64868			0	GO:0016023,GO:0043234,GO:0005794,GO:0016192,GO:0006810,GO:0005198,GO:0005737,GO:0005886, GO:0003674		Coil (COILS),IPR016341 (PIRSF),IPR000547 (SMART),PF13838 (PFAM),IPR011990 (G3DSA:1.25.40.GENE3D),IPR016025 (G3DSA:2.130.10.GENE3D),IPR000547 (PFAM),IPR015348 (PFAM),PTHR10292 (PANTHER),IPR000547 (PROSITE_PROFILES),IPR000547 (PROSITE_PROFILES),IPR000547 (PROSITE_PROFILES),IPR000547 (PROSITE_PROFILES),IPR000547 (PROSITE_PROFILES),IPR000547 (PROSITE_PROFILES),IPR000547 (PROSITE_PROFILES),IPR016024 (…	aataatcaataatcaataatcaattaacacttatttaggatacttcctttcatcaccaatttattcttccgaatatggactttactatatttgaactataatcgttaattactaaacaagtctattatttatcactaatcgacaaagatgacagaacatccgactcacgaatcattcgtggctcccgaggatcttgtataaaacaagataatctattaacaaaatgttcacttctttctacaaaattcaagttaacaattctgatagatttcgctttgtcatcactcttttaattaagttaatccatttcaatattctgtgtaattcatcacaatcatttaatcaaccattggacaatcaagttaatttaacttagttaaagtcttacttaataacgtg…
contig_00216	11449	atp-binding cassette sub-family a member 3-like	Lottia gigantea	ESO85211	ESO85211			0	GO:0043167, GO:0016887	EC:3.6.1.3	IPR003593 (SMART),IPR003439 (PFAM),PF12698 (PFAM),IPR027417 (G3DSA:3.40.50.GENE3D),IPR026082 (PANTHER),IPR017871 (PROSITE_PATTERNS),IPR017871 (PROSITE_PATTERNS),CYTOPLASMIC_DOMAIN (PHOBIUS),TRANSMEMBRANE (PHOBIUS),NON_CYTOPLASMIC_DOMAIN (PHOBIUS),CYTOPLASMIC_DOMAIN (PHOBIUS),CYTOPLASMIC_DOMAIN (PHOBIUS),CYTOPLASMIC_DOMAIN (PHOBIUS),TRANSMEMBRANE (PHOBIUS),TRANSMEMBRANE (PHOBIUS),CYTOPLASMIC_DOMAI…	ctcccaataagttaattatttgtttagagagagagagagagagagagagagagagagagagagagagagaggagaaatttgttcgttaatcatcttgattgttgttcatttgtcagtcataaaatttacacgcaattaacacactgacgagagaaatttaaagattaggtttataattattcacacacaggctttgaatttgatgctttggttaattgttttgaatgtgatgatttaatccattgatgaaaaagaaattgagtttgggaagaccaattagttgttaaccattgtaatcatcttaattgtctggatgactttttgatcaagagaagagcaaaaacttggcacaattaattggttgaaatttgtttcctcgaaaaggctaaaaatatctgt…
contig_00217	1959	tetur27g01810 length:436 (mRNA) (n/a) (Hypothetical protein)	Tetranychus urticae			tetur27g01810	tetur27g01810	9.2e-163			Coil (COILS),NON_CYTOPLASMIC_DOMAIN (PHOBIUS),SIGNAL_PEPTIDE_C_REGION (PHOBIUS),SIGNAL_PEPTIDE_H_REGION (PHOBIUS),SIGNAL_PEPTIDE (PHOBIUS),SIGNAL_PEPTIDE_N_REGION (PHOBIUS),SignalP-TM (SIGNALP_GRAM_POSITIVE),SignalP-noTM (SIGNALP_GRAM_NEGATIVE), SignalP-noTM (SIGNALP_EUK)	gatgattggagtgagaaaactagttaagcaaaacttatggatctgagccaaagtgattctttaatttggtctttagtttattatttttcattgttttttattatcttttatttatttttattattttgagcaaatgatattatattttattcccatggagttaccgatttccatgaatctttaaggtttgtactgtttgacgattgaacaaaattgttcttgtatttttcagttagacttgaaagtcgagagacaattgtattgacattggtcaaactgagaccaatcgagtcaatttgcttggtataatcagcgatcatggtgttgacctgagaagttgctttctcaagtaactcggaggtttgatcatccatacatgtgactcttgaaacatcaggt…
contig_00218	3927	acireductone dioxygenase family protein	Ixodes scapularis	XP_002399605	XP_002399605			3.6e-73	GO:0005737,GO:0005886,GO:0006790,GO:0009058,GO:0006520,GO:0043167,GO:0016491,GO:0005634,GO:0008150, GO:0003674	EC:1.13.11.54	IPR006575 (SMART),IPR006575 (PFAM),IPR016135 (G3DSA:3.10.110.GENE3D),PTHR13198 (PANTHER),IPR006575 (PROSITE_PROFILES), IPR016135 (SUPERFAMILY)	ttttttttttgattgttgttttgttttcgattgacagttaatagtaattaaagatggttaagtgttggtattttaatgacgatggaactgatcaacgtttacctcatcaacatgatccagtacaattaattgatttgcagaaattaactgaaaaaactggtgttttgtattggaagattgacgctgataattatgagaaagaaggtaaattatctgaaattcggaaagaaagaggttatacttacatggattgtattgaatgttgtccagagaaattggaaaattatgaagataaattgaaaagctttttccttgaacatattcatgccgatgaagagattagatttgttctcgatggaagtggttactttgattgtcgagatatcgatgaccagtgga…
contig_00219	2099	elongation factor 1-gamma	Artemia	P12261	P12261			4.3e-136	GO:0008135,GO:0005840, GO:0006412		Coil (COILS),IPR001662 (PFAM),IPR010987 (G3DSA:1.20.1050.GENE3D),IPR004046 (PFAM),IPR012336 (G3DSA:3.40.30.GENE3D),IPR001662 (G3DSA:3.30.70.GENE3D),PTHR11260 (PANTHER),PTHR11260:SF161 (PANTHER),IPR001662 (PROSITE_PROFILES),IPR010987 (PROSITE_PROFILES),IPR010987 (SUPERFAMILY), IPR001662 (SUPERFAMILY)	tttcgagatatgattttgatgatgtttccaagaacagtggtaaagtaaaattaatccacgaagatagttgtcgaaattacaatcgaattaaaagaagaacagaatcaggaacaataaacgattgggttgtatcgagaagctcttttaatttatcaggatcacttttcattgtatttatattcataatctctggtctaataatgggaattatcgtaaatacaatttatgccaaagtcatgaaacgaaaaacagctgataaatcgacatcatccacatttaatcgatacacatttagttgaactcgacaattaaacgatgaaagacaatctactcttcgacaatcgacaattacagtacaagaaaatgatgaatctgattcagtttgaggataatgatgaa…
contig_00220	1739	agap005178-pa-like protein	Stegodyphus mimosarum	KFM57499	KFM57499			4.2e-37			Coil (COILS), IPR018713 (PFAM)	ctttaaatcttaatcaaagtcgatattggaattataaaattctgaaaaaaatatcgttacgcacttgagccatgacactcatgatggttgctgtcatttttgatatacagaatatgtagaatatgaattcccattttattcaattttcttcatgataacaatatcgttcgattaaaagttttttggtaacattgaatcgtcgttctatttacaaaacttattcttgctcaatagtaaaccaaattttaagattaatacaataacatttgagtataaattctgagtattaagagtagatcatcaatcgacagtgtttgatagatcgttagcattttgatctgtaatcgctttgttattgttatctgattcagtagaagtttcggttttcgttccaaacac…
contig_00221	422	40s ribosomal protein s21	Palaemon varians	ACR54142	ACR54142			8.6e-36	GO:0005840,GO:0003735,GO:0006412, GO:0042254		IPR001931 (PIRSF),IPR001931 (PFAM),IPR001931 (PANTHER), IPR018279 (PROSITE_PATTERNS)	gtttaatctgttgaattagtttggatagtattccagtcttttagaaccaacttttttttttagaattctctttattgatttaaactgtagattctgtaacaattgacattgtttgacgaaagtaacaaaatggtacagcttaatcaagaaaattatgttaaattacacagctttaggtattattccatctcttttggccaaccttaaaagacaatcatctgattctcccattcttctaagatctccacaaatggcataaacggagctttgattagggatcattaaaccactttcatcaaccttggcaatattaagttggatggaagcatgatccttagcatggataatcctatttgatgatgaacattttcttggaatataaagatcaacacattctcc…
contig_00222	264	---NA---									SignalP-TM (SIGNALP_GRAM_POSITIVE)	tgatccttgtccagatgatccagatgttgatgagtctgatgatgctgatcctgaactgttagctgctgatgatgaagatccagttgaggatgatgatcctgctcctgattttgttcctgttgatgatgagcctgatgaagtacctgatgaacctgaagctgaagttgcagatgatgagtctgaagcagatgctgctgcggctgatgatcctgttcctgttgatgatcctgatgaagtacctgatgatgttgaggatgatgatcc
contig_00223	2862	ets domain-containing protein elk-1	Stegodyphus mimosarum	KFM76779	KFM76779			1.9e-52	GO:0006950,GO:0048646,GO:0005739,GO:0005730,GO:0000988,GO:0001071,GO:0003677,GO:0034641,GO:0009058,GO:0016301,GO:0004871,GO:0005622,GO:0043234,GO:0007165, GO:0008150	EC:2.7.3	IPR000418 (PRINTS),IPR000418 (SMART),IPR011991 (G3DSA:1.10.10.GENE3D),IPR000418 (PFAM),PTHR11849:SF133 (PANTHER),PTHR11849 (PANTHER),IPR000418 (PROSITE_PATTERNS),IPR000418 (PROSITE_PATTERNS),IPR000418 (PROSITE_PROFILES), SSF46785 (SUPERFAMILY)	gattagttgattaacaaaaatgagagaaattaaaaattctttattattaattagttttccttgtgatattgttgtaatattgttgttgtttaattgattgtaaatcttaattaggctttcaattgattaatttcattattaacttcaccttaattgtaatagttttatgaaatgaattttaatcattgggattaaggatcaaagtatgaaagtgatttcagaggattatggttacaggaagaggaagattgattaatcggcttgattataattagttgattgtttactgattgttatgaaagctcgacagaaaaaaaaaatcacttatcatcaatatttatcttccaagatcatcttcatcattctgtttataataaactctagaagagggagaagaga…
contig_00224	627	40s ribosomal protein s14	Metaseiulus occidentalis	XP_003741007	XP_003741007			5.3e-67	GO:0003735,GO:0005840,GO:0005829,GO:0006412, GO:0042254		IPR001971 (PIRSF),IPR001971 (PFAM),IPR001971 (G3DSA:3.30.420.GENE3D),IPR001971 (PANTHER),IPR018102 (PROSITE_PATTERNS),IPR001971 (HAMAP), SSF53137 (SUPERFAMILY)	ttattaaacttattttattagcgaattgaaaaaacgcatgatagtttttattgtaaaccaactacaaacgtcgtccacggcgacctcctttccttcgtgaactgtcagatggaatgggagtaacatcctctattctaccaattttcattcctgaacgagctaaggcccgaagagcactttgagctcctggtcctggtgttttggttctggttcctccggttgctctcagtctaatgtgaagtgcattgattccaacagatttacatttttcagctacatcttgagcagctaacatagcagcataaggagatgcttcatctctgtcagctttgactttcatacctccagtaacacgggcaatagtttctcttccagagaggtcagtaacgtggacaaagg…
contig_00225	5070	myosin heavy skeletal muscle or cardiac	Stegodyphus mimosarum	KFM76745	KFM76745			0	GO:0008092,GO:0005856,GO:0043234,GO:0043167,GO:0003674,GO:0016491, GO:0008150	EC:1.3.1.74	Coil (COILS),Coil (COILS),Coil (COILS),IPR001609 (SMART),IPR002928 (PFAM),IPR001609 (PFAM),G3DSA:1.20.5.340 (GENE3D),IPR027401 (G3DSA:4.10.270.GENE3D),PTHR13140:SF358 (PANTHER),PTHR13140 (PANTHER),IPR027417 (SUPERFAMILY),SSF90257 (SUPERFAMILY),SSF90257 (SUPERFAMILY), SSF90257 (SUPERFAMILY)	ggtgcggggggggtgttgttttgttttttttttttttttttttttgattatattgcactaaaatgcttcatgttttattttgtaattttttttttaaatattttgccaatcggattaaccgattaacactcagcctccaaattcagacaaaagttacaattgttattaatcaatttggttcaccataaaatcttgatcttaattgttttgttttgtttttataatgatcgattgtaatttgattattaaatataagagacacaaataaattaaaagatgattttcaaataaaatgatcaatcaattaaaaatctaaatcaatttgaaatacaacttgctcaatgtttaccaatttactaattatcgttggagtaaattttttaatttcgtcgttgttgt…
contig_00226	1987	target of rapamycin complex subunit lst8	Pinctada martensii	AHB23863	AHB23863			4.2e-119	GO:0003674		IPR020472 (PRINTS),IPR001680 (SMART),IPR015943 (G3DSA:2.130.10.GENE3D),IPR001680 (PFAM),IPR015943 (G3DSA:2.130.10.GENE3D),PTHR19842 (PANTHER),IPR019775 (PROSITE_PATTERNS),IPR001680 (PROSITE_PROFILES),IPR001680 (PROSITE_PROFILES),IPR001680 (PROSITE_PROFILES),IPR001680 (PROSITE_PROFILES),IPR017986 (PROSITE_PROFILES), IPR011047 (SUPERFAMILY)	gttgattgttaatttaattctcatttatggttagcaaaaagttgtttaaacttattgatattcaatcgcaattgaaacgtttatttcgttatgataatctaattgttgtcattgattagttggtataaatcaatttgtaaattggaaaattattaatttgtaagattttgtttccactatggtttcgcatgaagcttttttttaactgtgtatcaaaaggcagttgaatgactatttacacaatggacaatttttgatgacaatagattatgatttagcctcagggctgatcaatcgggtgattatttgtaattgttataaaattttggcaccgcaatggttatggttaagcagttgatagtttaatcaatcctttatttgatcaattgattatattgt…
contig_00227	2969	=-bisphosphoglycerate-independent phosphoglycerate mutase-like	Stegodyphus mimosarum	KFM77426	KFM77426			0	GO:0040007,GO:0007568,GO:0000003,GO:0043167,GO:0048856,GO:0008150,GO:0016853,GO:0040011,GO:0009790,GO:0005737,GO:0009058,GO:0005975,GO:0006091, GO:0009056	EC:5.4.2.1	IPR005995 (PIRSF),IPR011258 (PFAM),IPR005995 (TIGRFAM),IPR011258 (G3DSA:3.40.1450.GENE3D),IPR006124 (PFAM),IPR017849 (G3DSA:3.40.720.GENE3D),PTHR31637:SF0 (PANTHER),PTHR31637 (PANTHER),IPR005995 (HAMAP),IPR011258 (SUPERFAMILY), IPR017850 (SUPERFAMILY)	aagattcgggctcccagtgcctagagtgtagtcacaatatggtcttaattaatggcgtttgtttggataattgtcccgagggttattatcgatcgacaatcgcaattaaaatcggatcagagtcattaagatgttcccgatgtcattactcatgtaaaacttgttccggtgccgctgattcaaattgtacaacttgttttcctgatgcaacaattaacaccaaaggacattgtcactcattatcattagttaatcaagtaatcacattggaacgatggtattcaacaattacaattgtgtttacaatttgttgccttgttattttactactaattgtttacattgttgttggtcgttccaatgatctgatttgttgtatcgttgaaacaaaacgtaatc…
contig_00228	1365	replication factor c subunit 3	Capitella teleta	ELU01384	ELU01384			1.2e-122	GO:0009058,GO:0006259,GO:0034655,GO:0044281,GO:0003677,GO:0016887,GO:0003674,GO:0005694, GO:0043234	EC:3.6.1.3	IPR013748 (PFAM),PF13177 (PFAM),G3DSA:1.10.8.60 (GENE3D),IPR027417 (G3DSA:3.40.50.GENE3D),G3DSA:1.20.272.10 (GENE3D),PTHR11669 (PANTHER),PTHR11669:SF1 (PANTHER),IPR008921 (SUPERFAMILY), IPR027417 (SUPERFAMILY)	ttttttttttagatataaaaatattgataattgattgaatgagaagagagaaaatttttaaaattgaattgacaactggaagaaagtaaaaaggtctccatgatccattattacaattatactaattaggggataattttcattgatgaacatttctgattctacatggaaagtaaatcttcatcatcgtcaatcaaattatcctcagtaaacttctgaaaagcggccatgaagtgagcaacaaacgcttcaaaatgaaggacccgtttacttcccactctcatttgatgttcataatgagatgcaagttgaagtaatttaccttttagaactcgatcacagatctgtaacaatgagtgaattaaaactttgaaaataatctccacaggaataagatgt…
contig_00229	228	polyubiquitin	Cherax quadricarinatus	AEL23099	AEL23099			1.1e-42	GO:0000003,GO:0051301,GO:0007049,GO:0048856,GO:0042592,GO:0019899,GO:0030154,GO:0005737, GO:0005634		IPR019956 (PRINTS),IPR000626 (SMART),G3DSA:3.10.20.90 (GENE3D),IPR000626 (PFAM),PTHR10666 (PANTHER),IPR019954 (PROSITE_PATTERNS),IPR000626 (PROSITE_PROFILES), IPR029071 (SUPERFAMILY)	tggattctttttgaatgttgtaatcagagagggttcgaccatcttcaagttgtttaccagcgaagatcaaacgttgttggtcgggtgggataccttctttatcttggattttagcttttacattttcaatggtgtcagaaggctcaacttcaagggtaattgttttaccagttaaggtcttgacgaagatttgcataccaccacgaagagtggattctttttgaatgt
contig_00230	11882	wd repeat-containing protein 7	Tribolium castaneum	XP_008195734	XP_008195734			0	GO:0003674		Coil (COILS),IPR013783 (G3DSA:2.60.40.GENE3D),PTHR10919 (PANTHER),CYTOPLASMIC_DOMAIN (PHOBIUS),NON_CYTOPLASMIC_DOMAIN (PHOBIUS),TRANSMEMBRANE (PHOBIUS),IPR003961 (SUPERFAMILY), TMhelix (TMHMM)	tgatgataatgatgatgtagttgatttgagtgtgtatatttgtgcttgatgagtcttcaaactgatgaaaagatgaagttacaatatgtttatcctattatttttttttccttgttgactgttccctgtaaaagtaactattttttttgatgaaaaaaagtacacttaatgataatcaacagattttgttgaaaattttgtgcactctggttgtcaaaccaaagctttttttgttgtgtgtgagtgtgtacatgattgagaagaaaatagaaaattaaaaaggtcaaagagagagagagagagagagagagagaaataaaatgaaagagtaaacaggaagagaaatgcaagtaactttcattgaggagaaaaaaaaccaactaaatccttaatagcaac…
contig_00231	1280	neutral and basic amino acid transport protein rbat	Amblyomma variegatum	DAA34458	DAA34458			3.2e-17	GO:0006810, GO:0003674		IPR015902 (PANTHER),PTHR10357:SF19 (PANTHER),CYTOPLASMIC_DOMAIN (PHOBIUS),NON_CYTOPLASMIC_DOMAIN (PHOBIUS),TRANSMEMBRANE (PHOBIUS),TMhelix (TMHMM), TMhelix (TMHMM)	agaaaattttcaccaaattgattccaattgaattaactgtaatcgaacacgagtcaattgtcttgtcgtttaaatttaagaagcttttgaactcgacctgtaaaatttgtctctcaattgggtatatttaaagtccatgtgattaaattgttccgatttgtgtgacttgtccttgtcaaggtggaggttaatcattcaatgatagtttattgagggtgattatgctgaaaccttttacacaaaccaaacaccgcatcacattaatcttgtcagattaattgttgatgcaatttttgaagcctgaaagggcttttatataataatcaacaatataatttaacagttaacataataatttaaatcaatacaccattaaaatattgcaccgaaaagaaaatt…
contig_00232	1013	tetur02g00480 length:113 (mRNA) (n/a) (Hypothetical protein)	Tetranychus urticae			tetur02g00480	tetur02g00480	1.2e-12			TRANSMEMBRANE (PHOBIUS),CYTOPLASMIC_DOMAIN (PHOBIUS),NON_CYTOPLASMIC_DOMAIN (PHOBIUS), TMhelix (TMHMM)	gtccatttttttttctcaattcatttttaattcatcaaattaactgttaattagttgatcaatttttttaatcatcattaaaaaaaaagtgattatattgctttatttacatcatgatgcccttcagatgaaaaaaaaaactgctaattgttgaaggtaatcaacaatcaatgttaatattattacccgagaataataatctaacactaattaagctctttcatatgatttttgatttgatttaaattgttgattataaactgttgagacaattaatgaaatgatttatttccttgacaattagttttctcgtgcaattgtaatcgttttacattgatatgttaattgttgatgtttttgttgatcaattgattggattttgtttccgttgattaagat…
contig_00233	3158	nicastrin	Stegodyphus mimosarum	KFM67717	KFM67717			1.7e-111	GO:0005575, GO:0051604		G3DSA:3.40.630.10 (GENE3D),IPR008710 (PFAM),IPR008710 (PANTHER),PTHR21092:SF0 (PANTHER),SIGNAL_PEPTIDE_C_REGION (PHOBIUS),SIGNAL_PEPTIDE (PHOBIUS),SIGNAL_PEPTIDE_H_REGION (PHOBIUS),SIGNAL_PEPTIDE_N_REGION (PHOBIUS),NON_CYTOPLASMIC_DOMAIN (PHOBIUS),TRANSMEMBRANE (PHOBIUS),CYTOPLASMIC_DOMAIN (PHOBIUS),SignalP-noTM (SIGNALP_EUK),SSF53187 (SUPERFAMILY), TMhelix (TMHMM)	tttttttcattttttcttttttcgttgattacaattggagagttgacaattagttggtgtttaattgatgttcgattacaaaagtggatagttgattcgaatacacttgaaattgttgtaaattacatgataaattgtatgaaattattgtcgtttagttaattcaattggtttgggtttcattttgtttgtttgtttgtttttttttcgtcgaaaaaaaaagtttaaatattatatgttaatgtcaaattgattgtaattaacaaattgggatggcaaaaatgggtagcaagtgatttgtgtggtttaaacatttaaaaactcatcttagcaaggagttgttgaggtttcgattattggatcttaattgattgtgtgtaattgtcttgtaattttttt…
contig_00234	3968	atp-binding cassette sub-family g member 1 isoform x2	Cynoglossus semilaevis	XP_008313690	XP_008313690			4.5e-44	GO:0043226,GO:0005622,GO:0003674,GO:0006810,GO:0008150,GO:0005737,GO:0016887,GO:0043167, GO:0005575	EC:3.6.1.3	Coil (COILS),IPR003593 (SMART),IPR003439 (PFAM),IPR027417 (G3DSA:3.40.50.GENE3D),IPR013525 (PFAM),PTHR19241 (PANTHER),PTHR19241:SF163 (PANTHER),IPR017871 (PROSITE_PATTERNS),NON_CYTOPLASMIC_DOMAIN (PHOBIUS),TRANSMEMBRANE (PHOBIUS),CYTOPLASMIC_DOMAIN (PHOBIUS),TRANSMEMBRANE (PHOBIUS),TRANSMEMBRANE (PHOBIUS),TRANSMEMBRANE (PHOBIUS),NON_CYTOPLASMIC_DOMAIN (PHOBIUS),CYTOPLASMIC_DOMAIN (PHOBIUS),NON_CY…	tattacaatttatgtatgtttttttttgttgtgtcatttaaatcaaattaatttgaaattataattatgcttacaattgatataattaaattgttaattgttgtcgattggttttttttttgcttctcatataattgattaaaagtttttcgcgggaaattttatccattttaaatgctgcaattgtttaattgggaagtgagggagtgggaaaagattgatggaggtggtggtcatcgtggtggtggtggtcatcatcatcatcatcctggtgtaattagttaattgtattgtgtgtgtgtgtgtgtagattatggtgttgattttgtttacgaggttacgatttaaatttctgattatattaatcactcagtgattaaataatagacggaaaaaatg…
contig_00235	4001	protein impact	Python bivittatus	XP_007428015	XP_007428015			6.2e-53	GO:0006464,GO:0006412, GO:0003674		IPR006575 (SMART),IPR001498 (G3DSA:3.30.230.GENE3D),IPR006575 (PFAM),IPR016135 (G3DSA:3.10.110.GENE3D),IPR001498 (PFAM),PTHR16301:SF2 (PANTHER),IPR023582 (PANTHER),IPR020569 (PROSITE_PATTERNS),IPR006575 (PROSITE_PROFILES),IPR016135 (SUPERFAMILY), IPR020568 (SUPERFAMILY)	ttgccaattagcaaatcacaacaatcgaccattaattttctctctctctctctctctctctctctctctctctctctcttctcgcctgagtcaggcgatcaacatcattaagatcattagatttgttgattgtttgcttaatttaactgttttctcaacctctgacttactcgccatcaaaaaagagaaagaaaaacaaaaagaaattgaaaaattttctcttttcttttttatatcaaccccttcattcacgtgttgcttttgtttttgttttctcttcatcatctttgtgtttaagatcaacttttaatcccaggtaatcattgtgttaattgttttgtacgtgtattaaattaccttgaatccaatttagttaatcatggataatgaaacacttcg…
contig_00236	1124	adp atp translocase	Ixodes scapularis	AAY66852	AAY66852			5.7e-170	GO:0005739,GO:0055085,GO:0005575, GO:0003674		IPR002067 (PRINTS),IPR002113 (PRINTS),IPR023395 (G3DSA:1.50.40.GENE3D),IPR018108 (PFAM),PTHR24089 (PANTHER),PTHR24089:SF169 (PANTHER),TRANSMEMBRANE (PHOBIUS),CYTOPLASMIC_DOMAIN (PHOBIUS),TRANSMEMBRANE (PHOBIUS),NON_CYTOPLASMIC_DOMAIN (PHOBIUS),CYTOPLASMIC_DOMAIN (PHOBIUS),IPR018108 (PROSITE_PROFILES),IPR018108 (PROSITE_PROFILES),IPR018108 (PROSITE_PROFILES),IPR023395 (SUPERFAMILY),TMhelix (TMHMM)…	ttaaccccaccatccatgatgaaagcaaaaaatacctaatttaaaagatgattagaaaacgagtaaacccttaatttcatcgtataatactaatacgaaagctccaccggttcctcttaatacatttgaaaaagctcctctgaagaaagcttttcctccctccgatttgtagatctttccccaacaatgggcagtgctcttgtatgctcgttctgcaggaggtaaaccactttgcatcatcattcgtcgacgaacagtgtcaaatggataagaaattataccagaaactgtagttacagcttgggcaataagccatgagatgaaaattggtgtcttctttgggtcaggtaacatacccttggcagtatcgaagaagccaaagtaagcagctcggtagat…
contig_00237	4436	zinc finger protein c3h1 type-like 1	Stegodyphus mimosarum	KFM74905	KFM74905			2.8e-22	GO:0008150, GO:0043167		IPR011016 (SMART),IPR013083 (G3DSA:3.30.40.GENE3D),IPR011016 (PFAM),PTHR23012 (PANTHER),PTHR23012:SF58 (PANTHER),CYTOPLASMIC_DOMAIN (PHOBIUS),TRANSMEMBRANE (PHOBIUS),NON_CYTOPLASMIC_DOMAIN (PHOBIUS),TRANSMEMBRANE (PHOBIUS),CYTOPLASMIC_DOMAIN (PHOBIUS),IPR011016 (PROSITE_PROFILES),SSF57850 (SUPERFAMILY),TMhelix (TMHMM),TMhelix (TMHMM), TMhelix (TMHMM)	ttttttttttggaataattttctttttattaattacgtctttactaaattgataacgacaataaaacaattatggaaaaatatattataaatatatatggaaagagagataaatagattgcgatattttttttttctttggatttgtgactaagaattttgattaaaaattctaaatagaattttcaaattttctaaactgtgtacagtatatatatatgtttttttcttgtgagggtgaaaggttatgacatttgaaggtatgatgataaatatgtatatgtaaaaagatgaggtacgaaaagtggtaaacaatgaaagtgaccatgggacaagtgacaaaattacataaatagataatcgctctatatataattcaactaatttataacatgttgat…
contig_00238	2759	ubiquitin-conjugating enzyme e2 w	Stegodyphus mimosarum	KFM59161	KFM59161			3.5e-83	GO:0016192,GO:0008150,GO:0008565,GO:0006950,GO:0006259,GO:0009056,GO:0006464,GO:0019899,GO:0003674,GO:0043167,GO:0005737,GO:0043234,GO:0006629,GO:0006810, GO:0005634	EC:6.3.2.19	no IPS match	gatcaccatttcgagccttgttacaatttcgagcagttcgtaagatcaccaataatgctcaaactgttaccaaatcaaataagaaaacatttggtgtcattcaaccaacaaccgaacctttaaatacctcatcatcttcatcaaatatcaatcatcaatctaaccctccaacatcatcagaacgtccaattgttactgtcactattacttacaacaattctaatcaaaccaataataacaccaccgccaatactacaactactactggaggagatactaaaagtgacattccaccgggttatgagtctatatctttaattgaagctctcaatggtccgacattaattcattcatgttcatctcgtcctggtgaatttggtgttaacgcttttcacagta…
contig_00239	2666	fatty acyl- hydrolase medium partial	Panonychus citri	AFI99933	AFI99933			1.6e-58			IPR002018 (PFAM),IPR029058 (G3DSA:3.40.50.GENE3D),PTHR11559 (PANTHER),IPR019819 (PROSITE_PATTERNS),IPR019826 (PROSITE_PATTERNS),SIGNAL_PEPTIDE_H_REGION (PHOBIUS),SIGNAL_PEPTIDE_C_REGION (PHOBIUS),SIGNAL_PEPTIDE_N_REGION (PHOBIUS),SIGNAL_PEPTIDE (PHOBIUS),NON_CYTOPLASMIC_DOMAIN (PHOBIUS),SignalP-noTM (SIGNALP_EUK), IPR029058 (SUPERFAMILY)	agcatagttaattatcagaattcaaactaactgatttgatcaattttcaaagttcacaacaattaacatttaatgaaaatagacaattttcattattgaatagccaaacaattaaggtgatttttcttaattgtttaccataagatttaatatttttttttacaatattattaatagttaaagggagttggatagtaattaaatcctgtaaaattaatcaagtttaaatacttacagtaatcaaaagatttagtcaattgtgatgtttgggattgatttttataatttaaattgattttaaattaatcaatttgagagtgattacaatttaattggaaacttttaccattcagtaaaaagtaataagtgattgtttttaggattcgatgcaagattgtt…
contig_00240	772	cyt_chiji ame: full=cystatin jztx-75 flags: precursor	Chilobrachys guangxiensis	B1P1J3	B1P1J3			4.6e-19	GO:0030234		IPR000010 (SMART),IPR000010 (PFAM),G3DSA:3.10.450.10 (GENE3D),IPR027214 (PANTHER),PTHR11413:SF26 (PANTHER),IPR018073 (PROSITE_PATTERNS),SIGNAL_PEPTIDE (PHOBIUS),SIGNAL_PEPTIDE_N_REGION (PHOBIUS),NON_CYTOPLASMIC_DOMAIN (PHOBIUS),SIGNAL_PEPTIDE_C_REGION (PHOBIUS),SIGNAL_PEPTIDE_H_REGION (PHOBIUS),SignalP-TM (SIGNALP_GRAM_POSITIVE),SignalP-noTM (SIGNALP_EUK), SSF54403 (SUPERFAMILY)	ttttacattcatagtaacaatcaaatgaatattaatcaatgtgattaaagctccaatctaatccaatactaataattattatctttcagttattaatcaaggaaacagatttgggttgtaattaaatattattattaatttatttgaacaaccaatgattacgaatgacaattaattgggtttcagacaatcaagtcaagttagagattagtaggcaactttaatagtaaaatagttaattagattggataaaatattgtcaatctatcatcatattaggcgattggtttacatgagtgtcggataacttggccttcgttagctccaggtcggtagtaaaagacgtaagtacattcctctggtgttttatttgctgagacttcacattcaactgactta…
contig_00241	5797	ring finger protein 17	Stegodyphus mimosarum	KFM72251	KFM72251			1e-40			IPR002999 (SMART),G3DSA:2.30.30.140 (GENE3D),IPR013083 (G3DSA:3.30.40.GENE3D),IPR002999 (PFAM),PTHR22948 (PANTHER),IPR017907 (PROSITE_PATTERNS),IPR002999 (PROSITE_PROFILES),IPR002999 (PROSITE_PROFILES),IPR002999 (PROSITE_PROFILES),SSF63748 (SUPERFAMILY),SSF63748 (SUPERFAMILY),SSF63748 (SUPERFAMILY), SSF63748 (SUPERFAMILY)	tttttggattcttttaatggaggagacgaaaaagaaagagaaattatttacattgattcacttagttttcttctctttcctttcttcttatcatcatgatgattactctttcgttggcattggtaatttacacttggcaacaaaattctgaggataatttttttcatcggattattgggttacatggatttcgtttcgattgatattccattttgattggattttgtcatttgagttttgcaaatttacatcatcttatgtattgttaatcttttcagggattaaatattctgtttggttaattagctgattgtttttggcgagtttacagttacaattaggttagaattttaaattttcgcgagtttgttttacagttgatttatgattaaccttgat…
contig_00242	3100	rb1-inducible coiled-coil protein 1 isoform x3	Microplitis demolitor	XP_008559546	XP_008559546			2.1e-97	GO:0003674		IPR000626 (SMART),G3DSA:3.10.20.90 (GENE3D),IPR000626 (PFAM),IPR019460 (PFAM),PTHR13222:SF1 (PANTHER),PTHR13222 (PANTHER),IPR000626 (PROSITE_PROFILES), IPR029071 (SUPERFAMILY)	atttttgaatatgaatcggattcaatttatggttcaaagcgataaacttttgtcttgagatattaattacagctgatcaattagtctaatcaactaatactaactaaaaaaaggcttgtgtaaagagttaacaccatgaacaaaagannnnnnnnnnnnnnnnnnnnnnnnnnnnnnnnnnnnnnnnnnnnnngagagggagggagagggagagagagagagagggagagagggagggagagaaaagtttaaaacatttaacactttcaatactagtgcaaaggataatcatcagcatttcacttggaaagattagtgaaaacatttagggataatctaagaaagaaaaaaaaagaaactgaaaacatcaatcagacttttgttttttctaatctatct…
contig_00243	2131	t-complex protein 1 subunit alpha	Stegodyphus mimosarum	KFM80838	KFM80838			0	GO:0005737,GO:0006457,GO:0043167, GO:0051082		IPR017998 (PRINTS),IPR027410 (G3DSA:3.30.260.GENE3D),IPR002423 (PFAM),IPR027413 (G3DSA:1.10.560.GENE3D),TIGR02340 (TIGRFAM),IPR027409 (G3DSA:3.50.7.GENE3D),IPR002423 (PANTHER),IPR002194 (PROSITE_PATTERNS),IPR002194 (PROSITE_PATTERNS),IPR002194 (PROSITE_PATTERNS),SSF54849 (SUPERFAMILY),IPR027409 (SUPERFAMILY), IPR002423 (SUPERFAMILY)	tttttttttttgattgagttaaatgattttaattgaaaaacgttatttaagtcacagtgttttttttattaagtggaaagggttgatcaaaaaagcgaagtgaaaagaagagtagaaatgaagagaaacaggtataaagagaaagaaagagattaagctttagttaatattagttatttggttaattgtgtgggtctgattttgttttctcgttgataatcataaatatatatgattagaattcatcgtttctttccaattcattgaaaattctcccttttttttcttgaatttctgtggtgaaaatgtttacagggtttgattttctccaaacatcatctcatttaaaatgagatttattcatcgtcaccataacaaccacccgatggatcagatttt…
contig_00244	1076	hypothetical protein L798_06081	Zootermopsis nevadensis	KDR19286	KDR19286			3.6e-07			SIGNAL_PEPTIDE_C_REGION (PHOBIUS),SIGNAL_PEPTIDE (PHOBIUS),NON_CYTOPLASMIC_DOMAIN (PHOBIUS),SIGNAL_PEPTIDE_N_REGION (PHOBIUS),SIGNAL_PEPTIDE_H_REGION (PHOBIUS),SignalP-TM (SIGNALP_GRAM_POSITIVE),SignalP-noTM (SIGNALP_GRAM_NEGATIVE), SignalP-noTM (SIGNALP_EUK)	tcatgtacaacaaacaaatctaatctaataaactttttgcttcattaataacattcatttcttgagactattttttaatgatcccaagtaaatacaatcattgtaacaattagacaaaataatatcgttcaacattcatttgattaatacaaacttgaccataattgaaaatgaaagtgattgaattattacatatatttattagaataaagtatttctttacaattagattgttaattgttgtattagaattgatcaataatgatgattgggtcacttgaatcagatggacaatcagaacttggttgggttggtcttggataattccgtccaattattggtggggattgataagggttagtacattttcgaggttcatttggactgaatgatttacag…
contig_00245	978	ribosomal protein lp1	Ascaris suum	ABF69503	ABF69503			1e-22	GO:0009790,GO:0005840,GO:0003735,GO:0006412, GO:0042254		Coil (COILS),IPR001813 (PFAM),PTHR21141 (PANTHER), IPR027534 (HAMAP)	tccatcatttatcaaaggattaaaaagttcaacctttatgaagcaatttgatatcaaactgattttgaatgaattttaatcaattcaaacaatgatcaatcactttaatcaatatcgatatcaacttgattcaaactaaaatgtgatctcaatgtgatagttttggttgaatttacgagggaacactatcattaagtaatcatgctgattacgtccaataggattgattttgtacacgttgatggagcttaaaagttgctaatcatttagtgtatctgattgattgattcgcgaaatttacacacatatagttaaccatgtggttgattgaggatgatgatgtaaagatatttggtaaggtgaaatgaggtaagataacaattactgaggatattgtta…
contig_00246	2272	alpha mannosidase	Ixodes scapularis	XP_002412812	XP_002412812			0	GO:0007568,GO:0008150,GO:0043167,GO:0005794,GO:0016798,GO:0002376,GO:0006464,GO:0009058, GO:0005975	EC:3.2.1.113	IPR001382 (PRINTS),IPR001382 (G3DSA:1.50.10.GENE3D),IPR001382 (PFAM),PTHR11742:SF6 (PANTHER),IPR001382 (PANTHER),CYTOPLASMIC_DOMAIN (PHOBIUS),TRANSMEMBRANE (PHOBIUS),NON_CYTOPLASMIC_DOMAIN (PHOBIUS),IPR001382 (SUPERFAMILY), TMhelix (TMHMM)	attgattgtaagaaaaaaaaatcaaacaaattaacaacagaaagaaattgtttttatcaaaaaagtgaaaaaattatctgaaaaacgttctgataaaaacattcttgtaacaattaatcctaatctcatatatataagataaaagtttcctattaaacccgctgcccttgaggctcagggttggaaagaaatgaaaaaaggattcacaattatgttaaattgcttgttttctggttggttaattgttgttgttgtcatctttgtgatctttgtgatctgttaattgatgttaattattgtttccactttccatcttgactagggtaggcgggatttttgcccttgattggaagtggatgagcctctgtattgaaaacccattcattgagtgagagataa…
contig_00247	14562	histone-lysine n-methyltransferase 2c-like isoform x4	Stegodyphus mimosarum	KFM63416	KFM63416			0	GO:0003674, GO:0043167		Coil (COILS),Coil (COILS),Coil (COILS),Coil (COILS),Coil (COILS),Coil (COILS),Coil (COILS),Coil (COILS),IPR001965 (SMART),IPR009071 (G3DSA:1.10.30.GENE3D),IPR013083 (G3DSA:3.30.40.GENE3D),IPR013083 (G3DSA:3.30.40.GENE3D),IPR019787 (PFAM),IPR013083 (G3DSA:3.30.40.GENE3D),PTHR22884:SF324 (PANTHER),PTHR22884 (PANTHER),IPR019786 (PROSITE_PATTERNS),IPR019786 (PROSITE_PATTERNS),IPR019786 (PROSITE_PATTE…	cattaacccaaatgattctcatttatcaaacttttaatttcttctcgtttaccaaaatgttaatttactaatttgtcaaaaagacaattgacttttatgtcaaactcgaagagagactcaattgctcacagagaaaatttttccaaaatcatttacccaatttaaagagagagagagagaganngagagagagagaaagagagagtaacaattacgagaaaagagacaaaaaagaaacacgataattacaattgttataaatgaacaggggagagagagagacaattaaaattcaatgtataagatgcatatattgcacaacaatctcttataaattttagcttacaattattagatattaatcgcaatttgtattgtgaaatttttacaaaaggaggg…
contig_00248	5489	nuclear pore complex protein nup205	Stegodyphus mimosarum	KFM71883	KFM71883			8.1e-154	GO:0005635,GO:0043234, GO:0003674		IPR021827 (PFAM),PTHR31344:SF0 (PANTHER),PTHR31344 (PANTHER),TRANSMEMBRANE (PHOBIUS),CYTOPLASMIC_DOMAIN (PHOBIUS),TRANSMEMBRANE (PHOBIUS),NON_CYTOPLASMIC_DOMAIN (PHOBIUS),NON_CYTOPLASMIC_DOMAIN (PHOBIUS),IPR016024 (SUPERFAMILY), IPR016024 (SUPERFAMILY)	ttttttttttttatgttttcctttatccagtagcaaaggttaaatggaaacccaatttaattgatgtagttgttgttgttgtttacaagttgatttttttttgacatacaaataggaggggatgaagttttgatgtaaaagatgaagaaaagaaaacgataatgaacattattttttttttgtttgtattgatattttgctttatgatattttggttagattgtagtagttgtgaatgatgattgttagatggttttcgattccatggttatttatttatttcaacttgatgactcttttaatcctgcggatcatcacatcgacaaagttgttgtccttgattgaattttgaatttttgagaaaaataaatcactaactattccggctgattcagcttt…
contig_00249	3403	transcription initiation factor iia subunit 2-like	Ixodes scapularis	XP_002410024	XP_002410024			5.5e-49	GO:0008135,GO:0034641,GO:0009058,GO:0030154,GO:0048856,GO:0005654,GO:0043234,GO:0000988,GO:0005840, GO:0006412		PTHR21622 (PANTHER)	tttttttttttcaaaagaaaatctaattgaaaagattcactttcttttctgtttctgtgtgttcatctctttaatttaattgtttctctttttaattatcattgcacttgattaatcgttgattggaatttgtaaattaatttgtcctccattcattacctgtcatcacatttctcttttccattggaagtacaattgtataaatgtttttctaaatgtgattaaccagaaatttctcaaaccacataccttgaactgattccattctgctttcaatctttattatcaaacgttaatcttatttattttcctgattgatttgcgtcgatcgattgagttaatcatcaatgtatgctgaacaccaaacagatgaagctgaggatcccgtattcacttcac…
contig_00250	2587	translation initiation factor eif-2b subunit beta-like	Lottia gigantea	ESO88246	ESO88246			4.9e-103	GO:0008150		Coil (COILS),IPR000649 (PFAM),G3DSA:3.40.50.10470 (GENE3D),PTHR10233:SF9 (PANTHER),PTHR10233 (PANTHER), SSF100950 (SUPERFAMILY)	caaagaaatgaaacattgcaccgcttgaagtgaagatacaaaatcgtaatcatgataattttatcaatcatgttattaatcaggaaacatattcaggatttaattactgctggttttaactgagcgttaagtcggttaatttatggatagagagattaatttaatccttgacactaatttgtaataacaagaggatccgtttgattcattaacttttgaatatgtgattggctttttccatcagctgattgttattgatgaatggataaaataaacaattgagagggaaatggattacagaaacatcagctttacctgcaatcgatcctaatacataacctgttgatcttaatgagaaaatgattgaaattttatctgaactcgaattggtgattgctt…
contig_00251	2514	casein kinase i isoform epsilon-like	Stegodyphus mimosarum	KFM71835	KFM71835			0	GO:0006464,GO:0043167,GO:0016301, GO:0006520	EC:2.7.11		aaatattcttctgtgattgattctctaattgatagttgagagaagtgagagagagagagagaaaaaagaatagagagaaaaaatcaaataaataaaaagttaaatcaagagagagagagagagagagagatgattagaaaacaatgataataattaagaacaactaattcagagattagattgtgaatgaaactgatggaaaacaaagagactagaatttatgatcaataataagatgatgttattattgatgatgagtaaagaaattagagatccgattaatcgtgaaaattaatggttacgatttagttatcattatgaatagtcaagagtctattgagaccgcgagagttttttcttgtgataattattttccaagatgcatttataatacataaa…
contig_00252	800	---NA---									NON_CYTOPLASMIC_DOMAIN (PHOBIUS),SIGNAL_PEPTIDE (PHOBIUS),SIGNAL_PEPTIDE_C_REGION (PHOBIUS),SIGNAL_PEPTIDE_N_REGION (PHOBIUS),SIGNAL_PEPTIDE_H_REGION (PHOBIUS),TRANSMEMBRANE (PHOBIUS),CYTOPLASMIC_DOMAIN (PHOBIUS),TMhelix (TMHMM), TMhelix (TMHMM)	acttgattgtgatataaatcattaattgattatcttttacttaacatttttaattgcaaataaaggagaaagattttaatacactaaagaatcggatttaaacaacgctgatagtagcaccgttcggctgattttcagatatacctctcggttgagttgcgaaataagttgacaaaaattttgaataatctattccgggatctgctgatttttcaaagtctcctttaccaccgaaacctttcgcgaatactttaaacagtgaagaatggccttcatcaacaatatcacccataggcttaaggaaatcgtaagttgcgatgtcttgaaatggtataagagccgcatcagtacctggaacaatttcacctatgatttgaccaaatgagccgcccttttttt…
contig_00253	1877	protein fam102a	Xiphophorus maculatus	XP_005809821	XP_005809821			1.7e-56			TRANSMEMBRANE (PHOBIUS),CYTOPLASMIC_DOMAIN (PHOBIUS),NON_CYTOPLASMIC_DOMAIN (PHOBIUS), TMhelix (TMHMM)	aaaacgaaagagaagagagagagagagagagagagagagagagagagagagagagaaaagaaagagacattttctcccatagatttgctcttgcgcttttccaatcatttttatcatcaatttatttgattctcttattattgttacaatgattatctaattaatttcacggaaatcagagatgagataatcatggttacatttaattgttgaggtgataaaaagcacagttatcttgactcagtttcgtttaaaaggttggttgttttttctcgtaatcaaattttatgtatggtaacaattaagacttgatcagttaaagtgattaagttttttttcttcttctggttgattgtgacaattaatttcttatgtttttttgctttcatttcgtttttt…
contig_00254	1300	sparc	Ixodes scapularis	XP_002413686	XP_002413686			1.3e-75	GO:0003674,GO:0043167,GO:0007165, GO:0005578		IPR002350 (PFAM),IPR019577 (PFAM),G3DSA:3.30.60.30 (GENE3D),IPR011992 (G3DSA:1.10.238.GENE3D),PTHR13866 (PANTHER),PTHR13866:SF14 (PANTHER),IPR018247 (PROSITE_PATTERNS),SIGNAL_PEPTIDE_H_REGION (PHOBIUS),SIGNAL_PEPTIDE_N_REGION (PHOBIUS),SIGNAL_PEPTIDE_C_REGION (PHOBIUS),SIGNAL_PEPTIDE (PHOBIUS),NON_CYTOPLASMIC_DOMAIN (PHOBIUS),SignalP-TM (SIGNALP_GRAM_POSITIVE),SignalP-noTM (SIGNALP_EUK),SSF100895…	gccctagataattatggacattaaaagatatttacaaataagtttactgatcaactgaccaatgaagtgattgctgtttgttggcacgaattgtcaatctttaagctttaattattgattggtgatatttttaggaaacaattaaagttgacaatcaacatgattaatacataatgtttgtttttgattgcgatcattgattagtttataagaaaaaaaaagtgtgtaaattgtaacaacggcgattaattaattgtaatcattttccaattcaatattgtgattccaaataacattgattaattgcttgattttatttatcctcgtttgatgaattaaattcactgcatttatcctcaatttcacctttttcaacgcccaaacagttaccccattcag…
contig_00255	1784	isoform a	Drosophila pseudoobscura pseudoobscura	XP_001352492	XP_001352492			1.1e-11	GO:0005576,GO:0043167,GO:0003674,GO:0007165,GO:0008283, GO:0040007		IPR020090 (PFAM),PTHR21050 (PANTHER),CYTOPLASMIC_DOMAIN (PHOBIUS),NON_CYTOPLASMIC_DOMAIN (PHOBIUS),TRANSMEMBRANE (PHOBIUS),PS51257 (PROSITE_PROFILES),SignalP-noTM (SIGNALP_EUK), TMhelix (TMHMM)	aacgcgcttcttctctataaaaaaaaaaaaaaaggttttttttttgaaaaaaaaattttttttttttttttggtaaaattgttccatgttcatgtttttcctgagcttcgatttcgggttcatgatgttttttaaagtctctggtcatttgatttgctttctttatccttttgctttgatttgtgatcgtttccaataagttcatctttttctgatttgaagagtgaaattttctgatagaattgaaattttatcttgttaacctgaattttggtcaaattcatggaaaatgtttagggttaagctgagcaaacaaggtaaaaggtaaacgtagaactggaaatgataatttagtttacatcttcgtcagttcaaagtttttgttgttttagtctttca…
contig_00256	1021	tetur28g00690 length:331 (n a) (secreted salivary gland )	Tetranychus urticae			tetur20g03230	tetur20g03230	3.7e-122			CYTOPLASMIC_DOMAIN (PHOBIUS),NON_CYTOPLASMIC_DOMAIN (PHOBIUS),TRANSMEMBRANE (PHOBIUS), TMhelix (TMHMM)	tttttttttacgattaaaatgataagtttttttaattgggaatataaaagttgccatataaatggaattaagaaaaagtattaaaaagaaattgaatcaattaagttgacttgtgatcttaattgttgatcatctatcttccgatgataatttggttgttatatttaatatggttccaagtagtgattcatctgaattaaatcttgaaacgttgtttaatttagccaaatgagcaaaaacttcgggtgctgacaatcggcattgttcaattgttgaccatcggccgcagagaagttcaattaaatctttgattaatttgttgatctgttccatgaaataattagttagatgaaacttttcattggtacatgaaggaactgcagctgatttgatacaaga…
contig_00257	2244	cell wall-associated partial	Magnetospirillum gryphiswaldense	WP_024080208	WP_024080208			3.7e-41			no IPS match	ccgttactttttaggaggcgaccgccccagtcaaactacccaccatacaatgtcctagttccagataatgaaacatagttagatatcaaaagtgtaaagggtggtatctcaaggttgactccattatagctagcgccataacttcaaagtctcccacctatcctgcacatcacacttttaatagcaatgtaaagctatagtaaaggtgcacggggtctcttcgtctaaccgcgggtaccccgcatctgcacggggaattcaatttcgctgaaatgatgttggagacagtggagaaatcgttacgccattcgtgcgggtcggaacttacccgacaaggaatttcgctaccttaggaccgtcagtgttacggccgccgtttactggggcttcaatttggag…
contig_00258	3873	piwi-like protein 1-like	Ixodes scapularis	XP_002399390	XP_002399390			0	GO:0003674		IPR003165 (SMART),IPR003100 (SMART),G3DSA:2.170.260.10 (GENE3D),G3DSA:3.40.50.2300 (GENE3D),IPR012337 (G3DSA:3.30.420.GENE3D),IPR003165 (PFAM),IPR003100 (PFAM),PTHR22892 (PANTHER),PTHR22892:SF32 (PANTHER),IPR003100 (PROSITE_PROFILES),IPR003165 (PROSITE_PROFILES),IPR003100 (SUPERFAMILY), IPR012337 (SUPERFAMILY)	aaaaaaaaagtaaaacaacaattaaaacaattaatacaatatgagaaaatggtaacaattaaaagtgaacctaattgagaaaatgaaaattgaaagtttgttaaacatggaaagtggttgattgatgattaactgattgattaacataataaagagaaaaggaaaattaaattgatacataaaaaggatgaaattaattgttggttaattgtaaaagctataaaaagaagctccaactgatatttaactttttttccaacataaaaaaagtaaaatcttctaatcttgttgattaggtaacacgatttagttggtaacttgttgatgattagcaaacgtgatgaaatgatttagatattctgatcatgatcaatattgatcattgtgatcataaagagt…
contig_00259	1919	wd repeat-containing protein 26	Zootermopsis nevadensis	KDR17686	KDR17686			0	GO:0003674		IPR020472 (PRINTS),IPR001680 (SMART),IPR001680 (PFAM),IPR015943 (G3DSA:2.130.10.GENE3D),PTHR22838 (PANTHER),PTHR22838:SF0 (PANTHER),IPR019775 (PROSITE_PATTERNS),IPR017986 (PROSITE_PROFILES),IPR006594 (PROSITE_PROFILES),IPR001680 (PROSITE_PROFILES),IPR001680 (PROSITE_PROFILES),IPR001680 (PROSITE_PROFILES), IPR017986 (SUPERFAMILY)	gtgtttgtatgtatgtatgtatgtatgtatgtgtgtgtgtgtgtgtttatgtttgttaaagtgatttagtggttaattaaaaaatgtcttgaaaattattgattgatgatgattctaatgaagattgatttgtgaataaggttgattctcgggattctgatttggctggaccccagattcggatagttgaatcatctgaggcactcgctaacatttgaggatatttggaattccaagagacacaatttactgttctcgagtgacctgaaagtactgcaataggtttctcccgtttagtgtgccatatatatactttatgatcttcactcccacttgcaataaaaacttgattaactccaccgaaacatgaatgaattgtataatatccttgagttacac…
contig_00260	1880	calcium-binding protein p22	Stegodyphus mimosarum	KFM68306	KFM68306			1.4e-84	GO:0008150,GO:0016491, GO:0043167	EC:1.6.3.1	IPR002048 (SMART),IPR011992 (G3DSA:1.10.238.GENE3D),IPR011992 (PFAM),PTHR23056:SF25 (PANTHER),PTHR23056 (PANTHER),IPR018247 (PROSITE_PATTERNS),IPR002048 (PROSITE_PROFILES),IPR002048 (PROSITE_PROFILES),IPR002048 (PROSITE_PROFILES), SSF47473 (SUPERFAMILY)	attaatcaaactaatcaagtctctaattaagtgttaacaggttgatttctgatagttgattaacttgatgtttaaatattttccttaaattttgtcaaacaattaaaatccttgattttttttcttcgagaaacaatttgacacaatttattgattctcttataatcattgacatttaattgtttccggtgattgtcaattgatttctttcattatctctcttaattgttatcaaatcaatttttccctttcactttcacattgatttacactcgaaaccttcaacactttatgattaaaaccttgagactaattaactagaatattaattaggatgaataagaaaaatttttttctacatgatgattagatgatattggaatttttaattttacattt…
contig_00261	352	---NA---									no IPS match	aacatcatctaatactgctactgccccatcaggatcatcaggtgccggtaataatggatcaacatcaggaaatggttcatcatctggttcatctgctacctcaggttcatcatcaggttcaggttcaggctcatctgctgcttcaggtgctaacactggttcatcatctggttcaggatcatcatcaggctcatcaactggttcaagttcatcaacatcaacatcatctaatactgctactgccccatcaggatcatcaggtgccggtaataatggatcaacatcaggaaatggttcatcgtctggttcatctgctacctcaggttcatcatcaggttcaggttcaggctga
contig_00262	1679	maelstrom-like protein	Stegodyphus mimosarum	KFM76857	KFM76857			1.7e-12	GO:0008150		IPR009071 (G3DSA:1.10.30.GENE3D),IPR009071 (PFAM),IPR024970 (PFAM),PTHR21358 (PANTHER),PTHR21358:SF3 (PANTHER),IPR009071 (PROSITE_PROFILES), IPR009071 (SUPERFAMILY)	cgatctagctgatgacaagttcttgcagttggtcagggttaaagctaaagattaacaaattgtaacaattaaattgtaacaatttaatcccaattaaatcagttattttcatttgtttcacttgcaattgatattcggatgaccttttggttaaatttgtattcgttttaattgtcattcgattcatcttaatcggttatggggaaaattaaatcatcggctttttggtggtttatgcatcatcttcaggagaaagagcatcggaaatctggacgtatacctccaatgagtcagatcaatgtaaaggctggtgatttatggaaaaaaatgtcacctgaagagagacaacctttcattgataaacacgaaagatataaaactggatctcgacctccgttg…
contig_00263	2145	cat eye syndrome critical region protein 2	Orcinus orca	XP_004286313	XP_004286313			4.9e-25	GO:0048856, GO:0005634		Coil (COILS),PTHR14296:SF3 (PANTHER), PTHR14296 (PANTHER)	taatcaattaatattttttagtgagtaattatctttaattgtctttttttgttactaatattattatataccacaactaacaattaatctgcaacaaaatcaaaccttgattactttgaaatcccaactcaaatctctaacaatcaaaaatcaccctagactattaataataacaaaaatctttaaatcaaatatttagttgattcaaaaaaaaaaaaatgaaaatctaatcataattaactctgttaattaaatacaaagtttataatttactgtcaacaaatttgcaaaacaatcaactgatttcaaaatcaattcggaaaaggattccaatcaactaatcaattaaattgttagaaggattataagattttctaaattattttaattacattttaa…
contig_00264	3338	sodium-dependent phosphate transport protein 2a	Ixodes scapularis	XP_002434684	XP_002434684			1.2e-127	GO:0005575,GO:0005886,GO:0044281,GO:0003674,GO:0006810,GO:0048856,GO:0008150,GO:0034641,GO:0005623,GO:0055085,GO:0005768,GO:0005737,GO:0006461, GO:0022857		IPR003841 (PFAM),IPR003841 (TIGRFAM),PTHR10010 (PANTHER),PTHR10010:SF8 (PANTHER),TRANSMEMBRANE (PHOBIUS),CYTOPLASMIC_DOMAIN (PHOBIUS),CYTOPLASMIC_DOMAIN (PHOBIUS),TRANSMEMBRANE (PHOBIUS),TRANSMEMBRANE (PHOBIUS),NON_CYTOPLASMIC_DOMAIN (PHOBIUS),CYTOPLASMIC_DOMAIN (PHOBIUS),NON_CYTOPLASMIC_DOMAIN (PHOBIUS),TRANSMEMBRANE (PHOBIUS),TRANSMEMBRANE (PHOBIUS),CYTOPLASMIC_DOMAIN (PHOBIUS),NON_CYTOPLASMIC_…	gttggaggaaaatgtttatttcagttttctctgacttttccttttattatttgtattatctaaaatttgattattgtaaatgtattttaacaacaattaacaatttaaagtgacaaagttaatcataattaaatttatgtgctcagattattgaaacttgttgattgttaaaaacttcaatgataatttacaaatcaatcaacaacttttgtaagtaaggacttgattaagatttgaaaatctattgcccttgattaacatttcttcaagttaattgtatgttgatacaatacataagtaagaatgattaacaatttaatttaaacaagataatgagatcagattagttgattgtcactgatgttaaattataacaataaaatctgattttcagattga…
contig_00265	2165	clathrin interactor 1	Camponotus floridanus	EFN63817	EFN63817			1.5e-85			IPR013809 (SMART),IPR001026 (PFAM),IPR008942 (G3DSA:1.25.40.GENE3D),PTHR12276:SF46 (PANTHER),PTHR12276 (PANTHER),IPR013809 (PROSITE_PROFILES), IPR008942 (SUPERFAMILY)	tttttttcttgaaactttaagcaatttgtttttaaccaaattttggaccaattgatgaggttccactggacaaatgattaccaccaaggctcatagtaggattattagcaagtggatttaatgaactcattggactgatcactggagatacatttggctggattgatccaattaaatttatatttcccatattagctgctaattggttcatacttggtgcattatgtttctcatatttagctgctaataaattgtcaacattaatgttgacatttgagctgtaactggaccaagtattgttactattacctggtgtagttgttgaagttaatgataaacccgttggtttattaacacttccaggaatgttattaattaagggattcgttggtgataatg…
contig_00266	4275	very long-chain specific acyl- mitochondrial	Lottia gigantea	ESP04846	ESP04846			0	GO:0008150,GO:0016491, GO:0043167	EC:1.3.99.3	Coil (COILS),IPR009075 (PFAM),IPR006091 (PFAM),G3DSA:1.20.140.10 (GENE3D),G3DSA:1.20.140.10 (GENE3D),IPR013786 (G3DSA:1.10.540.GENE3D),IPR006091 (G3DSA:2.40.110.GENE3D),IPR013786 (PFAM),PTHR10909:SF121 (PANTHER),PTHR10909 (PANTHER),IPR006089 (PROSITE_PATTERNS),IPR006089 (PROSITE_PATTERNS),IPR009075 (SUPERFAMILY),IPR009075 (SUPERFAMILY), IPR009100 (SUPERFAMILY)	ctttttctcaagtttcttaaattaagaatcgcaatttacctttgattacctgctattaagtgttcgttttaattgattacagtgaatttccgatcttctggatgcttgatttcacccatgctacgaagtccatgtatgaagtgttagccggtcggtgagatggaaaagttgaccgaatccaatgaaattaattgaatatttacaaagataaacaatgtaaacaactatcgatggtcaaattgttgtttgttttcttgcaaccgaatcaattttggatacttgaaattttgggttaaagtttaagataaagaaaatatttgaattccattggtcagttgatattctccttgacctattggacttttgaacgggtttttctatattcttatttttattttt…
contig_00267	5811	serine threonine protein kinase	Ixodes scapularis	XP_002404970	XP_002404970			2e-160	GO:0016301,GO:0003674,GO:0006464,GO:0043167, GO:0006520	EC:2.7.11.17	IPR002290 (SMART),G3DSA:1.10.510.10 (GENE3D),G3DSA:3.30.200.20 (GENE3D),IPR000719 (PFAM),PTHR24343:SF26 (PANTHER),PTHR24343 (PANTHER),IPR008271 (PROSITE_PATTERNS),IPR017441 (PROSITE_PATTERNS),IPR000719 (PROSITE_PROFILES), IPR011009 (SUPERFAMILY)	ctcttttcatttgttgaggaggaaggttgacggtggtgtttgtggttggagttgtggtggtggaagtagtagtagtagtagtagaagaaacacaactattgtcgcgattatcgtacctggattcgactgtgggtccactgagaccagataaacgctgtgagaccaaattacgataaccatgggtacgaagttgatctaaaagagatgaactttcaggtaataagatagaacttgaccaatcaccacccaatgaatcagctgttcctggggtttcaacgattcccgttgttgatgttgacccagctaatcctcctcctcctaatcttcctcctgagccacttgaaataaaagttcgtacctcccgtggttcatttccacctccaagtgataatttcatgg…
contig_00268	2728	cytokine receptor	Stegodyphus mimosarum	KFM58279	KFM58279			1.9e-28	GO:0003674		IPR003961 (SMART),IPR013783 (G3DSA:2.60.40.GENE3D),IPR013783 (G3DSA:2.60.40.GENE3D),IPR013783 (G3DSA:2.60.40.GENE3D),SIGNAL_PEPTIDE_H_REGION (PHOBIUS),SIGNAL_PEPTIDE (PHOBIUS),CYTOPLASMIC_DOMAIN (PHOBIUS),SIGNAL_PEPTIDE_C_REGION (PHOBIUS),TRANSMEMBRANE (PHOBIUS),NON_CYTOPLASMIC_DOMAIN (PHOBIUS),SIGNAL_PEPTIDE_N_REGION (PHOBIUS),IPR003961 (PROSITE_PROFILES),IPR003961 (PROSITE_PROFILES),IPR003961 (…	tttgggaatccaattggaatcaactgtttctttcaatttccgttcaactttacgtttccttattgtgaaaatcaataaaatgtacagaatagttaatatcaagataactaaaccaatgatcaatgaaacggtcaaaattatggtaaccgcattgacttttgtttcaattgttatcgatgaactttccaatcgttgacctttaattttggtcactgcatgaattgtaaaattatagccagtatttgattccaagttgtcaatcaataattcattaagtgatttatcaacattaatgattgtcaatgattctgaacagggatgatcgagtttacaataatgtatctcaaatttatataagaaatgatccaaagctgggcaatcaagaagccaatttgccaa…
contig_00269	4793	fasciclin isoform b	Stegodyphus mimosarum	KFM69949	KFM69949			2.2e-134	GO:0005575,GO:0048856,GO:0030154,GO:0005623,GO:0050877,GO:0008150,GO:0005886,GO:0007155, GO:0003674		IPR009138 (PRINTS),IPR003598 (SMART),IPR003599 (SMART),IPR003961 (SMART),IPR013783 (G3DSA:2.60.40.GENE3D),IPR013783 (G3DSA:2.60.40.GENE3D),IPR013783 (G3DSA:2.60.40.GENE3D),IPR013783 (G3DSA:2.60.40.GENE3D),IPR003961 (PFAM),IPR013783 (G3DSA:2.60.40.GENE3D),PF13895 (PFAM),IPR013098 (PFAM),IPR013783 (G3DSA:2.60.40.GENE3D),IPR013783 (G3DSA:2.60.40.GENE3D),PTHR10489:SF566 (PANTHER),PTHR10489 (PANTHER),…	ggcacgatgattgatgtaaatgatgatgacgacgatgacgatgatggtgatgatgatgatgatgatgatgatgatgatgatgataataaagatgatcaatactaccgtaaccaaatatcttgaggtaggatttagatgatgatgataatattatcattcaattgttgtacggaagttcaagttaacattgatttagataattatcaagcttcaatggcttccaaaaggttgccaacaatttaagaaacaaattaatgttagttaacaatcagaggaagacagagagagagagagagagagggggggagaggatgataagagtttacaagattatccggttgtatggtcaaggtagaagatgaaaagatgataaatgaacgtttatcttcatcagtgtat…
contig_00270	2640	phosphoglucomutase-2	Nasonia vitripennis	XP_001601687	XP_001601687			0	GO:0016853,GO:0005975, GO:0043167		IPR005841 (PRINTS),IPR005845 (PFAM),IPR005843 (G3DSA:3.30.310.GENE3D),IPR005846 (PFAM),IPR016055 (G3DSA:3.40.120.GENE3D),IPR016055 (G3DSA:3.40.120.GENE3D),IPR005844 (PFAM),IPR005843 (PFAM),IPR016055 (G3DSA:3.40.120.GENE3D),PTHR22573:SF39 (PANTHER),PTHR22573 (PANTHER),IPR016066 (PROSITE_PATTERNS),IPR005843 (SUPERFAMILY),IPR016055 (SUPERFAMILY),IPR016055 (SUPERFAMILY), IPR016055 (SUPERFAMILY)	aaaaggaaacaatttataaagagtcagaataatgtttagattgatcaatgttcaattgaatccctgattttgaagcatcaacgattagattttcttacttagaaaactgaatcattaaaaattagtgatcaacggaatcaacttaaaggtaggaatatatttggaaatgacctgaaaaggcaaagcgttggaacttaagagcacatcattggttaattagttaattttccactggattctcaatgatgttgattgaaatttagaaagttttctcttctttatggttgcgagatgataactagtggaatgatcgacgagatgaaggattaggattaagaagaagaagacaattcaggtaaccattgttttgtcatgagttcgattatttgggacagttct…
contig_00271	1108	methyl- -binding domain protein 2	Ixodes scapularis	XP_002407962	XP_002407962			1.1e-82	GO:0005634, GO:0003677		Coil (COILS),IPR001739 (SMART),IPR001739 (PFAM),IPR001739 (G3DSA:3.30.890.GENE3D),IPR025884 (PFAM),PTHR12396:SF0 (PANTHER),PTHR12396 (PANTHER),IPR001739 (PROSITE_PROFILES), IPR016177 (SUPERFAMILY)	ataagcatttaaaatgattagagataattaagacaagattaaagttctaaggaaaaattaaacaaaatgattgattgtaaaaactaaacagaaaaattgatttgattgatagttgatgatcaacttgcaatggaagaattaaattaatgttgttcaattagttttgatagttaaaagaaatgctgatatgttgagattaatgttcatcttgattttgataattagtgtgattgttatctcgggacaattaatcagctactgagtctaaacatttctcgtaatcgtttacagctattgaagcttttcgtcttaaattgttaaccctttcctcttggcgtttgatttcctcatcggtgatcacaattggagcaattaagggttgccttggatcgataaata…
contig_00272	1955	protocatechuate dioxygenase	Tetranychus evansi	AFY99039	AFY99039			1.5e-80	GO:0043167,GO:0008150, GO:0016491	EC:1.13.11	IPR000627 (PFAM),IPR015889 (G3DSA:2.60.130.GENE3D),SIGNAL_PEPTIDE_N_REGION (PHOBIUS),SIGNAL_PEPTIDE (PHOBIUS),NON_CYTOPLASMIC_DOMAIN (PHOBIUS),SIGNAL_PEPTIDE_H_REGION (PHOBIUS),SIGNAL_PEPTIDE_C_REGION (PHOBIUS),SignalP-TM (SIGNALP_GRAM_POSITIVE),SignalP-noTM (SIGNALP_GRAM_NEGATIVE),SignalP-noTM (SIGNALP_EUK), IPR015889 (SUPERFAMILY)	ttttttttttaattggatcgaacataatttttaattgttgataagttcgaatgtaaaatttattcaaaagaaatcaaatttctacctttaatagttaatcataatttaccataagaattagaattttttcatttcatttcaatgaaactctgtcagtttatattaattgacgattgtggtttcgtaggtttttttggtgccttggttgttgtggatactggtttggttccgttcaaccaaatgggtctacgagtcgatgatggggatgaactgaatgaaacctcgaacagattaaggtgatgttcgtgctcctttatggcctcacggtgaagtcgagccaattcatcacgagtgattctcgaccgaggattttttgtctcgactttcacttgatcctca…
contig_00273	3093	disintegrin and metalloproteinase domain-containing protein 10	Ixodes scapularis	XP_002407705	XP_002407705			0	GO:0008150,GO:0007165,GO:0008233, GO:0043167	EC:3.4.24	SIGNAL_PEPTIDE_C_REGION (PHOBIUS),SIGNAL_PEPTIDE_H_REGION (PHOBIUS),NON_CYTOPLASMIC_DOMAIN (PHOBIUS),SIGNAL_PEPTIDE (PHOBIUS),SIGNAL_PEPTIDE_N_REGION (PHOBIUS),SignalP-noTM (SIGNALP_GRAM_NEGATIVE),SignalP-TM (SIGNALP_GRAM_POSITIVE),TMhelix (TMHMM), TMhelix (TMHMM)	gcagtgttccattcgaatgatgatttgcaagttgaatcatcgccagggaatcgacagcaaagttcacataatttggtatcgggctcatcgaatttctttttacattgacatgattccaatccataggctatacaaatagatccagtgcattctcccatgaaacagacagattcttgattacaaactgttttgttggggacgaatgtagatggtggacaaccaggaccttgaccagtgtgtctcagttaaggaattatgatttgcaattggaaaacagatcaattcaaacaatgaaaaggtataatactcaccgattgctctcaaagaaataaacaaaaaggaaaagttgataatcatgcaaacaattccaaattttaaatacatgcggaaagagaaaaa…
contig_00274	2631	hormone-sensitive lipase	Daphnia pulex	EFX79452	EFX79452			1.3e-33	GO:0003674, GO:0008150		IPR013094 (PFAM),IPR029058 (G3DSA:3.40.50.GENE3D),PTHR23025 (PANTHER),NON_CYTOPLASMIC_DOMAIN (PHOBIUS),CYTOPLASMIC_DOMAIN (PHOBIUS),NON_CYTOPLASMIC_DOMAIN (PHOBIUS),TRANSMEMBRANE (PHOBIUS),TRANSMEMBRANE (PHOBIUS),CYTOPLASMIC_DOMAIN (PHOBIUS),TRANSMEMBRANE (PHOBIUS), IPR029058 (SUPERFAMILY)	ttgttaatggtgatcatatcactttctttttttttccttgataattcctggtggtcagtgggtttgatgtattgattgcggattaattgttataattgtgatgagaaattgtttttgattaaaaataattaaacattaaaaaggatctgaaagtatatcaaaacatgggaggattaggaatagacttaattgttgtacaaagatagttaattaatatatataaataagacaatagaaaaatatttacaattaattatgatatgtcatcatcttaatctttaacatcaatgattcaagatgagcacaattaattgtacaattaatttgaagtgagaatcagatgaaagagcaagtaaattgttcacattaattaggacaattgtttttgctaagattaat…
contig_00275	2799	tetur23g00940 length:617 (mRNA) (n/a) (Hypothetical protein)	Tetranychus urticae			tetur23g00940	tetur23g00940	0			no IPS match	gccaagggaaaaggcggttaaatattggatatttttgttttattgttaccttaacttactactattgttgatcctaatttttgtcacctaaaaacaaactaattgagtaaattaattgttgacttacctggttgattagtgaatcatctttaaacttttttgttcttttttataatgagtgagaaaaggaaatcaacttcttttcttggagacttgtcatcgcccaatgtaaggagaacctcaannattctttccggccaacccctgttaaaagctcaggtcgtcgtaaaacaagccctctctctgtgaacaaatgtctgacacctattaaattaaccccagtcaatattagcttaccacctgttaatgatcaggttgatggaatcaaaagttcaacca…
contig_00276	258	---NA---									Coil (COILS),TRANSMEMBRANE (PHOBIUS),NON_CYTOPLASMIC_DOMAIN (PHOBIUS), CYTOPLASMIC_DOMAIN (PHOBIUS)	taccctgatagcaggttaccttttttttacctgttgaagttttaagatataatcagaacacgtaaaaagtatcaattataatcacttaatcattctaataaaggtaactgttggttgagagagaggaggggaaaggaaaaggaaaagatagaatagaatttaatttttattctattctcttttactctctctctctctctctctctctctctctctctctcttctctctctctctcttttcctctctctctctctctc
contig_00277	966	vacuolar protein sorting associated protein 72	Hymenolepis microstoma	CDS33032	CDS33032			4.2e-08			Coil (COILS)	tttttttgttttgattttggtacaaaaattacatcacaattcatgagtgttggttgatggtatttgatgtggtttgttttgggagagaaaaaaaaatttcattcgctgattaagagagatgaaattttgttttctttgtacaaatcaatgaattgatgtaataaatttttgtgcccacatcaagtgctcacaatgaaagcagatttatagcaaagtttgattctaatccgctttagattctggaatggcttctgtatcggtatttttacttttctctttagaattggtttcgaatgagtcttcgcccgcttcatcggcttcttcatcatcgtcaccctcttcaccttcgacctcatcctcttcatcttcgacattttcttcgacatcttcttcatcatc…
contig_00278	773	---NA---									no IPS match	acttgattgtgatataaatcattatttgattatcttttacttaacatttttaattgcaaataaaggagaaagattctaatacactaaagaatcggatttaaacaacgctgatagtagcaccgttcggctgattttcagatatacctctcggttgagttgcgaaataagttgacaaaatttttgaataatctattccgggaccggctgatttttcaaagtctcctttaccaccgaaacctttcgcgattcctttgaacagtgaagaaccatgttcattaataatattaccgataggctcaaaaaaatcgtaagttgcgatgtcttgaaatggtataagagccgcatcagcacctggaccaatttcacctatgatttgaccaaatgagccgcccttttttt…
contig_00279	277	ubiquitin isoform cra_e	Homo sapiens	EAX04506	EAX04506			7.5e-58	GO:0008219,GO:0007165,GO:0006464,GO:0007049,GO:0002376,GO:0006950,GO:0006259,GO:0008150,GO:0000003,GO:0048856,GO:0044403,GO:0051604,GO:0030154,GO:0005829,GO:0005654,GO:0042592,GO:0009056,GO:0051301,GO:0034641,GO:0009058,GO:0005886,GO:0055085,GO:0003674,GO:0005768,GO:0016023, GO:0006810		IPR019956 (PRINTS),IPR000626 (SMART),G3DSA:3.10.20.90 (GENE3D),IPR000626 (PFAM),G3DSA:3.10.20.90 (GENE3D),PTHR10666 (PANTHER),IPR019954 (PROSITE_PATTERNS),IPR000626 (PROSITE_PROFILES),IPR029071 (SUPERFAMILY), IPR029071 (SUPERFAMILY)	gaccttaactggtaaaacaattacccttgaagttgagccttctgacaccattgaaaatgtaaaagctaaaatccaagataaagaaggtatcccacccgatcaacaacgtttgatctttgctggtaaacaattggaagatggacgaaccctttcggattacaacatacaaaaagagtctacccttcacttggtcctccggcttcgtggtggtatgcaaatcttcgtcaagaccttaactggtaaaacaattacccttgaagttgagccttctgacacc
contig_00280	2661	dolichol-phosphate mannosyltransferase	Poecilia formosa	XP_007571349	XP_007571349			8.7e-121	GO:0009058,GO:0006464,GO:0005975,GO:0006629,GO:0044281,GO:0034641,GO:0003674,GO:0005622,GO:0043234,GO:0016757,GO:0005783, GO:0005794	EC:2.4.1.83, EC:2.4.1.109	IPR018713 (PFAM),TMhelix (TMHMM),TMhelix (TMHMM),TMhelix (TMHMM), TMhelix (TMHMM)	aatcaataacatttttttttatatattcatgttcaggtcaattgctcaatgtaataaatgttttcgccatcacaattaatacaaacaatacaaacctcttaattaccaacaatcaatcaattggaaactgtttttaattaaatccctctctaaatgtattgatcgtcttgaatannnnnnnnnttttttttttttcgttttttttgtttatttttatttgaacaatttaaataatcatcttagtttagttacgattgttaatcaattaaatcatctctgtaatcaggatcttgattaactggacatgatgagatgtaactaatgtgtgaataaatttgattaagatcttttgaaactgattctcgaatctgtttatgttgatcaattttactacgaaca…
contig_00281	1671	tetur30g00590 length:18254 ( kettin) (n a) (i-connectin)	Tetranychus urticae			tetur30g00590	tetur30g00590	7.8e-35			no IPS match	atcagcttcgacttctcctggcttagcttcgatctgtggactaatcgtcacagcttcagtaacaacctcttcctttttaaccacttttttgggtttctttttgattgttatctctgttgttgtttcttcagcctcttttggtttttctgcttcgacttcaactgaagctggaagtgatggcttaccaatcttaaattccgcttttgtctcttcctctttttcatctgtaggtttaagactttgtctctttaatgaaactgaacttggtgtttcctcttctacttccggttgagcttctggttgaaccgttaccttttcaccaggaatgtcaatagcagttcgaatagtaagttcttcatcttcaatttcacttggcttagcctcaaccaccgaattgat…
contig_00282	581	cystatin precursor	Notechis scutatus	E3P6P2	E3P6P2			5.2e-11	GO:0030234		IPR000010 (SMART),IPR000010 (PFAM),G3DSA:3.10.450.10 (GENE3D),IPR027214 (PANTHER),SIGNAL_PEPTIDE_C_REGION (PHOBIUS),SIGNAL_PEPTIDE_N_REGION (PHOBIUS),SIGNAL_PEPTIDE (PHOBIUS),SIGNAL_PEPTIDE_H_REGION (PHOBIUS),NON_CYTOPLASMIC_DOMAIN (PHOBIUS),SignalP-TM (SIGNALP_EUK),SSF54403 (SUPERFAMILY), TMhelix (TMHMM)	cactgattaacagataaggtaaaccctttatatatttacctgttgatattacgaaaaataatttcattatcaatcaatttactaacaacaattaacttatattctttgcttaactttattcatttagaatgaaaaatattattattattatcgctttgtgtcttattggtgcggccaattgttttgtgcccggtggtttcttccctgtgtctattgatgatcctcaggtagttaatttaacctccaaggctgttgaatatcacaatcaaatttccaacagtgctaattacaagaaattagttagaatccaaaatgctcaagctcaagttgtcgctggatctaattatgagatcacttttatcgttggttacaccgattgtgccaagaccaatgttactg…
contig_00283	284	---NA---									CYTOPLASMIC_DOMAIN (PHOBIUS),NON_CYTOPLASMIC_DOMAIN (PHOBIUS), TRANSMEMBRANE (PHOBIUS)	ttttttttttttttcgaaacaaaagtttgtgttttcttttggtaaaaatgattttataaaaaagttttcaaaaaaggagttgatggtttatatggcaattaacatcatgattgtagaatttttnnnnnnnnnnnnnnnnnttaagttggtttaattggttcggaaactgaattagcttctgaaaaattgatcttcttgtgattcagcgtctttcttttgttcatcttttacttgtgagatgattcgagaagctgatgatgattcgggttgattgttgaaaattg
contig_00284	4955	peroxisomal membrane protein 70 abcd3	Ceratitis capitata	XP_004529678	XP_004529678			0	GO:0043234,GO:0005886,GO:0008150,GO:0016887,GO:0022857,GO:0005777,GO:0043167, GO:0055085		IPR003593 (SMART),IPR010509 (PFAM),IPR003439 (PFAM),IPR027417 (G3DSA:3.40.50.GENE3D),PTHR11384:SF26 (PANTHER),PTHR11384 (PANTHER),IPR017871 (PROSITE_PATTERNS),CYTOPLASMIC_DOMAIN (PHOBIUS),NON_CYTOPLASMIC_DOMAIN (PHOBIUS),TRANSMEMBRANE (PHOBIUS),CYTOPLASMIC_DOMAIN (PHOBIUS),TRANSMEMBRANE (PHOBIUS),TRANSMEMBRANE (PHOBIUS),TRANSMEMBRANE (PHOBIUS),NON_CYTOPLASMIC_DOMAIN (PHOBIUS),NON_CYTOPLASMIC_DOMA…	gggtgaaagttaaacagaaaatgaaatattatcatggtgatataatgatcatgatgaaagatgaacaactaactactcaaggtgaagtgaaagaaaaaaagttcattcaaaatcaatccaagttacacttcggatatcatgataatatcattaactttaatggtcgaatagctttaatctcctttggtcaagaaactttttttttcttctcagcgttagtttcgagtatttagttggtcatctttttgctctgtacgtggttcaggtggacatggaccgtagacagatagtggacaatacatatgagaatagttggagggaagaaaaagttggagaagaaaattttttttttctctgttattaaatttcaatcagaataaccggcggaagaaaataaaa…
contig_00285	1354	---NA---									NON_CYTOPLASMIC_DOMAIN (PHOBIUS),SIGNAL_PEPTIDE_N_REGION (PHOBIUS),SIGNAL_PEPTIDE (PHOBIUS),SIGNAL_PEPTIDE_C_REGION (PHOBIUS),SIGNAL_PEPTIDE_H_REGION (PHOBIUS),SignalP-TM (SIGNALP_EUK),SignalP-noTM (SIGNALP_GRAM_NEGATIVE),SignalP-TM (SIGNALP_GRAM_POSITIVE), TMhelix (TMHMM)	ggtccatcgattaacacttaagtattaattgtagtggttaattgattgtcgttgaaaaatttaaaatcgtgaaggaaaaacactaaatcaactaataaccgagaaaaattgattgttcaactttggaagtttcgatgaacaatcattttaatcacgacccatgggagataattgtgataatcaaagagatttgttgattcgtgtgaacaattgttttttttttattattgtgaatggacaaactgttagaacgacattacaaatcgaaagtgtggtgttaatttttcgagtgagtaacaattatgatgttgttctgccaaaataatgtcaaacactttgaactaccaagtgtttgtgtgtgagtgtttgtaggttttagaaagaattaaaaaaaactgt…
contig_00286	1411	cugbp elav-like family member partial	Stegodyphus mimosarum	KFM69165	KFM69165			1.7e-39	GO:0005737,GO:0006397,GO:0022618,GO:0003723,GO:0005634, GO:0003674		Coil (COILS),IPR000504 (SMART),IPR012677 (G3DSA:3.30.70.GENE3D),IPR000504 (PFAM),PTHR24622:SF136 (PANTHER),PTHR24622 (PANTHER),IPR000504 (PROSITE_PROFILES), SSF54928 (SUPERFAMILY)	gagagggagggagagagagggagagagagagagagaaagagagggagagggagagagagagagaagagagagagtgagagagagaaagatgacaagatgaaaagaaaaagaagatatcaaggaaaaggaaaaattgacgagaagaagagatgaaaatgatgattaggatcgtattaaaaaaaggaagaaaagaaagagacggaaggagtgatatgaatgaaggtgaaataaggaaggaggtggaggtgggaaaggagaacaaaagaattaagagaaaatgttataatatttgaggtggtgaatgaacaaacatgtagaatatataaaaacatagaatttttaaaataattgtttttcttttccaagttcttcttctctgtttatttatttatctttttt…
contig_00287	3417	isoform c	Tribolium castaneum	EFA01290	EFA01290			0	GO:0003674		no IPS match	agtagataatttttttttttcattcattaagattttatttggagtaaaattatatttataaaattttttgagtgtgagagtgagagagttgtcattaggttgacgtagtttacaataagatgacaaatgatggtgatgatgatggtgatgagaagaggaaaaagagagagagagagagagagagagagagagattgcaaaaaaaagatacatgaagatgataatgacaatgcaaaggatgattgtgatggcgatgagatggatttgaaggtggaagaggttgttggtggtgtgataatgatcataatggtgaagatcaggatgataatgagatgaaaagagtttaaatagtgagagagagagagtaactttccctccgggtaaagttttcagactgtca…
contig_00288	1264	tetur06g03310 length:354 (mRNA) (n/a) (Hypothetical protein)	Tetranychus urticae			tetur06g03310	tetur06g03310	6.8e-38			SIGNAL_PEPTIDE_H_REGION (PHOBIUS),SIGNAL_PEPTIDE_N_REGION (PHOBIUS),SIGNAL_PEPTIDE (PHOBIUS),NON_CYTOPLASMIC_DOMAIN (PHOBIUS),SIGNAL_PEPTIDE_C_REGION (PHOBIUS), SignalP-noTM (SIGNALP_EUK)	tttaattttttttttttaaaaataaaatcaagatttaatcaagtgaatctatttatagacaatcagtggtgccatctacagaaagataacaaataaaaacaatgagataaaaacaattagcaacaattaatcaattggctgagccattttaagcgtttccatttgagaaaagttttgttctggttggtcagaagttggtagttgattggaagggagtggcagattaaatggattggaattaatgtttgacaaatcatgattaaataagaaattaagaggaaacatattggtaaaattgttgattggattaaaagtaggaaatttagtttgattcaattgatcaatggtcacttttgctggtaccaataaaccgggaagaattgaatgaactaatcctga…
contig_00289	1556	hypothetical protein X975_05996, partial	Stegodyphus mimosarum	KFM61546	KFM61546			2e-16			CYTOPLASMIC_DOMAIN (PHOBIUS),TRANSMEMBRANE (PHOBIUS),CYTOPLASMIC_DOMAIN (PHOBIUS),NON_CYTOPLASMIC_DOMAIN (PHOBIUS),TRANSMEMBRANE (PHOBIUS),TMhelix (TMHMM), TMhelix (TMHMM)	cgttgaaactatgaaaatcgttaaaataatattaatgtaaattaaattgtcacaattgtaattagttgtgattatataaagtgaaattgattttcgcaacaaaaaagttttgttgttgagttaattatgagctaaaaatcaatataagagaggtaggttgcagataattagttaaatctcataatttttcaacaattaatatgtttgattgagggtgaattgtttgtggactgatgaaaaggagataaattgaacggatcgtaaaatcaattgttaattgttatcaacgattgtccggttattatggattttgtaacttttcgacttctggaccttcggctcgagcatcgtagcccatgtgtccagaggtgtcgcgatcttgtttacgactttcactga…
contig_00290	2105	sorting nexin-6-like	Stegodyphus mimosarum	KFM83085	KFM83085			2.2e-75	GO:0043167, GO:0008289		IPR001683 (G3DSA:3.30.1520.GENE3D),IPR015404 (PFAM),IPR001683 (PFAM),PTHR10555 (PANTHER),PTHR10555:SF76 (PANTHER),IPR001683 (PROSITE_PROFILES), IPR001683 (SUPERFAMILY)	atagaaaaagtatcggaatgattcaatatttatcaatcaattttctttgatgttttgccttttggttaaatttgggaaaacaaatgagaatcaattgttgacgcaattaattaacaaaaaatacttataaaaaaaataagggaaaaataaaaggaagttaaattataaaagtaaatcaacccacagctataacataatctttgtttcaataaaggttaatcacataatagtaataataataattaacaatgacaatggtgggatgatgactgttggcaaagttgattagattggttaattaggttgattgataactttcgatacgaaattgtttcaaattttcaaatgaaatgagtaacaattggaggatatccttgttaacgagtaattgagattgac…
contig_00291	1779	phosphatidylinositol n-acetylglucosaminyltransferase subunit p	Tetranychus cinnabarinus	AHZ64888	AHZ64888			1.3e-94			IPR013717 (PFAM),PTHR21726 (PANTHER),NON_CYTOPLASMIC_DOMAIN (PHOBIUS),TRANSMEMBRANE (PHOBIUS),CYTOPLASMIC_DOMAIN (PHOBIUS),CYTOPLASMIC_DOMAIN (PHOBIUS),TRANSMEMBRANE (PHOBIUS),TMhelix (TMHMM), TMhelix (TMHMM)	tgtatcgcctcaatccaagagacataatagagacatcgattaaatcgatagtatcgaacacatataatcatgtgttcattgttattttgaacatttttttctctcttttcattttcttaaccattttcaccaactaagattgtatatttataaattgatgaatattatcaataatcatgtccaatgatgttaaatgttctctttcattagaagttcgttttaaatcaccacgtgaagccaatatcgctcataatagtttggctgttgacgatgaaccacctcgatcaaaagtaaccaaatcaattactccaattagtaatcaacttcattgtaaattcacatcaaatgagatctcatctcttcgtgccagtatcaatagtttcatggattcattaattt…
contig_00292	2809	uncharacterized transposase-like protein	Stegodyphus mimosarum	KFM65041	KFM65041			1.6e-34			IPR019167 (PFAM), PTHR21551 (PANTHER)	ttttttttttttttttgttggtaacttagatcaatttagatcaatcagtttattcattttagctcagaattttcattttttttttcctgttcgaaacatgaattcaaacgaattgtctctcgagtaattctcaaaacaaagtagatacaattgtaagagcgttgagaacaaaaattgtgttgattgttgattttacttttcatcacttctcatggtgatttaagttgatcaagacttttaagaatagcagacttttggtttgggtcgcttagaacttgaagtgatctaacaattaaagacaaacctttacgaacacttgttatttttctatttatgtcattgtttcgctcatcgtaaattcctttgaataattgattacaaagttctcttcgtttatca…
contig_00293	1722	protein tfg isoform x2	Stegodyphus mimosarum	KFM81886	KFM81886			6.2e-38	GO:0004871,GO:0007165, GO:0003674		Coil (COILS),IPR000270 (SMART),G3DSA:3.10.20.240 (GENE3D),IPR000270 (PFAM),PTHR15335 (PANTHER), SSF54277 (SUPERFAMILY)	ctcttccgatcttttttttttctcgtttgtttatctgttcttcagttgattgggtaatctgtttagggttaattgtttattagattgaaattcgattttctgaattgtgattattaaaagaatggtcttggaccgcgttgccatggaagtggaccttgtggaggtccttgaggtggtccttgtggnnnnnnnnnnnnnnnnnnnnnnnnnnnnnnnnnnnnnnnnnnnnnnntcctgatggtggaccttgtggttgttgttgattaaacgatggaccaggaccgccaccatatcttggaggtggttgattgaacatatttggaggaccagagctaagattagatggtggtccttgataaacgggtggcccttggtaacccggtggtccttgaactccag…
contig_00294	3469	t-complex protein 1 subunit delta	Lottia gigantea	ESP02281	ESP02281			0	GO:0005737,GO:0006457,GO:0043167, GO:0051082		IPR017998 (PRINTS),IPR012717 (TIGRFAM),IPR002423 (PFAM),IPR027413 (G3DSA:1.10.560.GENE3D),IPR027409 (G3DSA:3.50.7.GENE3D),IPR027410 (G3DSA:3.30.260.GENE3D),IPR002423 (PANTHER),IPR002194 (PROSITE_PATTERNS),IPR002194 (PROSITE_PATTERNS),IPR002194 (PROSITE_PATTERNS),IPR027409 (SUPERFAMILY),IPR002423 (SUPERFAMILY), SSF54849 (SUPERFAMILY)	cccttcttctgcaatccatgcttgttataagtttctctttgtattttaaatattaactcctctcacttaatcttcttggtttttatttgttgattgtttaattacttggaaatttaatttaattaactatggctcctcaaactcaaatctctaaatctggtaatcaaaaaatgggccaattcaaggataaaagtaaacctgatgacattcgtgaatcaaatattcaagcagctaaatctgttgccgatgccattaggacaagtcttggaccaagaggaatggataagatgattcaacaagatgatggtaatgttattatctctaatgatggtgctaccattttgaaacagattcaagttattcatccggctgctaaaatgttggttgaattgagtaaag…
contig_00295	1301	phytanoyl- dioxygenase domain-containing protein 1 isoform x1	Daphnia pulex	EFX88788	EFX88788			8.1e-68			IPR008775 (PFAM),G3DSA:2.60.120.620 (GENE3D),PTHR20883 (PANTHER), SSF51197 (SUPERFAMILY)	aatagactttgggaaaaggtcttgagatctgaagccaacatttatcggaccatttgcctttcttttcatcgataacgtggatagcgtaagcgggtctcggtttatctgaggtgtttggtttactccgatggaccaatgaaccgtcgaagactaaacatgaccctcgaggaacgggaactgggacgaaagcagaatcttcatactcttttggtggaccatcgaatgctactgttactccattctcatcaacttttcggatgaatcgacgatgaggtggatctacatgagaacctggaataacctcaagacaaccgttctctgtggtcacatcggtcaatgcgatccaaagagcgcaaagactatcgactggctcggtgaataaaaactcgacatctttat…
contig_00296	2693	transitional endoplasmic reticulum atpase ter94	Stegodyphus mimosarum	KFM61120	KFM61120			0	GO:0003674,GO:0032182,GO:0009056,GO:0043234,GO:0043167,GO:0008219,GO:0051604, GO:0022607	EC:3.6.1.15	CYTOPLASMIC_DOMAIN (PHOBIUS),TRANSMEMBRANE (PHOBIUS),CYTOPLASMIC_DOMAIN (PHOBIUS),TRANSMEMBRANE (PHOBIUS),NON_CYTOPLASMIC_DOMAIN (PHOBIUS),NON_CYTOPLASMIC_DOMAIN (PHOBIUS), TRANSMEMBRANE (PHOBIUS)	ttcaaatttcttcgtttcatttctgcaaattttggtgatattatcttgattttatttattcatgtaattaaatgttgtttttaatttgatttagtttgtaaagtattgatttttcgttttcttttcgtaccattctctctttaactgtataaatcatcatcaccgtcatccccaattccacgattatcagaccctgttggaccaccggatgagggctgagttccagatgggaatctgaaattagttccaaaacctcggctttgttgtaaggtttgggagaacatttcgtactttcgaatgtcattatcgctgactgatcgtcgagcgaatttcatagcttcctcaaagtgttctcttctgatttcaggaacggggtcaacttcttccacatccatggca…
contig_00297	3528	vitamin k-dependent gamma-carboxylase isoform x1	Mustela putorius furo	XP_004742383	XP_004742383			2.4e-155	GO:0006464, GO:0016829	EC:4.1.1	IPR011020 (SMART),IPR007782 (PFAM),PTHR12639:SF5 (PANTHER),IPR007782 (PANTHER),NON_CYTOPLASMIC_DOMAIN (PHOBIUS),TRANSMEMBRANE (PHOBIUS),CYTOPLASMIC_DOMAIN (PHOBIUS),CYTOPLASMIC_DOMAIN (PHOBIUS),TRANSMEMBRANE (PHOBIUS),TRANSMEMBRANE (PHOBIUS),TRANSMEMBRANE (PHOBIUS),TRANSMEMBRANE (PHOBIUS),CYTOPLASMIC_DOMAIN (PHOBIUS),CYTOPLASMIC_DOMAIN (PHOBIUS),NON_CYTOPLASMIC_DOMAIN (PHOBIUS),TRANSMEMBRANE (PHO…	ctggattaaatcatttgatcaaaatttactttgttgatcgagtttgaaagtttctgttgcatcacagaaaaagttgatcatttggctttttgtttgttgttttccatagttgattcatcgtcatctttatcttcatcttcatctcttatcatcttcatcaatcatcatgtagaacaggatgaaagaaagtgaattgggaagataattttttcactctttcgtctatttatcaatctatttctggaaacatcgagttcatcatttacaccaaggttactatggtaatctaatggtttacgactaaattgatgaaaaaattgactccgaattgaccacttgattattaacaatttccactattcaaatcaatcaatcaactctagtcatctaatcatcttg…
contig_00298	304	---NA---									no IPS match	gatgagcctgaacctgatgaacctgatgatgatcctgaggcagcagatgaaccagatgatgatgatcctgagccagatgaacctgatgagcctgaacctgaacctgaagctgagccagatgatgaaccacttcctgatgttgatccagtattactggcacctgatgatcctgatgcagcagtagcagcattagatgatgttgatgaagttgaaccagctgatgagcctgatgaagaggccccgggggatatttctccaacaaaaaaaaaaaaaaaaagaagaaagggagagagagaaaagagaa
contig_00299	1439	tetur05g08880 length:397 (n a) (platelet-derived growth factor )	Tetranychus urticae			tetur05g08880	tetur05g08880	4.4e-32	GO:0005575,GO:0003674,GO:0007165,GO:0008283, GO:0040007		IPR000072 (PFAM),IPR029034 (G3DSA:2.10.90.GENE3D),SIGNAL_PEPTIDE_C_REGION (PHOBIUS),SIGNAL_PEPTIDE (PHOBIUS),SIGNAL_PEPTIDE_H_REGION (PHOBIUS),NON_CYTOPLASMIC_DOMAIN (PHOBIUS),SIGNAL_PEPTIDE_N_REGION (PHOBIUS),IPR000072 (PROSITE_PROFILES),SignalP-noTM (SIGNALP_EUK),SignalP-TM (SIGNALP_GRAM_POSITIVE),SignalP-noTM (SIGNALP_GRAM_NEGATIVE),IPR029034 (SUPERFAMILY), TMhelix (TMHMM)	ttaatttttttcttctcatcttttatgaaaaatacatattaaaattttatattaaattgattgaggattttaaataaaagtgaggggatatataattaatttcgaggtatttgattaagatcaatttttgagcaacaaaggattaagattgttggattaagatgttaattgttaacgtgtatttggtaatcgttgtccactgaattcactgtttccaaagcaacttgcaaagctttgacaggcacaagcacaagacgaatgagattcaattgtgtataattcaatttctcgagttactttttcattagcagttttataaacagcaacagtgaaattacttggaactcttttggttggtatacaatcaaattgccatgagaaacaagcctgagggcaacg…
contig_00300	5480	protein phosphatase 1b-like isoform x2	Stegodyphus mimosarum	KFM77742	KFM77742			5.7e-146	GO:0006464,GO:0016791,GO:0043167,GO:0043234, GO:0005623		IPR022750 (PFAM),IPR013083 (G3DSA:3.30.40.GENE3D),PTHR10816 (PANTHER),PTHR10816:SF16 (PANTHER), SSF57850 (SUPERFAMILY)	ttttcttgtatctttacctaaaatcttagctcatgcagcgtaattgcaactaattgtttgatcaattgtaatcaagtctcaatcaagttaaataatatgtaatattcatgataaataatcaaatgaatctcatgaaaaattttaactaacaattagatgacaattatcacttatttttcaattgaaaaataagttgatgattaacctgatggaggatgaggatgaagatgaggatgaagatgaagatgaagatgatgatgatgatgatgattaaccttgttgcttgtaaaacaaaaagcagtgtcttttttttttgacaaaaagtaaatgaataaaatcaacggaatatgaaaaataattagttaatagtgcaatgttacaagagaaaatgattgaaat…
contig_00301	615	tetur22g02120 length:162 (lipase plat lh2) (lipase plat lh2) (n a) (lipase plat lh2) (n a) (lipase plat lh2)	Tetranychus urticae			tetur22g02120	tetur22g02120	2.1e-30	GO:0003674		IPR001024 (G3DSA:2.60.60.GENE3D),NON_CYTOPLASMIC_DOMAIN (PHOBIUS),SIGNAL_PEPTIDE_N_REGION (PHOBIUS),SIGNAL_PEPTIDE_H_REGION (PHOBIUS),SIGNAL_PEPTIDE (PHOBIUS),SIGNAL_PEPTIDE_C_REGION (PHOBIUS),SignalP-TM (SIGNALP_GRAM_POSITIVE), SignalP-noTM (SIGNALP_EUK)	taaattgttggcttggaaattaaataaatctggttgtaaggagcagccaaagaccaacgaaggtaaatcgaggtgatattacccaatggggcgaatgatgaaattactgaattgtaaacacgagacattgagattgtcacgtcatcttgagtcaatttgaattcttcttgtggatttttgtttccatctttgtaaagaattgacaatttaaggttacctttttgctcgtcaaatttggtcgaggccgttttaacggtcacattgtaggcaaaagttgtcgctgctgaagattcatcaataaggaaagagttaattgttaccaatacgaaaatggttgtaaaggttgatagaagttgattggacattttttttttattcgtaattaattcaagttaattg…
contig_00302	3044	protein lsm14-like partial	Amblyomma variegatum	DAA34349	DAA34349			3.2e-33			Coil (COILS),IPR025609 (PFAM),IPR019050 (PFAM),PTHR13586 (PANTHER),IPR025768 (PROSITE_PROFILES),IPR025761 (PROSITE_PROFILES),IPR025762 (PROSITE_PROFILES), IPR010920 (SUPERFAMILY)	gctggttaatcagagataatttttaatcacaaattttttcactcaagagattaagatacagcaattaattaacaaccaatcagattaactaaatcaacgtttatcaaggtgaacaacaacaattttcaaattctagttaattgttaaccttttaaaggtgaaaagtaatcaaatcaactgattgatacgagaaaaccttgtcaaccaatttactagaccaatttaaattcaattacaattcaaggttaatttaaatcaatttaattcgattagttgagatccatagaatttaagatcgattttaattacaaggtgacaattaaaattcgcgaaaaaaaaagacaattacgattagtttgcagctttttaattaccaaaaatttcttttttctttataat…
contig_00303	1661	dehydrodolichyl diphosphate synthase	Harpegnathos saltator	EFN89604	EFN89604			3.9e-71	GO:0030154,GO:0048856,GO:0050877, GO:0016765		IPR001441 (G3DSA:3.40.1180.GENE3D),IPR001441 (PFAM),PTHR10291:SF0 (PANTHER),IPR001441 (PANTHER), IPR001441 (SUPERFAMILY)	ttttcttccttctctctctctctctgtctctctttctttcattctcttccttccttctcatcatcatcatccataccttacatacacaactttgattgcatcaaaaaaaaaagtataatttgattaacctcacattataacatgacatgactttaatcatcataatcatgatcatactttacaaggctttacatcttaattgtaaatgaatgaataaaaaaaaaatcacacacacaacattcatcaaaagtgattatgaaatttggggaagaccataatagtcactatatattgatgatgattggtaatgattaagaaaatgttgttacaatcttggcgttggtgtgatgataattaacttgacacggaattggtggttatattttgttcaaatggaat…
contig_00304	2083	mitochondrial import receptor subunit tom22-like partial	Danaus plexippus	EHJ65812	EHJ65812			2.8e-16	GO:0005739		IPR017984 (PRINTS),IPR000953 (SMART),IPR023780 (PFAM),IPR010369 (PFAM),G3DSA:2.40.50.40 (GENE3D),G3DSA:2.40.50.40 (GENE3D),PTHR22812 (PANTHER),IPR023779 (PROSITE_PATTERNS),IPR000953 (PROSITE_PROFILES),IPR016197 (SUPERFAMILY), IPR016197 (SUPERFAMILY)	gttaagtgtttacactttttactgatagaaaacaaattgtcagtctttggattatttaaaattgttctttacttggttatttaaataattttaattcggtttttaattgaatttctaattgtaaacatgtaatttgtgtaaaacgaaaattagttctcagcgccatctattgttctcttgattttcccggtttcttattggtgagcagaaagtgagaaattattttaatcattcatagggcaaagtctgatcgtttttagggttgattacttatttttttctggtttatcttattatctgatttgacttgtgtttttgttttaattttttgtgctctccattggttttgactttgattttaattgtttaggtttaatctgctcaaaatgaccaagaaaa…
contig_00305	871	voltage-dependent anion channel 2	Ixodes scapularis	XP_002408065	XP_002408065			2.3e-37	GO:0055085,GO:0006810,GO:0005575,GO:0050877,GO:0005739,GO:0007267,GO:0005783,GO:0022857, GO:0006950		no IPS match	gtgtttcgtttattcaattaccatttaaaataaaaactaatcactgacattgaagttgtaacaatttagaccaattgaatttctaagatatttacgtttgcatgttaattgtttaatcaatttaacttttaatgaaatatgaaaaaaacatcagaacacgtaaatctaaatatgactaataatacaattaactgaatggataatatttttgataactagttggatttatataattgaataatgtgttgcacatacaataatataattggttttcttttttccttcttctatggtttgtttacttataattaactgggatccattgatttcttttttttctttagaaaaactaattttgatttcagtttcgatgatttaactttttttcttattctccat…
contig_00306	3399	---NA---									NON_CYTOPLASMIC_DOMAIN (PHOBIUS),CYTOPLASMIC_DOMAIN (PHOBIUS),TRANSMEMBRANE (PHOBIUS),TRANSMEMBRANE (PHOBIUS),NON_CYTOPLASMIC_DOMAIN (PHOBIUS), TMhelix (TMHMM)	ttttttttttttaaatttgattgtttcaatttaatgtattgatcattttcacttcaatcgttttaatgataaaaatgttcggatcgataaaagatgaaaaactttcaattctcagcattttgtttggccttattgtcaaatttcaaaagttaaattaattaaaaagttttcgaaacagttaaatcaattacaaaggatcataattaaattgaaatgagttgttgatacaatagaaaaaaaaaagatttaagagaaaagaaactgagatgattgaaaaggtaagacattgacattggttttctgttcgtaacaattttctttccgttttcacaaatgtaaatacaaagaaaagagatgaacagttattttcggctattatttcctctggtatcatttggg…
contig_00307	1318	fructose-bisphosphate aldolase	Stegodyphus mimosarum	KFM60571	KFM60571			4.3e-125	GO:0016829,GO:0006091,GO:0005975,GO:0009056,GO:0044281,GO:0009058,GO:0034641,GO:0051186, GO:0008150	EC:4.1.2.13	IPR013785 (G3DSA:3.20.20.GENE3D),IPR000741 (PFAM),IPR029769 (PANTHER),PTHR11627:SF4 (PANTHER), SSF51569 (SUPERFAMILY)	aaaataaaaaaaaacccccaaaatttttttttttattttttttttttttaattttttatttgcaattcaaacaagttttattttaatttcttttttttccatctagattgaaatcaaactgattatgaaatgatactcgatttagttgttcaatttaaaatgatcatcgatcattggaatgaatttatttccatggttccatctcattttcgtgataacaattagcttgattagctttaagcaaatgttggaattgatcctggaatatatttacccatagaagccaaactgtttgcttgacatcgtttgatgaagatttcctgagctgctgaaatctctgaatgattagtagaccagacattctgagcactggcctggagagcgcgtccatagcagaaa…
contig_00308	1475	cathepsin b	Cavia porcellus	XP_003479431	XP_003479431			3.5e-112	GO:0043226,GO:0005622,GO:0005737,GO:0008150, GO:0008233	EC:3.4.22	IPR000668 (PRINTS),IPR000668 (SMART),G3DSA:3.90.70.10 (GENE3D),IPR012599 (PFAM),IPR000668 (PFAM),PTHR12411:SF322 (PANTHER),IPR013128 (PANTHER),IPR025661 (PROSITE_PATTERNS),IPR025660 (PROSITE_PATTERNS),IPR000169 (PROSITE_PATTERNS),SIGNAL_PEPTIDE_N_REGION (PHOBIUS),SIGNAL_PEPTIDE (PHOBIUS),SIGNAL_PEPTIDE_H_REGION (PHOBIUS),SIGNAL_PEPTIDE_C_REGION (PHOBIUS),NON_CYTOPLASMIC_DOMAIN (PHOBIUS),SignalP-n…	ttttttttttttttctttttctattctaaatttattgattattagttaattttatcgaaaatacaaattgaatttatttaattatttagagttttggtaaaccagcgactatatcattttcaattccacattcactgtttcctcgtttgatcttgaagtaaccattgtctccccaatcggtattccatgagttagcaaccaaccaataatctacattatcttcagtaccccaaccaaggattctgattgcatgtccaccaagaaaatcttctgaggttcgttggtaaacacctgatttgtaggttggaaaatctgcgtaaacatcgaaatcagcggtaactggaccgttggtcataatttccttcatgatttgattggttcccgatacagaataaggtt…
contig_00309	301	tetur07g06340 length:324 (microtubule star ) (n a) (serine threonine-protein phosphatase pp2a catalytic subunit)	Tetranychus urticae			tetur07g06340	tetur07g06340	1.3e-16			no IPS match	atttgtttccactgagatttagatgaaattttaatgttttgtagttgatttttatttaatttgatttgaatttcttattcaaataataatcatctaattttcaaaattttgttacctttgtgttttgtttttgtgagtgttagttaatcaacaaacaatccaatttaaaagcaaaattaataaacaaattgaacagaatgacggaaaacagtggttcattaaacaatgaggttaccaataccaaaaaggagccttcattaaaggagttggataattatattgaaagtcttatggaatgtaa
contig_00310	7068	protein vprbp	Callorhinchus milii	XP_007907040	XP_007907040			0	GO:0005634, GO:0003674		Coil (COILS),IPR006594 (SMART),IPR011989 (G3DSA:1.25.10.GENE3D),IPR015943 (G3DSA:2.130.10.GENE3D),PTHR13129 (PANTHER),PTHR13129:SF4 (PANTHER),IPR006594 (PROSITE_PROFILES),IPR017986 (SUPERFAMILY),IPR016024 (SUPERFAMILY), IPR016024 (SUPERFAMILY)	ttttttttttttttttgttgaatattttttaaatcggaaagcaaatcaaaccttctcggcttctcaattatttattttttttaacaatcaaattttgataatattttgataatcaattaattggctaatttaatccaccattaaggcacaagaatgttgtatcttgaagattatcttgaagtggttgaacatcttcccattgaacttaagaaacgattcaccgaaatgagagaaatggatctaaatgttcataacgaaatggaagccatcgaagagaaagttaaagactttttcagtaatgccaaaaaaatgaaaacagatcaaagagatatcgaattcaataaactcaaacaggaatatgaaaaaaccgctgaagaagcagaagaaaaagttgaactt…
contig_00311	9932	pecanex-like protein 1	Metaseiulus occidentalis	XP_003741188	XP_003741188			0	GO:0005575		IPR007735 (PFAM),PTHR12372:SF6 (PANTHER),PTHR12372 (PANTHER),TRANSMEMBRANE (PHOBIUS),TRANSMEMBRANE (PHOBIUS),TRANSMEMBRANE (PHOBIUS),CYTOPLASMIC_DOMAIN (PHOBIUS),TRANSMEMBRANE (PHOBIUS),NON_CYTOPLASMIC_DOMAIN (PHOBIUS),TRANSMEMBRANE (PHOBIUS),CYTOPLASMIC_DOMAIN (PHOBIUS),TRANSMEMBRANE (PHOBIUS),TRANSMEMBRANE (PHOBIUS),NON_CYTOPLASMIC_DOMAIN (PHOBIUS),NON_CYTOPLASMIC_DOMAIN (PHOBIUS),TRANSMEMBRANE…	atgtgttaaaggttataaatagtaacattgtgatagtcaatttgtagaaaagaaaatttttttttctctttttgttttctattctcttgatgaacatcatcatctatgatttttataattgattctttttctcatctcctgtagtctcacactcttcagcttattttcacctttggattgaaaatttaatcgtctattaatggtaatacttgacttgttctctctccctctttctcctgtggtgattatatcataatgttaatcaacttggtgaaatgattgattatctaagcttttcctttgtcaacaacaacagaaaataataattatcattgtaacactagaaagccgggattcttttttcctgttgattgtttcaattttcctgatgatgataaa…
contig_00312	1203	n-alpha-acetyltransferase 20-like isoform x1	Stegodyphus mimosarum	KFM59298	KFM59298			2.5e-94	GO:0016746,GO:0008150,GO:0008233, GO:0009058	EC:3.4.21, EC:2.3.1.88	IPR000182 (PFAM),IPR016181 (G3DSA:3.40.630.GENE3D),PTHR23091 (PANTHER),PTHR23091:SF71 (PANTHER),IPR000182 (PROSITE_PROFILES), IPR016181 (SUPERFAMILY)	cagtggaaaatttttaattgcaaattaatttagattaattagttaatcttaattgcgaatcgtttgaattatcaataagtgagattaaatgtttttttttgctattaatacaattttctcatttcttctagaatgtactggtatgttgacagttgaagaattagaaaaaggaataatgatgagtttaattggttttcgttcagctcaatttattcataaacgcggaaaacgattagaatgaagtttgagaatcgaaattgttttaaaatcagttaactatcacaaggagtcttgaactttcaatttttgtttaaaggcagattaagaaatgttcttgtttttgttgattttgtttcgtcttcctctcggttgaaattaatcaggtaattgtttttggga…
contig_00313	3451	alpha-ketoglutarate-dependent dioxygenase alkb homolog 7	Tetranychus turkestani	ADW23118	ADW23118			5.7e-50	GO:0016301, GO:0008150		IPR027450 (PFAM),IPR027450 (G3DSA:2.60.120.GENE3D),PTHR21052:SF0 (PANTHER),PTHR21052 (PANTHER), SSF51197 (SUPERFAMILY)	gttaattgtttaatcatataattaaatagcacattttcatttcatatagacaattagatatgtatatctttaaactgaatcaagttaattgttacttgggttgaaattgaatttgaacttattacaacttgaaagaggatgaattttagtaatttttaaaattaaaccttagttttggtttgattaattgtcttgttgagtattgatttgatttacaaggctggtggtttcgtcaaatcgtggttgttgatttgattgcaaattgtgattgttgattaatcgtaaacaacatcaatgtcacactccttgtggaaacaatcacaattcaaattaacaggaaattgtaatttatgactactgatattaaaacaagacattatttcattgagatgacccaag…
contig_00314	3180	swi snf-related matrix-associated actin-dependent regulator of chromatin subfamily a containing dead h box 1	Tribolium castaneum	XP_967093	XP_967093			0	GO:0043167, GO:0003677		IPR001650 (SMART),IPR014001 (SMART),IPR027417 (G3DSA:3.40.50.GENE3D),IPR027417 (G3DSA:3.40.50.GENE3D),IPR000330 (PFAM),IPR001650 (PFAM),PTHR10799 (PANTHER),PTHR10799:SF271 (PANTHER),NON_CYTOPLASMIC_DOMAIN (PHOBIUS),CYTOPLASMIC_DOMAIN (PHOBIUS),TRANSMEMBRANE (PHOBIUS),IPR014001 (PROSITE_PROFILES),IPR001650 (PROSITE_PROFILES),IPR027417 (SUPERFAMILY), IPR027417 (SUPERFAMILY)	tctttcacaattcaaatttcattatcaagatacaaatcaactaacaagatcataaagtgtaatgttaaaatcaagtgtattcttttcacatcaaagtctcactagatgttgattcttaaattgattgaaatgtaatcgcttttgagaacaaaacttttacatcaatgactggtcattgtaatgaattcgtgctcgattgtcaattaataataaaaagtctaaattggtgaaaatttatcataattacagatgaggatgaaaaaatacaatttgtaaatatttacttttggatcacgtgggatttttaacaattgagaatttttatcaattaattgacaagattggtaatcataaatcgtatttaataataatagatgagtcaaatggggtaacagatta…
contig_00315	3176	vacuolar protein sorting-associated protein 33b isoform x1	Latimeria chalumnae	XP_005989820	XP_005989820			2.2e-97	GO:0008150,GO:0005764,GO:0043234,GO:0003674,GO:0043473,GO:0016023,GO:0061024,GO:0005768,GO:0005737,GO:0006810, GO:0016192		IPR001619 (PFAM),G3DSA:3.90.830.10 (GENE3D),IPR027482 (G3DSA:3.40.50.GENE3D),IPR027121 (PTHR11679:PANTHER),IPR001619 (PANTHER),CYTOPLASMIC_DOMAIN (PHOBIUS),TRANSMEMBRANE (PHOBIUS),NON_CYTOPLASMIC_DOMAIN (PHOBIUS), IPR001619 (SUPERFAMILY)	ttgactttttgtctgactgggatgatataataattgtaattatataataataatcgatcagaactatgaaaaaatttttacacgatttaggcagttaattaaattgtgtataaaaaaaagtgaaaatccaattaaattgtaaaggagatccaaacatgatttgtgtcccatcaatttgtttcagcggcaagaacgagagagatgagtaagaaacagtttaattaattttaccactaattctgaatgagtagattttgattctattttttgtttgattaatgctcacacgaccattagattggtaagaaatttatcaccattagtagtgttagttgttaagatgatgatatcaaaatttttctgtttactcagaaatctgagagcagagacttcggcaaa…
contig_00316	1807	retinol dehydrogenase 12	Stegodyphus mimosarum	KFM62392	KFM62392			1.9e-69	GO:0016491, GO:0008150		IPR002347 (PRINTS),IPR016040 (G3DSA:3.40.50.GENE3D),IPR002198 (PFAM),PTHR24320 (PANTHER),NON_CYTOPLASMIC_DOMAIN (PHOBIUS),TRANSMEMBRANE (PHOBIUS),CYTOPLASMIC_DOMAIN (PHOBIUS),SSF51735 (SUPERFAMILY), TMhelix (TMHMM)	taattgtattagttgattaaataattgattactaatgaatcttttaatggctaattaatgttcattcattgaaaattatagcagtaatttgatttattgttacacttaaacaaattgaattgttttaaggatttagaatcaataatcaggattgatatcaaatcattattattaatgaacaatgtttcaaatggggagggggggaagtagtagtaatataaatattgttattgttgaataacaatcagatggacttgagatttgattaaatatcattaattgtaatcaattttatgatgatggtaataatagtgttccaatcaattgagatgattttccaaaatcttttcggtaacttcccatgttttaacagtcaaatcaaaatcggatgcaaggcaa…
contig_00317	1864	citrate synthase	Stegodyphus mimosarum	KFM79448	KFM79448			0	GO:0005975,GO:0005739,GO:0016746,GO:0006091, GO:0044281	EC:2.3.3.1	IPR002020 (PRINTS),IPR002020 (PFAM),IPR016142 (G3DSA:1.10.580.GENE3D),IPR010109 (TIGRFAM),PTHR11739:SF8 (PANTHER),IPR002020 (PANTHER),IPR019810 (PROSITE_PATTERNS), IPR016141 (SUPERFAMILY)	catcaactcagtttcttcattcgcgagagtttcattaatataaaacggttttaaatctgttaattgttatctaattttaattcaattaactttaattgtttgaataattgttcatctaatttaatagaaaatgatcatctcccgtttagctcgaacatctattcaattacagaaaaaccgaccggttattgctgttctgtccaccagaaatgcatcttcatctgagcttaaagatattgttggtgcaaagatcagcgagcatgccaagaaagttaaaaatttccgagcagcctatggtagtaaggttgttggtgaagttaccgttgacatgatttatggtggaatgagaggaatcaaagctcttgctactgaaacctcatacttagatcctgaagaggg…
contig_00318	1185	tetur314g00010 length:265 (mRNA) (n/a) (Hypothetical protein)	Tetranychus urticae			tetur314g00010	tetur314g00010	5.7e-40			no IPS match	atcacgtggatcagttacagcccttgctactatattgctcattgattattgactgtttacctcaacctaatagtcaactcgaggatcatctaaactttcatcaaaatggtgacaaatcaatgacacaaaagcatcaagatataagtgaattgttattagaaggagaaaaagttgaagggtctagtgatggtgatgagttggtcagtgttgataatctgatggattggtcaagtgcaactaaactaagattgaccccttcaatcaaacagtcactctcatcggatcctttcggtttgtttaaacaaaagattaaacaagtaacagattctacgtcactttcatcctcatctccatcatcatcagcagccgatcaattaaaagcagctctaaacggaggag…
contig_00319	2525	e3 sumo-protein ligase pias2 isoform x7	Scylla paramamosain	AHH29321	AHH29321			8.5e-129	GO:0043167, GO:0003674		IPR004181 (PFAM),IPR023321 (PFAM),IPR013083 (G3DSA:3.30.40.GENE3D),PTHR10782 (PANTHER),IPR023321 (PROSITE_PROFILES), IPR004181 (PROSITE_PROFILES)	atttgctgaactttttaaactttggttgattcagaaccagcttaattgtaacaataaagctaaatctaattgttgtgtataaaaaaaaaaggttgactcaatagagaccaacagaaaaacaattaggtcatttaataatttgcttaatttagtttatattaatttaattctctaccttatcaaggtaaagacgaattaaattattgattgtgagtttaaaaaattgatcagaatcaataattagaattgtgtatgtgtgagattctgttgaaggggatatttagaatcaaaagaaaagtagacaattaagtttaattgtgcccgatggttaattttggctgatcatgttgacgattaaaagctaattcaatgatccagcagattaaaatttagatgatg…
contig_00320	2569	transmembrane and tpr repeat-containing protein 1 isoform x2	Stegodyphus mimosarum	KFM60435	KFM60435			1e-68	GO:0005739, GO:0003674		IPR019734 (SMART),IPR011990 (G3DSA:1.25.40.GENE3D),IPR013618 (PFAM),IPR001440 (PFAM),PTHR23083:SF256 (PANTHER),PTHR23083 (PANTHER),NON_CYTOPLASMIC_DOMAIN (PHOBIUS),CYTOPLASMIC_DOMAIN (PHOBIUS),NON_CYTOPLASMIC_DOMAIN (PHOBIUS),CYTOPLASMIC_DOMAIN (PHOBIUS),TRANSMEMBRANE (PHOBIUS),TRANSMEMBRANE (PHOBIUS),TRANSMEMBRANE (PHOBIUS),NON_CYTOPLASMIC_DOMAIN (PHOBIUS),CYTOPLASMIC_DOMAIN (PHOBIUS),TRANSMEMBR…	attttgttcaaaattaaatcatcattaaaattaactggatcaacaattgatgataataatcaacgaaaacaacattattgtaacagtttaaccaaaatttatctgattatcattttaatcactttcagtgtttatgctaattcaattcccggtgatttcgttcatgatgatattgaggcgattgtccgaaatccggatgtgattggaaccaacaattggtcagcaatttggttaaatgatttctggggtcgcccaatgtccgatcccttaagccataaatcatatcgacccttgaccatcctaacattcagattgaacatgatgcttaaaaaggtaaatggactttcaagtatttcctggcattttagactggtcaatgtaactctccatgtgatgacc…
contig_00321	371	myeloid leukemia factor partial	Stegodyphus mimosarum	KFM76400	KFM76400			3.6e-07			IPR019376 (PFAM)	tttgtaagccagaagcagagtctctaaccgactcttgggtttctgcaacacctcctgggccatatcttgctgtcctagtggcctgatagacttgaggtcgaccagttccatcactagtaatcaccacagatgaagaagaaacaaaggaaccaccagccatattggttaatccaggcatcggcatcatgggttccatcataccaaatggatcagcatgaattctcataatgttgttcatcattctatcaacatgaccgaacatatcgttgaaatcaccaaagcccattaaagccatgacttataattgaataaattgaacaaaatcagaaaagtaaaacaatcaacctttcagacaaaatgacaacaatata
contig_00322	5129	cytoskeleton-associated protein 5	Pediculus humanus corporis	XP_002429634	XP_002429634			0	GO:0005829,GO:0007049,GO:0005856,GO:0005815,GO:0007010,GO:0003674,GO:0005737, GO:0043234		Coil (COILS),Coil (COILS),Coil (COILS),Coil (COILS),IPR011989 (G3DSA:1.25.10.GENE3D),IPR000357 (PFAM),PTHR12609 (PANTHER),PTHR12609:SF0 (PANTHER),IPR021133 (PROSITE_PROFILES), IPR016024 (SUPERFAMILY)	gttttataacataaaatgttgtagcggtggtgatgatagaaaagagagagagagagagcgaggaagaggaaatgatgatgtagattctcattttattagatttcgatgtcttatctttcactgataagatgattggtgttgatgtgcaatgagagcagcgcgaatctttgaaacaaactcagaatcagtttgaatacgatggatgagtaaatttctcaactgatcaatcggaagttgaggatcataaaggtttgaatgattgagggaacgattggttgttatggatgactgatgtcgagaattatcttgatgatttaattgttgagaactgtcatatccaccatagttataggaatcatcagttgacgggactagatcgggattgggagaaattcctac…
contig_00323	1041	tetur13g02080 length:147 (mRNA) (n/a) (Hypothetical protein)	Tetranychus urticae			tetur13g02080	tetur13g02080	1.5e-11			SIGNAL_PEPTIDE_N_REGION (PHOBIUS),SIGNAL_PEPTIDE_C_REGION (PHOBIUS),SIGNAL_PEPTIDE (PHOBIUS),SIGNAL_PEPTIDE_H_REGION (PHOBIUS),NON_CYTOPLASMIC_DOMAIN (PHOBIUS),SignalP-noTM (SIGNALP_EUK),SignalP-TM (SIGNALP_GRAM_POSITIVE), TMhelix (TMHMM)	ttcatttactttaactaattagtatttaaaagaacacaattctgatgtaaatgtaaatgaatgaataaatgattctaagaaatagttttctgaatcgaaatgagcattagcaaagtcatgaaatgtttaaaaaattgagattttattcatttttgttatgtgtccagttccacgaaaaatatcaagagtagattataagtttgggtctgtaatactacattcatattttatcatttatcggtatggaagatgaagatactgatgttgccacagatcctggtccattggaaatacaactgctgaatgtttgattaactgaacttccatttatatcaacggtttccgacctgttctcagttagggtgcaattaaccattgatttcaatctatcgatgccct…
contig_00324	2343	gpi transamidase component pig-t	Stegodyphus mimosarum	KFM79938	KFM79938			1.1e-150	GO:0009058,GO:0006464,GO:0006629,GO:0005783, GO:0043234		IPR007245 (PFAM),IPR007245 (PANTHER),PTHR12959:SF11 (PANTHER),CYTOPLASMIC_DOMAIN (PHOBIUS),NON_CYTOPLASMIC_DOMAIN (PHOBIUS),TRANSMEMBRANE (PHOBIUS), TMhelix (TMHMM)	agaaaatcattttgatcgattccctttggcgattggtaattttatcactaaaaatttaattaaggaactttcatttagtcttgctcgtggtcgctggaaacttgaccaatggggttatccattaagatatcagcccaatggtgccgagctttgggttactctacaacaatttaatccaaatccttggaaatcatggaaagatattactagtacattatctggacttttttgtgcttctctgaatttcatcgataaagcagctacaactaaaccgaaattttctctcaatcctgaaggaattttcatcaatgacactttccaaccagaaaacatattctatgcaagtctagcccatgaagccgtttgtacggaaaatttgacaccatggaaaaagctatt…
contig_00325	3452	vacuolar h	Acyrthosiphon pisum	XP_003246082	XP_003246082			0	GO:0016887,GO:0022857,GO:0034641,GO:0044281,GO:0055085,GO:0042592,GO:0005768,GO:0005623,GO:0043234,GO:0005773,GO:0005737,GO:0043167,GO:0005886, GO:0006091		IPR000194 (PFAM),IPR004100 (PFAM),IPR027417 (G3DSA:3.40.50.GENE3D),IPR000793 (PFAM),IPR005723 (TIGRFAM),PTHR15184 (PANTHER),PTHR15184:SF30 (PANTHER),IPR020003 (PROSITE_PATTERNS),IPR022879 (HAMAP), IPR027417 (SUPERFAMILY)	gaaattgactttggttggcttccagctccatttcacactcaatcgcctccaggccaattcacagccgctgttaatgaggattcatattatttacacagttttcctcgatcttcatcggcaatcaatcaaaatgtcattgaaagtttttcctttttcactccgagcacttggttagcgatcttaatgatcgtctacgtctttgaactaatcataaggtacaaagatatcggccatttatcggaaactatactcgctacaacaatacgattaccagaaacgctattcaatcaacactttatgggtcgatctgtattccgatggttacaattgataatgttgtcgatttgtcttaacgttttcaccgccgcgtttagtacaagtaccatcgttggaaaaggt…
contig_00326	6835	o-glucosyltransferase rumi homolog	Aplysia californica	XP_005098880	XP_005098880			1.7e-110	GO:0003674		IPR029063 (G3DSA:3.40.50.GENE3D),PTHR12176 (PANTHER),PTHR12176:SF13 (PANTHER), IPR029063 (SUPERFAMILY)	ttttttttcttatattttttttttgttaaggttttgctcatattaatagattaatattaatacatgaagttacatgttgaggtttttagatgattaagattcattcaagtgaatttgttagtgatgattatcagatgacaatgattataataagatgatgagcagaaaataaacagattcaccaatttaaatacatttaagtacaagtgtagttacaattattaaattatgatgaggaaatgattgaaattaaaatggaggagaaaatttgatcaatataattttctgttggaatcgaataaaattttatatgttgttaagcgatattgcgatgattatgttgaattgaatgtagctccagattgtcgattaaatgttgaagaaaaaatttttggtaaa…
contig_00327	3803	usp6 n-terminal-like protein isoform x2	Stegodyphus mimosarum	KFM58408	KFM58408			1.2e-152	GO:0007165,GO:0034655,GO:0044281, GO:0030234		IPR000195 (SMART),IPR000195 (PFAM),G3DSA:1.10.8.270 (GENE3D),PTHR22957:SF261 (PANTHER),PTHR22957 (PANTHER),IPR000195 (PROSITE_PROFILES),IPR000195 (SUPERFAMILY), IPR000195 (SUPERFAMILY)	gttcttggtgatcgatttaatttacaaaatgtttataagagtttaaatgttagttggatgttaagttgattaaatgtacaattaaaagatgaatatttttaattgagaataatttaatactaatttaatcacttggaattgattttaacttagtaaactgattaaaatagtatggaaattatttctcattgattattgctatatgaacaatcatccgttcatgaattattgctgcgacgactacgatcacatggaaaagttgatgtgaatgtccaaaaaggtcaactgaccctggtcggaatcgttcaggtaaacggaatgagtaaataataccaccaattaagtaaattgttcccgtgtaagtgatactaataattattttactcgtttgtggttgtg…
contig_00328	5262	nuclear hormone receptor ftz-f1	Pediculus humanus corporis	XP_002430379	XP_002430379			6.1e-97	GO:0007165,GO:0043167,GO:0034641,GO:0009058,GO:0003677,GO:0001071,GO:0004871,GO:0005634,GO:0043234, GO:0005622		IPR001628 (PRINTS),IPR001723 (PRINTS),IPR000536 (SMART),IPR001628 (SMART),IPR008946 (G3DSA:1.10.565.GENE3D),IPR013088 (G3DSA:3.30.50.GENE3D),IPR000536 (PFAM),IPR001628 (PFAM),PTHR24086 (PANTHER),PTHR24086:SF15 (PANTHER),IPR001628 (PROSITE_PATTERNS),IPR001628 (PROSITE_PROFILES),SSF57716 (SUPERFAMILY), IPR008946 (SUPERFAMILY)	tttaaaaaattctcttctttttcatcgcaccttagtatctctttctttctctctgaataatattattttcgtttagcatgaagcatttccattaatagtgtttgtgatggggcatcgccattaagatgcttataataaagaaattcctctcctcgtattgttaattgtctcaaattggggagttgtgccattaattgatgaaatttgtcagttatttgaggatatatttcaatacaatattgatgaagtgcttgttgtgtttgctcatgagcttcagcgaccaatttataatttgataaaccacgaacttctggatttaaaagtaacaaaaatttgacacaaagataatcaactgaatcaaatttaagttgctgtaatttggcttgacattgaatcaaa…
contig_00329	2800	upf0160 protein mitochondrial	Nematostella vectensis	XP_001633249	XP_001633249			1.7e-70	GO:0043167		Coil (COILS),Coil (COILS),Coil (COILS),Coil (COILS),G3DSA:2.30.30.140 (GENE3D),IPR002999 (PFAM),SIGNAL_PEPTIDE_C_REGION (PHOBIUS),NON_CYTOPLASMIC_DOMAIN (PHOBIUS),SIGNAL_PEPTIDE (PHOBIUS),SIGNAL_PEPTIDE_N_REGION (PHOBIUS),SIGNAL_PEPTIDE_H_REGION (PHOBIUS),IPR002999 (PROSITE_PROFILES),IPR000571 (PROSITE_PROFILES), SSF63748 (SUPERFAMILY)	cttctcgagtctcatcttaaagttttcttatgtttacaagggtatttaaatcttgattagtttgattagttcgtctatgcattaaattcaattgcaatgagatcatttcaatattagattaattagattggatgagatattgatttattagattcagatcaagttttcctttaatttgtgtccatgataaaaccagtaagccggatttgtggatcatatcgatagtcaactgttgtctgaaaacatgtcttgggttatattatgaccttttgtccttcagagtgaaagaggtcaaccctgtatctccctgccatgtcccttttcttgaagtgcgctttcaatgtttgcccgagtactaattcactgaaattactcatgacttcatcagtgacatcaaat…
contig_00330	5793	ankyrin repeat domain-containing protein sowahc-like	Lottia gigantea	ESO83476	ESO83476			3.5e-30			Coil (COILS)	ttaagagagagagagagagagattgtcgatttgattattaaggcttactattgatcaaacttttaattgtcattaacttttgttgattgttattgtttctatcataaaaataacattgttttgatttcgcaaagtgatataataataattgtaagttcataatgagatttacataattattaggaagacaatcaaaaaaaggattaaggcgattaaggtgattgattaatgatgaattaaggtgattgtggtgatgatcattgattgagattatgaaattgagtttacgagactgtaattgttacaattaacttttacaaaacaatttaaattgctaacgaaaagcagaaaaaaatattttttcactttacacttttgaatatttataatatttttttt…
contig_00331	2693	brca1-associated protein	Ixodes scapularis	XP_002411405	XP_002411405			4.7e-158	GO:0008150,GO:0043167, GO:0003674		Coil (COILS),Coil (COILS),IPR001607 (SMART),IPR001841 (SMART),IPR012677 (G3DSA:3.30.70.GENE3D),IPR001607 (PFAM),IPR011422 (PFAM),IPR001841 (PFAM),IPR013083 (G3DSA:3.30.40.GENE3D),IPR013083 (G3DSA:3.30.40.GENE3D),PTHR24007 (PANTHER),IPR001607 (PROSITE_PROFILES),IPR001841 (PROSITE_PROFILES),SSF57850 (SUPERFAMILY),SSF57850 (SUPERFAMILY), SSF54928 (SUPERFAMILY)	agtggaaatcataatgtggaaacaattaagggaattcttcacatttataaagaaaatgagaaaactccacttggtttagaagacgaagctaaagacattgtttgtatccactcgataccaacttcgatgaccattcatgatctgctacaattcactggtcctgtgaacaataacattgaacacattcaaattgttcgtaactcgaagcccaatcaattcatggcattgattaaattctcggatgaaaagagttctgatgaattttacaagaatttcaatggagttcagttcaattcaattgaaccagaaatttgtcatcttgctcatgttgctaaagttgagacattcaaagaaacttccgatggaagtttacccattgtaggccacgaagaactaccg…
contig_00332	8668	nuclear receptor corepressor 1	Zootermopsis nevadensis	KDR22442	KDR22442			5e-102	GO:0001071,GO:0051276,GO:0006464,GO:0007165,GO:0006950,GO:0008283,GO:0030154,GO:0002376,GO:0048856,GO:0008150,GO:0040007,GO:0008134,GO:0000988,GO:0042592,GO:0005856,GO:0043234,GO:0005737,GO:0006091,GO:0034641,GO:0009058,GO:0005975,GO:0009056,GO:0003674,GO:0005622,GO:0006810,GO:0007010,GO:0007049,GO:0006461,GO:0003677,GO:0005654,GO:0000228,GO:0019899, GO:0030234		Coil (COILS),Coil (COILS),Coil (COILS),IPR001005 (SMART),PTHR13992 (PANTHER),IPR017884 (PROSITE_PROFILES), IPR009057 (SUPERFAMILY)	agtaattatagctattactctttgctttgaatccttttcgtttttcatgctaacgaggcttctcatcagcaattatcaacgtttcttcaaacaaattaattttataaatcgtgaacagttttgtcgaaattattgtaacaccatgtctagaactgctttaattcttgctgccaatggatctgaagagatggaattagtaattaccggtgatgtccttcgtcgagctggtattgatgtgactatcgctgggttagagggatctggtccaatcaattgttctcgaaaggttgtcattgtccctgacaaagctcttaccgatgtctcttcaagtgaatttgatattgtcatattaccaggaggtctcggtggagctgaggcttttgctagtagttcagctgt…
contig_00333	3385	protein transport protein sec24c-like isoform x1	Metaseiulus occidentalis	XP_003738426	XP_003738426			6e-175	GO:0030198,GO:0048856,GO:0000902,GO:0006810,GO:0043473,GO:0008150,GO:0005783,GO:0048646,GO:0007155, GO:0005811		TRANSMEMBRANE (PHOBIUS),NON_CYTOPLASMIC_DOMAIN (PHOBIUS),TRANSMEMBRANE (PHOBIUS),NON_CYTOPLASMIC_DOMAIN (PHOBIUS),CYTOPLASMIC_DOMAIN (PHOBIUS),TRANSMEMBRANE (PHOBIUS),CYTOPLASMIC_DOMAIN (PHOBIUS),TMhelix (TMHMM),TMhelix (TMHMM), TMhelix (TMHMM)	aatctcatttgtctattttcatccacattctcattctcagcccaagcatcatcacattcacctagatcatagtaattacaatcacataggaaatattcagcttccactgttcattcatctgtcaaacaaaaataaagaaacaaattgttatctaacaaaaaatctgatcatcattgaacaaatttgttacttattatataataaattgttgttcattctgtgattagtatcaacagttaagagacaaagaatcaaatccttgtgattgtttgaaatcgtgttttctattcctttgctttgctttacaatcaattgttcaattgtgctcgaatctctttatgtagatgacacaagaaatctacataactgagggaatcatgacccatgctatcggcaacc…
contig_00334	2225	atpase asna1 homolog	Stegodyphus mimosarum	KFM81691	KFM81691			1.4e-162	GO:0043167,GO:0016887,GO:0022857,GO:0061024,GO:0005783,GO:0034655,GO:0044281, GO:0006810	EC:3.6.3.16	IPR016300 (TIGRFAM),IPR027417 (G3DSA:3.40.50.GENE3D),IPR025723 (PFAM),IPR016300 (PANTHER),PTHR10803:SF3 (PANTHER),IPR027542 (HAMAP), IPR027417 (SUPERFAMILY)	cagggttacaattaatatttaaagaaatgaattagaaacaattaaaaaaactccaataggtaacaacaggtagaaatcaatatataatcacaacacttggagaaagaaaaagtttcaattagttgattaactttttggaacacgaacaattgatgattagttaatttgtttagtctctatggtgttgagacgattttaattgtaacaatcaatgagaaattgaatcaattaaaaggtaatattttttttgttgttgttaaacattcatcatcaccattaattatatttaacgaaagaaaatgatttaatttgattgtatcatttgttacgaaaactggattaaaggtgtttaacttgaaacaacgtcttaaacattcaacacttgaggttgaaatgatt…
contig_00335	1912	tetur08g02930 length:397 (n a) (f-box only protein 22)	Tetranychus urticae			tetur26g01590	tetur26g01590	1.1e-59	GO:0003674		G3DSA:1.20.1280.50 (GENE3D),IPR001810 (PFAM), IPR001810 (SUPERFAMILY)	ggaaaattcatttctaaagaaaatatttcagaaaatgtcgattgtatctctttgtcttgattattatgaacctttcgtttcgtttatgaatagtttggctttaaaggacaaaatcgattataataaatgtcaagttaatcaaagatgattaactttggtatttagttgatttttgtacttttatttttgtatgtttatgatcacaaaactggcaataccctgtggagatggtaataagcttgtatttgttgatttaggttcatctgatttagttgatggttgattagttaaattgagattaatgtccatttgttttagctgattatccaattgttgaacattttcttgattcatctggctttttgtgtaattgtgttgatattgagcgtgacaaaggac…
contig_00336	765	eukaryotic translation initiation factor 5a-2	Haplopelma schmidti	ACH48198	ACH48198			1e-88	GO:0008135,GO:0006412,GO:0006464,GO:0003674,GO:0008150,GO:0005576, GO:0005840		IPR001884 (PIRSF),IPR001884 (TIGRFAM),IPR012340 (G3DSA:2.40.50.GENE3D),IPR014722 (G3DSA:2.30.30.GENE3D),IPR020189 (PFAM),IPR001884 (PANTHER),IPR019769 (PROSITE_PATTERNS),IPR012340 (SUPERFAMILY), IPR008991 (SUPERFAMILY)	attgaaaaaattttctgtattattataggtatttatttgacctttaatagtggtttaaacttttaaatggtttttccaatttaaacgagtgtttttttttgtttctttgtttatcaaaatcaaactcatgtaatctattttaatgattacaaatttgaattaattgtttgcattcttgcaagcaatgattacttcttcaccaacagcagacataacagtgacaatgacagttgtatcttctttgccaaactcttcattgatcttggtaccaagttcaccctcaggcaatcgtaaatcatctcgggtgtctcccttttcattcattaatgaacaaaaaccgtcatcactaatatcaagtagtgtataatcgttacgtgaaacattgggaacgtcaatatt…
contig_00337	2340	zinc finger	Megachile rotundata	XP_003702927	XP_003702927			2e-56			TRANSMEMBRANE (PHOBIUS),NON_CYTOPLASMIC_DOMAIN (PHOBIUS),TRANSMEMBRANE (PHOBIUS),CYTOPLASMIC_DOMAIN (PHOBIUS),NON_CYTOPLASMIC_DOMAIN (PHOBIUS),TRANSMEMBRANE (PHOBIUS),CYTOPLASMIC_DOMAIN (PHOBIUS),TMhelix (TMHMM),TMhelix (TMHMM), TMhelix (TMHMM)	ttttttttttgaatggataagaaatgttttattttcattcttaaatttaaacgaacaaaaaaaatcgatagtaattaagtgggtgggaagaggtgtaattgttttctattgtttttccatttacaatgaacaaaagaaatgaggaagattttgtttagattgagattcacaaattaaaaagatagagagagagagaatataagatggaacctgttctgatttagataaatcagattgaattatatcacagagcaattaacagaatctctgattaactgctacaatccacaaattagaaaaacttgttatgttatccatctgatttacggttttacatggtatcaactttgtgtttggagcaaagtttttttttgttacaattgtgcttagtattaatgt…
contig_00338	5626	type i inositol -trisphosphate 5-phosphatase isoform x1	Stegodyphus mimosarum	KFM76033	KFM76033			5.5e-120	GO:0006629		IPR000300 (SMART),IPR005135 (G3DSA:3.60.10.GENE3D),PTHR12997 (PANTHER), IPR005135 (SUPERFAMILY)	acgtgagtagagaaaaattaatcattttaattgcagttaattgtggacacaagaacagttaattaaaagaggtaaataaaagtcaattgtgtgtataatcaatttttgattggacaatcaaaaagagtgacaatcaaaatttagaaacattcaaattgtatataatatgttttcacaattagtgtcacaattaatattattgttttttgagatgttgtatattaacatgaaggaagaaaattgtaattgtttgtattttgtgtgtggttttctgtgtgaataaatagagtaattaaggtctgaaaggaaattaatcataacaattaataatttataactaaacaaggttggatgttaactagtgagtaaatgagtgagtgagtgagtggagtgagtgga…
contig_00339	2647	agap004471-pa-like protein	Harpegnathos saltator	EFN80201	EFN80201			1.4e-22			TRANSMEMBRANE (PHOBIUS),CYTOPLASMIC_DOMAIN (PHOBIUS),NON_CYTOPLASMIC_DOMAIN (PHOBIUS),TRANSMEMBRANE (PHOBIUS),CYTOPLASMIC_DOMAIN (PHOBIUS),TMhelix (TMHMM), TMhelix (TMHMM)	tttttttttcagtaataagaataaatttttattgttaatctaaaaaattggatcaaaaattaaacacacaacattttgctgttaaagtgtttttcttatacaaataaagttgaatataaattttgtttcattcgataattacatttgtaaattaaataattattgggttaaaagtgttaaacaattttaaagggaaatttgtgtaattaacagggaaaataatagaattgataaaaattgatatgatccaattgaattggctgaacttgtatttactctccttgcaattgaatcaattgcaacgattgattgacccgttgtaggaattggactggttgttgtgttaaatttaattgtaaaattttccattgtggaggttgaatcagttgtaactgtttc…
contig_00340	623	zinc finger	Aplysia californica	XP_005108065	XP_005108065			2.4e-12	GO:0043167, GO:0003674		IPR001878 (SMART),IPR001878 (G3DSA:4.10.60.GENE3D), IPR001878 (PROSITE_PROFILES)	atgggaataaatccaccaccaaacgtagtattcatatcataaggtgaacttatttcaatgggtcgactacgaagtctttcacattcaaatgaataatgctgatgacgtccacacattgagcaacttttattggtgtttttttcaatnnnnnnnnnnnnnnnnnnnnngtgacacttttatctggatcaatgtgtggatcagttgtattaaaaaatttcctccaatggtttggacaaacatcatctaggtgaccatatttactgcatatacgacactttaactctctcacattaaggttacactttggggttgaatgaaaattcatacatcgtttacagtgttgattttgacagtgttgacccaagtgtccagttccaccacaaatgtaacatattttat…
contig_00341	1126	cytochrome c oxidase subunit i	Panonychus ulmi	YP_002808550	YP_002808550			1.4e-113	GO:0006091,GO:0005739,GO:0003674,GO:0043167,GO:0005575,GO:0022857,GO:0016491,GO:0044281,GO:0034641,GO:0006810,GO:0005622, GO:0043234	EC:1.9.3.1	IPR000883 (PRINTS),IPR023616 (G3DSA:1.20.210.GENE3D),IPR000883 (PFAM),IPR000883 (PANTHER),PTHR10422:SF18 (PANTHER),SIGNAL_PEPTIDE (PHOBIUS),SIGNAL_PEPTIDE_N_REGION (PHOBIUS),NON_CYTOPLASMIC_DOMAIN (PHOBIUS),SIGNAL_PEPTIDE_H_REGION (PHOBIUS),SIGNAL_PEPTIDE_C_REGION (PHOBIUS),IPR023616 (PROSITE_PROFILES),IPR023616 (SUPERFAMILY), TMhelix (TMHMM)	atgaattttttctacaaatcataaaaatattggtactatatattttatttttagtttattttctggtttaataggaacttcttttagaataattattcgtatagaattaatacaacccggctcattaatccaaaatgattttatttataattcatttattactattcatgctataattataattttttttatagttatacctgctataattggaggatttggtaattgattaattccattaatgattaactctatagatttatgttttccccgaataaataatataagattttgattattaattccttctttaattttaatattgaattcttctttaaaaggagttttaaatggggtgggttgaactatatatcctcctttaacttctattcaatattt…
contig_00342	2207	u3 small nucleolar rna-associated protein 18 homolog	Stegodyphus mimosarum	KFM63139	KFM63139			1.2e-84	GO:0005634, GO:0003674		IPR001680 (SMART),IPR001680 (PFAM),IPR015943 (G3DSA:2.130.10.GENE3D),PTHR18359 (PANTHER), IPR017986 (SUPERFAMILY)	gagcctgattaggaaaaacaatcaaacgcgagattgattaatcaaaaaaaaaacttttcatcaactccaattgattgatttatatgcaattaccattttattcatcagatgagctcaaatgattgattcaaatggtaattaagatgaacggttaggtttgttactgttactcaatttagtgaattaataaattactaaattaagaggttcggtttggtcaattggtcaatcagtttttttttattgaatctcaactggacaaaagagaaagtgatcaaaataaatttgattaacaccgattggggagatcgtttcagtaatcgggaaaatgattaagacgataaaggtaagcgtatcctaggttgtttgctatggcgatataaccgctatttggtgaga…
contig_00343	4878	ski oncogene	Zootermopsis nevadensis	KDR17232	KDR17232			9.8e-63	GO:0003674, GO:0005634		IPR014890 (SMART),IPR014890 (PFAM),IPR003380 (G3DSA:3.10.260.GENE3D),IPR003380 (PFAM),IPR010919 (G3DSA:3.10.390.GENE3D),IPR023216 (PANTHER),PTHR10005:SF2 (PANTHER),IPR009061 (SUPERFAMILY), IPR010919 (SUPERFAMILY)	tatgtttttttttgttgtttctttaatccaattgattgattaatgtttttttctttgttttcttagtgtttttttttgattttctaaatgcggattattgttaattgatggttttgcttttcttttctagtttggattatataatatgtcttcttccaagttattgaatcaaatggttgctggtggtgttcatcaggaaaagaataaaataatttatgctttaaaagatttcggtgtttattttcgtcggacatttttggccggatttggttcgttaatttgtgtctatggaggtgcttttatctatactcttgactcattaccagcaaaaagtaaacagcttgaaccgatttcttttctattgaactaccggtatccatttactatttcgttagttct…
contig_00344	981	protein spaetzle	Stegodyphus mimosarum	KFM79253	KFM79253			1.6e-40			PTHR23199:SF4 (PANTHER),PTHR23199 (PANTHER), IPR029034 (SUPERFAMILY)	ataatagaatttttgttactgtctaaatttacccctatcattgtaaggatttttaatgtaacacgcgcagcaagaaggaaattcaaagtattcagggtaagtcctttgttccgtcggatgtaaggccataagacgggctcgagcgtatttttgtcgacattgtgacgataaaccagcgggaagattatcatcttcaaggtaggcacaaggtttaccgggtctcgagcaaatttcggttacaactgattgtcggaaattttcatcatcgttaacaatataaacccaacgtttcgattgagttttggccatttttggaaagacaattttccttgggccaccacatattctttcatcagctgaatcatcatcgaaataagatttacgagcatcaatttcctt…
contig_00345	1329	mrna cap guanine-n7 methyltransferase	Aplysia californica	XP_005107770	XP_005107770			5.2e-81	GO:0003674, GO:0034641		IPR004971 (PFAM),IPR029063 (G3DSA:3.40.50.GENE3D),PTHR12189 (PANTHER),IPR004971 (PROSITE_PROFILES), IPR029063 (SUPERFAMILY)	aaatgccaattttagtccatatttagcggcaattttctcaaatgtcggaaaatgaactaaaaactcgggacaatcgacacaaccttcgagatggaaattgtattggactccaaagagtggaacagttttggttttatctgttatactttcatctttaaatgtaaccctatagacttcatttccgaatgaggctccttcttttcgagcctttgcaacaatgtaattggcatcaggagtggttccaatgaacaggccatcttttttcaaattattagcgatattcttgatcatagtttctgcttgtgctaaactctcaaaacaataatgaaacgtgaattgacaactgacaagatcgaattggtttttatctccaagcttttcaacaaggccttcggtctc…
contig_00346	2917	serine threonine-protein phosphatase 6 regulatory subunit 2	Stegodyphus mimosarum	KFM73186	KFM73186			9.6e-83	GO:0003674		IPR007587 (PFAM),IPR007587 (PANTHER), IPR016024 (SUPERFAMILY)	tttttttttttttttgtttttaagaaaaaattttaattttggagacaattttcactttttttttgtatttctttttgtttttaattcctttcgtatcaaaggttaatttagcttcaggcgattttgtgttaattgttatcaagtatttaatattaatcgagatcacacaagaatagagaagaaaaaaaaaagttaaatagacagagaaagagaaaaggggaaagtttgaaattacaatttaagaaattctgttgaacagaattcgtttggacagaaagaaaagaaaaagttttacaaatttagcaattagttaatttctgtttctctgattcaaatttagaatagattataatcttggtttctttttgtacagtttttctgttcttcgtcttatttggt…
contig_00347	4294	methionine synthase reductase	Panthera tigris altaica	XP_007090686	XP_007090686			4.8e-80	GO:0016491,GO:0005622,GO:0008150, GO:0043167		IPR001709 (PRINTS),IPR001094 (PRINTS),G3DSA:2.40.30.10 (GENE3D),IPR001433 (PFAM),IPR029039 (G3DSA:3.40.50.GENE3D),IPR008254 (PFAM),G3DSA:3.40.50.80 (GENE3D),IPR003097 (PFAM),IPR023173 (G3DSA:1.20.990.GENE3D),PTHR19384 (PANTHER),PTHR19384:SF65 (PANTHER),TRANSMEMBRANE (PHOBIUS),NON_CYTOPLASMIC_DOMAIN (PHOBIUS),CYTOPLASMIC_DOMAIN (PHOBIUS),IPR008254 (PROSITE_PROFILES),IPR017938 (SUPERFAMILY),SSF5234…	atgattactataaattaatcgtattcaaacaattattattgattgtgagctttattttattgattgaatagaatcagtctttgaagtcggactgaaatttttagaataaaaaacttggaataaaatatatcgcatttaaacccaaagatcttgtagatagcgaccttgtactttgaggttatcgagtactttttctgcacaaaggtctccttcgggcactgtcgaatcgagagcggtaacgaatgctttacgaacattagatgaaaattttccttggtcaccacaaacataaattacggcattttcttcaagaataaggcgacgaatttcttgtttttctttcagtattccatcttgaacatgcatctttgggaattttgaatcacgagagaaacatgg…
contig_00348	1302	---NA---									Coil (COILS),SIGNAL_PEPTIDE_H_REGION (PHOBIUS),NON_CYTOPLASMIC_DOMAIN (PHOBIUS),SIGNAL_PEPTIDE_N_REGION (PHOBIUS),SIGNAL_PEPTIDE (PHOBIUS),SIGNAL_PEPTIDE_C_REGION (PHOBIUS), SignalP-noTM (SIGNALP_EUK)	catactatttaatgctgatcgagaagagagcgataaagtgatatattaattcttgttgatttgtcgatatcagggatagttgaagattctgatgttgaaccatcaaagtcgaaatgtcctcaagtactttcagagtcaccgaaattttctggtgtttaacatcatttcgactacctgaaaagttctagatctaggtatcgacatttagattagaatcaatattaaatgaatgaatcatagcattcgaaatctaaatttaactcattatatttttaattgtttctttttgtggctacatacagggtgccagcgctacaaaacaggtttgttttaaaataacttgcgaacagagagttggaggtaaaacttcaggccgaaattccgttaactgagaagcca…
contig_00349	1353	elongation factor 1-alpha isoform x1	Stegodyphus mimosarum	KFM65050	KFM65050			0	GO:0016779,GO:0008135,GO:0044281,GO:0034655,GO:0003924,GO:0043167,GO:0005840, GO:0006412		IPR000795 (PRINTS),IPR027417 (G3DSA:3.40.50.GENE3D),IPR004160 (PFAM),G3DSA:2.40.30.10 (GENE3D),IPR004539 (TIGRFAM),G3DSA:2.40.30.10 (GENE3D),IPR000795 (PFAM),IPR004161 (PFAM),PTHR23115:SF109 (PANTHER),PTHR23115 (PANTHER),IPR000795 (PROSITE_PATTERNS),IPR004539 (HAMAP),IPR027417 (SUPERFAMILY),IPR009000 (SUPERFAMILY), IPR009001 (SUPERFAMILY)	attcttggctttgacacttttaatgacaccaacggcaacagtttgtcgcatatcacgaacagcaaaacgtcctaaaggaggaaagtcagtgaatgtttcgacacacattggcttacttggttgcaaatcaacgatagcagcatcaccagatttaattgatttcggattatcttccaactttttaccacttcgtctgtcaatcttttccttgatctccttgaatttacaagcaatgtgagcagtgtgacagtccaaaactggagtgtaaccattagagatttgaccaggatggtttagaacaataacctgagcagcaaactcttccgttgcttgaggtggattgttcttagaatctccagccacataacctcgtctcaattctttaaccgaaacgttttt…
contig_00350	498	tetur25g00510 length:196 (mRNA) (n/a) (Hypothetical protein)	Tetranychus urticae			tetur25g00510	tetur25g00510	1.1e-52			Coil (COILS), SignalP-noTM (SIGNALP_EUK)	cgctcttccgatctgtcggataatcgctaaataagatcgtaaaactttatgattctggtacaacgtttgatccaatcgagcaattttaccccacaaaggtaccaattcatttaactgtaatctagagcccaaattgattggattcgttttcaggtaatcataaacttgatcttcggtcggacaacaagatgaataaggtccagatgatgaatcgatagctgatgtaagatatttgttttcatattcttttgctttatcctcaatggtcaatactcggtggaaagcatcgtccaggccaccggacaaatcgtcaattttacctcgatgtaaagtgaatatgtttttcaagagactggaaaacttttgcaataatccatgaaaaggaatttgtagtttata…
contig_00351	697	---NA---									no IPS match	tcatgattgaatatttaaatgagtaaaaaaaaaggagaaagttaaaaattaaattgattgttgaaggaagaggtagaaagtatcaactgacaataatgagtagaaactgaattaagttaatcagtgagacagttttcgtgctttggtgaagtgtaattaaggaattaacaatttacgattggataacaatagctgacaatcaaaatgagcttttcgtttgtgagactaacaattagtctaagtttaaggaaaccaaattaaattgatttggtcatggttaatttggattaagagtttctcttttctcttcttcgccaacaattgaaattgattgttgttattcaattgattaacaattcattccgttgattagagtatttttaaaggtaaaaagcggga…
contig_00352	3175	ubiquitin-conjugating enzyme e2 c	Spisula	Q95044	Q95044			4.1e-45	GO:0006464,GO:0007067,GO:0009056,GO:0003674,GO:0042592,GO:0006461,GO:0005634, GO:0043234	EC:6.3.2.19	G3DSA:1.20.1250.20 (GENE3D),TRANSMEMBRANE (PHOBIUS),CYTOPLASMIC_DOMAIN (PHOBIUS),NON_CYTOPLASMIC_DOMAIN (PHOBIUS),NON_CYTOPLASMIC_DOMAIN (PHOBIUS),CYTOPLASMIC_DOMAIN (PHOBIUS),TRANSMEMBRANE (PHOBIUS),CYTOPLASMIC_DOMAIN (PHOBIUS),TRANSMEMBRANE (PHOBIUS),NON_CYTOPLASMIC_DOMAIN (PHOBIUS),TRANSMEMBRANE (PHOBIUS),TRANSMEMBRANE (PHOBIUS),IPR016196 (SUPERFAMILY),TMhelix (TMHMM),TMhelix (TMHMM),TMhelix (…	attatatgttgaaggagaaagaaaatcaatttaatccgatgtgattgtgccacttatcaagtgtgtcattattatcctttggattgattttgtagtgttgataatcattataaagatcatccgatgaatttagttaattgtttggttgcatcttaattatgattaaatcaccatggaaatacacagaacatatagtgaaagttcattgccaagtttattttccaatctattgtccaaacgatcggcaccatcgaaccttaaattacaacatcgacaaaaagtccaaccttcaatcgccacattaccaaggataattaggttaattgttacatttgcttgtttcattgaaatcggtataacaacatcattaactggagtcttattaattgacctgaaaga…
contig_00353	2853	tetur09g06000 length:404 (n a) (tumor protein p53-inducible nuclear protein 1)	Tetranychus urticae			tetur09g06000	tetur09g06000	4.8e-41			IPR029431 (PFAM),IPR029431 (PANTHER), PTHR31671:SF1 (PANTHER)	ttttttttttatttggttgataagaattttttttattactttttagacttttgtgtcaatatttttgatttttgaacattttattcattttttcgcatttatgttactattaaagtcttgataattcttgactttcacaattatgtaatgaatattatatattattaatatatgtttgtgtgtttctgttatcatatatgaatgtgttgagttgtgtttccaagttttcagtcacaatcccagaattgttgttaatattgttgaccattaaatatgtttaaaatatattagagcaattacaagaattaaatgaattgggagagagagagagaaaataaaagaacgagtaattaacaccttattgtcaattatttcaagatgattaaaggtgatgagaaa…
contig_00354	1401	sorbin and sh3 domain-containing protein 1	Cerapachys biroi	EZA62374	EZA62374			1.4e-33	GO:0003674		IPR001452 (PRINTS),IPR001452 (SMART),G3DSA:2.30.30.40 (GENE3D),G3DSA:2.30.30.40 (GENE3D),IPR001452 (PFAM),PTHR10661 (PANTHER),PTHR10661:SF66 (PANTHER),IPR001452 (PROSITE_PROFILES),IPR001452 (PROSITE_PROFILES),IPR001452 (SUPERFAMILY), IPR001452 (SUPERFAMILY)	tctctctctctctctctctctggttaattcttgattatctcagcaatttaattgtttatatgatgattgttattgattctcggttaatgtttgattgcttagttaagagtcagaatctttattatagcgaaagtgaatcagataaagcaaaaagctgaatggacacaaaatctaatattaacaatcattaaattgtcaagatggaaaataaaaagtggccgattgatcaatggtcaagtttaggtgtattaatagtttgtttaacttgtttgttaaattttctgaccattttcaatgaaaagtttactaaataaagtaaatcaaagttgttaaaacaaaattcaattgtaatcaagtgttgagtaaattatgcaaacaaaattaagtgtaacaatcaaa…
contig_00355	1534	signal transducing adapter molecule 1-like	Saccoglossus kowalevskii	XP_002739807	XP_002739807			6.2e-140	GO:0003674, GO:0006810		Coil (COILS),IPR001452 (PRINTS),IPR001452 (SMART),IPR018205 (SMART),IPR003903 (SMART),G3DSA:2.30.30.40 (GENE3D),IPR002014 (PFAM),IPR001452 (PFAM),IPR008942 (G3DSA:1.25.40.GENE3D),PTHR13856:SF76 (PANTHER),PTHR13856 (PANTHER),IPR002014 (PROSITE_PROFILES),IPR001452 (PROSITE_PROFILES),IPR003903 (PROSITE_PROFILES),IPR008942 (SUPERFAMILY), IPR001452 (SUPERFAMILY)	gttggggttgaggttgaggttgaggaagtgactgtggttgctgtggttgatagagaactggtccagtttggtatgttggttgacctcctcctcctcctggtggcatataatttgctgagtagtgaccactggctactgctaatggataagtatctttcatcagtgagtgatacatttttaaggcttcagttaattgtgaattaactccgattagggctgcgtgttttttgtcaatcttttcgagttcctggtcaatcattacattcatttgcatacattgctcttctaattgaatcaattcctctgtatctaccatttctccagttggatcggcttcaagtaaaagattcaacaatctatcaattttttcagcatcaatttcaacttgttgtggttccc…
contig_00356	3078	agap004170-pa-like protein	Ixodes scapularis	XP_002435283	XP_002435283			0			PTHR22255:SF3 (PANTHER),PTHR22255 (PANTHER),TRANSMEMBRANE (PHOBIUS),CYTOPLASMIC_DOMAIN (PHOBIUS),CYTOPLASMIC_DOMAIN (PHOBIUS),NON_CYTOPLASMIC_DOMAIN (PHOBIUS),TRANSMEMBRANE (PHOBIUS),PS51257 (PROSITE_PROFILES), TMhelix (TMHMM)	attcaagtatataaatcaaagtgttcattataattgttgtgattttacaaaattaatttgccaattgatttgacaattaattactaatttaattacatatctacatgaatttatatttacagtaattgtaattgtggtttaattaaaaacaattttcatgaccaatttgtccagtgggttttgattggattgtccagttttgatcacaattagaagatcaaaacaaattaactcaatctaattaatttaattttctcagtattaacttttgagctttaattaaatccaattgatgatagacaaacaaacaaaatactattaaaagtattaattaactattgagaaatgaatcagtcaattgtttggatttacaattaaatcttgattaattcaattaat…
contig_00357	1582	40s ribosomal protein s3a	Argas monolakensis	ABI52667	ABI52667			2.4e-120	GO:0030154,GO:0003735,GO:0005840,GO:0005829,GO:0005634,GO:0006412, GO:0042254		IPR001593 (PFAM),PTHR11830 (PANTHER),IPR018281 (PROSITE_PATTERNS), IPR027500 (HAMAP)	ttcccccccccgggggggcaaaaaggaaattttatttttttttctttggttttttgaaaaaatttttttttttttttgagatttttttgaccattttatttacgtagataaagatagagatgttttcatttaaagcaatgatcttatttagctttaaagatcccacaatctgattgctctttgtatccccttatatcaaatgtgatgttatgagaaaaacaaaattataacaattttcatttttttttccaagttgttattaatattattgatgttgttattgttgttgttgttgttgtttttgttgttgtaattagcaattttaaattgtggcaattttaaacatttaaacagattctaagactggtggttcatatttatcatctggtcgatctacag…
contig_00358	5734	peroxisomal acyl-coenzyme a oxidase 3	Stegodyphus mimosarum	KFM78028	KFM78028			0	GO:0005777,GO:0016491,GO:0043167,GO:0044281,GO:0009056,GO:0006629,GO:0006790, GO:0051186	EC:1.3.3.6, EC:1.3.99.3	IPR012258 (PIRSF),IPR009075 (PFAM),G3DSA:1.20.140.10 (GENE3D),IPR006091 (G3DSA:2.40.110.GENE3D),IPR002655 (PFAM),G3DSA:1.20.140.10 (GENE3D),IPR006091 (PFAM),PTHR10909 (PANTHER),PTHR10909:SF11 (PANTHER),IPR009075 (SUPERFAMILY),IPR009075 (SUPERFAMILY), IPR009100 (SUPERFAMILY)	gtttttgtgaatttcaattgattagattgtgatcattagaataactaaatgaaagtaatcaaataatgtatttgattatttgatttatcggattcgcactaattaaacttggtttactcgttcagcatcatgatgactggaacgttcgctgttgagggagctgatgatgagaaaagagtgagagttattctctcatttggtgtacagttgttttttgaattttcttctaattctttaaatgtaatttttgttttcttttctatttaacgaacttgtttagacattaatgtccttgtgtctctcttttctttctctccctcgtcatcaatctccctcaccttctcccttctattctcacttacctgttctctcttaaactcgatatttccacttttcatt…
contig_00359	637	---NA---									TMhelix (TMHMM)	tcgaatgacatttttcgtattgctaaattggttagagttgaagaaaaaagagaaataattgtattaataaatcgagaagaaaattatttttatttttcgtaagtgatgatattggataaaattgagagatttgttctaatagagatgaagatgttttctgttaccaaggttggtgtttaatatgagcaaatctgagcaaacaagggatagcactacaatgaggatgaccctaaatgaaggttatgacgagtggtaacagttgatggattattagtgattaaaccggcttagaatcaggttgatattcaactgagaaaaataaaattattagttaaacttgttttaccagtataataatctcatcatttgagagagagagagagagagagagtagggtaa…
contig_00360	2022	tetur10g04220 length:313 (mRNA) (n/a) (Hypothetical protein)	Tetranychus urticae			tetur10g04220	tetur10g04220	6e-34			NON_CYTOPLASMIC_DOMAIN (PHOBIUS),TRANSMEMBRANE (PHOBIUS),CYTOPLASMIC_DOMAIN (PHOBIUS), TMhelix (TMHMM)	ttttgttttcactgtttccataatattgagaatataaagaaaccatcacaaattgtatgtaatataattaaaaacatcacaatgagcttcaggagacatggggtctttggccaatccaactattgtaactgagctttagttcaattatattgaggttataatcgggcctttgtttctgtttaattgtgaagactttatcgattaggccatgaatataataatcgtcttggaaatagttgataaattaaccagataattgtagaaaaacaattagttgagttgatttgagttttcagcagcttttaaaacacataatcaggtaatggaatcatcggtttcaatttttgtggataacgttgcaagggaaaatcaagaaatcttaattgttgttgttaaatt…
contig_00361	1028	tetur05g05540 length:752 (mRNA) (n/a) (Hypothetical protein)	Tetranychus urticae			tetur05g05540	tetur05g05540	2.7e-173			TRANSMEMBRANE (PHOBIUS),NON_CYTOPLASMIC_DOMAIN (PHOBIUS),CYTOPLASMIC_DOMAIN (PHOBIUS), TMhelix (TMHMM)	agcgaatcgaagatgaacttttagaacagataatcatagtgaaactaacgataatgaagaaaagtaaacccccaagaaccattgaaaccaccgcactgacgttccatcgctgaggcacccggtagatagtaaatggagcaatgaatccagaccaacatgaaatactttctggtgagactcttaacaaatgaacaccatcaggtttccaagaatctttagaatcagaccaggatttgcatttggtcagataatcttgaccataggtgcgattacctgtataagtaaaggtcatttcaatggcatttaaacctcccttaattgtctgtaatcttccggtgcctggagcgaaaacatttaaaactaatatgggagcaattcgatgtccatccgatacttcag…
contig_00362	3163	dihydroorotate dehydrogenase mitochondrial	Lottia gigantea	ESO81935	ESO81935			2.9e-132	GO:0016491,GO:0009058,GO:0044281,GO:0034641,GO:0008150, GO:0005575	EC:1.3.5.2	IPR012135 (PIRSF),IPR013785 (G3DSA:3.20.20.GENE3D),IPR012135 (PFAM),IPR005719 (TIGRFAM),PTHR11938 (PANTHER),IPR001295 (PROSITE_PATTERNS),IPR001295 (PROSITE_PATTERNS),CYTOPLASMIC_DOMAIN (PHOBIUS),TRANSMEMBRANE (PHOBIUS),NON_CYTOPLASMIC_DOMAIN (PHOBIUS),SignalP-TM (SIGNALP_GRAM_POSITIVE),SSF51395 (SUPERFAMILY), TMhelix (TMHMM)	ttttttttttcgattatcaagtttatactttaattgttaaattggatttacatggatggaaaatatcaactttaataattgtaatacagttaatagttgataactaatataaaatgtttatttttctcttgcatcaaaattgaaactatgggaaggaaaaactattagaatatctgtacaagtaattaattggcaataaattgttaatgtgattaagatttttcatcttatttggttggtttggcatcaattccaatgatttcctcaatggatgagaatccgtcgtcactgattagttgagaaaggtcattaacgattgtagaaacgagtgaaggtcctcggtaagcgagagctgtgtacagttgaattaacgaggctccggctctaagtttttcgtag…
contig_00363	491	3-methyl-2-oxobutanoate dehydrogenase	Stegodyphus mimosarum	KFM82490	KFM82490			5.1e-11	GO:0043167,GO:0008150,GO:0016301,GO:0043234, GO:0005739	EC:2.7.11.4	no IPS match	acttctcaatagatgacttccatctggactcttaccagcatacaaaagggttgctggggttaaacgaacggagggctttacagccgcgatatcaattgaattgtgattataaaaccagtccaatcggtttggttgttgacaaattgagaaacagagtctttgggaattaactaaatcatttgaaggttttactaaacaaggagcatttttacttgctaaggagaaagatctacnnnnnnnnnnnnnnnnnnnnnnnnnnnnnnnnnnnnnnnnnnnnnnnnnnnnnnnnnnnnnnnnnnnngttacaaggattaactggtgagattaattaattgtctcaaccttaaccatggacaagagataaaataaaactgaatcagaacgtgaaatgatcaacat…
contig_00364	3986	copine-8	Ailuropoda melanoleuca	XP_002929670	XP_002929670			1.2e-159	GO:0003674		IPR002035 (SMART),IPR000008 (SMART),IPR000008 (PFAM),IPR010734 (PFAM),IPR000008 (G3DSA:2.60.40.GENE3D),IPR000008 (G3DSA:2.60.40.GENE3D),PTHR10857 (PANTHER),IPR000008 (PROSITE_PROFILES),IPR000008 (SUPERFAMILY),IPR000008 (SUPERFAMILY), IPR002035 (SUPERFAMILY)	gttttatttttatggttgtgaacaatttagttaaatgtgatttaatgtttttttttaattgttaattgtggtaaattgtagttaaacagttaacgaatttagaatagtttgtgttttaaacaatatgattttctcgttagaattaatttcaactgaaccagcttttcgttttaatcaaccagcatctcggtgtttacatcatactttttacatctctgttaacactaatcaataattgattagattcgtttaatgatacttcgtttataagttaacctttttttccccttcgctttgaaagatcaaattttggaacaaaacaagaatctttattttctattctattttataaatcaactcaaattctttcacttgttttacttaacctcagctcttacg…
contig_00365	1702	thioredoxin-like protein	Daphnia pulex	EFX83063	EFX83063			2.8e-29	GO:0042592,GO:0044281, GO:0016491		PR00421 (PRINTS),IPR005746 (PIRSF),IPR005746 (TIGRFAM),IPR012336 (G3DSA:3.40.30.GENE3D),IPR013766 (PFAM),IPR005746 (PANTHER),IPR017937 (PROSITE_PATTERNS),IPR012336 (PROSITE_PROFILES), IPR012336 (SUPERFAMILY)	aattgagttaattgttgctttcattgtggaaaattaatccatagacaacaatcagtttcatctaattgtctcgtttcagttaaatcaataacaatcaacctattgattgtaattttaaagcttctttcatcagattaatattattggttcaatagtttgggaattcaagttattcagttaattgtttatcattaaaccagtttcatgatccataacatcaatttatcttcatgatagtgaatgttattacatttaatcttaaaactggattaacttttcattgtgtggatcatgatgaacattaatcaccacgaagagaaaacaatcattggaaaaacgattcagacaatcggaaatcatggtgattatcagggtcacgaattcaatttgaaaaattga…
contig_00366	616	tetur05g00960 length:247 (n a) (antigen b membrane )	Tetranychus urticae			tetur26g02730	tetur26g02730	6e-43			IPR003609 (PROSITE_PROFILES)	tgatgaatatgttaccgaggagacgaaaatttggcaagttaaatcgctacaatatgaaaactctttacaatttggattattggtacagacttcgccacaatcatctaaatggtctcgaattaagatcgatgttggattttcaattcggtattgttcacttttcgaataatggaatatgaatggaggtcgttccaataatttgacagtaatataataattgaaatcgtaaagattaacgacaacctcaggtatacgaattttgggtatgaatttttctaaagcttgttcaaaataagttcgtatactggtcaaatctttagtatttgttcctggtgaagcatcggacatgacaatttggaaccaggtaaattcaccgggaccatcgaaacaacctgatac…
contig_00367	260	tetur26g02730 length:993 (mRNA) (FPAN-5) (4-Pan modules Cell Surface Protein, antigen-2) (n/a) (Hypothetical protein)	Tetranychus urticae			tetur26g02730	tetur26g02730	6.1e-08			no IPS match	aatcctgcccacatgggaagatatgtagtaaatactacaactggtgaatgtacatctcaagatttaggttatgaagaaatctttgttggtgaattggctattaagtggccacttcacaaagaggttagttttaatttactaaaatcaataataggcataagtggacaatggtcaaattatatgggacaagttacaactgatggtggacttatggatgtatgggaagatgatctgtattcatttttctcagatgataacta
contig_00368	1564	elongation of very long chain fatty acids protein aael008004-like	Apis dorsata	XP_006610932	XP_006610932			1e-108			SIGNAL_PEPTIDE_C_REGION (PHOBIUS),SIGNAL_PEPTIDE_N_REGION (PHOBIUS),SIGNAL_PEPTIDE (PHOBIUS),SIGNAL_PEPTIDE_H_REGION (PHOBIUS), NON_CYTOPLASMIC_DOMAIN (PHOBIUS)	cgagatctacactctttccctacgcgacgctcttccgatctgcttgtgttcatggtgtggattgtgtatcaatggctccaggttcgtggtgtttttttttgcttccatgtaaatgattcttggatgttcaacttattcagcacaattacaatgttgtaaaatattgtataaaaaatttacaaaaggattaagagagagagagagagggatagggattatcttgatgatcaaccttgggatgatttttctttaaaaaaaagatgagaaacaaaagtgtatgaaacaagccaatgatcaagtcagttccaaagtttcatggtgattgagcgatgatttttaggaaagttttcttcaagatttttctgagtaacggtcaagagggtcaacttttggttgatt…
contig_00369	1684	leucine-rich repeat-containing protein 15-like	Ixodes scapularis	XP_002410211	XP_002410211			9.6e-23	GO:0003674		PR00019 (PRINTS),IPR003591 (SMART),G3DSA:3.80.10.10 (GENE3D),IPR001611 (PFAM),PTHR24367 (PANTHER),SIGNAL_PEPTIDE_N_REGION (PHOBIUS),SIGNAL_PEPTIDE (PHOBIUS),SIGNAL_PEPTIDE_H_REGION (PHOBIUS),SIGNAL_PEPTIDE_C_REGION (PHOBIUS),NON_CYTOPLASMIC_DOMAIN (PHOBIUS),IPR001611 (PROSITE_PROFILES),IPR001611 (PROSITE_PROFILES),IPR001611 (PROSITE_PROFILES),IPR001611 (PROSITE_PROFILES),IPR001611 (PROSITE_PROFIL…	ttccgaatgtcatctcaaggattcgaaccggtttactattcttgttgaattcgtccgatgatattgaacactcggtactgttattatcaatcaacaggttcttcgagtaaacaattagattacaattacatgtccactgattacctttgaggtagatatattttggaagttgtttcaagaaagtgtcatccaagttggacagtaaattgtatttaaggttaagtgttgttagttgtggacaataactcattagtcctgggggtaagaatcgtaaagaattattggatagatcaatggtttcgacatgggttaatccacggaaggctaagggttcaagaaagtttatgtggttgatccttaaattaagatctcgtagtttggccatatcacggaatgtat…
contig_00370	1814	p38 mapk	Ixodes scapularis	XP_002401037	XP_002401037			0	GO:0016301,GO:0004871,GO:0007165,GO:0006464,GO:0043167, GO:0006520	EC:2.7.11.24	IPR008352 (PRINTS),IPR002290 (SMART),G3DSA:3.30.200.20 (GENE3D),G3DSA:1.10.510.10 (GENE3D),IPR000719 (PFAM),PTHR24055:SF110 (PANTHER),PTHR24055 (PANTHER),IPR017441 (PROSITE_PATTERNS),IPR003527 (PROSITE_PATTERNS),IPR000719 (PROSITE_PROFILES), IPR011009 (SUPERFAMILY)	ggtaaattaaagatttaattgtctaaatattattaattaatggataatgtacaaatatgataatcttacaaaggtaaattatcattaattgttgtgggaaaaggatggagacaaaaagagagggaacaaaaagttgagtataattttttatgattaaaagggaaaggtaaacaatcaacataattatttgtcatggggattgtaaaggttggtttgcttattgataaaaagtattgaatcattgttataataaaattaatgatttccgttgattatccttttccgttgatcattttttgaagtggtaaatgtatcaatagtgaggcaattaaaataataattataatgaagataatgattaaggtgataaattgtgtcgttgaatatcaacttctgggt…
contig_00371	1927	60s ribosomal protein l5	Ixodes scapularis	XP_002434050	XP_002434050			9.2e-152	GO:0005840,GO:0019843,GO:0003735,GO:0006412, GO:0042254		IPR005485 (PRINTS),G3DSA:3.30.420.100 (GENE3D),IPR025607 (PFAM),IPR005484 (PFAM),IPR005485 (PANTHER),IPR005485 (HAMAP), SSF53137 (SUPERFAMILY)	tttttttttttattctcatttgaaaaactttcgaattacttgtttatttcctttcctaggaaaattgttcgttttcacttttcgagaaatttgattaatttcattcgcaattgttgattgtacttttaatcttacaaattttttttgcttcgttttcttctgttattagtttaaataaggaacgtattggcataggatcatttagattatgattaatgaatgaatgatgagcagttaactagatcatgtgattttgtatcagtcgatcacaagtttaccgttgcttttgttgttcagtcaattaaaagttacttaaggtcaatcagtgaatcaaggttgtgatttcaattaaattcaggtccatccgttaactggattaagcagagcaatttaactctg…
contig_00372	3054	26s proteasome non-atpase regulatory subunit 2	Crassostrea gigas	EKC22447	EKC22447			0	GO:0006464,GO:0009056,GO:0005654,GO:0003674,GO:0034641,GO:0006520,GO:0007049,GO:0008219,GO:0008150,GO:0005829,GO:0002376,GO:0044403,GO:0043234,GO:0005622,GO:0007165,GO:0006950, GO:0030234		Coil (COILS),IPR016643 (PIRSF),IPR011989 (G3DSA:1.25.10.GENE3D),IPR002015 (PFAM),PTHR10943 (PANTHER),IPR016643 (PTHR10943:PANTHER),CYTOPLASMIC_DOMAIN (PHOBIUS),TRANSMEMBRANE (PHOBIUS),NON_CYTOPLASMIC_DOMAIN (PHOBIUS), IPR016024 (SUPERFAMILY)	ttttttttgtttgttatccaaagtgaactttattatcttcaaaaacatttgctataccattttttgttttcttaagaattaattaataatagttaattaattgggtgatgatcaaatcttacaaaaaataggtaagagaaaaagagagagaattgagaaagttaaagggagagaattagttaatagcaaatttttgtattctgtatccaatgttgttgttgttgtgtccaagctcaattccagcaattaggttaatatatttgttttcaaattagttaatttggtttaaggtttttttcttacaactttttgtttttgctgattgcattggaattagggattatatctgtttatccgctataatttggattcttttttaatatcacgaaaccttcaagt…
contig_00373	3020	h(+) cl(-) exchange transporter 3-like	Zootermopsis nevadensis	KDR21510	KDR21510			0	GO:0003674,GO:0022857,GO:0055085,GO:0005575, GO:0006810		IPR001807 (PRINTS),IPR000644 (SMART),IPR014743 (G3DSA:1.10.3080.GENE3D),IPR001807 (PFAM),G3DSA:3.10.580.10 (GENE3D),IPR000644 (PFAM),PTHR11689:SF65 (PANTHER),PTHR11689 (PANTHER),NON_CYTOPLASMIC_DOMAIN (PHOBIUS),NON_CYTOPLASMIC_DOMAIN (PHOBIUS),NON_CYTOPLASMIC_DOMAIN (PHOBIUS),CYTOPLASMIC_DOMAIN (PHOBIUS),TRANSMEMBRANE (PHOBIUS),NON_CYTOPLASMIC_DOMAIN (PHOBIUS),TRANSMEMBRANE (PHOBIUS),CYTOPLASMIC_…	ttttttttttttaaatttgataaaatttattttctttttcttcaatcaatctcttggttagccaaaaagagtttactaattgtaacaagttaaatttgttacgatttttgtttctctttttctgacaattagagtttgttttcaatttgattttttttttacaataagaatatgagaggattgtggatttgattgatcgattaggaatacgattgaatgttgattaagaaaaagaaagaattaagttaattgtttgcttgtttttttcctcctttgtgaacaaatgctaaaatgtttgagttgattggtggtttgttgtttagataataacaaaaaatacaatatttttacaataaattgtgtacacaatttaacaacacgtaataaatagagttcata…
contig_00374	5819	a disintegrin and metalloproteinase with thrombospondin motifs 16-like isoform x3	Stegodyphus mimosarum	KFM63257	KFM63257			0	GO:0008233,GO:0008150, GO:0007165	EC:3.4.24	PF13582 (PFAM),IPR024079 (G3DSA:3.40.390.GENE3D),PTHR13723 (PANTHER),PTHR13723:SF148 (PANTHER),IPR001590 (PROSITE_PROFILES), SSF55486 (SUPERFAMILY)	ttttttttttgttcacatagaataattagattttaatttaattgattagcttaattgttatacaatttttgtagctcatattcaccatctattaggtttaaatctatgattttgtttgattgcatttagaaatgtccattgacttatgattagcattgcgagggcgtaaaaataagaaaaacaaaaggagaaagatagagagattaagtaatagaaagaggcatgattaggatggcagcaattaagttgttgatgaatttgatatcgtgctttgaaaatgcgttcaatgagattaggtaaaattcaattaatgagaagaaaaatatcgtcaaattatgaagaagatgattaataataatcaattgagatgcggttgtgattcttgagaaaacgtagaaa…
contig_00375	1813	hairy enhancer-of-split related with yrpw motif protein 2	Dendroctonus ponderosae	ENN73314	ENN73314			1.6e-13	GO:0003677,GO:0034641, GO:0009058		Coil (COILS),IPR018352 (SMART),IPR003650 (PFAM),PTHR10985 (PANTHER),PTHR10985:SF77 (PANTHER), SSF158457 (SUPERFAMILY)	atgagggttgattaggagtttgattaatataattttttgattatctggtttgtttaattaattagcagtgagtagtaagtgagatgatgagggttgattaggagtttgatgttcaccattagttaattgttgattatgtttgattggtaattctgaggatgattgttgttaaattcacgatcaattgttgggcataagtgatttaatcgttgaatataattgaaattaactggaatattgaccggatgtaggacagagtaaagttcatctatttccggattggtaaagtaatgagctattaactgagggttaatggtcaagggaatgtaaaaattaccattgggatgtaaagcaaatgctggtaaactggtgatgaccttttccttatatttgaatact…
contig_00376	1057	testis seletal muscle dual specificty phosphatase	Stegodyphus mimosarum	KFM65466	KFM65466			8.6e-63	GO:0006464,GO:0016791, GO:0006520	EC:3.1.3.48, EC:3.1.3	IPR020417 (PRINTS),IPR020405 (PRINTS),IPR020422 (SMART),IPR000340 (PFAM),IPR029021 (G3DSA:3.90.190.GENE3D),IPR024950 (PANTHER),PTHR10159:SF24 (PANTHER),IPR016130 (PROSITE_PATTERNS),IPR000387 (PROSITE_PROFILES),IPR020422 (PROSITE_PROFILES), IPR029021 (SUPERFAMILY)	tttttttttttttatgaattcaattcaagtttaatcaatcttttcgttacaattaatagcgataattaaagggaggaagacaattcaacattgatgataacagtttcggccaaagaatgaaaactgtcaccgaaaaccacctgcggttctaattcgaaactcgagatcgattagttgtcgcaagaatccatcattcggtctaattgatcgcgattgtcgagcggttcttaaagcctgttcagcagtcattcctttctttatcatcaaataggccaaagcgattgtacttgatcgacttagacccatgtaacaatggatcaaaacccgaccacctgttagtaaggctcgatcaatgaattcagcggtttcgccaaaatggatcgatatcttggtcgattc…
contig_00377	1747	lysosomal protective	Neolamprologus brichardi	XP_006780102	XP_006780102			2.2e-118	GO:0008150, GO:0008233	EC:3.4.16	IPR001563 (PRINTS),IPR029058 (G3DSA:3.40.50.GENE3D),IPR001563 (PFAM),IPR001563 (PANTHER),IPR018202 (PROSITE_PATTERNS),IPR018202 (PROSITE_PATTERNS),SIGNAL_PEPTIDE_N_REGION (PHOBIUS),SIGNAL_PEPTIDE_H_REGION (PHOBIUS),SIGNAL_PEPTIDE_C_REGION (PHOBIUS),SIGNAL_PEPTIDE (PHOBIUS),NON_CYTOPLASMIC_DOMAIN (PHOBIUS),SignalP-TM (SIGNALP_GRAM_POSITIVE),SignalP-noTM (SIGNALP_GRAM_NEGATIVE),SignalP-noTM (SIGNAL…	tttattttttttttttaattattttttttttttttttatttaataaataaatttaattttccattaataatcttacagaaaattaaagtttcaaataaatatcaataattttgaattgtacatttagaccaatttatttctagctaaaaatttttcaatcatgtaaagagcagcagcgggtcgatattcgggtacagtgtgacctgatcctctaatggtcgcatatgcgaatccttgataatgtttaacaaatccagcgacttgattattaacataccaaggttcatactcgccgatttgtttgaaaccaagttgatctgaaaaccattcatcgcccaagaaatcacagaccatgtcagtgtctccattgtaaattagtccacgtttacctgctttgat…
contig_00378	303	---NA---									no IPS match	attcgtgttcgaacaatcaatccggtaattattaagaccaaaacaatcagagataatctgttaatcagtaatcaatcaaatatctaccacagaaaaatcaagtttattgtttactgtttatttataaccaattgattagactgttaaccctgtacgaaaatgttgttttttctacttgtttacagttgattagttttaatttttctcaagaaacaggattaatttctcgattaactgttaattcagatatgaatagagaggtttattatctctctacattattcgaaataattgcgttccaac
contig_00379	4977	glutamine synthetase	Stegodyphus mimosarum	KFM77690	KFM77690			6.5e-104	GO:0016874,GO:0008150,GO:0003674,GO:0007165, GO:0004871		G3DSA:3.30.450.20 (GENE3D),G3DSA:3.30.450.20 (GENE3D),IPR011598 (PFAM),IPR011598 (G3DSA:4.10.280.GENE3D),IPR011598 (PROSITE_PROFILES),IPR000014 (PROSITE_PROFILES),IPR000014 (SUPERFAMILY), IPR011598 (SUPERFAMILY)	tttttttttttcgcgcgaattttaaagaaaagattttgacaaaaaatcgtcaacataattgagcgaagcgaaaaacaaagatcatcttttcagatttcttttctttacatgaggttttgtatcagttgattaaccgtgatcatagttattgttacaattaactttaaattcatcacttgtatcggtaaccatatttttgaaaatctttgcaaatgacatcaaattcaactttgattactcctttggtgttcaccttaattactcctcgatcctctgattgtccaacgattttactatcaataaattctgattgtttaccaaatatccaagaagagaatgaattgaataacgatgacgattgaggcacaaaagcaggaatttctcgttcatgatgacctg…
contig_00380	5136	60s ribosomal protein l22-like protein	Lottia gigantea	ESO96823	ESO96823			3.6e-118	GO:0006412,GO:0003735,GO:0030154,GO:0002376,GO:0048856,GO:0043167,GO:0005840,GO:0005829,GO:0003674,GO:0007165, GO:0042254		IPR000157 (G3DSA:3.40.50.GENE3D),IPR000157 (PFAM),G3DSA:3.40.50.450 (GENE3D),PTHR23097 (PANTHER),PTHR23097:SF111 (PANTHER), IPR000157 (SUPERFAMILY)	ttttgttttattgttgttcaccttgtcacatggatcaagttgatgcccaaaagtatgatagttcaacacttactttagttgttttttgttgctcttaaaattgagctgttattgtgtcgtaataaattcaaccgttttgtctcttgggaaaaattaacctaaggaaattgaacagagtatttggcaacaactgaatttattaacaaatgtatttaccgcggtcgatgaacatatgaccggttgagagcagcacaccgaggctgttcagttatatgacgactgtaaaggtcacaatacaaaaaatctacaatctacaaaattcttaatcactgcaaatgaggacacaagaacacacaacaaaactaaattcaaaatatgtatggaatactataagagtct…
contig_00381	908	tetur05g01470 length:147 (mRNA) (n/a) (Hypothetical protein)	Tetranychus urticae			tetur05g01470	tetur05g01470	1.1e-29			NON_CYTOPLASMIC_DOMAIN (PHOBIUS),SIGNAL_PEPTIDE_C_REGION (PHOBIUS),SIGNAL_PEPTIDE_N_REGION (PHOBIUS),SIGNAL_PEPTIDE (PHOBIUS),SIGNAL_PEPTIDE_H_REGION (PHOBIUS), SignalP-noTM (SIGNALP_EUK)	ttttatactctttcttatttatttagcacaatatgaatctcatcataccaaatgcatgaacattaaacaacttttcataatatgtattgtctctgcaactgaaataaggcgcgaaccgaatttaaaagaaatttgtcgatttgtatatttgatcagtttaaatcattcaaactgattcacatcagccgacaatattagacatggcttttttgatcggtgataatagtacatcaagttcagcgtttttgagacctcccatgacatcttttactgctgttgaaactgtatcagattgataaaggccacttatgaatgatagtggtgatttatggctctcatcgtggatataatcaccgagtagtgtcctgaacggctctttatacaacatttcatgattgc…
contig_00382	3306	phenylalanine hydroxylase	Stegodyphus mimosarum	KFM59231	KFM59231			0	GO:0016491,GO:0043167,GO:0006520,GO:0009056,GO:0008150,GO:0006629,GO:0034641, GO:0009058	EC:1.14.16.4, EC:1.14.16.1	IPR006693 (PFAM),IPR029058 (G3DSA:3.40.50.GENE3D),PTHR11005 (PANTHER),SIGNAL_PEPTIDE_N_REGION (PHOBIUS),SIGNAL_PEPTIDE_C_REGION (PHOBIUS),SIGNAL_PEPTIDE (PHOBIUS),SIGNAL_PEPTIDE_H_REGION (PHOBIUS),NON_CYTOPLASMIC_DOMAIN (PHOBIUS),SignalP-noTM (SIGNALP_EUK), IPR029058 (SUPERFAMILY)	tctcttcactatcatgtaagctgaggagtttggtgtcaatttgtcacatatcgaatcaagatcatcaaaaagattctcagatgattatgaatttctcattgagattgatactcattctgaatcagcaaatattgacaaagctttggctaatcttcaagagattacaacttacatgcaaataatttccagagaaccaagaggaaaagaatcagttccatggtttccggtcaagataaaggaaattgaccgtttcgctaatcacgtcttatcatatggctcagaattggatgctgatcatccaggattcaaagatccagtttatcgtgaacgacgtaaatattttgccgatttggcctttaactacaaacatggacaacctttaccacgagttgattatac…
contig_00383	3092	protein mlp- isoform a	Lycosa singoriensis	ABX75381	ABX75381			3.1e-12	GO:0043167,GO:0043226, GO:0005737		IPR027417 (G3DSA:3.40.50.GENE3D), IPR027417 (SUPERFAMILY)	cttcatcatcattacttcagtggttaatcaatgatcctaattgtcaatttaaatttgttacagtttctgttttccaagaaatttagtttactacaattaattgtcaattagtttacattagttgattatgtttgcagttttcaagtgtgtaaatttatctggcaatggttaacattttgattgatcaatttaaacagaaaatcaaatcatcattcaataaatcaatccagtgatttattaatatttagattaggaaataatcgttgaaataatcaacaatttaaatcatctaattttagggttgactgattgttttttttttcaatttctcaaatgaattatgttcattgaaatcaaattaactctttaatctgattgattagataaataaattgtaag…
contig_00384	4438	methylcrotonoyl- carboxylase beta mitochondrial	Branchiostoma floridae	XP_002603203	XP_002603203			0	GO:0034641,GO:0044281,GO:0051186,GO:0005739,GO:0043167,GO:0016874,GO:0006520, GO:0009056	EC:6.4.1.4	Coil (COILS),IPR000022 (PFAM),IPR029045 (G3DSA:3.90.226.GENE3D),PTHR22855 (PANTHER),PTHR22855:SF13 (PANTHER),IPR011763 (PROSITE_PROFILES),IPR011762 (PROSITE_PROFILES),IPR029045 (SUPERFAMILY), IPR029045 (SUPERFAMILY)	cttaatttaattgtgatttgagagaattcgttgataaaaattttttatataaaatggaaaaatcgattttctaataataaatattaacatttgagaatcatggagattttgaaaaatatttcaagtatttttttcctgttttcctttgttgaaaaactaattggatcaattgatttcgatgttgatttttgtagtggtttttgtttatatattacaagggggaaattttattctgtgtgtcagtgtttcgtgtgttataataaactggaacattgccatttacagggtgttaagtatacaccttttgaaggaacagttaatttaccagagaaagttattgccggagtggaacgatttagatactcatcactgccatcacaacaatcgcaaataccatcg…
contig_00385	1726	f-actin-capping protein subunit beta	Microplitis demolitor	XP_008553560	XP_008553560			1.7e-144	GO:0006810,GO:0005737,GO:0043234,GO:0008092,GO:0043167,GO:0007010,GO:0005856,GO:0061024,GO:0016887,GO:0005783,GO:0034655, GO:0044281	EC:3.6.1.3	no IPS match	tctttttttttttcatcatttatcatccataaatgattgtttatcttaatcatttggtgtttctcattgttgagtaacatagtttttcctgtgaatttattttgttcactgtttaatgtgtagtaacatatttattaatattaagcaattaatcaattgtttgcttcaaagtgttgatattatgttttaacactatttttgtttcgtatctctgaatatgcatatgaatgtatgtgtatttatataagttgattgtttggttaatttttgattctttccttttttttttactttgtctttatcatcaaaaatgaaacattgggaaaattaattgtatcgatatgatttaaattagtcgatttgatcccatttttgtttctttctgtattctccttctgg…
contig_00386	3197	cytoplasmic aconitate hydratase	Strongylocentrotus purpuratus	XP_003727326	XP_003727326			0	GO:0005829,GO:0006412,GO:0005739,GO:0003729,GO:0008150,GO:0042592,GO:0003674,GO:0016829,GO:0005783,GO:0005794,GO:0044281, GO:0006091	EC:4.2.1.3	IPR001030 (PRINTS),IPR015931 (G3DSA:3.30.499.GENE3D),IPR015928 (G3DSA:3.20.19.GENE3D),IPR000573 (PFAM),IPR015931 (G3DSA:3.30.499.GENE3D),IPR015932 (G3DSA:3.40.1060.GENE3D),IPR006249 (TIGRFAM),IPR001030 (PFAM),IPR015934 (PTHR11670:PANTHER),IPR015937 (PANTHER),IPR018136 (PROSITE_PATTERNS),IPR018136 (PROSITE_PATTERNS),IPR015928 (SUPERFAMILY), IPR001030 (SUPERFAMILY)	cgtaaattaacagtacaaaaagattgattttaaaagtaaatagattttcatttttgtcttaattgtcaagataaatgtagaaataattttcttttctccattagatttcctttgtaataagattaaatccttttccaacaagaaccaagttaatttagtaatataatgttatataaaaatcgttaatacgaaacgattattaaactgaattttggaattacgattgtttcaataatcttcgtaacataaattgtaaaattccaccatttagataatattgcaattcaacctcagtatcgaatcggatgagaacatcgaactctttaacttgatcattaccttgaacggtaactttagtcttctgtctgattgctaatgattcgggaatttcgatgttaa…
contig_00387	1249	succinate dehydrogenase	Latrodectus hesperus	ADV40163	ADV40163			6.2e-151	GO:0005856,GO:0043234,GO:0003674,GO:0005739,GO:0006091,GO:0044281,GO:0034641, GO:0016491	EC:1.3.5.1	IPR025192 (PFAM),IPR012675 (G3DSA:3.10.20.GENE3D),IPR004489 (TIGRFAM),PF13534 (PFAM),G3DSA:1.10.1060.10 (GENE3D),PTHR11921 (PANTHER),PTHR11921:SF8 (PANTHER),IPR006058 (PROSITE_PATTERNS),IPR017900 (PROSITE_PATTERNS),IPR017896 (PROSITE_PROFILES),IPR001041 (PROSITE_PROFILES),IPR001041 (SUPERFAMILY), IPR009051 (SUPERFAMILY)	tttttttttgttttgtttttttttttttctttcttctttttcctttatccctcccccccccccccccccctctcctttttttttttttttttttttttttttttttttttttttttttttttttaacttattgcagagttaaatttaattctccagatttttcttactctctgattgaatttacagtttacttttttttagttcttgtgaatactttatacaattaaccttaagagaattaatatttttcattattaattaattgtatattacgatttgtgtgtgtatgtgtatttgttttgtatgtatattaataatattcgtgtttcaaccgagaccaaatatccgattttcttttaatttctccctaatggatttaaaaagatgaatgaattaaat…
contig_00388	4097	p8 nuclear protein	Riptortus pedestris	BAN20797	BAN20797			3.3e-17	GO:0003677		no IPS match	aatatattttttttttttttttcattttattaatagtttattttagattttaattgttttgtaattgattctttcacagggaacatgagataatataagagacagttaaatgaggttttgtttgatcaacacacaaattaaatgagatcaatctggattgattggtgaattcaacatcactttgttttacatggtaaccacaagatctaccggaattaagatcacttggaaattgattgtcggctaatcagtggagattgaaaatgagttggaccatcaagaaaataagattgtatcaattgggagaagaagaaaaagaagaaaaagaagaaaaagaagaagatgaagatgaaaagtttatttagattcactttttcttctgttcatctcagtgttgtg…
contig_00389	3185	ribose-5-phosphate isomerase	Apis florea	XP_003696066	XP_003696066			1.8e-75	GO:0016853		Coil (COILS),IPR019133 (PFAM),PTHR15415 (PANTHER),PTHR15415:SF7 (PANTHER),SIGNAL_PEPTIDE (PHOBIUS),NON_CYTOPLASMIC_DOMAIN (PHOBIUS),SIGNAL_PEPTIDE_H_REGION (PHOBIUS),SIGNAL_PEPTIDE_C_REGION (PHOBIUS), SIGNAL_PEPTIDE_N_REGION (PHOBIUS)	taaaggataatatgattctaggggtaggaagtggatcaacaataattcctgcagtagccaaaattgccgagaaagtatcacaatctaatttaaaggttaaatgtgtccccacatcttttcaggctcgtcaattgattctagcaaataatttgcctctttatgatctcgaaacttgtccaaaaattgatttaacaatcgacggtgcggatgaagtggagacgaaaactaaattctgtatcaaaggaggtggtggctgcttattgcaggagaaaattgttgcttcagcttcatcacaattagcgattatttgtgattacacgaaaatgagtaaacaattaggtgaaaattggaaaaagggtattcctattgaagtgattccaatgggctatgttgtggtca…
contig_00390	969	tetur27g02588 length:144 (mRNA) (n/a) (hypothetical protein)	Tetranychus urticae			tetur27g02588	tetur27g02588	9.8e-07			SIGNAL_PEPTIDE (PHOBIUS),NON_CYTOPLASMIC_DOMAIN (PHOBIUS),SIGNAL_PEPTIDE_N_REGION (PHOBIUS),SIGNAL_PEPTIDE_C_REGION (PHOBIUS),SIGNAL_PEPTIDE_H_REGION (PHOBIUS), SignalP-noTM (SIGNALP_EUK)	gttttttctttattcaatttgtaaattttgcacgtaatcagatttaataaactattagatgtcattgaacaattggttttgtagtttaatcaattttcacagtttaattatcataggtttcgagagtaattaaattgattattgattgattgtctttttttattattatttaaattgtttgcacagtttcataagattttgatttgggaagatcaattttattcaggataatttaaaatgagaagttaatttaaattgaaacaatttacaacaaattacatcatttaaattgattttattagatttgaattgaaacgttttgtttttttgttttcattaaaaacacaattaattttaattgtgtttggctttttgttgattaaaagttgaatgggaatg…
contig_00391	3576	lipase maturation factor 2-like	Lottia gigantea	ESO91574	ESO91574			2.3e-168			IPR009613 (PFAM),PTHR14463 (PANTHER),PTHR14463:SF5 (PANTHER),TRANSMEMBRANE (PHOBIUS),NON_CYTOPLASMIC_DOMAIN (PHOBIUS),TRANSMEMBRANE (PHOBIUS),TRANSMEMBRANE (PHOBIUS),TRANSMEMBRANE (PHOBIUS),TRANSMEMBRANE (PHOBIUS),CYTOPLASMIC_DOMAIN (PHOBIUS),NON_CYTOPLASMIC_DOMAIN (PHOBIUS),TRANSMEMBRANE (PHOBIUS),NON_CYTOPLASMIC_DOMAIN (PHOBIUS),TRANSMEMBRANE (PHOBIUS),CYTOPLASMIC_DOMAIN (PHOBIUS),CYTOPLASMIC_D…	acatcaacagggtaaagttgaaatttcaccaaacaattcaaagtcaatgatgagaattgattatccaatcaccagtcccttaggtcatcaaaattattggataattgatactgattataaatcatttgctgctgtttggtcttgtcagaaattattgttcggacatcgacaatcagctcagataatgagtcgaactactgaccttccgttggataagattagacaattaaggcaacaatttgaatcatttggtatcaatcagcatgatttaagtttcattgatcagaaaaattgtaatttaaacaatcaaaccaaaagatcagatgaaattgattgtgatcgtccaccaattaaaagttcaaatttagcaattaaacttggaccagttcatatattgac…
contig_00392	1039	---NA---									no IPS match	ttttttttttttttttttaatatgcactcaagaactttaattgaatttgatataataataataataataatcttccctcagtaaaatacaaagtgaagtaaaaaaaattacacttattaatatttgatgatagtagttgattaagttgctattgaatatcattaaaaatcattatcagttgataataaatggtgattatcatgatggtaaaacttttgatttgagtgagaaaaattcaaatcaaattaaccattatcacagaatccatgttaataatgaaataatgtgatctcgaacggaattatcaatgaataacaataattgatgataaacctcattaagatgtcggaaccttttaacgaccatatccatatccacggttgtatcctccgtatccac…
contig_00393	3480	wd repeat-containing protein 3	Poecilia formosa	XP_007572565	XP_007572565			0	GO:0003674		Coil (COILS),IPR020472 (PRINTS),IPR001680 (SMART),IPR015943 (G3DSA:2.130.10.GENE3D),IPR015943 (G3DSA:2.130.10.GENE3D),IPR015943 (G3DSA:2.130.10.GENE3D),IPR001680 (PFAM),IPR007148 (PFAM),PTHR19853:SF0 (PANTHER),PTHR19853 (PANTHER),IPR019775 (PROSITE_PATTERNS),IPR019775 (PROSITE_PATTERNS),IPR019775 (PROSITE_PATTERNS),IPR001680 (PROSITE_PROFILES),IPR001680 (PROSITE_PROFILES),IPR001680 (PROSITE_PROFI…	aataatttcacttcttcccgagattcaatttcagtttgaatgaattgaagtgctgattgattgaaaccaaataaattctttgtttccatcaatttgggtttcataaggtttcttaatgaatcaatggtgggaataagtcgaggtgttgagcttatttgaccaaaatgagttctaacaaggaaacaaatatattttaatattgtttcccgatcccaatctttttctagatgatttgtcagaatgattagtaaatcggaaacataattaaatggtaaacttaatagggtctcttgaatttcacttggtttgatacgagttagaataatgtaaatgtatctgtatggatcatctgttttaaaagccgatagaactgggttaggtgcgattggtttgggcaac…
contig_00394	772	---NA---									TRANSMEMBRANE (PHOBIUS),CYTOPLASMIC_DOMAIN (PHOBIUS),NON_CYTOPLASMIC_DOMAIN (PHOBIUS), TMhelix (TMHMM)	aaaaaaaaggcgcaagagaaattatcaaatctcaacgcaaagtaaattgtttacatgatttatcttattttcctatttactataattactattgtatcatctctaccatcgtccacatcctctttcattatcatcatcttcatcttcannccatcatcattattactattcaatcatatcaaaagaaaaaaatgaatcaacaaaaacaaaacacacctttaagaaataatctagaacaattgtcttaataactgaatttaaattaaaaaccgattgtaattcatcttatttttttaatcatatttcatgtaatcattgatcatctcaatcgtttttgtttagttttgctgagagaagcttaaaacacaaactaaattgtgactttttatgaaatcataa…
contig_00395	3552	src substrate cortactin	Drosophila persimilis	XP_002019948	XP_002019948			4.4e-55	GO:0005623,GO:0003674,GO:0043234,GO:0005856,GO:0000902,GO:0016192,GO:0007010,GO:0000003,GO:0030154,GO:0048870,GO:0048856,GO:0006810, GO:0048646		Coil (COILS),IPR001452 (PRINTS),IPR001452 (SMART),IPR001452 (PFAM),IPR003134 (PFAM),G3DSA:2.30.30.40 (GENE3D),PTHR10829:SF11 (PANTHER),PTHR10829 (PANTHER),IPR003134 (PROSITE_PROFILES),IPR003134 (PROSITE_PROFILES),IPR003134 (PROSITE_PROFILES),IPR001452 (PROSITE_PROFILES),IPR003134 (PROSITE_PROFILES), IPR001452 (SUPERFAMILY)	cttttttttttttgttaacccttttcatcatctctacactttagtgttatgtttttctaattaactatttatccgaatttaattaattgttaattttttgggggattattttttcttcttgagtgtgtgtgtttttcgtcaacaccataaacagttttccatcttaaacaatcaacaaaaagaaaacctttccctcccctgaagnnnnnnnnnnnnnnnnnnnaagcccgatgaaattcagcttccgtatggattaaaaatcgtttcacactctctctatatatgaaaatggtcatgttgacattgatggcaatggataaaaattaagctttcttttgatttgtttcacttttaaaaccaaaaacagaattaaatattacatgttaattgctgtattca…
contig_00396	1733	phosphate carrier mitochondrial isoform x2	Stegodyphus mimosarum	KFM69008	KFM69008			1.2e-169	GO:0055085,GO:0005575,GO:0006464,GO:0009058,GO:0006629,GO:0005739,GO:0022857, GO:0016757	EC:2.4.1.198	IPR002067 (PRINTS),IPR018108 (PFAM),IPR023395 (G3DSA:1.50.40.GENE3D),PTHR24089 (PANTHER),PTHR24089:SF173 (PANTHER),PS51257 (PROSITE_PROFILES),IPR018108 (PROSITE_PROFILES),IPR018108 (PROSITE_PROFILES),IPR018108 (PROSITE_PROFILES),IPR023395 (SUPERFAMILY),TMhelix (TMHMM),TMhelix (TMHMM), TMhelix (TMHMM)	aattttcagcgccccctacataactaaaagggttaatttcttataaaaaaggtgaactaaccctttcccttttccaagcctaaaggtactaatccaccagatggggacggtgaaaatcgactttccctaagtgaaatcacctctgtagaataaattgtaatctaatttgaaaagaaaaaaattagacaacaaactctattgggttagaataaagaaaaaaaaaccatttaaatagctattaaaataaggtttcgtttgaatgactgattgatggttgattgcggttctctaattagtaagtagaacgtaatttaaatataagagctatactattgttggggagggtaatcaatttttttgtgggttgaaatgataaaattaatcaacataatttcatta…
contig_00397	2477	bicaudal d-related protein homolog	Stegodyphus mimosarum	KFM81670	KFM81670			3.9e-89			Coil (COILS),Coil (COILS),Coil (COILS),Coil (COILS),Coil (COILS),PTHR32123 (PANTHER), PTHR32123:SF8 (PANTHER)	actaatcaaggtgatttaaaagttaattattattattacaattgattgtgaacttttcttgttactttattgaaaatatttgaattacaattaattattttcaaatgatttgaatgattaattaaaatgatttaattttaggaacaggatcaaggctaagattatgatgaagatgattaattaattgttgatgatttaaaatacacaaggggacgagatgacaattagttaatcatcaatatgattaaattgactgataaaatattatattcatttagggaatgggaaacaaattataattgtacaattaatgataattaactaatcactaacgatgatgaaggcacaaaaaaagttttcattaacaattaacatcgatcatgaattaatcagtctcat…
contig_00398	3905	proline dehydrogenase mitochondrial-like	Metaseiulus occidentalis	XP_003747391	XP_003747391			2.6e-179	GO:0005739,GO:0016491,GO:0008150,GO:0040011,GO:0006520,GO:0009056, GO:0009058	EC:1.5.99.8	IPR029041 (G3DSA:3.20.20.GENE3D),IPR002872 (PFAM),IPR015659 (PANTHER),PTHR13914:SF0 (PANTHER), IPR029041 (SUPERFAMILY)	cactcaatcaccatgacaattaagttgataaaattcttaactaatcataatcaaagtctaaacactcaagagtagattgatttaaatcgcaattaaacaaactgagaatataaaatcctccaaattgaatagtctccttttcagctaatatttaccagcaacaaagtgaaagttaaattgtcaacaactaataataacaagttcaaaatgttcaatcaaattgagttgattaatttcaccttagtgtttatattatttggtgtctcccttgtatcaagtcaaacaagagatttgattagtttcaatgttcaacaaactggatctcgaattcatggtcactacaaatttcctgctgctcaagtgaaagttaattttcaattgaaccaaattaacgacagt…
contig_00399	3001	bifunctional atp-dependent dihydroxyacetone kinase fad-amp lyase	Branchiostoma floridae	XP_002589029	XP_002589029			4.1e-118	GO:0044281,GO:0005975,GO:0016301, GO:0006629	EC:2.7.1.29	G3DSA:3.40.50.10440 (GENE3D),IPR004006 (PFAM),G3DSA:3.30.1180.20 (GENE3D),IPR004007 (PFAM),IPR004007 (PROSITE_PROFILES),IPR004006 (PROSITE_PROFILES),IPR004007 (SUPERFAMILY), SSF82549 (SUPERFAMILY)	ttttttttttttgacatttgtatagttgatttaataggaagaatctgtaaacttgattaactttagactaaacaaattttaagatcaatcagaattgattcgttaatctgatgatttgttgattggttaaagatttttttgttgttgttgttagttaacaagttaattttgttgcttcaatgattccaatagttagttgatcaatcagaaattaaagaaactacaagaaacaataaagacaattaagggagagagaaattgtttattacaatgattaagagaaatgattaagcttaatgattatcattgattggaaattgaaaataatcagtgaaaggttgaagattaacagcaatgatcataattgcgattagtaatcatcatcttaccggtaacatt…
contig_00400	8480	dna-directed rna polymerase iii subunit rpc2	Astyanax mexicanus	XP_007250603	XP_007250603			0	GO:0005829,GO:0048856,GO:0008150,GO:0006950,GO:0002376,GO:0034641,GO:0009058,GO:0005654,GO:0043234,GO:0016779,GO:0003677, GO:0003674		IPR007120 (G3DSA:2.40.270.GENE3D),IPR007645 (PFAM),IPR007642 (G3DSA:3.90.1110.GENE3D),IPR014724 (G3DSA:2.40.50.GENE3D),IPR007644 (PFAM),IPR007642 (PFAM),IPR007646 (PFAM),IPR007120 (PFAM),IPR007641 (PFAM),IPR007647 (PFAM),G3DSA:3.90.1100.10 (GENE3D),PTHR20856:SF8 (PANTHER),IPR015712 (PANTHER),IPR007121 (PROSITE_PATTERNS), SSF64484 (SUPERFAMILY)	ctacaaaaattaaacaaaatcgaagagaaaatatattccaatcaaattgttctcatttaaattcaccgcaactctcacttttctcttctcctccagtctctttactttggtcacatgtttgaaacattgttttctaaagttcaaaatcttagtttaatcaacagcaattagtttaatcaagtttcttttatggaatcatttgtctaatggccgctgtatctattgaggacaaatggaaacttttaccggcctttcttgggatgaaaggtttggtcaaacaacatttagattctttcaatcatctcatccaagttgagattaaaaatattctcaaagcaaatgctgaggttcgttgtgaaagtgatcctaattggtttcttcgctatttggatataaaag…
contig_00401	3013	ribonucleoside-diphosphate reductase large subunit	Stegodyphus mimosarum	KFM74496	KFM74496			0	GO:0005737,GO:0043234,GO:0009058,GO:0006259,GO:0043167,GO:0016491,GO:0008150,GO:0044281, GO:0034641	EC:1.17.4.1	IPR000788 (PRINTS),IPR000788 (PFAM),IPR013509 (PFAM),IPR013346 (TIGRFAM),IPR005144 (PFAM),G3DSA:3.20.70.20 (GENE3D),PTHR11573:SF6 (PANTHER),PTHR11573 (PANTHER),IPR000788 (PROSITE_PATTERNS),IPR005144 (PROSITE_PROFILES),SSF51998 (SUPERFAMILY), IPR008926 (SUPERFAMILY)	ttttttaaaaaaaaagggtaaaaaaaagtgagatatggaagatgattaacatgataaggaacacaattaagagcaattaagtaaaatttggcctttcgctagtttctcaggcactacacattagacaaccatctttgttttgtttagagcaggtaaatatttcctcttctattggttcctctggagttggtttggttgattgttgtatgattgtttgtgacatttttttcttatcaacggtaaattgaatagcgttggctgctggtttactgcgtagataatacattccagtcttaagaccaagttcccagccatagaaatgcattgaggtcattttagcaacggttggtcgttcgaagtgaatattcaacgattgactttgatcaataaaggctccac…
contig_00402	5478	tetur06g04810 length:435 (n a) (dentin sialophosphoprotein)	Tetranychus urticae			tetur06g04790	tetur06g04790	9.2e-71			no IPS match	atgattaattatttctgattaaaaaaatgatgattaacaattacaaatttttctttcttatgttttgagttatatataacagtcaatatcattttctcagctttttccttgacgagaatgccaactgaaaaacttactgagtaattaacaggtagtattaaagagacaccatgattagtatattaaagtgaaacaatttttaatgaataatcaacaaaataggaaacaattgattttaaaccgtgattaataaaatccacggaatcatcaaagacccaattaaaagttaatcataacaatcaaaagtgaattgaaaatccaaagtaaataaattgtttctttcattttttttgaacgagaaaaaaaaaccaacaacaatcaagtcaagtattatcatta…
contig_00403	7126	e3 ubiquitin-protein ligase trim71-like	Latimeria chalumnae	XP_006001234	XP_006001234			9.3e-52	GO:0008150, GO:0003674		Coil (COILS),IPR001258 (PFAM),IPR011042 (G3DSA:2.120.10.GENE3D),IPR017868 (PFAM),IPR013783 (G3DSA:2.60.40.GENE3D),PTHR24103 (PANTHER),PTHR24103:SF208 (PANTHER),IPR013017 (PROSITE_PROFILES),IPR013017 (PROSITE_PROFILES),IPR013017 (PROSITE_PROFILES),IPR013017 (PROSITE_PROFILES),IPR013017 (PROSITE_PROFILES),IPR013017 (PROSITE_PROFILES),IPR014756 (SUPERFAMILY), SSF101898 (SUPERFAMILY)	gatgaaattttaaccatcaacatgatgatgattattttgattttgattcttttttttgttggaaggaattaagagaaaattaatcaattataatacaacgttaatcatttgatacttttagttacttttttttttaatgtcgatataacaatttactaacatcgacaaaatttaattatttaaatttgttaataataaacaaatttaatacccaatagagagttaattagattttttttgtttgtttccttaatcattaatcaactgtgagtttcttcaagttaaccacagacaattaaggatttaccaatggaaattaaatctttcccctgtaattgttgacattttaaaaggataaacattagtagattttgattgttgcctgaaaattgattgttg…
contig_00404	1902	guanine nucleotide-binding protein g subunit alpha	Stegodyphus mimosarum	KFM79146	KFM79146			0	GO:0004871,GO:0034655,GO:0044281,GO:0003674,GO:0003924,GO:0007165, GO:0043167		Coil (COILS),IPR000654 (PRINTS),IPR001019 (PRINTS),IPR001019 (SMART),IPR011025 (G3DSA:1.10.400.GENE3D),IPR001019 (PFAM),IPR027417 (G3DSA:3.40.50.GENE3D),IPR001019 (PANTHER),PTHR10218:SF195 (PANTHER),IPR011025 (SUPERFAMILY), IPR027417 (SUPERFAMILY)	ttttttttttttttaaattcaagaatggtatttattaaattcttatttaatgggaaaaggaagaaattttttaatactggctacaccaaattgtattcttttaagtttagctgcaatatagtgtcttttactgcagcaaacacgaaacgaatgttctccgtgtccgtggcacatgtgaaatgagagtaaataattttttcgctgtcggggttcagatcgacgaacatcttcagaatgaactcccgagcatgaattgcatctttctttgggccatcatattctggaaaatagtcgacaagatgagaatgcattattttttcatctagcaaatcctttttgttaagaaatagaatcactgaggaattctggaaccatggatacgttattatcgttttaaat…
contig_00405	803	---NA---									IPR011001 (G3DSA:1.10.225.GENE3D),SIGNAL_PEPTIDE_H_REGION (PHOBIUS),SIGNAL_PEPTIDE_C_REGION (PHOBIUS),SIGNAL_PEPTIDE (PHOBIUS),NON_CYTOPLASMIC_DOMAIN (PHOBIUS),SIGNAL_PEPTIDE_N_REGION (PHOBIUS),SignalP-noTM (SIGNALP_EUK), IPR011001 (SUPERFAMILY)	tttttttttttttgaaataattaactttttattggaagtaaatacttttctaataataacaattataaaagcaatcaaagaaccagattttcattttgtttcatgtttgatgtttactattgggtagatggacatacatcgaaaagatctgagcaaaggtagttgacatttgatttatctcgaatagtgttggtcaatttgtcgaaaacttttcccatgaaatctttgcagtgcttgtgctcttcatcggttgggaacataccggccttggtccaggagagacaattgttttcaagtccagcgttcattgaaacggcgtaagcaccaacattataataagttacggtggcggtgatgttacagttgtaacaagtttcatcatcgtaaacctttgatgaa…
contig_00406	8853	ccr4-not transcription complex subunit 1	Acromyrmex echinatior	EGI70068	EGI70068			0	GO:0030154,GO:0009790,GO:0048646,GO:0034641,GO:0009058,GO:0022618,GO:0034655,GO:0004518,GO:0007165,GO:0005622,GO:0043234,GO:0005829,GO:0008134,GO:0048856,GO:0003674,GO:0006397,GO:0043226,GO:0005737, GO:0005777	EC:3.1.13.4	IPR007196 (PFAM),IPR024557 (PFAM),PTHR13162 (PANTHER), PTHR13162:SF8 (PANTHER)	tttttttttttttttgcaatttaaaaataacattttattaatcgatagcgaaacggtaatagtaacattaaaatacaaattgttagatcaatttgaatataagtacagtttcttgatctcctcaaaatcaactatattgtctttaattattttttatagtctttgtttatgtagttttattggtgtttatgtnnnnnnnnnnnnnnnnnnnnnnnnnnnnnnnnnnnnnntgacaatttgtttattgatatattttatgatgattgtgaacgaacaagctcagcagatacttgaccagagttgccggtgccttggtttttttgttgctgctgcatacagcttctagcaactgattcaaataatttttcaatttcaggtgcacatcggacgaactcgtga…
contig_00407	894	gtp-binding protein rheb homolog	Stegodyphus mimosarum	KFM61400	KFM61400			4.3e-84	GO:0016301,GO:0007165,GO:0008289,GO:0043167,GO:0003674,GO:0034655,GO:0044281,GO:0003924,GO:0005575,GO:0006810,GO:0005622,GO:0009056,GO:0006629,GO:0034641, GO:0051186	EC:3.1.4.12,EC:2.7.1.107, EC:2.7.1.23	IPR001806 (PRINTS),IPR003579 (SMART),IPR003578 (SMART),IPR020849 (SMART),IPR005225 (TIGRFAM),IPR027417 (G3DSA:3.40.50.GENE3D),IPR001806 (PFAM),IPR020849 (PANTHER),PTHR24070:SF204 (PANTHER),IPR020849 (PROSITE_PROFILES), IPR027417 (SUPERFAMILY)	gagagagagagagaaaaagagaaagagagagagagagagagagagagagagagagagagagagagagagagagagaatagaggaaaaaaattcaaaagacaaaaaagctcctttaggatagggcacattttgcttttccttctggtttatcggtaacttcattccgaaccctttcaatcatcatcaacaaagatgtaaacaggctgcttacgtctgcatttgatttggcactgatttccatgaattctgctttcatataatcagctagtcttttaccttcctcgtaaggtacaactctttcagattgaagatccaatttattaccaaccaatacaattggaacctgtacctttccagtcatatccaataatttgtcatagattatccgtattacttcaa…
contig_00408	5769	kif21a protein	Mus musculus	BAC33031	BAC33031			0	GO:0043167,GO:0003674,GO:0008092,GO:0008150,GO:0005856, GO:0043234		Coil (COILS),Coil (COILS),Coil (COILS),Coil (COILS),Coil (COILS),Coil (COILS),Coil (COILS),Coil (COILS),Coil (COILS),Coil (COILS),IPR001752 (PRINTS),IPR001752 (SMART),IPR001752 (PFAM),IPR001752 (G3DSA:3.40.850.GENE3D),PTHR24115:SF398 (PANTHER),IPR027640 (PANTHER),IPR019821 (PROSITE_PATTERNS),IPR001752 (PROSITE_PROFILES), IPR027417 (SUPERFAMILY)	tctttgtgtgtgtgtgtgtgtgttttggttgaccattgaatatactaaaaagagagaaactttaaaaactatttacacaaggggataattttttcaaaacaatttagatgggacgggttgggtgaacttagataaaaacttttgtgacaggtcagtggggtggtggttgtggtggtgtaaatgctaatagaaaagggttcacatttttgctcttggtaaggtaaaaggtaaacaaaaagagatagaaataataatttctagtagttgcttggtatgaaaattgcctcaacgacaatataatgacatattaatatgtagttgatgataatttcgatggtgaaaatgaggtgttccaatgatgacgatgatgatgattgtgattatgatgatggtggtgat…
contig_00409	2000	multiple inositol polyphosphate phosphatase 1	Ixodes scapularis	XP_002401241	XP_002401241			9.4e-58	GO:0016791,GO:0044281,GO:0034641, GO:0008150	EC:3.1.3.2	IPR000560 (PFAM),IPR029033 (G3DSA:3.40.50.GENE3D),PTHR20963 (PANTHER),PTHR20963:SF8 (PANTHER),TRANSMEMBRANE (PHOBIUS),NON_CYTOPLASMIC_DOMAIN (PHOBIUS),CYTOPLASMIC_DOMAIN (PHOBIUS),IPR029033 (SUPERFAMILY), TMhelix (TMHMM)	gtggtgtttttgtttcaattaaatgtaaccggttttcacttcaattaagataattgtgacaattaactcgtttccagtttgtttattgtttatcaacttttgggttcctcatttaatcagttaattttactttcatgattaaatttaatcatttgaaagatgatgttcctttgatgagtcttatcttgattaccctgaatatgaagctaaaatctgaaggatatttgcttaacaatttagcttaattgtaatgagaaattaaaaattataaccattgtctaaattattatcatgatctagagtaaccaattagtttatttttaaattagattaataatataatataattacattgtccataggtttcaaaggccgtttgaaagttgaatgggtcagaaa…
contig_00410	2898	aconitate mitochondrial-like	Megachile rotundata	XP_003705474	XP_003705474			0	GO:0003677,GO:0016829,GO:0003674,GO:0006091, GO:0044281	EC:4.2.1.3	IPR001030 (PRINTS),IPR015928 (G3DSA:3.20.19.GENE3D),IPR001030 (PFAM),IPR015931 (G3DSA:3.30.499.GENE3D),IPR000573 (PFAM),IPR015931 (G3DSA:3.30.499.GENE3D),IPR006248 (TIGRFAM),IPR015932 (G3DSA:3.40.1060.GENE3D),IPR015937 (PANTHER),PTHR11670:SF30 (PANTHER),IPR018136 (PROSITE_PATTERNS),IPR018136 (PROSITE_PATTERNS),IPR001030 (SUPERFAMILY), IPR015928 (SUPERFAMILY)	ttttttttttgtgattagaaacaattttaacaatcaacttatatcttaatgatatattgataatttgtttaatacattgtagaattataataactaattacagtggcaaaagagagagggagagggagagaagggaagggaaaatgtaacgatttaaattgttaacagtttgttttctgttgatcaacagctaatcggaaagggaaattatctggattacttaatttacttaatttagtttatcgctgattgagatggttgaattattgttagattcttggcaacagagataaaagaaacaattctttgactttgatggtgggaagtgttatgagagaagaaagagattgattgttttgattagaatttaaagatgatcaacttttcaacacttgcatt…
contig_00411	3968	maguk p55 subfamily member 5	Stegodyphus mimosarum	KFM66744	KFM66744			4.1e-156	GO:0005623, GO:0003674		Coil (COILS),IPR001478 (SMART),IPR008145 (SMART),IPR001452 (SMART),IPR008145 (PFAM),G3DSA:3.30.63.10 (GENE3D),IPR001478 (G3DSA:2.30.42.GENE3D),IPR011511 (PFAM),G3DSA:2.30.30.40 (GENE3D),IPR001478 (G3DSA:2.30.42.GENE3D),IPR027417 (G3DSA:3.40.50.GENE3D),IPR001478 (PFAM),PTHR23122:SF32 (PANTHER),PTHR23122 (PANTHER),IPR020590 (PROSITE_PATTERNS),IPR001452 (PROSITE_PROFILES),IPR001478 (PROSITE_PROFILES…	atttacatgtaaacttaatttttttgtctctttttcgtcaacaatttaagattttaaataagttgatttagattgtcatttaatttacagtaaataaatcaattgacaatcaaattatttctcctcttttctcttcaatattgtgtaatgtgaaaattatcaaaacatattcagatcgtttccaaatcaattacacaattgtattaataataatgtcaataataataagtaataataattataattataatagtaataataatatcatcttaaaatcataattcatctagatctttagccttcattataatatttaaattgatttgacgatttttgctttctgcttttaaaattgtttagattgatggtccaagttgatttaactttttcttttcgttt…
contig_00412	2771	cystathionine beta-synthase	Oncorhynchus mykiss	NP_001118158	NP_001118158			0	GO:0048856,GO:0008150,GO:0006790,GO:0006520,GO:0009056,GO:0034641,GO:0003674,GO:0005730,GO:0005829,GO:0009058,GO:0019899,GO:0043167, GO:0016829	EC:4.2.1.22	NON_CYTOPLASMIC_DOMAIN (PHOBIUS),SIGNAL_PEPTIDE_C_REGION (PHOBIUS),SIGNAL_PEPTIDE (PHOBIUS),SIGNAL_PEPTIDE_N_REGION (PHOBIUS), SIGNAL_PEPTIDE_H_REGION (PHOBIUS)	atccattgattatcttttcccttttactatttgtaaacacaaattccattgacgaatataatcaattgtgtaacaattagacttttctacaattaacttggccacgggttaattaatgtgctgattttcatgttcctttcattgagaatcattttcagaaatatgattataatgctaaattgtaattctcatggttacatatattagaaaacgtacatgattagttagttaatttattgatttaattgtagttgaaacaagatgcatagagtatgaaaattgtttttcattcttagtcaattgatagttaattttttgagtgattttgcagttaatcaaacaaacgttgaaagtggttaatataataataggaatgattgttgtttgattagttttgtt…
contig_00413	7267	guanylate cyclase 32e-like	Tribolium castaneum	XP_008198489	XP_008198489			0	GO:0007165,GO:0016301,GO:0006464,GO:0016829,GO:0034641,GO:0009058,GO:0044281, GO:0043167	EC:4.6.1.2	Coil (COILS),IPR001054 (SMART),G3DSA:3.40.50.2300 (GENE3D),IPR001245 (PFAM),IPR001054 (G3DSA:3.30.70.GENE3D),G3DSA:3.40.50.2300 (GENE3D),IPR001054 (PFAM),IPR001828 (PFAM),G3DSA:1.10.510.10 (GENE3D),IPR011645 (PFAM),G3DSA:3.30.200.20 (GENE3D),PTHR11920:SF281 (PANTHER),PTHR11920 (PANTHER),IPR018297 (PROSITE_PATTERNS),CYTOPLASMIC_DOMAIN (PHOBIUS),CYTOPLASMIC_DOMAIN (PHOBIUS),TRANSMEMBRANE (PHOBIUS),…	caacaattctcagctaattgatacttaatattgacttttttgcttatcttttgcttataccttttggtgttttctttgcctttagattgttgttaatcatcatcaccagaacatcaaagtgatttttttttgttctattctcttccctacaatttaggtttgaataattcttctttaatcaaccacaatctaaaaagattcatctccggaatttaatgatagttgttaacccaataagtggaagatacaacaaccacaactacaacaatctacttgttgatgcagatacattataattgttgttaatcatttaagtgcatcatcatcattgatcattttatgtttcaatctttcactcaatataattattaccaccattcaaaagtgattccctctaat…
contig_00414	2287	ubiquilin-1 isoform x1	Daphnia pulex	EFX81452	EFX81452			2e-129	GO:0005737,GO:0003674,GO:0009056,GO:0006950,GO:0006259, GO:0003677		IPR000626 (SMART),IPR015940 (SMART),IPR006636 (SMART),G3DSA:1.10.8.10 (GENE3D),IPR000626 (PFAM),IPR000449 (PFAM),G3DSA:3.10.20.90 (GENE3D),IPR015496 (PANTHER),PTHR10677:SF3 (PANTHER),IPR015940 (PROSITE_PROFILES),IPR000626 (PROSITE_PROFILES),IPR009060 (SUPERFAMILY),IPR015360 (SUPERFAMILY), IPR029071 (SUPERFAMILY)	agttactcaaattaattgttttcctttcattttaatttacaattaaattaattataaatcaacgatattatgatgattattgagaatcgaaatggttaaacttttttcttggttaataaaagtttcgttacgattgaactttttttctttaaatatcaagacaacaaaaaattttaatcgtaattaatttgattgttaatctctccttctctttaccacacatacataataatagtgcttaaagggtaattgttgatatcgtcaacaattaacaacaaaacaagagagagagagagagagagagagagagttgaaaattagatacgaaaaaaaaagaaattacatattgatgttggtgaatcgttgttgttgttgatatgatataaaagattatgatta…
contig_00415	1970	ubiquitin fusion degradation protein 1 homolog isoform x1	Microplitis demolitor	XP_008547105	XP_008547105			3.5e-127	GO:0009056		Coil (COILS),IPR004854 (PFAM),IPR004854 (PANTHER),TRANSMEMBRANE (PHOBIUS),CYTOPLASMIC_DOMAIN (PHOBIUS),NON_CYTOPLASMIC_DOMAIN (PHOBIUS), TMhelix (TMHMM)	ggctgatcaaccaggaaaaaacaattaatatctaatattatctaatccgatgattaagtccataaattttacaccgttcaagtaattatcgtcatcaattaattgttgagagaaaattttatcaatgaaagttgttttttttttgtaactctgattgttatcattaagattgattaatgatttaatcaggtttatccattgatacctttgattatcaattgtttcttgtaatcaaagttaaacctttgattgtttaaccattcaaatgattttggacatgtaattaacttggattaacatgaggatgtagcatgataatcataattatcatcacaatctttcaattcacaagtttcttggtaacgtgattaagattataaaacaattaacattcaaatc…
contig_00416	4834	yth domain	Stegodyphus mimosarum	KFM65587	KFM65587			1.9e-93	GO:0003674		Coil (COILS),IPR007275 (PFAM),PTHR12357 (PANTHER),PTHR12357:SF15 (PANTHER),IPR007275 (PROSITE_PROFILES), SSF81995 (SUPERFAMILY)	ttttttgttttgtttcttattttaatttgttagtttgttttctcactttaggttccacatcttatgaagattttgtttgtatcatctttctctctttctatctatcatcggtctgtctgtttctgactctctctnnnnnnnnnnnnnnnnnnnnnnnnnnctctctctgtgtgtgtgtgtgtttgtctctctgtctctctttctctctctctctctctctttttttctcctattctgtctgttttttagtttttatttttattaatcaattgaatttatttaaagtttaaaataggaagcaaataatgtataatcaacttggctcaggttctggtccacatcaagggcatcatggtaatcaaccaggtccaccaccaacattaactgctcctggtccaa…
contig_00417	3704	ubiquitin-like modifier-activating enzyme 1	Tribolium castaneum	EFA11356	EFA11356			0	GO:0043226,GO:0005622,GO:0008150,GO:0016874,GO:0006810,GO:0006464,GO:0003674, GO:0043167		IPR000011 (PRINTS),IPR018965 (SMART),IPR018965 (PFAM),IPR000594 (PFAM),IPR023280 (G3DSA:1.10.3240.GENE3D),IPR000127 (PFAM),IPR016040 (G3DSA:3.40.50.GENE3D),IPR018075 (TIGRFAM),IPR016040 (G3DSA:3.40.50.GENE3D),IPR019572 (PFAM),PTHR10953 (PANTHER),PTHR10953:SF4 (PANTHER),IPR018074 (PROSITE_PATTERNS),IPR018074 (PROSITE_PATTERNS),CYTOPLASMIC_DOMAIN (PHOBIUS),NON_CYTOPLASMIC_DOMAIN (PHOBIUS),TRANSMEMB…	agtggaggtatttttgatgatccttcttgttcaaatgatgaagatgatgatcttaatcatgcaatcgctataattggatttggttcctccggtggtcaagattggtggctgatcaaaaacagttggggacctacttggggtgaaaatggttatggtcgcatagcccgaggtaaaaatacctgtggtatcgctttagaagccatgtatccggtcgtttaaatggttattattttcaacacaattgtgttaagggttagtaataaatttgccttgatttttttaattaattgattgatttacctttgttttacttatacatagaaagcttttgttgtaacttgttttgttgaataaaagtggaaaatttttgttatttaattgatttgtttttagacttgt…
contig_00418	5169	atp-binding cassette sub-family g member 4	Daphnia pulex	EFX67564	EFX67564			5.2e-96	GO:0005575,GO:0043167, GO:0016887	EC:3.6.1.3	IPR003593 (SMART),IPR013525 (PFAM),IPR003439 (PFAM),IPR027417 (G3DSA:3.40.50.GENE3D),PTHR19241:SF163 (PANTHER),PTHR19241 (PANTHER),IPR017871 (PROSITE_PATTERNS),NON_CYTOPLASMIC_DOMAIN (PHOBIUS),TRANSMEMBRANE (PHOBIUS),NON_CYTOPLASMIC_DOMAIN (PHOBIUS),CYTOPLASMIC_DOMAIN (PHOBIUS),TRANSMEMBRANE (PHOBIUS),CYTOPLASMIC_DOMAIN (PHOBIUS),TRANSMEMBRANE (PHOBIUS),TRANSMEMBRANE (PHOBIUS),TRANSMEMBRANE (PHOB…	tttcatggtaaaagtaataataatgttgagtatatgaataattttcattttgtacattgagaaaaagacaaaaggtaaattattgattatgttaatttcttgattttttgttgattattctattaattgaattgaatattttttagtttgaaagatcttttatcgtttctttcttataaattctaattgtctgatatttacttctgttttacagcttcctctttatctcctggtgatgtttataatcatgatggtgatgatcttatggattaatccaattaaccaattgattggaagattgaatggaacaattcagtcttggatggattattcagagtatttaaatcgattggattaactgtacagatcaattaattatgaagcttcttgggtgtgcca…
contig_00419	730	multidrug resistance protein 1	Danio rerio	AAI55546	AAI55546			2.6e-08	GO:0006810,GO:0000003,GO:0048856,GO:0005794,GO:0003674,GO:0008219,GO:0008150,GO:0055085,GO:0005623,GO:0006950,GO:0008283,GO:0005575,GO:0016887,GO:0022857,GO:0044281,GO:0034655,GO:0007049, GO:0005886		CYTOPLASMIC_DOMAIN (PHOBIUS),CYTOPLASMIC_DOMAIN (PHOBIUS),TRANSMEMBRANE (PHOBIUS),TRANSMEMBRANE (PHOBIUS),NON_CYTOPLASMIC_DOMAIN (PHOBIUS),TMhelix (TMHMM), TMhelix (TMHMM)	tagaacagaagcaaaaaaaactgcgaacccaaagtagacataatacaaagcgtatccatacattatgcttccatatcctgattggaaggatgtggaatcggtatttgcactaaccgactctgtcgaatggcgaaaacttgaatcgaaattcctttgattatcattattatgataaaagaaactggaaagagtgtcattcacaacattcgcactagaagcaccttgaccatcggaaccaactttaagaaaagcatcggtcattcgcccgaacacaatggacatcattggtctggctattccattgaaactcgcggccaaagtgccgatcacaataagaaaccaatcataacaagtaccaaatctaaataagctcaaaatcgacacactaggagcagcgac…
contig_00420	1521	glutathione s-transferase mu3	Panonychus citri	AFY08504	AFY08504			4.2e-59			IPR004046 (PFAM),IPR010987 (G3DSA:1.20.1050.GENE3D),PTHR11571 (PANTHER),IPR010987 (PROSITE_PROFILES), IPR010987 (SUPERFAMILY)	ctcatgatgttgaagatgaagaaatttaaatttattcactattatttgtatcgattatcttgataatctaattgaaatcgtgtcgattttacattttttttttggatagtattttatagtcaagtttcatcaatgaaattatttattctgtggcctcaggaacttcttgagtctcaaccacttcaactgttactgaggtttctactgtttctgattgctcagtgtttcctccccatccatacattggaccagagactggtaaacgactgaatttgtcgcttttcaaataaccatcgattttgggtaacgattcaaatttagtaagaaaatctttgagtgttgaatgagcttcaatcagttcgcatttatataatcggacgaaatccaatagtgaataga…
contig_00421	796	ccaat enhancer-binding protein alpha	Acyrthosiphon pisum	XP_003246737	XP_003246737			6.9e-13	GO:0030154,GO:0021700,GO:0048856,GO:0002376,GO:0034641,GO:0009058,GO:0005634,GO:0043234,GO:0071941,GO:0044281,GO:0009790,GO:0003674,GO:0008150,GO:0006629,GO:0006091,GO:0016491,GO:0008283,GO:0007165,GO:0006950,GO:0003677,GO:0001071,GO:0044403,GO:0007005,GO:0008134,GO:0006790, GO:0006520	EC:1.11.1.9	Coil (COILS),IPR004827 (SMART),IPR004827 (PFAM),G3DSA:1.20.5.170 (GENE3D),PTHR23334 (PANTHER),IPR004827 (PROSITE_PROFILES), SSF57959 (SUPERFAMILY)	tgttgttgtttgattggtgaaagtattattgattatggattatccttcccatgtcttgagttgaacactgaattttttatatctttcctttggtggtagataatcaactatcaatggagcttctttgtttaaggtgtgtgttaatttttgtaaaacatatataaatnnnnnnnnnnnntatttatgtgtgataggttatctcaggtagggtaacccttttgtttggttttgaatcagggaaattgtttaataatcaccaccacctcctttggaacgatgggattcagtgaatgagcgatttaattcatcatcaatgtaactcggtgtaactcctacatcatctaataatcgtcttaaaaccaacattttaccatttaaatcacttacagttcgttttaa…
contig_00422	2177	mediator of rna polymerase ii transcription subunit 6	Microplitis demolitor	XP_008555191	XP_008555191			9.9e-79	GO:0034641,GO:0009058, GO:0005634		TRANSMEMBRANE (PHOBIUS),NON_CYTOPLASMIC_DOMAIN (PHOBIUS),CYTOPLASMIC_DOMAIN (PHOBIUS), TMhelix (TMHMM)	aaaaaaaaataataagaggtaagaatttaatcatctacgatgaaattttcttcgtcatatttttggagggttttgattgtttcttgttgagtttttatgataacaaaattagaaaataaatgatgaccatgttgttttatgtagttgtagaacagttcaactcttccatacttgtttccaaacattgtgatgatttatcttcttccatactttcatcttcaaatatctcgttcatatttcctttggatggactatcatcaagcttgagtctcatcggtgcgatgttatccttttttggtttccaaaggcgttgagaacaaggagataaaacgttatcggtgggcgagttgtaccattcgctgtttttgatcgcctgttgccgtttcacaatagcaggag…
contig_00423	6195	zinc finger protein partial	Lottia gigantea	ESO94293	ESO94293			1.5e-36	GO:0043167, GO:0003674		Coil (COILS),Coil (COILS),IPR015880 (SMART),IPR013087 (G3DSA:3.30.160.GENE3D),IPR013087 (G3DSA:3.30.160.GENE3D),PF13894 (PFAM),IPR007087 (PFAM),IPR013087 (G3DSA:3.30.160.GENE3D),PTHR24375 (PANTHER),IPR007087 (PROSITE_PATTERNS),IPR007087 (PROSITE_PATTERNS),IPR007087 (PROSITE_PATTERNS),IPR007087 (PROSITE_PATTERNS),IPR007087 (PROSITE_PATTERNS),IPR007087 (PROSITE_PATTERNS),TRANSMEMBRANE (PHOBIUS),NON…	aaatgatattttataataaaggtgttttaatgtttaataaatgatttaatttgtacaatcacagaaaaaagttatcaatttaagccataaagcaaccaagtattttaaggcataagctcgtattaatttcatttgatttcttgttcattgataactttccagttaactgtttcaatgggtgttattggtgtcgataaatattgcaattaattggatcatgaccaagattcaccatgttcacagaatgaggaacatagtctagggcgcattgtaccttcataaaaaaatagaaacaagaaaaggaaatggaaatggttaaggtttaaaaagtggaaacaatcaaatgaaagaagagataataagttatacaaggaatacaaggaataaacattttgtgtt…
contig_00424	387	beta- partial	Ips confusus	ACV13203	ACV13203			1.1e-90	GO:0030154,GO:0022607,GO:0007010,GO:0048646,GO:0043226,GO:0005737,GO:0008092,GO:0008134,GO:0005576,GO:0003674,GO:0005654,GO:0043234,GO:0043167,GO:0019899,GO:0005856,GO:0005198, GO:0005622		IPR004000 (PRINTS),IPR004000 (SMART),G3DSA:3.30.420.40 (GENE3D),G3DSA:2.30.36.70 (GENE3D),G3DSA:3.30.420.40 (GENE3D),IPR004000 (PFAM),IPR004000 (PANTHER),PTHR11937:SF187 (PANTHER),IPR020902 (PROSITE_PATTERNS),IPR004001 (PROSITE_PATTERNS), SSF53067 (SUPERFAMILY)	aataccagtggttcgaccagaagcataaagactgagaacggcttgaatggctacgtacatagcaggagtgttgaaggtttcgaacatgatttgggtcattttttctcgattggctttaggattcaaaggagcttcagtcaaaagaactggatgttcctctggggcaactctcaattcattgtagaaggtgtgatgccaaatcttttccatatcatcccaattggtaacaataccatgttcaattggatatttcaaggttaaaatacctctttttgattgagcttcatctccaacatatgaatccttttgacccataccaaccataactccttgataccttggacgaccaacaatagatggaaaaacagcccttggggcatcatcacc
contig_00425	2469	malate cytoplasmic	Stegodyphus mimosarum	KFM63819	KFM63819			2.3e-118	GO:0030154,GO:0007267,GO:0005811,GO:0005777,GO:0016491,GO:0005829,GO:0005975,GO:0044281, GO:0006091	EC:1.1.1.37	Coil (COILS),IPR001557 (PIRSF),IPR001236 (PFAM),IPR016040 (G3DSA:3.40.50.GENE3D),IPR010945 (TIGRFAM),IPR015955 (G3DSA:3.90.110.GENE3D),IPR022383 (PFAM),IPR010945 (PANTHER),IPR001252 (PROSITE_PATTERNS),SSF51735 (SUPERFAMILY), IPR015955 (SUPERFAMILY)	ccctttttagattttcgtctattggtggatagaaagataatcgattagtctaattggttttgagaataaatattggaagataatctttatttgcgtcggttgaatttctggtgatattttctctcagtgatcaacacaaacacgaacaatgggtcattttgagcccatcgactcagccacgaatgttgaacgtacttttttgaaattttacttgacaattacttttattttctgtgttctaatagtgaatatcaagttatatccatacgtgtttgtcgattatctcgaagatctgtttcgaagaagaagaagaagaagaaggcaagttcaactagaagatttcgattagtacaaaagaagagaaaaacaaaccaaacatgaattggaaaattttctcaa…
contig_00426	2583	60s ribosomal protein l12	Dermacentor variabilis	ACF35542	ACF35542			5.7e-84	GO:0005840,GO:0003735,GO:0008135,GO:0042254,GO:0006412,GO:0043234, GO:0005737		Coil (COILS),IPR005139 (SMART),IPR005139 (PFAM),IPR000352 (PFAM),IPR014720 (G3DSA:3.30.160.GENE3D),PTHR11075 (PANTHER),PTHR11075:SF9 (PANTHER), SSF75620 (SUPERFAMILY)	cttggtaaatctattcgactggaaatcttttctctcatggacaaggtatagtatttaaacaaatttcgagtgaatttcattgtcttgaggtgaattcgcacaaggggccaattgaagtgtccctgggaaggtctgagaatgtcacttttaggttctagccgaacctctccttaattaggagatcgggtacttagacaccaacctgatttcttcatgatcatgggcatgtgagactaattaactagttgatgcctttacatgggttttcagttgaaatcgatccgagactagctcattctgattaagctcaatgtgcgaagtggttagagttaaatcctaaccattactcaattcagactattacatctcaagacaatttttcttttaccaattagctga…
contig_00427	2603	superoxide dismutase	Stegodyphus mimosarum	KFM69512	KFM69512			5.2e-92	GO:0003674		SignalP-noTM (SIGNALP_EUK)	tctctctttgttaattgtattttcttgcaagtgaccgttcatttaattgggaaataaatcaatttgttttgatttgttctcttttttcattcaattaaccatctcaatagattgacctttttttttttttggatttgattgttgttcatctttattacaatttacttttcgatactttgtttttacgaaaaattgattgattgattaattgattgttgacttgattgatatgagatttgaatgtaaagcttatattaattagagatgttttttgtttttgttaatcagttttacatctctgattttattgttgggcaatttgatagtgaaatttgttattacatttgtggtaattaaattgaatttaattattttgtagttttcggttgataaactaat…
contig_00428	1560	coiled-coil domain-containing protein 28b	Zootermopsis nevadensis	KDR09859	KDR09859			2.8e-29			Coil (COILS),IPR025271 (PFAM),PTHR13400:SF1 (PANTHER), PTHR13400 (PANTHER)	ctcctctttcctgttaatatctcaacaacaagaattacaacagaaaagcctaaaacagtaaacaaaaactctcctctttcctgttaatatctcaacaattatgtaagaaacaattgcgattgactgatcaaattaattccagttaattctccacttttacatcattttttttttgccaaaaaaaaattctaatcactatcaatctctcacttaatcaaaatgaaaagagattaaatcgattacaatccaaaagtgaaaattacatttttcttgtaataaaattacattagtagaaaaaatttattctctttgtcttcaatattcatgatacactatatttcccatgttcttcatgttgtttggatcaaaaaaaaaaagggaacgaaattgattaaaaaa…
contig_00429	5690	ribosomal protein p0	Latrodectus hesperus	ADV40160	ADV40160			1.6e-146	GO:0005840,GO:0003735,GO:0042254,GO:0004518,GO:0016829,GO:0006412,GO:0006950, GO:0006259	EC:4.2.99.18	IPR001790 (PFAM),IPR001813 (PFAM),PTHR21141:SF3 (PANTHER),PTHR21141 (PANTHER), SSF160369 (SUPERFAMILY)	ataatcataatccgctccattgatccctgttgttaatcatgttgtctctctttcaccgatgtggtatcttgattaaatggtaatgaacgaatttgacaaaagctaaaactttgaggttgattaacttttgctnnnnnnnnnnnnnnnnntatgaagatgaagagatttaaaaacctcagtagtaaatcatcaaaacaattatcatgttcttggaacttttcgttttcttttttcatcatctggcttattgattattgatccaatcgtcagaatcaggattaggcatcaggataatctggatatcagaatttctttccttttcttgatattatttcttttttcttttgagttttcttaaagcttttccattttgaaatcaattctttttgtctcagaaaa…
contig_00430	8447	tyrosine-protein phosphatase 99a-like	Stegodyphus mimosarum	KFM63270	KFM63270			0	GO:0006464,GO:0005623,GO:0016798,GO:0000902,GO:0030154,GO:0040011,GO:0048856,GO:0016791,GO:0008150,GO:0016301,GO:0009058,GO:0005975,GO:0016829,GO:0043167,GO:0005886,GO:0003674,GO:0006520, GO:0006091	EC:3.1.3.48, EC:4.1.1.32	IPR000242 (PRINTS),IPR000242 (SMART),IPR003595 (SMART),IPR003961 (SMART),IPR013783 (G3DSA:2.60.40.GENE3D),IPR029021 (G3DSA:3.90.190.GENE3D),IPR029021 (G3DSA:3.90.190.GENE3D),IPR000242 (PFAM),IPR013783 (G3DSA:2.60.40.GENE3D),IPR003961 (PFAM),PTHR19134:SF276 (PANTHER),PTHR19134 (PANTHER),IPR016130 (PROSITE_PATTERNS),NON_CYTOPLASMIC_DOMAIN (PHOBIUS),TRANSMEMBRANE (PHOBIUS),CYTOPLASMIC_DOMAIN (PHOBIU…	aaattaagagagagagagagagagagagagaaatactattaattgttgttggctggagagattgttgatcatcgttaattattgttgtattatacatggtaaatgatctgattaattttccggcaaatctaatatcatttcaactgtaacaatttattaatcatcacacttatcaagttgatcaaattgattctaatcaacatcatattcgtcttttttttcactatctcttcaattctaaccactcattctgtataatgataatacaacttgtcaacaacaattaatgatgtcgattagcaatgtttttttttctgatgtaccctgatccagatcgatgatcaatactgataattgtcgagagtaaaatcagagacacatgagaaaaaaaaatccaca…
contig_00431	6061	mei- partial	Crassostrea gigas	EKC33497	EKC33497			2.6e-136	GO:0043167,GO:0005622,GO:0008150, GO:0008233	EC:3.4.21	IPR001314 (PRINTS),IPR001254 (SMART),G3DSA:2.40.10.10 (GENE3D),G3DSA:2.40.10.10 (GENE3D),G3DSA:2.40.10.10 (GENE3D),IPR001254 (PFAM),PTHR24268 (PANTHER),PTHR24268:SF81 (PANTHER),IPR018114 (PROSITE_PATTERNS),IPR018114 (PROSITE_PATTERNS),IPR001254 (PROSITE_PROFILES), IPR009003 (SUPERFAMILY)	cttctattttctcaggatttaatattaatttttgtcgaactcctgacggaattccaggggaatgtggggacattcgtcgatgtatttggcttgtgttcgatgttcaaagacttcgacaatcagtttgtttccgtaatcttttatttccaggagtttgttgtcctaatccgattccaggaattcagccaccaaatcaaccaccaattttaccttcttcaaatgttcaaccatcagttttaacatctcaaccatcaacaacatcaaatcatcaaatctcaccgagccaatcatttgtttcccatccaattaactcaatctcagtgaccactaatcgtccatcaattttaattacaaataaaccttcatcctcatcgggtggtaatcaatatgaggttatta…
contig_00432	2420	kunitz-like protein	Nephila pilipes	AII97860	AII97860			1.3e-41			NON_CYTOPLASMIC_DOMAIN (PHOBIUS),SIGNAL_PEPTIDE_H_REGION (PHOBIUS),SIGNAL_PEPTIDE (PHOBIUS),SIGNAL_PEPTIDE_C_REGION (PHOBIUS),SIGNAL_PEPTIDE_N_REGION (PHOBIUS),SignalP-noTM (SIGNALP_GRAM_NEGATIVE), SignalP-noTM (SIGNALP_EUK)	ttttttttttgcattggttgagagggtaaaaaatattttaatattcaattagttttgagtgttgcttgttttacattgaaacttaatccacattcatcttttttttttgatttaggaatcaattgattttgtattttcgtttaaattattagaatggtcttctgaatggttgacgacctggaagtctaaatggtggcctgaaaggttgtctaaatggccgtctaaatggttgtctgaatggtcttccaattggaaattttccaagtaaatctcgtcgagatcgttgtttattagtggaatggttttgattacttaattcagtttggaaattgtttccattgttgttgttattgttttcgggttgaggtgaatttttatcgtttgatttaacttttttct…
contig_00433	2563	uncharacterized mfs-type transporter	Zootermopsis nevadensis	KDR17346	KDR17346			3.7e-130	GO:0055085, GO:0005575		G3DSA:1.20.1250.20 (GENE3D),G3DSA:1.20.1250.20 (GENE3D),IPR011701 (PFAM),PTHR10924:SF4 (PANTHER),PTHR10924 (PANTHER),TRANSMEMBRANE (PHOBIUS),CYTOPLASMIC_DOMAIN (PHOBIUS),CYTOPLASMIC_DOMAIN (PHOBIUS),TRANSMEMBRANE (PHOBIUS),TRANSMEMBRANE (PHOBIUS),TRANSMEMBRANE (PHOBIUS),NON_CYTOPLASMIC_DOMAIN (PHOBIUS),TRANSMEMBRANE (PHOBIUS),CYTOPLASMIC_DOMAIN (PHOBIUS),TRANSMEMBRANE (PHOBIUS),TRANSMEMBRANE (PHO…	attttttgatttagttttggaaggacattttaatcaaatgtcaacaacgagaaaacttcaatcgtatgattaaacgattggtttcatttttgttaattgttgaaagattttatttattagcttttcaattggatcaaattgatttcccatattaattgtaattgattcccataaattgacaacagattcaaaaggttatttaaaggttagtcgattggaagagatgagattcatttaattgtgtaatttagttaatttaggtttttgaacaataaagtgttgagtttatataacaattagtgaaaaattagtaacattaataacaatagttaactttgattgagcattaatcatcactgtaacaattgaaaattttccttcaagaaataaatcattttg…
contig_00434	5785	puromycin-sensitive aminopeptidase	Saccoglossus kowalevskii	NP_001171778	NP_001171778			0	GO:0008233,GO:0043167, GO:0008150		IPR014782 (PRINTS),G3DSA:1.10.390.10 (GENE3D),IPR024571 (PFAM),IPR014782 (PFAM),IPR001930 (PANTHER),PTHR11533:SF163 (PANTHER),SSF55486 (SUPERFAMILY), SSF63737 (SUPERFAMILY)	ttttttttttgaagaaaatgttgtaacctagtggcatctatgggagaatagattgttcatcattttttcttctgcctttgccttttgcttgattgttgatttctttttaaatcttaattgattgaaaaactttaattacaatcaatattttcggattgatttacatgattatcggtttatcaactcgttcattagctgtagttgttactggtcgctcaattaccaaagtttactcatcatttagattaatcaccacatcttctcttggaaaaaaatctttgttggaaaatctaaaaccttcagtgtcactctgttttgaacgaaaaatcaccatgtcatcttttctcaaagccaaaaaacattatgaacgattacccagaactgtgattccaactcttt…
contig_00435	1027	phosphatidylinositol 3-kinase regulatory subunit alpha isoform x2	Stegodyphus mimosarum	KFM74439	KFM74439			3.2e-36	GO:0007165,GO:0030234,GO:0003674,GO:0005829, GO:0043234		IPR000980 (PRINTS),IPR000980 (SMART),IPR000980 (G3DSA:3.30.505.GENE3D),IPR000980 (PFAM),IPR001720 (PANTHER),IPR000980 (PROSITE_PROFILES), IPR000980 (SUPERFAMILY)	gctttttctgtttttttttaattcttttcatcaagtttattcaatgattgatatacaaaaacgttgattcttttcttaatttgctttttctgtttttttttcttttttcttttttctgttcattgaaaatgtgaaaagaacaagaaattaaaacttgttgcctttcatttccattgatttaaataaattgtttttcctgtgtaaagataataaatgtttctctctgaatgtgtaaattgttattctaatataatgttatcgggagaatcagagaaaacgggaaatgctaatgttgtatgaagcatctcattgtgttcttgcaatgaggtttgacgataatgaaggacgagactcttgagggtgggatgagtgtaataaggagcagcgaaaccgaatcct…
contig_00436	2571	60s ribosomal protein l21	Ornithodoros parkeri	ABR23438	ABR23438			4.1e-54	GO:0005840,GO:0003735,GO:0006412, GO:0042254		no IPS match	cacttgtttttttttttttttttcgtctctcaaattaatcattttttcattaatttctaattaattgttgattatttttgtttagttttcttattcttgaattggctgttgtagttttgtataatttcttcctcttctttttgataatctctttggttttctttttctcttcttttcttttcctccaatggcctcttttggagatgttacaactataagaactttcattgatccatttacctttgtatctccatgtgttacaccttatggatcagataaaataattctcagtgaaagtaaacatcttgctgttctttatgatctaaacacttgcctgcccactaaatgttggactttctctgaattagatccactggtttcgccctttatatatgacca…
contig_00437	3556	gtp-binding protein sar2	Anopheles sinensis	KFB35674	KFB35674			6.2e-107	GO:0048856,GO:0006810,GO:0043167,GO:0043473,GO:0009790,GO:0005794,GO:0008150,GO:0000902,GO:0030154,GO:0016023,GO:0016192,GO:0005783,GO:0005811,GO:0003924,GO:0008168,GO:0042254, GO:0034641	EC:2.1.1	IPR020598 (SMART),IPR029063 (G3DSA:3.40.50.GENE3D),IPR023165 (G3DSA:1.10.8.GENE3D),IPR001737 (PFAM),PTHR11727:SF10 (PANTHER),IPR001737 (PANTHER),IPR020596 (PROSITE_PATTERNS), IPR029063 (SUPERFAMILY)	tgaggtcaactggtggtggtggatttccagttaatcatggtaatggactagcaattccaagtggatgtccaatgtataaggaaaatgcaggtggtggtgttggtggtggggagatgagtcctgataatatgatgccaataaatgctagtcaagaatcttcaccaggacaaccatttccgttatcggttgaacgagaagtttcaactattcccaacgcgggagctgacgagaagtgggtctatccatcgaaacaaatgttctgggacacaatgacacaaaaaggttggaaatgtgaaaatgaccatgagaaagaaaaattttataaaaacgatgtcctttctgcctcacgaacgactcaaaatcgtgagtttaaatctcgtaaaaacgattattcaaaaa…
contig_00438	2188	equilibrative nucleoside transporter 1-like isoform x2	Capitella teleta	ELT94586	ELT94586			8.4e-75	GO:0050877,GO:0022857,GO:0005575, GO:0006810		IPR002259 (PRINTS),IPR002259 (PFAM),PTHR10332:SF23 (PANTHER),IPR002259 (PANTHER),CYTOPLASMIC_DOMAIN (PHOBIUS),CYTOPLASMIC_DOMAIN (PHOBIUS),TRANSMEMBRANE (PHOBIUS),NON_CYTOPLASMIC_DOMAIN (PHOBIUS),TRANSMEMBRANE (PHOBIUS),CYTOPLASMIC_DOMAIN (PHOBIUS),CYTOPLASMIC_DOMAIN (PHOBIUS),TRANSMEMBRANE (PHOBIUS),TRANSMEMBRANE (PHOBIUS),CYTOPLASMIC_DOMAIN (PHOBIUS),TRANSMEMBRANE (PHOBIUS),NON_CYTOPLASMIC_DOMA…	tttttgaagtagaaaagttgatttgtcaaagattaggttgctctcgataacattgagatttgttttaaatagattataattgtactttatataatcataatgtaaatcaatttacctttgattagtaaagaggtttctcaaggcaactaacaattaagaaaagattagagatttaaaaattggattaagagaatcaatattgaagtataaaagtttcatcggattctatgattaagctctttgttagtgactttcagttaattttgtccagttttggcttgagcataatcaatgtgttagactaagataatttcagtttttcgataacaattaactagagttgaacaataaacggagcagcaaatcccgtgtgtacaccagcaaatagacccataacca…
contig_00439	1221	nsfl1 cofactor p47 isoform x2	Lottia gigantea	ESO87712	ESO87712			2.6e-80	GO:0043226,GO:0005622, GO:0003674		IPR012989 (SMART),IPR001012 (SMART),IPR012989 (PFAM),G3DSA:3.10.20.90 (GENE3D),IPR001012 (PFAM),PTHR23333 (PANTHER),PTHR23333:SF20 (PANTHER),IPR012989 (PROSITE_PROFILES),IPR001012 (PROSITE_PROFILES),IPR012989 (SUPERFAMILY), IPR029071 (SUPERFAMILY)	tttttttttttttttggttgattgcgatttatttgtatttaaataacaatttagtgtttagattcaatttctaagttgattaaaccaatttctgtgttaaggtagcatttttaagatttgcatcaccaacagtctgtgtctcgtcaattaattgtttagttggaaaattggtcatcaaaatgaaaggaagaggaccataagctggacgagcatcgcaaatataactacgaatatcttgaatagtatgatccaaattaactttaaccacaattctcgatccatctgacaatctaatttgaatattggttgttggctttgattcatcagttttcaatcgtttcttagcttcctcttccttggccttatcgtcaccagagtcttgtaaactagaaccatgag…
contig_00440	7951	bifunctional protein ncoat	Metaseiulus occidentalis	XP_003745218	XP_003745218			0	GO:0005975,GO:0005576,GO:0003674,GO:0016810, GO:0008150	EC:3.5.1.41	IPR016181 (G3DSA:3.40.630.GENE3D),IPR011496 (PFAM),PTHR13170 (PANTHER),PTHR13170:SF17 (PANTHER),IPR017853 (SUPERFAMILY), IPR016181 (SUPERFAMILY)	gtgctttcaagactttgtaagaataaagttcagacatttccgattaaattaacttcacatctcgaaaatagtcattgaacaattcgctctgatgatttaattgtatccaatgtcaattgttcatttgacagcgaaaaaaattaaaaaaaaaaatctgattatcattctgacaaactgttaacaattaacacccccaattgaatgactgattaaatggaaataaattattgatacaattatgatgaataaatgattggattgaaaatcgagatgaaataaaaattaaacgaattgagaatctcattaatttactaattgtggatcaacttttgtgtctccatcttctgttaaaagtgagttgtttagattcgagtgccatctacacccgtttcttgtcat…
contig_00441	7027	epidermal growth factor receptor	Metaseiulus occidentalis	XP_003740683	XP_003740683			0	GO:0006464,GO:0005575,GO:0043167,GO:0007165,GO:0016301, GO:0004871	EC:2.7.10.1	IPR001245 (PRINTS),IPR020635 (SMART),IPR006212 (SMART),G3DSA:2.10.220.10 (GENE3D),G3DSA:2.10.220.10 (GENE3D),IPR001245 (PFAM),IPR000494 (G3DSA:3.80.20.GENE3D),G3DSA:2.10.220.10 (GENE3D),PF14843 (PFAM),G3DSA:2.10.220.10 (GENE3D),IPR006211 (PFAM),IPR000494 (G3DSA:3.80.20.GENE3D),IPR000494 (PFAM),G3DSA:4.10.1140.10 (GENE3D),G3DSA:1.10.510.10 (GENE3D),G3DSA:3.30.200.20 (GENE3D),PTHR24416 (PANTHER),PT…	ttttttttttttttcaatcaattttaattgttcaattaaacaaagttgttgttgttttttttttacattggtgtgacgttgattgttaatcatcttgaagttctgttgtcaatttgtattgatataaataatagttttctttgatgattgaaactgattgtgattaaaaagcacaattgtaattacagaaagtacaaaataatttgtgattgtaaaaaaatattacaattttatattcaaatggagatggaaattgtttacttcattgtcaatgattgtggattgttagttaattgttggtcattttaattggaccttaattaacttggattaaggtaaattatcaggttgatcgctgattgttggtaaaagatcacaggatattgtggattataaaaa…
contig_00442	2044	ornithine mitochondrial	Metaseiulus occidentalis	XP_003737920	XP_003737920			0	GO:0043167,GO:0003674,GO:0006461,GO:0005739, GO:0006520	EC:2.6.1.13	IPR005814 (PIRSF),IPR005814 (PFAM),IPR015421 (G3DSA:3.40.640.GENE3D),IPR010164 (TIGRFAM),IPR015422 (G3DSA:3.90.1150.GENE3D),IPR005814 (PANTHER),IPR010164 (PTHR11986:PANTHER),IPR005814 (PROSITE_PATTERNS), IPR015424 (SUPERFAMILY)	tttttttaaatttaattttattttgtttttatttcaatcaagtcatcaatctttaggtgttgattacaattaagatcattgtcgaatgagctgattaccaaaaataataaattaaccacaatcgttaattgttatacaacaattagattgtgataaggtagacaaaatacaatagatttgttgtcattttaacattattatcgggttggattggtaatcattcaaattaatttggataagagaagataattaaaatgatttgttggatcgaaacagtgaatctaacaattattatcaatcgttaataaagaaagagcaacaaaatcaagtaatcagattaaggtttagtatttggattgtctattgaatcaagaaaccgaagttgctgattgttgttag…
contig_00443	3819	plasma membrane calcium-transporting atpase 2 isoform x1	Stegodyphus mimosarum	KFM74141	KFM74141			0	GO:0016887,GO:0022857,GO:0005575,GO:0055085,GO:0043167, GO:0005783	EC:3.6.3.8	Coil (COILS),Coil (COILS),PR00121 (PRINTS),IPR001757 (PRINTS),IPR004014 (SMART),IPR008250 (PFAM),IPR006068 (PFAM),IPR001757 (TIGRFAM),IPR004014 (PFAM),IPR023299 (G3DSA:3.40.1110.GENE3D),IPR023214 (PFAM),IPR006408 (TIGRFAM),IPR023298 (G3DSA:1.20.1110.GENE3D),IPR008250 (G3DSA:2.70.150.GENE3D),PTHR24093:SF276 (PANTHER),PTHR24093 (PANTHER),IPR018303 (PROSITE_PATTERNS),TRANSMEMBRANE (PHOBIUS),TRANSMEM…	tgggtctgtagcctggttaaaccacgaatccagaggatttgtccagttcgtttaacatcttgtgacaaagatccactggaaccatcttcaacaagggaacttcgtgcagccataatatcttccggtgttccacttccccatgtaaacttttttggtatccttttggtgggaacggtggtgattacttgaccccaaacaaggactccaagtccgaaaaatatgcaccaaagccattgttctagtgttaaccttgctgtagaaaaagctcgtccaccgaactgtacaattattatctgagcacccgcggtgataaataaaatggaatagaatatgggattggtgaaaagaccttcaaagatgtttcgttccccatgaattttacgggaatttatctcattg…
contig_00444	8917	unconventional myosin-ixb	Tribolium castaneum	XP_008190402	XP_008190402			0	GO:0003674,GO:0005856,GO:0043234,GO:0043167,GO:0007165,GO:0030234,GO:0034655, GO:0044281		Coil (COILS),Coil (COILS),IPR001609 (PRINTS),IPR002219 (SMART),IPR000159 (SMART),IPR000048 (SMART),IPR000198 (SMART),IPR001609 (SMART),IPR000159 (PFAM),G3DSA:3.30.60.20 (GENE3D),IPR000198 (G3DSA:1.10.555.GENE3D),IPR000048 (PFAM),IPR000198 (PFAM),IPR001609 (PFAM),PTHR13140 (PANTHER),IPR028558 (PTHR13140:PANTHER),IPR002219 (PROSITE_PATTERNS),IPR000198 (PROSITE_PROFILES),IPR002219 (PROSITE_PROFILES)…	tttttttttaccataagcgtcttgcactttgttgtatttcttgaccagtgtccgaaaagttgattcagtctctggtcggttgcattttcctcaagtgtcacatttgaaatagagatactgaagattgtgatgatgaaaagggaaagagagggagatatagatggagagacacagaaggagaatacagaaaagatgaaggaaagatgagaaaaagaaaatggagaaactaagcatacaaaagggaggagaaagaggatgagaaagtgagagagcaaattttaggtggaattacaaaaaaaaacgaaatttgagatgagaatgaaaaatggccgagattgacaatagatccactaaattaacgaaagagagagatgaaaagtttagaagatgaagatgagc…
contig_00445	5003	esterase type b	Panonychus citri	ADD12954	ADD12954			0	GO:0003674	EC:3.1.1.8	IPR011705 (PFAM),IPR011333 (G3DSA:3.30.710.GENE3D),IPR000210 (PROSITE_PROFILES), IPR011333 (SUPERFAMILY)	agttctcctggattacaattagacgaaaccgatgacactttcgatccattgtggagcgatatctctcaaattgtgaccgcgtttagacgagcccgacaacgaatgattttcttacgaatgaaagcacttaaattgtttaaaagacaaaactgagagtaaaattgatccagtaatttaatgttttatcgatgctgcggtggttcgtagttgttggaaaagggtgaaagctttttgaacgaaattcttaatcaaataaagctcagctttcgttacattgtgaagtgtaaccgttgaaactgagagattatccttatactcttcatagacatgttgaaacagggaattgattgaagtcttgagaaaggcttctcgtctttcaattaaatcagcacaatcagg…
contig_00446	859	tubulin beta-4b chain-like	Homo sapiens	EAW55128	EAW55128			4.3e-169	GO:0030154,GO:0048870,GO:0048856,GO:0003674,GO:0008150,GO:0005856,GO:0043234,GO:0043167,GO:0034655,GO:0044281,GO:0005737,GO:0006461,GO:0003723,GO:0003924,GO:0005886,GO:0006457, GO:0005198		Coil (COILS),IPR002453 (PRINTS),IPR018316 (SMART),IPR023123 (G3DSA:1.10.287.GENE3D),IPR003008 (G3DSA:3.40.50.GENE3D),IPR018316 (PFAM),IPR018316 (G3DSA:3.30.1330.GENE3D),PTHR11588:SF80 (PANTHER),IPR000217 (PANTHER),IPR008280 (SUPERFAMILY), IPR003008 (SUPERFAMILY)	gatgaaactttctgtattgacaatgaagctctttacgatatttgtttccgtactcttaaattaaccaccccaacttatggagatttgaatcatcttgtttctgcaacaatgtctggtgtcacaacctgtttacgattccctggacaattgaatgctgatttacgtaaattggctgttaacatggttcctttccctcgacttcacttcttcatgccaggttttgctcctctaactagtcgaggatcacaacaatatcgagctctttccgtttccgaattgacccaacaaatgtttgactctaagaatatgatggctgcttgtgacccaagacacggtcgatacttaactgttgctgctgttttccgaggaagaatgtcaatgaaagaggttgatgagcaa…
contig_00447	4111	elongator complex protein 1	Crassostrea gigas	EKC25194	EKC25194			4.1e-178	GO:0003674		IPR006849 (PIRSF),IPR015943 (G3DSA:2.130.10.GENE3D),IPR006849 (PFAM),IPR006849 (PANTHER),SSF69322 (SUPERFAMILY), SSF117289 (SUPERFAMILY)	atcaaattgtaacaacagcgaataaccaaattattggaaaagcagaaaaaaatcaattcgagtgttgattgttgccatgttggaaaaagattaatcctgaagtaatgctaatttccagggtttacaagtcaattttggaggaacaaatgattcaggatcttttaaacatcgagatgctaaactttgagctcttttgattttattgatcggcgtttggtcgagcgattgaattgattcttcgggatcaggccagattattttaacctgggtttcgataaaatcaagaagtgccgataaatcagtttgacaccaagaagcgtcttcacatttatcataaaaaaataaccaacgaatcaaagatttcgcttcttccgttaaggcgatgcaactttcaatcat…
contig_00448	742	troponin i	Aphonopelma sp. SH-211	ADY76979	ADY76979			2.8e-14	GO:0005856,GO:0005737, GO:0043234		Coil (COILS),Coil (COILS),Coil (COILS),IPR001978 (PFAM),G3DSA:1.20.5.350 (GENE3D),PTHR13738 (PANTHER), SSF90250 (SUPERFAMILY)	gtaaacatgcgaatcttttccaattgattagctgttttcgaaacctttttcaatggtggaatcacaaattttcctttcaaatcattcactttctcttgtaactctttaagctctaactctttaagacgagtcgctctatcgagatcccattttttactttcaagatcttggactcttttgaaatagtcttttacgattgattgtaaggtcgcttcgttaattccttccaaattctttggagttccagttctttctcgaataattcgtcttctttcttcggcttttctttcttgttctcgtttcaaagcttcagctgcttttcgtcgaagaagattccttaggcgctttttcctctctggtgtcatgaaacctctcttcttgcgagcttgagcttcaaga…
contig_00449	2460	tetur08g07230 length:199 (n a) (troponin i)	Tetranychus urticae			tetur03g01410	tetur03g01410	9.1e-60			SIGNAL_PEPTIDE_H_REGION (PHOBIUS),SIGNAL_PEPTIDE_N_REGION (PHOBIUS),NON_CYTOPLASMIC_DOMAIN (PHOBIUS),SIGNAL_PEPTIDE_C_REGION (PHOBIUS),SIGNAL_PEPTIDE (PHOBIUS),SignalP-noTM (SIGNALP_EUK), TMhelix (TMHMM)	cgttcttcggcttttctttcttgttctctcttcaattcttcagccgcttttttcctcaaaagatttcgaagtttcttcttacgagccggggtcatgaatccacgtttcttcttggacgcggctgcggcctgttcgagacgagctcgaacttcagcttttctcttttctttatcatccatttttgattagagtttaattggaaaaatgaaccaataaaaatggattttctttgcggattaaaaacttggattagattaaaacagattaagagatgatgacgaaggaaaagaaaatgaaagtatcagcagaaaaagatgttgggcgatgttgatgaaaaagaaaatgaagaaaatgatgcgaattgaagatccagaattgtggtggaaaatgattgtcgga…
contig_00450	8593	histone-lysine n-methyltransferase ash1l	Zootermopsis nevadensis	KDR13022	KDR13022			3.9e-106	GO:0003674,GO:0007267,GO:0005730,GO:0006259,GO:0005794,GO:0034641, GO:0009058			cttcttcttacattttaatgttactctttttctattcatacaatttgtatattagaagttaacattttactctttgtattatatttacaattaatttcctttgttttccattatgtataattagttaattaatcatctgactttatcttcatttacctttccatgataattgacctttagtatttacacattacaatgattatctaattgtttttgttttctctttttctaattgaagataaaaactcttatccatcatcatcagaaatcataagtatcccttgtaacactggacctgccatcttatataccgcttgtattgttactctggctcattgtttggtcgttgcttgtggttatttttactaccggaagtacgtttattacactggtggatct…
contig_00451	2761	ethanolamine-phosphate cytidylyltransferase-like isoform x1	Stegodyphus mimosarum	KFM68067	KFM68067			0	GO:0016779,GO:0009058, GO:0006629	EC:2.7.7.14	IPR014729 (G3DSA:3.40.50.GENE3D),IPR004821 (PFAM),IPR004821 (TIGRFAM),PTHR10739 (PANTHER),PTHR10739:SF23 (PANTHER),SSF52374 (SUPERFAMILY), SSF52374 (SUPERFAMILY)	ttttttttttctgaaatgttgatacattttgattctgttgataattaatttcttttaattaattatggatttaagtgattttcttgataattgttgtaaagattgtatatttaaatcagatattccggaagaatcaaagaaagaaccatgtttacttggtatagatgaagctggacgaggtccagttttaggccccatggtttatggaatcgcttattatccaattaaagttaaatcactcatggaaaaacaagatttcgctgattctaaaactttaactgaacataaacgtgaagaaatattcaataagatattagaaaataaggtcgcaaattttggctggatgactatggttttatcacctgtaactatttccaattcaatgttcaaaagaactaa…
contig_00452	490	partial	Drosophila melanogaster birnavirus SW-29a	ACU32790	ACU32790			5e-48	GO:0005198		IPR029053 (G3DSA:2.60.120.GENE3D),IPR002662 (PFAM), SSF88633 (SUPERFAMILY)	gatactgggagagccagtactgtcaagccctccccgactttcacattcccgattttgtcataggagttggccgtgatttggagaactttcccatagtcaggtataattgtcttgccgtcgctcagttctgaagggggcccttcatacgttgccgcattaaatgtacctgacagtgcgtagactcctgaggggagggtggaggacttgatggtgaggatgcatccggtttgtcttgcgaggctgtatgatttcctgaggtcttgggcgacggtgattgcttggtcgtagacgtacttaccaacatcagcgtcatacttaagatgagcgccaataatactcccaggattgttggggaagaggatgaaagctcccttacccgattctccagccatgatatta…
contig_00453	265	---NA---									SIGNAL_PEPTIDE_C_REGION (PHOBIUS),SIGNAL_PEPTIDE_H_REGION (PHOBIUS),NON_CYTOPLASMIC_DOMAIN (PHOBIUS),SIGNAL_PEPTIDE (PHOBIUS),SIGNAL_PEPTIDE_N_REGION (PHOBIUS), SignalP-noTM (SIGNALP_EUK)	atgatgggatgaggatgtccctgatgaattttgtgatgtgttgtccttcatttctacactccatattacttggtcttctgtatctgaatctgtatctgtaagtagttcgatttcttcaatatatttatccactttgattgcttttactcactgaatgctagttcttagttcgattggggctttaagttgtttttcaatcacctccgcagaaggcgacccacaaggaagtcctacacgggaatggagaacctccttgtgttaacga
contig_00454	2700	casein kinase i isoform gamma-3-like	Tribolium castaneum	XP_008199023	XP_008199023			0	GO:0048856,GO:0007165,GO:0000902,GO:0030154,GO:0050877,GO:0016192,GO:0007010,GO:0006461,GO:0005623,GO:0000003,GO:0048646,GO:0048870,GO:0006464,GO:0016301,GO:0005886,GO:0005634,GO:0043167, GO:0006520	EC:2.7.11		tttttttttaaataattggaaactttagctttgttttaatcacagattttgatacaactttattaatcttgatccaattctattattaatcgttgaccaaaaactgaaatcatttacttcaagtccattaattgtggtacatgtataaaccatttgatttgagatccgataaaaggctttgcaaatatcaaaaaatttacggtttatgatataataactgatccattgagcgtcttatcagagccgtgagactaaattagaaaaaagattaatttctttgtcaggaatatgcaattgattcaaatctaaactctctcagatgtttgtagtgttatttcaatgtccatgagcattatttaacttgtgattccatgatggttgagctaaattgatgagttc…
contig_00455	1664	protein bric-a-brac partial	Culicoides sonorensis	AAT97268	AAT97268			5.7e-33	GO:0003674, GO:0043167		IPR015880 (SMART),IPR000210 (SMART),IPR013069 (PFAM),IPR013087 (G3DSA:3.30.160.GENE3D),IPR013087 (G3DSA:3.30.160.GENE3D),IPR011333 (G3DSA:3.30.710.GENE3D),IPR007087 (PFAM),PTHR23110 (PANTHER),IPR007087 (PROSITE_PATTERNS),IPR007087 (PROSITE_PATTERNS),IPR007087 (PROSITE_PROFILES),IPR000210 (PROSITE_PROFILES),IPR007087 (PROSITE_PROFILES),SSF57667 (SUPERFAMILY), IPR011333 (SUPERFAMILY)	agttaagttcactatgggcaatgcgtcgatgacgattaaaattatccttccaagcgaaacacttggaacacaggtcacacatgaatctatttcggttttgtgaatgtatttgcgtgtgccttttcatgttccccttttcggtgaaagttttgaaacactcaggacattgatagtgccttttaccagtcaaagagtcgacagataaaggtgaaaacgaatggcaaccaagtgacggatgcatctgtattggaggtaatagttgcgccgattgtaaattttgtggcacttgattaggatgagagggatgagacgaatgtgatgaaccagagttatgctcttgaccatgatgaataggacgaggtgtaattggtgaaatggtacttggaccaggtattgata…
contig_00456	238	---NA---									no IPS match	cttgattgtgatttaagtgtttatcttaatctatttgagagattatgatttattcaattaatctgatgaattgaagtttctattaccatgaatattgaaagattcccctggttcctggctgattaatttgtgattaagttttaaattattggtgaaaagaaagtgaaagcgatggaaacaaattaactctttcttgttaacaacattaaataaaaagttggacatcaacacctcatcc
contig_00457	2223	pyroglutamylated rfamide peptide receptor	Crassostrea gigas	EKC21183	EKC21183			4.1e-39	GO:0004871, GO:0007165		no IPS match	tctccatcctcatcctcatctttatcttcatcatcatcatcatcaacaccattcaaatgtttagatttccttgctaccgggagtccagaggattggcttcacaatacaacgataatctcttaccaaagccagcaaactgtttgggttcacaaaacnnnnnnnnnnnnnnnnnnnnnnnnnnnnnnnnnnnatggttataattaagtttaaaaattctcgaaattgtaccaacctgtttatctgtaacatggccattgctgacctgttgaccactctaatgtttgcatgggcttcgttgattgaaaatctttatcaaaattatgttcttggtccaattttctgtaaaattgaaacctcagctaaagtattatttttaatttccagtgttttctcattaac…
contig_00458	500	tetur01g02670 length:151 (md-2-related lipid-recognition) (md-2-related lipid-recognition) (n a) (md-2-related lipid-recognition)	Tetranychus urticae			tetur01g02670	tetur01g02670	4.3e-27			CYTOPLASMIC_DOMAIN (PHOBIUS),NON_CYTOPLASMIC_DOMAIN (PHOBIUS),TRANSMEMBRANE (PHOBIUS), TMhelix (TMHMM)	tgttagtttccatgggtggaagccagtcaagagtttcgacctcaattttgaacttgttggcctcatttgtcttcaatggacaagcgaggtaatcgcaagcgtttttcgagagaccaggatattcaacgaagaaaccaccgacctcaacttggacggaaagggttggagcagcagcggcaacagctgtggtaagttcaccggtgattgtaaccttcatnnnnnnnnnnnnnnnnnnnnnnnnnnnnnnnnnnnnnnagctgaggaaacagctaagaaaaggcaaagaacaacaattgatttgaacataattgtttcgatttgtttggtttggttgttgattgttaatcgttacaatgaaaagaaccgaatgaaaattaattgaattaattgtcgcttttt…
contig_00459	5288	talin-1 isoform x1	Stegodyphus mimosarum	KFM78418	KFM78418			0	GO:0005856,GO:0008092,GO:0003674,GO:0007010,GO:0005575,GO:0005198,GO:0005623,GO:0043234,GO:0005886, GO:0007165		Coil (COILS),IPR019749 (SMART),IPR002558 (SMART),IPR002404 (PFAM),IPR011993 (G3DSA:2.30.29.GENE3D),G3DSA:1.20.1490.10 (GENE3D),IPR015224 (G3DSA:1.20.1420.GENE3D),IPR014352 (G3DSA:1.20.80.GENE3D),IPR018979 (PFAM),G3DSA:1.20.1440.10 (GENE3D),IPR015224 (PFAM),IPR002558 (G3DSA:1.20.1410.GENE3D),IPR019748 (PFAM),G3DSA:1.20.1490.10 (GENE3D),IPR002558 (PFAM),PTHR19981 (PANTHER),IPR019747 (PROSITE_PATTER…	caaaagagtaaaattaattaaatgatatacattgaatctcttgcttgttgatcaactaaattaaattcttaatttgattaatatgtattaaagtgtatgttttgtttaaactaaaacagttgaatgattaacaattaatttgtaaaaaataattgatattgatgttgctttcatttcttattaggatacatgcttaatcaactgattagattgattataattaagggaatctactaattatgacaaagaaattgcaaaacaatgagtgatgatgataattcaataggataataatgatataagggtggggaagagattaagactgagagagtgaaagaaaatttgtttgtaaaacttaattaacttgacgaaaactcatcaattaactaattgattgat…
contig_00460	1453	tetur10g00170 length:364 (mRNA) (n/a) (Hypothetical protein)	Tetranychus urticae			tetur10g00170	tetur10g00170	1.1e-84			no IPS match	aaaccaattaattaattgttccattagaaatataattcaaatttaattttgatcattaacgagatagaaaagtaaacaaaaagtttcaactaaaaaatatgtaggttaaattgtgataaccttttagtttttgaactcttttctttgataatataataattgaggtgcaaaagtaacaattaacattgagatttggtttgagatgatgatgatcgttgggaaagagctagattacaatcaagcggatcaattgctccgagactttgttgacatgggcacgtccattggattattgtttcctcttcaatgattgatgttttttcccgtttcgatttatcttgattaatttcaccacgtttaacaactgagatccaaaatggattaacgagaaatctttga…
contig_00461	5877	aldose reductase-like	Stegodyphus mimosarum	KFM72168	KFM72168			2.3e-109	GO:0016491,GO:0008150,GO:0009058,GO:0005975,GO:0006091,GO:0009056,GO:0044281,GO:0034641, GO:0006629	EC:1.1.1.2	IPR020471 (PRINTS),IPR020471 (PIRSF),IPR023210 (PFAM),IPR023210 (G3DSA:3.20.20.GENE3D),IPR001395 (PANTHER),PTHR11732:SF202 (PANTHER),IPR018170 (PROSITE_PATTERNS),IPR018170 (PROSITE_PATTERNS), IPR023210 (SUPERFAMILY)	ctcataatgatggataatcaattgattgtatcgcttgttgagtttattaaacaacagctcaaagtataacaagtaaaatcaatgatcatattattcatggttatcaattattttaaactgttcttttgtggatcgatacgaaaatttcgacaaaaattggcataatattcattcccttgttgatgtgcaatgaaatgttcaggcttggttattgttcgagacttgatactattccaagggaggttcctcttgatatgcaatatttttatcgatccaactgatgaattttactgatagtaatccgatagaatttcaaatcctcatcaccaattacctcgattaattaagataatttagtttgaacatttcttcgtaccatctagagtatcgatattttgg…
contig_00462	2894	translation elongation factor 2	Metaseiulus occidentalis	XP_003744110	XP_003744110			0	GO:0007010,GO:0007049,GO:0008135,GO:0043167,GO:0034655,GO:0044281,GO:0005829,GO:0005856,GO:0043234,GO:0005811,GO:0003924,GO:0005840, GO:0006412		IPR000795 (PRINTS),IPR000640 (SMART),IPR005517 (SMART),G3DSA:3.90.1430.10 (GENE3D),IPR004161 (PFAM),IPR005225 (TIGRFAM),IPR000640 (G3DSA:3.30.70.GENE3D),IPR000795 (PFAM),IPR027417 (G3DSA:3.40.50.GENE3D),IPR005517 (PFAM),IPR014721 (G3DSA:3.30.230.GENE3D),G3DSA:3.30.70.870 (GENE3D),G3DSA:2.40.30.10 (GENE3D),IPR000640 (PFAM),IPR009022 (PFAM),PTHR23115:SF103 (PANTHER),PTHR23115 (PANTHER),IPR000795 (P…	ttaaaattttcttaaatcattatttctaaaattgaataatcaattataatccctgcaaaaagatgaaaatgtgttaatgagttaaaaaaatcaacaagttggttagggttttgtttcctttaaaatattgtaatcaatttagtagcttattacaatatgtatagcgatagtaaattcaagacgaagatcatttgtcgtctttttgattttcttttgtttctttaaattatcagtaatgttaatttcttattttttgatacttgaaattgaattaatttaaattcaaggagcataattaaagtttatccaaataagattcaagatcgggtaaagattctttaagaccctttcgtttacgagtatccataacaatagtgtaaggtcgggatttaccgtcca…
contig_00463	5843	dymeclin	Zootermopsis nevadensis	KDR21174	KDR21174			8.4e-126	GO:0005737,GO:0043226,GO:0005622,GO:0006629, GO:0003674		Coil (COILS),IPR017946 (G3DSA:3.20.20.GENE3D),PF03009 (PFAM),PTHR22958 (PANTHER), IPR017946 (SUPERFAMILY)	agtgaatcaaagtgaatcaattttaattgtgatttaattgttcatctaatcacattgattaactttgttaactccttttgatattttctatttgcttttatttcttttagacttttcctctctattctgattgtttgtctgttttttttttctttcaatatttttattattttgttttcgtttctgagaaacaattagatttaattgtttatactccaagatggaaaagagtgaaaaatgtttcattatttcaattccgtttagtccaatctcttggtcatcctcatcaatttacaatggaaacaataattttcgaattcacctttcaccaatcagccaatcatctactgatgaagaaagtgttgcctttgatgttacagttttaaatgaaaatggatc…
contig_00464	392	---NA---									no IPS match	gttaattgttgtgatttgagaagaagattaaattgattggttatattattggaagagtaaatttgatcggttgatttggggaaaaattggtagaagtgatttttttaaatctatgtaactaaaagagatttagtttatttaattattgtttttaaatctttttggaggtgaagaagtcataccttcccaattgtttgacctaaagtttttatgtattaattgtttgaaggatcgaaatagatgaatgtcaaaattacattttatgaatggtcagtttttcataaaacagtttctctcttctaagtgacattttgttttgtttacaaagatcttgattttgattgacattggtgggtatgtttggtgtttgtgtgtgtgtatgtgtatatgtg
contig_00465	2438	fatty acyl- reductase cg5065	Stegodyphus mimosarum	KFM65961	KFM65961			2.8e-167	GO:0016491		IPR016040 (G3DSA:3.40.50.GENE3D),IPR026055 (PFAM),IPR013120 (PFAM),PTHR11011:SF26 (PANTHER),IPR026055 (PANTHER),TRANSMEMBRANE (PHOBIUS),NON_CYTOPLASMIC_DOMAIN (PHOBIUS),CYTOPLASMIC_DOMAIN (PHOBIUS),TRANSMEMBRANE (PHOBIUS),NON_CYTOPLASMIC_DOMAIN (PHOBIUS), SSF51735 (SUPERFAMILY)	tttttttttttttaatcaacaatcacacaatcaatcgtgtaacataaatatcctttaattatattagttaattttgtttacattggttgattatattttctcgggaatcagtgaatcaaatttttcatttaatctttttaattgttccattaattgtttctcctgttgattagttaaatcttgtcttatacaacaatcacagtgatgattatttttacaataaactaattgttcaggtaattgtgatacacttttcatgacgaaaaaagttttagtattacattgagttcggtaacactcttcgtggtaattaacttgatcatcgactcgttggttaattgtttccattgattgtaccatgtaaacacttaacgaaacaatcaagctaattgttaacaa…
contig_00466	1632	nadh dehydrogenase	Papilio xuthus	BAM20138	BAM20138			2.2e-82	GO:0016491,GO:0043234,GO:0005739,GO:0006091,GO:0044281,GO:0034641,GO:0009058,GO:0051186, GO:0006810	EC:1.6.5.3	IPR010218 (TIGRFAM),IPR001268 (PFAM),PTHR10884:SF6 (PANTHER),PTHR10884 (PANTHER),IPR020396 (PROSITE_PATTERNS),IPR010218 (HAMAP), SSF143243 (SUPERFAMILY)	ccaagattgaaatcaaattgattctaattgtaactaattatgtaatatatttgatttgatcctataagatttactatttcttttgattagtttaaattgtatttgtcatcttgattaggaggggatgataattcatcttaaaatgatttatcttttagttgatgattaactttttaatcatattgtttggtagttaattgttgagatattatttcaagtgtccaaaatttaactctttgggtcaattgattcaattgatttcaaacgggttgattgtttactgattgttggtttgattttatgtaaatatgattaatctatagctcaagagattaactaattaaagtaacaatctttgagatgtttacttatttaaaatcattattagaattgtttatt…
contig_00467	354	elongation factor partial	Ornithodoros coriaceus	ACB70375	ACB70375			2.8e-24	GO:0016779,GO:0008135,GO:0044281,GO:0034655,GO:0003924,GO:0043167,GO:0005840, GO:0006412		no IPS match	gaagtgaaaaggctagtgttggtagatgtttttttagtatcatgtttttgtattaaaattttttgtttcaatgttgatgttgattttttttagtaattattgatattaaattgaagaaaaagaaaatttaatcagaggcatgaggttatttcttcttggctgctttttcagcggctttggtaacttttcctgctgaaagatccttggctttgacacttttaatgacaccaacggcaacagtttgtcgcatatcacgaacagcaaaacgtcctaaaggaggaaagtcagagaatgtttcgacacacattggcttacttggttgcaaatcaacgatagcagcatcaccagatttaa
contig_00468	1451	tropomyosin	Dermatophagoides farinae	BAA04557	BAA04557			2.3e-93			Coil (COILS),Coil (COILS),IPR000533 (PRINTS),IPR000533 (PFAM),G3DSA:1.20.5.340 (GENE3D),G3DSA:1.20.5.170 (GENE3D),PTHR19269 (PANTHER),IPR000533 (PROSITE_PATTERNS), SSF57997 (SUPERFAMILY)	ccagttaattcagcaaaagtttgatccatttcatcactgattgctttgtatttctctttctcatgagcccattcatcttcaagcctatcgacgtctttttgtaatttcatgacagttcgttcagcaaactcagctcgagcttcagcctctttgagttgagcactgattatcctgatttgctgttcgaaagcatcttcccgttgcatggccttttcttcactaacttccaatgacttaacattgttccccacaactttaagctcctcttccaattctaatattttaatttctccagtttgagctctttcctcagctctttccaaatcatcttcaacttgagctaatttacgagcgacctcatcgtatttacgatcagcgtcttcggccgcatttctggcc…
contig_00469	3605	rna-binding protein nova-	Stegodyphus mimosarum	KFM79567	KFM79567			0	GO:0005623,GO:0022607,GO:0048870,GO:0005575,GO:0003674,GO:0055085,GO:0007165,GO:0006950,GO:0005886,GO:0050877,GO:0048856,GO:0000902,GO:0030154,GO:0040011,GO:0005768,GO:0003729,GO:0005856,GO:0005929,GO:0008150,GO:0009790,GO:0007010,GO:0007568,GO:0008233,GO:0007155,GO:0005737,GO:0040007,GO:0043234,GO:0034641,GO:0000003,GO:0005764,GO:0007267,GO:0002376,GO:0006397,GO:0043226,GO:0008219,GO:0005739,GO:…		IPR004087 (SMART),IPR004088 (G3DSA:3.30.1370.GENE3D),IPR004088 (PFAM),PTHR10288 (PANTHER),PTHR10288:SF142 (PANTHER),IPR004088 (PROSITE_PROFILES),IPR004088 (PROSITE_PROFILES),IPR004088 (PROSITE_PROFILES),IPR004088 (SUPERFAMILY),IPR004088 (SUPERFAMILY), IPR004088 (SUPERFAMILY)	attttgtgtgtgtgtgtgtgaatttgtcttctatggatgaagatgaagattgactgatgatggttcgaacaatttagttgacaaaaaaaaggttttgggtctaatatattaacagtaaacaatagtttttgtatcaatgataatggggcgaggtttttgtatgttgaatgttatgcattgtgtatgtgtaatgttgtgtttatgtagcatgtttcatgtgtgttgttggtgttgtgttggtgttttttttgtttgatgttggttttggattgaagttgttgttggtgttgagaggatgaagcgagttactgttattttcttagataccctgactatttgcaatgagagaaagagaaagagtttatgtgtgtgtgtgnnnnnnnnnngagagagagagag…
contig_00470	3877	tudor domain-containing protein 5	Pelodiscus sinensis	XP_006127008	XP_006127008			1e-09	GO:0008150		IPR025605 (PROSITE_PROFILES)	tttttttttttttcaatcaaatatttaatttattctttgcatttgtttatatttcgttttaacagttccaacgttttcgtttttccagcttcaactttcaatgtttcagatcattaagagagtttaattcagttccattcatggtaaagataattgaaagaaatttaattgattaagaatattttctctttggaatgtgtgtttttaagaccgaaaaatttcatctctcaattattttgataagcaaaataagatagaatttcgattttttcaaatagccacaattagtttattcgatctcaagttacctctttaagctttgatcttttcgagtttttttcatttagaaacataacaatgctatcgaattaattgtatattgcacttgtggactaaatc…
contig_00471	1790	60s ribosomal protein l23a-like	Lineus viridis	ABZ04235	ABZ04235			5e-54	GO:0005840,GO:0003735,GO:0006412,GO:0003674, GO:0042254		no IPS match	ggtgtctggggttttgaggtgtgtgctttccctttttttttttttttgtttgcctttagtgttcatttggttcatttggtgaaagtcaaggaaagtcactgattgtttgtgtgtattaactaattagaacaattaacctaatcaaccatgtctgccatagatccaccactgaggactcctttcaatgtttcaccctttattcgatttagccgatgggcccttctaatttccggtgttgcatggggaatccatcgtcaaaaggtcaattccaagactgaaaatgattacagagaattcatcgctaaaatgaaaccaatttggatggaaaataaaaacagaattaaaggcgaaaaaacaagagaggaacttttggatcttgctggcacaatcaatattcct…
contig_00472	1727	dehydrogenase reductase sdr family member 7	Stegodyphus mimosarum	KFM76158	KFM76158			1.3e-71	GO:0008150, GO:0016491		IPR002347 (PRINTS),IPR002198 (PFAM),IPR016040 (G3DSA:3.40.50.GENE3D),PTHR24322 (PANTHER),PTHR24322:SF31 (PANTHER),IPR020904 (PROSITE_PATTERNS),SIGNAL_PEPTIDE (PHOBIUS),NON_CYTOPLASMIC_DOMAIN (PHOBIUS),SIGNAL_PEPTIDE_H_REGION (PHOBIUS),SIGNAL_PEPTIDE_C_REGION (PHOBIUS),TRANSMEMBRANE (PHOBIUS),SIGNAL_PEPTIDE_N_REGION (PHOBIUS),CYTOPLASMIC_DOMAIN (PHOBIUS),SSF51735 (SUPERFAMILY), TMhelix (TMHMM)	acccgtccaggacaagcttaagaagctaaattgggacgttttaccacacccaccttatagcccagatctagcaccttctgattatcatctttttttgtcccttgataattgccttcgtggccgaaagttcgcaaatcgagcggaagtcaaaaaaaccctcgaaaagtttttcgcctcaaaatcacccgaattttaccttcgtgggctcaataaattggctcaaagatggcaaaaggttcttgatgtcgatggcaattactttgattagcttagctaattaatgcgtttataatcaacaattaaagttaagcttgaaaaagcgacagaactttcctggttacctaatagtttattctcgcaaatgtacactagtgtccatctctaatttttgataatttt…
contig_00473	230	---NA---									no IPS match	gttaaagttttcgcctcttgagggagtttaagtttccaatagtaactcaaaggaaacggatgttaattattttttcttttaaaagtcttgcgtttggtattcaaacctccatcctctccattgaagacgtgtagactttcgttctctttctttgtggtttaatattgaagtggattttgtccttacttgttctcttgttttttcttttattttgattgtcgtcaattatc
contig_00474	2494	3-hydroxymethyl-3-methylglutaryl- cytoplasmic	Acyrthosiphon pisum	XP_001944149	XP_001944149			2.7e-127	GO:0009058,GO:0044281,GO:0016829,GO:0005575,GO:0005829,GO:0005783,GO:0005737,GO:0006520, GO:0009056	EC:4.1.3.4	IPR000891 (PFAM),IPR013785 (G3DSA:3.20.20.GENE3D),IPR027167 (PTHR10277:PANTHER),PTHR10277 (PANTHER),IPR000891 (PROSITE_PROFILES), SSF51569 (SUPERFAMILY)	cttgtgaccaatagaaaagaagaaaaaaagtgagcgcgtaattcaaatggaatttggaataaaaaattttcttttttcaattaatcatatttaatggaacaatttagaaataaaaagttaccaataaatagtttgatcaaaattgtgacagggaactgatttattgtgctaatttgatacaatttaaatgagtttggtttgtaacttagattcatcttctcctgatttctaaaatttacaattaaaatcttgttaaattgttgtcttcttttccttatccattgttaatagtatcacaaaacaataataatcatccgaattggaaaataatttagctgttggagagaaaacaatttgacaataacaatcaatgttttaaaaattgttgacaatcgaatt…
contig_00475	959	e3 ubiquitin-protein ligase trip12 isoform x1	Stegodyphus mimosarum	KFM64798	KFM64798			3.6e-72	GO:0006950,GO:0006259,GO:0051276,GO:0006464,GO:0003674,GO:0009056,GO:0005654, GO:0009790	EC:6.3.2.19	Coil (COILS), Coil (COILS)	ctgatgaactgaattgtcttatcgcttgataaactgtcatattataaggaagaacattatcatctattaaaaattgaatcttatgacgaccttgaccttgattcattacaactgaggccatgttatcatcgaaatcatcnnnnnnnnnnnnnnnnnnnnnnnnnnnnnnnnnnnnnnnnnnnnnnnnnnncgtaataacaaatatctttcaatcgcttgtactaaggccaacggatcaattttaactgttccccctcgccattgtttcaaatttgtacagtctcggtgtctttgtaaattacactttagttggtgggtattgaaaaacttcaatgcactcgtccctcttatattgcctgttccggttcctagtacatcatgtactcgaacaggaaattg…
contig_00476	3548	tbc1 domain family member 9	Lottia gigantea	ESO97799	ESO97799			7.3e-156	GO:0030234,GO:0007165,GO:0044281, GO:0034655		no IPS match	catcattgttgttgttggtgaacttttttttgacagataaaaattagtgaaaataatacatacgatttgtattatctagtaaaataattgttgttggtatcgtaatcaaaagttaattatttatgcatttagctcataattaaatatattagaaagagaaagagannnnnnnnnnnnnnnnnnnnnnnnnngagagagagagagagagataaaacatttcatcacaggcggaggaggtaaactcatgatcgattggcggaagttgagtttgattgtagttgatttttttctggtgttaattgtactcctgttgatcagcaagttaattacgattccaagtacaattcaaagctaattaacgattttttcgttgttgtttcgatcggattttccaagtta…
contig_00477	6583	bystin-like	Ixodes scapularis	XP_002412415	XP_002412415			3.1e-140	GO:0003674		Coil (COILS),Coil (COILS),IPR001478 (SMART),IPR008145 (SMART),IPR001202 (SMART),IPR008145 (PFAM),IPR001478 (G3DSA:2.30.42.GENE3D),G3DSA:2.20.70.10 (GENE3D),IPR001202 (PFAM),IPR001478 (PFAM),G3DSA:3.30.63.10 (GENE3D),PTHR10316:SF40 (PANTHER),PTHR10316 (PANTHER),IPR001202 (PROSITE_PATTERNS),IPR020590 (PROSITE_PATTERNS),IPR001478 (PROSITE_PROFILES),IPR008144 (PROSITE_PROFILES),IPR001478 (PROSITE_PRO…	tttttttttggtgaacataatttggtttaattttttgttcgtttaattgtttccaatttaattgtatttgttgccgtaatttgatttatttaattataatgcctaagtggaagtctaaaaaaagtgttgctaatgttggtaggaatttacctttagctcaacaattggaagaagatgctgttgttaaaccatcatctcgatttggtaaaaaaaatgattctattgaatcttttgatcagtttatcgatgggagaactagtaagaaaattttgactcaagctcggaatcaacaagaggaattggaagaggaattaggtttaagagatgatgtttctaaggaacttggtcctgtaatggatcatttaactatggctggtggagacgatgatgataagaatg…
contig_00478	2286	crooked neck-like protein 1	Neolamprologus brichardi	XP_006793551	XP_006793551			0	GO:0006397,GO:0022618,GO:0003723,GO:0005634, GO:0003674		Coil (COILS),IPR019734 (SMART),IPR003107 (SMART),IPR003107 (PFAM),IPR011990 (G3DSA:1.25.40.GENE3D),PTHR11246 (PANTHER),PTHR11246:SF3 (PANTHER),IPR013026 (PROSITE_PROFILES),IPR013026 (PROSITE_PROFILES),SSF48452 (SUPERFAMILY), SSF48452 (SUPERFAMILY)	catcatcttcgcgatcactttctacatcatcatcgtcatcgtcatcatcatcaccattattgtttccactagaaagttcaattgatgtcatccctgtttccgtgtttccagatgatgttgatggtactggttcggttgagctggtgggcattttttcacgccatttcttagctaaaccaagaagtttaatatgaggtcttgcacttggatcatctgggaaaatataatcaacgtattcttcccatccaccgtccgatccatcttcgttggtaatttttcgtctctttttggttttccttggcatttgtgaatcaacttgctgtttggtcctttcattaccatattcattttcaaattcttgccaagcttcgagtaacattaatcgagcctctttctctt…
contig_00479	2451	ubiquitin-conjugating enzyme e2 q2-like	Ixodes scapularis	XP_002433447	XP_002433447			0	GO:0003674, GO:0006464	EC:6.3.2.19	SM00212 (SMART),IPR000608 (PFAM),IPR016135 (G3DSA:3.10.110.GENE3D),PTHR24068 (PANTHER),PTHR24068:SF39 (PANTHER),IPR000608 (PROSITE_PROFILES), IPR016135 (SUPERFAMILY)	tttttttgttcgattagaattaattgtttagtctatttattaattgtttctttttctcgtatgaatattatggtcttaaatagaaaagataatgatgagaatcatgttgaaattaaccattgaatttagaatgatgatgatttcgaagtagatttatgcaaattggctcattttttgctcttcttcttcttcttcaattgtttatcctttcaaagttaattgtttcaaattgaatcattagttgttgttcttattctttatcaataaaggattaaaaagataaaagttaatttgttagtttgtcttattgtaaataatgttgaaacaattaatcctgaaaacgatggtaaattagaaatgatgtaagattttaggtaatgaatgttgatgaagagtaag…
contig_00480	265	---NA---									SIGNAL_PEPTIDE_C_REGION (PHOBIUS),NON_CYTOPLASMIC_DOMAIN (PHOBIUS),SIGNAL_PEPTIDE (PHOBIUS),SIGNAL_PEPTIDE_H_REGION (PHOBIUS),SIGNAL_PEPTIDE_N_REGION (PHOBIUS), SignalP-noTM (SIGNALP_EUK)	tcgttaacacaaggaggttctccactcccgtgtaggacttccttgtgggtcgccttctgcggaggtgattgaaaaacaacttaaaaccccaatcgaactaagaactagcattcagtaagtaaaagcaatcaaagtggataaatatactgaagaaatcgaactacttacagacacagattcagatacagaagaccaaataatatggagtgtagaaatgaaggacaacacatcacaaaattcctcagggacatcctcatcccatcat
contig_00481	4297	rac gtpase-activating protein 1-like	Pediculus humanus corporis	XP_002433111	XP_002433111			1.7e-65	GO:0007165, GO:0005622		Coil (COILS),IPR000198 (SMART),IPR000198 (PFAM),IPR000198 (G3DSA:1.10.555.GENE3D),G3DSA:3.30.60.20 (GENE3D),PTHR23174 (PANTHER),PTHR23174:SF3 (PANTHER),IPR002219 (PROSITE_PATTERNS),IPR000198 (PROSITE_PROFILES),IPR002219 (PROSITE_PROFILES),SSF57889 (SUPERFAMILY), IPR008936 (SUPERFAMILY)	ggtgaataaaaattttgtcaactttttgttttcatctttaatttcaatttaaattgttcaattgttttattggtatttttgtttttgtttttcatcttttattaataatgaacaatggtaaatcagatgatcttgtggctgacatgattgtaccggaaagaattattgtcattggtggagataaaatggcttcaaccagagagattcttcctgaggttggatttgaaagtcatctattaggagatactcgtaacaatccaattgatttgccttctccaccctcaattttaacttatcaatcatattctaaattcaatgatgatttcaaatggagagatgagatgacccctattaaaccaaatcgtgtaaaaatagacccaatggtgaccagtaacgacg…
contig_00482	3891	e3 ubiquitin-protein ligase nedd-4-like isoform 1	Drosophila melanogaster	ACN62428	ACN62428			0	GO:0000902,GO:0030154,GO:0040011,GO:0007165,GO:0006464,GO:0009056,GO:0008092,GO:0005737,GO:0008150,GO:0003674,GO:0007267,GO:0022607,GO:0048856,GO:0005886,GO:0005634,GO:0016192,GO:0005856, GO:0043234	EC:6.3.2.19	IPR001202 (SMART),IPR000569 (SMART),G3DSA:3.30.2160.10 (GENE3D),G3DSA:2.20.70.10 (GENE3D),G3DSA:2.20.70.10 (GENE3D),IPR000569 (PFAM),IPR001202 (PFAM),PTHR11254 (PANTHER),PTHR11254:SF312 (PANTHER),IPR001202 (PROSITE_PATTERNS),IPR001202 (PROSITE_PATTERNS),IPR001202 (PROSITE_PROFILES),IPR001202 (PROSITE_PROFILES),IPR000569 (PROSITE_PROFILES),IPR001202 (SUPERFAMILY),IPR000569 (SUPERFAMILY), IPR001202…	ctttttttttttttactgtgatataaacactcaatttaattaaaccaattagggaaataatctttttacattaattgatttgtacataaaataagatcaaaccccaaaaccagggtaagtgattttaggtttacattttttttaattttcttcacgttgcaattgatcaattattattccttaatcatttcttactctttttgtttccttatgattgagaagtgtatttagcaaaaacaatagcaatcagataattgtgtaggattgaattaatgtgttcaggtctctttgcatttagtgattgtgattaacatagaggagagagagagagagaaaaaaagttgagatgttttctaatttgagcaagactgaaatcgaattgaaattgaattaagaaga…
contig_00483	2655	mitochondrial ribosomal protein l50	Ceratitis capitata	XP_004526980	XP_004526980			5.5e-28	GO:0005739		IPR018305 (PFAM),PTHR31542 (PANTHER), PTHR31542:SF1 (PANTHER)	atttaaactcgattatcgatgaatcgattttttttcttcggttcaattttctctaacacgttttcttgtgtttacaattttgtctcaattttaattgctatcaaaacgttcactgatttctattaaattaagttaatgtcatcgacgataattaaaaaggtttccatagcttgggttgtctgtgtaatctcaggatctatttcctactttgtagttcgtaatcgtgctttcgagtccaggaagacccataatcgaattccaatctccattcgaatagatcaaattgataaaccagataattgacgatttagagcttttcttttgactcagtctctaagatacaaaagaaattaaaatggccgcaaatgttggacaacaggttaatcctgccttggctca…
contig_00484	11789	vacuolar protein sorting-associated protein 13c-like	Apis florea	XP_003695386	XP_003695386			0			IPR009543 (PFAM),PTHR16166:SF26 (PANTHER), IPR026847 (PANTHER)	ttattcaatttaaattgtaatcaacaatcaattgtaattgatggtcagtagttaatgatagtctttcattttctggttccaattttctggttttccttttgttgttgttaatttaacccaaatggttcagtgaatttacaacaatcataattttgttgctgttgcaatggtgttgattttgtttcatttgttataatcaattttaatcatcatcatcaacaaattgctgttggttcctgttgatggttatattacatcaaataatcaattaacaatgtttatgatgagggtaatttaggtattggtttgattacaatttaaaggttaacataattgtaactgagagtcaaattttttttttcaaggttaattgtaaatatttcaaactcttgttaagga…
contig_00485	2988	sodium-dependent phosphate transporter 2-like	Stegodyphus mimosarum	KFM75753	KFM75753			1.3e-154	GO:0005575,GO:0006810, GO:0022857		IPR001204 (PFAM),IPR001204 (PANTHER),PTHR11101:SF51 (PANTHER),NON_CYTOPLASMIC_DOMAIN (PHOBIUS),TRANSMEMBRANE (PHOBIUS),TRANSMEMBRANE (PHOBIUS),NON_CYTOPLASMIC_DOMAIN (PHOBIUS),CYTOPLASMIC_DOMAIN (PHOBIUS),CYTOPLASMIC_DOMAIN (PHOBIUS),NON_CYTOPLASMIC_DOMAIN (PHOBIUS),TRANSMEMBRANE (PHOBIUS),TRANSMEMBRANE (PHOBIUS),CYTOPLASMIC_DOMAIN (PHOBIUS),NON_CYTOPLASMIC_DOMAIN (PHOBIUS),CYTOPLASMIC_DOMAIN (PH…	tttttttttttttgtttgttaattgtttgtagttgagataaattttcaactgtaatttattgattaaattgtttgatactttcttatgaggttttaaaagtttagatctacaatgaaggtaataattttactttgtttaaagtcaacctttttgtttaaaattatcgagatataaaaagagagagagagagagagagagagagagagagaacaattaaaatagattgttgtaattagataatagtagtaattgtatcacaattaaatgtttttcttgcttcttcgctgttgatgattggatggaatgagagattttttttnnnnnnnnnnnnnnnnnnnnnnnnnnnnnnnaaaaaaaaacaagaaacaagaaataaaaggataaaactgatgactgag…
contig_00486	710	ribosomal protein s18	Stegodyphus mimosarum	KFM83326	KFM83326			2.9e-84	GO:0005840,GO:0003735,GO:0006412,GO:0019843, GO:0042254		IPR001892 (PIRSF),IPR001892 (PFAM),IPR027437 (G3DSA:4.10.910.GENE3D),G3DSA:1.10.8.50 (GENE3D),PTHR10871 (PANTHER),IPR018269 (PROSITE_PATTERNS),IPR001892 (HAMAP),IPR001892 (PROSITE_PROFILES), IPR010979 (SUPERFAMILY)	tttttttttttttcagattctcaagtgttggagatgatcatttatccgaatgagttggaattgcctagttacacaaccattttatgaaaatgttagtgatcgcgatcaataaagtagaatatataaattcaaattatcgtgattaaatcttgtttaatcaagtacacagaaataataaatgtataagtgtgtaaggttaacccttctttttagatacaccaacggttcgtcctcttctaccagtagttttggtatgttgaccacgaactctcagaccccagtaatgacgaagacctctgtgagccttgatcttcttcaatctttccaaatcgtcacgaatcttagtttccaaagagttagatgttacttgactgaatttaccatccttgatatctcttt…
contig_00487	2917	proton-coupled amino acid transporter partial	Stegodyphus mimosarum	KFM59406	KFM59406			6.8e-111			IPR013057 (PFAM),PTHR22950:SF60 (PANTHER),PTHR22950 (PANTHER),TRANSMEMBRANE (PHOBIUS),NON_CYTOPLASMIC_DOMAIN (PHOBIUS),CYTOPLASMIC_DOMAIN (PHOBIUS),CYTOPLASMIC_DOMAIN (PHOBIUS),TRANSMEMBRANE (PHOBIUS),TRANSMEMBRANE (PHOBIUS),TRANSMEMBRANE (PHOBIUS),TRANSMEMBRANE (PHOBIUS),TRANSMEMBRANE (PHOBIUS),CYTOPLASMIC_DOMAIN (PHOBIUS),TRANSMEMBRANE (PHOBIUS),TRANSMEMBRANE (PHOBIUS),NON_CYTOPLASMIC_DOMAIN (P…	aaatatatttagcttgattattgaatttattaattatatcagggtaaacggggtaaacaatttcacagagtttaaaatcatttgattttaaactaaagtagggtaagggtttaaattcatagaatttaaactaaggatcacaattgtaacagtttgatgagtaaggacaaattaattaatgactgactggtgactaaaggtgtgtggtctgactcttattgttaatggattttttgttttaaataccatgagttggggaaacggaaatgatgatgacaaaagaagagggaaagtaaactaatttacaactgttcttattggtcatcgatgaaagttgagaaagggaaagatgatgtgtagatcccttacaattgtatatatgaaaaaaaaatagcaaca…
contig_00488	3462	ring finger and spry domain-containing protein 1	Zonotrichia albicollis	XP_005489957	XP_005489957			0	GO:0003674, GO:0043167		IPR001841 (SMART),IPR003877 (SMART),PF13920 (PFAM),IPR003877 (PFAM),IPR013083 (G3DSA:3.30.40.GENE3D),PTHR13363 (PANTHER),IPR001870 (PROSITE_PROFILES),IPR001841 (PROSITE_PROFILES),IPR008985 (SUPERFAMILY), SSF57850 (SUPERFAMILY)	tggtaatattaatagaggagagaagcaaatttttaaagacaattaatgattaggtaaatcataaaataataattgtaacagtagtgatcaaattttgttaaatttacaaattgtaagcgatttaaaataataagatattgatcacaggttattggttttcaatcaacaattaaaggtaaaattaagatgaacaagaagaaaaaaaatgattaagcaaacagaagctgaaaaaatttaactgttaacgttaattactaggtaattagacatcaatcaaattaattacaagctacgatttaaattaattgtaaaaaagtttgtttgttgtttttaaatgttattattgttatggatggaagttgatttgaaggcaatgattttattttgttgatatcaccc…
contig_00489	1124	cytoplasmic 2	Plectreurys tristis	ABZ91671	ABZ91671			1.4e-172	GO:0000902,GO:0030154,GO:0040011,GO:0005856,GO:0005737,GO:0034330,GO:0019899,GO:0043234,GO:0022607,GO:0007010,GO:0048646,GO:0008092,GO:0005829,GO:0043226,GO:0008134,GO:0006950,GO:0003674,GO:0005623,GO:0005576,GO:0007165,GO:0016192,GO:0002376,GO:0005654,GO:0006457,GO:0043167,GO:0005622, GO:0005198		Coil (COILS),IPR004000 (PRINTS),IPR004000 (SMART),IPR004000 (PFAM),G3DSA:3.30.420.40 (GENE3D),G3DSA:3.30.420.40 (GENE3D),G3DSA:3.90.640.10 (GENE3D),IPR004000 (PANTHER),PTHR11937:SF187 (PANTHER),IPR004001 (PROSITE_PATTERNS),SSF53067 (SUPERFAMILY), SSF53067 (SUPERFAMILY)	tctcgccaatcgagaaaaaatgacccaaatcatgttcgaaaccttcaacactcctgctatgtacgtagccattcaagccgttctcagtctttatgcttctggtcgaaccactggtattgtcctggactctggtgatggtgtttctcacacagttccaatctatgaaggttatgcattacctcatgctattcttcgattagatttggctggtcgagatttaaccgactatttaatgaaaatcttaactgaacgaggttactctttcactactactgctgaaagagaaattgttcgtgacatcaaagagaaactctgttatgttgcccttgactttgaacaagaaatggcaactgctgcatcatcatcatccattgagaaatcatatgaattacctgatgg…
contig_00490	3994	protein cereblon-like	Saccoglossus kowalevskii	XP_006811297	XP_006811297			2.5e-47	GO:0008150, GO:0005634		no IPS match	aatataagacaagagttaaattaatgatcattagacacaattgattgaatggaacatcaattaaggcacttaattagaaataaggaaaaaaacaccaacagaaccagttagagaaattagaattttagaaaaaaaaagaaaaccactaaccagagaatagaaaaattgaagagactaattgaagaagatgattagaaggagggaatcaagtttatgttcttgaattcaatgttaacacaattattacaacatgatagtctattaatagaagaggttgagaataatcaagaaaacatggaacattaagaattagagagtaaactgagagagagagagannaaaaaaaattcactcggtttgttgttgctcttcaatcagctgttgttgttgtttctgcgt…
contig_00491	4621	phosducin-like protein 3	Bombyx mori	XP_004925720	XP_004925720			3.4e-51			no IPS match	aatggatttagatatggatccatattcttatttggatcctaattaattttgttcttttcttttgttgtcaatttcattttcttgtgattaaattaattttcgacaattaacttaattaatgttcctttgattatgtttctgtaactatcgtcatgtgtttctcatgctttatgagtaacttcatgattctcttgtcatcatctccttaaaaggnnagttgtttctctctctctctctatatatctttctctgtgtttattattactctttgagaggaaacaattttctctgatctttttcaatctcattctgttgttttcttgttttctttttttttattgtcatggcgtctggtactgaatggattgatgcattggagaagcgaggaatcattaaaaa…
contig_00492	1217	vesicle-trafficking protein sec22b-b	Branchiostoma floridae	XP_002600269	XP_002600269			1.6e-100	GO:0043167,GO:0005575,GO:0016491,GO:0016192, GO:0008150		Coil (COILS),IPR010908 (G3DSA:3.30.450.GENE3D),G3DSA:1.10.3840.10 (GENE3D),IPR001388 (PFAM),IPR010908 (PFAM),PTHR21136 (PANTHER),PTHR21136:SF69 (PANTHER),CYTOPLASMIC_DOMAIN (PHOBIUS),TRANSMEMBRANE (PHOBIUS),NON_CYTOPLASMIC_DOMAIN (PHOBIUS),IPR001388 (PROSITE_PROFILES),IPR010908 (PROSITE_PROFILES),IPR011012 (SUPERFAMILY),SSF58038 (SUPERFAMILY), TMhelix (TMHMM)	gcacttctcatggtcatagttacgatatgaggccatgatcttgggggaagagtttccatccggattgatcattgaaaccccgtgcgaagaaaaaagtgccaatttggatcaactctcaattctatttgaagaaaagttaataagattgatatttcaataatcagaatctgctatcggcctggaattgtcgctgggtgaagagggacttgcagatctgatcttgaaagtatcaacactttaaccgatacgcagcaccgatttccacttttcaatggaaaacttttaatatatgtacaattcaattgattgattatgatcatttacacaatagtatattgcttagaaaggagatgatcaagaaatattaataaaaaaaaatatttcaatatgtcacaagaa…
contig_00493	2361	e3 ubiquitin-protein ligase kcmf1-like	Ixodes scapularis	XP_002413560	XP_002413560			1.3e-67	GO:0003735,GO:0005840,GO:0006412, GO:0042254		Coil (COILS),IPR001854 (G3DSA:1.10.287.GENE3D),IPR001854 (PFAM),IPR001854 (TIGRFAM),PTHR13872 (PANTHER),IPR001854 (HAMAP), IPR001854 (SUPERFAMILY)	aatgaaacttattctcaattttgtcaacattggataagaattgataatctttgggtttgtgttttgatttttttttcgtgttgaaaaattgctcttggaatttgatttggtgaggaaatttcatcgataaatccaaatgtctcaacatgatggtgttagctgtgattcttgtcttaaaagtgactttagaggtaaaaggtttaagtgtttaaactgtccaaattttgacctttgtgctgaatgttatgaatctggtgccagggcaacgggacataatccaaatcatgcaatgcaatgtattcttacgagatctgattatgaggtattctatggtggtgaaccatataatacggaacaggcttattcgtttacttgcccgttttgtggacgaatgggttt…
contig_00494	1180	PREDICTED: uncharacterized protein LOC103519627	Diaphorina citri	XP_008482938	XP_008482938			4.5e-08			TRANSMEMBRANE (PHOBIUS),CYTOPLASMIC_DOMAIN (PHOBIUS),NON_CYTOPLASMIC_DOMAIN (PHOBIUS),TMhelix (TMHMM), TMhelix (TMHMM)	cctgttattagggcttcccattcaaagaagttttcttcgcctattggtccagcgataatacctttgagttctaagtacatgtctccgggatcgacttctaagcttgtggcttgtgcttcaaagcctcttagattagccgagatgtctactccaatttctcgtttagtcgcactaatggccgttgaaatacttaatagcaaatcaagatttaagggaacaccgccaacattggttatagtacctaaagttgagctagtgataccacaatcctctaggttgcatttttgctctgaagttagcttcacacacattgcccagcctaaaaggttttcattgcggagtaatggctttggggcctcatccgctgcacctaaatcgtcaataggtttcaaagaaacg…
contig_00495	2694	tudor domain-containing protein 15-like	Capitella teleta	ELU14575	ELU14575			5.4e-21			IPR002999 (SMART),IPR002893 (PFAM),G3DSA:2.30.30.140 (GENE3D),G3DSA:2.30.30.140 (GENE3D),IPR002999 (PFAM),PTHR22948 (PANTHER),PTHR22948:SF11 (PANTHER),IPR002893 (PROSITE_PATTERNS),IPR002999 (PROSITE_PROFILES),IPR002999 (PROSITE_PROFILES),IPR002893 (PROSITE_PROFILES),SSF63748 (SUPERFAMILY),SSF144232 (SUPERFAMILY), SSF63748 (SUPERFAMILY)	gtttgttgattagctttttcttttcttttttgttggtcattagtttgtctgatggttttaattaagtaattaagtggattttggaaatttcgaagggcaaatggaagggggtcgttttatttgaatcatttgagagcaaatgtaataacaatgctataatggctctaagtcattgtgacagttttttgaatgttcagtttgttttgaataacaatatgaattggttttgttttgttagaaatttaaatgaaaaaatggtatctgaaaatgagagaaaaagtgataaagaaaaatgcatatctagtggagtttttttttgaaagggaggttnnnnnnnnnnnnnnnnnnnnnttaaagagttagctcgatagcatattcgtggtcagagatttttctaac…
contig_00496	3663	lysosomal alpha-glucosidase-like	Tribolium castaneum	XP_969694	XP_969694			0	GO:0016798,GO:0008150,GO:0005975, GO:0003674	EC:3.2.1	IPR000519 (SMART),IPR013785 (G3DSA:3.20.20.GENE3D),IPR025887 (PFAM),IPR000519 (PFAM),IPR000519 (G3DSA:4.10.110.GENE3D),IPR000322 (PFAM),PTHR22762 (PANTHER),PTHR22762:SF7 (PANTHER),IPR000322 (PROSITE_PATTERNS),NON_CYTOPLASMIC_DOMAIN (PHOBIUS),TRANSMEMBRANE (PHOBIUS),CYTOPLASMIC_DOMAIN (PHOBIUS),IPR000519 (PROSITE_PROFILES),IPR011013 (SUPERFAMILY),IPR017853 (SUPERFAMILY),SSF51011 (SUPERFAMILY), TMh…	aaaaaaaaaaaagaaaaggggggggggatggggggaataaattttttttttttttttttttacctgaaaaaattttttttttttttaattcgtaaatttttttttttttaaaaaaagttgaaaaattttcttcatttattgtaatcaaaataatcgttttgattgtattgtcaacgaatcgttattgattgtgattttctgatcaattgagaaacaatttttgcgagggtgatcattattattgaattgaaagtggaatacaatttgattgttacagtgagaaaattcatttttaatacaatcgttatatttatttaggtgtaaatggtattaaattaatttgtttgattaacaatcaaggaacaatttttcatgttgattttatcaattttgaatcat…
contig_00497	3075	metal transporter cnnm2-like	Metaseiulus occidentalis	XP_003747022	XP_003747022			0	GO:0003674		IPR002550 (PFAM),G3DSA:3.10.580.10 (GENE3D),IPR000644 (PFAM),PTHR12064 (PANTHER),PTHR12064:SF25 (PANTHER),TRANSMEMBRANE (PHOBIUS),SIGNAL_PEPTIDE_H_REGION (PHOBIUS),TRANSMEMBRANE (PHOBIUS),NON_CYTOPLASMIC_DOMAIN (PHOBIUS),CYTOPLASMIC_DOMAIN (PHOBIUS),NON_CYTOPLASMIC_DOMAIN (PHOBIUS),TRANSMEMBRANE (PHOBIUS),SIGNAL_PEPTIDE_C_REGION (PHOBIUS),CYTOPLASMIC_DOMAIN (PHOBIUS),NON_CYTOPLASMIC_DOMAIN (PHOBI…	gtataatgataatttagtttggtttcgttgttggctttgagataagggctgaatcctcgttcgggctactgggaggtgagggagatcttcctctgattggtgatcctttactaggggatccgtttcgatggttatttggattgtactttgttggtgaagggggtggttcttcttgttgtagttgcagtggttgtggtgctttttgcacttgggctggtggctgtaatggtggtgttggtttacgatcgggagtcggagttaccttggatgaaaggcttaaggtgggtggataattagacaatggagagcttggagctttatttgtattattggtgaaaatagctgcagccgcctgagcgggtaatcgcgccaatgctgcgagagagtttttccgtttaa…
contig_00498	2668	transmembrane protein 33	Ixodes scapularis	XP_002412964	XP_002412964			3.1e-55	GO:0005575		IPR005344 (PFAM),PTHR12703:SF4 (PANTHER),PTHR12703 (PANTHER),TRANSMEMBRANE (PHOBIUS),TRANSMEMBRANE (PHOBIUS),NON_CYTOPLASMIC_DOMAIN (PHOBIUS),CYTOPLASMIC_DOMAIN (PHOBIUS),NON_CYTOPLASMIC_DOMAIN (PHOBIUS),CYTOPLASMIC_DOMAIN (PHOBIUS),TRANSMEMBRANE (PHOBIUS),TMhelix (TMHMM),TMhelix (TMHMM),TMhelix (TMHMM), TMhelix (TMHMM)	gttttcatcggtttcagatgtttttgtttgatcttttgttcacttgattgtaaatatcttaattgttttgtttattaatttatgaattacgttaatcatcactagtcttgctttattcactcgccataatctcacagattatggggcagaaaatatttgaacctggtgatttgcaatcatcggaaacattttggaatgttttgaaactctcacctcgagataaattggacaagtttgccgaaatgtggttccatgtttttctttgggccttttcatcatatctttttgttcatttggtcgcttcattggtagcatttatttcgttgcgaaaacacaaaattgctcgatttgcacctattcttttaatcatttcaggtgtagttacacctttgactatga…
contig_00499	936	tetur05g06940 length:184 (n a) (immunoglobulin e-set)	Tetranychus urticae			tetur05g06940	tetur05g06940	6e-101			IPR003172 (G3DSA:2.60.40.GENE3D),NON_CYTOPLASMIC_DOMAIN (PHOBIUS),SIGNAL_PEPTIDE_C_REGION (PHOBIUS),SIGNAL_PEPTIDE_N_REGION (PHOBIUS),SIGNAL_PEPTIDE (PHOBIUS),SIGNAL_PEPTIDE_H_REGION (PHOBIUS),SignalP-TM (SIGNALP_GRAM_POSITIVE),SignalP-noTM (SIGNALP_EUK),SignalP-noTM (SIGNALP_GRAM_NEGATIVE), TMhelix (TMHMM)	tttttttttttttttgaaacaatttaagatctttatttgattagcaatttgatttgtttaattttgtttttcttttactcactaacaatttaacaattgagataatatcaaattattacaatttaaatgaaagatgatagaaagaaggaaaaaaaaattgaaggagaaaatgaaaacgaatagaatttgcgaaaatacaattcagttaattgttggagttaattttctttctcctaaacaattgtgaccggaatctcaacacagaccaacatttgaccaggatgaagaagccaattgcatttacttttcttacaaggtttggcttcacgaatcaggtaacgagcccataaagtggtctttggtgatgaactaagaatattgaatatattattgaagaaa…
contig_00500	1219	enoyl- mitochondrial-like	Daphnia pulex	EFX76544	EFX76544			4.4e-127	GO:0008150, GO:0016829		no IPS match	tttttttttttttttttttgtaaattaaatatcatttaatttaacgtaaaaacaagtattgataacaaacaaatgatcttacgaatacaaaattttcgctttgttaatctttttcgtatactaattgtaaaatatttcattagtttagaggaatattcagttaattaacttttgattaggaagaaattgatttattcatctttgaatgatggtggacgcttctcaataaaggctttcataccttccattttgtcgtgagttccaaaggcagcatggaaaaatcttaattctgatttaagtccttgagataaggtagtatcataagaataattaacagattcttttgccatcatagcaactaacttagaatgtgaactgatcttttctccgagtttgatt…
contig_00501	2568	protein memo1	Branchiostoma floridae	XP_002613570	XP_002613570			2.7e-125	GO:0008150,GO:0005829,GO:0005634, GO:0003674		SIGNAL_PEPTIDE_C_REGION (PHOBIUS),SIGNAL_PEPTIDE (PHOBIUS),SIGNAL_PEPTIDE_N_REGION (PHOBIUS),SIGNAL_PEPTIDE_H_REGION (PHOBIUS), NON_CYTOPLASMIC_DOMAIN (PHOBIUS)	aatcatctggagaaaaatatcaaactaatttattttaattctctctctctctctctctctctctctctctctctctccctctctctccctctctctttcgttttgttaattgtttgttaaatcaccagaggaaaagtgagttcaatctatgggaagataattatgtttactatcaacgtgcttgatgatattgaatttcttgtccaccttgaattcatttatctttttttaatgattagatttaagtttaatcagggagagtaagtgagtgagagggagagagagagagagattgagatgatgatgatccaggtaagaccatgaaaattattggtgttttccgtacaacaatttagtatctttaacggttttatcttgctggtgttgtgacaattaaat…
contig_00502	4976	katanin p80 wd40-containing subunit b1	Zootermopsis nevadensis	KDR22601	KDR22601			8.5e-126	GO:0008092,GO:0008150,GO:0005856,GO:0005815,GO:0005737, GO:0043234		Coil (COILS),IPR009071 (SMART),IPR009071 (G3DSA:1.10.30.GENE3D),IPR009071 (PFAM),PTHR10270:SF29 (PANTHER),PTHR10270 (PANTHER),IPR009071 (PROSITE_PROFILES), IPR009071 (SUPERFAMILY)	tttttttttgccataatttaaagtaaccattttgtatttggtaatttgatcttaaactgtttcaaaaacatgatgatacaatattgtaataatcaagacatttttgttaaattaacatgaattgtattgcataaacatgtatcgttaaattaaatatacatgattgaatataacattgaaattaaattgttttggtgattgttttggtggttaagatgaaaaaaacacattcaaaagggatttaactattgattatgaatttaatttatctgatttttgacttttaaggctttggcaagagagataatcctttggacgtaatgatttcgacaattggcccgatcgattggatttagacataacctacggttccattgttttgtttgatcaactgtttaa…
contig_00503	1394	multidrug resistance	Ixodes scapularis	XP_002434134	XP_002434134			1.6e-115	GO:0006810,GO:0005623,GO:0008150,GO:0043226,GO:0016887,GO:0022857,GO:0005575,GO:0055085, GO:0043167		G3DSA:1.20.1560.10 (GENE3D),IPR001140 (PFAM),IPR003439 (PFAM),IPR027417 (G3DSA:3.40.50.GENE3D),PTHR24221:SF178 (PANTHER),PTHR24221 (PANTHER),CYTOPLASMIC_DOMAIN (PHOBIUS),TRANSMEMBRANE (PHOBIUS),TRANSMEMBRANE (PHOBIUS),TRANSMEMBRANE (PHOBIUS),TRANSMEMBRANE (PHOBIUS),CYTOPLASMIC_DOMAIN (PHOBIUS),NON_CYTOPLASMIC_DOMAIN (PHOBIUS),TRANSMEMBRANE (PHOBIUS),CYTOPLASMIC_DOMAIN (PHOBIUS),NON_CYTOPLASMIC_DO…	aattatgttaatatctcgaatatcataatcatcaattttaatcgatcctgactcgggattgtaatagcgcataatcaaagatataacggtacttttgccacaaccacttgaaccaactaatgctaatgttttaccagcttcgagctcaattttgaggccattcaagaccgaagatgtttttctggttggataattgaaataaacgtcgtctattgaaattttgcctttgatttttggtctcagaccatcttgtgataaattgtcgatcgctgatcgactttcgattatcttgaacacaaggccagcagaaagttttgcttgagcataatccggtagaattgaggttaattgaccaaccattatggccgacattgtgatggagaaaaatactctgtaaac…
contig_00504	410	cytochrome c oxidase subunit 6b1-like	Chrysemys picta bellii	XP_005312125	XP_005312125			4.8e-15	GO:0005739,GO:0022857,GO:0016491,GO:0006091,GO:0044281,GO:0034641,GO:0006810,GO:0005622, GO:0043234	EC:1.9.3.1	IPR003213 (G3DSA:1.10.10.GENE3D),IPR003213 (PFAM),PTHR11387 (PANTHER), IPR003213 (SUPERFAMILY)	ttgccagtcccatttcttgtgccattggcttggacaaagggtttcataattgtctttgttccattcgcaagcttcccatccaggcttctttttcaaacaccgatggtaatctacgtagttttggtagcaatttagtgattgattaacatttggaaaccttggatcagggggagcaggtcgacctattcttccattgggcttagtaagatccaaacgtttatgcacgtattcaatcttctcctcgtaagtcgccatgattaactaattttgtccaaaaaacgaaaaaaaatgacccaaacaattaaatgaataaatgacaaacagtaaacaaaaacctctacttgaaggtgacttgtttaggctcagctatcaagctaaattcacgaaaaatctctgaaa…
contig_00505	6082	protein cht-2	Acyrthosiphon pisum	XP_008183766	XP_008183766			0	GO:0003674,GO:0043167,GO:0016798,GO:0009056,GO:0005975, GO:0071554	EC:3.2.1.14	IPR003609 (SMART),IPR020821 (SMART),IPR011583 (SMART),IPR001002 (SMART),IPR001604 (SMART),IPR013781 (G3DSA:3.20.20.GENE3D),IPR029070 (G3DSA:3.10.50.GENE3D),IPR001604 (PFAM),IPR020821 (G3DSA:3.40.570.GENE3D),G3DSA:3.50.4.10 (GENE3D),IPR001223 (PFAM),PTHR11177 (PANTHER),PTHR11177:SF129 (PANTHER),IPR001579 (PROSITE_PATTERNS),IPR003609 (PROSITE_PROFILES),IPR001002 (PROSITE_PROFILES),IPR000436 (PROSIT…	ttttttttttttttcgttttgtttattattttaatgctcacttgtctaattgatatcataagttgattcgttcagcaaaagaattagcttaatattttctagttatttaacttttgttcttaaagtttttacaaccattacaatcacaaaaatcttttccagctccgcaccaaccttgcgaactgcaacaataatgagttggcgaatctggatcacattcggcttcgtaaattccgtctactttcggtgcttttggtccacaagcacctccgaggttttctccatcttctaatgtccaccattttttgggtccccatttgtagttgggattctttcggaaatcgacacaacccgagcaggtacaatgttcggatgttgcaccacaataaccgccattgg…
contig_00506	4848	retrovirus-related pol polyprotein from transposon partial	Stegodyphus mimosarum	KFM62623	KFM62623			9.6e-83	GO:0003674,GO:0008233, GO:0008150	EC:3.4.23	Coil (COILS),IPR000477 (PFAM),G3DSA:3.10.10.10 (GENE3D),PF13650 (PFAM),IPR005162 (PFAM),G3DSA:3.30.70.270 (GENE3D),PTHR10178:SF286 (PANTHER),PTHR10178 (PANTHER),IPR001969 (PROSITE_PATTERNS),IPR000477 (PROSITE_PROFILES),IPR021109 (SUPERFAMILY), SSF56672 (SUPERFAMILY)	tctgatccccaaatgaaaggtgcttcctttctagttagttgagtaagaggtcgagcgattttagcaaagtctctaatgaactttcgatagtatgaacagagtgcaacgaaggctcttacatctcggatagttagaggaattggataatcttgtattgttcttatcttttcaggatctggttcttgtccatcttcactgatgacataaccaagataaaggatttttcttttgaagaaggtgcatttttctggcttgagggttaaaccagcggttcgcaatctgttaaaaactaatctcaatctaaaaagatgttcatctattgttcgactgaatatgattatgtcgtcgatgtaaacaagacatgagttatatttaagaccagcaaggcagacgtccatc…
contig_00507	3289	hydroxymethylglutaryl- mitochondrial-like	Stegastes partitus	XP_008282420	XP_008282420			7.1e-128	GO:0016829,GO:0006520,GO:0009056, GO:0044281	EC:4.1.3.4	IPR013785 (G3DSA:3.20.20.GENE3D),IPR000891 (PFAM),IPR027167 (PTHR10277:PANTHER),PTHR10277 (PANTHER),IPR000891 (PROSITE_PROFILES), SSF51569 (SUPERFAMILY)	gttcaatggatcaactgactcttccactatctccatagatctgcaaatacaatgtagtttggttaatgtttacatcaacctaactaattggtttgatctcttgactgtcattacgatcatctaaaactcttcctgttaatattattgacttactttgttcttgattggcttcacttatgtcaatcgagtccatgatgtttacttaatcacttttaacccaaatctcttatatgaattatcactagttaattaattagttaattaatatttctaaatcttcaaccgattaattcggaaaagaaaacgacatctggtgccatctgctgttcttttttcgaactgtagtgtcaactttattcttttttcaaatgtgtgaatattagtaaaatgttgatgttt…
contig_00508	1718	cuticle	Ixodes scapularis	XP_002408820	XP_002408820			9.1e-25	GO:0005198		IPR000618 (PFAM),PTHR10380 (PANTHER),PTHR10380:SF120 (PANTHER),SIGNAL_PEPTIDE (PHOBIUS),SIGNAL_PEPTIDE_C_REGION (PHOBIUS),SIGNAL_PEPTIDE_N_REGION (PHOBIUS),SIGNAL_PEPTIDE_H_REGION (PHOBIUS),NON_CYTOPLASMIC_DOMAIN (PHOBIUS),IPR000618 (PROSITE_PROFILES), SignalP-noTM (SIGNALP_EUK)	tttaagtttttagtgaaaaaaaaatgaatcaaatagttgaactttttttttcatcgaaaatgaaatgaaattttgaattaaatgaaacaattaaatgtccactcatttgattaaccaaaagcaacaatgataacaattaacaaaaaaatgatcatctacaatttagatttacctattcgccactttaatagtaaatgattaacttggtgaccttttaattgtctcaaactacctgttgatggaaaaatgatattagatgattaagattaatcaaaggaaaacacaatcaacttaatcacttacaataagctcaataaatcaagttaattgctatcaaattgttgaccagtaataggaatcaaatnnnnnnnnnnnnnnnnnnnaattaacccttgtaaa…
contig_00509	4301	atpase family aaa domain-containing protein 1	Stegodyphus mimosarum	KFM58058	KFM58058			1.6e-118	GO:0016887,GO:0005886,GO:0005575,GO:0005622, GO:0043167	EC:3.6.1.3	Coil (COILS),IPR003593 (SMART),IPR003959 (PFAM),IPR027417 (G3DSA:3.40.50.GENE3D),G3DSA:1.10.8.60 (GENE3D),PTHR23074:SF20 (PANTHER),PTHR23074 (PANTHER),IPR003960 (PROSITE_PATTERNS),NON_CYTOPLASMIC_DOMAIN (PHOBIUS),TRANSMEMBRANE (PHOBIUS),CYTOPLASMIC_DOMAIN (PHOBIUS),IPR027417 (SUPERFAMILY), TMhelix (TMHMM)	aaaaaaatttttgggtaaaaggggggggagggcctatttttttttttttttttttttttttttttaaatttttttttaaaaaaaaaaaaatgggggcaaaggggagaaattttttttttttgaaatctatttttttttaagttgtttcgctttattattatctagtgtttcgttttgcttgatttggttttatctcattctttggtttttggctcttttttgttggttttgttgttgttttcttttatttttttcttctttcttctttctccccttaccatggatcctaattctaattctttgaaacctcaagtcgttaatctattggttcgagccgctcttggtgctgcaattacttattatggtgttaaaatggttgtcaatttaatggacccaaca…
contig_00510	1312	short branched chain specific acyl- mitochondrial	Poecilia formosa	XP_007570362	XP_007570362			3.3e-129	GO:0043167,GO:0016491, GO:0008150	EC:1.3.99.3	IPR006091 (PFAM),IPR013786 (G3DSA:1.10.540.GENE3D),IPR006091 (G3DSA:2.40.110.GENE3D),IPR013786 (PFAM),PTHR10909 (PANTHER),PTHR10909:SF212 (PANTHER),IPR006089 (PROSITE_PATTERNS), IPR009100 (SUPERFAMILY)	aggaattgagacaatgaaaatcaacctcgaaatataatcaagtttatttctcgttgtattgataaaaattgatgattatatcgatatgaccaattgttatttttttcatctcattttccagaatgctcaaaattcaaatgaacagtttagtgtgaatgatgatgttgatgataggataaaaatttctattatttgtatatcgtttccaataatttagcgattgtgtttagttgaatatttgatgttccctcgtagatacaaccaattttacagtctcggtaatatttttcaacgggatagtcacgagtaaaaccaacacctcccatccattcaacgcatttacttgtggttaatgttgcaacttcagaggaatagtatttagccatggctccttcttta…
contig_00511	1433	short branched chain specific acyl- mitochondrial	Lottia gigantea	ESO86555	ESO86555			1.5e-115	GO:0008150, GO:0016491	EC:1.3.99.3	Coil (COILS),G3DSA:1.20.140.10 (GENE3D),IPR009075 (PFAM),PTHR10909:SF212 (PANTHER),PTHR10909 (PANTHER),IPR006089 (PROSITE_PATTERNS), IPR009075 (SUPERFAMILY)	ttcatttagattaattaacgtttatcctgtaatcagtgatttaatcattgattacagtttttttgttcgatcattaattgtacataagattatctccaataggagatctcagtttgttgctaagaattttcttatgatcaattagagattttcagctccgattagttagacttagtaatcaacctttgatgaacaattatcgttgattcccaaagataggtaagtttattatcattagattaatgatagagtaaagaaaataattagatcaagatgatcaatataatgcatttgattggcatagttaaatttacaatagaaaaacaaataataatttggtcccagataacagataattaaatgatttggttattgattagaacagaatttacttgtaaa…
contig_00512	2301	molybdenum cofactor biosynthesis protein 1-like isoform x4	Poecilia formosa	XP_007575224	XP_007575224			1.3e-122	GO:0003674,GO:0043167,GO:0009058, GO:0051186		IPR002820 (PFAM),IPR023045 (TIGRFAM),IPR002820 (G3DSA:3.30.70.GENE3D),PTHR22960 (PANTHER),IPR023046 (HAMAP), IPR002820 (SUPERFAMILY)	atcatcatattcttttttatcatcctcctctctctctctctctctctctctctctctctctctctctctctctctctctctctctccaggtgaattattatttgggctatcaagttatatcttaaacacaattagatcaaattaacttattgatgtttgttattccgcttgtattttgttgattgttggagttgttgttgtttttggtgttttttttttcttctatttgataatctgatttacctccggttttcttgattaatttgatttctttaattaccattgatttgttggctgatttacacatgtcgtaaattgttagagccgcaattgatactccggttaaggcttccatctcaactccggttcggctaattgttgaaacgatacaatcaattt…
contig_00513	1126	---NA---									SIGNAL_PEPTIDE (PHOBIUS),SIGNAL_PEPTIDE_H_REGION (PHOBIUS),SIGNAL_PEPTIDE_C_REGION (PHOBIUS),SIGNAL_PEPTIDE_N_REGION (PHOBIUS),NON_CYTOPLASMIC_DOMAIN (PHOBIUS), TMhelix (TMHMM)	gcgagggtatctcgctctctctctctctctctctctctctctctctctctctctctctctctctctctctctctctttctatcatcatttttcatcttcctctgtcaaatcagacaaaacaagtaacatcttattcctattgtcaatctaatcacgatgataataataggtcatgttgatatcagaacttttttttgttctgtttactattctgataaatagcaagaaacagggaaaaaaagttctgttttcctttcagttcttagacaatattatcatcaccatgatgatgataataataacaaaaaattatctttttcgagaataaagaaaatgatctatcatctctctctctctctctctcagtatctttcactgaacttatcatgcaaaaaagtg…
contig_00514	1139	receptor expression-enhancing protein 5-like	Procambarus clarkii	AEB54634	AEB54634			7.4e-51			IPR004345 (PFAM),IPR004345 (PANTHER),CYTOPLASMIC_DOMAIN (PHOBIUS),TRANSMEMBRANE (PHOBIUS),CYTOPLASMIC_DOMAIN (PHOBIUS),NON_CYTOPLASMIC_DOMAIN (PHOBIUS),NON_CYTOPLASMIC_DOMAIN (PHOBIUS),TRANSMEMBRANE (PHOBIUS),TRANSMEMBRANE (PHOBIUS),TMhelix (TMHMM),TMhelix (TMHMM), TMhelix (TMHMM)	ttttttttaaatagatgaatagataaatattattctaaggtaagtttagaatgtttgaagtttatataactaatgttgtccttaagcatcttgtttttatcaattggaatgaagaagatgatttgtttcttgtttgcagtcttttcatttggctgatgattgaataatttaatttaaatgattatttgtgtttaaggaaaataatcattacacttaaccggtttgtggactttgaagtcatgatactgtgagaagaccttgaattattatgatgatgatttgcaaaggtagggtggacacatagatggactatggtttattgtatggcaaatatatcataatacaggcaaacgggggtaaaaagatttaatttgttgtttttttttgttctttatcggt…
contig_00515	2978	aldehyde dimeric nadp-preferring isoform x5	Ceratitis capitata	XP_004522590	XP_004522590			3.7e-175	GO:0005811,GO:0008150,GO:0016491,GO:0009058,GO:0005975,GO:0006091,GO:0009056,GO:0006520, GO:0034641	EC:1.2.1.5	IPR012394 (PIRSF),IPR015590 (PFAM),IPR016162 (G3DSA:3.40.605.GENE3D),IPR016163 (G3DSA:3.40.309.GENE3D),PTHR11699:SF15 (PANTHER),PTHR11699 (PANTHER),IPR016160 (PROSITE_PATTERNS),IPR029510 (PROSITE_PATTERNS), IPR016161 (SUPERFAMILY)	gcaatttaagaaccagtttttgttaacgaaaaccttgaaacaattaacaagaagattaaacagaatcgcctgtccaatgttgttattaaatagtcaacaaaatcatcaaggacaatataaagtaacttgattaccaaataactggattaactatataagttaatcaatgaactaataaaaaatttaagaagctaattgtctgataatatcgttaagattcaatagaaaagttcaatatcagataagaagatcttaattgtgattaatttcttcacaatttgttttgaaggttatccaatagatcaagtccagttgataattaacttgttgctcgatgaacaatcaattgaaggaaaaaaacattaacattgtgtattatataagagtacttatgattat…
contig_00516	10651	sister chromatid cohesion protein pds5 homolog b isoform x3	Daphnia pulex	EFX74316	EFX74316			0	GO:0008283,GO:0005634, GO:0003674		Coil (COILS),IPR011989 (G3DSA:1.25.10.GENE3D),PTHR12663 (PANTHER),NON_CYTOPLASMIC_DOMAIN (PHOBIUS),TRANSMEMBRANE (PHOBIUS),NON_CYTOPLASMIC_DOMAIN (PHOBIUS),TRANSMEMBRANE (PHOBIUS),CYTOPLASMIC_DOMAIN (PHOBIUS), IPR016024 (SUPERFAMILY)	attaatttactaaattgttactcttgttaattaaattgtgtataaatcatcatttcctatgttcatatacatgattattgtgatctaattgttgaacgttaaaattgattaacgaatttaattattacgattgattattcaattttgttttatactctttgggatcaaattgttttgaaacaattaactgattgttataatgagcatggccaaatgtaaaaacacaattctttctcgtagtttaaatgataatcatcatcaaacgaaaaggtcaccggcgattgatcatcacgggcaccatgggcattcccactcgcaccatacaagcggtgggactactcaccatggtcaccatgggtcgtcttcatcatcatctcatggtcatcatcatggtcacgc…
contig_00517	2246	ragulator complex protein lamtor2 isoform x1	Branchiostoma floridae	XP_002599304	XP_002599304			4.4e-43	GO:0005764,GO:0040007,GO:0005198,GO:0005768,GO:0043234,GO:0003674,GO:0007165,GO:0006464,GO:0008150,GO:0044281, GO:0034655		IPR019189 (PFAM), PTHR21338 (PANTHER)	tttcttcttcaacaattaacttgattgttattgattttctaatgaaaacaagcgagtgtttatgtgaatttgtgcctttctatttattctgttgtgtatcaattggagattttcaatttattgtataagttgcaattaaggtttcggtggtgggaaagataatacgtttagtagggaaatcgagcattttgatctggaaattattacaacggagaattgggaaaaaattgaaagaatataaatgggaacaattgattagaaaatttatgtataaagtagatagactggaaaatgatttttttttataaagtaatcatcctaatgggttcatccagatgatcggacaaagcggttactttggcttttaaggtacctaagggaacgaagcttttagcgtgc…
contig_00518	3957	group xv phospholipase a2-like	Stegodyphus mimosarum	KFM70785	KFM70785			2.8e-138	GO:0016746,GO:0006629, GO:0009058	EC:2.3.1	IPR029058 (G3DSA:3.40.50.GENE3D),IPR003386 (PFAM),PTHR11440:SF47 (PANTHER),PTHR11440 (PANTHER),SIGNAL_PEPTIDE_N_REGION (PHOBIUS),SIGNAL_PEPTIDE (PHOBIUS),NON_CYTOPLASMIC_DOMAIN (PHOBIUS),SIGNAL_PEPTIDE_C_REGION (PHOBIUS),SIGNAL_PEPTIDE_H_REGION (PHOBIUS),SignalP-TM (SIGNALP_GRAM_POSITIVE),SignalP-noTM (SIGNALP_EUK), IPR029058 (SUPERFAMILY)	tctctctctctctctgtctctgtttactattttttctttggttcttgattcgattttcgaaattctgattgatgtgatctctttcaacgttttgtgttggtatttttattttatttggttccctttggaacgtatnnnnnnnnnnnnnnnnnnnnnnnnnnnnngtatgaggccaatgtttactcaatgtgtttcaagtggtatgtgtcctcctcaatgtccaccttcagttatgccaccggggccaaatcaagggcctcctccgggtccaggaccaggacctggacctggacctggacctggacctggaccaggaccgggacctggttctgattcattttatccaccaccgttttctccttacgctagacgagtcaatccgtacaatactactgattt…
contig_00519	3102	exostosin-like 3	Panonychus citri	AFL91511	AFL91511			2.1e-155	GO:0007165,GO:0006950,GO:0006464,GO:0034641,GO:0005575,GO:0016757,GO:0043167,GO:0005783,GO:0006790,GO:0044281,GO:0009058, GO:0040007	EC:2.4.1.224, EC:2.4.1.223	Coil (COILS),G3DSA:3.10.20.90 (GENE3D),PTHR14942 (PANTHER),PTHR14942:SF0 (PANTHER), IPR029071 (SUPERFAMILY)	catttgtcctttgtgatggaataaaaaacatctggtgaaaagaattttttcactttcaatcattttcttttctaatcaacttttaattttcttttcgttgttacaattaattaattgaggttcattttcatgtctgtaccctttggcagtagtcgatcagtgcctaaagctcctgacaagggtagttttcctctcgatcacgatggtgtttgtcgaaaaccattagtcgcttaccttagatgtcttcgtgttaatgacgctgttacaattaaatgtcgagaagaaattaagtcttatttaaagtgtagaatggataatggcttaatggctgctgaagaatggaaaaaattgggcttctctgatgagattgatctggttaacaaagatggaaactcaaga…
contig_00520	13102	low-density lipoprotein	Stegodyphus mimosarum	KFM62209	KFM62209			1.8e-08	GO:0003674, GO:0043167		IPR015880 (SMART),IPR002172 (G3DSA:4.10.400.GENE3D),IPR007087 (PROSITE_PATTERNS),IPR007087 (PROSITE_PATTERNS),IPR007087 (PROSITE_PROFILES),IPR007087 (PROSITE_PROFILES),IPR002172 (PROSITE_PROFILES), IPR007087 (PROSITE_PROFILES)	gtttgttaacaatttaattacgagatttaattgttatatcataagtacaccaatacaacaattaaatgatttaattacaggtgagctgattgttgtagttttaaggttgattgttgacaaatttaagcaaaaatattaattgggatgtttaaggtaagaagaaaaaaaaaactcattctcttttcaaatataataagttcctacttgatcaaggtacaaaaataaaatttgattgttattagcatttaaatagttatcaataatcaacaattgattgttgacaacatatccaatataatataatatatatcatgtattaggtcaatttaaattgttgttattatattaatgcaatcggtttggatcaacgatgatgatggatgaagttggaagaagttt…
contig_00521	2623	alkaline tissue-nonspecific isozyme	Oryzias latipes	XP_004069357	XP_004069357			2.2e-132	GO:0008150, GO:0016791		IPR001952 (PRINTS),IPR001952 (SMART),IPR010562 (PFAM),IPR017849 (G3DSA:3.40.720.GENE3D),IPR001952 (PFAM),PTHR11596 (PANTHER),SIGNAL_PEPTIDE (PHOBIUS),SIGNAL_PEPTIDE_N_REGION (PHOBIUS),SIGNAL_PEPTIDE_H_REGION (PHOBIUS),SIGNAL_PEPTIDE_C_REGION (PHOBIUS),NON_CYTOPLASMIC_DOMAIN (PHOBIUS),SignalP-noTM (SIGNALP_EUK), IPR017850 (SUPERFAMILY)	ctgaagatgaagttaatttttgttttttacatcgttcggttgaagcataatcaccaatacatgatgaatacgcgattacatgagcgatataagattgatcatgaagccccttgaatagatgtgacattggtccggtactgtaaagagcgacatcttcaccaccatgaacggccgatgacatatttatactggaatagaatcgatgtcgtttattttcccgttcgagctcttgaacctcatcgactctcggttcgacatgacctggaccggttgcatactgaagggtggcaaaggttttatcggaagtttcctctttgtgatcggaaacaccgaaaatatcattacctcgaagaggataaccgttaattgtgaatccatgtgaatgatcagctgtaacaa…
contig_00522	632	---NA---									no IPS match	atcaaatcaatacttttaatcattgacaatttttttgttaaataaattgttttggaatcatattaatccgattaattcattaaattgttttctaaattttcctcaaatcgaagtgtccaattagcggtaaatataaattcattgaatttggaaattgtcctgacgaactttcttttttttttnnaaaaaaaaaaaaaaaaatccaaatttttttttttttttttttttattccattcaaacgaacacaattactatcaatctaattaatcgaaatttaaaaagctaaattgcagttgaacgaaaaggtcgaaaagacgacatctcaagaatttggaacaacttatagttcaatttacgatcaagtgacatcaagtttcgttggaaattaacgaatgggt…
contig_00523	1562	sphingosine kinase 2-like	Acyrthosiphon pisum	XP_001946576	XP_001946576			2.8e-81	GO:0007165,GO:0016301,GO:0009056,GO:0006629,GO:0044281,GO:0034641, GO:0051186	EC:2.7.1.107, EC:2.7.1.23	IPR001206 (SMART),IPR001206 (PFAM),PTHR12358 (PANTHER),PTHR12358:SF31 (PANTHER),IPR001206 (PROSITE_PROFILES), IPR016064 (SUPERFAMILY)	tttctctctctctctctctttcgctttctcactcaaacgatgatgattattattattaaataagacttgtatggatctcaaggtatctggttcatatcatcacgtttgaaaattttccccattgatggaagcacttgaacttgacaaggttcagcatcgaaagattcaccatcgattgaaatgattccattgggtgttaaaggttctaatcgataagcacgaacgggtatccatttaaggtaaggtaggtcaatgtgacgagcggtttcaagagatgaaaggaaacgaagaagatttttaattgatactttactggttaaatatgctaaccagataacaccatcggctaattcagattctggtgcaaaatgaacagtaggtgaaaggtgagattgacta…
contig_00524	2922	small glutamine-rich tetratricopeptide repeat-containing protein alpha	Ixodes scapularis	AAY66970	AAY66970			1.7e-67	GO:0003674		Coil (COILS),IPR019734 (SMART),IPR011990 (G3DSA:1.25.40.GENE3D),IPR001440 (PFAM),PF13414 (PFAM),PTHR22904:SF290 (PANTHER),PTHR22904 (PANTHER),IPR019734 (PROSITE_PROFILES),IPR013026 (PROSITE_PROFILES),IPR019734 (PROSITE_PROFILES),IPR019734 (PROSITE_PROFILES), SSF48452 (SUPERFAMILY)	ctttagttcaactgattggataccgatgatcctcttgataagattgaggttttttcttaatgtttgacagatttaaatgttcattgtttcaattaactacaattaattaattgttttttttttcgtgttgacagtaattaagttaacatcgatctgatccattctctcgcctaatccatatctttttgtctctctggtgttatactcaagttactcattttcaaagtgttttctctttatttttttttttgctattttttggtttaaaatttgataaattgcaagcatgtccgaaatgcgagaatatatcgtaatcaagttgaaagaaatgggtttcgatgaatccaaaatcgagcgagcttgtaattcaacaacatgtgaatctctggatcaagtcat…
contig_00525	3651	exportin-7 isoform x1	Tribolium castaneum	XP_008200634	XP_008200634			0	GO:0003674,GO:0019899,GO:0006810, GO:0005634		IPR001494 (SMART),IPR001494 (PFAM),PTHR12596 (PANTHER),PTHR12596:SF7 (PANTHER),IPR001494 (PROSITE_PROFILES), IPR016024 (SUPERFAMILY)	tttttttttttatatatttttttttttacatttcaataacttttcttcttatttatgaaggtaaacgatcttgattaaataaatttaaaaaaatatccatcgatggtacaatagagacagagataaacagagagaaggaaaaaagaagaaaagaagaannaagaagaagaagaagaaaagagagaaaaggttaaagcaaaagaagaagtaagaaaatgtgagttcgtggtggtcaagggaaaatcgccaataatatttaatccattgaattgtttccattgacactttacaagatccgttttcttttaaattttgtgtctccgattttaatagcaaaaataagaactttgaaaatggttcacgaacagctcatcattgcggatgtttcagggaaattta…
contig_00526	3133	nardilysin isoform x1	Ixodes scapularis	XP_002411740	XP_002411740			3.5e-168	GO:0003674, GO:0043167		IPR011237 (G3DSA:3.30.830.GENE3D),IPR007863 (PFAM),IPR011765 (PFAM),IPR011237 (G3DSA:3.30.830.GENE3D),IPR011237 (G3DSA:3.30.830.GENE3D),IPR011237 (G3DSA:3.30.830.GENE3D),PTHR11851 (PANTHER),PTHR11851:SF108 (PANTHER),IPR011249 (SUPERFAMILY),IPR011249 (SUPERFAMILY),IPR011249 (SUPERFAMILY), IPR011249 (SUPERFAMILY)	ctgttctaaagcggtgatatctttcgatcgtttatcgaatcgatattcttgttctaaaatttcatgccaaaataatttagtctcttcatttaatgtgataaatggagtacttttcactttgattaatcctttcaccgattcgtcaaactcttcttctttcatttccatcaatatgccagcaaatttcactagaaaagcttcaattcttgaatcaatgaatgaacaatcaaatttatctgcatcactcattacagttattgagaaaccaaggactccggaggtttgatggtgactattgtagacttgatatcctagaccttcttgagatcttaaggtatcgaaaagactttcatgcatcgaggaggctaaaagctcatttaaaacgctactacgaacatc…
[truncated: 27,251 more rows]
