# Supplementary material for: Transcriptome profiling of a spirodiclofen susceptible and resistant strain of the European red mite Panonychus ulmi using strand-specific RNA-seq
Source: BMC Genomics. 2015 Nov 18;16:974. doi: 10.1186/s12864-015-2157-1 (PMC4652392; doi:10.1186/s12864-015-2157-1)
Supplement: Additional file 7: Table S3. — Annotation details and accession numbers of Cytochrome P450s. (XLSX 154 kb) [file 12864_2015_2157_MOESM7_ESM.xlsx]

## Sheet: Panonychus ulmi
Additional file 7 - Panonychus ulmi CYPs
Sequences included in the phylogenetic analysis
Contig ID	Contig length (nt)	ORF nt sequence	ORF AA sequence	ORF length (AA)	Combined with ORF of:	blastp with T. urticae	CYP family	CYP clan	P450 in the phylogenetic tree
contig_3097	2621	TTCGTTATTCTCTATGTGTTTTTAACTGTTCAAATTTCTGTTCTGTGCCTGATTCTTGCATCTGATTTAATTTCAATGTTTTACTCTAATGATGACCCTTCAAGTTATCCCAAAAGTATCCTCATTATTTTCACTTTGATTGTCATTTATTTGGCTCGATATTTAATCAATTTGATCATCAAGATTTGTTCATTACCCCCTGGACCTTGGGGATTACCTGTGCTTGGATATTTACCATTTATCCGTAATCATATTTACCTGGAATTTGATTCATTGGCTAAAAAACATGGATCAGTTTACTGTCTTAAATTGGGTATTCATCATGTGGTCGTGGTTAGTGATTGGGATCATATGAAAGAAGCTTTTACCAATGAAGATTTACTTGCTCGACCTCATGAG…	FVILYVFLTVQISVLCLILASDLISMFYSNDDPSSYPKSILIIFTLIVIYLARYLINLIIKICSLPPGPWGLPVLGYLPFIRNHIYLEFDSLAKKHGSVYCLKLGIHHVVVVSDWDHMKEAFTNEDLLARPHETFFPGLLNERSLVEMSGDSWRDHRQTAMSILRNVGLGKSSMEEKISDEIDQFLTTLDSDSVDFEAKILPSVSNNISILLFGHKFDYKDPVKLQLDRDFNDVVKHFQFAGITAFLPWLSNVLIAFGKFNADVVAKAIRSSHNYFKTEIDKHEQKFDENEVIDYLDGYLLERKKRQRKGQNVNDVFSIEVLLRNTADFFGAGSETVISTLTWAMVYLIKYPELQDKIREEILNNIGSERKPMFTDRNQMPFTVAFLNETHRHASVIAA…	527			CYP392A6	2	PuP450_1
contig_1795_1	3432	GTTATTTGTGACTGGGAACATCTTAAAGTCGCTTTCGCAGACGAAGCCTTGTTAGCTCGACCTTATGAGAACTTTTTTCCGGGACTAATCGATGAGAGGTCGTTTATCGAAATGTCTGGTGATCCTTGGCGTGAACATCGACGACTTTCAATAAAAATTCTTCGTGATGTTGGTTTTGGTAAAAGTACAATGGAAACTTTAATCACCAGAGAAATCGATCAATTCTTACCAACGATTGAAGGAGAGAAAATCGATTTCACAGAAAAGATAACACCAAGTGTCTCGAATATAATTTCTTGCTTTTTGTTTGGTCACAACTTTCAGTATTCTGACCCATATAAGATTGAATTAGATAGACAAATGGAAGAGGTTAATCAAGTCTTCCAATTTACTGGAATT…	VICDWEHLKVAFADEALLARPYENFFPGLIDERSFIEMSGDPWREHRRLSIKILRDVGFGKSTMETLITREIDQFLPTIEGEKIDFTEKITPSVSNIISCFLFGHNFQYSDPYKIELDRQMEEVNQVFQFTGIQAFLPWLTRILSYFKVAGLDKVKRTIETTDNLVQEKIDEHVKKYSPSTEIVDYIDGYLQEKEKLKTKGDDVFNPQILKRNVTEFFAAGSETVATTLSWAMNYLVNFPEYQDKIRFEISEVIGYDRKPNYTDRNQMPFTMAFLYEIQRIGSVIATNLLRRASRDTKICQYTIPKDTLVIFNFWSIHREEKLWPDPERFDPNRFLTDNGTKTFKPPYLVPFSSGKRNCLGEGLANVELFLYTVSILQRYRIKSEKIDHNLCSQSVFGV…	417			CYP392A7	2	PuP450_2
contig_1795_2	3432	GTTATGTCTCTGCTTGATTATTTTGATGTATCGAGTTTACCTTTGCTTGCTGTCGCTTTGGGACTCGCACTTATGTTGATAATTAACAGCATTGTTTCATCGATCAATCGACGGCGAAAATTACCTCCTGGACCATGGGGACTTCCAATTGTCGGATATCTACCATTTATCAATGATGATTCTTACCTTTTCTTTGATAGATTGGCCAAAAAGTATGGACCAGTTTTTAGTCTAAGCTTAGGTCAACATGATGTTGTCGTTATTTGTGACTGGGAACATCTTAAACTGGCCTTTGCTGATGAATCACTGTTGGCTCGACCTCTTTCAACCTTCAAGCCTGGTGATGTACCTTCATTCATGGAGATGTCTGGTGACCCTTGGCGTGAACATCGTCGTCTT…	VMSLLDYFDVSSLPLLAVALGLALMLIINSIVSSINRRRKLPPGPWGLPIVGYLPFINDDSYLFFDRLAKKYGPVFSLSLGQHDVVVICDWEHLKLAFADESLLARPLSTFKPGDVPSFMEMSGDPWREHRRLSLQILRDVGFGKSAMENLITKEINQFLPTLEGRDVDFIKKVQPSVANIISSFLFGKSSDYSDPLKIQLDTNVERVAQALRFASLQAFLPWMIKILAFFGFTNFEKFKKGIAAIESVIQKHVDDHVAKDKDSHEIIDYIDGYLQEYERRKVKGEDDNMFNLNILRRNATVFFGAGSETITSTLSWAMMFLAARPEYQEKIRGEISEVIGYERDPNYTDRNQMPFTMAFLYEVQRTGSVIATNLLRRALNDTKIGNFFIPKDATVVFN…	456			CYP392A7	2	PuP450_3
contig_5020	1624	ATTGGGTCAAGAAAATATTGTGGTCATTTGCGATTGGCCTCACATGNNNNNNNNNNNNNNNNNNNNNNNNNNNNNNNNNNNNNTGAGGCTTTATTAGCTCGACCTGATACCGTCTTTTTCCCTGGTATAATCGAAGTGCCTTCGCTTTCTGAAATGTCGGGTGACATTTGGCGTGAACATCGTCGGCTTTCCCTTCACATACTTCGCGAGGTTGGCTTGGGTAAAAGTTTCCTCGAAAATGCGATCAAGAAGGAGATACAATGTTTCCTTAATGCTCTTGATGCCGACGGTAAACCAGTCAATTTTTTAAAGAAATTGGCCCCATCAGTGTCAAACAACATATCGCTCCTACTGTTTGGTCACAAATTCAATTACGATGACAGTGTTAAAATGAATCTC…	IGSRKYCGHLRLASHXXXXXXXXXXXXXEALLARPDTVFFPGIIEVPSLSEMSGDIWREHRRLSLHILREVGLGKSFLENAIKKEIQCFLNALDADGKPVNFLKKLAPSVSNNISLLLFGHKFNYDDSVKMNLDNSIDIIGRQFSFADIFVFLPWLARLLVTFGAFKMDLIKKSLLYIDSYVQSEIDSHEKKKSEEMNDYIDGYLREKQKREKNNENEPNSDQGSNNFSYDILRRNCFTFFVAGLETLHSTMTWAVYYLLKTPEFQDRIQSEIEEVIGHERNPDYSDHSRMPFTLAFLYEVHRHSSIVPVNVFRRASSDITIGTHKIPKGTSILFNFWSVHYDPSLWTEPEKFDPSRFLVENGTKAVKPPYLVPFSGGKRVCPGEGLANVEAFLYLVSI…	440			CYP392A11	2	PuP450_4
contig_3096	2136	GTGATAACCATGTTTCCATTGGAGATCAACTTTTTTCAATCGAAAGGTTTTTCCTTTGTTTTCATTTTGATCGTTATTTATTTGGTTCGTTGTTTGATCAATTTGATCGTTCGGATTCGCTCATTGCCCCCTGGCCCTTGTGGGTTACCTATTGTTGGTTATTTGCCTTTCCTTAGGCGACATCTTTACCTGGAATTTGATTCATTGGCTAAGAAATATGGACCCGTTTATAGTCTGAAGTTGGGTAAACATAATGTTGTTGTGATCACTGATTGGGATCATTTGAAAGAAGCTTTTTCCAATGAAAGTTTGACCGCCCGACCTCATGAGAGGCTATTTGCCGATGAAAAGGAACAACCATCGTTCATTGAGATGTCTGGTGATTCTTGGCGAGATCAT…	VITMFPLEINFFQSKGFSFVFILIVIYLVRCLINLIVRIRSLPPGPCGLPIVGYLPFLRRHLYLEFDSLAKKYGPVYSLKLGKHNVVVITDWDHLKEAFSNESLTARPHERLFADEKEQPSFIEMSGDSWRDHRQTAMSILRNVGLGKSSMEEKISDEIDQFLTTIDSVGKVDFEMKIMPSVSNNISILLFGHKFDHDDPKKIKLDQMFNDFAGTITFAGMTVFLPWMRKIFIALGKINNVFVNEFTEFSKNLFQSEINQHQDNFNENDIKDYIDGYLLERKNREKKGQNADDLFSIDILLRNAGDFFGAGSETVVSTLLWAMVYLIKYPELQDKIREEILNNIGSERKPMFTDRNQMPFTVAFLNETHRHSSVLPVNLLRRAAKDTKIGQFNIPKDCI…	426			CYP392A8	2	PuP450_5
contig_4001	3318	GAGATTGAAATTCACAAGTCGAGAGGTCGAATATCACAAAATTTCGAGGATTATATTGGTGGTTACCTTGTAGAACAACAAAAAAACGAGAAATCGAAATCGACTGATGGTATTCAATTCAATTTGGAAACATTGAGACAAAATTTAGTTACTTTCTATTCAGCCGGAACAGAGACCATATCGTCCACCTTGTTATGGGCCATTTTATACCTACTCAAGTATCCTGAATATTTTGATAAAATTCGTGAAGAGATTGTTAAAGTTATCGGTTACGAAAGAGCACCAGATTATTCAGATAGAATCCATATGCCATGGACAATGTCCTTCATCTATGAAGTCCACAGGATCGCGGCTCTTATTCCGGTAAATCTGTTTCGTCGAGCCGCTCAAGATACAAAC…	EIEIHKSRGRISQNFEDYIGGYLVEQQKNEKSKSTDGIQFNLETLRQNLVTFYSAGTETISSTLLWAILYLLKYPEYFDKIREEIVKVIGYERAPDYSDRIHMPWTMSFIYEVHRIAALIPVNLFRRAAQDTNIGNYHVPKDSLVMFNFYALHRDPLLWVNPDQFDPKRFLAEHETKAVKPPFLVPFSGGRRNCPGESLANVELFLYLVSIVQKYRIQVAPGSTISLETEYTTLRRPKNMPKLLFEKLDHEKD	253			CYP392B1	2	PuP450_6
contig_7077_1	2670	ACAAGATTGTTGAAAATGTTTCCAATTGAAAATCATCAATTGATAGTTGGTTTGTTTTCCATTTTTTTGGTGAATTACTTGATTAAATGTCTAATTAGATTGTGGCGATTTCCTCCTGGACCTTTGGGTCTTCCTGTTGTTGGTTACCTTCCTTTCATTAAGAAAGATACACACGAACAATTTACCGAATTAGCCCAAAAGTATGGACCAGTTTTCAGTCTTCGAATTGGTAGTTTCAATGTTGTCGTGATTAATGGTTGGAAAGCAATTAAGGAAGGATTTGCTGATGATAATCTATTAGCTCGTCCAAATGAAGATTATTTCACTATCGTTGGTGATCAATCAGTTGCTGAAATGTCCGGTGATAAATGGAGAGAACAACGAAAAGTGACCTTGACT…	TRLLKMFPIENHQLIVGLFSIFLVNYLIKCLIRLWRFPPGPLGLPVVGYLPFIKKDTHEQFTELAQKYGPVFSLRIGSFNVVVINGWKAIKEGFADDNLLARPNEDYFTIVGDQSVAEMSGDKWREQRKVTLTTLRNVRLGKTKMEETIREEINCFIEKIKKETEKPLHADELLSISVPNNISTLLFGHKFDYDDPRKIELESNFRKLQTSGSFINGIVYMPWLAKLILRYKFLLFQNILDALAAVEKCISDEIDQHEQNGEEIDDYVDGF	271			CYP392E1	2	PuP450_7
contig_7077_2	2670	CAGGAGATGAAGAAACGTTCAGGTGATAACGAAAAGACCTTTAAAATAGAGACGTTGAAACGAAACGCATTGACCTTTTACTCTGCTGGTTCAGATACGATTCGTTTAACCCTTGAATGGATGATGCAAATTCTTGTTGCTTATCCAGAGTTTCAAGACAAAATTCGTGAGGAAATTTACCAAATTATGGGCAGGGAAAGGTCACCCGACAATACTGATCATCAACTGATGCCCTACACAATGGCCTTTATTTATGAGGCTCAAAGATATTCGTCAATAGTACCGATCAATTTACCTCGAAGGACAACCAAAGAAACGATTATAGCTGGAAGGACGATTCCTGAAGACACTATAGTTTTGTTCAATTTCTGGTCGGTTCATCGAGATGAAAATCTTTAC…	QEMKKRSGDNEKTFKIETLKRNALTFYSAGSDTIRLTLEWMMQILVAYPEFQDKIREEIYQIMGRERSPDNTDHQLMPYTMAFIYEAQRYSSIVPINLPRRTTKETIIAGRTIPEDTIVLFNFWSVHRDENLYLDPEKFDPKRFLNCPGESFANLQLFLYLVNIVQNFNIKSASEGEISLKGNYIFTRLIKNPVKLIFTEIKTDC	205			CYP392E6	2	PuP450_8
contig_9984	1004	AAGAGAAAGTTTGAAAATGATGGACTATTGTTCAATATCGATACTTTAAGACGAAATGTAAGCGGCTTTTTCGGTGCTGGAACTGAAACTGTAACTACAACTCTCTCATGGGCACTAATGTACCTGATCGTTTACCCAGAGTATCAAGATAAAGTTCTAGAAGAGATTAATGAGGTTATTGGTTCCGATCGAAAACCAGATTATTCTGATCGTAATCGAATGCCAATAACCATGTCGTTCATTTACGAGGTTCATCGTTTTGCCTCCGTTTTGGCCTCTAATCTACTTAGACGAGCAACTTGTGACACTAAGATTGGTAATCATTCAATTCCCAAAGATACAATTGTAATCTTTAACTTCTGGTCAATCCATATGGATCCTAATCTCTGGGATAATCCG…	KRKFENDGLLFNIDTLRRNVSGFFGAGTETVTTTLSWALMYLIVYPEYQDKVLEEINEVIGSDRKPDYSDRNRMPITMSFIYEVHRFASVLASNLLRRATCDTKIGNHSIPKDTIVIFNFWSIHMDPNLWDNPEEFNPSRFLNEDGSKAVKPPYLIPFSGGKRVCPGESLANVEIFLYIVSIVQRFKIKTEPGSRVSLEADFGLSRRPKDIPVLIFEKR	219			CYP392A11	2	PuP450_9
contig_1794	731	CATGGGCGATGTTGTATCTTATCAAGTACCCTGAATACCAGGATANNNNNNNNNNNNNNNNNNNNNNNNNNNNNNNNNNNNNNNNNNNATCGTAATCGAATGCCCTTCACAATGGCCTTTCTTTACGAGGTACAACGATATGGATCAGTTATACCAACGAACCTTTTTAGACGAGCTTCTCGAGACACAACCATTGGAACTCATAAGATACCTAAAGATACATTAGTCTTATTCAATTTCTGGTCAGTTCATTATGATCCCAAATTATGGACTGAACCAAGTAAATTTGATCCTTCACGATTTCTAACCGATAATAGTACTAAAGCCGTTAAACCAGCTTATCTCGTCCCATTTTCTGGAGGTAAAAGGACTTGTCCTGGTGAAGGATTGGCTAAAGTT…	HGRCCILSSTLNTRIXXXXXXXXXXXXXXXRNRMPFTMAFLYEVQRYGSVIPTNLFRRASRDTTIGTHKIPKDTLVLFNFWSVHYDPKLWTEPSKFDPSRFLTDNSTKAVKPAYLVPFSGGKRTCPGEGLAKVEMFLYLVCIVQQFRIKLEPASELNFKAAFGIS	165			CYP392A15	2	PuP450_10
contig_10973	898	TCAGTGATCATCATGTTACCTTTTAATTTGATTCATATTTCTGACCCATTGTGCAATCTAATTGTTGGAGTAATTGGTTTATGGTTAATTAAATATCTCTGGTCAACAATTAAACGTATACGATCATTACCAATGGGACCATGGGGATTACCTGTTGTTGGTTATTTTCCGTTCATTTGGAAACACAATTATCTACAATTTGATCAACTTTCTCTAAGATATGGAAAAGTGTTCAGTGTGAAATTAGGCCATTTAGATGTCGTACTTGTCTGTGATTGGGAACATCTTAAAGAAGCGCTTGCGAATGACTCGTTACTTGGTCGACCTAAGGTTCTACTTATACCAGGGGTAATTGATCATCCTTCGTTCATCGAAATGTCCGATGAACCTTGGCGAGAT…	SVIIMLPFNLIHISDPLCNLIVGVIGLWLIKYLWSTIKRIRSLPMGPWGLPVVGYFPFIWKHNYLQFDQLSLRYGKVFSVKLGHLDVVLVCDWEHLKEALANDSLLGRPKVLLIPGVIDHPSFIEMSDEPWRDHRRLSLHVLRDVGFGKSELETHINSEIDNFCDIIEKEPVRDLVQKLLPSISNNVSYLLFGHYYDRNDPDKVLLDDSIIKISPNVQFAGVAVFLPWIVRFSVIFKRAKFDLISK	246			CYP392A15	2	PuP450_11
contig_8007	2037	CTGTGTCCACGTTTGTCCGCTTTGGTCAGCCAACTGACCATTACAATGGATTTATTAAGTTTCTCTTTTGTTTACTCCATATTTTGCCTTGGAATCATTTTGTTCATCTTGAACAAACTCATCTCTCGACCTGCACCCAAATTTGGTGATTATGCTCCATCGCCATTTCGATTACCAATAATTGGACATCTTCATCTATTGGCTAAATTTCCTGATGATCCTTGGAAAGGCTTTGAGGCAATTCGTCAGCGATTTGGTGATGTTGTCTCTCTCCGATTAGGATCAGTCGATGCAATTATGGTCTCATCATTGGAAACAATTAAAGAAGTTCTTCTTACCAAAGGTAAAATTTTCTCCGATAGGCCAGATTTCTATCGATATCATTTAATTTTCGGAGGT…	LCPRLSALVSQLTITMDLLSFSFVYSIFCLGIILFILNKLISRPAPKFGDYAPSPFRLPIIGHLHLLAKFPDDPWKGFEAIRQRFGDVVSLRLGSVDAIMVSSLETIKEVLLTKGKIFSDRPDFYRYHLIFGGRENALALCDWSELQKLRRVLCAISTAPKFSSNSFDMLDKAVTSEMSKFLNFIESSSDLILTKCRTRQFSSNVFTQYLCASRLEYNDPGLIKQAYNYDYVFYDVSQCGPVDFMPFLRKFGFFRGYIKELDTISKSLRVFVEDVLVKPRITQLKKSSSSEGKFDLNSCDSMISLDLMYKYHIENPEDLSYEHFLLSIGDLVGGSSAISNLLMRILGHLAMDMEVQEEMYQEIAATAHEHDTDIISIKHRPYIPLAEASILEALRLSSS…	536			CYP307A1	2	PuP450_21
contig_14081	1906	TTAATTGTCATAATGTTTTTCTGGTTCATATTCTTATTTTCCAGCTTCATGATTATCTTCCAGCGTTGGAGATTCAATTATTGGAGCAAATTTGATGTTAATGGACCATTTCCTGTTCCGTTCCTAGGGACATCTTACCTTTACCTATGGAAACCAATTCATGTCGTTGAAAGTAAATTAGTCAAACAATTTGGCTCAATTGTTGGACTGTATGAAGGATCTCATCCAGTGTTGATGGTCAGTGATCCAGAAATGATTAAGATAATTGCCCAGAAGGAGTTTCAATCATTTCCACAAAGTTTTACCTTCTCGAACTACAAACATTCAACTGAGAACTTATTTCCTGAACTTATCTGGGGTTCGAGGTGGAAATGTTCAAGAGGTCAGATTACTCAGTGT…	LIVIMFFWFIFLFSSFMIIFQRWRFNYWSKFDVNGPFPVPFLGTSYLYLWKPIHVVESKLVKQFGSIVGLYEGSHPVLMVSDPEMIKIIAQKEFQSFPQSFTFSNYKHSTENLFPELIWGSRWKCSRGQITQCFTVSKLRKFFPNIEKCTEILIESLNEQVKVRDTIEMKTFWSKYYCDTIFQFCLTLDAHSYSSKDHIILEKMIDLSRPFVNSYMMNMFLPEWLIKLFHLSVLDKSSLDYMEKLISHLIVMRSSKSTIDSTDVLNRLLIQNDSSSTETKTDQQLTEIELIASVIDLLFNGFETSSSLLSWCCWRLALNPKCQNRLAHEIDSICTFNYDNISSAPYLDAVINESLRIDPPETRNERVCHSSYHHLETNIVIPKGAKVLMPIYSMHHDPV…	491			CYP385A1	3	PuP450_12
contig_1016	3364	TTGAAGTCATTCAAGTTCAATATTGTTAATAGTAATCTATACATAATAATGTTCACCACAACACAATTAACCCCCAATCAATTGATTCTCTTGTTTATCACAAGTCTCATTACTTTGGTCATTTTTTATGTCAAACGAAAACATTCATTTTGGGAACGTCAAAGTGTCAAAGGTCCAAAGCCAATGTTTATATTTGGAAATATATTCGACAATCTGAGATCAGCAGTGCCCGAAATTCATCGCAATTACTACACTAAATATGGGAAAATTTTCGGTACTTATGATGGATTACAACCTCATTTGAATATTGGTGACTCAGATCTGATCCGAACTATTTGTATTAAAGATTTCAACGTTTTCCCTTCTGGGTTTCACACCATTTACAATGATCGGATTCAA…	LKSFKFNIVNSNLYIIMFTTTQLTPNQLILLFITSLITLVIFYVKRKHSFWERQSVKGPKPMFIFGNIFDNLRSAVPEIHRNYYTKYGKIFGTYDGLQPHLNIGDSDLIRTICIKDFNVFPSGFHTIYNDRIQRKFLTVLFGPEWKRMRSMLSPTFSSGKLKKMFKLIKSCTQDAQIALAKLSKIENGAFEPKMFWGRYNTDVIAKCCFAANLDVYSDEASTLQRVFHELFDAQLMRILFISLAPEWLTKTFKISNIPVKNLEYLRELTLALVEKRKNGKEKVEDFLQILIDSESPEDNNNKNDSRVKFTPEEIVSSSVIFLLAGFETTSTLLTWACYRLALNPEVQEKLFQEVSKADIQDYDDLSGLTYLDAVLNESLRIDPPIIIFQRTAHEDYMLP…	511			CYP385C1	3	PuP450_18
contig_3505	3457	CATTACTGTTTATCAGTAATCAATTTGAAAGGTGAAATGTTGGAATCTTTAATTGTCCAATGGATCTTGTTGATCTTGGTTGCTTTCATCAGCTGGTGTCTCTTATTTGCTCGATCAAAACACAATTACTGGAGACGGCAAGGAGTCAAAGGTCCAAAGCCTACATTTCTGGTTGGCAACACATTCTCTGGTTTGGATAAGTCGGTTGTTGAGATTCTCAGAAGCAGATACAATAAATATGGAAAAGTTTATGGTGTTTACGATGGTCTACAGCCTCATCTTGTGGTCGGCGATCCGGAGCTTCTTCGTCATATTTGCGTTAAAGATTTTCACATTTTCCCTCAAAGCTTTCGATTCGCTTCTCTTCATCCGATTGAGGAAAGTTTTCTCATCAACGTT…	HYCLSVINLKGEMLESLIVQWILLILVAFISWCLLFARSKHNYWRRQGVKGPKPTFLVGNTFSGLDKSVVEILRSRYNKYGKVYGVYDGLQPHLVVGDPELLRHICVKDFHIFPQSFRFASLHPIEESFLINVCGEKWKRIRSLLTPTFSSGKLKKMFSLMKVCVQDAKSQLTLMTTSKEEDSVGMEAQFDPKYFWGRYNMDVIAKCCFATSLNVYDNSDDTFLRNFTEFFQGNPFKLLSFAVAPGWILKALKLSFFPTKNLEFLRDLTLALIEKRKNKDNKADDFLQLLLDLESENEPEKESESSTGKKSQLTYDEIVGASIIFLVAGYETTSTLLTWACYRLATNPEIQEKLVQEVSSSDVFDYEVLNSLPYLDAVLSETLRIDSPIIMFQRHAHAD…	517			CYP385C1	3	PuP450_19
contig_17307	1469	ATCGGGGTTTATGATGGTTTACGTCCCTGTCTAATGATTGGTGATCCCGAACTGATTAAGAAAGTTTTAGTTACTGAATTTGATAATTTTAAAAATCACCGAAAGTTTTATCATGAGAAGCAAATTGCTGGACGTAGTTTACTCTCACTCGAAAATGACCAATGGAAACGGACACGGAAATTAATGTCACCACTTTTTGCTTCGAATAATTTGAGGAAAATGAAACCTTTAATTGAAGATTGCAGTTCGTTACTGGTTGACAATTTAAATAAACGATTAGAAATTAATCAAATTGTCGATATGAAATATTTATTCGGAGCCTTTTCCTTGGACGTATTGGCATCAACAGTATTCGGGATTCGTAATCTTGATTCATTCAATTCCCGAACCAATGAAATG…	IGVYDGLRPCLMIGDPELIKKVLVTEFDNFKNHRKFYHEKQIAGRSLLSLENDQWKRTRKLMSPLFASNNLRKMKPLIEDCSSLLVDNLNKRLEINQIVDMKYLFGAFSLDVLASTVFGIRNLDSFNSRTNEMVLIVGQFLGQHLSIKSLILLWFPSLIKLFNGYVFDYKILNYLDYLVQKMLHRIRLIKAKTRLPSADYQSQQSTTIKDFLTLLDESHIQLTDKQLDNQTRERIIIDNGILFIIAGYDTTSTSLSSIIYCLSLFPDHQQLIVDEIESLRRQLSHNELTLEEINSLDYLNGCILEALRCFPPVPRIERRVNRNCTLGSIKLLKDSLVIIPCYAINHDPEFYPNPSIYDPTRFTNQNGNNQQSNLIADTNIFLPFAAGPRNCIGMRFALV…	446			CYP384A1	3	PuP450_20
contig_4746	2140	ATTTCATCAACAGGTCCGAAGCCTAATCTCTTTTTTGGTAATCATTTCGCTTTGAAAAACTCACCCGACAAAAAGTTACCTCATGAAATTATGGGAGAATGGATTGAGAAATATGGAGACATTTTTGGTTACTATTCGCCGAATCGATGTCGACTTGTCGTGAACGATGCTCATCTATTGAGAAAGATCTCCGTGCACAAGGCATTTCAAGATAGAGAATCTTTGGTTATTGATGTTGTTCCTCTCAGAGATTCTTTATTCGGAACTGGTGGAGAAACATGGAGACGATCAAGGAAAACAATATCACCTTTATTGAGTCGTTTTCGAGTTAATTCACCTCCTTTGACATCGATCATTTCCCAATGTGTTGATAATTATCTTGAACATCTCAGGCCGAAA…	ISSTGPKPNLFFGNHFALKNSPDKKLPHEIMGEWIEKYGDIFGYYSPNRCRLVVNDAHLLRKISVHKAFQDRESLVIDVVPLRDSLFGTGGETWRRSRKTISPLLSRFRVNSPPLTSIISQCVDNYLEHLRPKDVDKGAPFIVDIVDNIHRFTFDIICRTSLGMESDCYSENDQLVKAVVEFFDNAFNNAVLLSEAFPLFSYLLKFINNYLTSGKMTNSIVGHLKNQIKYFIEFKSTQLGDDDPGKPVFLESMLKFLVDGKLSQQELIGNIYLIVLAGFEATANALIFCLYSIAEHQHVQDKMRESLTELDEEESYTEMVWLETLRCYPPPLFVINREASEEINIDGLTIEKGWIVEAPIWQIHHSERYWPDPWTFDPERFSSSNRKNIEPLSFLPYGF…	460			CYP382A1	3	PuP450_23
contig_5083	3439	TTGTTGGCTAATTGTGATATGACTTGGTTAACGTCAACCTCTTTACTATTTGGATTAAATGTTAATCCTAATCTGTGCTTATTTTTAACTGTAACTTTAATTGTCTCTGCTATTTATAAATTAACGTATTGGCATAGACTTGGAATACCAAATGACATTTCATCCCTATGGAACCGTTGGACTAAACCATTTCATGAATCAGATACTCATGCTTATCGTAAATATGGTAGGATTGTTGGTGGGTATGAACTCTTTCAGCCTGTTCTCATGTGTGGTGATGCTGAATTAGTTAAGGAAATTCTGGTTAAGAAGTTTAACTCTTTCCCTAATCATAGATTTTTCCGTGGAATCAATTCAATCGGTGGTAAAAGTATCTTCGTTCTTGAACATGAACCTTGG…	LLANCDMTWLTSTSLLFGLNVNPNLCLFLTVTLIVSAIYKLTYWHRLGIPNDISSLWNRWTKPFHESDTHAYRKYGRIVGGYELFQPVLMCGDAELVKEILVKKFNSFPNHRFFRGINSIGGKSIFVLEHEPWKRVRSICSPTFTTSKLKAMQNQITEAVDTLINNVNDAYENGQSIDVKTYLLSFTLDTFSSCAFGVKIDSLRDPNNPLVANSKKLFNTNIQWLSWIAFQCPSLAPIGSLFKLSIFDYSALMYFAQLITSLISKRQELKVNRVDFVSLLQDAEIADEAEQLIKRKLTDEEIVDQALIFLIAGHDTTATTMSMLLYTLTQYPVVQQKLIDELSTISDEDTNDWEIVKSLPYLDAVVSEILRFCPPVPRVERRTTEPCELGGVKLGAGQL…	505			CYP384A1	3	PuP450_29
contig_15457	1312	GGAACTTTTCTTCAACCGGAGTTAAACAAATGCGTTTATCTTGAAGCGGTGATCAATGAATCCCTGCGATTACACCCACCGGCTATTCAGTTACCTCGAAAATGTCATTCTGATTACATTATACCGAGAACTGATGGTGCAATTCTGCCCAAAGGATCTAGAGCATTTATCTCAATCTATGCCGTTCATCATAATCCTGCAAATTATCCCGAACCTCATATATTCAAACCTGAAAGATTTTTACATGAAAGTCGTGATTCAATCAAACCCTTTACCTTTTTACCTTTCGGTGCAGGTCCACGTCTCTGTATTGGAATGAGATTTGCTTTAATTAACGCTAAATTAGCACTGGTGATGTTTCTCAAGAATTACAAACTAATTAACAATCAATTTACCACC…	GTFLQPELNKCVYLEAVINESLRLHPPAIQLPRKCHSDYIIPRTDGAILPKGSRAFISIYAVHHNPANYPEPHIFKPERFLHESRDSIKPFTFLPFGAGPRLCIGMRFALINAKLALVMFLKNYKLINNQFTTKKIEYTFHSGVLTAKTINVGIERRHNST	161			CYP385B1	3	PuP450_31
contig_7190	1792	ATTCACTGTCATTCTAACGCAATGGATGTCATACTGCCCATTTTAGGCAATTATATGAAAATATTTTTCGAATTAACAACTTATTCGATGGTTCTTTTAACTTTATATTATTATGTTTATGTGCCAACCTCGAATTTGATATTCCATATATTTTATGCTCATCGATTCCATTATACTCCATGTCATCCTATCTATGGTCATCTAAGGAACCTCATACCTAAATTTCCAGATCCAAGTTATGATTTAAAAGATTCATCAAAAAATTTTTACGAGTTAATGATGAAGTTAAATGATCCTGTTAAAGGTGAGAACATATCAATTATGTGGATTGGTTGGCTTCCAGTTTACATAATTTCGGGTGCCACCGGAGTTGAGGCTGTACTATCAAAGTCTAATATC…	IHCHSNAMDVILPILGNYMKIFFELTTYSMVLLTLYYYVYVPTSNLIFHIFYAHRFHYTPCHPIYGHLRNLIPKFPDPSYDLKDSSKNFYELMMKLNDPVKGENISIMWIGWLPVYIISGATGVEAVLSKSNITKPHFYKFIGLRDGLVTSDPDKWRVRRKLIEPFFKTKRYQHFASVMNKEISKLPDQIVDKVGQPYDIENLIHESALNVILEIAWGIPCEEYHDMKCIWLDILNKGEVYFIQRVYNPLFWYTGLYLKFEAGKKYQENLQRVVEGLESIENRKQKEREAKIMAKMNNNDEDGKDNHLDIYDKDNGTLYDFLKYNNETGKVKIDRDGIDEELLTMAAAGHETVSVGLRWTLFTLGNNLEIQERLYQEIIEIFPDDTPADDLDKLAQCKF…	540			CYP389B1	4	PuP450_15
contig_1366	2445	ACTCACTCTGTTTATTTCCTCTGCTGGGAAGCTATTCTTTCATCAATTGTTTTCATTTTCACCATCATGATTGAATTTAGTTCTCTTGTGACATTAACTCGATTGACACTCACCTTGGCTTTAATTGGATTAATCAAATTTATTTACAACCGTTTTAAAATTGTTCAACATTTTTCCAAATTTCCTCACCTTAAGGGCCACTGGCTACTCGGTAATCTTGTTGAAACAAAGACGAGCTTATTTAAAAGCGAAGAACTTGAAGAGCAACAACTTCAAATACAGTTTATGCAAAGAAATGCTCAATTAGCACTAAAAGAAGGAGTTTTTTTAATTTGGGTTTTCTGGAAACCTATGGTTTTCTTAACTAATTATCAATCAATTAAGATAGTTTTGTCTAGT…	THSVYFLCWEAILSSIVFIFTIMIEFSSLVTLTRLTLTLALIGLIKFIYNRFKIVQHFSKFPHLKGHWLLGNLVETKTSLFKSEELEEQQLQIQFMQRNAQLALKEGVFLIWVFWKPMVFLTNYQSIKIVLSSSKHLEKGDVYYFWHPQMGLGLLTQHPSKWRSRRKMLEPAFHIDNLRNSVQTVAKHAESLAKYLESFVGSVFDIKELMPRASLDIVCDTVLGVSPDAINVPNSSYVRAIMNLKKRVITRLFNPHYWFDFIFYRAEIGKEYQKDIDTINEFSSQIINEWKSRAVKEKNKEVVISNGNDLNDNIDCNSNGVKVSSKSNGSTAGLVEKSTTAITSSDAYDDIFSSKKRPNLMDILLRHHLDESITDESLKISETDMQDEVNTFIEAGHDP…	596			CYP391A1	4	PuP450_16
contig_11993	1714	TCTCTCAAAATGATAACTGTGGACCCAGTGCCAATAATATCAGTTGCTTTGGGCCGCTTTATGCAATCATTTGCCGATGTGACCAGTTTTTCATTGATCGCCCAAACTTGGTACTATTATGTCCTGAAACCAGTGTTTGGGTTGATTAATCAGATTTACCATGGTTTGGGATTTCATAGTGTTCCAAGTCATCCAATTTTCGGTCATTTAAAGTATCTCATACCAAAGTTTCCTAATCCAAATTACGAATTAGCCGATGCATCAAAAAATTATTACAACCTTATGATGGAATCTAATGACTCGGTTAAAGGCTCAGAAGTTTCGGTTGTATGGATCGGTTGGTATCCAATCTATTCCGTCTCTGGTTCTGCTGCGCTCCAGGCTGTTTTGTCGAAATCT…	SLKMITVDPVPIISVALGRFMQSFADVTSFSLIAQTWYYYVLKPVFGLINQIYHGLGFHSVPSHPIFGHLKYLIPKFPNPNYELADASKNYYNLMMESNDSVKGSEVSVVWIGWYPIYSVSGSAALQAVLSKSKVTKPFFYKTIGLRDGLVTSDPDKWCNLIERFFTTRQKCFVQIMNKEISKLPQHIKGKVGFPCEIKKLIHLSSINIITEVCLNIPSDELIDIKYSWLDNVEKGKGIESDQIIVEKYKQAALERGNNNENDSKNRRKKFESLYELLTEDETNKVNMDKEEIFDELLTIIAAGHETISVAMQWTLFLLGNNPQIQDRLYREIVDSFPGDTSVDDLDKIAQCQFLDQCIKESLRLKPPIHAIARKLEEDVTINGSKLLKDSIVTINLSA…	495			CYP389B1	4	PuP450_22
contig_6268	1255	GAGCAGTGTAATCCACTTTATTGGTTTGAATCAATTTTCCGTTGGACAGTTGACGGTAAAAGATCACGAATTGCCTCACAATATATCCGTTCTTTTCCAACCTCGCTTATCGAGACTCGAAAGGTAACCCATGTTCCCGGAAGTATAAACCCAAAGAAATATAATCCCTCGGTTCGATTTAGTTTACTTGATTGTCTAATCGATTTACACTTATTAAGTAAATCGGGTGATAAACCTTACTCATTTTCTACGGCCGATATTCTCGAAGAGACAAATAGTGCTCTTTTCGCAGGGAACGAAACTACCGCTGGCTCAATGGCTTGGACAATGTTCCATCTCGCCGCTAATCCGGAAATTCAGGAAAGAGTTTACTTGGAATTGGTTGAAAATGGTTTCACT…	EQCNPLYWFESIFRWTVDGKRSRIASQYIRSFPTSLIETRKVTHVPGSINPKKYNPSVRFSLLDCLIDLHLLSKSGDKPYSFSTADILEETNSALFAGNETTAGSMAWTMFHLAANPEIQERVYLELVENGFTGSGSSDYTEDGLKSLKYLECCVKESLRLCPPIHTTTRRLDEDLTTDKGQVLPKGSVLALSIYYIQRDPQFWPEPDKFIPERFSLDLCSSRPSLSYIPFGFGQRQCLGQKLAMREIKVVIAEVIANFQLENCENFDNIDTAFLGTYRSVESLKIKFKPRVTNNQ	296			CYP406A1	4	PuP450_27
contig_7957	1585	ATTTATCTTTTCTATCGTTTATTAACTAAATTGATTCTCTCTTTTCGTTCAGCTCAACGTTACAAAGGTTTGGTTCAAAAGAGAGGTAACTTTTTATTTGGAAATCTATTTGAAGTGCTTCCCATTTTCGGTGATAAAACTCATTTGGTAAAAAGTACACTTGATCGTTATACTGTTGAATATAATTATTCTGGTTACAGTATTTTCTGGTTAAGTTGGTTCCCAGTGATTGGAGTCGTTGATTATGCCAAAACTCGGGAGATTTTGGCTAAACCCTCAATTCTTGATAAAGGTTTTCCATTTGAGTATTTACGATACTGTATTGGAGATGGAATCCTTTGTTCATCGGCATCTAAATGGAAAGATCGTAAGCGAATGATTCGACCTAAATTCACCGCT…	IYLFYRLLTKLILSFRSAQRYKGLVQKRGNFLFGNLFEVLPIFGDKTHLVKSTLDRYTVEYNYSGYSIFWLSWFPVIGVVDYAKTREILAKPSILDKGFPFEYLRYCIGDGILCSSASKWKDRKRMIRPKFTAISVANFVPIVQLKTSQLSSKLSSHYQGIPIDITKVIPITSLSILMNITLGVDLDEVTLASLEVSLSSFIKNTLFRSINPFLWPDWSYDLYARVTGLKGKVDSVNKIVTQAIIKHLKEKESGNLLTKESIGVDYRAALNEPIMVYLLDQLLREPGLTMDEAIKATVEEIETLFIAGFDGPNNALVWLIYVLGLHDEIQEKIYNEICDIDEKSIDLNVIKQWTYIEQCVKEILRLFPPAPIATRIVTKDEPFDGVIIPANTFIFFSIY…	498			CYP407A1	4	PuP450_28
contig_16490	1880	TTAACTATGAGTCTCATTATTGATTTTCTGTGTTCTCATTGTACATTATTCAACATATTTTGTTCGATAGTTACAATTTGGTTAACTATTTCTGCTTTTCGTAATTTTATGTTTGTATATCGATTATCTCGATTCCCCGCTTTTAAATCAGCGAAAACAATTCTAAAGTTTCTTTATTCATACGCACGTGGTGACTCAAATATCCATCTTGAAGTGTATAAGGAACTCGAATTTTATATGGAAGAGCATGGATATTGTATAATTTGGCTTCCATTACTTGCCATTACTTTTATTGGTCGACACGATCGAGCTCAAGAAATTGTTGGTAAACCAGCGATAATTGACAAGAGTTCGATCTTTTCTCAATCTGTAATATTTTTCGGCGAAGGGTTATTTTCA…	LTMSLIIDFLCSHCTLFNIFCSIVTIWLTISAFRNFMFVYRLSRFPAFKSAKTILKFLYSYARGDSNIHLEVYKELEFYMEEHGYCIIWLPLLAITFIGRHDRAQEIVGKPAIIDKSSIFSQSVIFFGEGLFSSKGDKWKSRRQLLQRQFSTLSISNHLNTIRSISMSINRSIEQSILNENSSGGLTLDIKGFFSLPTMSMIVSTVSDVELADNELSFLSQAMERFIYETIVRSYLPLLNHEVIYKIYSKINGVQKMIDKTDKIFINIIRAKYDEIKLDLMVQSNLDENLQSLADLKLKDQQNNESIGEIKKAKCLCEFLLRTWIEPGTGLTPEIESAVLEEMKAVIAAGSDGPETLMTWLIYILGCYPEYQEMIYEEVKSIDIENWTIGTVNSFSFLD…	551			CYP407A1	4	PuP450_33
contig_3871	1959	GTAACAATCATGTTGACTATTACATGGATTTTATTGACAATCATCTTAATCTATTTGATAAAGTTAATTGTTGATTACAGAAATTGGATGAGACACTTTTATAAGTATCCATCTTATTCTGTAACAATTAGTGACGTTCTAGTTTACTTCAGTGGACCTAAAGAAGTAATTAAAAAATGGGGGAGCAGATCTTTTTTCCGTAAAGCTCAACAATTAACCAAAAATGATGATCACTTTGTCATTTGGCTCGGGTTCATACCTGTGCTTTTCATTATGAATCCAAATTTAGCTGAGAAGGCATTTAAAGCTCACAACATTAAGACGATATTTATGAGAATGGTTTTACCGACAATTCAAAATGGCATTTTCATGATGTCCGATGAAAAAAAGTGGAAAATA…	VTIMLTITWILLTIILIYLIKLIVDYRNWMRHFYKYPSYSVTISDVLVYFSGPKEVIKKWGSRSFFRKAQQLTKNDDHFVIWLGFIPVLFIMNPNLAEKAFKAHNIKTIFMRMVLPTIQNGIFMMSDEKKWKIFRKISEINLKTKMLQKFFPIMSHHCDKMVSKLYKLEEDQWSDFNEVGLTTFNVICESGMGISTESPKLESTALGLFKTALLFPKHIVARAFNPLLWPEFTWTRYLDYMTDGGSNIPEKLFKYVVKREVTRQLAFNSGGETLISKDADSLNRSVSDNDQNNNTTNEIIDEKDNVDLIKSNCIENNFLSKIVDIYVNQNVTNQINHENLISADEVESEINNFVLAGFETVRTGILFTLACIXXXXXXXXXACEPIIQQRIYDELIEVF…	564			CYP386A1	4	PuP450_34
contig_8309	1774	TTAATTAACTTAATTGTAATTGTTTCATCTGTTTTCATTGTTAAAAAAGTTTACAATATAATCACATTTCTTAATCATTATTGTAAATTTCCAAGGGATGTTAATTGTTCATATCTATTTGGTGATTTGATTAAATTGTTACCCAATTATTGGAATACTGAATTAGCAACATATCAATTTAATACAACTAATTTTTTTGTCCGAACGGCTTCTGATCATCAAGCTAAATCGGGTCTTTATGTGATCTGGATTAGTTGGTCTCCTTTGGTCTTATTATGTGACTATAAATGTGTCGAGATATTGATGAGTAAAAACACAATAAGTAAACCGGCATTGTATAAGTTTATTGGACTTAAAGAGGGTTTGGTCACTTCGAAAGGTGATAAATGGAAAATGAGA…	LINLIVIVSSVFIVKKVYNIITFLNHYCKFPRDVNCSYLFGDLIKLLPNYWNTELATYQFNTTNFFVRTASDHQAKSGLYVIWISWSPLVLLCDYKCVEILMSKNTISKPALYKFIGLKEGLVTSKGDKWKMRRKMIEPFFVSKQQKNFILTIDQVFGSLINEQLVKLSLKEKPLDLAEHVHSSTCDIIFKVTLNMPVDSNKEDKVHIIKTIELMESVTMARTFNPLIWNDRLFRTTKVGKKNYQMTNKVYRFFDSAVKQNVDHNSNGQENNNRSSSSNFVDLLMSSNKGKIDSEGISEELFTTVAAGHETTATGLNWTLFILXXXEIVLIFKINCIKKLHRCFLITNQLMTLKKLINVNILISVLRNR	369			CYP389A1	4	PuP450_35
contig_14128	1306	GCGATTGCGGCCAAAAATGGTTTAGTTGAACGAGGCGGACAAATATATTTACTTAAACCTTGGATTGGCGATTCTGTAACAACCTCATCAGCAATTAACTGGCATTCTAAGAGACGAACAGTTAATTTAGCATTTCATGCTGATTGTTTACCTGTTTACACCTCGATTGTTGAAAGGCAAACAATTAAATTGATTGAGAAACTAAATGATGATGAAAATTTAGGAAAACCGATTAATATATCTCGTTGGGTTCATCTTGCCGGTTTGGGTTATATTGTTGAAATTATTTCGGGACAATTTATTGATTTTCTTAATTCTCAAGGAGTTCAGTATTTTGATGATCTAGAGATAATTCAACAATCAAGGGAACAGCGTTTATGGTTCCCAATTTATTGGTCT…	AIAAKNGLVERGGQIYLLKPWIGDSVTTSSAINWHSKRRTVNLAFHADCLPVYTSIVERQTIKLIEKLNDDENLGKPINISRWVHLAGLGYIVEIISGQFIDFLNSQGVQYFDDLEIIQQSREQRLWFPIYWSDLIYSLTPSGWRHKSALSRVHQFSQSLVESSLQSMKQGKVNHGPGKPIVELIVESHWEKAQSSGSETINVQSIREELDGLIMGTFDTTPNAITFTLYLLGLNSPYQEQLYQQLSELDVDPTTGLPNTNDIMKNSYLDGVVKEALRLYPPVPFVQRQLDTNITINGQLIPAGMDLTFCLYFLHRDPQLFPEPESFYPDRWLNQQADNNNQPLPLTSYLPFGFGLRQCVGKKLGLIIMKIAIAHIIINFKLTSSQPLTSSDVKLSTAI…	416			CYP390A1	4	PuP450_37
contig_3692	1671	ATCAACTACTCTATTTACTTATATCGATTGACTCGATTACCAACTTATCGCCCGATGAGCAAAGTTTATAGAGTTTTAATTAGCATTGCTCGTGGAGATTCTAATATTTTAAGGAAAATAATTGAGGAACATGAACATTATTTCCAAGAAAATGGATATTGTGTCATTTGGTTCTTGGGTATTCCATTTATTTTGGTTGGTCGTTACGATAAAGCTCAAGAAACTGTTGGTGAGCCAGCGACATTGGACAAAGGTCATCCTTTTAAAACTGCTGAAATTTTCTTTGGCCAAGGAATAATATCTTCTAAAGATGATAAATGGAAATCTCGTCGTCGATTAGTTCGTCAACAGTTTTCGCCTCTTTCGATTCCTCATTATACAAGTAACATTAGATCTTTA…	INYSIYLYRLTRLPTYRPMSKVYRVLISIARGDSNILRKIIEEHEHYFQENGYCVIWFLGIPFILVGRYDKAQETVGEPATLDKGHPFKTAEIFFGQGIISSKDDKWKSRRRLVRQQFSPLSIPHYTSNIRSLSEIVNKSIQQSIVDEKTTGSPLDIRGFFSVTTMKMILGKASGVEFADRDYDFLIKAMDKFLHQAEIRLIFPPFYTDFIYEIYIKWTGVRRMIDKTNKILVSGIRKKYNQIKGDLIVQSKSDAADCDNPRIINNNNLNNNSNDLNDGSEENKRSNSLSEFLLRTWVKPETGLTEEIESAILEEIKSVLVAGSDGPDSLMTWFVYIIGCYPEYQEMIYQEVKDIDVKDWKMTDVNSFQFLDXXXXXXXXXW	382			CYP407A1	4	PuP450_39
contig_6147	1352	AGAAAAAAAAAAGTTATGATGTTTTCCAGTTATTTAGATTTTCCCTATGCATCAGGTATCAATTTAGCTGCGATTTTACTGAGTTTTTTCATGGTGAGAAAATTTTTTAATTTCATCAAATATCTAAAGCCTTTTTTTAAACTTCCAAAGGATTCAGAGTGTTCATTCCTGTTTGGTGATTTACTTCAATTCATACCTGGTCTTTGGAATACAAAATTGTCTTCAGTCGCTATAACTAATTTTATGATTTCGAATGCTTCAAACCATCAAACCAAAACGGGTTTACATGCATTTTGGCTTGGATGGTGGCCTATGGTTGTTATTAATAATCACATATCCGTTGAGGAATTGATTAGTAATAGTGCTACAATAAGTAAGCCCTATTTCTATAGATTTTTG…	RKKKVMMFSSYLDFPYASGINLAAILLSFFMVRKFFNFIKYLKPFFKLPKDSECSFLFGDLLQFIPGLWNTKLSSVAITNFMISNASNHQTKTGLHAFWLGWWPMVVINNHISVEELISNSATISKPYFYRFLGIKGGLITSSGDKWKMRRKMIEPFFVSKQQKRFAITIDEVFDSLLNEDNFCNSGKYLTLSDKIHSATVDIILKVTSDLPYDSEKERKLQAVEAIDLMERSTMHRLCNPLLWSNRIFNQTKMGKKCTKMANIGYELVDISINYNLDHNSNETGQSRSFSPFNLVNILNSHKGKIDLQGINEEVLTTLTAGHETTAAALKWTLFILGNRLEIQEKLYQEISSIFDDDESVNDTEKIKSCEYLDKCLKESMRLYPPVPFIGRELDEPIE…	423			CYP389A1	4	PuP450_42
contig_12396	1099	GTTGTGATTTTATTAAGTTTTTTCATGGTGAAAAAACTTTTCCATTTCATGAAATACTTTAATTATTTTCTTAGACTTCCAAAGGATCCTGATTGCTCATTCATTTTCGGTGATTTACTTAAATTGCTTCCTTATTGCTTCGGGAATTCAAGTTCAGTATCACTTAATTTGACAAAGTATTTGACTCAAAATGCTTCAAATCATCAAACTAAATCAGGCTTTTTTGGAGGTTGGATTGGTTGGTGGCCTGTGGCTGTTTTGTCTGATTATAAATCTATGGAGGTATTGATCAATGAAAGTAATAATAATAAACCGAGTATTTATAAATTTCTTGCGCTTAAAGAGGGTTTGTTAACTTCGAGTGGCGAAAAATGGAAAATGAGACGAAAAATGATTGAA…	VVILLSFFMVKKLFHFMKYFNYFLRLPKDPDCSFIFGDLLKLLPYCFGNSSSVSLNLTKYLTQNASNHQTKSGFFGGWIGWWPVAVLSDYKSMEVLINESNNNKPSIYKFLALKEGLLTSSGEKWKMRRKMIEPFFVSKNWKRFAQIADQVFDSLVNKDNFRVCEGKYSTLTDQIHSSSFDIIFKVTADSPIGSDKEEKLHALKAIKLMETVTIERVCNPLYWNDQIFFVTKLGKKVTTMMGRLYKFIDIIIKQNLEHDSDKIDQSTSQKESSPNNLVNLLNSSNRGKIDYDGISEELLTMVIAGHETTASTINLTVFILGSRPDVQEKLYREILSMFEENESVDDIEKINKCDYLDKCIKESMR	365			CYP389A1	4	PuP450_43
contig_13469	739	TGGAGATCACGGAGGAAACTGTTGGTTCCCGCTTTTCATTTTAAAATTTTACACGATTTCGTTCCCGTTTTCAATGAACAGGGCAACGTGATGGTTGACCGATTAAGGGAAATCGCCCGATCCGGTCAACCAATCGACATTGTCCCTGTTGTTACTGCCTGTACTTTGGACATTATTTGTGAAACAATCATGGGAGTATCAATTGGAGCTCAAAATAATCCCAACAATAGTTATTGTCGAGCTGTTTATGAGGTTGGTGAGTGTTTCCTTGAACGTCTAATGCAACCCAGTTATTGGCCTGACGCAATTTACTACCGATTAGAAAGAGGCAAAGAGTTTCGTCGGAAAGTTCAACATTTACACGATTTTACCATGAAAGTTATTCGAGATCGTAAAGAT…	WRSRRKLLVPAFHFKILHDFVPVFNEQGNVMVDRLREIARSGQPIDIVPVVTACTLDIICETIMGVSIGAQNNPNNSYCRAVYEVGECFLERLMQPSYWPDAIYYRLERGKEFRRKVQHLHDFTMKVIRDRKDEMMNKQVRRPSTISLSTGSGEPISLTMPASSERRLAFMDLLLKHHINGGELSEEDIREEVDTFMFEGHDTTAMAMSWIIYLLGHNMEVQDRLALEVDSLFDDLNSEIKADGSN	246			CYP4CL1y	4	PuP450_49
contig_6863	786	TTTACTTCCGCCTCCGTTTACCTCNNNNNNNNNNNNNNNNNNAGATTGGAAACTTTTCTCCATCAAAATGGATTAATGGTCTTTTGGGTATCATGGTTTCCAATTATCATGATAACCGATCATCAGATTTTAATGAAATTAACATCGGCGACAATAGAGAAAGGTCCAGGTCCTGATGTGGCTCGAAACTTTTTCGGTGATGGTTTAGTTGTACAAAATTCTCGTAAATGGAAAGGTAGACGTAAATTGTTGGCTCCAGGTTATCACATTTCGGCTCTTGCTAATTATTTACCGACGATATCAAAAGTTGCTCGAAATCGGGTTAGATTGATTAAAGAAATTTCGAATGACGAACCAATTGATACCCGACGATTTACTCAAGAAACTGGTATGGACATG…	FTSASVYLXXXXXXRLETFLHQNGLMVFWVSWFPIIMITDHQILMKLTSATIEKGPGPDVARNFFGDGLVVQNSRKWKGRRKLLAPGYHISALANYLPTISKVARNRVRLIKEISNDEPIDTRRFTQETGMDMTCEITLGIESGTKGTPGWLYRKSIDVALEMMLIKAI	169			CYP406A1	4	PuP450_53								,
contig_6896*	1206*	ATTATTTTAATTACAATCATAACAATTTATTTGATCAAGTTAATTGTTGATTATCGGAATTGGTTGAAAAACTTTTACTCTTATCCATCGTATACAATTTCCTTCAATGATTATGTGATCATAATAAGCGATTGGTTCAAAGGCTTTGATTATTTGATGAATAAATATACAAGCAAATCATTTCTCAATCAAATCCACCAACATACTAAGGATTCAGATTATTTTGTCCTATGGATTGGATATTTACCTTTGGTTTGGATTTTGAAACCAAGTCTTGTTGAAAATACAGTTAAAATCTTTAATATTAAGACGATATTCCAATTGGCAGTTCGACCTCCAGTGGCCGATGGTCTTTTCATGATCTCCGGTAAAAAGTGGAAAACGTTTCGTCAAATTGGT…	IILITIITIYLIKLIVDYRNWLKNFYSYPSYTISFNDYVIIISDWFKGFDYLMNKYTSKSFLNQIHQHTKDSDYFVLWIGYLPLVWILKPSLVENTVKIFNIKTIFQLAVRPPVADGLFMISGKKWKTFRQIGEINLRTKMLSKFIPIMSQHADRLVDKLKCHLDDWIDFTDDLSLTTFNVICECAMGVSTKTDELERSAFQLFKIIDIAPVHLVKRTISPYFWPEFIWKRYINYVSDGKVSIFGSIFKFVTHREISRQKAIRSQLKMNNNNNHYDGTDDLSDKKCSTIKTNHIQDNLLSHMVNLYLNQNNDPDDLPDDEEENLITPNDIENEINNFILAGFETVRTAILWTLICIASEPEIEKRIHDELMNVFGDDQENEWTFDLDKLNQLNYLDCCT…	537*	contig_19891		CYP386A1	4	PuP450_59
contig_8593*	517*	GAGGCTTTGATTAGTAAAAGTCACATAACTAAGCCCAGTTTATATAAATTTACTGGACTTAAAGAGGGTTTGGTCACTTCGAGTGGCGATAAATGGAAAATGAGACGAAAAATGATTGAACCTTTTTTCGTTAGTAAACAACAGAAAAGGTTCGCAATAACTATGGACGAAGTATTCGATTCATTGATAAATGAAGATAATTTTTGTAACAACGGAAAAAACTCAACGCTATCTGATAAAATTCATTTATCAACCTTCGATATCATATTCAAAGTCACCGCAGATTCACCGATAGGTTCAGAGAGAGAGGAAAAACTTCATGTCATGGAAACTATCGAATTTATGGAAATGATTACGATAGAAAGGACGTGTAATCCACTTTATTGGATCGATCAAATT…	EALISKSHITKPSLYKFTGLKEGLVTSSGDKWKMRRKMIEPFFVSKQQKRFAITMDEVFDSLINEDNFCNNGKNSTLSDKIHLSTFDIIFKVTADSPIGSEREEKLHVMETIEFMEMITIERTCNPLYWIDQIFFLTKLGKKVTTMMGRLYKFMDNTVSRNFDENSNEIDQSDKSSSLTSFNFVNMLAGSSRGKIDLEGISEELLTTASAGHETTATGLNSLLFILGNRLEIQEKLYQEISS	242*	contig_2921		CYP389A1	4	PuP450_60
contig_9592	2676	TTGTTAAAATCTTCTTCTTGTAACTTAATTGTTGTCTTAATTATCCACAATTTCCACCTCTTTACTATGGCTCTAAAGGTGACCCAGGGCCTATTATCAACAAGTTATTATACATCATCGTTACCACTTTTATCACCAACATTTCGCAAACAATTAATCCAATCTTGGAGTAAATTGGTTCGAGCTCATCGAATAAATAAATTCTGTGATCGTCCATTGAAAATACGAAATAATAATATTTCCACTGTGACATCTACTCTTTTACTACCTTCTTCAACCTCAACCTCAACCTCAACCTCAACATGTCCATTTCCATCATCATCATCGTCATATTATTCATCACCGTTATCTACCAAATCAGCCGCCGTTTCCAAAAATTCATGTCCACTAGATCAACTT…	LLKSSSCNLIVVLIIHNFHLFTMALKVTQGLLSTSYYTSSLPLLSPTFRKQLIQSWSKLVRAHRINKFCDRPLKIRNNNISTVTSTLLLPSSTSTSTSTSTCPFPSSSSSYYSSPLSTKSAAVSKNSCPLDQLDDQQFRSMFKTWDTQIPSNDSANNNINESSMTGQCPFSGSKGFQSIRSHENIISINSNSYFNKISDDSISKSVKSFDELPTPKSYPIVGTTLTLMAFGGAAHLHEYCDSRHKELGPIYREKLGPTDCVFIADSSMVQKVYSNEGRFPNHLVPEAWTIYNEMTGIKRGLFFMDGPEWEKRRKGLNKIFLCQPVITEYTEAFNQVVTDVITKWSNLVNQNEQNFKSNQPRSGLLTQLEQELYNWSIESLGTMIFGRRLGCVETSSELE…	696			CYP315A1	M	PuP450_13
contig_8297	716	GAGAAAGATGATTTAAATGATGACAGTAAATGTCTTTTGAAAACTTTACTAAAAACGAAGGGTTTAGATAGAAACACTGTACGAACTACAGTTATGGACTTTATGGTCGGTGGCATTAACACTGTTTCCACTTCGCTTTGTTTTCTTCTTCATCATTTATCGGTTAATCATGAAATTCAGGAGAAATTATTCCAAGAATTGGTCCAAGTTATCGGAAACTCTCAAGTCGATGTCAATGAGACACATTTGAGTCGATTACCTTACCTGAAAGCTTGTCTAAAGGAAAGTTTTCGATTGACCACAGTTATACCGAACTTGGTTCGAATTCTTCCTGATTCGATAACTCTTTCTGGTCAAACAATTCCAGCAGGCGTTCCAATTATGTTATCCTTTGGAGTT…	EKDDLNDDSKCLLKTLLKTKGLDRNTVRTTVMDFMVGGINTVSTSLCFLLHHLSVNHEIQEKLFQELVQVIGNSQVDVNETHLSRLPYLKACLKESFRLTTVIPNLVRILPDSITLSGQTIPAGVPIMLSFGVICKHPDYFDEPETFQPERWLGDARRAIHPFSLLPFGLGNRMCAGRRMSEIELYIATAKIILKYKLLSETSKLLLKQDFIIIPENQIKIRLEPR	226			CYP314A1	M	PuP450_14
contig_7192	2788	TTGTTGATGATGACAGTTAATCGTCATTTGTTACAATCACTGGCTCGTAAATCATGTCCAGTAGAAAGACCATCAATTAATCGGACACTTTGTCCATTTTCATCGAGAATATCTACCGATCGGCCGAAACCTTATCAATCAATTCCAGGTCCTGAACCATTTCCTCTGATTGGAAATACTTGGCGATATTTACCATTAATTGGTGAATATGATATTGAGAAAACACCCGAAAATGGTGAGGCCAATCTGAGAAAATTTGGTCCATTGGTGAGGGAAAATCTTTTCGGTTCATTTAGTATACTTCATGTTTTCGATCCGATTGATATGGAATCAATTTTTCGAACTGAAGGAAAATATCCTAATCGTCGATCCCATCGAGCTCTTCTCAAATATCGCCAT…	LLMMTVNRHLLQSLARKSCPVERPSINRTLCPFSSRISTDRPKPYQSIPGPEPFPLIGNTWRYLPLIGEYDIEKTPENGEANLRKFGPLVRENLFGSFSILHVFDPIDMESIFRTEGKYPNRRSHRALLKYRHDRPELYSSGGLFPENGEAWYRLRRLIQTILLNQSQINQFIPAIDSISNQMISNICQLRQSNGSTINDLMPHLYKWALETNGRVFVGQPLDCLNLKGSKESLDLIHAIHETHEAILSTELAAIDLWKYFPTSDYKRLVKSQDAMGNIISKYIDKEKNRSSKYSDDGSQSIASQLLENPEASDRDVFTLIMDLFLAGFDTTAFVVGFTLYHLSSHQKYQDRVRSELIKLLPRKSDQITADTLKEMKYLKACVKESLRVNPFSIGTGRV…	518			CYP302A1	M	PuP450_24
contig_1573	4348	GTTGGTCGACCTATTGGTTCAAAATGGGCTAGATTCTTTGAGATAAATGATCATTTCACTAAAATGGTTTTCGATTATGTCAGTGAAAAGTTGAAACAAATTCTCGCCAATCCAACCAAACAAGAAGACGAAGATCGAAGTGTCCTCGAACTATTTCTGACTCGACCCAATTGTACACCAGAAGATGCTGTTACCATGGTCATGGATATGTTTTTTGCTGGAATCGATACAACTGCTCATCTAATTGCGTTCACTCTTCACTATTTAGCCAATAATCCAGAAATTCAAGAGAGAGTTTATCAAGAAATCAAGTCACTATCAAATGGAAGTGGAAATCTTGACTCTGACGGATTAGGACAATTAACTCTGTTAAAAGCTTGCATCAAAGAGACCTCACGA…	VGRPIGSKWARFFEINDHFTKMVFDYVSEKLKQILANPTKQEDEDRSVLELFLTRPNCTPEDAVTMVMDMFFAGIDTTAHLIAFTLHYLANNPEIQERVYQEIKSLSNGSGNLDSDGLGQLTLLKACIKETSRLTPVAPISMRINQEPINLSGYLIPAHCFLVLNHYTMGRRADYFDEPLKFNPDRWVREIRGDNKAHPFTVLPFGHGPRMCIGRRIAELETLTLLSKIVFNFKTKAKSTELKTSIMIISYPDNPMAFSXXXXLYVQT	268			CYP381A2	M	PuP450_32
contig_6764	2070	ATTGGAACCATTGCTAATATGATAAACTCTAGGTTTTTGTTTGGATTTGGTCGTCAACTATCAATTCAATCATCTTTTCATCTCGGTGATGGTTTCAAGTGTAAATGTTTTGATGGAGATTCAATCACTAGGCCTTTGTCCAGTTTCACGGTGACCAATGAGAAAACTTTGGATGATATTCCCTGTGTTTCAAGTATTCCTTATGTTGGGTCAATTCATCATTACATTGAAGCTTTTGGTGGTTATAATCCAGCAAAGATTCATGAATTGTCTGAGAAAAGGTTTCATCAATTTGGATCTATTTACAAGGAGGACATGAGACTTTTACGTCCCGGTGGTAAATTCATGGTCTGGTTGAATGATGCCGATGATGTGGAAAAGGTTTTTCGATCTGGTGGA…	IGTIANMINSRFLFGFGRQLSIQSSFHLGDGFKCKCFDGDSITRPLSSFTVTNEKTLDDIPCVSSIPYVGSIHHYIEAFGGYNPAKIHELSEKRFHQFGSIYKEDMRLLRPGGKFMVWLNDADDVEKVFRSGGKYPVRGGFESLTIYRKTRPDVYKALGLPILSGPEWQSLRSKVQPVLLLPKVMNAYANSLSSIADEMIGVIRELRDNQTMEIEDLTIELYRYTLESIAFIGLDKRLNCLSDYGPTQREIVAAVKEMFHLEAKLNDSTLWRIVGRPIGSK	281			CYP381A2	M	PuP450_45
contig_8105	830	CAAGTCATGTTACATTCTCGAGCTGTGGTTGGATTGAGTCGTCAGCTGGTTTTTCAATCATCGACAACCATTGCTGATGGTAAACCTAACGATGGAAATTTAGCTGTCAGACCTTTGTCCACTTCCACGATGACCAATGTTAAATCGTTAAATGATATGCCCTCAATATCAGCTCTTCCCTTCATTGGGACTATCCATCATTATATTAAAGCCTTTGGTGGTCACGATCAAACCAAAATTCATGAAATATCCCAGAAAAGGTTAGATCAATATGGGCCAATCTATTGTGAGGATCTAAGGATCTTACGAGCCGCTGGTAAATATGCCGTTTGGTTGAATGATGCTGATGATGTAGAAAAAGTATATCGATCTGGTGGTAAGCATCCTGTTCGTGGTGGT…	QVMLHSRAVVGLSRQLVFQSSTTIADGKPNDGNLAVRPLSTSTMTNVKSLNDMPSISALPFIGTIHHYIKAFGGHDQTKIHEISQKRLDQYGPIYCEDLRILRAAGKYAVWLNDADDVEKVYRSGGKHPVRGGFDPLEIYRKTRTDVYKALGLLVLNGPDWYSFRSKVQPVLLQPRIMSNYSSSISSFAEEMISVIRDLRDNQTMEIGNFTPELYRYTLESIAYVGLDARLNCLSDYGPTQRKIVAAIKEMFRLEAQLNEAALWRIVGRPIGSK	274			CYP381A2	M	PuP450_47
Sequences not included in the phylogenetic analysis
contig_6844	278	TTCTTGATTGTTGAGTTAATTATGTCTCCTTTTGATCAAATTTCATCATCTTCTCAAACTTTAATTACTGCTTTTCTTGGACTTTGTTTAATTTATTTAATCAAATGGATCGTGGTTACAGTTCAATCCATTGTTTCGTTGCCGCCGGGTCCATGGGGATATCCAATTGTTGGCTATTTGCCGTTTCTAAAGCAACACATT	FLIVELIMSPFDQISSSSQTLITAFLGLCLIYLIKWIVVTVQSIVSLPPGPWGYPIVGYLPFLKQHI	67		tetur03g00970	CYP392A11	2
contig_22494	428	TTATTACCTGTGTTGATCTATTTAAATGTAGTATTTGATTATTTTGAACTTACTAAACCTCTACTGAGTATCATCTCTGGTCTTTCATTTTTAGTAATATTCAAATATTTGGTATCACAAGCTAATTGTTTAGTAAGATTACCTGATGGACCTGATGGGGCTATCCCATTTTTGGCTACTTACCCTTCATCAAAG	LLPVLIYLNVVFDYFELTKPLLSIISGLSFLVIFKYLVSQANCLVRLPDGPDGAIPFLATYPSSK	65		tetur02g14330	CYP392A9v2	2
contig_7609	772	CTATTATGTTATATATTTGTGAATAGCTCTAATTGCTTATTTATTGTTCATTGTTTTGTAGTTTATTTTATAAGTGATTCTCTAAACATGATTCTAACTTCATTGTTAACCAGTTTTTCTGAAACTTCACAATTAGTGTTGAATCTTGTTATTGGATTAATTGTATTCTTAATAATCACTTATGTAATTCCAGCAATCAAAAAGATTAGCTCATTGCCACCAGGACCATGGGGACTTCCGTTCGTTGGATATTTGCCTTTCATTGGAAAAAAAGATCAATATAAGGACATTGATCGATTGGCCAAAAAGTATGGATCAGTTTATTCAATTCGATTGGGAAAATTTGATGTAATTGTTGTTAGTGATTGGAAACACGTGAAAGAATCATTTGCGAATGAT…	LLCYIFVNSSNCLFIVHCFVVYFISDSLNMILTSLLTSFSETSQLVLNLVIGLIVFLIITYVIPAIKKISSLPPGPWGLPFVGYLPFIGKKDQYKDIDRLAKKYGSVYSIRLGKFDVIVVSDWKHVKESFANDDLLYRPENFGSYIKSPSLLEMSGDSWKAHRRLSLHILRDVGMGKSELEIKVKQEIENFLPTLTXXXXXLMSTVANNISYLLMGHGLEYDDPISEKLNNVLLTLGESSSLFH	244		tetur20g00290	CYP392B3	2
contig_16749	304	GTATCGACTCAAGACACAACAATCGGAGGTTACTTTGTACCCAAAGGAACAATGATTTATTTCAACAATTGGCCGTTGAACTTTTCTACCAAATACTACAGTAAACCAGAACAATTTCTTCCTTCTCGATTCGTATGCCCTTCGGACGATAATAATAATAGCAAGACAATGCAGATAAAAAAACCCGAAGTTCTAATTCCCTTTTCAATTGGTCAGCGAACGTGCCTTGGATTCAAGATGACCAGATATATTTCGTTTACCTTTATGAGTAACCTTTTGCTGAGATATAAGATCGAACCAGAA	VSTQDTTIGGYFVPKGTMIYFNNWPLNFSTKYYSKPEQFLPSRFVCPSDDNNNSKTMQIKKPEVLIPFSIGQRTCLGFKMTRYISFTFMSNLLLRYKIEPE	101		tetur10g03900	CYP307A1	2
contig_21232	316	TTGTTATCAAAAGTGGAACATAATATCAACATGGAGATAATTGTTACAATTGTTATAATTGTTCTGCTTGTTTTATTAATTGTTTGGTTACATTATCGATTAACCTACTGGTCTCGGCAAGGAATTCCCAATGCAATTAATACAATTTACAATCGATTAACAAAACCAGTTCATTTCGCTGATTTAGATTCTTACAATAAACATGGACGTATAATCGGG	LLSKVEHNINMEIIVTIVIIVLLVLLIVWLHYRLTYWSRQGIPNAINTIYNRLTKPVHFADLDSYNKHGRIIG	73		tetur38g00650	CYP384A1	3
contig_3231	2570	TTGTCGATTAAAATGTTTCTTTTCGACTATGTCATTTATCCTGGATTAAAAGTGGCCTTAATTTATGTGATTTATAGATTAATTTCCATTGTGATCAAGAGGATTAAATTTGCTCGACATTATATTAACTTTCCATGGGAACCAAGTCATTGGATTCTTGGTGATTTAATCAAAGTCGCTCCTAATTTCCCGTTCACCGATCGTGAAGTAATTGCTGATGCTGTTCGAAAATACGTTAATCGTAATCACTTACAAACAAATCGCCGTCACGATTTATCTGTTATATGGATGAGTTGGTTTCCAATTATTGTTGCATCGTCATATCGAAGCCTTGAGGCCATTTATCAGTTGGAGACAAGGAAACATCATATTTATCGTTTTTTAGGTCTTCGAGAGGGT…	LSIKMFLFDYVIYPGLKVALIYVIYRLISIVIKRIKFARHYINFPWEPSHWILGDLIKVAPNFPFTDREVIADAVRKYVNRNHLQTNRRHDLSVIWMSWFPIIVASSYRSLEAIYQLETRKHHIYRFLGLREGLVTSNGAKWKGRRKVIEPMLTTKQLTQFVPVIRSIVDTTVDSLCSVTGQPIVLSSYIHSLTMDAIFETGFKISADNFKDEKKILADAIGLFEDALMVRIINPFYWSDWIFSKFKMGKQLDELSKKGDDYFNFFLDKRLGIKSTKKYSRIQMNNNLDKDNNEIFLDHPYRDMIDLMLKNKDSIDREGMVEEILTMIAAGHETIANAVSWLVFTLGNHPEIQDRIVEEIDRVIQSTEDIDDLNKIGQLVYMEQCIKESLRLFPPLPVV…	522		tetur03g05190	CYP388A1	4
contig_19851	674	CCATTTCTGGCCACACGGTGCCCGCTGGAACTGTTATCTATTGTTTCATCTATCAACTTCATCGAGATCCTGAAATTTTCCCTGACCCTGAAGTCTTTAATCCTGATCGATTTTTACCCGAAAACTCTGGGGGTCGTCATCCATTTGCTTACGTACCTTTTTCAGCTGGACCTCGAAATTGTATCGGTCAAAAGTTTGCCCTTGCCGAACTTAAAATTGTCCTTGCTCGACTTATTCGTCATTATCGATTCGTTTCCCTCGATCAACCTGACAAAGTACTTTTCACCATGGAAATGGTTCTTAGACCCAAGGTACCGATTAAGGTCAAAGTTTACGAAAGAGTTTTCAATCGGACACCATTTAGTTCACTTAATATGGTCCAGTAAT	PFLATRCPLELLSIVSSINFIEILKFSLTLKSLILIDFYPKTLGVVIHLLTYLFQLDLEIVSVKSLPLPNLKLSLLDLFVIIDSFPSINLTKYFSPWKWFLDPRYRLRSKFTKEFSIGHHLVHLIWSSN	129		tetur01g00650	CYP4CL1	4
contig_15804	592	CCGTTGACCAATACACTATCCCCAAAGGGACAGTTTTCGTATTATCATATTCACAGAGATTCAAAAGTTTGGGAAAATCCCGACACTTTTGACCCCGATCGATTTAAATCTGATCGATTCACGTCCATACCCAAATATGCCTACATCCCTTTCGGTAACGGTAAACGATCTTGTATTGGCCAGAGATTCGCAATGATCGAGATGAAATTGTTCATCATTCACTTGAAGAGAAAATATCGTTTCATATCAACCCAATCAGTTGATCAAGTTAAATTCGAGATGGATGTTACCATTAAACCATCTCAACCACTTACAATTAAACTTTTCCCCGTAAAT	PLTNTLSPKGQFSYYHIHRDSKVWENPDTFDPDRFKSDRFTSIPKYAYIPFGNGKRSCIGQRFAMIEMKLFIIHLKRKYRFISTQSVDQVKFEMDVTIKPSQPLTIKLFPVN	112		tetur01g06120	CYP387A2	4
contig_14865	785	ACCATCGCCATCATGATTTATACGATTCACCGAGATTCATCAATTTATCCTAAACCCGATGAATTTTATCCTAATCGTTTCGATATCAATAATATCTCATCGATTCCCGCCTATGCTTATATACCTTTTAGCGCTGGACCAAGAGTTTGTATCGGTCAACGATTCGCATACATTGAGATGAAAATTATATTATCATTTTTGATCAATTCTTATCATATTGTCTCAACCAAACCTCTTGATGAGATTCCTTATGAATTTGAAGTCACAATCAGACCAAAAGTACCACTAATTGTTAAATTTATACCTCGAAATGATAAAATTAATTGTTCCCTT	TIAIMIYTIHRDSSIYPKPDEFYPNRFDINNISSIPAYAYIPFSAGPRVCIGQRFAYIEMKIILSFLINSYHIVSTKPLDEIPYEFEVTIRPKVPLIVKFIPRNDKINCSL	111		tetur03g00910	CYP390A1	4
contig_8285	1248	ATCCATCGAGATCCAAGAATTTATCCCAACCCGACCGAATATGACCCAGAGCGTTTCGATTCATCAAATGCATCAAATATTCCCAAAGGAGCTTATATACCTTTCGGAGTGACGCCAAGAAATTGTATCGGTTATCGTTTTGCATTAATCGAAATGAAAATTTTTCTTATTCATTTAATAAGAAAATATGAAATTTTCTCAGCCAAGAAGCTCGAAGATGTTTCTTTCACAATGGAATTCACATTGAAACCTTTATGTCCATTAGAAATCATGCTTCGAAAACGAGTCAGT	IHRDPRIYPNPTEYDPERFDSSNASNIPKGAYIPFGVTPRNCIGYRFALIEMKIFLIHLIRKYEIFSAKKLEDVSFTMEFTLKPLCPLEIMLRKRVS	97		tetur25g02050	CYP389A1	4
contig_24974	246	GCGACCTCAATTCCATCTCCATCTCCAATATCATCAGGATCATCTTTCTATATAATTTTGATACGAATTATTTTAACATGTTTACTATGTTTCATTGGTTATTATTATTTGTACAAAAAAGCACAATCAATGAGAAGGCGAAATCAAATGATTGATAAATTACCTGGACCCAAATCGTTCAATCCCTTGATGGGTAACCTGCCAATAGAAATATTGAAATACATCGGAGCGGATTACGAAGCCTCG	ATSIPSPSPISSGSSFYIILIRIILTCLLCFIGYYYLYKKAQSMRRRNQMIDKLPGPKSFNPLMGNLPIEILKYIGADYEAS	82		tetur01g00650	CYP4CL1y	4
contig_20098	320	CTTGGGACTCGACCGTTCGTGTTTCTTTTCACCCCCGAGGCAGTTGAGGTTGTATTGTCCAGTAACACACTGACCGATAAAGCTGCTGAATATGATTTTCTAAAGCCTTGGTTAGGTCTTGGTTTGGTCACTTCGAAGGGCAACAAATGGAAACAACGACGAAAATTATTAACCCCAGCATTTCATTTTCGTATCCTCAATGATTTTTTGCCGATAATCAATGAAAATGCTGAAGTTTTGATCAATAAATTGAACCAATTAACCGACAATCAATCAGGGGAATCAAAGGTCATCGATATTCTGGACTATATAACTTTG	LGTRPFVFLFTPEAVEVVLSSNTLTDKAAEYDFLKPWLGLGLVTSKGNKWKQRRKLLTPAFHFRILNDFLPIINENAEVLINKLNQLTDNQSGESKVIDILDYITL	106		tetur09g03800	CYP4CF2y	4
contig_22403	227	GGAGCGGATTACGAAGCCTCGAAGGATTTATATTACATGTTGTTAAATGCTGTTCGTGGCTACACACAAATCTATGATTCCGATAGGATATTTCGTCTTTGGTTGGGTTGGGAACCTGTCGTTATCCTTTGGAAGCCCGAAAACGTTGAAACTATTTTATCAAATAATTTTCTATTAGATAAATCATCTCAATATGATTTACTTCATCCCTGGTTGGGCACCGGT	GADYEASKDLYYMLLNAVRGYTQIYDSDRIFRLWLGWEPVVILWKPENVETILSNNFLLDKSSQYDLLHPWLGTG	75		tetur01g00650	CYP4CL1y	4
contig_19768	366	CGAAATTGTATTGGTCAAAAGTTTGCCGTGATGGAGGAAAAGGCCATTCTAGCGATGGTACTTAGATCGTTTTCGGTTAGGTCGACTGATGAACGAGACAAATTAGTAATCAGTGGGGAAATGGTACTTCGATCTCGAAATGGTCTCAGAATTGTTCTAACTCGACGGAAACTTGGAAAAGATTCTGATGAAACTTCAATTGGTTCAAAGTGTAACAACAATCAACTTAATTGTAAACACAATTCCCTTTCTAATCAACCAGTGACTAGAAATATC	RNCIGQKFAVMEEKAILAMVLRSFSVRSTDERDKLVISGEMVLRSRNGLRIVLTRRKLGKDSDETSIGSKCNNNQLNCKHNSLSNQPVTRNI	92		tetur09g03800	CYP4CF2y	4
contig_25379	249	TTTGCTTCTGTTTTCTCGGAGAGAAAGTTAATTGTTATCACCAATCGATTAATCTTTAAAGTGATCGTGATTTCGATATTGTTTTTTTTTCATAAGGTTATTTTGTCGAGTCGACGGCATATTAACAAGGGTCGATTTTATAAGTTAATTGCTCCATTTATGAGAGATGGTTTGATCACTTCGAAAGGTGAAAAATGGAGACAAAGAAGACGACTGATTGGTCCAGCATTTACCACGACA	FASVFSERKLIVITNRLIFKVIVISILFFFHKVILSSRRHINKGRFYKLIAPFMRDGLITSKGEKWRQRRRLIGPAFTTT	80		tetur03g00910	CYP390A1	4
contig_22780	310	GTTGGACAGTTTTTCAAACAAACAGTTGAACGAATTGATAATTTCATGCAATCAAGAATTAAGGAGCGATTAATGCTAAGAAATGAGAAAATAGATGCTAATGGTAATTGTGATTTATCGCAAAGAAAAAGTGACTCTATTGATTTACTACTAAATCATTATGATGAAAATTCAAATGATCAAATTAAATCTATCAACATGGAAGGAATGAAAGAAGAGATTTTTAATTTAATCATCGCTGGACATGATACAATTTCTACTGGACTAAGATGGACACTCTTTCTATTGGGAAATAATCTCAATTGTCAA	VGQFFKQTVERIDNFMQSRIKERLMLRNEKIDANGNCDLSQRKSDSIDLLLNHYDENSNDQIKSINMEGMKEEIFNLIIAGHDTISTGLRWTLFLLGNNLNCQ	103		tetur01g06120	CYP387A2	4
contig_26066	305	TCAATGGATCAACAACAAACTTTAATATCTAAATCTAAATCTGTTCAAATGATAGTAACTGGATTAACTTGTTGTCTTTTATTTTGGTTAATTAGACAAATATATTTGGGATTACGATTCGTCCGCCATTTTAAAAACTTCCCTCAGGACAAGGGTCACTTTTTACTCGATAACTTGAAGCAACTTTTACCTCCGTTTCTATTTCCATCTAAAAATAAATCAACATCGACGGCTGAGTTTCTCTTGTCCCAAAGGTCGCAACATCCAAATGAC	SMDQQQTLISKSKSVQMIVTGLTCCLLFWLIRQIYLGLRFVRHFKNFPQDKGHFLLDNLKQLLPPFLFPSKNKSTSTAEFLLSQRSQHPND	91		tetur01g06120	CYP387A2	4
contig_19311	258	ATGGTGAAAAAATTTTTCAATTTCTTCATTCGATTGAGCTATTTTTTAAAACTTCCAAAGGACCCTGAGTGTTCATTTCTATTTGGTGATTTACCTAAATTCATATCTGCTATTTGGGATACAAAATTGTCATCAACAATCTTAGCCAATTTTGTCACTTCGAATGCTTTAAATTATCAAAACAAATCGGGTTTACATGCACTTTGGCTTGGATGGTGGCCTATTGTCGTTGTTAATGATTACAAGTCCATTGAG	MVKKFFNFFIRLSYFLKLPKDPECSFLFGDLPKFISAIWDTKLSSTILANFVTSNALNYQNKSGLHALWLGWWPIVVVNDYKSIE	85		tetur25g02050	CYP389A1	4
contig_12167	231	AAGTTATACCAAGAAATTTCATCGATGTTTGATGACGATGAATCGGTGAATGATACCGAAAAGGTTAATAAGTGTGAGTATCTGGATAAGTGTATCAAGGAGTCAATGAGACTTTACCCACCAATACCCTGGCTGTTAAGACAATTAGATGAATCTATGGATATTAATGGTTACCATTTACCACAAGGATCTACAGTCGGTATCAACATTTTTAGCATCCATCGAGATCCA	KLYQEISSMFDDDESVNDTEKVNKCEYLDKCIKESMRLYPPIPWLLRQLDESMDINGYHLPQGSTVGINIFSIHRDP	77		tetur25g02050	CYP389A1	4
contig_11357	418	CGATTAACTCCAGTTACTCCAATGTCCATGAGAATTAATCAAGAGCCGATTAACTTATCTGGTTATTCAATTTCTCCTTCATGTTTCATGGTTTTTAATAACTATGTTATGGGCCGTCGACCTGATTATTTCGATGAACCAATGCGATTTAATCCTGANNNNNNNNNNNNNNNNNNNNNNNNNNNNNNNNNNNNNGAAAATAAATATCATCCTTTTACAATTTTACCTTTCGGGTTTGGAGTCCGAATGTGTGTTGGCCGCCGAATAGCTGAACTCGAAACTTTGATTCTATTGTGTAAAATAATAACTAATTTCAAAGTGACAGCGAAAAGAACTGAATTACCAATATCACTGAACATTAGTTCCTACCTTGACAACCCGATGTCTTTCACGTTCAAC…	RLTPVTPMSMRINQEPINLSGYSISPSCFMVFNNYVMGRRPDYFDEPMRFNPXXXXXXXXXXXXXENKYHPFTILPFGFGVRMCVGRRIAELETLILLCKIITNFKVTAKRTELPISLNISSYLDNPMSFTFNERQSNN	139		tetur13g02840	CYP381A2	M
contig_24269	276	AACCATGGTAATCAATGGTGGAAACTCTGGCCTACTCCCGGTTATAAGATGTTCGTTGCCGCCGAAGAAGAGATTTACGATATTTGTGGTAAATATGTTGATCGTGCTTTAGATGAGCTGAAGAAAAAAGAAGATCAAAATTTGTGTGATTCTCTCAATGAGAATGGTGATTATGATGACAGTGAATGTCTTTTGAAGACATTGTTAAAAACGAAGGGTTTAGATAGA	NHGNQWWKLWPTPGYKMFVAAEEEIYDICGKYVDRALDELKKKEDQNLCDSLNENGDYDDSECLLKTLLKTKGLDR	76		tetur03g03020	CYP314A1	M
contig_15299	962	TCAACAATTGAAGAGTTAATTAAACTGCTTCCAAGTAAAAGTGATCAAATTACTGTTGACACTCTTAAAGAAATGAAGTATTTGAAAGCTTACGTCAAGGAATCACTTCGAGTTGGTACATTTGCAATTGGAATTGGACAAGTGGTCAATAAGGAAATGACACTAAGACGTTACAACGACTTCAAAGGAATCATAATTGTTCAGAATCAAAGTCAAACAATTTATTCCAAAGAGATGGTTACAAGAAAA	STIEELIKLLPSKSDQITVDTLKEMKYLKAYVKESLRVGTFAIGIGQVVNKEMTLRRYNDFKGIIIVQNQSQTIYSKEMVTRK	83		tetur05g02550	CYP302A1	M

## Sheet: Panonychus citri
Additional file 7 - Panonychus citri CYPs
Sequences included into phylogenic analysis
Contig ID	Contig length (nt)	ORF nt sequence	ORF AA sequence	ORF length (AA)	Contig/ORF combined with ORF of:	BLASTp with T. urticae	CYP family	CYP clan	CYP ID in phylogenetic tree
Pcit_ERR044692_fastq_contig_2156	1606	TTCTTAATTGTTGAGTTAATTATGTCTCCTTTGGATCAAATTTCATCATCTTCTCAAACTTTAATTACTGCTTTTCTCGGACTTTGTTTAATTTATTTAATTAAATGGATCGTGGTTACGGTCCAGACCATCGTCTCGTTGCCCTCTGGTCCATGGGGCTATCCAATTGTTGGCTATTTGCCGTTTTTGAAGCAACACATTTACTTGGAATTTGAAAAATTGGCTTCTAAATATGGACCCGTTTTCAGTGTTAAATTGGGTCAAGAAAATATCGTCGTTATCTGTGATTGGCCTCACATGAAAGAAGCCTTTTCGAATGAGGCTTTATTAGCTCGACCTGAGGCTGTCTTTTTTCCTGGAATAATTGATGTCCCTTCGTTTGCCGAAATGTCGGGTGAC…	FLIVELIMSPLDQISSSSQTLITAFLGLCLIYLIKWIVVTVQTIVSLPSGPWGYPIVGYLPFLKQHIYLEFEKLASKYGPVFSVKLGQENIVVICDWPHMKEAFSNEALLARPEAVFFPGIIDVPSFAEMSGDTWREHRRLSLHILRDIGLGKNVLENLVGEEIQTFLQELDNDGKSVDFIKKLGPSVSNNIAILLFGHKFDYDDSAKIKLDESAETTGRTFSFASIFVFLPWLARLYVALGKFNMDLIKKSILYIDSYIQTEVDQHIESSSDQVVDYIDGYLQERRKREKNANLSKELEENGNFSYGILRRNCASFFGAGSETVLSTMSWAMLYLIKYPEFYDKIQTEVEEVIGYERKPEYSDRNRMPFTMAFLYEVQRYSSVIPTNLFRRASRDTTI…	521			CYP392A14	2	PcP450_29
Pcit_ERR044692_fastq_contig_3588	550	CAAAACTTCGAGTATTCTGATCCATATAAGATTGAATTGGATAGACAAATGGAAGAGGTTAATCAAGTTTTCCAATTTACTGGAATTCAAGCATTCTTACCATGGTTGACCAGGATTCTTTCTTATTTTAAAGTCGCAGGTTTAGACAAAGTCAAACGAACCATCGAAACCGCCGATAATTTAGTCCAGGAAAAGATCGATGAGCACGTAAAAAGGTTTTCGCCGTCGACTGAGATCATTGATTATATTGATGGGTATCTACAGGAAAAAGAGAAACTCGCTACGAAAGGAGATCACATTTTCAATTCACAAATTCTAAAGAGAAACGTTACTGAATTTTTCGCCGCGGGCTCAGAAACTGTCGCTACTACTTTATCATGGGCAGTGAATTATCTTGTC…	QNFEYSDPYKIELDRQMEEVNQVFQFTGIQAFLPWLTRILSYFKVAGLDKVKRTIETADNLVQEKIDEHVKRFSPSTEIIDYIDGYLQEKEKLATKGDHIFNSQILKRNVTEFFAAGSETVATTLSWAVNYLVHFPEYQEKIRSEISEIIGYDRKPNYTDRNQMPFTMAFLYETQRIGSVIA	182			CYP392A7	2	PcP450_41
Pcit_ERR044692_fastq_contig_4113	1669	CTGACCATTACAATGGATTTAATAAGTTTCTCTTTTGTTTACTCCATCTTTTGCCTTGGAATCATTTTGTTCATCTTGAACAAACTCATCTTTCGATCTGCACCCAAATTTGGTGAATATGCTCCATCACCATTTCGATTTCCAATAATTGGACATCTTCATCTATTAGCTAAATTCCCTGACGATCCTTGGAAAGGATTTGAGGCAATTCGTCAGCGATTTGGTGATGTTGTCTCTCTCCGATTAGGATCAGTCGATGCAATCATGGTCTCATCTTTGGAAACAATTAAAGAAGTTCTCCTTACCAAAGGTAAAATTTTCTCTGATAGGCCAGATTTCTATCGATATCATTTAATTTTCGGAGGTGATCGACAAAATGCATTGGCTTTGTGCGATTGG…	LTITMDLISFSFVYSIFCLGIILFILNKLIFRSAPKFGEYAPSPFRFPIIGHLHLLAKFPDDPWKGFEAIRQRFGDVVSLRLGSVDAIMVSSLETIKEVLLTKGKIFSDRPDFYRYHLIFGGDRQNALALCDWSELQKTRRVLCAISTAPKFSSNSFDMLDKAVTSEVGKFLKYIESSSDLILTKCWTRQFSSNVFTQYLCASRLEYNDPNLIRQAHNYDYVFYDVSQCGPVDFMPFLKKLGFFRGYIKELDTISNSLRVFVEDVLVKPRLAEIKKSSSLEGKFDLSSCDSMISLDLMYKYHIENPEDFTYEHFLLSIGDLVGGSAAISNMLMRILGHLAMDMEVQEEMYQEIAASAREHDTDIISIKHRPYIPLAEASILEALRLSSSPIVPHVPTQD…	526			CYP307A1	2	PcP450_42
Pcit_ERR044692_fastq_contig_7135	609	ATGTCCGGTGATTCTTGGCGAGATCATAGACAAACGGCAATGTCTATTCTGAGAAATGTTGGCCTTGGAAAAAGTTCAATGGAGGAAAAGATCAGCGATGAGATCGATCAATTTCTAACCACAATCGATTCTGTTGGTAAAGTTGATTTCGAGAGGAAAATCATGCCAAGTGTTTCCAATAATATTTCGATCTTACTTTTTGGACATAAATTTGATCATAATGACCCCAAAAAGATCAAATTGGACAAAATTTTCAACGATTTCGCCGGGACCATAACGTTCGCTGGATTGACTGTTTTTCTTCCATGGATGCGAAATGTTTTCATTGCCCTTGGTAAAATCGATAATGTTTTTGTCAACGAATTTACTTTATTCACAAAGAATTTATTCCAATCGGAA…	MSGDSWRDHRQTAMSILRNVGLGKSSMEEKISDEIDQFLTTIDSVGKVDFERKIMPSVSNNISILLFGHKFDHNDPKKIKLDKIFNDFAGTITFAGLTVFLPWMRNVFIALGKIDNVFVNEFTLFTKNLFQSEISEHQNNFNENDIKDYIDGYLLERKNREKKGQNADDLYSIEILLRNAGDFFGAGSETVVSTLLWAMVYLV	203			CYP392A6	2	PcP450_47
Pcit_ERR044692_fastq_contig_7349	1592	TCAATTTTCACTTTAAGATTGTTGAAAATGTTTCCACTGGAAAATCATCAATTGATAGTTGGTTTGTTTTCCATTTTTCTTGTGAATTACTTGATTAAATTTCTAATTAGATTGTGGCGATTTCCTCCTGGACCTTTGGGTTTTCCTATTGTTGGTTATCTTCCTTTCATTAAGAAAGATACTCACAAACAATTTACCGAATTGGCACAAAAGTATGGACCAGTTTTCAGTCTTCGAATTGGTAGTTTCAATGTTGTCGTGATTAATGGTTGGACAGCAATTAAGGAAGCATTTGCTGATGATAATCTATTAGCTCGTCCAAATGAAGATTATTTCACTATTGTTGGTGATCAATCAATTGCTGAAATGTCTGGTGATAAATGGAGAGAACAACGAAGA…	SIFTLRLLKMFPLENHQLIVGLFSIFLVNYLIKFLIRLWRFPPGPLGFPIVGYLPFIKKDTHKQFTELAQKYGPVFSLRIGSFNVVVINGWTAIKEAFADDNLLARPNEDYFTIVGDQSIAEMSGDKWREQRRVTLTTLRNVGLGKTKMEETIREEINCFIEKIKKETGKPLDAGELLSTSVPNNISTLLFGHKFDYDDPRKIELESNFRKLQTSGSFINGVVYMPWLAKLILRFKFLLFQKILDALAAIEKCISDEIDQHQQSDEEIVDYVDGFLQEMKKRSDDNETTFTIKTLKRNALTFYSAGSDTIRFTLEWMMQILVAQPKFQDKIREEIYQVLGRERSPDNIDRQLMPYTMAFIYEAQRYSSIVPINLPRRTTKETIITGRTIPEDAVVLFNF…	502			CYP392E4	2	PcP450_48
Pcit_ERR044692_fastq_contig_7880	1447	GTACTAAAAATGTTCAACTATGTTAATTCATCATCTCAGCCCTTAATTACCGTTCTAATTGGACTTGTTGTTATCTTGTTAATTAAATGGATTCTTGAGACAATCAAATCGATCAGATCATTACCATCAGGACCATGGGGATTTCCAATCGTTGGCTATTTACCGATGATTAAACAACATCTTTACCTGGAGTTTGACAAATTATCAGCCAAATTTGGTCCCGTTTTTAGTATTAAATTGGGTCAAGAAAACATTGTGGTCATTTGCGATTGGCCTCACATAAAAGAAGCCTTTACGAATGAGGCTCTATTAGCTCGACCTGATACCGTCTTTTTCCCTGGTATTATCGAAGTGCCTTCGCTTACTGAAATGTCGGGTGACATTTGGCGTGAACATCGT…	VLKMFNYVNSSSQPLITVLIGLVVILLIKWILETIKSIRSLPSGPWGFPIVGYLPMIKQHLYLEFDKLSAKFGPVFSIKLGQENIVVICDWPHIKEAFTNEALLARPDTVFFPGIIEVPSLTEMSGDIWREHRRLSLHILRDVGLGKSVLENAIKEEIQCFLNALDADGKPVNFLKKLAPSVSNNISLLLFGHKFNYDDSVKMNLDNSIDIIGRQFSFADIFIFLPWLARLLVTFGAFKMDLIKKSLLYIESYVQSEIDSHEKKKSEEMTDYIDGYLREKQKREKNNENEPNSDQGSNNFSYDILRRNCFTFFAAGLETLHSTMTWAVYYLLKTPEFQDKIQSEIEEVIGHERNPDYSDHSRMPFTLAFLYEVHRHSSIVPVNLFRRAFRDITIGTHKI…	481			CYP392A11	2	PcP450_50
SRR341928_contig_1293	658	TGGGCGATGGTCTATCTGGTTAAATATCCAGAGCTTCAGGATAAAATTCGTGAAGAAATTATGAATAACATTGGTTCTGAAAGGAAGCCAATGTTTACCGATCGAAATCAAATGCCGTTCACAATGGCCTTTCTAAACGAAACACATCGACATGCATCTGTATTACCTGTCAATCTCTTACGGAGAGCAGCAAAAGACACGAAAATCGGACAGTTCAACATTCCCAAAGACTGTATCGTGATATTCAATTTCTGGACATGTCACCGAGATCCTAAACTTTGGGACAATCCCGAGGAGTTTAATCCAGATCGTTTCCTCACCAAATCAAACGGAGAATCCAAAGTGACCACACCAAAGTATCTCGTTCCCTTCAGCGGTGGTAAAAGAGCCTGTCCAGGT…	WAMVYLVKYPELQDKIREEIMNNIGSERKPMFTDRNQMPFTMAFLNETHRHASVLPVNLLRRAAKDTKIGQFNIPKDCIVIFNFWTCHRDPKLWDNPEEFNPDRFLTKSNGESKVTTPKYLVPFSGGKRACPGEGLAQVELFLFLTNILQKFQISTEPEVEVSFEAIYGIARRPKFMPELIFTRI	185			CYP392A6	2	PcP450_61
SRR341928_contig_14715*	1112*	TTTGTTGTGTTTGTTTTTAAGATGATTTTGAGTGTACATTTTGATTTTGTTGCTATTTTATTGAATTGTGCTTACATTTGTTTTGGTCTATTGATTGTTAATCATGTTCTCGGGTTTATCCAACGTTTGAATCGTTTGCCCTCTGGCCCTTGGGGTTTACCTGTTGTTGGTTATTTGCCTTTTACTCGTGACGATACTTATGTACAATTTGGTGAATTAGCGGTCAAATATGGTCCAGTTTTTAGTGTTAAATTGGGAAGTTATGATGTTGTCGTTCTTGCTGATTGGAAGTCAATTAGGGAAGCTTTTTCTAGTGACCATTTGCTTAGTCGTCCGAGAGAAAATTTTTTCGGCGATGAGTTGAAAGACGTTTCGTTTACCGAAATGTCCGGTGACCCG…	FVVFVFKMILSVHFDFVAILLNCAYICFGLLIVNHVLGFIQRLNRLPSGPWGLPVVGYLPFTRDDTYVQFGELAVKYGPVFSVKLGSYDVVVLADWKSIREAFSSDHLLSRPRENFFGDELKDVSFTEMSGDPWKEQRRIAMTTLRNVGLGKSKMEDLIREEIDSFLNELKTTDERPFKFIDKVKLSIPNNVSILLFGHKYDYDDPVKVELEKNLDNADSVGHFISSGVFMPWITKFLIFFNYLDMKEMIKIIKRTDCFVQIEIDKHLEKMKTSDTKEIEDYIDGFLHEMDKRADENNSNFNREVLLRNTSAFYSAGSSTIQSTLNWTMAYLAAYPEYQEKIRDEIRETIGFDRLPNNVDRQRMPFTISFIYEVHRMVSLVPINLQRRATADVKIGDKL…	516*	SRR341928_contig_16474		CYP392E10	2	PcP450_67
SRR341928_contig_1957	1427	GTTATGTCTCTTCTTGATTATTTTGATGTATCGAGTTTACCTTTACTCGCTGTCGCTTTGGCACTCGCCTTAATGTTGATGATCAACAGCATTATTACATCAATCAATCGACGGCGAAAATTACCTCCTGGACCTTGGGGACTTCCAATTGTTGGATATTTACCTTTTATCAATGATGATTCTTACCTTTTCTTTGATAGATTGGCCAAAAAGTATGGACCAGTTTTTAGTCTAAGATTAGGTCAACATGATGTCGTCGTTATTTGTGACTGGGAACATCTTAAACTGGCCTTTGCTGATGAATCGCTATTGGCTCGACCTCTTTCGACCTTCAAGCCTGGTGATGTACCTTCGTTCATGGAAATGTCCGGTGATATATGGCGTGAACATCGTCGTCTT…	VMSLLDYFDVSSLPLLAVALALALMLMINSIITSINRRRKLPPGPWGLPIVGYLPFINDDSYLFFDRLAKKYGPVFSLRLGQHDVVVICDWEHLKLAFADESLLARPLSTFKPGDVPSFMEMSGDIWREHRRLSLHILRDVGFGKSAMENLITKEINQFLPTLEGRNVDFIKKVQPSVANIISSFLFGKASDYSDPLKIQLDTNVERVAQALRFASLQAFLPWMIKILAFFGFTNFEKFKKGIAAIESVIQKHVDDHVAKDKDSHEIVDYIDGYLQEHERRKIKGEDDNMFNLHILRRNATVFFGAGSETITSTLSWGMMFLAARPEYQEKIRDEISEVIGYERDPNYTDRNQMPFTMAFLYEVQRTGSVIATNLLRRATSDTKIGNFFIPKEATVVFN…	419			CYP392A7	2	PcP450_76
SRR341928_contig_25852	749	GAGATCTCGGTAAAACCAAGAGTAGCCCAACTCGAGAAATTGTGGTCTCAAGATGGAAAACACAATGACTTGGACCATAATGGTTTGACACTCGCTTTGGACCAAATGTACAGATACCATTTAGAGAATCCAAAAGAGTTTTGTTATAATCATCTTGTTTATTCTTTGAGTGACCTTATTGCAACTTCCGGTGCGATCTCTAATCTTCTCATGATTATCATCGGCCATTTAGCTATGAATGAAGAAGTACAAGAGGAAATATACCAACAAATCGAGGCCACAGCTCTTCAACACAAAACTGATACTTTAACCTTGAAGCACCGACCTCATATCCCACTGGTTGACTCTTGTGTCCTGGAAGCTCTGAGAATCGCATCTTCACCAATCGTCCCTCATGTA…	EISVKPRVAQLEKLWSQDGKHNDLDHNGLTLALDQMYRYHLENPKEFCYNHLVYSLSDLIATSGAISNLLMIIIGHLAMNEEVQEEIYQQIEATALQHKTDTLTLKHRPHIPLVDSCVLEALRIASSPIVPHVSTEDTTIGGYFVPKGTMIYFNNWPLNFSTKFYTKPEQFLPSRFVCPSDDNNNKTMQIKKPEVLIPFSIGQRTCLGFKMTRYISFSFMSNLLLRYKIEPEDSVETITDHIKIGVLAL	249			CYP307A1	2	PcP450_93
SRR341928_contig_5430	531	ATGGAGGAAAAGATCAGCGATGAGATCGATCAATTTCTAACCACAATCGATTCTGTTGGTAAAGTTGATTTCGAGAGGAAAATCATGCCAAGTGTTTCCAATAATATTTCGATCTTACTTTTTGGACATAAATTTGATCATAATGACCCCGTTAAACTACAATTAGACCGTGATTTTAATGATGTCGTCAAGCATTTCCAGTTTGCTGGAGTTACAGCTTTTCTTCCTTGGTTATCAAATGTCCTAATTGCTTTTGGCAAGTTTAATGCCGATGTTGTCGCAAAAGCGATTCGCTCTTCTCACAATTATTTCCAAACTGAGATTGATAAACATGAGCAAAAGTTTGACGAAAATGAAGTTATCGACTATTTAGATGGATATTTATTGGAACGAAAGAAT…	MEEKISDEIDQFLTTIDSVGKVDFERKIMPSVSNNISILLFGHKFDHNDPVKLQLDRDFNDVVKHFQFAGVTAFLPWLSNVLIAFGKFNADVVAKAIRSSHNYFQTEIDKHEQKFDENEVIDYLDGYLLERKNRHRKGQNADDVFSIQVLLRNTADFFGAGSETVISTLTWAMVYLV	177			CYP392A6	2	PcP450_108
SRR341928_contig_5512	981	TTTTTACCTTGGATCGTTCGACTTTTGGTCATCTTTAAACGAGCCAATTTTGACCTTGTAGCGAAAGTTTTCAGATCATTTGATGAAGCGGTTCAGAAAGAAATTGACAAACATCAAGAAAGATATGAACCAGGTAGAGTCGTCGACTATATCGATGGATATTTGAATGAACAATCCAAGCGAAAGTCTCAAGATGATGGACTATTGTTCAACATCGATACTTTAAGACGAAATGTAAGCGGCTTTTTCGGCGCTGGAACTGAAACTGTAACTACAACCCTCTCATGGGCACTAATGTACCTGATCGTTTATCCAAAGTATCAAGATAAAATTTTCGAAGAAATTAACGAGGTTATTGGTTTTGATCGAAAACCAGATTATTCTCATCGTAATCGAATG…	FLPWIVRLLVIFKRANFDLVAKVFRSFDEAVQKEIDKHQERYEPGRVVDYIDGYLNEQSKRKSQDDGLLFNIDTLRRNVSGFFGAGTETVTTTLSWALMYLIVYPKYQDKIFEEINEVIGFDRKPDYSHRNRMPITMAFIYEVHRLGSVLASNLLRRATCDTKIGNHSIPKDTIVIFNFWSVHMNPNLWDNPEEFNPSRFLSEDGSKAVKPQYLVPFSGGKRICPGESLANVEIFLYIVSIVQRFKIRTEPGTRVSLEADFGLSRRPKDIPVLIFEKR	278			CYP392A11	2	PcP450_109
SRR341928_contig_6583	649	TCAGTGATCATCATGTTACTTTTTAATTTGATTCATATTTCTGAGCCATTGTGCAATCTAATTGTTGGAGTAATTAGTTTATGGTTAGTTAAATATCTTTGGTCAACAATTAAACGTATCCGATCATTACCACCAGGACCATGGGGATTACCTGTCGTTGGTTATTTTCCGTTCATTTGGAAACACAATTATCTTCAATTTGATAAACTTTCTCGACGATATGGAAAAGTGTTCAGTGTGAAATTAGGCCATTTAGATGTCGTACTTGTCTGCGATTGGGAGCATCTTAAGGAAGCGCTTGCGAATGACTCGTTACTTGGTCGACCTAAGGGTCTAATTATACCAGGGATAATTGATCATCCTTCGTTCGTCGAAATGTCCGATGAACCTTGGCGACAT…	SVIIMLLFNLIHISEPLCNLIVGVISLWLVKYLWSTIKRIRSLPPGPWGLPVVGYFPFIWKHNYLQFDKLSRRYGKVFSVKLGHLDVVLVCDWEHLKEALANDSLLGRPKGLIIPGIIDHPSFVEMSDEPWRHHRRLSLHVLRDVGFGKSELETHINSEIDNFCDIIEKEPVRDFVQKLL	180			CYP392A11	2	PcP450_110
SRR341928_contig_8068	1723	AATTGTTTTGTAGTTTATTTTATCAGTGATTCTCTGAACATGATTCTAACTACTTTGTTAACCAGTTTTTCTGAAACTTCACAATTAGTGTGGAATCTTGTTATTGGATTAATTGTATTCTTTATAATAACTTATGTAATTCCAGCAATTAAAAAGATCAGCTCATTACCACCAGGACCATGGGGACTTCCGTTTGTTGGATATTTACCTTTCATTGGAAAAACAGATCAATATAAGGACATTGATCGATTGGCCAAAAAGTATGGACCAGTTTATTCAGTTCGATTGGGAAAATTTGATTTAATTGTTGTTAGTGATTGGAAACATGTGAAAGAATCATTTGCAAACGATGATCTACTCTATAGACCGGAAAATTTCTCGTCTAATCCTAAATCACCA…	NCFVVYFISDSLNMILTTLLTSFSETSQLVWNLVIGLIVFFIITYVIPAIKKISSLPPGPWGLPFVGYLPFIGKTDQYKDIDRLAKKYGPVYSVRLGKFDLIVVSDWKHVKESFANDDLLYRPENFSSNPKSPSLLEMSGDSWKAHRRLSLHILRDVGMGKSQLEMKVKQEIENFLPTLNSGPIDLFPKLMSTVANNISNLLMGHGLEYDDPISEKLNNVLLTLGESSSLFHVFSGSVPKLVKDNPLESESKLPKILKSLAEFANYMEKEIEIHKSRGRRSQIFEDYIGGYLVEQEKSEKSKSTDGIQFNLETLRQNLVTFYSAGTETISSTLTWAILYLLKYPEYFDKIREEIEKVIGYERQPDYSDRIHMPWTMSFIYETHRIAALVPVNLFRRAAQ…	522			CYP392B3	2	PcP450_112
Pcit_ERR044692_fastq_contig_14051	734	AGTTATTCATCAAAAGATAATATTATCTTTGAGAAAATGATTGACCTTTCAAGACCTTTTGTTAGCTCATACATGATGAATATGTTTCTACCTGAATGGTTTATCAAACTGTTTCACTTAAGTGTCCTGGATAAAAGTTCATTGGATTACATGGAGAAATTAATTTCACACTTAATTGTAATGCGTTCGTCAAGGTCAACAATTAATTCAACTGATGTTCTTAATCGATTATTAATTCAAAACGATTCATCATCAACCGAAACAACAACTGATCAACAACTCACAGAAATTGAATTAATCGCCTCAGTTATTGATCTACTTTTCAATGGATTTGAAACAAGTTCCTCTTTACTTTCTTGGTGCTGCTGGAGATTAGCACTTAATCCCGAATGTCAAAAT…	SYSSKDNIIFEKMIDLSRPFVSSYMMNMFLPEWFIKLFHLSVLDKSSLDYMEKLISHLIVMRSSRSTINSTDVLNRLLIQNDSSSTETTTDQQLTEIELIASVIDLLFNGFETSSSLLSWCCWRLALNPECQNRLAQEIDSIGTFNYDNISSAPYLDAVINESLRIDPPETRNERVCHSSYHHLETNIVIPKGAKVLMPIYSMHHDPVNFPDPETFNPDRFLPENRESIQPFTFIPFGTGYRAC	244			CYP385A1	3	PcP450_12
Pcit_ERR044692_fastq_contig_16532*	888*	ATATTATCCATCAAAATGTTGTTGATTGTGTTGAAATTTTCAATCATTTATTTATTTGCTATTTGTGTTATTTGGATTTTCAAGAAACACAGAAAGTTTCAGTCATTTAAAAGGAGAAACATTAATGGTCCGAGGCCTAATCTCTTTTTTGGTAATCATTTCGCTCTAAAAAACTCACCTGACAAGAAATTACCTCATGAAGTTATGGGAGAATGGATTGAGAAGTATGGAGACATTTTCGGCTACTATTCACCGAATCGATGTCGACTTGTCGTGAACGATGCTCATCTATTGAGAAAGATCTCCGTGCACAAGGCGTTTCAAGATAGAGAATCTTTGGTTATTGATATTGTCCCTCTCAGAGATTCTTTGTTCGGAACTGGTGGAGAAACATGGAGA…	ILSIKMLLIVLKFSIIYLFAICVIWIFKKHRKFQSFKRRNINGPRPNLFFGNHFALKNSPDKKLPHEVMGEWIEKYGDIFGYYSPNRCRLVVNDAHLLRKISVHKAFQDRESLVIDIVPLRDSLFGTGGETWRRSRKTISPLLSRFRVDSPPLTSIISQCVESYLEHLRPKNVDEGAPFIVDIVDNIHRFTFDIICRTSLGMESNCYSENDQLVKSVVEFFDNAFNNAVLLSEAFPLFSHLLKFINNYLTSGKMTNSIVANLKNQIRYFIEFKSAQSVDDEPGKPVVLESMLKFLVDGKLSQQELIGNIYLIVLAGFEATANALIFCLYSIAEHQHVQDKMRESLTELVEEESYTEMVWLETLRCYPPPLFIINREASEEVNIDGLTIEKGWIVEAPIW…	482*	Pcit_ERR044692_fastq_contig_12982		CYP382A1	3	PcP450_18
Pcit_ERR044692_fastq_contig_17739	584	ATCGATGAGATTGTTTCGTCCGCTGTTATTTTTCTGATTGCAGGATATGAAACAACTTCGACCTTGTTGACTTGGACTACATATGAACTCGCCCGATATCCAGAGGTACAAGAAAAGTTGTATGAGGAAATAGATTCACTTGATGAGATCAATTATGAAACGATAAACAAATGCGTTTATCTTGAGGCGGTGATCAATGAATCCCTGCGATTACACCCACCGGTCATTCAGTTACCTCGAAAATGTCATTCTGATTATATTATACCTGGAACTGATGGTGCGATCCTACCCAAAGGATCTAGAGCATTTATCTCAATCTATGCCATTCATCATAACCCTGAAAATTATCCCGAACCTCATATATTCAAACCTGAAAGATTTTTACACGAAAATCGTGAT…	IDEIVSSAVIFLIAGYETTSTLLTWTTYELARYPEVQEKLYEEIDSLDEINYETINKCVYLEAVINESLRLHPPVIQLPRKCHSDYIIPGTDGAILPKGSRAFISIYAIHHNPENYPEPHIFKPERFLHENRDSIKPFTFLPFGAGPRLCIGMRFALINAKLALVMFLKNHKLINNQFTTKKIDYTFHTGVLTA	194			CYP385B1	3	PcP450_22
Pcit_ERR044692_fastq_contig_22894	543	ACCACTGGGAAATTGAAAAAAGTTTTCGAACTGATCGCAAATTGTACAAGAGAATGTATTGATAATCTCGACAATAATTCGAAAATTTCTAATAGCAAGACTTCAATTATCGATTTGAAACATTTTTGGGGTCGATATAATATGGATGTTACCGCTCGATGTTTTTTCGCTTTGGATCTTAAAGTTTACTCCGATAATCCAGTTGCTCTTACGGCTCAGGCAAAGTTTCACAAATTATTTTCCAGCAACAAGTTCACCGCATTGATTAACATGATCGCCCCCGAATGGTTTGTCAAATTAACGCGATCAGGATTCTTCTCAGTTGAAGGATTAACCTATCTTTCTGAACTTACTCAGGCGATTATCTCTGTTCGTAAATCTAAGTCAATTGGACCGAAT…	TTGKLKKVFELIANCTRECIDNLDNNSKISNSKTSIIDLKHFWGRYNMDVTARCFFALDLKVYSDNPVALTAQAKFHKLFSSNKFTALINMIAPEWFVKLTRSGFFSVEGLTYLSELTQAIISVRKSKSIGPNGTEQKFNDFLQLLVEAEEENEEKVKLEEDEDIARSDNNNIERKRLTI	180			CYP385B1p	3	PcP450_32
Pcit_ERR044692_fastq_contig_5463	1836	AAAGGTGAAATGTTGGAATCTTTAATCGCCCAATGGATCTTGTTGATCTTAACTGCTTCCATCAGCTGGTTTCTCTTCTTTGCTCGATCAAAACACACATACTGGACACGCCAAGGAATCAAAGGTCCCAAGCCTACATTTGTGATTGGAAACACATTCTCTGGTTTGGATAAGTCGGTTGTTGAGATTCTCACAAGCAGATACAATAAATATGGAAAAGTTTATGGTGTCTACGATGGCCTACAACCTCATCTTGTGGTCGGCGATCCGGAACTTCTTCGTCATATTTGTGTTAAAGATTTCCATATTTTCCCTCAAAGCTTCCGATTCGCTTCTCTCCATCCGATCGAGGAAAGTTTTCTAATCAACGTTTGTGGTGACAAATGGAAACGAATACGA…	KGEMLESLIAQWILLILTASISWFLFFARSKHTYWTRQGIKGPKPTFVIGNTFSGLDKSVVEILTSRYNKYGKVYGVYDGLQPHLVVGDPELLRHICVKDFHIFPQSFRFASLHPIEESFLINVCGDKWKRIRSLLTPTFSSGKLKKMFSLMKVCVQDAKSQLTLMTTSKEDDSVGMEAQFDPKYFWGRYNMDVIAKCCFATSLNVYDNSDDIFLRNFTEFFQGNPFKLLSFAVAPGWILKALKLSFFPTKNLEFLRDLTLALIEKRKNKDNKADDFLQLLLDLESENEPDKESESSTGKKSQLTSDEIVGASIIFLVAGYETTSTLLTWACYRLATNPEIQEKLFQEVSNSDIFDYEVLNSLPYLDAVLSETLRIDSPIIMFQRHAHADYILPGTSVK…	508			CYP385C1	3	PcP450_44
Pcit_ERR044692_fastq_contig_961	1196	ATAATGTTCACCTCAGCACAATTAACGCCTACTCAATTCATTCTCTTATTCGTTACAAGTTTCATCACTTTGGTCATTTTTTATGTCAAACGAAAACACGCATTTTGGGAACGTCAAAATGTCAAAGGTCCTAAGCCGACATTTATATTTGGTAATACATTCGAAAATCTGAAGTATTCATTACCCGAAATGTATCGAAATTATGATGAAAAATATGGAAAAGTTTTCGGTACATATGATGGATTACAACCTCATTTGAACATTGGTGACTCAGAAATACTGCGCACCATTTGCGTGAAAGATTTCACAGTTTTCCCTGCGAGTTTTCATACTGTTTATCTCAATCCGGTAGAAGAAAATTTCTTGACTTTTATTTCTGGTCCCAAATGGAAACGAATG…	IMFTSAQLTPTQFILLFVTSFITLVIFYVKRKHAFWERQNVKGPKPTFIFGNTFENLKYSLPEMYRNYDEKYGKVFGTYDGLQPHLNIGDSEILRTICVKDFTVFPASFHTVYLNPVEENFLTFISGPKWKRMRSMLSPTFTTGKMKKMFKLIKSCAQDAKAALTKLCKIENGAFEPKTFWGRYNTDVIAKCCFAANLDVYSDENSTLQQNFTELFTTEISRILFIFLAPECLQNALKISLFRTKNLEYLRDLSLALIEKRKTEKEKVEDFLQSLIDSESSEVDNTKIDTEKVKLTSEEIVSSSLVFLIAGFETTSTLLTWACYRLSLNPNIQEKLF	337			CYP385C1	3	PcP450_52
Pcit_ERR044692_fastq_contig_998	1359	TTTAACTTTTTCCGTAACCATAGATTTTTCCGTGGAATCAATTCAATCGGTGGTAAAAGTATCTTCGTTCTTGAACATGAGCCTTGGAAGAGAGTTCGATCTATTTGTAGTCCAACTTTTACCACTTCAAAATTGAAAGCGATGCAAAATCAGATCACCGAAGCCGTTGATACATTAATCAACAATGTTAACGATGCTTGTGAGAATGGTCAATCAATCGATGTGAAAACTTACCTACTCTCATTTACACTGGACACTTTCTCGTCCTGTGCTTTCGGTGTGAAAATTGATTCACTTCGAGATCCAAACAATCCTTTAGTTGCCAACTCGAAAAAACTTTTCAACACTAATATTCAATGGTTATCATGGATCGCCTTCCAGTGTCCATCATTAGCGCCC…	FNFFRNHRFFRGINSIGGKSIFVLEHEPWKRVRSICSPTFTTSKLKAMQNQITEAVDTLINNVNDACENGQSIDVKTYLLSFTLDTFSSCAFGVKIDSLRDPNNPLVANSKKLFNTNIQWLSWIAFQCPSLAPIGSLFKLSIFDYSALMYFAQLISSLISKRQELKVNRIDFVSLLQDAEIADEAEQLTKRKLTDEEIVDQALIFLIAGHDTTATTLSMLLYTLTQHPVVQQKLIDELSTISDEDTNDWEIVKSLPYLDAVVSEILRFCPPVPRVERRTTEPCELGGVKLGAGQLITIPVHAMHHDPAYFPDPEQFKPERWLPENRDSINLSAYLPFAYGPRSCIGIRFAYMEIKFCLIKLLRSFRFVQSHQTKDQLDYYRGQLVTTAKEIILKPVKLT…	401			CYP384A1	3	PcP450_53
SRR341928_contig_11306	612	ACTTGGGCTTGTTATCGACTCGCACTCAATCCTAATATTCAAGAAAAACTATTCAATGAAGTCAGTAAAGCCGACATACAAGATTATGATGTTCTTAGTGGTCTTACTTATCTCGATGCTGTAATTAATGAGAGTTTAAGAATTGATCCTCCAATCATTATTTTCCAACGAACTGCTCATGAAGACTACACATTACCCGGAACTAATATTTTCATCCCAAAACACACTCGAATTACTATTCCTATTCACGCGATTCATCATGATCCTGATAATTATAATGACCCCGAAGAGTATAAACCAGAAAGGTTCATCTATCAATCACCAAAACCGTTTACATTCTTACCATTTGGAGCTGGACCTCGAATTTGTATCGGAATGAGATTCGCTCTCATGAACGCT…	TWACYRLALNPNIQEKLFNEVSKADIQDYDVLSGLTYLDAVINESLRIDPPIIIFQRTAHEDYTLPGTNIFIPKHTRITIPIHAIHHDPDNYNDPEEYKPERFIYQSPKPFTFLPFGAGPRICIGMRFALMNAKLVLATLVRNYKILPTHETSKDLKFEKGTILLSPHNLKMRIQPRSG	179			CYP385C1	3	PcP450_57
SRR341928_contig_9081*	419*	ACTTGGGCTTGTTATCGACTCACACTCAATCCCAATATTCAAGAAAAGCTCTTCGGAGAAGTCATAAAAGCTGACATACAGGATTATGATGTTATAAATAGTCTCCCTTATCTCGATGCTGTTATAAATGAAACTCTACGAATCGATCCTCCTCTGCTCGCTTTTCAAAGAGCTGCTCACAAAAATTACACGTTACCAGGAACAAAGATTTTCATCCCAAAACATACGCGAATTACTATCCCTGTTTACGCGATTCATCATGATCCAGATAATTACAGTGATCCTGAAGAATTTAAGCCAGAACGATTTATCAACGAATCACCGAAACCCTTCACATTCTTACCATTTGGAGCTGGACCTCGAATTTGTATTGGAATGAGATTCGCTCTTATTAACGCC…	TWACYRLTLNPNIQEKLFGEVIKADIQDYDVINSLPYLDAVINETLRIDPPLLAFQRAAHKNYTLPGTKIFIPKHTRITIPVYAIHHDPDNYSDPEEFKPERFINESPKPFTFLPFGAGPRICIGMRFALINAKLSLATLVQNYKILPTRETPTPMSLNYDKGSLVLMAQQLKLKIEPRSC	181*	SRR341928_contig_1010		CYP385C2	3	PcP450_116
Pcit_ERR044692_fastq_contig_12178	842	TTGATAAAGTTAATTATTGATTACAGAAATTGGATGAGACACTTTTATAAGTATCCATCTTATTCTGTAACAATTAGTGACGTTCTGGTTTACTTCAGTGGACCTGAAGCAGTGATTAAAAAATGGGGAAGCAGATCTTTTTTCCGTAGAGCTCTGCAATTAACTAAAAACGATGATTACTTTGTCATTTGGCTCGCGTTCATACCTGTGCTTTTCATTAAGAATCCAAATTTAGCTGAGAAGGCATTTAAAGCTCACAACATCAAGACGATATTTATGTCAGCAGTTTTACCGGTAATTCGAAATGGCATTTTCATGATGTCCGATGAAAAAAAATGGAAAATATTTCGTAAAATCAGTGAGATCAATTTAAAAACTAAAATGTTACAAAAGTTTTTC…	LIKLIIDYRNWMRHFYKYPSYSVTISDVLVYFSGPEAVIKKWGSRSFFRRALQLTKNDDYFVIWLAFIPVLFIKNPNLAEKAFKAHNIKTIFMSAVLPVIRNGIFMMSDEKKWKIFRKISEINLKTKMLQKFFPIMSHHCDKMVDKLYKLEEGQWSDFNDEVGLTTFNVICESGMGISTESPKLESTALRLFEVTLQFPKHIVLRAFNPLLWPEFTWTRYLDYMSDGQSKVLEKLFKYVVKREVTRQLGFKSEGETTISKDDDSLKRSVSDNAQNNNTID	280			CYP386A1	4	PcP450_4
Pcit_ERR044692_fastq_contig_13775	1085	TTAAAACGTTTACCTCAACAATCAAGTAATTGGTTATTAGGACACTTGGGTAATTTACTTCCTCCTCCGTTTACCTCAAACAATCAATTTGGTAAAGGTCTCAAGAATTGTGTTGACAGATTGGAAACTTTTCTCCATCAAAATGGATTAATGGTCTTCTGGGTATCATGGTTTCCAATTATCATGATAACCGATCATCAAATCTTAATGAAATTAACATCGGCAACAATAGAGAAAGGTCCAGGTCCTGATGTGGCTCGAAACTTTTTCGGCGATGGTTTGGTTGTACAAAATTCTCGTAAATGGAAAGGTAGACGTAAGCTGTTGGCTCCAGGTTATCACATTTCGGCTCTTGCTAATTATTTACCAACGATATCAAAAGTTGCTCGAAATCGGGTT…	LKRLPQQSSNWLLGHLGNLLPPPFTSNNQFGKGLKNCVDRLETFLHQNGLMVFWVSWFPIIMITDHQILMKLTSATIEKGPGPDVARNFFGDGLVVQNSRKWKGRRKLLAPGYHISALANYLPTISKVARNRVRLIKEISNDEPIDTRRFTQETGMDMTCEITLGIESGTKGTPGWLYRKSIDVALEMMLIKAINPLYWFESIFRWTVDGKRSRIASQYIRSFPTSLIETRKVTHVPGSINPKKYNPSVRFSLLDCLIDLHLLSQSADKAYSFSTADILEETNSALFAGNETTAGSMAWTMFHLAANLEIQERVYLELVENGFTGPGSSDYTEDGLKSLKYLECCVKESLRLCPPIHTTTR	361			CYP406A1	4	PcP450_11
Pcit_ERR044692_fastq_contig_14269	854	CCTTTTTTCGTTAGTAAACAACAGAAAAGATTTGCAGTAACTATGGACGAAGTGTTTGATTCGTTGATAAATAAGGACGATTTTTGTGAAGAGGGAAAATATTCAACTCTAGCGGATCAAATTCATCTATCAACATTCAATATCGTTTTTAAAGTAACCGCAGATTTACCGATAGATGTTGAAATAGAGGAAAAACTTCATGTTATAGAAGCCATCGAATTCATGGAAATGATAACAATAGAGAGAATGTGTAATCCTCTTTATTGGAGCGATCAAATTTTCTATTTAACAAAATTGGGTAAAAAGGTTATAAGAATGACCAGTAGAGCTTACAAATTCGTAGAAAATGCTATTATCAGAAATTTAGATGAAAACTCCAATGAAATCGATCAGTCTGAT…	PFFVSKQQKRFAVTMDEVFDSLINKDDFCEEGKYSTLADQIHLSTFNIVFKVTADLPIDVEIEEKLHVIEAIEFMEMITIERMCNPLYWSDQIFYLTKLGKKVIRMTSRAYKFVENAIIRNLDENSNEIDQSDKSSAFSSFNLVNMLSSSSRGKIDLEGISEELTTTAAAGHETTATALNLTLFILGNRLEIQEKLYQEISSVFDDNESVNDIEKVNKCEYLDKCIKESMRLYPPIPKVARQLDEPMEINGYYLPKGSAIGCNMFSIHRDPRIYPNPTEYDPER	284			CYP389A1	4	PcP450_13
Pcit_ERR044692_fastq_contig_14739	727	ATCACTGGTGTTCAGAAGATGATTGATAAAACTAACCAAATTTTGATTCCTATTATAAGAGCTAAATATGATGAAATCAAATCGGATTTAATTGTTCAATCAAATATTGGAGAGGATATTCAAGATTTAGCTGATTTGAAATTGGAAGATCGACACAAAAATGAATCAACTGGTGAAATAAAAAAGGCGAAATGTTTATGTGCACTTCTTTTGAGAACTTGGATTGAGCCTGGAACTGGATTAACACCAGAAATCGAATCAGCCATTTTTGAAGAAATGAAAGTCATAATAGCTGCTGGCTCAGATGGACCAGAAACTCTAATGACTTGGCTCATTTATATTCTTGGCTGTTACCCTGAGTATCAGGAAATGATTTATGAAGAGGTTGAAAGTATTGAC…	ITGVQKMIDKTNQILIPIIRAKYDEIKSDLIVQSNIGEDIQDLADLKLEDRHKNESTGEIKKAKCLCALLLRTWIEPGTGLTPEIESAIFEEMKVIIAAGSDGPETLMTWLIYILGCYPEYQEMIYEEVESIDIENWTIGTVNSFSFLDHCFKEALRLYPAVPFKVRATEHEQIVDDKILPAGTKIIISILTILKDPKIFPEPFEFKPRRFSPDAQPKIPAGAYIPFGLRPRDCIGQRLAPF	242			CYP407A1	4	PcP450_16
Pcit_ERR044692_fastq_contig_4361	1310	TATATTAACTTTCCATATGAACCAAGTCATTGGATTCTCGGTGATTTAATCAAAGTTGCTCCTAATTTCCCGTTCACCGATCGTGAAGTAATTGCTGATGCTGTTCGGAAATACGTTAATCGTAATCACTTACAAACAAATCACCGTCACGATTTATCTGTTATATGGATGAGTTGGTTTCCAATTATTGTCGCATCGTCACATCGAAGCCTTGAGGCCATTTATCAGTTAGAGACAAGGAAACATCATATATATCGCTTTTTAGGTCTTCGAGAGGGTTTGATCACTTCGAATGGAGCTAAATGGAAAGGTCGACGGAAAGCAATCGAACCGATGTTAACAACTAAACAATTGACACAATTCGTACCTGTAATTAGGTCAATTGTTGATACTACAGTC…	YINFPYEPSHWILGDLIKVAPNFPFTDREVIADAVRKYVNRNHLQTNHRHDLSVIWMSWFPIIVASSHRSLEAIYQLETRKHHIYRFLGLREGLITSNGAKWKGRRKAIEPMLTTKQLTQFVPVIRSIVDTTVDSLCSVTGQPIVLSSYIHSLTMDAIFETGFKISADDFKEEKKIMADAIGLFEDALMVRIINPFYWSDWMFSKFQMGKQLDELSKQGDDYFNYFLDKRLGIKTTKKYSRVKMNNNLEKDNDEIFIDHPYRDMIDLMLKNKDSIDREGMVEEILTMIAAGHETIANAVSWLVFTLGNHPEIQDRIVEEIDRVIQSPEDIDDLGKIGQLVYMEQCIKESLRLFPPLPVVLRYLENDIQIGSRTLLKDSVVVMFILAAHHDPSVFPQPTK…	436			CYP388A1	4	PcP450_43
Pcit_ERR044692_fastq_contig_6287	799	GGACTTCGAGATGGTTTAGTTACATCCGATCCTGATAAATGGCGATTACATTGTAATCTGATTGAGCCTTTTTTCATCGCCAAAAGGCAAAAGTATTTCGCTGAAATCATGAACAAGGAGATCAGTAAATTACCACAGCACATTAAGGGAAAAGTTGGTGTTCCTTGTGATATCAAACAGCTAATTAATTTGAGTGCGATGAATATCATCACCGAAGTTTGTTTAAATATACCAAGTGATGAATTAATTGATATAAAATATTCTTGGCTGGATAACATTGAGAAAGGCAAAGGAATCGAATCAGCACAAATTATAGCAGAGAAATATAGACAAGCAGCATTGGAACGAGGAAATAATAATAACGAAAATGATTCCAAGAATAAAAGAAAAGAGTTCGAA…	GLRDGLVTSDPDKWRLHCNLIEPFFIAKRQKYFAEIMNKEISKLPQHIKGKVGVPCDIKQLINLSAMNIITEVCLNIPSDELIDIKYSWLDNIEKGKGIESAQIIAEKYRQAALERGNNNNENDSKNKRKEFESLYELLTEKETKEVNMDKEEIFDELMTIIAAGHETISVAMQWTLFLLGNNPQIQDRLYKEIVDLFPGDTSVDDLEKISQCQFLDQCIKESLRLKPPAHAIARKLEEDVIINGSKLLKDSIVTINLSATHYDPK	266			CYP389B1	4	PcP450_46
Pcit_ERR044692_fastq_contig_8226*	805*	ATAATCTCTTCTAAAGACGAAAAATGGAAATCTCGTCGTCGTTTAGTTCGTCAACAGTTTTCTCCTCTTTCGATTCCTCATTATACAAGTAACATTAGATCGCTATCAGAGTCAGTAAACAAATTGATCCAACAATCAATCGTAGATGAGAAGAAAACAGGTAAACCTTTAGATATTCGAGGCTTTTTCTCAATAACAACGATGAAAATGATCTTAGGTAAAGCTTCAGGAGTTGAACTTGCTGATAAAGATTATGAATTCTTGATAAAGGCAATGGATAAGTTTCTTCATCAATCAGAAATTCGAGTGATTTTTCCTTTTTTTTATACTGATTTTTTATACGAAATTTATATAAAATGGACTGGAACTCGAAGAATGATTGATAAAACTAATAAGATA…	IISSKDEKWKSRRRLVRQQFSPLSIPHYTSNIRSLSESVNKLIQQSIVDEKKTGKPLDIRGFFSITTMKMILGKASGVELADKDYEFLIKAMDKFLHQSEIRVIFPFFYTDFLYEIYIKWTGTRRMIDKTNKILVSAIRKKYNQIKGDLQVQSKSDAVDYDNPRIINNNNTNNNSSDLIDSSEESKRSNSLSEFLMRTWVKPETGLTEEIESAILEEIKAVLVAGSDGPDSLMTWFIYIIGCYPEYQEMIYQEVKDIDVKDWTLADVNSFQFLDQCFKEATRLYTSVPVKIRKAERDQIMNDGKVIPKGSLILVSLISILRDSKIFPQPFQYKPQRFAPDATPKIPNGAYIPFGIRPRDCIGQRLAPFYIKFIVGSIIKSFKIKSHRYWDDISYKLVFV…	413*	Pcit_ERR044692_fastq_contig_24367		CYP407A1	4	PcP450_51
SRR341928_contig_10905	690	TTTTTCGTTAGTAAACAACAGAAAAGATTTGCAGTAACTATGGACGAAGTGTTTGATTCGTTGATAAATAAGGACGATTTTTGTGAAGAGGGAAAATACTCAACGTTAGCTGATCAAATTCATCTATCAACATTCAATATCGTTTTTAAAGTAACCGCAGATTTACCGATAGGCGCTGAAAGAGAGGAAAAACTTCATGTAATAGAAGCCATCGAATTCATGGAAATGATTACGATAGAGAGAGTGTGTAATCCTCTTTATTGGAGCGATCAAATTTTCTTTTCGACTAAATTGGGTAGAAAAGCAACTAGAATGACCAAGCGAGCTTACATATTTGTCGAAAATGTTGTTAACAGAAATTTTCACAATAAAAATGATGGATATGATGAGCCGAGCACA…	FFVSKQQKRFAVTMDEVFDSLINKDDFCEEGKYSTLADQIHLSTFNIVFKVTADLPIGAEREEKLHVIEAIEFMEMITIERVCNPLYWSDQIFFSTKLGRKATRMTKRAYIFVENVVNRNFHNKNDGYDEPSTFSSLNFVNMLAGSNRGKIDSEGISEELITTAAAGHETTATALNLTLFILGNRLEIQEKLYQEISSMFDKNETAEDIEKVNKCEYLDKCIKESMRLY	229			CYP389A1	4	PcP450_56
SRR341928_contig_12655	629	CGCCTTGATATTCAAGATAAATTATATCAAGAAATTACATCAATGTTTCCTGACAACGAACCAGTTAATGATATTGAGAAAGTTAATCAATGTGAATATCTTGATAAGTGTATTAAGGAGTCGATGAGACTTTATCCTCCAATACCGTTAATTGGAAGAGATCTAGATGAGTCCATCGATATGAATGGTTATCGTTTACTTGCCGGAACGACCGTCGTATGCAACATATTTGGTATTCATCGTGATCCCAGAATTTATCCTAATCCCTCTCAATATAATCCTGAACGTTTCGACTCATCAAATATAACTGATATTCCTAAAGGGGCTTATTTACCCTTCGGCGTTTCACCGAGATACTGTATTGGTTATCGATTTGCACTCATTGAGATGAAAGTTTTT…	RLDIQDKLYQEITSMFPDNEPVNDIEKVNQCEYLDKCIKESMRLYPPIPLIGRDLDESIDMNGYRLLAGTTVVCNIFGIHRDPRIYPNPSQYNPERFDSSNITDIPKGAYLPFGVSPRYCIGYRFALIEMKVFLIHIIRRFEILSVKKLEDVSVIIEFALKPSCPLEIMLHERVNS	176			CYP389A1	4	PcP450_60
SRR341928_contig_14056	932	CAATATTTTGATGATTTAGAGATAATTCAACAATCAAGGGAACAGCGTTTATGGTTCCCAATTTATTGGTCCGATTTAATTTACTCATTAACACCTTCGGGTTGGCGACATAAATCAGCGCTATCAAGAGTCCATCAATTTAGTCAATCGTTAGTTGAATCATCTTTACAATCAATGAAACAAGGTAAAGTTAATCAGGGTCCAGGTAAGCCGATTGTTGAGTTAATTGTTCAAAGCTATTGGGAGAAAGCGCAATCCAGTGGATCAGAAACAATTAATGTACAATCAATTCGGGAGGAACTCGATGGTTTAATTATGGGCACTTTTGATACAACTCCAAATGCAATTACATTTACATTGTATCTTCTTGGTTTAAACTCATCATACCAGGAACAATTA…	QYFDDLEIIQQSREQRLWFPIYWSDLIYSLTPSGWRHKSALSRVHQFSQSLVESSLQSMKQGKVNQGPGKPIVELIVQSYWEKAQSSGSETINVQSIREELDGLIMGTFDTTPNAITFTLYLLGLNSSYQEQLFQQLSELDVDPNTGLPNTNDIMKSPYLDGVVKEALRLYPPVPFVQRQLDTDITINGQLIPAGMDLTLCLYFLHRDPQLFPEPESFYPDRWLNQQADNNNQPLPLTSYLPFGFGLRQCVGKKLGLIIMKIAIAHIIINFKLTSSQPLTSSDVKLSTAIIPKIPLLVKLERRKEIN	307			CYP390A1	4	PcP450_64
SRR341928_contig_16704	535	CCTTTTTTCGTTAGTAAACAACAGAAAAACTTTATACTGACCATTGACCAAGTCTTTGGTTCGCTGATAAATGAGGAACTGGTCAAGCTTTCGCATAAAGGGAAACCTTTAAACCTCGCTGAGCATATTCATTCATCGACTTGTGATATTATCTTTCAAGTGACCTTGAATATGCCGGTGGACACAAATAAAGAGGATAAAGTTCACATGATTAAGACTATCGAGGTAATGGAATCGGTAACGATGGCGAGAATATTCAATCCGCTTATATGGAACGATCGACTTTTCCGAACAACTAAATTGGGCAAAGAAAATTATCAAATGACCAATAAGGTGTATCGATTTTTTGATTCTTCGGTCAAGCAAATTTTTGATCACAATTCTAATGAAATCAATGGT…	PFFVSKQQKNFILTIDQVFGSLINEELVKLSHKGKPLNLAEHIHSSTCDIIFQVTLNMPVDTNKEDKVHMIKTIEVMESVTMARIFNPLIWNDRLFRTTKLGKENYQMTNKVYRFFDSSVKQIFDHNSNEINGQENNNRSSSSNFVDLLMSSNKGKIDSEGISEELFTTVAAGHETTA	178			CYP389A1	4	PcP450_69
SRR341928_contig_19435	542	CTCTTTCTATTGGGCAATAATCTCAATTGTCAGGATAAACTTTATGAAGAGATTGCAAATCACCTTGATGAGAACGGCTCTGATTATTGTGACAATTTAGAAGGAATCAGTAAATTAACTTATTTAGATCAGTGTATTAAAGAGTCGATGAGACTTTTCCCACCGATTCCACTTCTCGCCCGTCGATTAGAAACCGAAGTGACCGTTGACCAATACACAATTCCCAAAGGGACAGCTCTCGTTTTCTCGTATTATCATATTCATAGAGATTCAAAAGTTTGGGAAAATCCCGACACCTTTGACCCCGATCGATTTGAACCTGATCGATTCGCGTCCATACCCAAATATGCCTACATCCCTTTCGGTAACGGTAAACGATCTTGTATTGGCCAGAGATTC…	LFLLGNNLNCQDKLYEEIANHLDENGSDYCDNLEGISKLTYLDQCIKESMRLFPPIPLLARRLETEVTVDQYTIPKGTALVFSYYHIHRDSKVWENPDTFDPDRFEPDRFASIPKYAYIPFGNGKRSCIGQRFAMIEMKLFIIHLMRKYRFISTQSVDQVKFEMDVTIKPTQPLTIKLFP	180			CYP387A2	4	PcP450_74
SRR341928_contig_22236	1324	AGTGAATCTCATTTTCGTTTGATAATAATGTCAACTCTTGATGTTTCTCCAGAATTGGATGCGACCTCAATTCCGTCTCCATCTCCAATATCATCAGGATCATCTTTCTATATAATTCTGATACGAATTATTTTAACATGTTTACTATGTTTCATTGGTTATTATTATTTGTACAAAAAAGCACAATCAATGAGAAGACGAAATCAAATGATTGATAAATTACCTGGACCCAAATCGTTCAATCCCTTGATGGGTAACCTGCCAATAGAAATATTGAAATACATCGGAGCGGATTACGAAGCCTCGAAGGATTTATACTACATGCTGTTAAATGCTGTTCGTGGTTATACACAAATCTATGATTCCGATAGGATATTTCGTCTTTGGTTGGGTTGGGAA…	SESHFRLIIMSTLDVSPELDATSIPSPSPISSGSSFYIILIRIILTCLLCFIGYYYLYKKAQSMRRRNQMIDKLPGPKSFNPLMGNLPIEILKYIGADYEASKDLYYMLLNAVRGYTQIYDSDRIFRLWLGWEPVVILWKPENVETILSNNFLLDKSSQYDLLHPWLGTGLLTSTGNKWRSRRKLLVPAFHFKILHDFVPVFNEQGNVMVDRLREIARSGQPIDIVPVVTACTLDIICETIMGVSIGAQNNPNNSYCRAVYEVGECFLERLMQPSYWPDAIYYRLERGKEFRRKVQHLHDFTMKVIRDRKDEMMNKQVRRPSTISLSTGSGEPISLTMPASSERRLAFMDLLLKHHINGGELSEEDIREEVDTFMFEGHDTTAMAMSWIIYLLGHNMEV…	415			CYP4CL1y	4	PcP450_82
SRR341928_contig_22515	855	GTGGTGCTCACCGACCAGGACATCAAGGAGGAGGTCGACACGATCATGTTTGAGGGTCACGACACAACGGCTGCCGGAAGCTCTTTCTTCCTGTGCATGATGGGCCTCCACCAGGACATCCAGGATAAGGTCGTGGAGGAGCTCGACCAGATCTTCGGCGACTCCGACCGGCCAGCCACCTTCCAGGACACACTCGAGATGAAGTACCTGGAGCGCTGCCTCATGGAGACCTTAAGAATGTACCCACCAGTCCCCATCATTGCCCGCCAGCTTCGCGAGGAGGCCAAGATGGCTTCGACTGGTGTTGTGATTCCCGCCGGATGCACTGTCATCGTGGCCACGGTCAAGCTGCACCGTAACGAGGACATCTACCCCAACCCCACTGTGTTCAACCCGGAC…	VVLTDQDIKEEVDTIMFEGHDTTAAGSSFFLCMMGLHQDIQDKVVEELDQIFGDSDRPATFQDTLEMKYLERCLMETLRMYPPVPIIARQLREEAKMASTGVVIPAGCTVIVATVKLHRNEDIYPNPTVFNPDNFLPEVSANRHYYAYVPFSAGPRSCVGRKYAMLKLKILLSTLLRNYRIKATIPEKDFKLTADIILKRADGFQISIEPRKKSGLNITSPTGTAVHA	228			CYP4CF2y	4	PcP450_84
SRR341928_contig_22872	469	TCGAATATCCATCTTAAAGTGTACAATGAACTAGAATCTTATATGGAGAAGTATGGATATTGTGTAATTTGGCTTCCATCATTTCCTATTATTTTTATTGGTCGACATGATCGAGCTCAAGAAATTGTTGGTAAACCAGCGATAATTGATAAGAGCGCGATCTTTACCCAATCTATAATATTTTTCGGCGACGGGTTATTTTCATCGAAAGGTGAGAAATGGAAGTCTCGTCGTCAATTGGTTCAACGACAGTTTTCTGCACTTTCAATTTCAAACTATCTGGAAACTATTCGATCGCTCTCGATATCTATAAATAAATCAATTGAACAATCGATATTGAATGAAAATTCATCAGGTAGTCCGATGGATGTAAGAGGCTTTTTTTCACTTCCAACAATG…	SNIHLKVYNELESYMEKYGYCVIWLPSFPIIFIGRHDRAQEIVGKPAIIDKSAIFTQSIIFFGDGLFSSKGEKWKSRRQLVQRQFSALSISNYLETIRSLSISINKSIEQSILNENSSGSPMDVRGFFSLPTMSMIVSTVSDVELPDDELSFLSKA	156			CYP407A1	4	PcP450_86
SRR341928_contig_23582	533	TTATGGCCGGATTGGTCTTATGATTTATATGCTCGTGTTACTGGTTTAAAGGGAAAAGTTGATTCGGTTAATAAAATTGTCACACAAGCGATAATTAAACACCTAAAAGAAAAGGAATTGGGAAATTTGTTGCCCAAAGAATCAATTGGTGTTGATTATCGAGCCGCTCTCGATGAACCAATTATGGTCTACCTGTTGGATCAACTGTTACGTGAACCAGGATTAACCATGGACGAAGCAATTAAGGCCACGGTTGAAGAAATGGAGACCTTATTTATCGCTGGGTTTGATGGTCCAAATAACGCTCTCGTTTGGCTGATTTATGTTCTCGGTCTTCATGACGAAATCCAGGAAAAGATTTACAATGAAATTTGCGATATTGACGAAAAATCAATCGAT…	LWPDWSYDLYARVTGLKGKVDSVNKIVTQAIIKHLKEKELGNLLPKESIGVDYRAALDEPIMVYLLDQLLREPGLTMDEAIKATVEEMETLFIAGFDGPNNALVWLIYVLGLHDEIQEKIYNEICDIDEKSIDLNSIKQWTYIEQCVKEILRLFPPAPIATRIVTKDEPFDGVIIPA	177			CYP407A1	4	PcP450_90
SRR341928_contig_25532	481	GTTGGTTATGAAACAACGGGAACGGCAATTATGTGGACACTGTATCTGGAACAATGTATTAAGGAGGGATTAAGATTATTTCCACCGGTACCAATGATTGCTCGAGAATTGGAGGAAGATGTAATCATCGATGGATATAAAGTTCCAAATGGTACAACCATCGCCATCATGATTTATACGATTCACCGAGATTCATCAATTTATCCTCAACCTGATGAATTTAATCCTAATCGTTTCGATATCGATAATATCTCATCGATTCCCGCCTATGCTTATATACCTTTTAGCGCTGGACCAAGAGTTTGTATCGGTCAACGATTCGCATACATTGAGATGAAAATTATATTATCGTTTCTGATTAATTCTTATCATATTGTCTCAACCAAACCTCTAGATGAG…	VGYETTGTAIMWTLYLEQCIKEGLRLFPPVPMIARELEEDVIIDGYKVPNGTTIAIMIYTIHRDSSIYPQPDEFNPNRFDIDNISSIPAYAYIPFSAGPRVCIGQRFAYIEMKIILSFLINSYHIVSTKPLDEIPYEFEVTIRPKVPLIVKFIPRNDKIN	160			CYP390A1	4	PcP450_92
SRR341928_contig_7982	799	AAAATCATGGCGAAAATGAATAACAATGATGACGGTGGAAAAGATAATCATTTAGATATTTACGATAAAGATAACGGTTCTTTGTACGATTTTATAAAGCACAACAATGAGACAGGTAAAGTACAAATTGACCGAGATGGTATTGACGAGGAACTACTGACCATGGCCGCTGCTGGACATGAGACAGTTTCAGTTGGATTACGTTGGACATTATTCACTTTAGGTAATAATCTTGAAATTCAGGAGCGTTTATATCAAGAGATTATTGAAATTTTCCCTGATGATACACCGACAGATGATTTAGATAAATTAGCTCAATGTAAATTTCTTGACCAGTGTCTCAAAGAGTCACTCAGGTTAAACCCACCGATTCATGGAGTTTCCCGACAATTAGATGAA…	KIMAKMNNNDDGGKDNHLDIYDKDNGSLYDFIKHNNETGKVQIDRDGIDEELLTMAAAGHETVSVGLRWTLFTLGNNLEIQERLYQEIIEIFPDDTPTDDLDKLAQCKFLDQCLKESLRLNPPIHGVSRQLDEDVTINGSKILKNSVVILNFSATHHDAKIFPDPLKYDPDRWSLENETILPKGAFTPFALGPRNCIGYRYALLEMKIYLINIIRRFQFVSVRKPEEVTRRYEIALQPNCPLEQIFTPRK	250			CYP389C2	4	PcP450_111
SRR341928_contig_928	4069	TTTGACCAACAATTAATTTACTCTTTCTTTCATTCTCTTGCTGTGTTATTCTGTTGCTCTGTTTTTCATATTGCTTCCTTGGTCTCACTTGTTCTGTTTATTTCCTCTACTGGGAAGCGATTTGTTCATCAATTGTTTTCATTTTTCACCATCATGATTGAATTTAGTTCACTTGTGACATTAACTCGATTGACACTCACCTTGGCTTTACTTGGATTAATTAAATTTATTTACAACCGTTTTAAAATTGTTCAACATTTTTCCAAATTTCCTCACCTTAAGGGCCACTGGTTACTCGGTAATCTTGTTGAAACAAAGACGAGCTTATTTAAAAGCGAAGAACTTGCAGAGCAACAACTTCAAATACAGTTTATGCAAAGAAATGCTCAATTAGCACTA…	FDQQLIYSFFHSLAVLFCCSVFHIASLVSLVLFISSTGKRFVHQLFSFFTIMIEFSSLVTLTRLTLTLALLGLIKFIYNRFKIVQHFSKFPHLKGHWLLGNLVETKTSLFKSEELAEQQLQIQFMQRNAQLALKEGVFLIWVFWKPMVFLTNYQSIKLVLSSSKHLEKGDVYYFWHPQMGLGLLTQHPSKWRSRRKMLEPAFHIDNLRNSVETVGKHAESLAKYLESSVGSVFDIKELMPRASLDIVCDTVLGVSPDAINVPNSSYVRAIMNLKKRVITRLFNPHYWFDFIFYRAEIGKEYQKDIDTINEFSSQIINEWKSRAVKEKKKEEKEEEKMKEKEKEKENMINNGNDLNDNNCNSNGCKVSSKSNGSTTTTTTIKTTTTAIKPSVAEDDIFSS…	642			CYP391A1	4	PcP450_117
Pcit_ERR044692_fastq_contig_13667	653	AATGGAAGTGGAAATCTTGATTCGGATGGATTAGCACAATTAACTCTATTAAAAGCTTGCCTCAAAGAGACCTCACGATTAACTCCAGTTACTCCAATGTCCATGAGAATTAATCAAGAGCCGATTAACTTATCTGGTTATTCAATTTCTCCTTCATGTTTCATGGTTTTTAATCACTATGTTATGGGCCGTCGACCTGATTATTTCGATGAACCAATGAGATTTAATCCTGATCGATGGATTCGTGAAAGTCCAGGCGAAAATAAATATCATCCTTTTGCAATTTTACCTTTCGGGTTTGGAGTCCGAATGTGTGTTGGCCGGCGAATAGCTGAAATCGAAACTTTGATTCTATTATGTAAAATTATAACCAATTTCAAAGTGACAGCGAAAAGAATT…	NGSGNLDSDGLAQLTLLKACLKETSRLTPVTPMSMRINQEPINLSGYSISPSCFMVFNHYVMGRRPDYFDEPMRFNPDRWIRESPGENKYHPFAILPFGFGVRMCVGRRIAEIETLILLCKIITNFKVTAKRIELPTSMNIIAYPDNPMTFTFNERQSNN	160			CYP381A2	M	PcP450_10
Pcit_ERR044692_fastq_contig_16787	837	CAAGTCATGTTACATTCTCGAACTGTAATTGGATTGAGTCGTCAACTGATGTTCCAATCATCGACAACCATTGCTGATGGTAAACCTAACGATGGAAATTTAGTTGTCAGGCCTTTGTCCACTTCCACGATGGCCAATGTTAAATCGTTGAATGATATGCCCTCAATATCAGCTCTTCCCTTCATTGGGACTATCCATCATTATATTAAAGCCTTTGGTGGTCATGATCAAACCAAAATTCATGAAATATCCCAGCAAAGGTTAGATAAATATGGGCCAATCTATTGTGAGGATCTGCGGATCTTAAGAGCCGCTAGTAAATATGCCGTTTGGTTGAATGATGCTGATGATATTGAAAAAGTTTATCGATCTGGTGGTAAGTTTCCTGTTCGTGGTGGT…	QVMLHSRTVIGLSRQLMFQSSTTIADGKPNDGNLVVRPLSTSTMANVKSLNDMPSISALPFIGTIHHYIKAFGGHDQTKIHEISQQRLDKYGPIYCEDLRILRAASKYAVWLNDADDIEKVYRSGGKFPVRGGFDPLEIYRKTRTDVYKALGLLVLNGTDWHSFRSKVQPVLLQPRIMNNYSSSISSFAEEMINVIRDLRDNQTMEIENFTPELYRYTLESIAYVGLDARLNCLSDYGPTQREIVDAVSEMFHLEAELNEAALWRIVGRPIGSKWARF	278			CYP381A2	M	PcP450_20
Pcit_ERR044692_fastq_contig_7663	1533	ATCAATGACAATTTAATCTTTAAGATGATCATTTCTAAACTAAGTCAAGTGTTGAGTAAATCTTTTAACCGGTTATCACTTTTTAAACTTCATGAAGCAATTGAAGCGAAACATGACAAATATGGATCAATTCGTGTGGAAGAAAAATATTGGCCTGTTAGACGGACAATCGTTTACGTTTTTAATCCATCCGATATTGAGAAAATTTTACGAGCCCAAGGTAAATTTCCCTATAGACCTGCGAATGAATTTCTGGTTAAATATCGTTCATCTTTACCTGATCGTTATCCGACAATTGGAATTGGTAATCTACAGGGTGACAAGTGGTTCTCTCAACGCCAGTTAATTGCTCCTATTTTATTATCCAGTGGTGTTCTTAATTCCTATCTACCTCATCTT…	INDNLIFKMIISKLSQVLSKSFNRLSLFKLHEAIEAKHDKYGSIRVEEKYWPVRRTIVYVFNPSDIEKILRAQGKFPYRPANEFLVKYRSSLPDRYPTIGIGNLQGDKWFSQRQLIAPILLSSGVLNSYLPHLNVITDDFITYLGFQQNQQGSINDLLTCTDQFSLESIAMICLNTRLGCLSTIEPSEDGKRLIRASKNLFKSFQILYHGIQWWKFWPTPSYKMFVAAEEEIYNVSAKYVDRALNELKNDDQNSCHEKDDLNDDSKCLLKTLLKTKGLDRNTVRTTAMDFMVGGINTVSTSLCFLLHHLSVNHEIQEKLFQELVQVIGNSQVDVNETHLSRLPYLKACLKESFRLTTVIPNLVRILPDSISLSGQTIPAGVPIMLSFGVICKHPDYFDE…	482			CYP314A1	M	PcP450_49
SRR341928_contig_10696	579	TCATTATCAAATGGAACTGGAAATCTTGACTCGGATGGATTAGCACAATTAACTCTATTAAAAGCTTGCCTCAAAGAGACCTCACGATTAACTCCAGTCGTTCCTATTTCCATGAGAATCAATCAAGAACCAATCAATTTATCCGGTTACTCGATTCCTGCTCATTGTTTCTTGGTCCTTAATCACTATGCTATGGGTCGAAGAGCGGAATATTTTGACGAACCATTGAAATTTAATCCTGATCGATGGGTTCGAGAGACTCGAGGAGACAACAAAGCTCATCCGTTTACAGTTTTACCTTTCGGACATGGACCTAGAATGTGTATCGGTCGACGAATCGCTGAACTGGAAACACTCACCTTATTGAGTAAAATTGTTTTCAACTTCAAGACGAAAGCA…	SLSNGTGNLDSDGLAQLTLLKACLKETSRLTPVVPISMRINQEPINLSGYSIPAHCFLVLNHYAMGRRAEYFDEPLKFNPDRWVRETRGDNKAHPFTVLPFGHGPRMCIGRRIAELETLTLLSKIVFNFKTKAKSSELKTSLMVISYPDNPMAFSFHNRNQID	163			CYP381A2	M	PcP450_55
SRR341928_contig_14373	868	TTCAATATGATAAACTCTAGGTCTTTGTTTGGATTTGGTCGTCAACTGTCAATCCAATCATCTTTTCATCTCGGTGATGGTTTCAATTGTTTTCATGGAGATTCAATTTCCAGGCCTTTGTCCAGTTTCACGGTGACCAATGAGAAATCTTTGGATGATGTTCCCTGTGTTTCAAGTATTCCTTATGTTGGGTCGATTCTTCATTACATTGAAGCTTTTGGTGGTCATAATCCAGCAAAGATTCATGAATTATCTGAGAAAAGGTTTCATCAGTTTGGATCTATTTACAAGGAGGACATGAGACTTTTACGTCCCGGTGGTAAATTCATGGTCTGGTTGAACGATGCTAATGATGTGGAAAAGGTTTTTCGATCCGGTGGTAAATATCCTTTGAGAGGA…	FNMINSRSLFGFGRQLSIQSSFHLGDGFNCFHGDSISRPLSSFTVTNEKSLDDVPCVSSIPYVGSILHYIEAFGGHNPAKIHELSEKRFHQFGSIYKEDMRLLRPGGKFMVWLNDANDVEKVFRSGGKYPLRGGFESLTVYRKTRPDVYKALGLPILSGPEWQSLRSKVQPVLLLPKVMNAYAKSLSSIADEMIGVIRDLRDNQTMEIEDLTVELYRYTLESIAFIGLDKRLNCLSDYGPTQREIVAAVKEMFHLEAKLNDSA	263			CYP381A2	M	PcP450_65
SRR341928_contig_23184	1000	ACACCCAAAAGTTATCCAATTGTTGGTACAACATTGACCTTAATGGCCTTTGGTGGAGCAGCTCATCTACATGAATACTGTGATTCCCGACACAAGGAATTAGGTCCAATTTATCGTGAGAAATTAGGACCAACTGATTGCGTTTTTATCGCTGATTCTTCAATGGTTCAGAAAGTTTACTCCAATGAGGGTCGATTCCCTAATCATTTAGTACCCGAGGCTTGGACCATTTATAACGAGATGACCGGTATAAAGAGAGGCCTTTTTTTCATGGATGGACCTGAATGGGAAAAGCGTAGAAAAGGATTGAATAAAATTTTCCTCTGTCAACCAGTAATCTCCGATTATGCCGAAGCATTTAATCAAGTTGTTACCGATGTGATAACCAAATGGAGTGAT…	TPKSYPIVGTTLTLMAFGGAAHLHEYCDSRHKELGPIYREKLGPTDCVFIADSSMVQKVYSNEGRFPNHLVPEAWTIYNEMTGIKRGLFFMDGPEWEKRRKGLNKIFLCQPVISDYAEAFNQVVTDVITKWSDLVNQNEQNIQSNQPRSGLLTQLEQELYNWSIESLGTMIFGRRLGCVETSSELKYKTHKMENVHLFVQCVQQLFVESAKMTLLPARLAQRFNLPVWQRFMAAAGQALNLARAYVAENVAATRDNPENGSRGVLEMLLAQPRIDQDELIRIIIDLFLAAADTTSHATQWALYLLSKNPEYQQKILEQVESVVGKNGTVKTEH	333			CYP315A1	M	PcP450_89
SRR341928_contig_8823*	1210*	TCAGTTTCTGGAACTTTTTGTCTCACTAAATTGTTGATTATGACAGTTAATCGTCATTTGTTACAATCACTGGCTCGTAAATCATGTCCAGTAAAAAGACCATCAATTAATCGGACACTTTGTCCATTTTCATCGAGAATATCAACCGATCGGCCGAAACCCTATCAATCAATTCCTGGACCTGAACCATTTCCTCTGATTGGAAATACTTGGCGATATTTACCATTAATTGGTGAATATGATATTGAGAAAACACCCGAAAATGGTGAGGCCAATCTGAGAAAATTTGGTCCATTGGTGAGAGAAAATCTTTTCGGTTCATTTAGTATACTTCATGTTTTCGATCCGATTGATATGGAATCAATTTTCCGAAATGAAGGAAAGTATCCTAATCGTCGA…	SVSGTFCLTKLLIMTVNRHLLQSLARKSCPVKRPSINRTLCPFSSRISTDRPKPYQSIPGPEPFPLIGNTWRYLPLIGEYDIEKTPENGEANLRKFGPLVRENLFGSFSILHVFDPIDMESIFRNEGKYPNRRSHRALLKYRHDRPELYSSGGLFPENGEAWYRLRKLIQTILLNQSQINQFIPAIDSIADQMVSNICQLRESNGSIDDLMPHLYKWALETNGRVFVGQPLDCLNLKGSKESLDLIHAIHETHEAILTTELAAIDLWKYFPTSDYKRLVKSQDTMGNIISKYIDKEKNRSSKYSDDGSQSIASQLLENPEASDRDVFTLIMDLFLAGFDTTAFVVGFTLYHLSSHQLYQERVRSELIKLLPKKSDQITVDDS*RNEVFESLCKGIASS*…	528*	SRR341928_contig_21486		CYP302A1	M	PcP450_115
Sequnces not included in the phylogenetic analysis
Pcit_ERR044692_fastq_contig_12786	313	GTTATGTCTCTGTTTGATTATTTTGAGGTATCGACGCCTTTACTCAGCATCGCTTCGGGACTCACCTTTATTGTGGCCTTTAATTACATAGTTTCACGGATCATCAGTTTGGTAAGATTACCCAATGGACCCTGGGGCTATCCCATTGTTGGTTACTTACCCTTTATCAAAGATGATACTTATCTAGTATTTGATAGACTGGCCAAGAAATATGGACCCGTTTTCAGTCTGAAATTAGGTCAACAT	VMSLFDYFEVSTPLLSIASGLTFIVAFNYIVSRIISLVRLPNGPWGYPIVGYLPFIKDDTYLVFDRLAKKYGPVFSLKLGQH	82		tetur16g03790	CYP392A10	2
Pcit_ERR044692_fastq_contig_13397	343	CAAAACTTCGAGTATTCTGACCCATATAAGATTGAATTGGATGAACAAATGGAAAAATTGGGCCAAGTCTTTGAGTTTACTGGAATTCAAGCATTCTTACCATGGTTGACCAGGATTCTTTCTTATTTTAAAGTCGCAAATTTGGAGCAAATCAAACGAGCAATAAATGATTCTGATAATTTAGTCCAGGAAAAAATTGACGAACGCATGAAAAGCTATTCACCATCAACTGAAATCGTTGATTATATCGATGGGTATCTACAAGAAAAAGAGAAACGCAAAGCGAAAGGTGATCATATCTTCAATTTCAAGATTCTGAAAAGAAATGTAACTGAATTC	QNFEYSDPYKIELDEQMEKLGQVFEFTGIQAFLPWLTRILSYFKVANLEQIKRAINDSDNLVQEKIDERMKSYSPSTEIVDYIDGYLQEKEKRKAKGDHIFNFKILKRNVTEF	113		tetur16g03500	CYP392A7	2
Pcit_ERR044692_fastq_contig_20463	250	CATTCGAAAGACTTATGGGGTGAAGATTCTCATCTTTTCAAACCTGAGAGATTCCTTAATTCGAAAGGAGAATGTGTCAAATCTCCGTACTTGAGTTTCTTCAGTTCTGGTAAACGTTCATGTCCTGGTGAGGGAATAGCAATGCTTCAGCTTTTCCTTTATTTCACCAGTATTTTACAGAACTTTGAAATATCAGTTCCGCCAACAGAGAAACCTGATTTGGAGCCTGTATTCGCGTTTACAATGACG	HSKDLWGEDSHLFKPERFLNSKGECVKSPYLSFFSSGKRSCPGEGIAMLQLFLYFTSILQNFEISVPPTEKPDLEPVFAFTMT	83		tetur27g00340	CYP392E7	2
Pcit_ERR044692_fastq_contig_21491*	308*	GATGTGGTTGCTCTTAAATTAGGGATTTTCGATACAGTTATGGTTTCGTCTTTCGAAACAATTAAGGAAGTTCTGATTACCAAAGGAAAATTCTTCTTGAATAGACCTGATTTCTATCGATTCGAGTTAATGTTTGGTGGTGATCGAGAAAATGCTTTACCTCTATGTGATTGGTCCGAAAGGCACAAAATTACTCGAAACTTTTGCTTAATGGCGACGGCTCCCAATCCATTATCATCATCATTCGAGAGGCTCGACAAAGTGATCACTTCAGAGATGGAAAGTCTACTCGAATTCATTGGGTCATCTGATAAAATTCTAACCAAATGCTGGACAAGACAAATCGCAACGAACATTTTTACGCAATATCTTTGTGGATCAAGATTGGAATATGGTGAC…	DVVALKLGIFDTVMVSSFETIKEVLITKGKFFLNRPDFYRFELMFGGDRENALPLCDWSERHKITRNFCLMATAPNPLSSSFERLDKVITSEMESLLEFIGSSDKILTKCWTRQIATNIFTQYLCGSRLEYGDPELIX	138*	Pcit_ERR044692_fastq_contig_25136	tetur10g03900	CYP307A1	2
Pcit_ERR044692_fastq_contig_22549	246	GAGGACTTGCAGGGGAAAATCTTGGAAGAGATATCAACTCGAGTTGGAAGAGACAGGTTGGTCTCGTATGATGAACGCCTGCAACTCCCTTTGACAGAGGCTTTCGTTCATGAATCATTCAGATATTCTTCATTTTTCGTTATTTCATTCCCTCGTGAGGCATCGAGAGACACGAAAATAGGTGATATCAACATCCCAAAGGGTACAAATGTTAGCTTTAGTTTCCCATCAATTAACGAAGACCCG	EDLQGKILEEISTRVGRDRLVSYDERLQLPLTEAFVHESFRYSSFFVISFPREASRDTKIGDINIPKGTNVSFSFPSINEDP	82		tetur20g00290	CYP392B3	2
Pcit_ERR044692_fastq_contig_25519	258	CGGGGCGGGATCTTGCCAAACCCAATTGCAATGGGGCTGAGGTCGATATCCTTGGGGTCAACAAGTGACTTCAGGTTAAAGTGCTGCAGGATGGCGGCCAAGAACAGGACCAGTTCCATGCGAGCCAGGCCTTCTCCAACACACACCCGCTTTCCTGCAGAAAACGCCTTGAAAGGGTCACTGTACTTGAACTTTCCACTTTCATTC	RGGILPNPIAMGLRSISLGSTSDFRLKCCRMAAKNRTSSMRARPSPTHTRFPAENALKGSLYLNFPLSF	69		tetur07g06460	CYP392A3	2
Pcit_ERR044692_fastq_contig_3587	247	ATCGATGAGAGTTCGTTTATCGAAATGTCTGGTGACCCTTGGCGTGAACATCGACGACTTTCAATACAAATTCTTCGTGATGTCGGTTTTGGTAAAAGTACAATGGAAACTTTGATCACCAGAGAAATCGATCAATTCTTACCAACAATTGAAGGAGAAAAAATCGATTTTACAAAAAAGATAACACCAAGTGTATCGAATATAATTTCGTGCTTTTTATTTGGTCAAAACTTCGAGTATTCT	IDESSFIEMSGDPWREHRRLSIQILRDVGFGKSTMETLITREIDQFLPTIEGEKIDFTKKITPSVSNIISCFLFGQNFEYS	81		tetur16g03500	CYP392A7	2
Pcit_ERR044692_fastq_contig_5678	470	GTGTTAACCATGTTTCCATTTGAGATCAACTTATTCGAGTCGAAAGGTTTTTCCATTGTTTTCATTTTGATCGTTGTTTATTTGGTTCGTTGTTTGGTCAATTTGATTGTTCGGATTCGCTCATTGCCCCCTGGCCCTTGTGGCTTACCTATTGTTGGCTATTTACCTTTCCTCAGGCGACATCTTTACCTGGAATTTGATTCGTTGGCCAAGAAATATGGACCCGTTTATAGTCTCAAGTTGGGTAAACATAATGTTGTTGTGATCACTGATTGGGATCATTTGAAAGAAGCTTTTTCCAATGAGAGTTTAACCGCCCGACCTCATGAGAGGCTATTTGCCGATGAAAAGGAACAACCGTCGTTCATT	VLTMFPFEINLFESKGFSIVFILIVVYLVRCLVNLIVRIRSLPPGPCGLPIVGYLPFLRRHLYLEFDSLAKKYGPVYSLKLGKHNVVVITDWDHLKEAFSNESLTARPHERLFADEKEQPSFI	123		tetur02g14400	CYP392A10v2	2
SRR341928_contig_10045	350	TACACTGTTAGCATCTTACAAAGATATCGAATCAAACCTGAGAAAATAGATTCTGATCTTCTCTCAGAAGCGGTCTATGGTATTGCTCGACGGCCGAAACATTTACCACCATTGACTTTCGAAAAGTTCAAACCT	YTVSILQRYRIKPEKIDSDLLSEAVYGIARRPKHLPPLTFEKFKP	45		tetur16g03500	CYP392A7	2
SRR341928_contig_1294	567	GGTAAACGAGCCTGTCCAGGTGAAGGATTAGCACAAGTCGAACTCTTTTTGTACCTGACAAACATTTTACAAAAATTCCAAATATCCACCGAATCAGGAACCAAAGTGTCACTAGATTCCCACTATGGAATCGCAAGGAGACCTAAGACAATGCCGAAGCTAATCTTCACTCGGATC	GKRACPGEGLAQVELFLYLTNILQKFQISTESGTKVSLDSHYGIARRPKTMPKLIFTRI	59		tetur11g00530	CYP392A6	2
SRR341928_contig_13176	494	ACTTTCTATCACTTGCCATTTAACTGTTTCGCCATTCTCTATGTGTTTTTAACTGTTCAAATTTCTGTTCTGTTCCTGAGTCTTGTAACAATTAAATCTGATTTAGTTTCAATGTTTTACTTTAACGATGACCCTTCAAGTTATCCCAAAAGTGTTCTCGTTATTTTCACCTTGATTGTCGTTTATTTAGCTCGATATTTAATCAATTGGTTCATTAAGATTCGTTCATTACCCCCTGGACCTTGGGGGTTACCTGTGCTTGGATATTTACCGTTTATCCGTAATCATATTTACCTGGAATTTGATTCATTGGCTAAACAATATGGACCAGTTTTCTGTCTTAAATTGGGCATTCATCATGTGGTCGTGATTAGTGATTGGGATCATATGAAAGAAGCT…	TFYHLPFNCFAILYVFLTVQISVLFLSLVTIKSDLVSMFYFNDDPSSYPKSVLVIFTLIVVYLARYLINWFIKIRSLPPGPWGLPVLGYLPFIRNHIYLEFDSLAKQYGPVFCLKLGIHHVVVISDWDHMKEAFSNEDLLARPHETFFPGIMNERSLIEMSGDS	164		tetur11g00530	CYP392A6	2	PcP450_63
SRR341928_contig_14977*	236*	CCTAATTATACCGATCGAAATCAAATGCCTTTCACTATGGCTTTTCTCTACGAAGTTCAAAGATTTGGATCAGTCGCAGCAACTAATCTACTTCGACGAGCTCTCAATGATACCAAAATTGGAAAGTTTTTCATACCTAAAGAAGCAACTATAATTTTTAACTTATGGAGTATCCACCGGGAAGAAAAACTTTGGCCTGATCCAGAGAGATTCGACCCCAATCGCTTCTTAACCGACAATGGAACCAAGGCATTCAAACCTCCCTATTTGGTACCATTTAGTAGCGGAAAAAGAAACTGTTTAGGTGAAGGCTTAGCTAATGTGGAACTATTTTTGTACATTGTTAGTATATTACAAAGATATCGAATCAAGTCCGAGAAAATAGATCATAATCTCTGT…	PNYTDRNQMPFTMAFLYEVQRFGSVAATNLLRRALNDTKIGKFFIPKEATIIFNLWSIHREEKLWPDPERFDPNRFLTDNGTKAFKPPYLVPFSSGKRNCLGEGLANVELFLYIVSILQRYRIKSEKIDHNLCSESI	137*	SRR341928_contig_12757	tetur02g14330	CYP392A9v2	2
SRR341928_contig_26269	275	GTATGTCCAAAAACAAGGATAGTAATGTTGTTAGAAACTGAACGACCAATTATTTCACCAAAGTCAACGGGTTTACTCTGCCCGAGAAGCTCGAGAAATTTGTTGATCTCTTCTTTAACCTTAATCTCCAAGGTGCTTTTAGTCAAACCAATTGAGCGAAGGATCTGCATTGATAAACGACGATGTTCTTTCCAATCCTCACCAGACATTTCAAGAATAGATAAA	VCPKTRIVMLLETERPIISPKSTGLLCPRSSRNLLISSLTLISKVLLVKPIERRICIDKRRCSFQSSPDISRIDK	75		tetur03g03950	CYP392C1	2
SRR341928_contig_2768	241	TATTTAAAAGTGATAATGTTCCTACTCGATTATTTTGAACTTACTAACCCTCTAATAAGTATCATCACTGGACTTTCATTTTTCGTAATTTTCAATTATTTGGTATCACAAGTTAATCGTTTAGTAAGATTACCCAACGGACCCTGGGGCTATCCCATTGTTGGTTACTTA	YLKVIMFLLDYFELTNPLISIITGLSFFVIFNYLVSQVNRLVRLPNGPWGYPIVGYL	57		tetur02g14330	CYP392A9v2	2
SRR341928_contig_28935	316	CTCGACGTAGGGAAGACTTGGCTTGTCCGACAAGGTGACGACCTTGCCGGGGTCGCCGTAGTGCTCATCGAGCTGCTCGTGCACCTTTGCCTGCTTCTCCGGATACATGGCCATGTAGAGCAGGCAGAAGCTCAAGGTGTTGGCAGTGGACTCGCCACCCGCCATGAAGAGATCAAGACACGCTATGATCAAGCTCTCATCAGTAAAGAAACTTCCGGGCTCCCCCTTTTCTATTTCTTGAGTGTATTTGCCGATGAGGGACTCCTCGACTCCATTCTGACGCTGGGCTTTAATCTCCTCCCGGATGTACGCCTG	LDVGKTWLVRQGDDLAGVAVVLIELLVHLCLLLRIHGHVEQAEAQGVGSGLATRHEEIKTRYDQALISKETSGLPLFYFLSVFADEGLLDSILTLGFNLLPDVRL	105		tetur03g05070	CYP392D8	2
SRR341928_contig_30122	253	GACGATTTCTTGGTAAAACCACGTATAGCTCAGCTCGAAAAAACTCGTAAAGAAGGAATGGAAGACTTGGACGGTAATGATTCGAAGATGTTTTTAGACCAAATGCTCGAATACTATTACGAGAATCCAAAGGAGTTCTGTTATTCCCATGTAGTGTACTCTTTAAGTGATTTAATTGGAGCTTCCAGTGCGATATCTAATCTTATCATGAATATCATTGGTCATCTAGCTATGGATGAAGAAGTACAAGAG	DDFLVKPRIAQLEKTRKEGMEDLDGNDSKMFLDQMLEYYYENPKEFCYSHVVYSLSDLIGASSAISNLIMNIIGHLAMDEEVQE	84		tetur10g03900	CYP307A1	2
SRR341928_contig_31954	297	GTCGATGGGTATTTGGCCAAGTATTTTGAACATGAAAGTGATAAAGAAGGTAATATATTCAAATTGAAAGATTTGAAAAGAAATATAATGATGTTCTACGGTGCTGGATATGCGACAACTAAAACTACATTTTCTTGGATTTTTCAATTACTTGTCGCAAATCCAGACTATCAGACAGAAATGCGAGAAGAAATCGATTCTGTCATCGGTCGTTTCGAGACTCCTAAGTATTCACACCACAGTAGAATGCCGAAAACCATGGCCTTTCTCTATGAAGTACAGCGATACGCTTCTGTC	VDGYLAKYFEHESDKEGNIFKLKDLKRNIMMFYGAGYATTKTTFSWIFQLLVANPDYQTEMREEIDSVIGRFETPKYSHHSRMPKTMAFLYEVQRYASV	99		tetur03g03950	CYP392C1	2
Pcit_ERR044692_fastq_contig_12764	726	TCTTTACAAATAATGTTCACCACAACTCAATTAACACCTAATCAATTGATTCTCTTGTGTATCACAAGTCTCATTACTTTGGTCATTTTTTATGTCAAACGAAAACATTCATTTTGGGAACGTCGAAATGTCAAAGGTCCAAAGCCGATGTTTATATTTGGAAATATATTCGACAATTTGAGATCAGCAGTGCCCGAAATGCATCGTAATTACTACTCTAAATATGGAAAAATTTTTGGTACTTATGATGGATTGCAACCTCATCTGAATATTGGTGACTCAGAAATGATTCGAACGATTTGTATTAAAGATTTCAACGTTTTCCCTTCTGGGTTTCATAGCATTTACAATGATGAGATTCAAAGTAAATTTCTCACTGTTCTTTTTGGTCCTGAATGG…	SLQIMFTTTQLTPNQLILLCITSLITLVIFYVKRKHSFWERRNVKGPKPMFIFGNIFDNLRSAVPEMHRNYYSKYGKIFGTYDGLQPHLNIGDSEMIRTICIKDFNVFPSGFHSIYNDEIQSKFLTVLFGPEWKRLRSMLSPTFTSGKMKKMFKIIKSCTQDAQIALTKLSKKDNGAFEPKTFWGRYNTDVIAKCCFAANLDV	203		tetur26g01470	CYP385C1	3	PcP450_5
Pcit_ERR044692_fastq_contig_11799	391	AATATTCAAGAAAAACTATTCAATGAAGTCAGTAAAGCCGACATACAAGATTATGATGTTCTTAGTGGTCTTACTTATCTCGATGCTGTAATTAATGAGAGTTTAAGAATTGATCCTCCAATCATTATTTTCCAACGAACTGCTCATGAAGACTACACATTACCAGGAACTAATATTTTCATCCCAAAACACACGCGAGTTACTATCCCTGTTTACGCGATTCATCATGATCCAGATAATTACAGTGATCCTGAAGAATTTAAGCCAGAACGATTTATCAACGAATCACCGAAACCCTTCACATTCTTACCATTTGGAGCTGGACCTCGAATTTGTATTGGAATGAGATTCGCTCTTATCAACGCCAAACTTTCCTTGGCAACTCTAGTT	NIQEKLFNEVSKADIQDYDVLSGLTYLDAVINESLRIDPPIIIFQRTAHEDYTLPGTNIFIPKHTRVTIPVYAIHHDPDNYSDPEEFKPERFINESPKPFTFLPFGAGPRICIGMRFALINAKLSLATLV	130		tetur11g05000	CYP385C2	3
Pcit_ERR044692_fastq_contig_14530	285	CGTGCATGTATTGGTATTAAATATGCTTTAATTGTTTCAAAATTGGCTCTTGCAAAGTTGATTAAATCTTATCGATTAATTGTTACTCCATCAACCACAATTAATGTTGATTACGATTGGGGATCAATTTTACTTTGTGCTAAGGAGATTAATGTTGGCATTGAAAAACGA	RACIGIKYALIVSKLALAKLIKSYRLIVTPSTTINVDYDWGSILLCAKEINVGIEKR	57		tetur07g05500	CYP385A1	3
Pcit_ERR044692_fastq_contig_17160	346	TGTTATCGACTCGCACTCAATCAAAATGTCCAAGAAAAGCTCTTCGAAGAAGTCAGTGCAGCCGATGTTCAAAATTATGATGTTCTTAGTGGTCTCACTTATCTCGATGCTGTTATTAATGAAACTCTAAGAATTGATCCTCCTGTTGTTGTTTTCCAAAGAACTGCTCATGAAGATTACACGTTACCAGGAACTAATATTTCCATTCCAAAAAACACTCGAATTACTATTCCTATTCACGCGATTCATCATGATCCTGATAATTATAATGACCCCGAAGAGTATAAACCAGAAAGGTTCATCTATCAATCACCAAAACCGTTTACATTCTTACCATTTGGAGCT	CYRLALNQNVQEKLFEEVSAADVQNYDVLSGLTYLDAVINETLRIDPPVVVFQRTAHEDYTLPGTNISIPKNTRITIPIHAIHHDPDNYNDPEEYKPERFIYQSPKPFTFLPFGA	115		tetur11g05540	CYP385C3	3
Pcit_ERR044692_fastq_contig_18530	243	AAATATGGAAAAGTTTTCGGCACTTATTATGGACTACAGCACAATTTGCATATCGGGGACTCGGAATTACTTCGGAACATTTGTGTAAAAGATTTCAACGTTTTCCAGTCTGGATTTCAATCTGTTTACGTTCATCCAATTGAAGAAAATTCTCTGATAAATCTAATTGGTCCGAAATGGAAACGAATGAGGTCTATGTTGTCGCCAACCTTTACTTCAGGAAAGATGAAGAAAATGTTC	KYGKVFGTYYGLQHNLHIGDSELLRNICVKDFNVFQSGFQSVYVHPIEENSLINLIGPKWKRMRSMLSPTFTSGKMKKMF	80		tetur11g05000	CYP385C2	3
Pcit_ERR044692_fastq_contig_18942	248	AAAGGAACCACTATTATTGGTCCAATTCATTATGTTCATCATGATCCGAAAAATTGGCCAGATCCCGAAAGATTCGATCCCAATCGTTTCCTTGAAGATTCGAAAATTAATCAATTTGCTTTCATGCCGTTTGGACTTGGACCAAGGAATTGCATTGGAATGAGAGTTGGAATGGCTGAGATCGAACTCGTAATGACGAAAATTTTAGGTAATTTTAAGCTTTTACCTCCACCGGAATTGAATCTT	KGTTIIGPIHYVHHDPKNWPDPERFDPNRFLEDSKINQFAFMPFGLGPRNCIGMRVGMAEIELVMTKILGNFKLLPPPELNL	82		tetur11g05000	CYP385C2	3
Pcit_ERR044692_fastq_contig_20311	348	GCTGGCCATGAGACAACAAGCTCAACACTTGCTTTCACTACTCATCTTCTGGTTAACCGACCAGATATTCAAGATAAGATAAGAGATGAGGTGATATCAGTGGTTGAAAGGCATGGAAAACTGGACTATAATACAGTGGTTGAGATGCCTTATTTGGAAGCTGTTATCTGGGAATCTCTGAGACTTTTCCCTCCAATCACGAGATTCGTAAAACGTCGAGTTACGTCATCATATAAATATAAAGATATTACGCTACCGAAAGATTCAATTGTAATGATACCGGTTTATCAGTTGCATCATGACCCAAATATTTGGCCAGAACCAGAAGCTTTTAAGCCTGAAAGA	AGHETTSSTLAFTTHLLVNRPDIQDKIRDEVISVVERHGKLDYNTVVEMPYLEAVIWESLRLFPPITRFVKRRVTSSYKYKDITLPKDSIVMIPVYQLHHDPNIWPEPEAFKPER	115		tetur38g00650	CYP384A1	3
Pcit_ERR044692_fastq_contig_20510	445	GATCAGAGCTTAGATAATTGTTCAAGTTTCTCGTTCACAAAAGTTATCAGTAATTCTCCAATAATGATCGGAACAACGCAGTTAAAATCTAATCATTTGATTCTATTGTGTATCATAATTTTCATCGCTTTTCTAATTTTTCTCGTGAAAAGAAAACACTCATTCTGGAAATGTCAAGGTGTCAAAGGTCCTAAGCCAACCTTTTTCATTGGAAATACTCTCGAAAACCTTGTATCCCATTTAGCTAAATTACACGATAATTATTACAGAAAATATGGAAAAATTTATGGTACATTCGATGGACTAAAACCCCATTTGAACATTGGCGACACGGAATTGATTCGAGATATTTGCATAAAGGATTTCAGTGTATTCCCTGCTAGTTTTCATGCTATTTAT…	DQSLDNCSSFSFTKVISNSPIMIGTTQLKSNHLILLCIIIFIAFLIFLVKRKHSFWKCQGVKGPKPTFFIGNTLENLVSHLAKLHDNYYRKYGKIYGTFDGLKPHLNIGDTELIRDICIKDFSVFPASFHAIYLSPVEENFLTKLYG	147		tetur11g05000	CYP385C2	3
Pcit_ERR044692_fastq_contig_22489	450	GTTAATTGTCTTTGTCCAACTGTTACGATGTTTTACTGGTTCATATTTTTATTTTCCAGCTTCGTGGTCATCTTCCAGCGTTGGAGATACAACTATTGGAGCAAATTTGATGTTAATGGACCGTTTCCTGTTCCGTTTCTAGGAACATCTTACCTTTACCTATGGAAACCAATTCATGTCGTTGAAAGTGAATTAGTCAAACAATTTGGCTCAATTGTCGGACTTTATGAAGGATCTCAACCAGTGTTGATGGTCAGTGATCCAGAAATGATTAAGGTAATTGCTCAGAAGGAGTTTCAATCATTTCCTCAAAGTTTTACCTTCTCGAACTACAAACATTCAACTGAGAACTTATTTCCTGAACTTATCTGGGGTTCGAGGTGGAAATGTTCAAGAGGT…	VNCLCPTVTMFYWFIFLFSSFVVIFQRWRYNYWSKFDVNGPFPVPFLGTSYLYLWKPIHVVESELVKQFGSIVGLYEGSQPVLMVSDPEMIKVIAQKEFQSFPQSFTFSNYKHSTENLFPELIWGSRWKCSRGQITQCFTVSKLRKFFP	149		tetur07g05500	CYP385A1	3
SRR341928_contig_11612	343	CGATTAACCTACTGGTCTCGGCAAGGAATTCCTAATGCAATTAATACAATTTACAATCGATTATCAAAACCAGTTCACTTTGCTGATTTAGACGCTTACAATAAACATGGACGTATAATCGGGGTTTATGATGGTTTTCGTCCGTGTTTAATGATTGGTGATCCCGAACTGATTAAGAAAGTTCTAGTTACTGAATTTGATAATTTCAAAAATCACCGAAAGTTTTATCATGAGAAGCAAATTGCTGGACGTAGTTTACTCTCACTCGAGAATGACCAATGGAAACGGACACGGAAATTAATGTCACCACTTTTTGCTTCGAATAATTTGAGAAAAATGAAA	RLTYWSRQGIPNAINTIYNRLSKPVHFADLDAYNKHGRIIGVYDGFRPCLMIGDPELIKKVLVTEFDNFKNHRKFYHEKQIAGRSLLSLENDQWKRTRKLMSPLFASNNLRKMK	114		tetur14g01340	CYP383A1	3
SRR341928_contig_17032	413	AATCAAAATCACTTTCTAATAAAATTGATCGAGATAATGGTTGATATTGGGAAGGTTGTGTGTTCGTCGATTGTTAATTGTTGGCTAATTGTGATGACTTGGTTAACGTCAACCTCTTTACTATTTGGATTAAATGTTAATCCTAATCTGTGCTTATTTTTAACTGTAACTTTAATTGTCGCTGCTATTTATAAATTAACGTATTGGCATAGACTCGGAATACCAAATGACATTTCATCCCTATGGAACCGTTGGACTAAACCATTTCATGAATCAGATACTCAGGCTTATCGTAAATATGGCAGGATTGTTGGTGGGTATGAACTCTTTCAGCCTGTTCTCATGTGTGGTGATGCTGAATTAGTTAAGGAAATTCTGGTAAAGAAGTTTAACTCTTTC	NQNHFLIKLIEIMVDIGKVVCSSIVNCWLIVMTWLTSTSLLFGLNVNPNLCLFLTVTLIVAAIYKLTYWHRLGIPNDISSLWNRWTKPFHESDTQAYRKYGRIVGGYELFQPVLMCGDAELVKEILVKKFNSF	133		tetur38g00650	CYP384A1	3
SRR341928_contig_18970	347	GGCTTCGGGACCTCCTCAACCACGAGCTCCTTCACACTCTACGAGATGGCGAAGAACCCCGAGATCCTGGCCAAGGCCCAGGAGGAGGTGGACCGCGTCCTCGCGCAGCACGGCGGCAAGATCAACTACGAGGCCATCATGAGCATGAGCTACCTCGACAAGTGCGTTAGCGAGACCCTCCGCAAGTACGCGCCGCTGCCGACCATCACTCGAGAGGCCATGGTGACGAGGAAGGTGCCGCTGACCGAGGTGACGATCGAGAAGGGCACGAGGCTGGTGATTCCCGTCCGTGCCCTGCACTACGACCCCGTCTACTGGCCCGACCCGGAGCGCTACGACCCCGAG	GFGTSSTTSSFTLYEMAKNPEILAKAQEEVDRVLAQHGGKINYEAIMSMSYLDKCVSETLRKYAPLPTITREAMVTRKVPLTEVTIEKGTRLVIPVRALHYDPVYWPDPERYDPE	115		tetur26g01470	CYP385C1	3
SRR341928_contig_20758	376	AGTGATGAGGCGAGTACTTTGCAGCAGAACTTCAATTCATTGTTTAATGCGAGTCTACACCGAGTGTTATTTACTCTTTTTGCGCCTGGATGGTTAACTAGAGCAGTTAAAGTCTCAATTATTCCGGGTAAAAATCTTGAATATTTGAGAGATTTATCTTTGGCTTTAATCGAGAAACGTAAAACTGAGAAAGAAAAAGTCGAAGATTTTCTTCAGAGCTTAATTGATTCAGAATCAGCCGAAGTTGACAATACTGAGAACGATACAAAAAAAGTAAGATTGAACGCAGAGGAAATTGTTGCATCTTCGGTTAGCTTCCTTATTGCAGGATTTGAGACTACTTCGACTCTATTAACTTGGGCTTGTTATCGA	SDEASTLQQNFNSLFNASLHRVLFTLFAPGWLTRAVKVSIIPGKNLEYLRDLSLALIEKRKTEKEKVEDFLQSLIDSESAEVDNTENDTKKVRLNAEEIVASSVSFLIAGFETTSTLLTWACYR	124		tetur26g01470	CYP385C1	3
SRR341928_contig_27672	311	CCGGAGTTCTACCCGGACCCGGAACGATTTGACCCGGAGCGCTTCTCGGAGGAAAACAAGAGGAATCGGCCACATTTTGCCTACCTGCCCTTCGGCGAGGGTCCCAGAATATGTATCGGTATGCGTTTTGCATGGATGCAAATGAAAACTGCACTCACCATGATTCTGCGCTCGTACCGCGTGTCACCAAATGCCTTGTCAGTCTACCCAATGAAATTTGAGCCGAAGAGTTTCGTGTCCCGAGTGCATGGTGGGATCAATATTCAGCTAAGTAAGCGA	PEFYPDPERFDPERFSEENKRNRPHFAYLPFGEGPRICIGMRFAWMQMKTALTMILRSYRVSPNALSVYPMKFEPKSFVSRVHGGINIQLSKR	93		tetur38g00650	CYP384A1	3
SRR341928_contig_30127	350	CTGCGAGAGATGGACCTGGTCGAGCGCATCTTGCGAGAGTCGCTGAGGAAGTACTGCCCGGTCGGAGTCCTCATGCGCAAGCCGAGCGGACCGTTCAAGCTCCCCGACTCGGACGTGGTGATCGACGAGCGCGTCATGGTGTGGATCCCCGTCTGGCAGACCCTGCACGACCCGGAGTACTTCCCGGACCCCGAACGCTTCGACCCCGACCGCTTCACCGAGGAGGCCAAGGAGGCCCGGCACCACTACGCGTACGTGCCGTTCGGCGAGGGACCGCGCTTCTGCATCGCGGAGCGCTTCGCCATCCTGGAGATGAAGCTCTGCCTCGCGGGCCTGGTCGAGAAGCAC	LREMDLVERILRESLRKYCPVGVLMRKPSGPFKLPDSDVVIDERVMVWIPVWQTLHDPEYFPDPERFDPDRFTEEAKEARHHYAYVPFGEGPRFCIAERFAILEMKLCLAGLVEKH	116		tetur11g05000	CYP385C2	3
SRR341928_contig_30185	331	ATTTTATTTATAATCGCTGGTTATGATACTACATCAACCTCATTAAGTTCAATTATCTATTGTTTATCATTATTTCCTGATCATCAGCAGTTAATTGTTGATGAAATTGAATCACTGCGTCGACAATTAAATCGCAATGAATTAACTCTGGAAGAGATTAATTCACTCGACTATTTGAATGGCTGCATATTGGAGGCTTTGAGATGTTTTCCACCAGTTTCCAGAATCGAGAGACGAGTTAATCGTAATTGTACTTTGGGCACAATTAAATTGCTCAAGGATAGTTTGGTTATCATCCCTTGTTACGCAATTAATCATGATCCTGAGTTT	ILFIIAGYDTTSTSLSSIIYCLSLFPDHQQLIVDEIESLRRQLNRNELTLEEINSLDYLNGCILEALRCFPPVSRIERRVNRNCTLGTIKLLKDSLVIIPCYAINHDPEF	110		tetur38g00650	CYP384A1	3
SRR341928_contig_9483	443	TGGATAGTCGCGGCACTCTGCATCGAGGTCGCCTACCTGCTCTGGGTCTACACCTACTGGATGCGGAAGGGTGTCCGACAGGTCAGGCCGGTACCGTTTATTGGAAACCTCTGGGAACCAATCATCTTTCGACGCACCTTTGGTCAAGTGCTTCAGGATGTGTACAAAAACCCGAACTTTGAAAAGCAACCCTTCGTTGGCATTTATAAGGTTATGCAACCTGTACTAATCGTAAAGGAACCTGAACTCATCAAGGAGGTTCTTGTTCAGAACTTCACCAGCTTCCAACACACCGAGCTTGTGTTTGAACCGGGAACAGATGAAGTTTTCTCTGAAAACCCTTTCTTTGCGGGATCTGACAGATGGAAAGAGTTACGCACGAGAGTGTCCCAGGCTTTC…	WIVAALCIEVAYLLWVYTYWMRKGVRQVRPVPFIGNLWEPIIFRRTFGQVLQDVYKNPNFEKQPFVGIYKVMQPVLIVKEPELIKEVLVQNFTSFQHTELVFEPGTDEVFSENPFFAGSDRWKELRTRVSQAFSPARVRQAFGDVAA	147		tetur05g04000	CYP385B1	3
SRR341928_contig_20373	497	GAGCCGATTATCCAACAACGAATCTATGATGAGTTAGTTGAGGTCTTTGGTGATCCACAGGAAAAGTGGACCTTTGATTTGGAAAAATTGAATCAATTGCATTTCACTGATTGTTGTGTTCGCGAGGGATTACGAATTTTTGCCCCGCAGCAACTTTTAGGCCGTAATTCGGGTTCGGAGAAATTTCAACTCGATGAGGATCACCTTTTACCTCCAAGAACAGAATATCTAATCTCAGTATATAGTATTCATCATAATGAGAAAATTTATCCCGAACCAGAGAAATATGATCCTGACCGATGGTCACCTGGTCGAGTTGAGAAAATTCCATTTAATTGTTGGATTCCATTTGGAGTTGGGCCTCGGGCTTGTGTTGGCTATCGATACGCAATTTACGAG…	EPIIQQRIYDELVEVFGDPQEKWTFDLEKLNQLHFTDCCVREGLRIFAPQQLLGRNSGSEKFQLDEDHLLPPRTEYLISVYSIHHNEKIYPEPEKYDPDRWSPGRVEKIPFNCWIPFGVGPRACVGYRYAIYEMIMVISSIVKHFHLYSNRHYDDINWSFVLTTR	165		tetur11g06070	CYP386A1	4	PcP450_77
Pcit_ERR044692_fastq_contig_16748	451	TTGGTAAACGAAGATGATTTTTGTAACCAGGGAAAATATTTAACTCTTTCTAAAAAAGTTGTGGCAGCAACAAGTGATATGATCATGAAAGTGACCACCGACCTGCCGTTAGGCTCAGAGAAAGAGGAAAAACTTCATACGACCAAGACTATCAAACTCATGGAATCGGCTTTGCTAACAAGATTATGTAATCCCCTCACGTGGAGTGATAATATTTTCCATGTTACAGAATTGGGTAAAAAGTGTACCAATATGACGAACAGGGTTTATAAATTTGTCGATTTTTGTGTTGACCAGAATTTGAAACATCAATCTACTGATATTGATCAGCCTTATTTTCTTAAATCACCTTGTAATTTCGTCAACATGCTAAGTAGCTCTAACAAAGGTATGATCGAT…	LVNEDDFCNQGKYLTLSKKVVAATSDMIMKVTTDLPLGSEKEEKLHTTKTIKLMESALLTRLCNPLTWSDNIFHVTELGKKCTNMTNRVYKFVDFCVDQNLKHQSTDIDQPYFLKSPCNFVNMLSSSNKGMIDSEGISAELLTMIAAGYE	150		tetur25g02050	CYP389A1	4	PcP450_19
Pcit_ERR044692_fastq_contig_10969	255	GATGATTGGATCGATCTCACTGATGATCTGAGCTTGACCACGTTCAATGTTATCTGTGAATGTGCAATGGGTGTTTCAACGAAAACTGGTCAACTTGAACGCTCGGCTTTCCAATTGTTTAAGATTATCGATAAAGCTCCAGTCCATTTGGTCAAACGGACGATGTCCCCCTACTTTTGGCCTGAGTTCATTTGGAAACGATATATTAATTACGTGTCAGATGGTGAAGTGTTAATATTTGAATCGATATTT	DDWIDLTDDLSLTTFNVICECAMGVSTKTGQLERSAFQLFKIIDKAPVHLVKRTMSPYFWPEFIWKRYINYVSDGEVLIFESIF	84		tetur11g06070	CYP386A1	4
Pcit_ERR044692_fastq_contig_12800	405	TCAAATTTACCAAACATTCCCAAAGGAGCTTATATACCTTTCGGAGTGATGCCAAGAAATTGTATCGGTTATCGATTTGCTTTAATCGAAATGAAAATTTTTCTTATTCATTTGATAAGAAGATATGAAATTTTCTCAGCCAAGAAACTCGAAGACGTTTCTTTTAAGATGGAATTCACTTTAAAACCTTCATGTCCACTGGAAATCATGCTTCGAAAACGAGTCAGT	SNLPNIPKGAYIPFGVMPRNCIGYRFALIEMKIFLIHLIRRYEIFSAKKLEDVSFKMEFTLKPSCPLEIMLRKRVS	76		tetur25g02050	CYP389A1	4
Pcit_ERR044692_fastq_contig_13268	249	CCTTTTTTGAAACTTCCAAAGGATCCAGAGTGTTCATTCTTGTTCGGTGATCTACCTAAATTTAAATCTGCTTTTTGGAATACGAAATTGACCTCAGTTTATTTAACCAAGTATTTAATTGAAAATGCTGCTTATCATCAAATTAAATCCGGTGTACATGTATTTTGGCTCGGGTGGTGGCCCTTTGTTTTCATTAATGATCACAAGTCTGTTGAGGCACTGATTAGTAAAAGTCACATAACTAAGCCC	PFLKLPKDPECSFLFGDLPKFKSAFWNTKLTSVYLTKYLIENAAYHQIKSGVHVFWLGWWPFVFINDHKSVEALISKSHITKP	83		tetur25g02050	CYP389A1	4
Pcit_ERR044692_fastq_contig_14270	279	ATGATTGCAGCGGGTTATGAGACCACGGCCACTGCTCTTGACTGGACATTGTTCATCTTAGGAAATCGTCTGGAAATCCAAGGAAAGTTATATCAAGAAATTTCATCGATATTTGATGAAAAAGAATCTGTGAATGACACCGAAAAGGTTAATAATTGTGATTATCTGGATAAGTGTATCAAAGAGTCAATGAGACTTTACCCGCCAGTATCATTGATTGCAAGAGAATTAGATGAGCCAATGGAGATTAACAGTTACTATTTGCCAAAAGGAACC	MIAAGYETTATALDWTLFILGNRLEIQGKLYQEISSIFDEKESVNDTEKVNNCDYLDKCIKESMRLYPPVSLIARELDEPMEINSYYLPKGT	92		tetur25g02050	CYP389A1	4
Pcit_ERR044692_fastq_contig_15752	482	ACCTTAACACTTTTCCATCCAAAGTTCCCCAAGTGTATTCATTGTAATTCTATTGCAATGGATGTCATACTGCCCATTTTAGGCAATTATATGAAAATATTTTTCGAATTTACAACTTATTCGATGATTCTTTTAACGTTATATTATTTCGTCTATGTGCCGATCTCGAATTTGATATTCCATATATATTATGCTCATCGATTCCATTATACTCCATGTCATCCGATCTATGGTCATCTACGGAACCTCATACCCAAATTTCCAGATCCAAGTTATGATTTAAAAGATTCATCAAAAAACTTTTACGAGTTAATGATGAAGTTAAATGATCCCGTTAAAGGTGATAACGTATCAATCATGTGGATTGGTTGGCTTCCAGTTTATATAATTTCGGGTGCC…	TLTLFHPKFPKCIHCNSIAMDVILPILGNYMKIFFEFTTYSMILLTLYYFVYVPISNLIFHIYYAHRFHYTPCHPIYGHLRNLIPKFPDPSYDLKDSSKNFYELMMKLNDPVKGDNVSIMWIGWLPVYIISGAAGIEAVLSKSNITKPHFYKFIGLRDGL	160		tetur25g02060	CYP389B1	4
Pcit_ERR044692_fastq_contig_22982	433	TCAACACTTACTGACCAAATTCATTCATCATCGTTTGATATCATTTTCAAAGTTACTGCAGATTCACCGATAGGTTCAGATAAAGAGGAAAAACAACACGCGCTCAAGGCCATTAAACTAATGGAAACTACTACGATAGAACGAGTATGTAATCCACTTTATTGGAATGATCAAATTTTCTCGGTCACCAAATTGGGTAGAAAAGTTACCAAAATGATGTCCCGGCTGTACAAATTTGTCGATAACATTATCGATCAGAATCTTGACAACAATCAGAATAAAATTGACCAGTCAGGTCAAAGAGAATCTTCACCCTACAACTTAATCAGCTTGTTAAGTGGCTCGAACAAAGGTAGAATCAATTTAGATGGAATCAGTGAGGAATTGCTCACTATGGTT…	STLTDQIHSSSFDIIFKVTADSPIGSDKEEKQHALKAIKLMETTTIERVCNPLYWNDQIFSVTKLGRKVTKMMSRLYKFVDNIIDQNLDNNQNKIDQSGQRESSPYNLISLLSGSNKGRINLDGISEELLTMVIAGHETTAST	143		tetur25g02050	CYP389A1	4
Pcit_ERR044692_fastq_contig_23406	396	AATGAGGAAATTTTGAATGAGAGCGATAAGTCTGGTCAATCGGATTCATCTTCTTTCAATTTCGTCAAAATGTTGCTCACATCTAACAAAGGAAAAATCGATTTAGAAGGAATCAACGAAGAGCTGTTGACCGCAGTATCCGCTGGACATGATAGCTCGGCCTTAACTCTTAACACGTTGATGTTCATTTTGGGAAACTACCCCGATATCCAAGAAAAAGTGTACCAAGAGATTTCATCGATGTTCGAGGAAAACGAATCAGTGGATGATATTGAAAAGATAAATAAGTGTAACTATCTCGATAAGTGCATCAAAGAGTCAATGAGACTCTTTGCCCCGATACCATTGGTTGCAAGAGAATTGGTTGAACCAATTGAGATAAATGGTTACAAT	NEEILNESDKSGQSDSSSFNFVKMLLTSNKGKIDLEGINEELLTAVSAGHDSSALTLNTLMFILGNYPDIQEKVYQEISSMFEENESVDDIEKINKCNYLDKCIKESMRLFAPIPLVARELVEPIEINGYN	131		tetur25g02050	CYP389A1	4
Pcit_ERR044692_fastq_contig_24329	382	ATAAGCGATTGGTTCAAAGGCTTTGATCATCTGACTAATAAATATACAAGCAAATCATTTCTAAATCAAATCTACCGACACACTAAGGATTCAGATTATTTTGTCCTATGGATTGGATATTTACCTTTGGTTTGGATTTTGAAACCAAGTCTTGTTGAAAATACAGTTAAAATTTTTAATATTAAGACGATATTCCAATTGGCAGCTCGACCTCCAGTGGCCGATGGTCTTTTCATGATCTCCGGTAAAAAGTGGAAAACTTTTCGTCAAATTGGTGAGATTAATTTACGAACGAAAATGTTATCGAAATTCATTCCAATTATGTCCCAACATGCTGACCGATTGATGGACAAGTTAAAGTGTCATCTCGATGATTGGATC	ISDWFKGFDHLTNKYTSKSFLNQIYRHTKDSDYFVLWIGYLPLVWILKPSLVENTVKIFNIKTIFQLAARPPVADGLFMISGKKWKTFRQIGEINLRTKMLSKFIPIMSQHADRLMDKLKCHLDDWI	127		tetur11g06070	CYP386A1	4
Pcit_ERR044692_fastq_contig_24391	289	AATCACCAAATCAAATCGGGCCTACACGCATTTTGGCTTGGATGGTGGCCTATGGTTGTGATTAATGACCACAAATGTGTTGAAGAATTGATTAGTTATAGTGCTATAATAAGTAAACCCCCTTTCTATAAATTCATGGGACTTAAAGATGGTTTGATAACTTCGACAGGTGAAAAATGGAAAATGCGACGAAAAATGATTGAACCTTTTTTCGTTAGTAAACAACAGAAAAGATTTGCACTGACCATTGACGAAGTGTTTGATTTATTGGTAAACGAAGATGATTTT	NHQIKSGLHAFWLGWWPMVVINDHKCVEELISYSAIISKPPFYKFMGLKDGLITSTGEKWKMRRKMIEPFFVSKQQKRFALTIDEVFDLLVNEDDF	96		tetur25g02050	CYP389A1	4
Pcit_ERR044692_fastq_contig_25522	273	GCATCTAAATGGAAAGATCGTAAGCGAATGATTCGCCCGAAATTTACCGCTATTTCGGTGGCCAATTTTGTCCCAATTGTACAATTGAAGACATCACAATTGTCATCCAAATTATCAACTTATTATGAAGGTATTCCGATTGATATTACCAAAGTTATTCCGATAACTTCATTATCCATACAAATGAATATCACCTTGGGCGTTGATCTGGACGAAGTGACTTTGGCCTCACTTGAAGTTTCTCTTAGTTCATTTATTAAGAATACACTT	ASKWKDRKRMIRPKFTAISVANFVPIVQLKTSQLSSKLSTYYEGIPIDITKVIPITSLSIQMNITLGVDLDEVTLASLEVSLSSFIKNTL	90		tetur20g00830	CYP407A1	4
SRR341928_contig_12499	324	AATTATTTGTTGTCGAAAGCTTTTAATTTATTCTCTTTTTTTTCTTTTCCAGGAAATCGTCTCGAGATCCAAGAAAAGTTATATCAAGAAATTTCATCGGTGTTTGATGACAATGAATCTGTGAATGATATTGAAAAGGTAAATAAGTGCGAGTATCTGGATAAGTGTATCAAAGAGTCAATGAGACTT	NYLLSKAFNLFSFFSFPGNRLEIQEKLYQEISSVFDDNESVNDIEKVNKCEYLDKCIKESMRL	63		tetur05g06580	CYP389C10	4
SRR341928_contig_14575	225	AATCACCAAATCAAATCGGGTTTACATGCATTTTGGATTGGATGGTGGCCTTTGGTTATGATTAATGACCACAAATCTATTGAGGCTTTGATTAGTAAAAGTCACATAACTAAGCCCAGTTTTTATAGATTTACTGGACTAAAAGAGGGTTTGGTCACTTCGAAAGGTGAAAAGTGGAAAATGAGACGAAAAATGATTGAACCTTTTTTCGTTAGTAAACAA	NHQIKSGLHAFWIGWWPLVMINDHKSIEALISKSHITKPSFYRFTGLKEGLVTSKGEKWKMRRKMIEPFFVSKQ	74		tetur25g02050	CYP389A1	4
SRR341928_contig_18328	368	TCATCTCGATCTTATCACGAAGGTAACGTTGAGGGGTTTGTCCGGTGTGGTGGTGAAGCTCCTCGGGTTGAGGTCGACCTTGTTGGGCTCGGCCTTATTGTTCACCGTAACGGAGTACCGAGAAAGCAGCGTCACGAGGGCTGTCTTGATCTGTGTCTCACCGAGGCGGGCCGCAATACATTTCCGGGGCCCTTCCCCGAAGGCGAGGTAAGCCATGCTCGGCCTGGTAGCCTTCTGCTCCTCACTGAACCTCTCAGGGTCGTAGCGCTCCGG	SSRSYHEGNVEGFVRCGGEAPRVEVDLVGLGLIVHRNGVPRKQRHEGCLDLCLTEAGRNTFPGPFPEGEVSHARPGSLLLLTEPLRVVALR	91		tetur08g06170	CYP387A1-p1 pseu	4
SRR341928_contig_19131	377	GATTTTCTTATGCAGGTTGTATTGTCCAGTAACACACTGACCGATAAAGCTGCAGAATATGATTTTCTAAAGCCTTGGTTAGGTCTTGGTTTGGTCACTTCGAAGGGCAACAAATGGAAACAGCGACGAAAATTATTGACCCCAGCATTTCATTTCCGTATCCTAAACGATTTCTTGCCGATAATCAATGAAAATGCTGAAGTTTTGATCAATAAGTTGAACCAATTAACCGACAATAAATCGAGGAGAGTCAAAGGTCATCGATATTCTGGACTATATAACTTTAACCACGCTCGATGTTATTTGCGAAACTGCGATGGGAATCAAAGTCCATTGTCAAAC	DFLMQVVLSSNTLTDKAAEYDFLKPWLGLGLVTSKGNKWKQRRKLLTPAFHFRILNDFLPIINENAEVLINKLNQLTDNKSRRVKGHRYSGLYNFNHARCYLRNCDGNQSPLSN	114		tetur09g03800	CYP4CF2y	4
SRR341928_contig_21803	1009	GAGCTTGCCGCCAAGATCCCCGGGCCGGAGGGACTTCCCCTCTTGGGCTCTGCCCATGAGTTCTACGGCTCTGCCAACAGTATCTACACCCGCATGTGGGAGCGCAGCAAGGAGTACCCCCCGGACACCCCACTCAAAGTGTGGATCGGCCCCCGTCTCTTAGTGTTCCTGCAAGACCCTCGCGACGTCGAAGTGATCCTCAGCTCCAGTGTGCACCTGGACAAGTCGGTCGAGTACCGCTACTTCCAGCCCTGGTTCGGCAATGGCCTCCTCATCTCGACCGGCGACCATTGGAGGTCACATCGCAAGGTCATCGCCCCCACATTCCATCTCAACGTGCTCAAGTCCTTCATCGACCTCTTCAACCACAACTCTCGAGGCGTGGTCGAGAAGCTCCGG…	ELAAKIPGPEGLPLLGSAHEFYGSANSIYTRMWERSKEYPPDTPLKVWIGPRLLVFLQDPRDVEVILSSSVHLDKSVEYRYFQPWFGNGLLISTGDHWRSHRKVIAPTFHLNVLKSFIDLFNHNSRGVVEKLRKEIGHEFDAHEYMSEATVEILLETAMGVSKKEQKSGFEYAMAVMKMCDILHLRQTKIWLRPDIIFRITNYFNEQKRLLGIIHGLTKRVIANKKAEWNKGIRGSLAHYPGMKPTTEVKVEPERPITKVEDSGMSYGQSAGLKDDLDVDDNDVGEKKRLSFLEQLIECAQNGVVLTDQDIKEEVGEHHTVLCTLDELFQERQTI	335		tetur09g03800	CYP4CF2y	4
SRR341928_contig_21888	556	TACCTCGTCAAGAAGGACTTCCCCGTCACCGAGACCTACACAGCTAAGAAGGGATCAATGATCATTCCCACGACATATCCCGCTCTTCACGACCCTGTTGCATACCCCGAGCCCGAGACATTTGATCCTGAGAGATGGATCAGCGGTGATGCTGAGAAGCACCCCAAGAACTGGCTTGTGTTCGGCACAGGACCCCACTACTGTCTCGGACAGACATACGCCACGCTCAACCTGATGGCCATGATTGGCAAGGCATGTGTAGAGATGGACTGGAAGCACGAAGTTACGCCCGACTCTGAGGAGATCAAGATTTTCGCCACAATTTTCCCCAAGGATGATTGTCTTCTTACATTCACCAAGAGAGAT	YLVKKDFPVTETYTAKKGSMIIPTTYPALHDPVAYPEPETFDPERWISGDAEKHPKNWLVFGTGPHYCLGQTYATLNLMAMIGKACVEMDWKHEVTPDSEEIKIFATIFPKDDCLLTFTKRD	122		tetur05g06570	CYP389C11	4
SRR341928_contig_22328	676	ATGAAGTTAATTATCGGACTAATTGTTAAACACTTTCGGATTGTCTCAACTAAACCGGTTGATCAAATTGGCCAAGAAATTGATTTCACCTTGAAACCAACGGAACCATTAACATCAATATTTTACCAAAGAAACAACAAT	MKLIIGLIVKHFRIVSTKPVDQIGQEIDFTLKPTEPLTSIFYQRNNN	47		tetur20g00830	CYP407A1	4
SRR341928_contig_22703	292	ACATTCCTATTGGGCGATTTACTTCACTTCATACCTGCTATCTGGGATCAGAAATTTTCTTCGGATGCTGTGACCACTTATATGACAAAAAATGCTTCTCATCATCAAATCAAATCGGGTATACATGGAGGTTGGCTTGGTTGGTGGCCTATTGTGATTCTACATGATTATAAAGCCATTGAGGCACTGGTTAGAGAAAATGTTATACATAAACCCATTTTCTATAAATTCACCGGACTCAGAGAGGGTTTGATCTCTTCGGTTGGACAAAAATGGAAAATGAGACGA	TFLLGDLLHFIPAIWDQKFSSDAVTTYMTKNASHHQIKSGIHGGWLGWWPIVILHDYKAIEALVRENVIHKPIFYKFTGLREGLISSVGQKWKMRR	96		tetur25g02050	CYP389A1	4
SRR341928_contig_23080	334	GATCGAGAGATTTGCCGACAAAAAGCAATTAGATCACAATCAAAAATGAACAATAATAATCATCATCATGATGGAACTGATGATTTAAGTGACAAAAACTTTTCAACAATTAAGCCTAATCACATTCAGGATAATCTACTTTCTCATTTGGTTAATCTTTATCTTAATCAGAATAACGATCCAGATGATTTACCTGATGATGAAGAGGAAAATTTAATTACTCCGAATGATATTGAAAACGAAATCAACAATTTCGTACTCGCTGGATTTGAAACTGTCCGAACGGGAATTTTATTTACATTAGCATGTATTGCTAGCGAGCCGATTATCCAA	DREICRQKAIRSQSKMNNNNHHHDGTDDLSDKNFSTIKPNHIQDNLLSHLVNLYLNQNNDPDDLPDDEEENLITPNDIENEINNFVLAGFETVRTGILFTLACIASEPIIQ	111		tetur11g06070	CYP386A1	4
SRR341928_contig_23146	275	GCCACAGAACTTCATTCATCAACGTGCAGCATTATTCTCAATGCCACCGCAGGCATACCGATAGAAAAAGAACAAGAAGAGAAAAATTTTCTCATCAAGACTATGCACCAAATGGAAACGAACACGATAGTAAGAATATGTAATCCACTTTTATGGTTCGATTGGATATTCGATGTAACCAAAGCAGGTAGAAAAACCGTCAAAATGATGGCCAGAGTGTACAAATTTCTTGACGATTGTATCATAAGGAATGAGGAAATTTTGAATGAGAGC	ATELHSSTCSIILNATAGIPIEKEQEEKNFLIKTMHQMETNTIVRICNPLLWFDWIFDVTKAGRKTVKMMARVYKFLDDCIIRNEEILNES	91		tetur25g02050	CYP389A1	4
SRR341928_contig_23953	373	AATGACGGCGTTTTCGTGTTCTGGTTAAGTTGGTATCCGGTTGTCACATGTACTGATTATCGGTCAACTGAGGCTGTTCTAAGTAAACCAAATCATGACAAAGGTTACGGGTACAAATTTCTTGGACTTCGAGACGGTCTTGTGGTCAGTCATGGACCTAAGTGGAAGGCTCGACGTCGGATGATTGAACCGTTTTTTAATAGTAAAAGTTTATCGACTTATTTGCCTGCAATGAATCAATCCTTTACCTCGATGACCAAAGACATGACTGATCAACGGGTATCACAGATCGACATGGCCTCGTACATTCATACAACATCGGTGGACATTATTTTCGAGAATACAATGTCCGTTCCTATTGTAGATTTA	NDGVFVFWLSWYPVVTCTDYRSTEAVLSKPNHDKGYGYKFLGLRDGLVVSHGPKWKARRRMIEPFFNSKSLSTYLPAMNQSFTSMTKDMTDQRVSQIDMASYIHTTSVDIIFENTMSVPIVDL	123		tetur01g06120	CYP387A2	4
SRR341928_contig_26173	353	GATATTCAAGAGCGCGTTTATAATGAAATCAAAGAAACATTGGCAGATGTTCCATTTCCCTATTCTTGGAATGATCTTGCCAATTTAACCTACACAGAAGCCGTGATTAAAGAGTGTCTTCGTATTCGTCCTCCAGTTCCTTTCTTGCAGCGCATTTTAGATGAGGATGTAACCTATGGTCCCTATGTCATTCCCAAAGGAGAATGTGTTACATTATCCATTTTTTCACTCCACCAAGATCCTGAAATTTATCCTGAACCGCATGTCTTCAACCCTGATCGATTCCTTCCCGAGCAAATCAAATCAATCCCTCCGTTTGCATTTCTTCCCTTCTCCGGTGGTAAACGCGGC	DIQERVYNEIKETLADVPFPYSWNDLANLTYTEAVIKECLRIRPPVPFLQRILDEDVTYGPYVIPKGECVTLSIFSLHQDPEIYPEPHVFNPDRFLPEQIKSIPPFAFLPFSGGKRG	117		tetur36g00920	CYP391A1	4
SRR341928_contig_26195	220	GTTGACCACTGGACCAAGCAGTATGGCGATATCTTCCGCATTTGGATGGGTCTACAAGGCTTTGTTGTGTTAAGCAAACCAGAGGATCTCGAAATTCTCTTAAGCAGTTCGAAACACATAGAGAAAGCGCAGCTTTACGGTATGCTCTATCCTTGGATCGGGAGGGGCTTACTCACCAGCACAGGGAAACAATGGCACTCAAGGAGAAAGCTCATCACA	VDHWTKQYGDIFRIWMGLQGFVVLSKPEDLEILLSSSKHIEKAQLYGMLYPWIGRGLLTSTGKQWHSRRKLIT	73		tetur09g03800	CYP4CF2y	4
SRR341928_contig_27280	309	TCTGCCGCCAGCTGGCTGCTTCAGTTGACTGCCGACCGTCCCGAGGTTTTGAAGAAGGTCCGCGCTGAGGGCAAGGCTATTATGGGTGATCGTTACGGCAAGTACGGTGGTATCACCATCGAGGATGTCGACAAGATGATCTACACTCGTGCCACAGTCAAGGAGACCCTCCGCTACCGTCCTCCCGTAATCATGGTTCCCTACATGGTCAAGAAGGACTACCCCGTCACTCCCACATACACCGCTCCCAAGGGCTCCATGCTTATTCCCTCAACCTGGCTTTCTCTGCACGATCCCGAGGCTTAC	SAASWLLQLTADRPEVLKKVRAEGKAIMGDRYGKYGGITIEDVDKMIYTRATVKETLRYRPPVIMVPYMVKKDYPVTPTYTAPKGSMLIPSTWLSLHDPEAY	102		tetur36g00920	CYP391A1	4
SRR341928_contig_2783	389	GAAAACGAAATCAACAATTTCATCCTCGCTGGATTTGAAACTGTCCGAACGGCAATTTTATGGACATTAATCTGTATCGCAAGTGAACCAGAAATCGAGAAACGTATTCATGATGAATTGATTAACGTTTTTGGTGATGACCAGGAAAACGAGTGGACCTTTGATTTGGATAAATTAAATCAACTTAATTACCTTGATTGTTGTATTCGTGAAGGCCTAAGGCTTTTTTCACCATTGATAATATTTGGTAGAAACACTGGAGTTGATTCATTTCAATTAGACGAAGTTAATTGTCTACCACCATCAACTGAATACTTAGTTTCAGTTTATTCAGTTCATCGGAATGAAAAAGTTTATCCTCAACCAGAAAAATTTAACCCTGACCGT	ENEINNFILAGFETVRTAILWTLICIASEPEIEKRIHDELINVFGDDQENEWTFDLDKLNQLNYLDCCIREGLRLFSPLIIFGRNTGVDSFQLDEVNCLPPSTEYLVSVYSVHRNEKVYPQPEKFNPDR	129		tetur11g06070	CYP386A1	4
SRR341928_contig_28038	248	GTTGGAACTGTGTTGGATGTCAAGGAATTGATGCCTCGAGCTGCTCTAGATATTGTGTGTGATACTGTGCTGGGAGTTTCACCGGATGCAATCAACGTTCCTAACTCATCTTATGTTCGCGCCATAATGAACTTGAAGAAGAGAGTTATCACTCGTTTATTTAATCCACATTACTGGTTGGATTTCATCTTTTATCGAGCACAAATCGGAAAAGAGTATCAGAAGGGCATTGATAGTATCAATGTC	VGTVLDVKELMPRAALDIVCDTVLGVSPDAINVPNSSYVRAIMNLKKRVITRLFNPHYWLDFIFYRAQIGKEYQKGIDSINV	82		tetur36g00920	CYP391A1	4
SRR341928_contig_28637	330	ACAATGTCCGTTCCTATTGTAGATTTACCCAATTTTAAGAAGGTACTTCTTGCCGATTTAGAGGAAGGTGAGAAAATTGTGATCGCCCGAATACTTAATCCGTTTCTTTACCTTGATTGGACTTTTAATCTGTCGAAAGTTGGACAGTTTTTCAAACAAGCAGTTGAACGAATTAATAATTTCATGCAATCAAGAATTAAGGAGCGATTAATGCAAAGAAATGAGAAAATAGATAATAATGGTAATTGTGATTTATTGGAAAGAAAAAGTGACTTTATTGATTTGCTACTTGATCATTATGATGAAAATTCAAATGATCAAACTAAA	TMSVPIVDLPNFKKVLLADLEEGEKIVIARILNPFLYLDWTFNLSKVGQFFKQAVERINNFMQSRIKERLMQRNEKIDNNGNCDLLERKSDFIDLLLDHYDENSNDQTK	109		tetur08g06170	CYP387A1	4
SRR341928_contig_8665	301	CATTTTGCATCAGTTATGGATAAAGAAATAAGTAAATTGCCCGATCAAATTATGGATAAAATTGGTCAACCTTACGATATTGAAAATCTTATTCATGAAAGTGCTCTAAGTGTGATTCTTGAAATCTCCTGGGGAATTCCCTGTGATGAATGTCATGACATGAAACGTATCTGGTTGGATGTTCTTAACAAAGGTGAAGTATATTTTATCCAGAGAGTTTATAATCCGTTATTTTGGTACACTGGATTATATTTGAGGTTCGAAGCAGGTAAAAAGTACCAGGAAAACTTGCAAAGA	HFASVMDKEISKLPDQIMDKIGQPYDIENLIHESALSVILEISWGIPCDECHDMKRIWLDVLNKGEVYFIQRVYNPLFWYTGLYLRFEAGKKYQENLQR	99		tetur25g02060	CYP389B1	4
SRR341928_contig_8754	322	CCTGAACCAGATAAATTTATACCTGAAAGATTTTCCCTGGACCTTTGTTCATCTCGACCTTCACTTGCATACATTCCCTTTGGCTTTGGTCAACGACAATGTTTAGGTCAAAAGTTAGCCATGAGAGAGATCAAAGTAGTTATCGCAGAAGTGATAGCAAACTTTCAATTAGAGAATTGTGAAACTTTTGATAACATCGATACCGCTTTTCTTGGTACATATCGTTCAGTTGAAAGTTTAAAGATCAAATTCAAACCGCGCATAACGAACAATCAA	PEPDKFIPERFSLDLCSSRPSLAYIPFGFGQRQCLGQKLAMREIKVVIAEVIANFQLENCETFDNIDTAFLGTYRSVESLKIKFKPRITNNQ	92		tetur01g04440	CYP406A1	4
Pcit_ERR044692_fastq_contig_10984	464	GTCTTAATTATCCACAATTTCCACAACCTCTTTACTATGGCTCTAAAGGTGACCCAGGGCCTACTATCAACAAGTTATTATCCATCATCGTTACCACTTTTATCACCAACATTTCGCAAACAATTGACCCAATCTTGGAGTAAATTGGTTCGAGCTCATCGAATAAATAAATTCTGTGACCGTCCATTGACAATACGAAATAATAATATTTCCACTGTGACATCTACTCTTTTACTACCTTCTTCATCCTCAACATCTTCATCTTCATCATATTATTCAACACCGTTATCTACCAAATCAACCGCCGTTTCCACAAATTCATGTCCATTAGATCAACTTGATGATCAACAATTTAGATCGATGTTCGATACATGGGACACTCAAATCCCATCGAATGAT…	VLIIHNFHNLFTMALKVTQGLLSTSYYPSSLPLLSPTFRKQLTQSWSKLVRAHRINKFCDRPLTIRNNNISTVTSTLLLPSSSSTSSSSSYYSTPLSTKSTAVSTNSCPLDQLDDQQFRSMFDTWDTQIPSNDSNNNNINESSMTGQCPFSGSK	154		tetur06g05620	CYP315A1	M
Pcit_ERR044692_fastq_contig_2966	287	GGTTCAAAATGGGCTAGATTCTTTGAGATAAATGATCATTTCACTAAAATGGTTTTCGATTATGTTAGCGAAAAGTTGAAACAAATTCTCGCCAATCCAATTAAACAAGAAGACGAAGATCGAAGTGTCCTCGAACTATTTCTTACTCGACCTAACTGTACACCAGAAGATGCGGTCACCATGGTCATGGATATGTTTTTTGCTGGAATCGATACAACTGCTCATCTGATTGCGTTCACCCTTCACTATTTAGCCAACAATCCAGAAATTCAGGAGAGAGTTTAT	GSKWARFFEINDHFTKMVFDYVSEKLKQILANPIKQEDEDRSVLELFLTRPNCTPEDAVTMVMDMFFAGIDTTAHLIAFTLHYLANNPEIQERVY	95		tetur13g02850	CYP381A1	M
SRR341928_contig_19511	350	CTTGCCACGAATCCTGAGAAGCAGCAAAGGCTACAAGAGGAGTTGGATAGAGTCATTTCAGATCCCGACAAGCCGGTGACCCAGCAGCAACTCGAAGAATTAAAGTACATGCGGGCGTGCATCAAGGAATCGATGAGGAAGATGCCAATCATTCTTGGCAATGCAAGAAATACAGTGAAAGATATGACCGTAGGAGGATACCAAGTTCCAACAGGGACCATGATAAATTTCGTTACCGCTGGTGTCTACGATAATGATACCTACTTTCCAAGAGCTAAAGAGTTCTTGCCAGAAAGGTGGCTTCCTGGTGGAGAAGCTCTCAAAGTCACACATCCGTTTGCCTACCTC	LATNPEKQQRLQEELDRVISDPDKPVTQQQLEELKYMRACIKESMRKMPIILGNARNTVKDMTVGGYQVPTGTMINFVTAGVYDNDTYFPRAKEFLPERWLPGGEALKVTHPFAYL	116		tetur05g02550	CYP302A1	M
SRR341928_contig_20379	414	ATCTCATTGTATACAACGGGTCGAGATGAAAAGTATTGGCCTGACGCTAAATCCTTTAAGCCTGAACGATGGGTTAGAGATGAATCGAATAGGAAAATAATAAATTCTCATGCAAGTTTACCTTTCGGATTCGGAATAAGATCTTGTGTTGGTCGACGAGTTGCCGAAATTCAAATGCAATTCTTACTATCAAGGATTATTCAAAAATTTTACCTCGAACCAGGAAATGCTGATGACATTGGAATTAAACTTCGTATGATAACAACTCCAGAATCACCGATTCACTTACGATTAATTGATCGATCAACAGTT	ISLYTTGRDEKYWPDAKSFKPERWVRDESNRKIINSHASLPFGFGIRSCVGRRVAEIQMQFLLSRIIQKFYLEPGNADDIGIKLRMITTPESPIHLRLIDRSTV	104		tetur06g05620	CYP315A1	M

## Sheet: Tetranychus urticae
Additional file 7 - Tetranychus urticae CYPs
Gene ID	Gene nt sequence	Gene AA sequence	Gene length (AA)	CYP clan	CYP name in phylogenetic tree
tetur02g06650	ATGTTTTTGACATCATGGTTAGTGGATAATCTTGGCTCATATCAACTCTTGTTTAATGCATCAATTGGACTCATCTTATTCTGGTTTGTTAGTTATTTACTGCCAAAAATTAAACGTGTCCGCAGCCTTCCACCTGGACCTTGGGGATTACCTTTTGTAGGCTACCTGCCTTTATTGCAGAAAAACAATGAATATGAAGATCTTGACCGTTTAGCCAAAAAATATGGACCAGTTTATAGTTTAAGTATGGGTAAAGATACGGTTATTGTTGTAAATGATTGGAATCATGCTAAAGAGGTGTTTAAAAATGATGATTTGCTGGCTCGGCCAATAGGTTTTGGTAACAATAAACATGGAGTATCTTTTATCCAATCATCTGGTGCACATTGGCGTGATCAT…	MFLTSWLVDNLGSYQLLFNASIGLILFWFVSYLLPKIKRVRSLPPGPWGLPFVGYLPLLQKNNEYEDLDRLAKKYGPVYSLSMGKDTVIVVNDWNHAKEVFKNDDLLARPIGFGNNKHGVSFIQSSGAHWRDHRRLSFHVLHDLDQVRSSFDDKIKTEIQQFLPKLGKGPVKNLYKTFLSSATNTISFLLLGHGFEDDDPVKQTLIDTLMVSSHTGSQFGAFSSGLRPRIERLFMKPILKKEAPVNYHEKTKALPKYLQNEIDQHKKKQTTDFDDYIHGYLQEQKNRKDSSGNVPFDDETLRANIVSLYQAGSETVSTTLVWAILYLIQNPDYYEKIRGEIASVIGFERLPEYSDRVKMPSTMSFIFEVHRIASLVPVNLFRVATRDLKIGNFNVPKDS…	505	2	CYP392B2
tetur02g14020	ATGTTTTTAACCAATTATTTTGTCTTTTCTCAACCCTTATACAGCATAGCAACTGGACTCATATTTTTATTTGTGTTCAATTTTCTTGTGACAACAATCAAAAGATTATTCCGATTACCACCTGGACCATGGGGACTTCCAATTGTTGGTTATTATCCATTCCTGAAAGACGAAAGTTACCTTCAGTTTGATTCTTTATCCAAAAAGTATGGACCAGTTTATAGTTTAAAGTTGGGACAACATGATGTTGTTGTCATTTGTGATTGGGATCATCTTAAGTTAGCGTTTGCTGATGAGTCTCTACTCGCTAAGCCCCATGAACTGTTTTTTGAAGGAATAATCAAATATCCGTCTTTCGCTGAGATGTCTGGGGATGATTGGCGCTTTCATAGACGTGTT…	MFLTNYFVFSQPLYSIATGLIFLFVFNFLVTTIKRLFRLPPGPWGLPIVGYYPFLKDESYLQFDSLSKKYGPVYSLKLGQHDVVVICDWDHLKLAFADESLLAKPHELFFEGIIKYPSFAEMSGDDWRFHRRVSLHVLRDLGLGTSKMEEAIRREIKQFLPTIGEGKVDFFTKLLPSVSNNISILLFGHNFSYSDPYKIGLDENMDRVNQTFQFAGLSTFLPWLVKIATALGMFRVSVISKHVHAVEDLLQKEIDKHQSESRVNEIEDYIDGYLVEQKNRQNKDRNDEMFSMGVLRRNLTAFFAAGSDTVTSTLSWAMMYLIYYPEYQDKIRAEIADVIGFDREPVYTDRNRMPFTMAFLYEAQRIGSVIAVNLLRRASRDTKIGKYNIPKDTIVIFNL…	502	2	CYP392A8
tetur02g14330	ATGTTTTTAACCGATTATTTTGTCTTTTCTCGACCCTTATACAGTATAACAACTGGACTCATATTTTTATTTGTCTTTAATTTTCTTGTGACTACAATCAAAAGATTATTCCGTTTACCGCCTGGACCATGGGGACTTCCAATCGTTGGTTATTATCCATTCCTTAAGGACGAAAGTTACCTTCAGTTTGATTCTTTATCCAAAAAGTATGGACCAGTTTATAGTTTAAAGTTGGGACAACATGATGTTGTTGTTATTTGTGATTGGGATCATCTTAAGTTAGCATTTGCTGATGAGTCTCTACTCGCTAAGCCCCATGAACTGTTTTTTGAAGGAATAATCAAATATCCGTCTTTCGCTGAGATGTCTGGGGATGATTGGCGCTTTCATAGACGTGTT…	MFLTDYFVFSRPLYSITTGLIFLFVFNFLVTTIKRLFRLPPGPWGLPIVGYYPFLKDESYLQFDSLSKKYGPVYSLKLGQHDVVVICDWDHLKLAFADESLLAKPHELFFEGIIKYPSFAEMSGDDWRFHRRVSLHVLRDLGLGTSKMEEAIRREIKQFLPTIGEGKVDFFTKLLPSVSNNISILLFGHNFSYSDPYKVGLDENMDRVNQTFQFAGLSTFLPWLVKIATALGRFRVSVISKHLHAVEDLLQKEIDMHQSESRVNEIEDYIDGYLVEQKNRQNKDKNDELFSMGVLRRNLTGFFAAGSDTVTSTLSWAMMYLIYNLEYQDKIRAEIADVIGFEREPVYTDRNRMPFTMAFLYETQRIGSVVAVNLLRRASRDTKIGKYNIPKDTIVIFNL…	502	2	CYP392A9v2
tetur02g14400	ATGTTTTTAACCGATTATTTTGTCTTTTCTCAACCCTTATACAGCTTAGCAACTGGACTCATATTTTTATTTGTGTTTAATTTTCTTGTAACAACTATCAAAAGATTATTCCGATTACCACCTGGACCATGGGGACTTCCAATCGTTGGTTATTATCCATTCCTAAAAGATGAAAGTTACCTTGAGTTTGATTCTTTATCCAAAAAGTATGGACCAGTTTATAGTTTAAAGTTGGGACAACATGATGTTGTTGTCATTTGTGATTGGGATCATCTTAAGTTAGCGTTTGCTGATGAGTCTCTACTTGCTAAGCCCCATGAACTGTTTTTTGAAGGATTGATCAAATATCCGTCTTTTGCTGAAATGTCTGGCGAACATTGGCGTTCTCATAGACGTTTA…	MFLTDYFVFSQPLYSLATGLIFLFVFNFLVTTIKRLFRLPPGPWGLPIVGYYPFLKDESYLEFDSLSKKYGPVYSLKLGQHDVVVICDWDHLKLAFADESLLAKPHELFFEGLIKYPSFAEMSGEHWRSHRRLSLHVLRDLGFGTSKMEEAISKEIQQFLPTISEGKVDFFEKLLPSVSNNISILLFGHNFKYSDPFKVDLDHNMDRVNQAFQFAGLSAFFPWLFKLSTFLGIFRMSVAYNHVLAVEGLLQKEIDKHQAKSGKSEIDDYIDGYLVEQKNRQNKDENDQVYSMGVLRRNLTAFFAAGSETVTATLAWAMMYLIYNPEYQDKIRAEIADVIGFDREPVYTDRNRMPFTIAYLYEAQRIGSIIAVNLLRRASRDTKIGKYNIPKDTIVIFNL…	500	2	CYP392A10v2
tetur03g00020	ATGTTTTCGCTGTTTAATTTTCAATTGCCTCAACCTTTATTGAACGTATTAATTGGAGTTACTCTCTTCAGGTTGGTAAAGTATTTGTTTAATACAATAAAAAGGACTCTTTCATTACCAGTTGGTCCTTGGGGTCTTCCTATTGTTGGTTATTTACCCTTTCTTGGTGATCATGTTTACCTTCAGTTTGACCAATTGTCTAAAAAGTTTGGACCAGTTTATTGTTTAAAATTGGGTTCTTTCGATGTGGTCTTGGTTTGTGATTGGCCTCATCTGAAAGATGCTACTTCCAATGATGCCTTACTTGCTCGACCATATGAAACACTCGTTCCTGGTAGTGAACGCTCATTTGCTGAAATGTCAGGAGATCCTTGGCGTCAACACAAACGCTTATCACTA…	MFSLFNFQLPQPLLNVLIGVTLFRLVKYLFNTIKRTLSLPVGPWGLPIVGYLPFLGDHVYLQFDQLSKKFGPVYCLKLGSFDVVLVCDWPHLKDATSNDALLARPYETLVPGSERSFAEMSGDPWRQHKRLSLHILRDVGLGKNKIETLIKEEIDQFLTTLNTDGKPVDFSQKIGPSISNNIAILLFGHKYDYNDPVKIEMDRARASFTRLFKFAGILTFLPWLTKVLILLGKFDVHLIKKNFMIVDEFVQDEVNRHRENYNENHEVVDYIDGYLEERKNREKQNIPEDTFTLNTLKRNAAAFFGAGSETVYSTMEWAILYLVKYPEYQEKIRSEIADVIGFERKPDYADRARMPFTMAFIHEVQRIESIIANNLLRRASEDTKIGNHFIPKDTLVMFN…	502	2	CYP392A13v2
tetur03g00830	ATGTTTTCAATTAATAATTTGTTTGAATCGCAACCTCTAGTCAATACTTTGATTGGAGTTGCCCTCTTCTGGCTGGTAAAGTATTTGTTTTACACAATAAAAAGGATTCGTTCATTACCAGCTGGTCCTTGGGGCCTTCCTATTGTTGGTTATTTACCCTTCATTAGAGATCATACTTATCTTGAATTTGACCGCTTATCTAAAAAGTATGGACCAGTTTATTGTTTAAAATTGGGTGTTTACGATGTGGTCTTGGTTTGTGACTGGCCTCACCTGAAAGACGCTGTTTCCAATGATGCCTTACTTGCTAAACCGCATGCATCTTTATTGCCTGGTGGTGGTGAAGGACGTTCACTTGGTGAAATGTCAGGCAGTCCTTGGCAGGAACATAGACGTTTA…	MFSINNLFESQPLVNTLIGVALFWLVKYLFYTIKRIRSLPAGPWGLPIVGYLPFIRDHTYLEFDRLSKKYGPVYCLKLGVYDVVLVCDWPHLKDAVSNDALLAKPHASLLPGGGEGRSLGEMSGSPWQEHRRLSLHILRDIGLGKSTIETLVKEEIDQFLTTLDNDGKPVDFKKKIGHSIVNNVSILLFGHKYDLNDPAAIEISAANDEIASSLNFAGVMAFLPWLSSFVFKFKFINLTRLIKCFQIVDTHIQNEIDKHQEKNSQEVVDYIDGYLAEMKKREERNQIDDNFSIEILKKNAGAFYGAGTAAVSSTMEWMMVYLVRYPEIQDKIRSEIADVIGFERRPDYVDRIRMPFTMAVIHEAHRIGSVAPNNLLRRASSDTKIGNYNIPKDSLVIFN…	504	2	CYP392A12
tetur03g00970	ATGCAAAAAGTTATGTCTTTATTGGATAATTTTCAGGTTTCTGAGCCTCTAGTTAACGCTTTGATTGGAATTGCCCTCTTCTGGTTGGTAAAGTATTTGTTTAATACAATAAAAAGGATTCGTTCATTACCGCCTGGTCCTTGGGGTCTTCCTATTGTTGGCTATTTGCCTTTTCTTGGTGATCATGTTTACCTTCAGTTTGACCAATTGTCAAAAAAGTATGGACCAGTTTATTGTTTAAAATTGGGTTCTTTCGATGTGGTCTTCGTTTGTGATTGGCCTCACATGAAAGAGGCTGTTTCCAATGATGCCTTACTTGCTCGACCGCATGCAGCTTTTTTCCCTGGTGCTGTTGATGACCGTTCATTTGGTGAAATGTCAGGTAACCCATGGCGGGAA…	MQKVMSLLDNFQVSEPLVNALIGIALFWLVKYLFNTIKRIRSLPPGPWGLPIVGYLPFLGDHVYLQFDQLSKKYGPVYCLKLGSFDVVFVCDWPHMKEAVSNDALLARPHAAFFPGAVDDRSFGEMSGNPWREHRRLSLHILRDVGLGTSTLETLVKEEIDQFLTTLDNDGKPVDFKKKISHSIVNNISILLFGHKYDHDDPAAIAISAANEEIGSSLNFAGVMAFLPWLTTIVFKFKLFNLAKVLKCFQIVDSHIQDEIDKHQEKNSQEVVDYIDGYLAEMKRREKQTKVDDNFSIDILRRNAASFYGAGTETVASTMEWVMIYLVKYPEYQDKIRSEIADVIGFERRPDFVDRNRMPFTMAFIHEAHRIGSVVANNLLRRASSDTKIGNHNIPKDSL…	508	2	CYP392A11
tetur03g03950	ATGTTAATAAAATCTGTATCATTAGTTCCTCGATCAGTGCTTTCCCACTATCCAAAAGTTTGTATACCATTGACCTCCCTTTTGGTTGGATGGGGATTAGTCTGGCTGGCTAAAGCTGTTCGTAAATCTATCAAACGTCGTGGTGAATTGCCCTCTGGACCATGGGGTCTCCCATTGCTTGGATATTTACCCTTCATGAAGAAACACACATATCTACAATTCGATGAACTGGCCAAAAAATATGGACCATTATTTCGTTTAAAATTGGGAGGATGCAACGTTATTGTTGTCAGTGAATGGTCTCATGTTAAAGATGCATTTGCAAATGACGCTTTACTCGCACGACCAGAACAAACTCTGTTCCCAGGTATTATTGATCATTTATCTATTCTTGAAATG…	MLIKSVSLVPRSVLSHYPKVCIPLTSLLVGWGLVWLAKAVRKSIKRRGELPSGPWGLPLLGYLPFMKKHTYLQFDELAKKYGPLFRLKLGGCNVIVVSEWSHVKDAFANDALLARPEQTLFPGIIDHLSILEMSGEDWKEHRRLSMQILRSIGLTKSTLEIKVKEEINKFLELLGEGKPVDFGEIIGRSVSNNITILVFGHTYDYDDPAKTELDEHINTVFREYQFAGLLAFAPWLAKIYIALGKGNLDRIAEAVLYGDKFVQLEVDKHRAELNLDSDPVDYIDGFLKEMAKREEKRIPEGTFNLEVLKRNVVAFYGGGIETVASTMMWIMYYLVSYPDTQINIRQEIAQAIGFSRQPEYSDRSRMPYTMAFINEVHRMGSVLAVNLLRRASKDTYVGK…	520	2	CYP392C1
tetur03g04990	ATGCATCAAGCGACTGACATTTTTCTCAAAATGTTTCTCGATCATTTCAACGTAAACCCAACTTTATTCGACATATTTTGCACTTGTACAACTGTTTGGTTGATCAAGCATTTGTTCAACTTTATTAATCGACTTCAAAAACTTCCTCCTGGTCCATGGGGTTTACCCATTGTTGGTTATTTGCCATTCATCAAGAAAGATGCTTACATCCAAATGACTGAATTGGGTAAAAAGTATGGACCAGTATTCAGCTTTAAAGGTGGCCAGTTTGATGTGGTTGTGATTAATGATGGGAAAGCCATTGAAGAAGCTTTCAAGAATGACCATTTATTGGCTCGTCCGAATACAACCTTCATTCCTGGACAAGATCACTCAATATTTGAAATGTCGGGTGAAACT…	MHQATDIFLKMFLDHFNVNPTLFDIFCTCTTVWLIKHLFNFINRLQKLPPGPWGLPIVGYLPFIKKDAYIQMTELGKKYGPVFSFKGGQFDVVVINDGKAIEEAFKNDHLLARPNTTFIPGQDHSIFEMSGETWRQQRRVALTILRNIGLGKSTLEEKIKEEIGLFIDSLKSAQGKLVDFSEVNGLSVANNISILMFGHRFEYNDPFGIELRHNMKQVSDNVDYFTKFIFTTSLSFLIPLAAHFSSDHEKVTSNQKDLEDKVTIEVAKHREKQTTHEIEDYIDGFLQEMDKQKDSNTSFNINTLRRNAADFYAAGSDTTTHVLNFMMLYLVTYPEHQQKIRDEIKQTIGFDRQPDYADRASMPFTMAFIYESLRMSTLVPLNVLRRATQDTKVMNYSIP…	511	2	CYP392D2
tetur03g05000	ATGTTTCTCAACGTAAATCCAACTTTATTCAACATTTTTTGTGCTTTTTTAACTGTTTGGGTGATCAAGCATTTGTTCAACTTTATTAATCGACTTCAAAAACTTCCTCCTGGTCCATGGGGTTTACCTTTTGTGGGTTACTTGCCATTCATCAAGAAAGATGCTTATATTCAAATGACTGAATTAGCTGAAAAGTATGGACCAGTTTTCAGTTTCAAATGTGGTCAATTTGATGTGATTGTGATCAACGAGGTAAAAGCCATTGAAGAGGCTTTAAAGAACGATCATTTATTGGCTCGTCCGGCATCAACATATGTTCCTGGATTAAAACGTGATCCTTCATTGATTGAAATGTCGGGAGAACCTTGGAGACAACAGAGACGAGTTGCTCTAACAATA…	MFLNVNPTLFNIFCAFLTVWVIKHLFNFINRLQKLPPGPWGLPFVGYLPFIKKDAYIQMTELAEKYGPVFSFKCGQFDVIVINEVKAIEEALKNDHLLARPASTYVPGLKRDPSLIEMSGEPWRQQRRVALTILRNVGLGKSTLEEKIKEEIGYFIDSLKSAHGNEVDFGDEIKTSVSNNISILLFGHRFEYNDPIGSEMRRNMKQVIENVPYFSKFMFMPVMLVFVSLAAHFSSDLRKMTSNQKELEKKVTKEVAKHREKQTTHEIEDYIDGFLQEMDKQKDSNTSFNINTLRRNTSDFYAAGSDTTTHVLNFMMLYLVTHPEYQQKIRDEIKQTIGFERQPDYADRTSMPFTMAFIYESLRMATIVPLNVHRRAAQDTKVMSYSIPKDTIVILNFWA…	500	2	CYP392D3
tetur03g05010	ATGCTCTTCGGTTTCAATGTAAACCCAACTTTGATCAACATATTTTGTGGTTGTTTAATCGTTTGGTTGATCAAGTATCTGTTCAACTTTATTAATCGAATTCATAAACTTCCTCCTGGTCCATGGGGTCTACCCATTGTTGGTTATTTGCCATTCATCAAGAAAGATGCTTATATTCAAATGACTGAACTGGCTAAAAAGTATGGACCAGTATTCAGCTTTAAATGTGGTCAGTTTGATGTGGTTGTGATCAATGGAACTGAGCTAATGAAAGAAGCTCTTGTAAATGAACAAATACTCGATCGTCCAAAGGACTTCTTTACTCCTGGAATGACCAAGATACCTTCATTGGTTGAAATGTCAGGTGAAGTCTGGCGTCAACAGCGACGAGTTGCTCTA…	MLFGFNVNPTLINIFCGCLIVWLIKYLFNFINRIHKLPPGPWGLPIVGYLPFIKKDAYIQMTELAKKYGPVFSFKCGQFDVVVINGTELMKEALVNEQILDRPKDFFTPGMTKIPSLVEMSGEVWRQQRRVALTIFRNVGLGKSKLEEKIKEEINFFTRKIDSFEGKKFNFDDLIHLSVANVVSIILFGHRYDYEDPFAIEMANSLKKVNQNFHYFYGLTFLPSFYNFISSLSFLSPNYKKMVQNQMQLEDKVTTEVKEHLEKGDSREINDYIDGYLEAINKQKGENNYSFNLETLRRNVADFYAAGSDTIAATLKWIMLYLVLYPECQQRIQDEIKETIGSEREPEYADRQQMPYTMAFLYESLRLSSIVALNVYRRATRETHIAGYIIPKDAFVVMN…	500	2	CYP392D4
tetur03g05030	ATGTTATTCTATTTTATACCTAAAGATACAATAGTTATTTTCATTTTTTGGGCTGTTCATCGTGATCCAAATCTATGGAATGATCCTGATTCATTCAGACCAGAGAGATTCCTCAGCGAAGGTAAGAAAGTTATTAATGGAGGCAAAAGTATCTGTCCAGGTGTAGCTTTGGCTTTGATAGAGTTGTTTCCCTATTTGGTTTTAATACTAAAAAATTCTAAAAAAATGCTTAAAAATATAAACGGTGAAATAAAACCTGTAGTGTTGAATTCATTCCAATTATTTGTAAGCGTTAAACGACTTAACATGCTTCTAAACGTAAACCCAACTTTATTCAACATATTTTGCACTTGTACAACTGTTTGGTTGATCAAGCATTTGTTCAACTTTATTAATCGG…	MLFYFIPKDTIVIFIFWAVHRDPNLWNDPDSFRPERFLSEGKKVINGGKSICPGVALALIELFPYLVLILKNSKKMLKNINGEIKPVVLNSFQLFVSVKRLNMLLNVNPTLFNIFCTCTTVWLIKHLFNFINRLRKLPPGPWGLPFVGYLPFIKKDAYIQMTELAKKYGPVFSFKCGQFDVVVINEVKAIEEAFKNDHLLARPTTSFIPAFKRAPSIIEMSGEPWRQQRRVALTILRHVGLGKSTLEEKMKEEVRYFIESLKSTHGEKIDFSEVIKSSVANIISILLFGHRFEYNDPMGIEMCRNVKQISDNAEYFSRYIFMPLITFFVSLAAQFNSELKKVTINQRELEKKITIEVAKHKEKDSTHEIEDYIDGFLQEMDKQKDSHTSFNMDTLRRNT…	598	2	CYP392D6
tetur03g05070	ATGTTTCTCGATCATTTCAACGTAAGCCCAAATTTATTCAACATATTTTGTGGCTGTTTAACTGTTTGTTTGATCAAGTATTTGTTTAATTTTATTAATCGATTTCGTAAACTCCCTTCTGGCCCATGGGGCTTACCAATTTTGGGTTACTTGCCATTCATTAAGAAAGATGCTTATATTCAAATGACTGAACTCGCTAAAAAGTATGGACCAGTATTCAGCTTTAAATGTGGCCAGTGCGATGTGGTTGTGATCAACGAGGTGAAAGCCATTGAGGAAGCTTTGAAGAACGATCATTTATTGGCTCGTCCAAAAACAACTTTCATTCCAGGACGTAATCCTTCATTAGCTGAAATGTCGGGTGAAACTTGGAAACAACAGCGACGAGTTGCTCTAACT…	MFLDHFNVSPNLFNIFCGCLTVCLIKYLFNFINRFRKLPSGPWGLPILGYLPFIKKDAYIQMTELAKKYGPVFSFKCGQCDVVVINEVKAIEEALKNDHLLARPKTTFIPGRNPSLAEMSGETWKQQRRVALTILRNVGLGKSTLETKIKEEIGHFIDVLKSTHGKEVSFKELSGLSVANNISILMFGHRFEYDDPIGNEMRRNMQKVSDNIEYFTKFVFMPAIFFFVSLAAKFSPELRNANSSQKELEEKITEEVTKHREKKATHEIEDYIDGYLQEMDKLKDSNLSFDMNTLRRNTADFYAAGSDTTTNTLSFMMLYLITYPEYQQKIRDEIKETIGFERQPDYADRTSMPFTMAFIYESLRMSSLVPLNILRRASQDTKVMNHSIPKDTLVIFNFW…	501	2	CYP392D8
tetur03g05540	ATGCCTGCGCTAGTTTTGTTGGGTTATAGACTTGAACTCAACTCAAGCTCAATCAATTTATTGTTAACTTGTGTTGCTCTTTTCCTGGTTACTTGTTTCATTAATTTGATTCAAAGACTTCGTAAACTTCCACCCGGTCCATGGGGCCTTCCAATTGTGGGATATTTACCATTTATAAAGCAGGATGCTCACCTTCAATTTTATGAATTTACCAAGCGATATGGACCAATATGCAGCTTTGCTTGTGGACAATTTGACGTCATTTTAATCAATGAATGGAAGTCAATCAAAAAAGCATTAGCAAGTGATGATTTACTCGCTCGTCCTGATCAGGTTTTCCTGCCAGAAGTGATTGATGCTCCATCATTTTTTGAAATGTCAGGTGAACCATGGAAAGCT…	MPALVLLGYRLELNSSSINLLLTCVALFLVTCFINLIQRLRKLPPGPWGLPIVGYLPFIKQDAHLQFYEFTKRYGPICSFACGQFDVILINEWKSIKKALASDDLLARPDQVFLPEVIDAPSFFEMSGEPWKAHRRLALKTLRDVGLGKTKMENQIKDEIKTLITEIKRHNGKPSNIFQLLSMSVSNNISILLFGHRFDYSDSKTIEMSKALEELNHFGHFFNAATFLPWLAKILVRLDYQKLEKMRQLFTAIEGHVLSEVESHQQNKETSQIKDYIDGFLEEMDSGTRQDKSTFNITTLRRNASIFYTAGSDTISLTLHWIFLYLVTYPKYQDEIRNEIRETIGLDQPPDFVNRLRMPLTMAFIYEVLRFSSIVPVSPLRRATKDIEIDGNLIPKDSL…	504	2	CYP392E1
tetur03g09941	ATGTTTTCACTGTTTAGTTTTCAATTGCCTCAACCTCTACTAAACGTATTAATTGGAGTTGTCCTCTTCTGGTTGGTAAAGTATTTGTTTTACACAATAAAAAGGATTCGTTCATTACCGCCTGGTCCTTGGGGTCTTCCCATTGTTGGTTATTTGCCCTTTCTCAAAGACCATGTTTACCTTCAGTTTGACCAATTGTCAAAAAAGTATGGACCAGTTTATTGTTTAAAATTGGGTGATTTCGATGTGGTCTTGGTTTGTGATTGGCCTCATCTGAAAGATGCTACTTCCAATGATGCCCTACTTGCTCGACCATATGAAACACTCATTCCTGGTGGTGGCGATAACCGAGGATTTTCTGAAATGTCAGGGGAACCTTGGCGTCAACACAAACGTTTA…	MFSLFSFQLPQPLLNVLIGVVLFWLVKYLFYTIKRIRSLPPGPWGLPIVGYLPFLKDHVYLQFDQLSKKYGPVYCLKLGDFDVVLVCDWPHLKDATSNDALLARPYETLIPGGGDNRGFSEMSGEPWRQHKRLSLHILRNVGLGKSKIETLIKEEIDQFLATLDTGGEPVDFSEKIYPSISNNISILLFGHKYDYNDPAKIAMDRAQMGFTSLFKFAGVLAFLPWLTKVFFLLGKFDVQFIQKNAQAIEKFIQDEVDRHRENYNENHEVVDYIDGYLEERKRREKQNIPEDTFTLDTAKRNAGAFFGAGSETVHSTMEWAILYLVKYPEYQDKIRSEIADVIGFENRPDFADRARMPFTMAFIHEVQRIESIIANNLLRRASEDTKIGNHFIPKDTLVM…	504	2	CYP392A15
tetur03g09961	ATGTTTCTCAACGTAAACCCAACTCTATTCAACATTTTTTGTGGTTGTTTAACTGTTTGGTTGATCAAGCATTTGTTCAACTTTATTAATCGACTTCAAAAACTTCCTCCTGGTCCATGGGGTTTACCTTTTGTGGGTTATTTGCCATTCATCAAGAAAGATGCTTACATACAAATGACTGAACTGGCTAAAAAGTATGGACCAGTTTTCAGCTTCAAATGTGGTCAGTTTGATGTGGTTGTGATAAACGAAGTAAAAGCCATTGAAGAAGCTCTAAGGAACGACCATTTATTAGCTCGTCCGGATGCAAACTTTGTTCCTGGATTCAAACGTGCTCCTTCATTAATTGAAATGTCGGGTGAGCCTTGGAGACAGCAAAGACAAGTTGCTCTAACAATA…	MFLNVNPTLFNIFCGCLTVWLIKHLFNFINRLQKLPPGPWGLPFVGYLPFIKKDAYIQMTELAKKYGPVFSFKCGQFDVVVINEVKAIEEALRNDHLLARPDANFVPGFKRAPSLIEMSGEPWRQQRQVALTILSDVGLGKSTLEEKIKEEIGFFIESLKSANSKNGDFNEIIGLSVANNISILLFGHRFEYNDPVGIEMYRNVKQVIESVTYFSKFMFMPIMLVSVSLTAHFNSALRKLTSNSQQLEKKVTIEVAKHREKGATHEIEDYIDGFLQEMDKQKDSNSSFNMDTLRRNTADFYTAGSGTTTHVLNFMMLYLITNPECQRKIRDEIKQTIGFERQPDYADRTSMPFTMAFIFESLRMATLVPLNPHRRAARDTKVMNFFIPEDTIVILNFWA…	500	2	CYP392D7
tetur06g02400	ATGTTTTCCACTTTTTCTAAAGTAAATTCGTTTTTAATTAAATTTTTCTATGGATTAGTGGCTCTATTCTTGGGCAATTATGTTATCAAATTTGTGCAAAGAGTCCGTAAATTGCCTCCTGGACCATGGGGACTACCCTTTGTTGGCTACTTACCTTTCATTAGACAAGATGAGTATAACCATGTGACACAGTTGGCTGCAAAATATGGACCAGTTTTCAGTTTCAAGTGTGGCCAGTTTGACGTTATTGTTATTAACCAATGGAAGTTTATTAAAGAAGCTTTGGCGAATGAACACTTACTTGGTCGACCTAAAGCGACTTTTATACCAGGTGTAATGGAACACAGCTCATTTGCCGAAATGTCAGGTGAACCTTGGAAGCAACAGAGACGAATTGCT…	MFSTFSKVNSFLIKFFYGLVALFLGNYVIKFVQRVRKLPPGPWGLPFVGYLPFIRQDEYNHVTQLAAKYGPVFSFKCGQFDVIVINQWKFIKEALANEHLLGRPKATFIPGVMEHSSFAEMSGEPWKQQRRIALTTLRDVGLGKSEMEDSISDEIKSFIEVIKSYEGEPISISNKLSLSVSNNISTLIFGHKYAYDDPVILVLEKLRVLTNDTLRYFNVAAFLPTIVSLIIKLNLFSLSNFKELFKKFESHLDDEIDEHRKKDNNGYEINDYIDGFLNEMSKRQNEKDSTFNINTLKRNAATFYGAGSDTIANTLEWIMIYLVKYPEYQERIRDEIKQTIGLNRQPENVDRKEMPFTMAFLYESLRFNSLVPLNLLRRATEDTKVGEYSIPKDSLVTFN…	501	2	CYP392E2
tetur06g02820	ATGAAAACTCCCAAGCTTTTCATTGCTGAATATGCCAAGGCCAAGAATGTGGCCTCAAATCTCGAAGAACTTAAAAAAATCGGACGGAAAATCAAAAAATATATTATGAAAACTAAAATGTATTTCACTGTTTTTAACGTAAATCTGTTTTTAATTCAATTTCTTTATGGATTAGTGATCTTATTCTTGGTCAATTATGTCATCAAATTTGTTATAAAAGTCTGTAAACTGCCTTCTGGACCATGGGGATTACCATTTGTTGGATACTTACCTTTCATTAGACAAGATGCGTACAATCACATGACCGAGTTGGCTGAAAAATATGGACCAGTTTTCAGTCTAAAGTGTGGTCAGTTTGACGTTGTTGTCATCAATCAATGGAAGTTCATTAAAGAAGCT…	MKTPKLFIAEYAKAKNVASNLEELKKIGRKIKKYIMKTKMYFTVFNVNLFLIQFLYGLVILFLVNYVIKFVIKVCKLPSGPWGLPFVGYLPFIRQDAYNHMTELAEKYGPVFSLKCGQFDVVVINQWKFIKEALANEHLLGRPKEISLPGIIEQSSFAEMSGERWKEQRRIALTTLRDVGLGKSAMEDSIRDEIKSFTEVIKSFEGESISISDKLSLSVSNHISTLLFGRKYAHDEPLSQVMAKLLAQSDMMKYFNVVTFMPAIARFVIKLNLIDMAETFSIFKKLESHIGDEVNEHRKKNADCNEMKDYIDGFLGEMSKRQNEKNSTFNLKTLQRNAILFYGAGSDTISSTFKWIMLYLVKHPEYQKRIRDEIKQTIGLNRQPENVDRKEMPFTMAFI…	539	2	CYP392E3
tetur06g04520	ATGATAGAAGTCATTCATTCAGGTTCAATTCCTGATGGGCATTTTACTGTTTCCACAATTATGTTTTTAATTAGTAATTTGCTGTCATCTCAGCCTCTAGTTAACAGTTTGATTGGGCTTGCCCTCTTCTGGCTGGTAAAGTATTTATTTAATACAATACAAAGGATTCGTTCATTACCAGCTGGTCCTTGGGGTCTTCCGATTGTTGGCTATTTACCCTTCATTAAAGATGATATCTATCTTGTGTTTGACCAATTATCTAAAAAGTATGGACCAGTTTATAGTTTGAAATTGGGTTCTTTCGATGTGGTCTTGGTTTGTGATTGGCCTCACATGAAAGATGCTGTTGCCAATGATGCCTTACTTGCTCGACAACATGAAGTATTTTTCCCTGGTGTG…	MIEVIHSGSIPDGHFTVSTIMFLISNLLSSQPLVNSLIGLALFWLVKYLFNTIQRIRSLPAGPWGLPIVGYLPFIKDDIYLVFDQLSKKYGPVYSLKLGSFDVVLVCDWPHMKDAVANDALLARQHEVFFPGVVEGRSFAEMSGDPWREHRRLSLHILRDVGLGKSTIETLVKEEVDQFLSALENNGKPADFEKCISRSVTNNVSILLFGHKYERDDPTAIAISSANTEVGRSFSFAGVVAFLPWLAELVFKFELFNVTRLKKCFQIVDTHIQDEIVKHQEKNSQEVVDYIDGYLVEKKNREKQNKVDDNFTIEILRRNAGAFYGAGTETVSSTMEWIMVYLVKYPEYQDKIRSEIADVIGFERKPDYVDRNRMPFTMAFIHEIHRIGSVVANNLLRRA…	524	2	CYP392A16
tetur07g06410	ATGTTGCTTCTTGATTACTTTAGTGAACCATCGCCTGTCATTTACTTGTTCTTGAGTCTGTCTACTATTTGGATCATCAAATATCTTTACCAATCTGTGAAACGCTTATATTCATTACCACCAGGACCATTTGGAATTCCAATATTTGGTTATTACCCGTTCTTGAAACATCACAGTTACATACAATTCGATCAACTATCCAAAAAGTATGGACCAGTCTTCAGTCTAAAGTTGGGTCAATTTGATACTTTTGTTGTCTGTGATTGGGATAACCTTAAAGACGCCTTCGCAAATGATGCTTTATTGGCTCGTCCAGTTAAAGGTTTCATATCAGGAATAGAGAACACGCTTTCAGTTATTTCAATGTCGGGTGAAGCTTGGCGTGAACACAGACGGTTA…	MLLLDYFSEPSPVIYLFLSLSTIWIIKYLYQSVKRLYSLPPGPFGIPIFGYYPFLKHHSYIQFDQLSKKYGPVFSLKLGQFDTFVVCDWDNLKDAFANDALLARPVKGFISGIENTLSVISMSGEAWREHRRLSLHVLRNVGLGKREMETLISEEIHQFLSSLETNVIDLPERLMPSVSNNISALLFGHIFDYNDPEKVTTDQIVARLCNIFQFTGLTSYLPWLTKPLIFLGKANLKIIQKAQMHLNEFISKEVLKHKNKVDSTEVEDYIDGYLNVQSKRKDEIFNDNVLRRNVITFFVAGSETVTSTLTWTIMYLVQYPQYQEKIRSEIKEAIGTEKRPDFSDRQKMPFTLAFLYEVQRIESIVATNLIRRASQDTKIGSFNVPKDSLVLFNFWSVHH…	494	2	CYP392A1
tetur07g06460	ATGATTTTATTAACAAAATACCATAAAAGTATAAAATTGATAAAAGTCCATGACCAGTTCCATTGTACTGAGGATCTCAAAGATCAAGACCTTCGAGAAATGTTGCTTCTTGATTACTTTAGTGTGCCATTACCTTTTATTTACTTGTTCTTGAGTCTGTCCATTATTTGGATCATCAAATATCTTTTCAAATCTGTGAAACGAATATATTCATTACCTCCAGGACCATTTGGATTTCCGATTTTTGGTTATTATCCGTTCTTAAAGGATCATAGTTATATACAATTTGATCGACTATCCAAAAAGTATGGACCAGTTTTCAGTCTAAAGTTGGGTCAATATGATACTATTGTTGTCTGTGATTGGGATAACCTTAAAGATGCCTTCGCAAATGATGCT…	MILLTKYHKSIKLIKVHDQFHCTEDLKDQDLREMLLLDYFSVPLPFIYLFLSLSIIWIIKYLFKSVKRIYSLPPGPFGFPIFGYYPFLKDHSYIQFDRLSKKYGPVFSLKLGQYDTIVVCDWDNLKDAFANDALLARPAKGFLSGIENTLSIISMSGDAWREHRRLSLHVLRNVGLGKREMENLISEEIHQFLYSLENDANDLSQRLMQSVSNNISLMLFGHIFDYDDPDKVAIDESLRDYCQAFQFSGITSYLPWLTKPLIALGKANLKIIQKAQMHLNDFISKELFKHQNGKVENYIDGYLNVQSKRKDQLFNNATLKRNVATFFVAGSETVAGTLTWASMYLVKYPQYQERIRLEIKEVIGTEKRPDFSDRLRMPFTLAFLYEVQRIESIVATNLI…	521	2	CYP392A3
tetur07g06480	ATGTGGCTTCTTGATTACTTTAGTGTACCATTACCTTTTATTTACTTGTTTTTGAGTCTATCTATTTTCTGGTGCATTAAATATATTTTCAAATCTGTGAAACACTTATGTTCATTACCTCCAGGACCATTTGGATTCCCGATTTTTGGTTATTATCCGTTCTTAAAAGAACACAGTTACATACAATTCGATCGACTATCTAAAAAGTATGGACCAGTCTTCAGTCTAAAGTTGGGTCAATATGATACTATTGTTGTCTGTGATTGGGATAACCTTAAAGACGCCTTCGCAAATGATGCTTTATTGGCTCGTCCAGCTAAAGGTTTCTTATCAGGAATAGAGGAAACTCTTTCAGTGATTGCAATGTCCGGTGATGCTTGGCGTGAACACAGACGGTTG…	MWLLDYFSVPLPFIYLFLSLSIFWCIKYIFKSVKHLCSLPPGPFGFPIFGYYPFLKEHSYIQFDRLSKKYGPVFSLKLGQYDTIVVCDWDNLKDAFANDALLARPAKGFLSGIEETLSVIAMSGDAWREHRRLSLHVLRNVGLGKREMETLISEEIHQFLSSLETNVNDLPQHLMPSVSNNISALLFGRIFDYDDPDKMIIDQSVQGFSESFQFTGITSFLPWLTKPLIALGKANLKIISKTHKHLNNFITKEVLKHQNKANSKEIEDYIDGYLDAQSKRKDDLFNDMILRRNVISFFVAGSETVTSTLTWTLMYLVKYPQYQEKIRSEIQEVIGTEKRPDFSDRLRMPFTQAFLYEVQRIESVVAINLIRRASQDTKIGPYNVPKDSLVFFNFWSVHH…	496	2	CYP392A4
tetur08g07950	ATGATGCCTTTACAAGAATTCCCGAAAACTCCCATTCAACTATCCTTTTTATATCTAATGAACATTCTTTGCTTTTGTTTGAATGCTGCAAGTCAATTGATGTCATTTATCCCGAACTGCTTCAATTCACGAATATTAGTCCTTTTCAGAGTTATGTTCTCATTACCAGTATTTTCATTATTAGTTAATACTTTGATTGGAGTTGCCCTCTTCTGGCTGGTAAAGTATTTGTTTTACACAATAAAAAGGATTTATCAATTACCAGCTGGTCCTTGGGGTCTTCCTATTGTTGGCTATTTACCCTTTCTAGGTGATCATGTTTACCTTCAGTTTGACCAATTGTCTAAAAAGTATGGACCAGTTTATTGTTTAAAATTGGGAAAGCATAATGTTGTTTTG…	MMPLQEFPKTPIQLSFLYLMNILCFCLNAASQLMSFIPNCFNSRILVLFRVMFSLPVFSLLVNTLIGVALFWLVKYLFYTIKRIYQLPAGPWGLPIVGYLPFLGDHVYLQFDQLSKKYGPVYCLKLGKHNVVLVCDWPHLKDAISNDALLARPHEALVTGVYDTRSFVEMSGDPWRQHKRLSLHILRDVGLGKSKIETLIKEEIDQFLTTLDNNSEPLDFSRRIGPSISNNVAILLFGHKYDYNDPVKIEMDRAQNVFTRLFKFAGILAFLPWLSKLLIFLGKLNLDIIKQNLIIVDKFIQEEIDRHRGKHNNTHEVVDYIDGYLEERRNRERQNISEGSFSEMVLRRNVAAFFGAGSETVYSTMEWTMLYLVKYPEYQDKIRSEIADVIGFERRPDYA…	552	2	CYP392A14
tetur08g08050	ATGTTTTCGCTGTTTAATTTTCAATTGCCTCAACCTCTACTAAACGTATTAATTGGAGTTACTCTCTTCAGGTTGGTAAAGTATTTGTTTAATACAATAAAAAGGACTCTTTCATTACCAGCTGGTCCTTGGGGTCTTCCCATAGTTGGTTATTTACCCTTTCTTGGTGATCATGTTTACCTTCAGTTTGACCAATTGTCCAAAAAGTATGGACCAGTTTATTGTTTAAAATTGGGTGATTTCGATGTGGTCTTGGTTTGTGATTGGCCTCATCTGAAAGATGCTACTTCCAATGATGCCTTACTTGCTCGACCATATGAAACACTCGTTCCTGGTAGTGAACGCTCATTTGCTGAAATGTCAGGAGATCCTTGGCGTCAACACAAACGTTTATCGTTA…	MFSLFNFQLPQPLLNVLIGVTLFRLVKYLFNTIKRTLSLPAGPWGLPIVGYLPFLGDHVYLQFDQLSKKYGPVYCLKLGDFDVVLVCDWPHLKDATSNDALLARPYETLVPGSERSFAEMSGDPWRQHKRLSLHILRDVGLGKNKIETLIKEEIDQFLTTLDTDGKPVDFSQKIGPSISNNIAILLFGHKYDYNDPVKIEMDRARAAFTRLFKFAGILTFLPWLTKVLILLGKFDVHLIKKNFMIVDEFVQDEVNRHRENYNENHEVVDYIDGYLEERKNREKQNIPEDTFTLNTLKRNSAAFFGAGSETVYSTMEWAILYLVKYPEYQDKIRSEMADVIGFERRPDYADRARMPFTMAFIHEVQRIESIIANNLLRRASEDTKIGNHFIPKDTLVMFN…	502	2	CYP392A13v1
tetur10g03900	ATGGATTTTATCAGTTTATCCTTTGTTTATTCAACTCTTTGTTTGGCCATCATTTGTGTCATTTTGAAGAAATTGTTTCAACAGGAACCTCCCAAGTTTGGTAAATATGCTCCTTCACCAAGTAAACTTCCGATTATTGGCCATCTTCATTTATTAGCCAAATTTCCTGATAATCCATGGAAAGGATTTGATCTAATCCGTGAACAGTACGGTGATGTTGTTTCCCTTCAACTTGGATCATACAATGCATTACTGGTTTCATCATTGGATAAAATGAAAGAAGTTTTAATTACTAAAGGTAAAATATTTTCTGATCGACCAGACTTCCATCGATATCGAATAATTTTCGGAGGTGATCGGGAAAATGCATTGGCTTTGTGTGACTGGTCTGAACTTCAA…	MDFISLSFVYSTLCLAIICVILKKLFQQEPPKFGKYAPSPSKLPIIGHLHLLAKFPDNPWKGFDLIREQYGDVVSLQLGSYNALLVSSLDKMKEVLITKGKIFSDRPDFHRYRIIFGGDRENALALCDWSELQKTRRVLCSISTTPKFASASYEMLDKAIVSELKLFFDFIEASPERILTKCWLRQFSSNVFTEYLCASRMEYNDPILVKLSYFFDFIFNDISQCGPVDFLPFIRHLGFYRGYLKKVDEIAVDLRVFMEKYFVEPRIAKIQKSMELDGEIDLESFDSMISLDLMYKYHLKNPDEFSYEHFLFAIGDLVGGSSAIVNMIMRLVGHLSIDKEVQEDMYQEVAAVAKQHDTDMISLKQRPDLPLIEAAILEALRISSSPLVPHVPTEDSTIG…	523	2	CYP307A1
tetur11g00530	ATGTTCTCCTTTGATAATGATTTGCTTACTAAATGTGTTAAGCTAGTCTCTGCCACATGTTTTATCTACATTGTTCATCATCTGTTGCTCTGGATAAAAAATGTTCGCCAATTACCTTCTGGACCATGGGGAATACCAATTTTTGGATATTTACCCTTTCTGAAGCAACCTGTTTACTTGGCATTTGATGAGCTTGCCAAAACTCATGGATCCGTTTATTGTGTCAAATTAGGTAAACATAATGTTGTTGTCGTCACTGATTGGGATCACATGAAGGAAGGTTTCGCCAACGAGTGTTTACTTGGTCGTCCACATGAAACTTTTTTCCCTGGTTTAACAAATGTCCGATCATTTGTTGAGATGTCTGGACAATCTTGGCGTGAACAGAGGAATACGGCG…	MFSFDNDLLTKCVKLVSATCFIYIVHHLLLWIKNVRQLPSGPWGIPIFGYLPFLKQPVYLAFDELAKTHGSVYCVKLGKHNVVVVTDWDHMKEGFANECLLGRPHETFFPGLTNVRSFVEMSGQSWREQRNTALSIFRTVGFGKSLMEELIKQEIDQLMNFIEQESAEPIDLEATIMPSVSNNICILLFGHTFDYKDPNKMKLDENYHMIVKNFAFAGVTAFLPWLANILITLGIFDTAYVAKGVRWTYNYFQTEIDAHEKKFDENVIVDYLDGYLLERKKRKDKGLDPEKGNFSLEILRRNVTDFFGAGTETVTSTLVWAMLYLVAYPEIQEKIRKEIQEVIGHERKPLYADRNEMPYTMAFIYETHRVSSVIAANLLRRATVDTKIGNYNVPKETVV…	507	2	CYP392A6
tetur11g04390	ATGCGATTGGGTTCAAAGGATGTTGTCGTCATTAATGATTGGCATCACATGAAAGAAGCGTTTGCTAATAACTCATTACTTGCTCGACCCAATCAACTACTCTTGTTACCAGGTATTGTCCAAGTGCGTTCAATAGTGGAAATGTCTGGTTATCCTTGGCGTGAACACAGGCGACTATCATTGCGTGTACTTCGTGATGTTGGTTTAGGCAAAAGTCGAGTTGAAAAGCTGATTATGGAAGAAATAGAACAATTTTGTGGCGAACTTGAAAAAGGTCCATTTGATGATTTCATTACTAAATTGTTACCAAGTGTTTCCAATAATATTGCCAACTTATTGCTTGGCCATTGCTTCAAATACAATGATCCGATCAAAATCAGTCTGGACAACAGTGTCAAT…	MRLGSKDVVVINDWHHMKEAFANNSLLARPNQLLLLPGIVQVRSIVEMSGYPWREHRRLSLRVLRDVGLGKSRVEKLIMEEIEQFCGELEKGPFDDFITKLLPSVSNNIANLLLGHCFKYNDPIKISLDNSVNQISKAFQFIGMQVFLPWLIKPLIALKKTNLNILKEYIAIMDNYVQSELEMHKANFEQGKIDDYIDGYLNELSKRSGESDIFNSDILKRNVIDFFRAGTGTVLATLSWAILYLVKYPDYQDKIRSEIHEVIGVNNKPDYSYRTRMPVTMSFIAEVSRLGSVVGSSVIRRASQDTKIGKYTIPEDTIVIFNFWSIHRDPRLWTNPDEFNPSRFLTQDGKVEKPSYLIPFSGGKRICPGEGFANVELFLYIVCMVQRYKIKTTSEEEIS…	426	2	CYP392A5
tetur16g03500	ATGTTTTTAACCGATTATTTTGTCTTTTCTCAACCCTTATACAGCATAGCAAGTGGACTCATATTTTTATTTGTGTTCAATTTTCTTGTGACAACAGTCAAGAGATTATTCTTATTACCACCTGGACCATGGGGACTTCCAATCGTTGGTTATTATCCATTCCTGAAAGACGAAAGTTACCTTGCGTTTGATTCTTTATCCAAAAAGTATGGACCAGTTTATTGTTTAAAGTTGGGACTGCATGATGTTGTTGTCATTTGTGATTGGGATCACCTTAAGTTAGCGTTTGCTGATGAGTCTCTACTTGCTCGACCTTATGAGACTTTCTTCGAAGGACTGATCAACGAGCCGTCTTTCATTGAAATGTCTGGTGAACCTTGGCGTGCTCATAGACGCTTA…	MFLTDYFVFSQPLYSIASGLIFLFVFNFLVTTVKRLFLLPPGPWGLPIVGYYPFLKDESYLAFDSLSKKYGPVYCLKLGLHDVVVICDWDHLKLAFADESLLARPYETFFEGLINEPSFIEMSGEPWRAHRRLSLQVLRNVGFGTSKMEDAVSTEIQQFLPTIGKSKVDFIAKILPSVSNNISLLLFGHRFDYSDAFKVELDDNMERVNQAVQFAGLTAFFPWLARIFAIFKLSGMDIIDKCMNAAEDLIQKEIDRHQVKTDMNEIEDYIDGYLVEQKNRHNKDENDEVFNNKVLLRNVTEFFAAGSETVTSTLSWAMMYLIYKPEYQDKIRTEISDVIGFDREPLYVDRNRMPFTMAFLYEAQRIGSVIAVNLLRRAARDTKIGEYNIPQDTVVIFNL…	503	2	CYP392A7
tetur16g03790	ATGTTTTTAACCGATTATTTTGTCTTTTCTCAACCCTTATACAGCTTAGCAACTGGACTCATATTTTTATTTGAGTTTAATTTTCTTGTAACGACTATCAAAAGATTATTCCGATTACCATCTGGACCATGGGGACTTCCAATCGTTGGTTATTATCCATTCCTAAAAGATGAAAGTTACCTTGAGTTTGATTCTTTATCCAAAAAGTATGGACCAGTCTATAGTTTAAAGTTGGGACAACATGATGTTGTTGTCATTTGTGATTGGGATCATCTTAAGTTAGCGTTTGCTGATGAATCTCTGCTTGATAAGCCACATGAGCTTTTCTTTGAAGGATTGATCAAATATCCGTCTTTTGCTGAGATGTCTGGCGAGCATTGGCGTTCTCATAGACGTTTA…	MFLTDYFVFSQPLYSLATGLIFLFEFNFLVTTIKRLFRLPSGPWGLPIVGYYPFLKDESYLEFDSLSKKYGPVYSLKLGQHDVVVICDWDHLKLAFADESLLDKPHELFFEGLIKYPSFAEMSGEHWRSHRRLSLHVLRDLGFGTSKMEEAISKEIQQFLPTISEGKVDFFEKLLPSVSNNISILLFGHNFKYSDPFKVDLDHNMDRVNRAFQFAGLSAFFPWLFKLSTFLGIFRMSVAYSHVLAVEGLLQKEIDKHQAESGKSEIDDYIDGYLVEQKNRQNKDENDQVYSMGVLRRNLTAFFAAGSETVTATLAWAMMYLVYNPEYQDKIRAEIAEVIGFDREPVYTDRNRMPFTMAYLNETQRIGSIIAVNLLRRASRDTKIGKYNIPKDTIVIFNL…	500	2	CYP392A10
tetur20g00290	ATGTTTTTGCTTTCATTACTTTCCAGCAATTTCATCTCATCTCAACTTATTTATAACATATTAACTGGACTCCTCACATTCTGGTTTGTTACTTATGTGATACCGACAATCAAGCGTTTATTCACCTTACCACCTGGACCATGGGGACTACCATTTGTTGGCTACCTGCCTTACTTGCAGAAACACCATGAATACAAAGATCTTGACCGTTTAGCGAAAAAGTATGGACCAGTTTATAGTTTAAGTTTGGGCAAAGATACAGTTATCGTTGTGAATGATTGGGATCATGCTAAAGAAGTGTTTAAAAGTGATGATTTATTGGCTCGACCAGAAGGTTTTGGAAGCAATGTAGATGGAGCATCGATCCTTGAAATGTCTGGTGAACCATGGCGAGTTCAT…	MFLLSLLSSNFISSQLIYNILTGLLTFWFVTYVIPTIKRLFTLPPGPWGLPFVGYLPYLQKHHEYKDLDRLAKKYGPVYSLSLGKDTVIVVNDWDHAKEVFKSDDLLARPEGFGSNVDGASILEMSGEPWRVHRQNTVHLLRDLGLGKSSFENKINEEIEEFLPKLEKGPVKNLFKTFLLTATNTVSILLLGHGFEDDDPVKQTLIDALENASKIGSQFMIFKSGLPRKIERLLIKPADLNLEVLGDYYQQTMAIPKYMQNEIDEHKKKQSKEFEDYIDGYLKEQKKRENSDSNSNVSFTDKTLRSNMVTFYQAGSETVSTTLTWAILYLVKYPEYYEKIRAEISDVIGFERLPDYSDRNQMPMTMAFIYEVHRAASIVGVNLFRAATRDLKIGNYNVP…	510	2	CYP392B3
tetur20g03200	ATGTTTTTGATCTCATTACTTTCAAACAATTTCATTTCATCTAAACTTATTTATAACATATCAACTGGACTCATCGCATTCTGGTGTGTAACTTATTTGATACCAACAATCAAGCGTTTATTGACCTTACCACCTGGACCATGGGGATTGCCTATCGTTGGATACCTGCCTTTTTTGGAGAAAAATAATGAATATAAAGTTCTTGACCGATTAGCAAAGAAATATGGACCCGTTTATAGTTTGAATTTGGGTAAAGATACGGCTGTAATTGTAAATGATTGGAATCATGCTAAAGAAGTGTTTAAAAATGATGAGCTACTGGCTCGACCAGGACGTTTTGCGAAGAATAAATTCGGAGTGTCCATCGTTGAAATGTCTGGTGAACCGTGGCGGGTTCAT…	MFLISLLSNNFISSKLIYNISTGLIAFWCVTYLIPTIKRLLTLPPGPWGLPIVGYLPFLEKNNEYKVLDRLAKKYGPVYSLNLGKDTAVIVNDWNHAKEVFKNDELLARPGRFAKNKFGVSIVEMSGEPWRVHRQNTVHLLRDLGLGKSSFDDKIIEEIQQFLPKLEKGPVKNVFKTFLSTATNTISILLLGHGFEDDDDPVKQTLVDALMITSQSGSQFSFFSSGLHPKINRLLMKPTELTNEEAKMFESTRALPKYMQNEIDQHKKKQSKEFDDYIDGYLEEQKKRKNNDSNGNVPFDEETLRSNVVAFYVAGSETVSTTLTWAILYLIKYPEYYEKIRAEISDVIGFERLPDYSDRNQMPMTMSFIYEVHRAATIVPANLFRAASRDLKIGNFNVP…	512	2	CYP392B1
tetur23g00260	ATGTTTCTCAACGTAAACCCAACTTTATTAAACATTTTTTTCGGTTGTTTAACTGTTTGGTTGATCAAATATTTATTCAACTTTATTTATCGACTTAAAAAACTTCCTCCTGGTCCATGGGGCTTACCTTTTGTTGGTTACTTGCCCTTCTTAAAGAAAGATGCGTATATTCAAATTACTGAATTGGGTAAAAAGTATGGACCAGTATTCAGCTTTAAGTGTGGTCAGTTTGATGTTGTTGTGATAAACGATGCGCTAGCCATTGAAGAAGCTTTTAGGAATGATCATTTATTGGCTCGTCCGAATACAAGCTTTATTCCTGGATTCAAACGTGATCAGTCATTAGTTGAAATGTCCGGTGAACCTTGGAAACAACAGAGACGAGTTGCTCTAACAATA…	MFLNVNPTLLNIFFGCLTVWLIKYLFNFIYRLKKLPPGPWGLPFVGYLPFLKKDAYIQITELGKKYGPVFSFKCGQFDVVVINDALAIEEAFRNDHLLARPNTSFIPGFKRDQSLVEMSGEPWKQQRRVALTILRKVGFGKKTLEDKVKQEINMFIDSLKSANGAEVDFGEVIKLSVANNISILLFGHRFEYDDPLASEMCRSVKHLVENASYFSKFVFMPSITFLVSLASQFSSELNKITSSSEELEKKVTIEVGKHREKKATHEIEDYIDGFLEEMDKQKDPDSSFNMNTLRRNTADFYAAGADTTTLVLNFIMLYLITYPEYQQKIRDEIKQTIGFERQPDYADRNSMHLTMAFVYESLRMSTIAPLNVHRRASQDTQVMNYSIPKDAIVIFNFWA…	500	2	CYP392D1
tetur27g00330	ATGTTTTTCATTGATTCTTATATTAATCCAGCTTTACTCAAATTTTTTTATGGATTAGTGATTCTACTCTTGGTAAATTATGTTATAAAATTTGTTATAAGAGTCCGTGCCTTACCTCCTGGACCATGGGGACTACCATTTGTTGGATACTTACCTTTCATTAGACAAGATGCTTACAATCAGATGACTGAGTTGGCAGCAAAGTATGGACCAGTTTTCAGTTTCAAATGTGGTCAGTTTGATGTTGTTGTCATCAATCAATGGAAGTGTATTAAAGAAGCTTTGGCGAATGAACATTTGCTTGGTCGTCCCAAAGGGACTGTCATACCTGGTGTCATTGAACATGCCTCATTAATCGAAATGACTGGCGAGCCTTGGAGGCAACAGAGACGAGTTGCT…	MFFIDSYINPALLKFFYGLVILLLVNYVIKFVIRVRALPPGPWGLPFVGYLPFIRQDAYNQMTELAAKYGPVFSFKCGQFDVVVINQWKCIKEALANEHLLGRPKGTVIPGVIEHASLIEMTGEPWRQQRRVALTTLRDVGLGKRETEDSIRDEIKSFTELIKSFEGKPISMLHRLSLSVSNNISTLLLGHKHSYDDPVATNMESLFFNANKMLRFFNITSFLPKIARLIIKLNLSGLREFNSSFKKFESYIDAEVNEHRKKDIDDKEIKDYFDGFLHEMSKRQNEKDSTFNLNTLKRNGTLFYTAGSDTISFTLQWMMLYLVKYPEYQAKIREEIKQTIGLNRQPENVDRQQMPLTMAFIYETLRFSSLVPLNLMRRATEDTKVGGYSIPKDSFVTFN…	504	2	CYP392E6
tetur27g00340	ATGCTTTTTGAAGGCTGCTGTGTTAACCAAACTTTACTTAAATTTTTTTATGGATTAGTGGCTCTATTTGTGGTCAATTATGTTATTAAATTTGTTATAAGAGTTCGTGCCTTACCCCCTGGACCATGGGGACTACCGATCGTTGGGTACTTACCCTTCATTGGACAAAATGCTTACAATCAGATGACTGAGTTGGCAGCAAAATATGGACCAGTTTTCAGTTTCAAGTGTGGCCAGTTTGATGTTGTTGTCATCAATCAATGGAAGTTTATTAAAGAAGCTTTGGCAAATGAACACTTACTTGGTCGACCTAAAGAGACTTTTTTGCCTGGTATAGCCGAAGTCTCTTCATTAGTCGAAATGTCCGGTGAACAATGGAAGGAACAGAGGCGAGTTGCG…	MLFEGCCVNQTLLKFFYGLVALFVVNYVIKFVIRVRALPPGPWGLPIVGYLPFIGQNAYNQMTELAAKYGPVFSFKCGQFDVVVINQWKFIKEALANEHLLGRPKETFLPGIAEVSSLVEMSGEQWKEQRRVALTTLRDVGLGKSEMEDSIRDEVKSFTKLIKSFEGKPISISDRLSLSVSNNISKLVFGHKYAYDDPVSLDMESLIAKFNGLFPYFGAGKFLPTIAILMVKFKLFSLAKIESLYKKFIVHILNEVNEHRNRDAEDNQIKDYIDGFLVEMSKRQNEKDSNFNLDVLERNVAIFYFAGSDTISNTLKWMMLYLVKYPEYQIKLRDEIKQTIGLNRQPENIDRQQMPLTMAFIYETLRFSSIVPLNLLRRATEDTKVGGYSIPKDSLVIFN…	501	2	CYP392E7
tetur27g00350	ATGTTTTTCATTGATTCATATGTTAGTCCAACTTTACTTAAATTTTTTTATGGATTAGTGACTCTATCCGTGGTCAATTATGTCATCAATTTTGTGCAACGAGTCCGTAAACTACCTCCTGGACCATGGGGACTACCGATTGTTGGGTACTTTCCTTTCATTAGACGAGATGCTTACAAACAGATGACGGAGTTGGCTGCAAAATATGGACCAGTTTTCAGTTTCAAGTGTGGCCAGTTTGATGTTGTTGTTATTAACCAATGGAAGTTTATTAAAGAGGCTTTGGCGAATGAACATTTGCTTGGTCGACCTAAAGAGACTTTTTTGCCTGGTGTCATTGAACATGCCTCATTAATCGAAATGACTGGTGAACCTTGGAGGCAACAACGACGAGTTACT…	MFFIDSYVSPTLLKFFYGLVTLSVVNYVINFVQRVRKLPPGPWGLPIVGYFPFIRRDAYKQMTELAAKYGPVFSFKCGQFDVVVINQWKFIKEALANEHLLGRPKETFLPGVIEHASLIEMTGEPWRQQRRVTLTTLRDVGLGKRETEDSIRDEIKSFTELIKSFEGKPISMLHRLSLSVSNNISTLLLGHKHSYDDPVATNMESLFFKVNEMLRFFNITSFLPAVARLIIKLNLSGLREINSSFNGFESYINDEVNEHRKKDIDDKEIKDYFDGFLHEMSKRQNEKDSTFNLNTLKRNGTLFYTAGSDTISNTLKWMMLYLVKYPEYQVKLRDEIKQTIGLNRQPENVDRQQMPLTMAFIYETLRFSSLVPLNLMRRATEDTKVGGYSIPKDSFVTFN…	504	2	CYP392E8
tetur27g01020	ATGACCGAGTTGTCTGCAAAGTATGGACCAGTTTTCAGTTTCAAGTGTGGTCAGTTTGATGTTGTTGTTATTAACCAATGGAAGTTCATTAAAGAAGCTTTGGCTAATGAACACTTGCTTGGTCGACCTAAAGAGACTACTATACCGGGTGTCATTGAACATGCCTCATTAATCGAAATGTCCGGTGAATCTTGGAAGCAACAGAGACGAGTAGCTTTAACTGTACTTCGAGATGTTGGCTTAGGAAAGAGTGAAATGGAAGATTCAATTAGAGACCAAATTAAATCATTTACTGAAGTAATTAAATCTTCTGAAGGCAAACCAATAACGGTAGCTGATAAACTATTCTTGAGTGTATCAAACAATATATCAAAGCTCGTGTTTGGACAAACGAGCGCT…	MTELSAKYGPVFSFKCGQFDVVVINQWKFIKEALANEHLLGRPKETTIPGVIEHASLIEMSGESWKQQRRVALTVLRDVGLGKSEMEDSIRDQIKSFTEVIKSSEGKPITVADKLFLSVSNNISKLVFGQTSAYDDPASLLMAKMMPEAGKMKFFNVQQFMPIIANLVIKLNLFNMTEIISHIRKFESHILDEVNIHKTKNTDDNSIKDYIDGFLHEISKRQNEKDSTFHVNTLQRNAALFYFAGSDTITTTLQWMMFYLVKYPEYQNKIREEIKQTIGLNRQPENVDRKQMPFTMAFIYETLRHSSLVPLNILRRATEDTKVGDFSIPKDSLVTFNFWSVHRDPNLWDNPELFKPERFLNEDKSKAIKPPYLIPFSGGRRVCPGESFAYLQLFLYLVS…	439	2	CYP392E9
tetur27g01030	ATGTTTTTAGTCAACTTTTTTTATGGATTAGTGACTCTATTCGTGGTCAATTATGTTATCAAATTTGTGCAAAGAATCCGAAAACTGCCTCCTGGACCATGGGGACTACTGATTGTTGGCTACTTACCTTTCCTTAGACAAAATTCTTACGATCAGATGACCGAGTTGGCGGCAAAATATGGACCAGTTTTCAGTTTCAAGTGTGGTCAGTTTGATGTCGTTGTCATCAATCAATGGAAGTTTATTAAAGAAGCTTTGGCGAATGAACACTTACTTGGTCGACCCAAAGGGTCTGCCATACCTGGTGTCATTGAACATGCCTCATTAATTGAAATGTCTGGTCCACGTTGGAAGGAACAGAGACGAGTTGCTTTAACCACACTTCGAGATGTTGGTTTA…	MFLVNFFYGLVTLFVVNYVIKFVQRIRKLPPGPWGLLIVGYLPFLRQNSYDQMTELAAKYGPVFSFKCGQFDVVVINQWKFIKEALANEHLLGRPKGSAIPGVIEHASLIEMSGPRWKEQRRVALTTLRDVGLGKSEMEDSIRDEIKSFTEVIKSFKGKPISVSDKLSLSVSNNISKLVFGHTYAYDDPLSLTMAKILAQSNAMSFFNVVQFMPIIARLIIKLNLFNMGETSSLLKKFESHVIDEVDEHRKKDIDDNVIKDYIDGFLHEMSKRKDEKDSTFNLDTLQRNASLFYGAGSDTIASTFKWMMLYLVKYPEYQNKIRDEIKQTIGLNRQPENVDRKQMPFTMAFIHESLRHSSLVPLNIFRRATEDTKVGDYSIPKDCLVVFNFWAVHRDPNL…	491	2	CYP392E10
tetur27g02598	ATGTTTTTCATTGATTCTTATGTCGATCCAACTTTGCTTAATTTTTTTTATGGATTAGTGACTCTATTCGTGGTACATTATGTCATCAAATTTGTTAGGAGAGTCCGTGCCTTACCTCCTGGACCATGGGGACTACCAATTGTTGGTTACTTACCCTTCATTAGACAAGATGAGTGTAACCATATGACCGAGTTGGCTGCAAAATATGGACCAGTTTTCAGTTTAAAGTGTGGTCAGTTTGATGTTGTTGTCATCAATCAATGGAAGTGTATTAAAGAAGCTTTGGCGAATGAACACTTGCTTGGTCGACCTAAAGAGACTATTTTACCAGGTGTAATTGAACATTTTTCATTCGTCGAAATGTCTGGTGAACGGTGGAAGGAACAGAGACGAGTTGCT…	MFFIDSYVDPTLLNFFYGLVTLFVVHYVIKFVRRVRALPPGPWGLPIVGYLPFIRQDECNHMTELAAKYGPVFSLKCGQFDVVVINQWKCIKEALANEHLLGRPKETILPGVIEHFSFVEMSGERWKEQRRVALTTLRDVGLGKSKMEDSVRDEIDSFTERIKSFEGKPISISNKLSLSISNNISTLVFGHTYAYDDPVALDMENMLVQANGMLRYFNVAIFMPSVASLILRLNLFGLSKFGDLFRKFESHINDEVIEHRKKDIDDNGIKDYIDGFLHEMSKRQNEKDSTFNVNTLQRNASMFYAAGSDTITTTLQWIIMYLVKYPEYQNKIRDEIKQTIGLNRQPENIDRQQMPFTMAFIYEALRHSSIIALNLARRALEDTKVGGYSIPKDSFVIFN…	501	2	CYP392E4
tetur47g00090	ATGTTTTTAACCGATTATTTTGTCTTTTCTCAACCCTTATACAGTATAACAACTGGACTCATATTTTTATTTGTCTTTAATTTTCTTGTGACAACAATCAAAAGATTATTCCAATTACCACCTGGACCATGGGGACTTCCAATCATTGGTTATTATCCATTCCTAAAAGACGAAAGTTACCTTCAGTTTGATTCTTTATCCAAAAAGTATGGACCAGTTTATTGTTTAAAGTTAGGACAACATGATGTTGTTGTCATTTGTGATTGGGATCATCTTAAGTTAGCGTTTGCTGATGAGTCTCTACTCGCTAAGCCCCATGAACTGTTTTTTGAAGGAATAATCAAATACCCGTCTTTCGCTGAGATGTCTGGTGATGATTGGCGCTTTCATAGACGTGTT…	MFLTDYFVFSQPLYSITTGLIFLFVFNFLVTTIKRLFQLPPGPWGLPIIGYYPFLKDESYLQFDSLSKKYGPVYCLKLGQHDVVVICDWDHLKLAFADESLLAKPHELFFEGIIKYPSFAEMSGDDWRFHRRVSLQVLRDLGLGTSKMEEAIRREIKQFLPTIGQGKVDFFTKLLPSVSNNISILLFGHNFSYSDPYKIGLDENMDRVNQTFQFAGLSTFLPWLVKIATALGLFRVSVISKHVHAVEDLLQKEIDMHQSESRVNEIEDYIDGYLVEQKNRQNKDENDELFSMGVLRRNLTGFFAAGSDTVTSTLSWAMMYLIYNPEYQDKIRAEIADVIGFEREPVYTDRNRMPFTMAFLYETQRIGSVVAVNLLRRASRDTKIGKYNIPKDTIVIFNL…	502	2	CYP392A9
tetur03g01560	ATGTTTATGTTTTGTGTAAAAGTATTCTTTGCATACATAATTGGCTCATCGATTGCATGGATTTACAGAAAATATCAGCTGTTTCAAACATTTACCAGGAAAGGGATTAAAGGTCCTAAGCCTAATCTATTGGTTGGTAATTATTGGGATTTGCGTCAACCACCCGACAATAAGTTACCTCATGAAGTGATGAACGATTGGATTGACCAATATGGCAATATTCTTGGCTATTATTCACCAAATAGATGTCACTTGGTCATTAATGATGTTCATATATTGAAAAAAATATCCGTCCACAAAGCTTTCCAGGATCGAGAACCATTGGTATTGGATGTTGATCCATTACGACATTCATTGTTTGCTATCGGCGGAGAATCTTGGCGCCGATCTCGTAAAACA…	MFMFCVKVFFAYIIGSSIAWIYRKYQLFQTFTRKGIKGPKPNLLVGNYWDLRQPPDNKLPHEVMNDWIDQYGNILGYYSPNRCHLVINDVHILKKISVHKAFQDREPLVLDVDPLRHSLFAIGGESWRRSRKTISPLLSRFKVNSPPISDVVDDCVNNYISHLRPEEVPTDEPFTINIVENVHRFTFDVICRTSLGMKTDCYSENDQLVQAVVDFFENAFNNAVLLGEMFPFFASILTFINNYLTAGKMTDTIVGHLKHQVKQFLDSKGKDNQQNEKVVFLKAMLTFLAEEKLTQQEFTGNIYLIVLAGFEATANALIFCLYLIAKHQHIQDKIRSDLHLEPSNERSYIDMVWLESLRYYPPPISVVNRQASQTVNIEGLTIEKGWVVEAPVWQIHHSD…	492	3	CYP382A1
tetur05g04000	ATGTTACCTCTTGCTTTAGCTGACGTTATTCAATCAACCAAAGGTTTATCAATCTATTTCATTGGCTTTCTCATCTTTTGTCTTATTTACAATAGATGGAAGATAAGTTATTGGTACAGAAATGGGATTCCTGGGCCTAAATCAATCCCATTTGTTGGAAATGCTTTGGATTTATTGTTCAAGCCGAGCTTTGAAACTGAGCTAGACTATGTCAGAAAATATGGTAAAATAGTTGGGATTTACCATGGATGTCAACCTAACCTGATTATTGCCGATCCAGATTTGATTAAATCGATCACAGTGAAAGAGTTTTCCTGTTTTCCCGAGAGTTTCAGTTTTCCATATTTGTCACCCATTGAGCGTAAATTTTTGACTGTACTTTATGGAAACGAATGGAAA…	MLPLALADVIQSTKGLSIYFIGFLIFCLIYNRWKISYWYRNGIPGPKSIPFVGNALDLLFKPSFETELDYVRKYGKIVGIYHGCQPNLIIADPDLIKSITVKEFSCFPESFSFPYLSPIERKFLTVLYGNEWKRVRSLLSQTFTTGKLKKVFELIKSCMVSRLDDLRLSQDNLESSFIDVKHFWGRYNLDVTAKAFFGTDLNVYSQSKAQQVLYNFEQTFKTNPISMIINMVAPEWFNRLTRQSAFNTENLEYLEKLAEAVIEARKEHNPNHKYNDFLQLLLESEVNEDTNESNCEGKSVSNDINRQRLSTDEIVSSAVIFLIAGYETTSTLLSWTCYELTRNPDIQEKLYSEIDSLTDVNYETINECVYLEAVINESLRLHPPVILLPRVAHSDYQLP…	516	3	CYP385B1
tetur07g05500	ATGAAAGTAACTGACTTTCAATCAGCAATGTTTTTCTGGTTTATTTTATTGTTCATCTTTTACCTATTAATTTATTACCGACAAAAACATGGATATTGGAAAAAATTTGGGTTAAAAGGTCCATTACCAGTTCCTTTTCTTGGTACCTCTTACGTTTACCTACGGAGACCATTACATGTTGTTGAGACTGAGCTGATTCAAAAGTATGGCCAAATAGTTGGCATGTTTGAAGGCGCAAAACCAACATTGCTCGTCAGCGATCCCGAGTTTATCAAAACCATTGCTTTAAAGGAGTTTCATTCGTTCCCTCAGAGCTTCACCTTTTCCAGCTATAAACATCCACTTGAACAACTGTTTCCTGAACTTATTTGGGGTTCCAAATGGAAACATTCTCGTGGC…	MKVTDFQSAMFFWFILLFIFYLLIYYRQKHGYWKKFGLKGPLPVPFLGTSYVYLRRPLHVVETELIQKYGQIVGMFEGAKPTLLVSDPEFIKTIALKEFHSFPQSFTFSSYKHPLEQLFPELIWGSKWKHSRGQITQCFTVAKLRKAFPMIEKCSDMCVKSLADEIQRCDAIEMKSFWFKYYCDTIFQFCLNLDAHVYQSRDNIIVEKMIDLSRPFIPAFIMNMFLPEWIMKTFHLSALDKKALDYLEKLVTHLIETRRLRKDERQTDVLNRLIAINETSSEQSTEIELVAAIVDLLFNGFETSSSLLAWCSWRLAFNQDVQDRLTKEIDSLNSLDYDSLLSAQYLDAVISESLRIDPPETHNERVCHTTYHHPETGIVIPAGSKVSMPIYAMHHNPDN…	490	3	CYP385A1
tetur11g05000	ATGTTTGACTTCTTAAATCAATGGGTTGTAGTTGGTATAATAAGTGCCATCAGCTGGTTGTTCTTTTACATCAAGCAAAAACAATCGTACTGGGAAAAGCAAGGTGTTAAAGGGCCGAAACCCCTTTTCCTTCTTGGAAATGTTGGATTCTCAAAGCCAATAACGGATAACTTGATTGATAATTATACTAAATATGGGAAAGTTTACGGGACTTACCAAGGAACCAACCCTCATCTGGTTGTGGGTGAACCCGAACTTCTCCGTCAAATTTGTGTCAAAGATTTTCACATTTTCCCTCAAGGATTTGAGCAAAACTATCTTGGTCCAGTTGAACGCAATTTTTTGACTGCTTTATATGGAGAGAAATGGAAGCGTATGAGGAGCACGCTGTCGCCTACT…	MFDFLNQWVVVGIISAISWLFFYIKQKQSYWEKQGVKGPKPLFLLGNVGFSKPITDNLIDNYTKYGKVYGTYQGTNPHLVVGEPELLRQICVKDFHIFPQGFEQNYLGPVERNFLTALYGEKWKRMRSTLSPTFTTGKMKKMFDLIKICNQEAQKELVKLTSSKDPDFDPKYFWGRYNLDVITKCCFATSFDVYNSSDDEILRHFVEVFEPNKLKIFILLTAPKWVSRMMKISGSSTESLDYLKQLTLPIIEQRKKGNFKGNDFLQLLIDAEVVSKEGEELKGEAKKLSPDEIVSSAVIFLIAGYETTSTLLTWACYRLATNPDIQEKLYQEVSQANIEDYEVLQDLPYLDAVISETLRIDSPILLFQRVPHSDYILPGTDIKIQKGTVVTIPVYAMHH…	491	3	CYP385C2
tetur11g05520	ATGAACAACTTTATTGATTTATCCACATCTCAATGGATTATTCTTGGTACAATAAGTTTCATTAGCTGGTATTTTTTCTATGTTAAGCGTAAACGATCGTTCTGGGAACGACAAGGTGTCAAAGGACCAGAACCTCCTTCCATGATTCCGAGTATTTTAACTAAAAGTTCACCGAAACCTAAACCGAAACCATTGACGAAAGTTTATCTTGAAGGTGTCGAAACTTATGGAAAAATTTATGGAACTTATAATGGTTTAAATCCAGCGTTGGTCTTGGCTGAGCCAGATTTACTTCGAGCTGTTTGCGTCAAAGATTTTCACAGTTTCCCTCAAGGATTTAACCAAGTTTTCGTCTCTTCAATTGAACGAAATTTTCTAACAGTTTTATATGGACAAAAA…	MNNFIDLSTSQWIILGTISFISWYFFYVKRKRSFWERQGVKGPEPPSMIPSILTKSSPKPKPKPLTKVYLEGVETYGKIYGTYNGLNPALVLAEPDLLRAVCVKDFHSFPQGFNQVFVSSIERNFLTVLYGQKWKRLRSILTPTFSSAKIKKMFDLIKVCNDEAQKQLLKLASSSEPDLNPAQFWSTYNLDIIAKCCFALNLDVYNRSGNKLLELFNSTYSSNKYKHLFMAWAPKWLVRLLDMSSISVENINKIKQLTYAVIEQRKQGKNKINDFIQLMIESEADTQDGEKLKDEDKKLTPDEIVCSSVLFLSAGQETTSTLLTWACYRLATNPDIQERLYQEVSQANIEDYEVLQSLSYLDAVIQETLRMDPPILLFQRVCHSDTTLPGINVQIKKGT…	503	3	CYP385C4
tetur11g05540	ATGAACATTTTCGTTTCAGCTAAAATGAACAACTTTATTGATTTATCCACACCTCAATGGATTATTCTTGGTACAATAAGTTTCATTAGCTGGTATTTTTTCTATGTTAAGCGTAAACGATCGTTCTGGGAACGACAAGGTGTCAAAGGACCAGAGCCTCCTTCCATGATTCCGAGTATTTTAACTAAAAGTTCACTGAAACCTAAACCGAAACCATTGACGAAAGTTTATCTTGAAGGTGTCGAAACTTATGGAAAAATTTATGGAACTTATGATGGTGTAGATCCAACGTTGGTCTTGTCTGAGCCAGATTTACTTCGAGCTGTTTGCGTTAAAGATTTTCACAGTTTCCCTCAAGGATTTAACCAAGTTTTCGTCGCTTCAATTGAACGAAATTTC…	MNIFVSAKMNNFIDLSTPQWIILGTISFISWYFFYVKRKRSFWERQGVKGPEPPSMIPSILTKSSLKPKPKPLTKVYLEGVETYGKIYGTYDGVDPTLVLSEPDLLRAVCVKDFHSFPQGFNQVFVASIERNFLTVLYGEKWKRLRSILTPTFSSGKIKKMFYLIKLCNDEAQKQLLKLASSSKPDLNPPQFWSAYNLDVIAKCCFATNLDVYNSEGNKLLEVFNSTFSRNKYKHLFMALAPKWLVRLLDMSSVSVEHITILKQLTLAIIEQRKQGKDKVDDFLQLMLESEADTQDGEKLKDEDKKLTPDEIVCSCILFLLAGHETTSTLLTWACYRLATNPDIQERLYQEVSQANIEDYEVLQSLSYLDAVIQETLRMDPPILLFQRVCHSDTTLPGI…	510	3	CYP385C3
tetur14g01340	ATGGTACTATTTTGGCTTTTTCATCGGTTTACATTCTGGAGTCGCCAAGGAGTTCCCCATGAGTCACTAATCAAATCTGCTTACACTCGCTATACTAGGCCACTCCATATCGCTGACAGAGATACTTATACAAAATTAGGACGTGTTTTTGGTATTTCCTTTAGACTCTTTGAAGGTTTCCGTCCATGTTTAATGATTGGTGAACCTGAGTACATTAGAAAGGTTTTAGTCCAAGAATTTGATAAATTTCCAAACCATAGAATTTTTTATGATGGTGACCAAATCTCAGGAAAAAGCTTAGTTGCGCTGGAAAACGATGAATGGAAATGCGTCCGTAAAATAATGACATCTTTATTTAGCACTGGCAATCTTAAAAAGATGAAACCCTCGATTGATAGA…	MVLFWLFHRFTFWSRQGVPHESLIKSAYTRYTRPLHIADRDTYTKLGRVFGISFRLFEGFRPCLMIGEPEYIRKVLVQEFDKFPNHRIFYDGDQISGKSLVALENDEWKCVRKIMTSLFSTGNLKKMKPSIDRCTSSLIEKLRKQIEISSTVDMKKMMGAYSLDVLASTAFGIECLDSDKTNDVATIVSDFFGHHISIKSIILLWFPFLIKHLNLYVFQYEILTYLKSIVQKIFDRSRLLKSQTNSNENQVDSVNKNFVTLLDEAQIKIKDKELDNETKGKSTFE*	286	3	CYP383A1
tetur26g01470	ATGTCAATTATAGTAATCAAATGTAACCATAAAAAAGTCAATAGCAATAAATGTTCAAACATGCTTAATGTGACTCTATGGATCGTTGTATTTCTAGTCAGTTTCATCAGCTGGTTCATCTTTTATGTGAAGAAAAAACACTCTTATTGGGAGCGTCAAGGCATCAAGGGCCCAAAGCCCTTATTTCTGGTTGGAACTACATTCGCTGGTGTGGATAAACCAATTGTTGAAGCAAATAGGGACTTTTACAAGAAATTTGGTAACCTTTATGGTCTATACGATGGTTTACAAGCTCACTTAGTTGTTGGTGATCCTGAGCTTCTTCGGCACATTTGCGTCAAAGATTTTCACATTTTCCCTCAAGGTTTTCATTTCCCATCTCTTCACGAAATCGAGAAA…	MSIIVIKCNHKKVNSNKCSNMLNVTLWIVVFLVSFISWFIFYVKKKHSYWERQGIKGPKPLFLVGTTFAGVDKPIVEANRDFYKKFGNLYGLYDGLQAHLVVGDPELLRHICVKDFHIFPQGFHFPSLHEIEKSFLINLYGEKWKRIRTLLTPTFSTGKIKRMFNLMKICNKDAQLQLKNLTKSGEAQFDPKYFWGRYNMDVIAKCCFATNLDVYSNEEDVFLRNFIEFFQGNPLKLLCAAVFPGWFSRLLKLSLFPPKNLEFLRDLTLTLIENRKNGQNKADDFLQTLIDLETSTEDGDLNKAKLSTDEIVGASMISLVAGYETTSTLLTWSCYRLAKNPDIQEKLYQQISEVDLDDYETLNSLSYLDAVISETLRIDAPIVLFQRLSHSDYKFPGTN…	508	3	CYP385C1
tetur38g00650	ATGACTCTTTTAACCTCGTTAACTTCACCGTTTGCATCAAACGATGTCAACTTTTGGCTATTTATAGCTATAACCGCCATTTCTTGGCTCATTTATAAGCTTACTCACTGGCAGCGTCAAGGAATACCCAATGATGTTGCCTCTTTATGGAACCGTTGGACTAAACCTTTCCACGAATCCGATACTCAGGCTTACGAGAAATATGGACGAGTTGTTGGAATGTATGAGTTTCTTCAACCTGTCCTCATGTGTGGCGATGCCGAGTTGGTTAAAGAGATTCTGGTTAAAAGATTCAACCTTTTTCCAAACCATAGATTTTATGGTGGCATCAATCAAATTGGAGGTAAAAGTATATTTGTACTTAAACTGGAACAATGGAAGCGAGTTCGGTCCATAGTC…	MTLLTSLTSPFASNDVNFWLFIAITAISWLIYKLTHWQRQGIPNDVASLWNRWTKPFHESDTQAYEKYGRVVGMYEFLQPVLMCGDAELVKEILVKRFNLFPNHRFYGGINQIGGKSIFVLKLEQWKRVRSIVSPTFTASKLKGMQSQISEAVNTLVDNIGEAALKNQSIDVKTFLLSFTLDTFSSCAFGVKVDSLRDPYNPLVANSKKLFNTNINWLSLIAFQCPSMAPIGSLFNLSIFDSSALNYFGQLILNLISKRHELQVDRVDFVKLLQDAEIIDSDAAEHLAKRKLTLDEIVDQALIFLIAGHDTTATTLSMLLYTLTRHQEVQEKLIDELSTLTDEECSDWDKIKSLPYLDAVVSEILRFCPPVPRVERRTAEPCQLGGIQLKAGQLITIPV…	498	3	CYP384A1
tetur46g00150	ATGAACAACTTTATTGATTTATCCACATCTCAATGGATTATTCTTGGTACAATAAGTTTCATTAGCTGGTATTTTTTCTATGTTAAGCGTAAACGATCGTTCTGGGAACGACAAGGTGTCAAAGGACCAGAGCCTCCTTCCATGATTCCGAGTATTTTAACTGCAAGTTCACCGAAGCCTAAACCGAAACCATTGACGAAAGTTTATCTTGAAGGTGTCGAAACTTATGGAAAAATTTATGGAACTTATAATGGTTTAAATCCAGCGTTGGTCTTGGCTGAGCCAGATTTACTTCGAGCTGTTTGCGTCAAAGATTTTCACAGTTTCCCTCAAGGATTTAACCAAGTTTTCGTCTCTTCAATTGAACGAAATTTTCTAACAGTTTTATATGGACAAAAA…	MNNFIDLSTSQWIILGTISFISWYFFYVKRKRSFWERQGVKGPEPPSMIPSILTASSPKPKPKPLTKVYLEGVETYGKIYGTYNGLNPALVLAEPDLLRAVCVKDFHSFPQGFNQVFVSSIERNFLTVLYGQKWKRLRSILTPTFSSAKIKKMFHLIKVCNEEAQKQLLKLASSSEPDLNPAQFWSAYNLDIIAKCCFALNLDVYNRSGNKLLELFNSTYSSNKYKHLFMAWAPKWLVRLLDMSSISVENINKIKQLTYAVIEQRKQGKNKINDFIQLMIESEADTQDGEKLRDEDKKLTPDEIVCSSVLFLSAGQETTSTLLTWACYRLATNPDIQEKLYQEVAQANIEDYEVLQSLSYLDAVIHETLRMDPPLLLFQRVCHSDTTLPGINVQIKKGT…	503	3	CYP385C4v2
tetur46g00170	ATGAACAACTTTATTGATTTATCCACACCTCAATGGATTATTCTTGGTACAATAAGTTTCATTAGCTGGTATTTTTTCTATGTTAAGCGTAAACGATCGTTCTGGGAACGACAAGGTGTCAAAGGACCAGAACCTCCTTCCATGTTTCCGAGTATTTTAACTAAAAGTTCACCGAAACCTAAACCATTGACGAAAGTTTATCTTGAAGGTGTCGAAACTTATGGAAAAATTTATGGAACTTATGATGGTGTAGATCCAACGTTGGTCTTGTCTGAGCCAGATTTACTTCGAGCTGTTTGCGTCAAAGATTTTCACAGTTTCCCTCAAGGATTTAACCAAGTTTTCGTCGCTTCAATTGAACGAAATTTCCTAACAGTTTTATATGGCGAAAAATGGAAA…	MNNFIDLSTPQWIILGTISFISWYFFYVKRKRSFWERQGVKGPEPPSMFPSILTKSSPKPKPLTKVYLEGVETYGKIYGTYDGVDPTLVLSEPDLLRAVCVKDFHSFPQGFNQVFVASIERNFLTVLYGEKWKRLRSILTPTFSSAKIKKMFHLIKVCNEEAQKQLLKLASSSKPDLNPPQFWSAYNLDVIAKCCFATNLDVYNSSGNKLLEVFNSTFSRNKYKHLFMALAPKWLVRLLDMSSVSVEHITILKQLALAVIEQRKQGKNKTNDFLQLMLDSEADAQDGEMLKDEDKKLTPDEIVCSCILFLLAGHETTSTLLTWACYRLATNPDIQEKLYQEVAQANIEDYEVLQSLSYLDAVIQETLRMDPPILLFQRVCHSDTTLPGINVQIKKGTPV…	501	3	CYP385C3v2
tetur602g00010	ATGTCAACTAACCTGATTATTGCCGATCCAGATTTGATTAAATCGATCACAGTGAAAGAGTTTTCCTGTTTTCCCGAGAGTTTCAGTTTTCCATATTTGTCACCCATTGAGCGTAAATTTTTGACTGTACTTTATGGAAACGAATGGAAACGCGTTCGCTCATTGTTGTCACAAACCTTTACCACAGGAAAACTCAAGAAAGTGTTTGAATTGATTAAAAGCTGCATGGTCAGTCGTCTTGATGATTTAAGGCTGTCACAAGATAACTTGGAAAGCTCATTTATCGATGTCAAACATTTCTGGGGACGTTATAATTTGGATGTAACAGCCAAAGCCTTTTTTGGCACTGATCTTAACGTTTACTCTCAATCAAAAGCCCAACAAGTGCTTTACAATTTT…	MSTNLIIADPDLIKSITVKEFSCFPESFSFPYLSPIERKFLTVLYGNEWKRVRSLLSQTFTTGKLKKVFELIKSCMVSRLDDLRLSQDNLESSFIDVKHFWGRYNLDVTAKAFFGTDLNVYSQSKAQQVLYNFEQTFKTNPISMIINMVAPEWFNKLTRQSAFNTENLEYLEKLAEAVIEARKEHNPNHKYNDFLQLLLESECL*	205	3	CYP385B1p
tetur03g03020	ATGATAGGAACTAAATTGAAACAGGTGATTTCCCAGTATTTTTCCAGACTGTCTATTTTCAAACTTCATGAAGCCCTTGAAGCGAAACACTCCCGATATGGATCCATAAAAATTGAAAAAAGATACTGGCCCATCAAAAGGACAATTGTTTATGTGTTTAACCCAGCAGATATTGAAAAAATATTGAGAGCTCAAGGCAAGTGTCCTTATCGTCCGGCAAACGAGTTTCTGGTTAAATATCGCAAATCTCGTCCTGATCGTTATCCAACAGTAGGATTCAGTAATTTGCAAGGAGAAGATTGGTTCAGTCAAAGGCTTTTAATTGCTCCTGTTTTATTATCAAATAGCATAGCCAATGTGTATACACCTCAGTTAAATATCATTGTCAACGATTTTGTG…	MIGTKLKQVISQYFSRLSIFKLHEALEAKHSRYGSIKIEKRYWPIKRTIVYVFNPADIEKILRAQGKCPYRPANEFLVKYRKSRPDRYPTVGFSNLQGEDWFSQRLLIAPVLLSNSIANVYTPQLNIIVNDFVNYLQHQSQQKDGIIEDLLKCTDQFALESIALISLNTRLGCLSTGGSSEDAKRLIAADKSLFEAFQVLYHGIPWWKFWPTPSYRKFVSAEDEIYNISSKYVDSAFDDLVSSKTLNSTDPDGTSLGKNQDDDSSSLMKTLLKTKGLEKAHLKTLAIDFMVGGVNTVSSSLCFLLYHLAQNPLHQEKLFSELDKVIGDPNVDMNEKHLSQLPYLKACLKESFRLTTVIPNLVRVLPEPITLSGQTIPAGVPIMLNFGVICKHADYFENP…	482	M	CYP314A1
tetur05g02550	ATGGTAGCCAATCATCATTTGATCAAATCTTTAAGCTGCCACTCAAGTTTATCACCTGGAAAAGCCGCGAAAATAATATCAACTCGCTCATTTACGTCTCCAAACACGGTATGTCAAGCAAAACCTTATAACCAAATTCCCGGTCCTAAGCCCATGCCCTTAATAGGGAATACTTGGCGTTATTTACCTTATATCGGCGAATATGATATTGAAAAAACGCCAGAAAATTGTGAGGCCAATTTAAAGAAATATGGTCCATTGGTTCGAGAAGTACTTTTTGGAAAATTCAGTATCCTTCATGTCTTTGATCCTTCTGACATGGACTCGGTTTTTCGCAATGAAGGAAAATATCCTTATCGTCGTTCACACCGAGCACTTTGCAAATACCGTCATGATAGA…	MVANHHLIKSLSCHSSLSPGKAAKIISTRSFTSPNTVCQAKPYNQIPGPKPMPLIGNTWRYLPYIGEYDIEKTPENCEANLKKYGPLVREVLFGKFSILHVFDPSDMDSVFRNEGKYPYRRSHRALCKYRHDRPHIYSSGGMFTENGDAWYRSRKLVQSMLLNQSQINQFIPEISLTADQLISNILEIRSLSGSVENLMPHLYRWALETNGRVFVGQQLGCLNLNGTSESEALFGAIHETHEAIMATELAATNLWQYFPTSDYKRLVKSQDVMGDIISKFIENIDHNSTSIHGAKSIVSQLFNQPEATKKDIFTIIMDLFLAAFDTTSFVVAFALYHLSCNQKCQDQVRKELFEIFPSGKEPISVESLQQMKYLKACVKESMRINPFSIGTGRVTTRDM…	518	M	CYP302A1
tetur06g05620	ATGGCTCTCAAGGCAACCCAGAGCCTTCTATGTGCAGGTTATTATCCTTCGTCCTCATTGGCATCACCAACATTTCGAAAGCAGTTAACCCAAACTTGGTGTAAATTGGCACAAACCCACCGAACCAGTAAATCCTGTGATCAAAAATTGTCAACGACACTTCTATCACCATCCAAAGCTTTAGTTTCCTTGAAATTGTCATCCACTTCAAGAGCTATTCCATCGACAATCCAAACGAAACCATCTTCACCTGTATTTCCCACTGAACTAGTGACAGACTCGTGTCCAGTCAATCGTATTAATGATCCATCAGAATGGCAGCTTGAAACGACGGACGATTTTACATCAACCAGATATGTTGGAGATGAAATGCAATCCCAATGTCCATTTTCAGGTTCC…	MALKATQSLLCAGYYPSSSLASPTFRKQLTQTWCKLAQTHRTSKSCDQKLSTTLLSPSKALVSLKLSSTSRAIPSTIQTKPSSPVFPTELVTDSCPVNRINDPSEWQLETTDDFTSTRYVGDEMQSQCPFSGSKQFAQSSVNNSGMDGRLVYKDIHQLRCPNYSSAQPFEEMPTPKSYPVVGTTLTLMAFGGAAHLHEYCDSRHKELGPIYREKLGPTECVFIADSSMVQKVYSNEGRFPNHMVPEAWTIYNEITGVKRGLFFMDGPEWERRRKGMNKVFLAQPIISEYTESFNEVVTDVLNKWSSLVESNKDENGRSGLLTQLERELYNWSIESLSTMIFGRRLGCVETSHDLRYKTHKMDQVHLFVQCVQQLFVESAKLTLLPARLAQRFNLPVWQR…	653	M	CYP315A1
tetur13g02840	ATGGAACAGCTGATAAAATTAACTTTTCCCATAGTCAATGGATTTCGAAATATTCCAACATTAATTCAAAGAATCAAAAGGAAAACATTTAAAAATGATTTTGTCGACGTAACTTCAACAACATCTTTAGAAACTGATTCTGTGACCAGCGGCGTAACAAGCAACAAGAAATTTAAAATGGTTTTGAAATCAGTGTCATACTTGGGTCGTCAGCTATATTCGTATCCATTACGAAATGGAGGTTTCAATATAGCAGTGAGGAAACTAGCCAGTATTGCTGTTTCTGATCTCAAATCTGTTAGTGATGTGCCTTCTTCATCAAAAATACCATACATTGGCGCACTTATTCAACATATTCCAGCACTTGGTGGTTTTGATCTAGCTAAAATGCATGAATCT…	MEQLIKLTFPIVNGFRNIPTLIQRIKRKTFKNDFVDVTSTTSLETDSVTSGVTSNKKFKMVLKSVSYLGRQLYSYPLRNGGFNIAVRKLASIAVSDLKSVSDVPSSSKIPYIGALIQHIPALGGFDLAKMHESAEKNYYKLGPIYKEDLRALNDPVDFAFWLSDADDIEKVYRSDGRFPVRGGFDSLGIYRKIRPDVYKALGLLILNGKDWHTFRSKIQPVLLQPRVISNYSNSISSIADEMINVIRQSRDEKTLEIADLGPELYRYTLESIAFIALDKRLNCLSDYGTTQRNIVASVSELFHLEATLNESFLWRFINRPFGKKWKRFIQINDEFTTMVFEFVQDKIKQLASEPAKNAEDDVSVLELFLSRPDCTPEDAVTMTMDMFYAGIDTTAHLIL…	582	M	CYP381A2
tetur13g02850	ATGCATCATTATGTTCCAGCTCTTGGTGGTTATGATATTGCTAAAGTACATGAATTTGCCGAGAAAAATTATTATAAATTAGGCCCGATTTATAAAGAAGACTTAAGGGCTCTAAATGCTCCGGGGGACTTCGCCTTTTGGCTTAGTGATGCTGATGATATTGAAAAGGTTTACAGATCTGGAGGTAAATTTCCGATAAGAGGAGGCTTTGATTCTCTTGCTGTTTATCGTAAAACGCGACCTGATGTCTATAAAGCTCTAGGTCTTTTAATCTTAAATGGTAAAGATTGGCATACTTTTCGTTCAAAAATTCAACCAGTCTTATTACAACCAAGAGTTATTAGTAATTATAGTAACTCGATTTCTTCAATTGCTGATGAAATGATCAATGTAATACGC…	MHHYVPALGGYDIAKVHEFAEKNYYKLGPIYKEDLRALNAPGDFAFWLSDADDIEKVYRSGGKFPIRGGFDSLAVYRKTRPDVYKALGLLILNGKDWHTFRSKIQPVLLQPRVISNYSNSISSIADEMINVIRQSRDEKTLEIADLGPELYRYTLESIAFIALDKRLNCLSDYGTTQRNIVASVKELFHLEATLNESFLWRIIGRPYGKNWKRFMQINDEFTSMVFEFVQEKIKQLASEPVKNPEDDVSVLELFLSRPDCTPEDAVTMTMDMFYAGIDTTAHLILFTLHHLANHSDFQERVYQEIMDLSNGTGHLDSEQLSNLTFLKACIKETSRLTPVVPILMRISQEPIALSGYAIPARSFLILNHYTVHHRPDYFTDPLSFKPDRWARKSREEIKA…	468	M	CYP381A1
tetur01g00650	ATGTCAACTCTAGATATTCAACCAGAATTGGATCCTATTGAGACAGCAAAATTAGCGTCTCCTGCTAGCTCATCTTTACCATTTCATGTGCTCATACTGAGGATTATTTTAAGTGTTCTAGTATGTTTCCTTGGTTATTATTATTTGTACAAAAAAGCTCAAGCAATGAGAAGGAGAAATCAAATGGTCGATAAATTACCTGGACCCAAATCGTTTAACCCATTGATGGGAAATTTACCAATAGAGATACTTAAATATATTGGCGCTGACTATGAAGCTTCAAAGGATCTTTATTACATAAAAGACGAACCAGCAAAACTGAGCAAACCAAATAAACAAGCTGTTAAGCCTGACGCGCTATTCACTAAAACAATTTTATCCAACAACTTTCTCCTCGAT…	MSTLDIQPELDPIETAKLASPASSSLPFHVLILRIILSVLVCFLGYYYLYKKAQAMRRRNQMVDKLPGPKSFNPLMGNLPIEILKYIGADYEASKDLYYIKDEPAKLSKPNKQAVKPDALFTKTILSNNFLLDKSSQYDLLHPWLGTGLLTSTGNKWRSRRKLLVPAFHFKILHDFVPVFNEQGSIMVSRLREIARSGEAIDIVPVVTACTLDIICETIMGVSIGAQNNPNNSYCRAVYEVGECFLERLMQPSYWPDAIYYRLERGKEFRRKVQHLHDFTMGVIRDRKDEMMNKQGRRQSTISLSTGSGEPISLSMPASGERRLAFMDLLLKHHINGGELSEEDIREEVDTFMFEGHDTTAMAMSWIIYLLGHNMEVQDRLALEVDSLFDDLHSEMRNE…	573	4	CYP4CL1
tetur01g04440	ATGTTAATCGCTTTGAAAAAGCTGCCTCAAAAACCTGGTAATTGGTTAATGGGACATTTAGGTGATTTACTTCCACCTCCATTCATCTCAAATAATCAATTTGGACAAGGTCTGAAAAATTGTGTCGATAAAATGGAAAAGTTTCTTCATGAAAATGGTTTGATGGTCTTTTGGGTTTCCTGGTATCCTATTGTTGTAATTACAAGCCCCAGTATTTTATTCCAACTGACGCCGGCCACAATAGAGAAGGGACCTGGTCCTGATGTAGCCAGAAGTTTTTTCGGTGATGGTTTGGTCACTCAAAATTCAACCAAATGGAAAGGTCGGCGTAAGCTATTAGCTCCAGGATATCAACAAGCTGCATTGGCTAACTATCTTCCAATTGTATCTGAAATCGCC…	MLIALKKLPQKPGNWLMGHLGDLLPPPFISNNQFGQGLKNCVDKMEKFLHENGLMVFWVSWYPIVVITSPSILFQLTPATIEKGPGPDVARSFFGDGLVTQNSTKWKGRRKLLAPGYQQAALANYLPIVSEIARNRVNTLGNTHIIDEPVDTRKFTQETGMDMTCEIALGVKGGKEGSPGWQYRKAIDVALEMLLIKSINPFYWFDFIFRFTIDGRRSKQAAEYIRSFPTSLINVKKTTHVPGSINPKAYNPAVRFSLLDCLIDLHLQSQCDNKKFGFTTLDVLEEVNNALFAGNETTGGTMAWTMFHLAANPDIQDKVYQELVENRFTAKEFIDYNEENLKSLKYLDCCVKESLRLCPPIHTITRRLDQDLITDDGQVIPKGSVLALCIYYIHRDPKY…	525	4	CYP406A1
tetur01g06120	ATGGACATCGCAATGTATTTTATTAAATCAGTTTGGTTAAACTCTAAATTGTTACAATTATTGACATTGGGACCTTTGTCGATTCTCCTTTTTGTGTTATTTAAAAAGCTTTACAATGCTGTTCGTTTCATCTTACACTATCGTTCATTTCCTTCAAAGAAAAGCCACTTGTTTTTTGGTGACCTGAAAGAATTGATTCCATCATTTCCCTCACTCTCATCTAAAGCATCATCAACGTACGCAGCTGAATTTATTTTGGATCAACAAGCGAAAAATGAAAATGAAGGAGTCTTTGTGTTATGGGTATCTTGGTATCCAGTGGTTTCTGCTTGCGACTATCGAGCTGCTGAGGCTATTCTGACTAAACCAAATCACGACAAAGGCAGCTTCTACAAATTT…	MDIAMYFIKSVWLNSKLLQLLTLGPLSILLFVLFKKLYNAVRFILHYRSFPSKKSHLFFGDLKELIPSFPSLSSKASSTYAAEFILDQQAKNENEGVFVLWVSWYPVVSACDYRAAEAILTKPNHDKGSFYKFLGLKDGLVVSHGPKWKARRRMIEPFFSTKTLSSYLPSMKQSFRSMIKELGEEKMESIDMGENIHKCSLDIIMKSTMSISIESLRERKNEMIRDLDFCEKTVITRMLNPLLWPENMFYNSELGKIFKECENRIDHFTESKIKERLESRTELPKVNESEREMRNDFIDLLLNHYKPDSTDVTKSIDIEGMKEEILNLIIAGHDTIASGLRWTLFLLSCNLDCQEKLYNEISSSLDDDDNLTDLEAISKLTYLDQCIKESMRLYPPVPI…	527	4	CYP387A2
tetur03g00910	ATGTTTACATCTTCGAGTCACTTCCTTACAACCACCTCCATCGTTCAAGGCACTTTTGTAGCTTTAATCACTATTATATTGTACAAAATAATCAAATATCTTATATTTTTGAGCAAATTCAAAGGTCTACCTCAAGAGAAGACCAACTTTATCTTTGGTGATCTGCACCAGTTTGTAATGCGTTCATCTTGGAAAACCTTTTCACCATTCATCTCAAAATCAGCAATAAAAAGTAAATCAACTCCACTTAGAGATACGACCGAATACTTCATTTCTCGTAGGAAACGAGCCAAAAGTGGCATTGGTGTTTTATGGCTTGGATGGTATCCAGTCGTCTGGTGTCTTGACCACAAAACTGCTCAGGTAATTTTATCCAGTCGTCATCACATTAATAAAGGA…	MFTSSSHFLTTTSIVQGTFVALITIILYKIIKYLIFLSKFKGLPQEKTNFIFGDLHQFVMRSSWKTFSPFISKSAIKSKSTPLRDTTEYFISRRKRAKSGIGVLWLGWYPVVWCLDHKTAQVILSSRHHINKGLFYKIIAPFMKDGLITSKGDKWRNRRRLIGPAFNTTIISQFIPLMINNASMLVKSFREASSSSKRAVNIVDYIHLTSMDIICKTAMGISPEAQSKPSSLVVQAVTWMTKELAHRIYNPFLWVDLIFVKSPMGQSFRRHLQNFEHFTHSIIHSKLKLLRDKSTIELEKADQKDSCNYDANNNVNNVDESCYYKEMTGERKAFLDLLLEKHLQPSANDGKPIIDLEGVQEEISTFLFAGYETTGTAIMWIIYLLGLHTEVQDKIHAEI…	569	4	CYP390A1
tetur03g05190	ATGTTAATATTGGATTATATCATTTATCCAGCAAGTAAACTTGCTATTATCTGGATAATTTACAAATTGCTTGAAATTTCAATCAGAGCTTATCGTCTTGCAGCTCATTATCAAGACTTTCCATGTGAAAAAAGTCATTGGCTTTTTGGTGATTTGCTTAAAATTGCTCCAAGACTTCCAAAAACGGATCGAGAAGAAATCGCAAGTAACGTAAGGAAGTTTATTTATCGTAATTACTTCGAAACTGAAAAAAGGAACGATATTCTAATAGCGTGGATGAGTTGGATTCCTGTTGTTATTTGTTCATCACATAAAACCTTAGAGCCAATTATAACTAAACCAGAAACCAGAAAACACCACATTTATCGGTGGTTGGGTATGAGAGATGGTTTGGTTTCA…	MLILDYIIYPASKLAIIWIIYKLLEISIRAYRLAAHYQDFPCEKSHWLFGDLLKIAPRLPKTDREEIASNVRKFIYRNYFETEKRNDILIAWMSWIPVVICSSHKTLEPIITKPETRKHHIYRWLGMRDGLVSSSGSKWKARRKIFEPLFASKQLSQFTTFIRSNTVDIVNSMESKCHQPINLSDYIHQLTMNSIFEAAFKLPPDSYKQQKKVLIEGIAAFEDSLMERICNPLYWSDWIFEQFNLGKQLNEVQKYGDVEFNKIINKRLQTNNNTDDLQLDGNQTRRDMIDLMFKHNNGKGNIDRSGMIEEMLTMVAAGHETIANSLSWLIFTLGNHPEIQDRIAEEINEVIGDLDDFSDLSILKQLVYMEQCIKESLRLVPPLPVVLRHLESDVQVGSK…	524	4	CYP388A1
tetur05g02950	ATGGCTTTTAGTGGATTGATGAGTGTCGAATCTTTGAAATTGGGTTTACTTCCAATAGTTTCATATTTTATTTATGTTTATTTATTAAAACCTGCTTTACATTTTGTTCATAGAGCCATTCATTATCATGGATTTCCCTGTTATCCGAGAAACTTTATATTCGGACATTCGCTTCTATTTTGGACAAACTTTCCATTCCCATACAACCTCGAAAGTTTTCAAAGAATGTTTCATGAAGCAACCAATAAATTAGCTGCTCATGATCAAGACCAATCTTTAACAGTTTGTTGGCTTACCTTGCATCCGAACGTACTTCCTGTGAGTCATGAAGCAGTGGAGGTTATAATGAACAAGAAAAATGTGAGAAAACAATTTTTTTATAAATTCATGGGCCTAGGG…	MAFSGLMSVESLKLGLLPIVSYFIYVYLLKPALHFVHRAIHYHGFPCYPRNFIFGHSLLFWTNFPFPYNLESFQRMFHEATNKLAAHDQDQSLTVCWLTLHPNVLPVSHEAVEVIMNKKNVRKQFFYKFMGLGNGLVASEPALWKVRRKLIEPFFSTKKIKGYAKHMDQEVKSFTQQLNTETGKPVDLEDQIHSSTLNIILKSALSIPLDDSIEDKKSLTELVNKVEPNLVRRSLNPLYHIDWVAKFTKFGRYYFETLDLVEKVLARMLNRRKQLLSSTSHESENQDFVSLLEGKVDQQGFFDELITMIAAGHETTAVGLRWILFNLGHHPDVQERLYREIVQFFPDDTPVDDMDKINQCNYLDQCIKESLRLNPPIHVFARYLEEDVVVKDKRLLKDT…	506	4	CYP389C2
tetur05g02960	ATGGCTTTTAGTGGGTTGATGAGTGTTCAATCATTGAAATTGGGTTTACTCCCAATAGTTTCGTATTTTATTTATGTTTATCTATTAAAACCTGCTTTAAATTTTGTTCATATTGTCATTCATTATCATGGATTTCCCTGTTATCCGAAAAACTTTCTTCTTGGACACTTGAAGCTATTGTGGACAAACTTTCCATTGCCATACAACGTTGAAAGAATGAAAAGAAAGTTTTATGAAGTGACCAATAAAATGGCTGCTCATGATCAAGACCAATCTTTAACAGTTGGTTGGATTTCCTTGCATCCGATCATAATTCCTGTGGTTCCTGATGCAGTGGAGGTTATAATGAACAAGAAAAATTTGAAAAAACAATTTTTTTACAAATTCATGGGCCTAGGG…	MAFSGLMSVQSLKLGLLPIVSYFIYVYLLKPALNFVHIVIHYHGFPCYPKNFLLGHLKLLWTNFPLPYNVERMKRKFYEVTNKMAAHDQDQSLTVGWISLHPIIIPVVPDAVEVIMNKKNLKKQFFYKFMGLGNGLIPSEPALWKVRRKLIEPFFSTKQMKGFAKHINQEVESFTKQLYGETGKPVDLEDQIHSSTLNIILKSSLSIPLDDSIEDKKSLTELVNKVELNGVKRCLNPLYYIDWIAKFTNFGRYYFETLDSVEKILKKMLIRRKQLISSTSHESENQDFVLLLEGKVDERGFFDELITMIGAGHETTSVGLRWILFNLGHHPDVQERLYQEIVQFFPDDTPVDDMDKINQCNYLDQCIKESLRLNPPVHALSRDLTEDIMVKDKRLLKGS…	506	4	CYP389C3
tetur05g02970	ATGTGTTGTGGGATCATAAGCATCAGTTCGTCCCTGATTGTGAATGAAGCTAAAGATTATCGTGATTTTTTACCAAAATTTACAATGGCTTTTAGTGGATTGATGAGTGTTCAATCATTGAAATTGGTTTTGCTTCCAATAGTTTTATATTTTATTTATGTTTATCTATTGAAACCTGCTTTACATTTTGTTCAGCAGGTCATTCATTATCATGGATTTCCCTGTTATCCGAGAAACTTTCTATTCGGACATTTGCTTCTATTTTGGACAAACTTTCCATTTCCATTCAACGTCGAAAGTTTTCAAAGAAAGTTTTATGAAGAAACCAATAAAATGGCTGCTCATGATCAAGACCAATCTGTAACAGTTTGTTGGCGTTCCTTGATGCCTACCATAATT…	MCCGIISISSSLIVNEAKDYRDFLPKFTMAFSGLMSVQSLKLVLLPIVLYFIYVYLLKPALHFVQQVIHYHGFPCYPRNFLFGHLLLFWTNFPFPFNVESFQRKFYEETNKMAAHDQDQSVTVCWRSLMPTIIPVSPDAVEVIMNKKSVKKLFFYKFMGLGNGLIASEPALWKVRRKLIEPFFSTKKIKGYAKHMDQEVKSFTQQLNTETGKPVDLEDQIHSSTLNIILKSAISIPLDDSIEDKKTFTELINEGESNLVRRSLNPLCYIDWVAKFTKFGRYYFETCDSLEKVLKKMLNRRKQLLSSTSHESENQDFILLLEGKVDEQGSLDELITMIGAGHETTAVGLRWILFNLGHHPDVQERLYQEICQFFPDDTPVDDMDEINQCNYLDQCIKESL…	534	4	CYP389C4
tetur05g06560	ATGTATTACAGTGGACTATTTGGTGTTGATTCATCGAAGTTGCTTTTGTTTTCAATTGTTTCATATTTTATTTATGTTCATCTATTGAAACCTTTATTACATTATATTTATATTGTTATTCATTATCATGGATTCCATTATCGACCAAAAAGCTTCCTTCTGGGACATTTGAAGCAAATTTGGCCGAATTTCCCGTTCCCTATCGACACAGAAAGGCGTACAAGAAATATATACGAACTAACCGATAAAATTTTCGAACTTAATCCAAGTCGATCTTTAACAGTTTTATGGATTTCACTCTTTCCAATCATTTTTGCTTCGGATTCTGAAACAGTAGAGAAACCTCATTTTTACCAATTCATGGGTCTAGGAAATGGACTGTTAAGTTCTGCACCTGCC…	MYYSGLFGVDSSKLLLFSIVSYFIYVHLLKPLLHYIYIVIHYHGFHYRPKSFLLGHLKQIWPNFPFPIDTERRTRNIYELTDKIFELNPSRSLTVLWISLFPIIFASDSETVEKPHFYQFMGLGNGLLSSAPALWKVRRKLIEPFFSTRKMRDHAKHMFKEVESFSRQLDDQVGKPVDLVNQIHSSTLNIILKSATSTSLDDSFDDKKRFLELIESLEKNCVRRLSNPFYQLDWTFKLFKFSQFYHQTIQDIEKFINTILSRRKQQLQCSTSNEPENQDFVDLLEGKVDEQGLLDELVTLIGAGHDTTALTLRWILFNLGKSNHLDEQEKLYQEIIQFFPDDTPLGDMDKINQCIYLEQCIKESLRLNPPAHITLRALEEDIIVKDKRLIKGSIVCVSF…	547	4	CYP389C12
tetur05g06570	ATGTCTTATATTGGATTTATTAGTGTTGATTCATTGAAGTTGCTTTTGTTTTCAATTGTTTCATATTTTATTTATGTCCATCTATTGAAACCTTTATTACATTATATTTATATTGTTATTCATTATCATGGATTTTATTGTCAACCAAAAAGTTTCCTTCTCGGACATTTGAGGCAAATTTGGCCAAATTTTCCGTTCTCTATGGATAGGAAGACGCTTGCAGTGTCTATATACAAACAGTTGTATAAAAATGTTGGTCCTGATCCAAGCCGATCTCTATCAATTTTTTGGGCTTCACTGTTACCACTCGTCTTTGCTTCGGGTCATGAAGTAGTAGAGGAAATCTTGCACAAGAAAAATTTGAAGAAACCAATGATTTTTAAATTTATTGGTGTTGGC…	MSYIGFISVDSLKLLLFSIVSYFIYVHLLKPLLHYIYIVIHYHGFYCQPKSFLLGHLRQIWPNFPFSMDRKTLAVSIYKQLYKNVGPDPSRSLSIFWASLLPLVFASGHEVVEEILHKKNLKKPMIFKFIGVGDGLLSSEPALWKIRRRLIEPFFTTRKMRDHAKNMYQEVESFGKQLDEEVDKPIDLIHHIHTSTLNIILKSSAGIPLDDLKEDKAALVELVATLERNAVHRIGNPFYHFDWIFNLSTFSKAYYKTIETIEGKIYNIFRRRKQLLQSLPSNESENQDFLSLIEGKVDDQGLYDELITLIGAGHETTAVALRWNLFNIGNHLDVQEKLYQEIIQFFPDDKPIDDMDKLKECVYLEQVIKESLRLNPSVAGSARVLEDDVMVKGQKLIKG…	508	4	CYP389C11
tetur05g06580	ATGGCCTTGGCATCTGAAATGACACCCACAGGGCGATTGAGTAATCAGTTAAAGTTTTGGATTGAATTGGTTATCAAATTTACAATGGCTTTTTACAGTGGATTGTTTAGTGTTGGTTCATTGAAATTGCTTTTGTTTTCAATTGTTTCATATTTTATTTATATTCATCTATTGAAACCTGCATTACATTATATTTATATTGTTATTCATTATCATGGATTCCATTATCAACCAAAAAGTTTCCTTCTCGGACATTTGAGGCAAATTTGGCCAAATTTTCCGTTCTATATTGATAGGAAGACGCTTGAAGCGTCCATATACAAACAGTTACATACAATTGTTGGTCCTGATCCAAGCCGATCTATATCAGTTTTCTGGGTTTCGCTGTTTCCACTCGTC…	MALASEMTPTGRLSNQLKFWIELVIKFTMAFYSGLFSVGSLKLLLFSIVSYFIYIHLLKPALHYIYIVIHYHGFHYQPKSFLLGHLRQIWPNFPFYIDRKTLEASIYKQLHTIVGPDPSRSISVFWVSLFPLVFASGYEIVEEILNKKPLKKPMIYRFLGLGDGLISSPPAIWKVRRKLIEPFFTTRKMRDHAKNMYQEMESFGKQLDGEVGKPIDLIHHIHTSILNIILKSSAGIPLDDCMEDKKKIVELVATGERNAVQRLINPFYQFDWIFNLSTFSKAYYKAIENFEEMAYNIFRKRKQLLQSLPSNQPENQDFLFLIEGKVDDQGLLDEIYTLIAAGNETIELALRWNLFNLGNHLDVQEKLYQEIVQFFPDDKPIDDMDKLKECVYLDQCVKE…	536	4	CYP389C10
tetur05g06600	ATGGCTTTTTACAGTGAACTGTTTAGTGTTGGTCCATTGAAATTGCTTTTGTTTTCAATTGTTTCATATTTTATTTATGTTCATCTATTGAAACCTGCATTACATTATATTTATATTGTTATTCATTATCATGGATTCCATTATCAACCAAAAAGTTTCCTTCTCGGACATTTGAGGCAAATTTGGCCAAATTTTCCGTTCTCTATTGATAGGAAGAGCCTTGCAGCGTCTATAATCAAACAGTTGTGTAAAACGGTTGGTCCTGATCCAAGCCGTTCTTTATCAGTTTTATGGATTTCGCTGTTTCCACTCGTCTGTGCTTCGGGTCATGAAATAGTAGAGGAAATCTTGCACAAGAAAAATTTGAGGAAACCAAGGATTAATAATTTTGTTGGTCTT…	MAFYSELFSVGPLKLLLFSIVSYFIYVHLLKPALHYIYIVIHYHGFHYQPKSFLLGHLRQIWPNFPFSIDRKSLAASIIKQLCKTVGPDPSRSLSVLWISLFPLVCASGHEIVEEILHKKNLRKPRINNFVGLGDGLLISEPALWKVRRKLIEPFFTTRKMRDHVKNMYQEVKSFGKQLDEEVDKPVDLINHIQTSTLNVILKSSAGIPLDDLKEDKEKLVELIAIGERYGVQRMGNPFWHFDWIFNMSTFSKAYYKTIENMKEMAHTIFRKRKQLLQSLPSNQPENQDFLFLIEGKVDDQGLLDEMNTLIAAGHETIELALRWTLFNLGNHLDVQEKLYKEIVQFFPDDTPIDDMDKLKECVYLDQCVKETLRLNPPVWGFARQLEDDIMVKGQRLIK…	512	4	CYP389C9
tetur05g06610	ATGGTTGATATTGGATTGTTAAGTCTCCAAACACTGAAACTGTTTTTGTTTTCGGCAACTTTGTATTACATTTATGTTTACCTATTGAAGCCCGCTCTAAATTTTGTTTATATGGTCATTCATTATCATGGGTTTCCATCTTATCCGAAAAACTTTCTTCTTGGACATTTGAAGCACTTTTGGACAAACTTTCCATTCCCAAACGACGCTGCAAGTGTTTCAAAAAATGTGTACGAAGCGGTCAATAAGATTGTTGCTCATAACCCAGATGAATCGCTATCAGTTGCATGGATTTCAATCTATCCAGTTATAATACTTACGGGTCATGAAGCAGTAGAGATTCTGCTGGACAAGAAAAATTTGAAGAAACCTCATTTTTACAAGTTTATGGGCCTAGGA…	MVDIGLLSLQTLKLFLFSATLYYIYVYLLKPALNFVYMVIHYHGFPSYPKNFLLGHLKHFWTNFPFPNDAASVSKNVYEAVNKIVAHNPDESLSVAWISIYPVIILTGHEAVEILLDKKNLKKPHFYKFMGLGDGLIPSDPEIWKVRRKLIEPFFSTKKMKDHAENMYQEMESFGQRLHDEVGKPIDLVHQIHTSTLNIILKSATSIPLDDSMEDKKKFTKLVDKIEPNLCRRGTNPFYYFDWLFKFFEFGRAYNKTNDMIAEFINHILTQRMEIFENALNEPENQDFIHLLEDKIDEQGIHNELLTLIIAGHETTAVALRWILFNLGNIPFFISTLIEKLYKEIIQFFPDDAPIDDMDKIKQCNYLDQCVKESLRLNPPVYGIARVLEEDIMVKDKRL…	510	4	CYP389C8
tetur05g06620	ATGGATTTTTACAGTGGACTGTTTAGTGTTGGTTCATTGAAAGTGCTTTTGTTTTCAGTAATTTCATATTTCGTTTATGTTTATCTATTGAAACCTGCATTACATTATATTTATATTGTTATTCATTATCATGGATTCCATTATCAACCAAAAAGTTTTCTTCTGGGACATGTGAAGCAAATTTGGCCAAATTTTCCGTTCCCTATTGAAATGAAGACGGTTGCAGGAAATTTATACGAAAAGATGCTTAAAATTGTCGGTCCTAATCCAAGTCGATCTTTATCAGTTTTATGGATTTCCATTTTTCCAGTCGTCTTTGCTTCGGGTCATGAAGTAGTAGAGAAGATATTGCACCGGACAAACCTGAAGAGGCCACATTTTTGTAAATTTCTTGGCCTA…	MDFYSGLFSVGSLKVLLFSVISYFVYVYLLKPALHYIYIVIHYHGFHYQPKSFLLGHVKQIWPNFPFPIEMKTVAGNLYEKMLKIVGPNPSRSLSVLWISIFPVVFASGHEVVEKILHRTNLKRPHFCKFLGLGDGLISSEPDVWKVRRKLIEPFFTTKKMRDHAKHMYEEVKSFGQQLDKEVGKPVDLVHQIHTSTLNIILKTSASIPLEDSIEDKERYVELVSTVERNAVKRAANPLYQLDWMFKLFQFSQVYYKAISSTVEIINKMFRRRKQLLKDSSSNEPENQDLVGLLEGKVDEQGLLDELITLIGAGHDTTAVALRWNLFNIGNHYDVQEKLYKEIIQFFPDDTPIDDMDKLKECVYLEQVIKESLRLNPSVPGTTRVLEEDIMLNDERLIK…	512	4	CYP389C7
tetur05g06630	ATGGATTCCATTATCAGCCAAAAAATTTCTTCCTGGGACATTGGAAGGAGATTTGGCCAAATTTTCCAAAATTTGACCGAATTTACTTACAGAGCTATTGGTTCTAATCCACTTCAATCGTTGCAAATTTTATGGATCTCGATTTTTCCAGTTGTCTTTGCTTTTGGCCATGAAGCGGTAGAGTTAGTCTTGCACAAAAAAAATTTGAAGAAACCGAAAGCTTATACATTTATTGGCATAGGAGATGGACTGTTAGCTTCAGAACCTGAAGTTTGGAAGGTTCGAAGGAAGCTGATTGAACCTTTCTTCACGACTAAAAAGATGAGAGACCATGCTAAACACATGTATGAAGAGGTTAAATCATTTGGTCAACAATTGGATGGTGAAGTTGGTAAACCC…	MDSIISQKISSWDIGRRFGQIFQNLTEFTYRAIGSNPLQSLQILWISIFPVVFAFGHEAVELVLHKKNLKKPKAYTFIGIGDGLLASEPEVWKVRRKLIEPFFTTKKMRDHAKHMYEEVKSFGQQLDGEVGKPVDLVHQIHTSTLNIILKATASIPLDDLSEDKERYVELVNKVEKNAVKRVVNPFYQLDWMFKLFKFSQVYYKTIKNFEKATDKILSRRKQLLKSSPSNETENQDFVDLLEGKVERQGLYNELVTLIGAGHETTAVALRWLLFNLGNHLDVQEKLYQEISEVFLGDTPLNDTDKIKECIYLDQCVKESLRLNPTVVGVSRELEEDIILNDTKLIKGSICGVASLAVHHDPNVYPNPTKYDPDRWSPENASKIPKTAFIPFGYGPRICI…	459	4	CYP389C6
tetur07g08209	ATGAAATTTGGACTTGAAAGAGCAACAATTCAACTCTGGTATCAATTGCTGTTGAATGAATTTACCTCAATATCATCATTTCATTCAAAGATGATTCCAATGATCTCACCTACGTTAACTAACATCGTCAACTTTACCACTTTGCCTAACCTCACCTTGTTTACCAGTTTTATTGTGTTCATTTTTATTTTGGTTAAATTAATCACGATTCTTTATCGATTTCACATCTTCAACAAGCTTCCTCATGATGACCAGAGTCATTGGCTATTGGGCGATGTTATCCGTTTGATGCCAACCTTTCCCTTTACCCCAGGACCAGATGAAACTCCCCTAAGAGATGCGGTCAATTATTATCAGGAAAAATTCAAAGACAAAAGTGTTTTCGTTGTTTGGTTAACT…	MKFGLERATIQLWYQLLLNEFTSISSFHSKMIPMISPTLTNIVNFTTLPNLTLFTSFIVFIFILVKLITILYRFHIFNKLPHDDQSHWLLGDVIRLMPTFPFTPGPDETPLRDAVNYYQEKFKDKSVFVVWLTWFPVVICKDYRSAQLFLGNRNNLEKGWFYNFLDPRFKNGLIGATLDKWSKRRKLVLPALNRRAMENFVPIVVNSCHSLINDLTSTSSCPIDIKDPIYLATFNIICQLVMGVQVLPSKASFSSSSSSIPLSSLSSVKFPSLIEAITSFTKPIMSRVVNPLFRLDWLFHCTSLGKTYRHHVNIFNTFSNQAITNRLKTIQSTRPHSVNHRPSDLEQTFSGLEYNSMRKSTTKSILDYLLTIYLDNKDSLESQSSSFKLKSHHSIDIKG…	608	4	CYP390B1
tetur08g06170	ATGAAGGTAGATAATGAAGGAGTCTTCGTTTTCTGGTTGGGCTGGTATCCAATGGTTGCCATTACTGACTACAAAGGTGCTGAGGCTGTTCTTAGTAAACCTAATCAGAAAAAAGGTGAAGAGTACAAGTTTCTTGGTCTTCAAGATGGCATCGTGGCTTCCCATGGTCAAAAATGGAGAGCAAGACGACGAATGATTGATCCTTTCTTCAATGCTAAAAGTTTAACTTCTTATATTCCATTAATGAATCAAGCCTTTAGTTTGGTAACCAAAGACTTGAAGGAAGAAAAAGTTGAAACAATTGACATGGCTCATAATATTCACATCGGATCATTGAATGTCATTATGGAAAGTACAATGAGTATTCCTGTTGATTCAATGAAAGACTATAAAAAAGTG…	MKVDNEGVFVFWLGWYPMVAITDYKGAEAVLSKPNQKKGEEYKFLGLQDGIVASHGQKWRARRRMIDPFFNAKSLTSYIPLMNQAFSLVTKDLKEEKVETIDMAHNIHIGSLNVIMESTMSIPVDSMKDYKKVILSDLESVEKIALTRILNPILWFDKIFFQTKGGKFFKEAVDRFDAVLIDKITERLDSRKLKVDEKEQKMRHDLIDLLAVHHDPNSNDVTQSIDIEGMKAEIVNVIIAGHDSIAAGIRWTLFLLGNHIECQEILYNEIATSFADDQYPTTLDEINRLTYLDQCVKESMRLYPPIPLTSYQLEYDAEVGKYVVPKGTAVAFSFYTIHRDEKIWENPNQFDPDRFSPERYSKIPRYGYIPFGLGKRSCVGQKFAMIEMKVFIIHLIKHY…	433	4	CYP387A1
tetur09g03800	ATGTTACACTTGTTGCCATCTTGGTTGGATTCGGATAATCGGTTAACACTTTCTTTTTCTTCTTTGTTACCAATCCATTTATTTTTGGTTGCCTCTGTTTTTAGTTTTTTTGTGATTCGCCGTTTAATTGAATGGCGTCGTGTTTGTCAGTTAATGGCCAAGATTCCTGGTCCACCATGTCATTGGTTACTTGGACATGCAAAGATTGTCCTGGAATTGGATAAAGTTAAATTTCCTTATGGAACTTATGTCTTGATTTATCAAATGTTGACTTCAACTCCTCTCATCTATGGTAAAGAACGGATTGTTAGTATGTGGCTTGGAATCAGGCCTTTTGTATTTCTTTTCACACCTGAAGCTGTTGAGGTTGTTCTAAGTAGTCACTCATTGATTGAAAAG…	MLHLLPSWLDSDNRLTLSFSSLLPIHLFLVASVFSFFVIRRLIEWRRVCQLMAKIPGPPCHWLLGHAKIVLELDKVKFPYGTYVLIYQMLTSTPLIYGKERIVSMWLGIRPFVFLFTPEAVEVVLSSHSLIEKAAEYDFLKPWLGLGLVTSSKNKWKSRRKLLTPAFHFRILNDFLPIINENAEILINKLNQLTDNQSGQSSVIDILDYVTLTTLDVICETAMGIKVNCQTQESEYVTCLHQVSELFLIRISRPWLWPDWAFAISPHGRRYKRCLNVMKTFTMKVIKQRKAEWIEAHENGCKSQEHLTEDQDVLNEKTHKLENKYETKRMAFLDLLMEHHLKNNVMTIEDVREEVDTFMFAGHDTTAMSISWTLYILGLYKDIQEKVRDEIDAILESSY…	590	4	CYP4CF2y
tetur11g06070	ATGAGAAAATTTGACCAATATCCAAGTTATTCATTGTCGCCTTCACAGTGCATTTTTGCCCTCAAAGAAATTATCAAAGGCCCTGAATATATACTGAAAAATTATACGAGTAAAACGTATATCAAATATATTCACCAGTTCATTAAGCATCAGGATTACATTGTTTTATGGATAACTTTTTATCCAATTTTGTTTGTCTTGAAAAGCAACTGTATTGAGGATTCGCTGAAAAAACATAACGTCAAAACAAGCTTCACTCAAGCTTTTAAGCCTTTCCTCAGCGATGGTCTGGTGCTGAAAAATGGTGAAAGGTGGAAGAAATTTCGTAAAATTGGTGAAATGAATTTAAAGACTAAAATGTTATCCTCTTTTATACCAACAATGTCCAAACATGGAAAT…	MRKFDQYPSYSLSPSQCIFALKEIIKGPEYILKNYTSKTYIKYIHQFIKHQDYIVLWITFYPILFVLKSNCIEDSLKKHNVKTSFTQAFKPFLSDGLVLKNGERWKKFRKIGEMNLKTKMLSSFIPTMSKHGNTFITKLYSKTDSWVDLQKNLSLTTFNVISECAMGISTESDNLQNDAETLFSLAPDAPAYAIKRLFNPLLWPEFIYLGYCDYATSGKIKVCSTLFKHLVNKEISRQQIYYVNDIDHSDEEKEEIFLDKIRDNYLSHLVSLYIDGLNGNDDEIPIEDIEYEINNFIIAGFETVKVSVLWTLACIASEPEIQERIYREINDVLDDDGYDIEKLNQLTYLDCCVREGLRLFPPIFSTGRTSQTDGAFAGRLLPKSTEIITIIWAVHHDET…	494	4	CYP386A1
tetur20g00830	ATGCTGTTGAAAAGCTATTCCACCAATTATATAGATTTGTTGATCAAAATACTGTTAATAAATTTTGTTGTATTTATTTTAATCAAACTAATTTCATTAATACGTTCAGTCAAGCGCTACCAGACTTTTGCCCAAAAAAAGGGGAACATTTTATTTGGTAATTTATTTGAAGTGCTTCCCATTTTTGGTGATAAAACACATCTTGTCCGAAGCACACTTGAACGATATGCAAAAGACTTTGGACAAATTGGTTATGGCGTTTTCTGGTTGAGTTGGTTTCCAGTGATTGGTGTAATTGACTATCAGCGGACTCAGGAAATTTTGGCAAAACCATCAATTCTCGAAAAGGGATTTCCTTTTGAATATTTGCGCTACTTTATTGGTGATGGAATACTTTGT…	MLLKSYSTNYIDLLIKILLINFVVFILIKLISLIRSVKRYQTFAQKKGNILFGNLFEVLPIFGDKTHLVRSTLERYAKDFGQIGYGVFWLSWFPVIGVIDYQRTQEILAKPSILEKGFPFEYLRYFIGDGILCSSASKWKERKRMIRPKFTAASVSNFVPTVTLKGQLLLKKLESVEGTCVDVTKFVSLTSLSILIKITLATDVDEERLVSLDESLKCFIKGTLFRTINPFLWPDWSHSLYGCLTGLNSKIEQVDLLVKEAILNYLVSKTESQPENGKFVYRAALDESIMVYLFDQILNETESVDQAIEATVEEMKTLFIAGYDGPNNALVWLIYVLGLNNDVQEKIYQEVADFDEHLVDLDVIKQWTYTEQCVKEILRLFPPAPFASRLVTEDEPFND…	517	4	CYP407A1
tetur25g02050	ATGTCAGGTTTATTGCATGATAATGTGATTTCTGTTAATCAATTTATTGTTAAGTTAATTGGGATAACAATTATTTACTATTTGTTCACAAAAATTGTTTATTTTTTTAAATGGTTTAATCGTTTTCATCGTTTTCCTTCTGAACCAAGTTCCTTTCTATTTGGCCATGCGCTCAAATTTATACCTTCAAAAGCGTCTACTTTTATTGAGAAACTTACACAATTCATTGAACGCAATGTAAAAGCTAATCGAGATAAATCGGGTTTATTTGCCATCTGGATCACCTGGAAACCAATGATTTGTTGCTGTAGTCACCAGGCAATCGAGGCTGTGATGTCAAAGACCAACATTACTAAACCCAGTTTTTACAAATTTTTTGGCCTAAAAGATGGTTTAGTT…	MSGLLHDNVISVNQFIVKLIGITIIYYLFTKIVYFFKWFNRFHRFPSEPSSFLFGHALKFIPSKASTFIEKLTQFIERNVKANRDKSGLFAIWITWKPMICCCSHQAIEAVMSKTNITKPSFYKFFGLKDGLVTSNPTKWKLRRKMVEPFFVSKQQKLFINTMNHVFDKLVNQTLVELSIRGQPVNLHSYIHQSMLDIIINATLHIPMESRKSEKKHIIDTIDLIEKAAYGRIFNPVLWFNSIFSSTKLGKKFIKDTNIFYDFLTTQINSKLDNNSNVIESRSQESLPCDLVSLLMQTSGGDIDINGINEELVTIICAGHETTSVSLNWTLFVLGNCQDVQEKLYREISSVFHESGQMNDLEKINQCHYLDMCLRESLRLYPPIAYVFRDLDEDASINK…	514	4	CYP389A1
tetur25g02060	ATGGATCATAACATATGGATTTCATTCCCAAAAGCCATCAGTCTTGTGGGTTATCTGATTATTGCATACTTCATCCATATCACACTATTGAAGCCCACCTTGAATTTGTTGCATAAAATTTATCATTATCATGGATTGCATTGTCTTCCTAAAAACTTTCTCTTTGGTCATCTAAAGTTATTGAGTCCGAATTTTCCATTTCCAAGCAACATGGAAGATATTTCAAGAAACATGTACACTTGGTTCGAGCAAACGATTTCGACTAATAAGGACCGAAGTTTATCAGTGATGTGGTTAGGACTATTTCCAGTGATTATTATTTCTGATCATGCTGCAGTTGAAGCTGTAATGACCAAAACCAATGTTAAGAAACCCTTCTTTTACAAATATATTGGATTG…	MDHNIWISFPKAISLVGYLIIAYFIHITLLKPTLNLLHKIYHYHGLHCLPKNFLFGHLKLLSPNFPFPSNMEDISRNMYTWFEQTISTNKDRSLSVMWLGLFPVIIISDHAAVEAVMTKTNVKKPFFYKYIGLKNGLITSDPSLWKIRRKAIEPFFVTKRQKHFVKLMEQEIREIPEKLLNQIDKPIDMEHLIHTSTLRIIERVVGSIPLDDLKEEKEITLDLLTSIEQIAMKRAMNPLLWFDILINFFETGKSYLKNLERIETLMHSYMEHRKKVITLSPPKQPEEYDLVHLLEKHTDQTGTLEELVTSIAAGHETVSVSLRWTLFSLGNHPEIQERLYHEIIEHFPGDTPTDDFDKINACTYLDKFLKESLRLNPPVHFIGRVLDEDIKVNGTKIFK…	515	4	CYP389B1
tetur34g00510	ATGCCTAATTTCCCGTTCACGGACAATATGGAAAATGCCACAAGAAATTTATATGAAGCCATTGACAAAAATATTAAACACAATCAAGACGGTTCTTTATCAGTTTTCTGGCTTTCGGTGATTCCAGTTGTTTTAATTTCAGACCATGAAGCAGTAAGGATTGTTAATAACAAGACAAATTTGAAAAAACCATATTTATATAAATTGATTGACTTTGGGACGGGATTGCTTACTTCTAAGCCTGATATCTGGAAGGTTAGACGAAAATTGATTGAACCATTCTTTGCGACTAAAAAATTGAAAGGTTTTGTTAAAGTAATGAACGAAGAGGTTACATCATTTACCGAACAGTTGAATGGTGAAATTGGTAAACCTGTCAACTTGGAGAGTCAAATACAC…	MPNFPFTDNMENATRNLYEAIDKNIKHNQDGSLSVFWLSVIPVVLISDHEAVRIVNNKTNLKKPYLYKLIDFGTGLLTSKPDIWKVRRKLIEPFFATKKLKGFVKVMNEEVTSFTEQLNGEIGKPVNLESQIHYSTLNIILKVVTSLPLKDSFLVKKAAVEIINEKTEYVIKRGANPFYWFDWIFRFFQFGRTYFKNKEDGEKLLSYALHRRKQLSLSNEPEDQDLIHLLECKVDEKGVFDEFITMIGAGHDTVAVALRWILFNLGNHLDKQERVYQELVDLFPDDTPVDDLDRINQCQYLEQFIKESLRLNPSVHGTAKVLEEDVTIRDKKLLKGSYVWTIISSTHRDPSVYPDPDKFDPERWTPENASKIPQGAFIPFGYGPRSCIGSRYAMAKLKI…	448	4	CYP389C1
tetur36g00920	ATGATTGAATACAGTTTACTTCTAGTAGCTTTAAATCGATTAATTATAACCTTGGCTTTACTCGTATTAATCAAATTTATATACAATTATTTTAAAGTTGTTCGACATTTTTCTAAATTCCCTCATGTCAAGGGCCACTGTATACTTGGAAATTTAGTTGATATAAAGACGAACTTGTTAAAAAGCGATGAATTTGCAGAGCAGCAGCTTCAAATACAATTTATGCAAAAACATGCTCAACCAGTACAAAAGGAAGGTGTATTTTTAGCTTGGATTTTCTGCAAGCCAATGGTATTCTTGACCAACTATCAATCGATTAAGCTTGTGTTATCAAGCTCGAAGCATCTTGAGAAAGGTGATGTTTACTATTTTTGGCATCCACAAATGGGACTTGGACTA…	MIEYSLLLVALNRLIITLALLVLIKFIYNYFKVVRHFSKFPHVKGHCILGNLVDIKTNLLKSDEFAEQQLQIQFMQKHAQPVQKEGVFLAWIFCKPMVFLTNYQSIKLVLSSSKHLEKGDVYYFWHPQMGLGLLTQHVNKWRSRRKMLEPAFHIDNLRNSVETVGKHADSLVKYFQGHVGTVLDVKELMPRAALDIVCDTVLGVSPDAINVPNSSYVRAIMNLKKRVITRLFNPHYWLDFIFYRAQIGKEYKKDIDTINAFSTQVINEWKSRAVKEKKMMNGNDLNGNSNGVTLSSKPAINGSAGAHNPSEANSQVDDDDDVFSSKKRPNLMDILLRHHLDDSITDESLKIDEIDMQDEVNTFIEAGHDPAGVVLTWIMQLLGCHTDIQERVYNEIKET…	558	4	CYP391A1
tetur05g08390	ATGGCTTCCATTGGATTGTTTAGTGTTGAATCAATGAAATTGGTTTTGTTTTCAATAGTTTCATATTTTCTTTACGTTTATCTATTGAAACCTACTCTAAATTTTGTTCGAATGGTCATTCATTATCATGGATTTCATTGTTATCCAAAACACTGGCTTTTTGGCCATGGGAAGGAAGTTTGGCCAAATTTTCCGTTCCCCATCGAAACTAAAAGGCTCGCAATGAATTTGTACGAATTTTTCCCTAAAATTATTGGCCCAAATCAAAACCTAACAGTTTTATGGATTTCAATGTTTCCAGTCGTCTTTGCTTCAGGTCATGAAGCGGTAGAGATTGTATTGAACAAGAAACAGTTGAAGAAACCGCACATTTATAAATTTATGGGTCTAAGATCTGGA…	MASIGLFSVESMKLVLFSIVSYFLYVYLLKPTLNFVRMVIHYHGFHCYPKHWLFGHGKEVWPNFPFPIETKRLAMNLYEFFPKIIGPNQNLTVLWISMFPVVFASGHEAVEIVLNKKQLKKPHIYKFMGLRSGLLTSEPAIWKVRRKLIEPFFSTKKMKGYAKAIYEEVESFSQHLEGEVGKPVDLVNQIHTSTLNIILKSTASIPLDDLIEDKKILIELVSAVEKNSVKRVSNPFYQFDWLFKFFKFSKIYYKTMEDAEEMIHKILNRRKQLLESSPPNGPEDQDFVHLLEDKVDREGLHDEMMTLIAAGHETTAVALRWLLFNLGNHLGVQEKLYQEIIEFFPDDTPVDDMDKINQCNYLDQCLKESLRLNPPVNGAGRVLEEDIMVKDKRLLKGSI…	511	4	CYP389C5
