# Supplementary material for: Transcriptome profiling of a spirodiclofen susceptible and resistant strain of the European red mite Panonychus ulmi using strand-specific RNA-seq
Source: BMC Genomics. 2015 Nov 18;16:974. doi: 10.1186/s12864-015-2157-1 (PMC4652392; doi:10.1186/s12864-015-2157-1)
Supplement: Additional file 9: Table S4. — Annotation details and accession numbers of the carboxylcholinesterases. (XLSX 171 kb) [file 12864_2015_2157_MOESM9_ESM.xlsx]

## Sheet: Panonychus ulmi
Additional file 9 - Panonychus ulmi CCEs
Sequences included into phylogenetic analysis
Contig ID	Contig length (nt)	ORF nt sequence	ORF AA sequence	ORF length (AA)	Combined with ORF of:	BLASTp with T. urticae	Clade	CCE ID in phylogenetic tree
contig_7180	4739	GTTTTGTCAATTGTAACGACAAATATAAATAACATGTTAACAATTAGTAAATCATCAAGACTCACCACTATTAAAGGTGAAAGATTATCAGGAAAACCGGTGAAAACCAGGACAAAATTAATCAATTCCACAGTTTTACCAGCTGATTGTAAGAAGATAATTATTCAATCGCAAAGGGCAACAATTAACAATCAACAAGATGATTCGATTATAAGTAAACAACATTTCTCTCAATTTTGTCTAATTGGTTCAACAATTAAATCAATCATTGTCTTTTTGGTAAAAACCTTTTGGATCCATTGGATTATCCCAATTGTGGTAATCCTTTTATTTCAATCTTCGAGGTATAATTTTTCCTCCGCCTTACCTCATGATGATAGTCTCTTTTATGCCGATTCA…	VLSIVTTNINNMLTISKSSRLTTIKGERLSGKPVKTRTKLINSTVLPADCKKIIIQSQRATINNQQDDSIISKQHFSQFCLIGSTIKSIIVFLVKTFWIHWIIPIVVILLFQSSRYNFSSALPHDDSLFYADSSFPSSSSSSSSSSSSSSPFSSYNQIHYSAYQNDPLIVLTNKGYVRGRSVTSPTGKPVDAFLGIRYAKPPTGRFRFRHPKPVDSWEGIFNATSFSGACFQVNDTFFGNFKGATEWNPNVPLDEDCLSVNIWVPRPRPKSAAVLLWIYGGGFWSGTSSLDFYDGSVLAGEESIIFVSINYRVASLGFIFFDTSDAPGNAGLFDQLMAMEWIRDNIAAFGGNPANITIFGESAGAVSVALHLLSPLSRNVFSQAILQSGSATCPWAIVD…	741			AChE (J)	PuCCE6
contig_1396	3448	TCAATTCATCACCATCATCATCATTATATTGTGACCCTCACTCAGGGAATTCTAAGAGGCCGACCCATGAGAACGGAAGATGATAAAGAATTTTTCGGTTTTCTTGGAATTCCTTATGCTAAACCTCCGATTGGACCGTTAAGGTTCAAGCAACCAGTTCCACACCCTGGTTGGTCTGGATTAGCCGATGCTTGGACGTACAAGGAAGGCTGCCCTCAGTGGGATTCTCGTGGTGTCGATATCGGAAATGAAGATTGTCTTTACCTTAATGTTTACACTCCGAGTGTTGAGAAAACACCATTTAATAATTTTCTCTATCCTGTGATGGTTTTTATTGGCGCTGGAACTTTCGAAACGGGAGATAGTGCACTTTATGGACCACAGAAAATTATGGACAAA…	SIHHHHHHYIVTLTQGILRGRPMRTEDDKEFFGFLGIPYAKPPIGPLRFKQPVPHPGWSGLADAWTYKEGCPQWDSRGVDIGNEDCLYLNVYTPSVEKTPFNNFLYPVMVFIGAGTFETGDSALYGPQKIMDKGIVLVTFNHRIGLLGFMSSDDESAPGNWGLYDQLLVLQWIKNNIESFAGDPNSVTIFGQGAGAASVFFHLLSPLSKGLFHKAIMESGSGLCDWALQSDPWDYAVQIGQRLRCPVAPRETLVDCLRVVPTLDLLRAQNNGKILGEYPIKPVPVVEKGTTNRFLPQDPWQLLTSGIINRVPTLIGYNTQETLFFYPVIEQAFREESGKSHEKLTSKFLDCCTPFKGRSKDRVSPLIYYEYFNKMDPFNLTQVATRFINLTTDALFISC…	607			F'	PuCCE8
contig_7567	693	TTAATTAATTGNNNNNNNNNNNNNNNNNNNNNNNNNNNNNNNNNNNNNATGTCAACCGATGCCTTATACTCAAGTTGTATTGACGAAACAGCTAAATCACTTTGGGGAGCTGCAATTCCTGTTTATGTTTACCTGTTTGATTATAAAGGAGAAAATAGTATGATTAAAATATTACTCAATAATTCACCAACAGTGATTGATACCGGCGTCTGTCATGGAGATGAATTGTTTTACCTTTTCAATCTTGAAATGGATAAAACGAAACCACCAAGTTTCCAAGATACACGAACCTCACAACGATTAATTACTCTTTGGACTGATTTTGCTACTTATGGGTATTCACCGAAACAGGAAACCTATGATTATCCTCGATGGGAAAAATTTGACCCAATCAAGTTG…	LINXXXXXXXXXXXXXMSTDALYSSCIDETAKSLWGAAIPVYVYLFDYKGENSMIKILLNNSPTVIDTGVCHGDELFYLFNLEMDKTKPPSFQDTRTSQRLITLWTDFATYGYSPKQETYDYPRWEKFDPIKLNFYRIGSTLRPDYIFRQEQAYFWSIGLHNLSTNGALSLPITRVNPSEVSYKTLAWSM	190			F'	PuCCE41
contig_5859	2591	TCATCAACCATGTTAATTAAAATGTTCTCGGTGGCAATTATTTGGATTATCTTCTTGTTGATTAGTTCAACAATTGGTTGGAGTGTCGGTGATGGAGATCCAATTGTTAATACTCGTTATGGACAAATTCGAGGTCGCAAAGAATCAGTAATCGGCTATCAAAATGACCTGAGGGTTACTTCATTCATTGGTATTCCTTATGCAGCTCCACCGATTGGTGTTAGACGATTTTCCGATCCTAGAGAACCCGATAAGTGGACTGGAATCATGGATGCAACGAATCGTCGGGTTATGTGTCCACAGGTCGAACAACGATTCAAACTCGAAATCGATCCTCAAATCGGTGAATCTGAAGATTGTCTTTACCTTAATATTCAAGTTCTCTCTCGGGGATCAGCA…	SSTMLIKMFSVAIIWIIFLLISSTIGWSVGDGDPIVNTRYGQIRGRKESVIGYQNDLRVTSFIGIPYAAPPIGVRRFSDPREPDKWTGIMDATNRRVMCPQVEQRFKLEIDPQIGESEDCLYLNIQVLSRGSATVNAPVLVYIHGGEFKYGGKDFYTLDSLPPGVNSLVFVTINYRLGPLGFLSADSNNIHGNFALRDMIMALRWVQSEISQFHGDTNSVLLVGHDAGAIAANMLMLATHNTVLFNAVVASGGSIFTPWAFEHQPAVITRDLSYAVNCGTSDTLRCLRSKSVFELLSAARNKGLHFRPTIDRNLSLPLFRDDPEVQLKNGFFTRVPFIAGISEQEGALDYYRNYRALLGISDKQEKIRYLIAPFVRRYANLNVLAATAHYQYFPEEEAR…	642			I	PuCCE15
contig_1202	3072	TTAAATATGTTGTTTGTTATTTTCTCGTGTTTACTTTGGACACTAATTAGTGCCAATGATTTAACACCAATCGTATCGATCTCAAGTGGTCCCGTTCAAGGCAAATTTGTTGATTTTAACGGAATTAAAGTTGCTCATTTTCTTGGTGTTCCTTATGCTAAACCACCGGTTAAATCATTACGATTCCAATTACCGGAAAAAGTTGACCCATGGACCGAAGTAAAATCGGTAACTAATTATGGTGCTTCGTGTCCACAACGAAGTGAACATATTAAACCCGAAGAAACAAATGAAGATTGTCTCTTCATTAATGTCTATGTTACTGAGTCCACATTTAATTCATCGGCAACTCGAAAACGACCTGTTCTTTTCTGGATACATGGCGGTGCTTTGACTATG…	LNMLFVIFSCLLWTLISANDLTPIVSISSGPVQGKFVDFNGIKVAHFLGVPYAKPPVKSLRFQLPEKVDPWTEVKSVTNYGASCPQRSEHIKPEETNEDCLFINVYVTESTFNSSATRKRPVLFWIHGGALTMGSGDEFYPGLPMVSLEDVILVTHNYRLNAFGFMYFGEGEPRIPSNIGLRDQLMALQWVRENIDKFGGDPNQVTIFGESAGSMSVSAHILSPLTKGLFKRAILESGTIYNPVDDPSFFIANAWTVLNRTSCASSHDILTCLQGLSVAEIIDNQSDGLLRFRWVYGDDFLPFTVNEAFDQGLYDDSVDLLVGTEKNEFSIFMAKLDTKLFNPVDPSPIDYQTALGYLALVFKQESLDYFRELYFGPPTSDSDFLRSRLEKAYSDTALL…	545			J'	PuCCE1
contig_445	5003	TCTTCTTGTAGATTGATTGTATATCATTGTTTAGTTGATTGCGAAAAGATGATTTTTAAGTTACTATTATTTGTGCTAATTTTAAACCAATCGGTTAAAGGTGAAATTTCACCAGGTAACCCAGAGATAAAACTTGAAACGGGTAAGGTAAGAGGTCAATTGATTAATTTCCGTGGGTCAATTGTCTATGAATTCCTTGGGATACCATTCGCTGAGCCACCAGTAAATGAGCTTCGATTCAAAAAACCAGTGCCAGTTAAACCTTGGAATGATGTTAAATCAATGACCAATTGGCCACCTCATTGTACTCAAGCCCTTTTTCCTGGTTTCAATTCTGATTATCAGTTCAGTGAAGATTGTTTAACTTTAAATGTGGTCACACCGTCGGCTCTTGAACAT…	SSCRLIVYHCLVDCEKMIFKLLLFVLILNQSVKGEISPGNPEIKLETGKVRGQLINFRGSIVYEFLGIPFAEPPVNELRFKKPVPVKPWNDVKSMTNWPPHCTQALFPGFNSDYQFSEDCLTLNVVTPSALEHGDKRLRPVMVWIHGGGFAIGSAHFNAYNGTILAASEDIVYVAINYRLGALGFLHLPKHGVPSNLGLWDQLLALQWVKNNIKQFGGDPDQVTIFGESAGAISVGALVISPQAKGLFKNAILQSGSILNIDTWFNPKSSEIIMEKSNCNSAENVFSCLQSANESVFTSVNDFLFWPVHGDDFLPEDPNKLIKSIDSSVNILLGTVGNEGAGMLTLIDPVTFDAVNPVNLTFDEVKTIIGDIYGDEWIGYIVDKFFNKIDHNNPNQIRL…	566			J'	PuCCE2
contig_4585	4488	AAGGATCTTTTTATTAGACATACAATCGCTAATGATCGTACAATTATTAATAAGACAATAACGATGAAGTTGTTTGTAATTTTGTGTATTCTTTTTATTCAAGTATATTTTTCATTATCGTTGGTTGAGATTGATGAGCCCCAAGTATCGATATCAACTGGTCAGGTAAAAGGTAAAACCATTTCATTTCGTGGTATTGAAGTTAACCAATTCCTTGGAATACCTTTTGCGGAATCGCCAACGGGCCCGTTGAGATTTAAAAAACCAATAAGCAAAAAGCCCTGGAAAGGCATTTTGAATGCCGATCAATGGGGACCAGTATGTTCACAACCCACTTTGATAAACTCGAAGCAAAACAATACCGAAGACTGTCTCTATCTAAACGTCTTTGAAACTTCA…	KDLFIRHTIANDRTIINKTITMKLFVILCILFIQVYFSLSLVEIDEPQVSISTGQVKGKTISFRGIEVNQFLGIPFAESPTGPLRFKKPISKKPWKGILNADQWGPVCSQPTLINSKQNNTEDCLYLNVFETSSTLRYLKNGLNNLRPVMVWIHGGGWVTGSANIPEWYDGTVLASLNDVIVVSINYRLGVFGNLYLPEYDVPGNMGLWDQQLALKWVQENIRFFGGDPNKVTIFGESAGSFAVSVHLISPQSRGLFNRAIMQSGTIHDSALTQRPNSSIHFLEALNCSSTISSCLASYEYGVDSKVDGIYLLPVIGDEFIPDTPVNMINNHGVDPNISILLGTVGYEGAGFMAANIDPILFDPFHPGNLTLDQVRKSLDEVLILHGYYSVDYVMEKYF…	564			J'	PuCCE3
contig_2881	1831	AATCGTTGTACAAATTACGCTTTAACACTTGAGTTCATAATGAAGTTATTATTTTGTCTATTGATTGTTTGTTTAACTTTTGATCAGTTAAATTGTTTTGAATATAGTGAAGTCGTTGAATTGCCTCAAGGTAAAATTCGTGGTGCAGTTGAACAATGGAGAGGTTTATCAAGTTACGAATTCAAAGGTATCCCCTTTGCAGCAGCTCCAATCGATTCACTCCGATATTCTATGCCAACTCATCCTAAGCCATGGGAAGGAATTAAAGATACGGTAGCTTATGGAAATTCTTGTCCACAATCAACAGAGTGGGCGACTAAGGCTGAAGAGATGGACGAAGATTGTCTTTACATGAACATTTATGTTAACAAGGAAACTTTTGACAATCGAAATGCTCAG…	NRCTNYALTLEFIMKLLFCLLIVCLTFDQLNCFEYSEVVELPQGKIRGAVEQWRGLSSYEFKGIPFAAAPIDSLRYSMPTHPKPWEGIKDTVAYGNSCPQSTEWATKAEEMDEDCLYMNIYVNKETFDNRNAQLKPVLFWIHGGGFQFGSGNEHDAYKGIPLVILEDVILVTFNYRLGVLGFLSGGDLIPTLTPNLGLWDQHFALKWTRDNIHRFGGDPYQITIFGQSAGSAAVSYHILSPQNKGLFKGAIMESGGIMKFMPKENYTKVTTDIIESVECSNATDKLSCLRSIPLKKLLDNVPRAFLSPIFGDQFIPIEDDEAIATGKFNDVNLLVGAERDEGDSLICGTYKFAVLKASNSTKSTYGYIHTQAPIRPFGSTPIPDCGRKMDKVCHCDELV…	477			J'	PuCCE4
contig_17703	1051	AGATTTGGTGGTGACCCTCGAAAAGTGACCATTTATGGTCACGATGCTGGAGCCGCTTCGGTTGCGGCTCATATCATTTCACCTTATTCGAGAAATTTGTTCGTAAACGCGATCATCCAAAGTGGTTCAATCTACGATTTAGATTCTTGGACAGTTTCCAATGTGTCGAAAAATTTTCTCAACAAAATTGGCTGTTCGAAGGTAACAAATGTTATCAATTGTCTATCAACGTACCAATATGGACAATACCCGGAAGCGGATAAACTTTTATTTGCACCCGTTTATGGTGATGACTTTTTGCCAATCAAACCTGAGATCGCTTTGACCAGTGGTCAATCCAATGAAAATGTTAATGTATTAGTTGGGGTTTCAAGTGATTCAGGAAATATTTTATCGATT…	RFGGDPRKVTIYGHDAGAASVAAHIISPYSRNLFVNAIIQSGSIYDLDSWTVSNVSKNFLNKIGCSKVTNVINCLSTYQYGQYPEADKLLFAPVYGDDFLPIKPEIALTSGQSNENVNVLVGVSSDSGNILSIPGSAANPIWPTNSTFGKGQLFVSSQKYFNGLLHDLRPDNYHGINHRLISIVKVYCPTYLLAFHLALTGRAKVYTFYQSQKLWKSMTDDKIQWSPFGQNDDFSPVFGQPLIQPNDYSKEDLILSSIMMNIWTSFAKDGLPEDLGTHSW	280			J'	PuCCE9
contig_8849	691	AAGTTATTAAAAATTTGTGTTTTCTGTCCACTATTTAGATTGACTGTAATCAACATTATTCACATTGAAATCACTATGAAGGTAACATTGGTTTTTTTCCTGGTTGGTTTAACTGTTCATCTGGATTTAGTTACAGGTGAGAAAAACATTAATGATGAACCAGAACTGAATATAACTAAAGGAACAATAAAAGGTAAATTAGTTGACTTTCGTGGTTCTAAAATTTATCAATTTTTAAGTGTCCCGTTTGCTGAGCCTCCAATAAATGACCTTCGTTTTAAAAAACCGATACCGAAGAAGCCCTGGAGTGGTGTGATCAACACCAATGAGTGGGGACCTCATTGTACTCAGAATATTTTACCTGGTTTCAATACTCAATACAAGTTTGATGAAGATTGT…	KLLKICVFCPLFRLTVINIIHIEITMKVTLVFFLVGLTVHLDLVTGEKNINDEPELNITKGTIKGKLVDFRGSKIYQFLSVPFAEPPINDLRFKKPIPKKPWSGVINTNEWGPHCTQNILPGFNTQYKFDEDCLMLNVFVTQSAVRDKQQGDNSRLRPVLVWFHGGGFNFGSANVPQLYDGSVLAALHDVIVVTVNYRLGPLGF	204			J'	PuCCE18
contig_3696	827	TCAGGAGATGAATTTTTACCATCGCATCCTGAGGCCATTGTTTCGAATAAAGGTGTTGATCCAAATATCAATGTTCTATTAGGAACTGTCGGTAATGAAGGAGCTTTCATGTTGATACTCAAAGATCCGATTACTTTTCATCCAATTAATCCATTGAATTTGACTCTATCTCATGCGAAGTATATATTTGGAAAACTTTTTGGTAAATCGTTGATAAATTACTATTCTGATAGATATTTGGCTAATGTAGATCCAAATGATTCTGATAATATACGATTAGCCGTTAGTCAAGCTCTAGGAGATACAATTCTCACTTGTCCGACTTATGCTTTTGGAAGAGATTTAGTTAATTCTGGATTAACTAATGTGTATGCTTACTATCAATCTCAGCGTCCATCT…	SGDEFLPSHPEAIVSNKGVDPNINVLLGTVGNEGAFMLILKDPITFHPINPLNLTLSHAKYIFGKLFGKSLINYYSDRYLANVDPNDSDNIRLAVSQALGDTILTCPTYAFGRDLVNSGLTNVYAYYQSQRPSQSLLPIATPSKWLPASHGDCIPMVFGLPLLRPTNYTIDDTILSMIMMDAWVTFAREGKPPPIGQQLWSPWNNDSHKTITFDANKIGQTESHSVESCLKYWPFPLESQYPLTFEPGTFSKINDQDL	258			J'	PuCCE24
contig_9359	1334	TCAACAATCAAAAACAAAATCATCATGAATTTCATTGATGTGAATCGTTTAACATCATTACCATTATTGTTTTCATCAAATTTAATTGTGATTAAACTGAACCATTTTCAAAGAGTAAACTGGGCAACAACATTGGTCAGTTTTTTGTTTCTTTCATGTTGTGTTAACTTGACCAGTGGTCAATCAAATGATCCACAGGTAACACTCAATCAAGGTACTGCTTTGGGTAAAAGGATGTACACACTAACAGGTCGCCCATTTGCTGGATTCTTGGGGATACCCTATGCAAACCCACCGGTGGGTCAATTAAGATTCAAGAAACCAATTCCTTATGGTGGTTGGCGAGGTAACGGTAATTTCCAACAGTATCGACCAGGATGTCCTCAGTACGATTCCAGG…	STIKNKIIMNFIDVNRLTSLPLLFSSNLIVIKLNHFQRVNWATTLVSFLFLSCCVNLTSGQSNDPQVTLNQGTALGKRMYTLTGRPFAGFLGIPYANPPVGQLRFKKPIPYGGWRGNGNFQQYRPGCPQYDSRGSLYGQEDCLYLNVYVPMVDRRTQSGLLPVMVYIHGESFENGDGSIYGPEKLMEKQVIVITFNYRLGILGFLSTED	209			J'	PuCCE33
contig_18588	518	TCTATTCATTTCGGCGGTAATCCCGATAGGGTGACAATATTTGGTGAATCAGCGGGCTCCTTGTCCATTTCTGCTCACATTGTATCACCAAAATCAGAGGGTTTATTTGCCAATGCAATCATGCAAAGTGGGGCCATTTATGGTCTACACTTGTTGTCACTCAAAAATACCACTAAATCATTTCTGAAGCAAATTAATTGTTCATCAATAGACCAGAAACTTTGTCTCTCATCGTTTGAATTTCATGATCACCCGAAGGTTGAATCTATAGATTTCTGGCCAATTTATGGCGATGATTTTTTACCCATTCTACCTGAAGATGTTGTCTCATCATCGGGTGTAGGAAATGATCTAAATCTATTAATTGGGACAGTTGGATATGAAGGAGCTTTAATGTTG…	SIHFGGNPDRVTIFGESAGSLSISAHIVSPKSEGLFANAIMQSGAIYGLHLLSLKNTTKSFLKQINCSSIDQKLCLSSFEFHDHPKVESIDFWPIYGDDFLPILPEDVVSSSGVGNDLNLLIGTVGYEGALMLVFKDPISFNPANPIELNVSNVRGIISYLFGSSSVDYFTE	172			J'	PuCCE35
contig_8848*	606*	ATTGAAATCACTATGAAGGTAATATTGACTTTTTTCCTGTGCGGTTTAATTGTTAACCTTGATTTAGTTACAAGTGAGAAAAACATTAATGATGAACCAGAACTGAATATAACTACAGGAACAATAAAAGGTAAATCAGTTGACTTTCGAGGCTCTAAAATTTATCAATTTTTAAATATTCCCTTTGCTGAGCCTCCAATAAATGACCTTCGTTTTAAAAAGCCAATACCAAGGAAGCCCTGGAGAGGAGTAATAGACACCAATCAGTGGGGATCCTATTGTATTCAGAATCTTTATCCTGGTTTCAATACTAATATCAAGTTTGATGAAGATTGTCTTGTATTGAATGTTTTTGTGAGTCAATCTGCTATTGAAGATAAACAACAAGGTGATAATAGT…	IEITMKVILTFFLCGLIVNLDLVTSEKNINDEPELNITTGTIKGKSVDFRGSKIYQFLNIPFAEPPINDLRFKKPIPRKPWRGVIDTNQWGSYCIQNLYPGFNTNIKFDEDCLVLNVFVSQSAIEDKQQGDNSRLRPVLVWFHGGGFNFGSSNVPEFYDGSVLAAIHDVIVVTVNYRLGPLGFLNLPETDIPGNMGLWDQRLALQWVKDNINSFGGDSDRVTIFGESAGSMSVSAHIVSPQSKGLFKNAIMQSGSIYDLDRWTIKDANTRFFKAIGCQMGVNISSCLSLYQPLKSQVTNDLMFWPISGDEFLP	313*	Contig_96M_reads_R1_(paired)_contig_6298		J'	PuCCE45
contig_577	4053	TTAATTGTCTATTTGGTTTATGTTACCAACAAGTTGCTTTGTGTGTTCATTAATAACTCTGGAAGTATGATCGTAATCAATACGTTAATTGTTACATTTTGTGCTCTCATTTGTTTCCACAATGTTTATTGCGCTGATCCGGTTGTTACAATAGCCACTGGTCCCATCAAGGGTGTTCAGAAAACCGTCCAAGGGGTTAAAGTGAACGCCTTTTATAATATTCCCTATGCAGAGCCTCCCGTGGGCGAGAACCGTTTCCGTCGGCCCATTCCGATCACTCGAAAATCTGATGAGATTTTCAAAGCAAATCGACAAGGAAAAGCTTGCTACTCAATGCCGGTCAAGTTTATAAAGCTCGATTCACCTTTCAATGTAACCGAAACGGAAGATTGTTTAACA…	LIVYLVYVTNKLLCVFINNSGSMIVINTLIVTFCALICFHNVYCADPVVTIATGPIKGVQKTVQGVKVNAFYNIPYAEPPVGENRFRRPIPITRKSDEIFKANRQGKACYSMPVKFIKLDSPFNVTETEDCLTLTIWSPVINLDPSNLKPVLVYIHGGAFILDGSRDPRIADGEILSALGDFVVVTMRYRLGVFGCLFTNSDEAPGNLPLEDQALALEWISDNIRYFGGDPNRVTLSGESAGSISVSLHFMRPQSRPLFHQVILQSGAVRTNLNEKIDVALSRTLKLAQVLGCTVNDTIDSLSNPEVLSCLRSVSPKNLMTAYMDQEAESGQIQATPSCLVNKGDFSQSHADERLMSGSFPSGFPILVTAMKDEGSVILQHIMLQGPQDFREILNGTIT…	579			J''	PuCCE7
contig_1913	4382	AGAGTTCAAATGTATCATATTGTTTACATTTTTCTAATTAATATTATAGTTGTTAATTGTTCTATTCGTCCGTTTGTAACTACTCGTTATGGTCCAATCGAAGGTACCACCGGATCTTATATTATTAACGATCAAAATTTCGGTTATCAAGCTTTCTTAGGTATCCCGTTTGCTGAACCTCCAATCGGTGATAAGCGATTCTCGTTTCCAGTGCCATTCACGGGTTCGTGGACGGAACCTTATCAGGCCACTTATTTTCGCGATGGTTGTACCCAGAGCGCTGGAAAAGTTAATTTCAATATAAGTGAAGATTGTTTATATTTGAATGTTTGGCGACCAGAATTTGATCCGGTCGATTCATCGAGTTCTTTATTACCCGTTTATTATCATATACATGGA…	RVQMYHIVYIFLINIIVVNCSIRPFVTTRYGPIEGTTGSYIINDQNFGYQAFLGIPFAEPPIGDKRFSFPVPFTGSWTEPYQATYFRDGCTQSAGKVNFNISEDCLYLNVWRPEFDPVDSSSSLLPVYYHIHGSAFIKNSGATPDYQGDVLASTQKIITVNSNYRLGVFGFGYGSPEDMPGNVAIYDILAALRWIQDNIQSFGGDPNRVTLSGLSSGGKIATILATSPSEFNARSLFSRAIMMSGSSTDRHQIESSEIGAAKLSLLASKVNCLSQCDQLTKYNSRLSVETINCLKKQPADVLLRAQNSKEINAIGSAAEYVFLPVYGTQLIPEQAMVNHIKNLNSVANVPMLFGFEKDESKPFPSLEPVVTLESAYNYTKEEVSYALKNITKDQIDSIF…	559			J''	PuCCE10
contig_19626	1958	GTTTACTGTTCGGCTATGAAATATTCACATTTATTATCGTTGATTCTGAGTCTTCATTGTGTCTTTGAATTGACTTGTTCTCAATCAAATAGTCCAATTGTTAAAACAGATCGGGGATTAATTCAAGGGATCAAACAGTCAATCGATGGAATCACGATTAACTCCTACTTGGGGATTCCTTATGCGATACCACCGATTGGTCCTCGAAGATATGAAAGGCCAGTAGAGATTCGTAAGCCATTTACCGATATCTTTCCAGCCAAATCATTTGGAAATGCCTGTGAACAGAACTTCATTAATGCTATTGAAGAGACACCAGGATTCAAATTGAGCGAGGATTGTTTATATTTGAACATTTGGACTCCGGAAGATGCGTCCGTTGACAAACTGTACCCAGTC…	VYCSAMKYSHLLSLILSLHCVFELTCSQSNSPIVKTDRGLIQGIKQSIDGITINSYLGIPYAIPPIGPRRYERPVEIRKPFTDIFPAKSFGNACEQNFINAIEETPGFKLSEDCLYLNIWTPEDASVDKLYPVFVNIHGANYTFGSAGAEDTRCDYLTVYTNIVTVNMNYRLGALGYSYGGNDQIVGNAGVHDIVLAANWIRTNIRAFGGDPDRVTLTGLSSGSIILSSIFLTPTIPTDWFNRIVFMSGVAVEDITIKSVTDTFKVTKRLSKTLNCSEYSTSNDTFNHDEQTCLKIVPGVTIAQTKENELYQATYGDKYIFPTSPRDLINSRKFPSGFKIMVGTETDEAYLGRNMKTRNVTEAIYKLSAFLQRLKITTIADAKKLVERYFVDVEEHDVE…	549			J''	PuCCE13
contig_239	2666	TGGGCTATTCTTTTGTTCATCCAAAATTTGGGTGTTAATTTTATAGCGATGAATTTACTAATTAATCTTAATTTTCTATTAATTATATCATCTTACACTTTTCTAGTTAATTGTTCAACACTATCAAGACCTGAAGTAACCACAGAATGGGGAAGAATCACTGGATTCACCGAGCGAATCGGCGATAGATTGGTTGACACCTATCTAAGAATTCCCTATGCCGAACCACCGGTGGGCCCTAATCGTTTCAAGCCCACTGTTCCTCTTCAAACACCATGGGATGATCCTCTTGATGCAACTGAATATTCACCGTCTTGTCCTGAACCCTATGTTGGTAATGATATGAAAAGAGCCGGTAAATTGATTGTCCGAAGTGAAGATTGTCTCTATCTAAATATT…	WAILLFIQNLGVNFIAMNLLINLNFLLIISSYTFLVNCSTLSRPEVTTEWGRITGFTERIGDRLVDTYLRIPYAEPPVGPNRFKPTVPLQTPWDDPLDATEYSPSCPEPYVGNDMKRAGKLIVRSEDCLYLNIWIPQRSSTNSSWLDLTRSSSNKMVDSKQGLPVMVYAHGGGLVMLSAGDSKFMDGAQLASTGEFIVVTFNFRLGALGWLYCDDSSISGNMGLYDSLMAIDWVYNNIHAFGGDPKRLTVNGLSSGGNMVTSLFLNGLLNPYISGLIVHSGVISDIYTEPTDLAKRRCDLISLNLSCRLPDQPVDSKVINCLQNKPTVRILMAQSSLLMEKDKLNTKRPEIFFVTTGDSLIPHNITTLYKLRKWSKSVPIFVSLVTDEASVIEHHLPRK…	601			J''	PuCCE14
contig_6784	1902	CTGGAGTTCAGACGTTGCTCTTCCGATCTCTTTTGCTTTCAAAGTGATTACCATAAAGATCAACATGATAAACCAAACGGTGATGATAATGATGACCAGTTAGTTGCTATTGAAAATGGTTTGGTTAAGGGAAAATTGGAAACGATCCTTGACCGTAAAGTGACCAGTTACCTTGGTATTCCTTACGCTGAGCCACCAGTGGGTGATGGAAGATTTCGTAAGCCTAAACCTTTTAGAACAAAGTTCGTTGGTGTCTACAATGCGACTTATTTTCGTCCCGCTTGTAGTCAAAAATTCGGTGACGAAGCGCTGGAAAATCTTGGTGGTGTTTCTTTCAGCGAGGACTGTCTTCATTTGAATATTTGGGTGCCACAATCAGATCATATTCATCAATTTGAT…	LEFRRCSSDLFCFQSDYHKDQHDKPNGDDNDDQLVAIENGLVKGKLETILDRKVTSYLGIPYAEPPVGDGRFRKPKPFRTKFVGVYNATYFRPACSQKFGDEALENLGGVSFSEDCLHLNIWVPQSDHIHQFDRHSDRRRPLKPVLFYSFASAFHKSSPARPNNRGEYLSSVGDIIVVTPNYRVGFLGFACCGQDDDDMPGNLGLYDLIVALKWTRENIKHFGGDPEAITLSGSSAGGMLSILLLQSGQIPDSWINNVFIMSGIPANEVTIDSVDVSIAKTRLIAEKVNCSKVNHNNLSSSEVDPLTKDEINCLRNLNNLTVVFKLQDSEEIISIGESIKNGLIPVYGDKLVPLSPEFTFNRGSKLNHHINHKSFVIGNVENEGYWRSDFWPSSKTEAL…	579			J''	PuCCE16
contig_7950	1621	AATTCAATTACGATCATGTTAATCTCTCTTTTAATTTTTTGTGTTTTCAGCTTATTAACAATCAATATCAGTGGGTATCATCATCCTAGTCGGTATTACAATAAAACCCATGAAGGTAAACTGACCGTTACCATCCCCTGGTCAACTGTCATTGGTAAACAAGAGCGGATTCTTGGTAAACCAATTGGTGTTTTTCTTGGTATTCCCTATGCTAAACCACCGGTGGGTCAACTTAGATTCATCAAACCAGTTCCTCTGGACCCTCATGAGGGTGAATATAATGCCACATTCTTCCGACCGCCCTGTCCCCAGCCCCCAAACGTAAACACGGACTATCCCGAAACAAGTGAAAATTGTTTGTATCTCAATATCTGGACACCGGTCATTAGCTCACCTTTA…	NSITIMLISLLIFCVFSLLTINISGYHHPSRYYNKTHEGKLTVTIPWSTVIGKQERILGKPIGVFLGIPYAKPPVGQLRFIKPVPLDPHEGEYNATFFRPPCPQPPNVNTDYPETSENCLYLNIWTPVISSPLASNHIESSSLKPVIIYIYGGGFNKGSVHEKRHQGDILASLSDTVVVTVNHRLSILGFGYSGTESIPGNIGIYDLIKSLEWVNQNIEHFGGDPKAVTIFGACSGAMAASVFILSPIVDEKLIDKVYLSSSVISPHSGIRTQEEIFNLTRTVAKIVGCGNADDPEATKLTDQQVDCMRSLDAQVLMNASFSDPVMNQLSYKEAPPFLMIYNTTLLPIPPDQLVLEKYPRRRVPILFGNEQNEDEIFTKIWPASLEEAKQMLNCMIMRT…	447			J''	PuCCE17
contig_3888	5431	CTAATGAAAAGAAAGTGCAAAATTATTCCCATGGATTCAAATTGTTTATATTTTGTCTGGTTCTGTTTCGTCATTAGCTTGATCATTGGTCAATCTTTTGGTGATGATAATTCAATAGTCAATACGAAGCTTGGACAAATTCAAGGTAATCGAAAAGGAATCGCAGGCCGATATTATGAAGTGTTTCTTGGTATCCAATATGGCCGAATCCCGAAACGATTTCAGTACTCGAAGGTAAACTCTGATCATTGGATGGGTATTTTAAAGGCCGATACTTATGGTCCAAAATGTACTCAACTACCGATCGAAGGTACAAGCGAGGATTGTTTGTTTCTCAACATTTGGCGACCGGTGGTTAATGACTCGATTACGAAGATCAGCCCAATTCCCGTTTTACTT…	LMKRKCKIIPMDSNCLYFVWFCFVISLIIGQSFGDDNSIVNTKLGQIQGNRKGIAGRYYEVFLGIQYGRIPKRFQYSKVNSDHWMGILKADTYGPKCTQLPIEGTSEDCLFLNIWRPVVNDSITKISPIPVLLWVHGSGYRAGSSADNPGDVITSLGSIIVVTINYRLGAFGFAFGDTDHIQGNQGISDVITALKWIRENIGYFGGDTERVTLSGHSAGSMISSIFPVLPTIDHSLYSQLFILSGVSVHPMFIENTTIAIDKTKLLAEKVGCGPVSEGPLTRRVIRCLQTVNASIIIEKNQDEDIKAIGGAEHCAFIPVYGTPLIPRPLIDLFWSSFNSTSHKVNIVDGISKDETSTFWGYLKPKTRAEGWSMAWDHLSYIKKDLTETEMKPFYDFYFK…	566			J''	PuCCE19
contig_5070	2900	ATTGAAATGTTTCCATTGATATTATTCTTGCTTGTCAGTTTAATTGATGTTAATTGTGCCACTTTTGATCCAATTGTATCAACTCGTTATGGTCCAATTCAAGGTTTGAATGGATTTTACAATTTAACTAATTTCCAATATAATTATCAAGCTTTTCTTGGTATTCCGTTTGCTGAGCCACCGTTGGGAAATAAACGATTCAAATTACCAGAGTATTTTAATTCAACTTGGTTAAAACCATATCAGGCCACTTATTTTCGTGATGGTTGTGCTCAAAAGCCCTGGGACGATTTAAATTTCAATATAAGTGAAAACTGTTTATATTTGAATCTATGGAGACCAGAATTTGATGATATGGAGAGTCAATTGTTGTCAGTGTTTTATCATATTCATGGGTCT…	IEMFPLILFLLVSLIDVNCATFDPIVSTRYGPIQGLNGFYNLTNFQYNYQAFLGIPFAEPPLGNKRFKLPEYFNSTWLKPYQATYFRDGCAQKPWDDLNFNISENCLYLNLWRPEFDDMESQLLSVFYHIHGSGYTSGSGSMPDYQGEILAATQKIIVVNSNYRLGAFGFAYGEHDEMPGNLGIYDTLMVLKWIQDNIRSFGGDPDRVTLTGQSAGSKMVSIISSLANTRQLYSRLIMMSGSATNQIHMDSHVTGTMKTKLLAQKVNCLSVSDELNSSTKLSMETIDCLKKVSTDDLVRAQSSKEINSIGASEITAFLPVYGTKLIPNPPMANHLNHLEDNQNVPMIFGSEQDEASTLGPGELIATLSTIQDAYDFTKNRVFFAIKNLTTDQFEAIFKL…	553			J''	PuCCE20
contig_7310	2189	ACACAAAACGAGATGAAGTTAATCATTTTAACTCTAATAATCAGTATTTTATCAAAAGTGTCATCAGATGATAGTAATAATTTTAATTGTTCCGATCCACTGGTTAAAATCCAATGGTCCTGGTTACGTGGCTTCACTCGGCAAATATTAGACACTCCAGTTCACCATTTTTTGGGAATCCCTTACGCGCTGCCACCGGTGGGTCCATTGAGGTTCAAACCAACGATTCCATTGAGAGGACATCATTTACATCACAAAGGTGTTTATAATGCAACCTCTTTTCAGTTCGGGTGTATCCAGACCCCGGAGGACGAAGCGAAACACTCAACGATACCTTCAAGTGAAAATTGTCTCTTCATCAATGTTTATACTCCTGCTAATTTGTCCCTTGTTGGTTTA…	TQNEMKLIILTLIISILSKVSSDDSNNFNCSDPLVKIQWSWLRGFTRQILDTPVHHFLGIPYALPPVGPLRFKPTIPLRGHHLHHKGVYNATSFQFGCIQTPEDEAKHSTIPSSENCLFINVYTPANLSLVGLARNPKLPVLVFIHGSGFVYGSSGNPHIYGGYLAGLGNMVFVVFNYRLGALGLMSGHPTKIPGNLALWDQKAALQWVQNNIDAFGGDPKRVTLMGHSAGANFATIHLMSKETRPLFQQAMVMSGIACKRSGLDSPLLALRKTREVTRRVNCSRVTLDNVPLLDEEIDCLMRVDALEIAQAQGSLESTEPNQCGGSIFLPSYGNAFLPHSTDTLAQRSDHIHGKPILVGKVPIETLAVLNVTSLSSAANQIQSYITKTTGVVKPEHLE…	562			J''	PuCCE22
contig_6633	2797	ATACTATTTACAATTAGCCAAATTATGACTAAGTTAATTTCAATGATTAGTTATCAACGTCAACCATTGGTACTTATATTGTTAACATTAGTGATTCAATTGATTAGTTTAATTACTTTGGTCAGTGGTCAGTCTGAAATTGGTGGAATTGATTTCAATTCAACTGACCCAAGGATTAACGATGACGTGAGTACAATTAGTGATGATTTAAGTGAGAAAATTAAACGAAAAGATGTCAATATTAGCAGTTCCAATGTTGATAGTATCGATTTGAAAGATGTACCAAAAGTGATCTTACCTCAAGGTATCATCGAAGGTCACACTAAGACGGTCGAGAAGATTAAGGTCAACGTTTTCAAGGGTATTCCTTATGCCGATCCACCGATTGACGATCTTAGA…	ILFTISQIMTKLISMISYQRQPLVLILLTLVIQLISLITLVSGQSEIGGIDFNSTDPRINDDVSTISDDLSEKIKRKDVNISSSNVDSIDLKDVPKVILPQGIIEGHTKTVEKIKVNVFKGIPYADPPIDDLRFRPSRLISLVSNETFLANGYGPNCWEPLLGPLDDIRRSGGLMVRSEDCLHLNIWSPVREKNGTGLLPVIVYVHGGVLIMHSAADAMWTDGRSLAAMGNVIVVTLNYRLGTLGFLFSGDSEAPGNLGITDQLTALKWINKNIQAFGGDPSKVTLYGLSSGALTVSMLFLSGKTNGLISGLVADSGGPSALWVDTKEEAINRLQAIAVKVGCYVRGSKMNTGQVVQCLRSKPALLLTTAAIDPETSLLTGNGGRGGAFFPTLESDLFP…	638			J''	PuCCE23
contig_2354	1209	AATCTTATCTTGGAATTCCNNNNNNNNNNNNNNNNNNNNNNNNNNNNNNNNNNNNNNAATCATTTTGGTGTTTATCACGCGAATAAGTTTGGACCCGCTTGTCTTCAAACTGAATTAAATGGAGCGATTCATGCACCTAATTCAACAATTAGTGAGAATTGTTTGTTTCTAAATGTATGGACACCAATCGACGCTTCGCCCTCGAATGATGTTCTATATCCCGTCTTTGTTTACATCCATGGAGCAGCGTTTATCTTTGGTTCGGCATCAGGATCAAGGTCAAGAGGTGATGTTTTGGCTGCTCACACGAATATTGTTACAGTTAATTTGAATCATCGACTTGGAGCTACTGGATTTGCTTACGGAGGTTCAGATTCTATTGTTGGTAATCAAGCAGTA…	NLILEFXXXXXXXXXXXXXNHFGVYHANKFGPACLQTELNGAIHAPNSTISENCLFLNVWTPIDASPSNDVLYPVFVYIHGAAFIFGSASGSRSRGDVLAAHTNIVTVNLNHRLGATGFAYGGSDSIVGNQAVHDVLLALKWIKTNIKAFGGDPDQVTLAGMSSGAIIASAIFMSPALDPKLFNKLVLMSGVPAEQTNSKDSVAMKSLTKSMSRSLKCSKYSKTNSSFDIRETICLKMVKSKSIADTIENSAFSLVHGDQYIFPTSPSQIINSKSFPSGYKILVGTEADEAFVKFQPNSIAEAIDSLSGLLQIA	314			J''	PuCCE25
contig_1425	2481	TTTAATTGTTTTGGTCAATTGTTGTTCTTTCTTATTTATATTGTTAATATGAAATTAACGTTTCTTTTATTTGTGTTATCGTCTTTAGTCTTGGTTTTCACTGAGATTGAATGTCGATCACGATCAGATCATCATAATCGCCATGAGTTTACTTATCCTTCACTGCCATTTAAAACTGACCGATCAAGATGGTCACCATTTAAACATGATGATAATTCAACGAATGATGAAAGTGTCGATAATGATGATAGTTCATCAACCGAATCATCCATGAAAGAAAACGAAGATGAATCTTCAAGGAATGAAGATCATTCTAAATGGTCGAGACATCGGGAATCGTCACCAACACCACCTTCAGGTCCAGTTGTCCACACCGATTGGGGAACCATCGAAGGTACT…	FNCFGQLLFFLIYIVNMKLTFLLFVLSSLVLVFTEIECRSRSDHHNRHEFTYPSLPFKTDRSRWSPFKHDDNSTNDESVDNDDSSSTESSMKENEDESSRNEDHSKWSRHRESSPTPPSGPVVHTDWGTIEGTVETVAGSNVSVFYGIPYAEPPVGRLRFRLPVKLEGHHRGIYNATKPKPACMQVLSGKANEEPVSEDCLFMNIWVPRDDEDEQQSRWSRQSPSDSHHEDGFSNSRWWSSPRHSDYRSNRRSDHQSERRSYHHSDYRSDRRSSFSPRERSSEGRKRNYPVLFYIYGSQFKKYSSTYHINRGGAVAAKGKIIFVSFNYRLQSFGFAYGGDRDMPGNQALYDTLAALEWTRKNIAAFGGDPNKITISGSSAGSALAAMLALSPSVSPFLF…	718			J''	PuCCE26
contig_7989	3040	CAAAAGGGAATCAAAAATTTGACCATCATGTTAAGTTTATTGTGTTATATTTATCCGTTATTAATTTGTGGCTATGAACCACCGGAGGTGAGCATTGGTTGGAGTCGGATAATGGGAATCAGTCAGAAAGTAATTAACAATGAAAATGGTAAAGAGGGAAAGATAAACATCTTCCTTGGTGTACCTTATGCTGAACCACCACTTAATGGTTATCGTTTCCGTCCACCGGAACCAATTAAAAGTGTTAATTATTTTGGTTATTATGCTGGTAAATTTAAACCTCGCTGTATATCACCAGATTATTACGATAAATTTCTTGGTTCAACATATGATGACCAACAAGAAGATTGTCTTTACCTAAATATTTGGAGTCCAGCAAATTTAACGGACCCAAAAGAT…	QKGIKNLTIMLSLLCYIYPLLICGYEPPEVSIGWSRIMGISQKVINNENGKEGKINIFLGVPYAEPPLNGYRFRPPEPIKSVNYFGYYAGKFKPRCISPDYYDKFLGSTYDDQQEDCLYLNIWSPANLTDPKDLKPVLVYIHDSSVDVRTIDGKTLSHLGDMVVITFDYRTGLFGLIEGYDDQISDNAIFHDTKAVLKWIQDNVSRLGGDPSRVTLFADGWESLRAGLQFSYAINEKLFAQMILRNGNSFSTSIELNPSIHWQDVLELAEKVGCDQKKNQLLLLYCLRNSDAKDLINGYLSINGSGHSLDLHHPWVNSPEVITKSFTLDGFISESWSKMPPVLMIQMISADDVRKIALDRHHLEQIKQMVKSLELKEIKHKLCHSGPMGSKELTSWTAR…	548			J''	PuCCE28
contig_4545	2185	CCCATCATAATGTACCAATTATTGTGTTACATTTATCCATTGATTATCTGTGGTTGGGACCCGCCGCAAGTGACCACAAAATGGAGTCGATTGGAGGGAATTAAAGAGGAATTTTCTGGTAAACGAATCAATACCTTCCTTGGTATTCCCTATGCTGAACCACCGGTGGGCGATTTAAGGTTTAGACCACCGGTCACTCTGAGTAGTACCAATTTCCTTCAATATTATGCTGGTAATTACAGAAGCTCTTGTTTGGATCGTCATTACCATGAAAAGTCAAAAGGTTCTCGTTTTATTGATGAAAGTGAAGATTGTCTATTTTTGAACATTTGGTCACCCGAAGATCAACAACAATCAACAACCGAATCAAGTAAAACCTCACCTAAATTACGTTCAGTT…	PIIMYQLLCYIYPLIICGWDPPQVTTKWSRLEGIKEEFSGKRINTFLGIPYAEPPVGDLRFRPPVTLSSTNFLQYYAGNYRSSCLDRHYHEKSKGSRFIDESEDCLFLNIWSPEDQQQSTTESSKTSPKLRSVLLYLNHISTDIRQINGKVLASLGDVTVVTFNYRTGLFGLIQNGDKDSLENAIYHDTKAVLDWIKENIQLFGGNPESITVIAEGWEAIKTGLALEGKYFDKLIITNGPLNSDEDDSHIDLDSLAAISKSVGCVVSSSDTSSSSSSTYGEIIDCLRKVNAKTLFNKYIDFNTSLITSAGSSQSSSSIIGSSVWSNLESIEQSLEKPYKITGLRTLLSIQVNTEHDFEKILSSPGKLESLLSFGNEIRNSLESFGSPVNDIDHDKSVAN…	555			J''	PuCCE31
contig_181	2047	TTATATGTTTGTATAACTTTATTGATTGTTAATCAATCGTTTAGCCAAATGTTTTGTTTAATTGTTAAATTCACGTTGATTGTTTTGATTATTGAAAAAGTTGAAGGTGAACGACAGCCTTTGATTAAAACCGATTCATGTATTTACAAAGGTTCAGCTGAACAGATTAACGGGGTGACACTTTACAGTTGGAAGGGTATTCGATATGGTCAACCTCCGATCGGTAATTTAAGGTTCAAACCACCTCAGCCATTTATATGTTCAAAGGATCAGGTGATAGATGCCATAGATCCCGCTAATATATGCCCTCAGGTGGTACCTGAGTCTTTGATGATAAATGTAAATCAATTACGAAATGGGGTCAACATGAGTGAAGATTGTCTTCAATTAAATGTATGG…	LYVCITLLIVNQSFSQMFCLIVKFTLIVLIIEKVEGERQPLIKTDSCIYKGSAEQINGVTLYSWKGIRYGQPPIGNLRFKPPQPFICSKDQVIDAIDPANICPQVVPESLMINVNQLRNGVNMSEDCLQLNVWVPLLSDEQLIKSLPFRTLVILPGGNYEANLLIDQNFNDGSVLAARGGIIVITLQYRLGVLGFTYTDNPEAPGNQGLMDQSLALQWVKSNIAFFGGDPSLVTIYGQGSGSTSSVIVNILNSDNQPGNPFNRFILSSGFPVHGSCDDKATAFQRFIWFTEEVGCRPPSSYSIETSFILTCLRSLPLESILKGQLSLGQHFSSDSPGLFQVPTKPTAGTNNFNRCTFDPKDYASSSFSYRGLNIILLNMQDEGSTYLLPEQSVNGLAPS…	614			J''	PuCCE32
contig_6904	1448	CTATCGGGACTATTGCAAATCGCCAATCTCACAACGAAATTGAATATTACCGATCTTGTGAGTGAATATTTCAAGGGTGTTAACGATTCTGATATCTCGACGATTCGTAGGAAGTGCAACGATTTTATGTCAGATTTTATGTTCCACTGTCCATCTCTCTTATATTCACTTGCATTTGCAGCCAATGGTGCGAATACTGTTCACTTTTATCGCAACGATTATGTGACCTCATATTTTACCAAAGCCGAAAGACCTTACGGTGCAGCTCATGCCGATGATCACAGGATGTTTCTTGGTGAACCTTTCAGGTCACCAGAAATGTATTCAGATGAAAATGACCAGAAGTTAAGTCAATACATGATGAACATTTTGGCTGATTTTGTTAAGGGAAAAGAGTTA…	LSGLLQIANLTTKLNITDLVSEYFKGVNDSDISTIRRKCNDFMSDFMFHCPSLLYSLAFAANGANTVHFYRNDYVTSYFTKAERPYGAAHADDHRMFLGEPFRSPEMYSDENDQKLSQYMMNILADFVKGKELFWSPIKVIGNQPDQISLPRWRIQNNETFNKVDQDDDREICLEWAKYLNLKI	184			J''	PuCCE37
contig_2228	4136	TTCTCTTTTTGCCGTTTGTTGATTGTGATTAAGAAATTAACTTGTACCCTTCGTTTCAAATTTCCTTCAACTGATGTGATGTTAACTTTTCTTTTTGTCCCAATTTTCCTTGGGGTTTATTACCTTGAAGGCGTAACATCAGTGCCACCAACAAACATGGACGGTGATTCTAGTCAATGGCATGAACCAATCTATGGTTTTCTACCGATTGGTGCTTATTCTCATTCTGATCGTCGATGTAAACAAGCTTTGGAAAACAAGAGACCAACTGAAACTGTTTCAGTCGACACTAAAAACGGACGCTATGTGGGCAAGATTTCATATCTTTGTGACTCACCTGGATTACAGGTATGGTTAAGACCGGGATCGCCTTCTAATAGAGGACTCGATTGGAAACAT…	FSFCRLLIVIKKLTCTLRFKFPSTDVMLTFLFVPIFLGVYYLEGVTSVPPTNMDGDSSQWHEPIYGFLPIGAYSHSDRRCKQALENKRPTETVSVDTKNGRYVGKISYLCDSPGLQVWLRPGSPSNRGLDWKHEVAIFLGIPYARPPLTEHGLRFKPPQPPVHSGAWPADQFRSSCPQPSQYTGADKMIYSVNEDCLYLNIYTPKASENKENPSPVMIYIHDGDFIHGSGNRFPGHMLAASQDVVVVTFNYRLGILGFFSTADDSAPGNYGILDQIQLIHWVRENIRKFGGDPELITLFGPGAGAASAGILAISPLSRKYIKRVIAQSGSAVAPWAIINEPIMIRNMSIVVGAAYGCSTPLTRNLVECLKSRSSSDIPIAAVANQVGWLPFAPVPDSTT…	787			K	PuCCE11
contig_2062	6929	CCAACAATAAACAAAATGGATAAAATAAAGTTCAAGTCACAATTATCGGTGAATATCCAACAAGTGAAAATTATTCTAATCATCTCATTAACCACTAATTTAATTGTTCTATGGTTAAATTGTGTCAGTGTGTTGGCTGATTTTACTCAAAATAAGAGACCATCAACTCGGATAGTTACAACTAAATATGGATCATTACGAGGTGTTCACATTAATTTACCACACAATTTACAGCCAGTTGAAATGTTTCTAGGTATTCCATATGCAAGTCCACCGGTGGGTAGACTGAGACTCATGCCACCGGTGACCCCAGTCCCTTGGAATGAGGATCGTGATTTCAATTCATATGGTCCAGTGTGCCCACAACAATTACCGAATCTATCAAATGAGACCGAGGCT…	PTINKMDKIKFKSQLSVNIQQVKIILIISLTTNLIVLWLNCVSVLADFTQNKRPSTRIVTTKYGSLRGVHINLPHNLQPVEMFLGIPYASPPVGRLRLMPPVTPVPWNEDRDFNSYGPVCPQQLPNLSNETEALTRMTSYRYNNLKRLLPLLKNQSEDCLYLNIYLPAKASSESTASTLSPPSPYPVIVFIHGESYEYNSGSAYDGSILASFGDIIVITINFRLGVLGFFPSLDGTTRGNFGLLDQVAALHWIQENIESFGGSPNNITIMGHDYGASFVNLLMISPMAKGLFQRAIMSSGSALSPFSMATDSLRYSKLLSERVGCPVDHTSAKNTLMLNCLRKKSLDEIMSITFDAPKHLTIFGPTVDGTVIPADPLLMMTDDTSLFGSYELLTGVTRV…	1008			L	PuCCE12
contig_11135	2148	GTTAAATTATGTATAATTATGTTATTTATGATTAATTCAATTTGGATAAATTGTGATTTAGTGTCTACCAATAATGACAATGGGAATAATGAATTTGATAAATTACTTTCACCAAGAACAGTTAAAACTAAAAATGGTTTCCTCAGGGGTATTCTTATTTCACTTTCAACACCATCATCATCATCATCATCATCAACAACTTCAACGACAGCAAGTTCATCAGTGCCCATGGAAAATGTGAACAATTCTGAACGAATCAGTGATCCACTATCTTCCAAAGGATATCGTTCATTAAACTCAGTTGAAGCTTTTCTAGGTGTTCCTTATGCAGCTCCACCTATTAATAAATTGCGATTCATGCCCCCGGTGACCCCAGCTCATTGGAGGGGCACAAGGCTC…	VKLCIIMLFMINSIWINCDLVSTNNDNGNNEFDKLLSPRTVKTKNGFLRGILISLSTPSSSSSSSTTSTTASSSVPMENVNNSERISDPLSSKGYRSLNSVEAFLGVPYAAPPINKLRFMPPVTPAHWRGTRLVNHYQPVCPQKLPKGFDFQGNIKDSSSSSPSSSSASVSSSSSSSPDNLIRGNYGYFSRIIPHLTNQSEDCLYLNVYLPLSKGDSDTKLPVMVFIHGESYNWGSGNSYEGTILAAYGNIVVVTLNYRLGLFGFLPTVIDGTTRGNHGLMDIIAALHWIHDNIKEIGGDEKNVTLVGHSRGAAFVNLLMVSPLSQGLFDKVILMSGSALSSWAISYRIDDYAKYLSKAVNCPNYDNPAMVDCLRDKSMEELLKVDIEDDDDFYLAGFG…	716			L	PuCCE21
contig_22378	486	CAAAGTGAAGATTGTCTTTATCTTAATATTTTTACACCTTATCCATCTTCTATTGAAATTTCCAAGTTACCTGTTATCGTTTTCATACATGGTGAATCTTATGAATATAATTCTGGCTCAAGTTATGATGGGTCAGTATTGGCCAGTTATGGGAACGTTGTAGTGGTCACCATTAACTATCGCCTTGGAGTATTGGGCTTTTTTCCAGCCCTTGATGGCTCATCTCGTGGTAATTTTGGACTCATGGATCAAGTAGCAGCTCTTCATTGGGTTCAAGAAAATATCGCTGAGTTTGGAGGAGATCCTGGTAATGTTACCGTTCTTGGACATGGTCAAGGAGCGGCTTGTATCAATATCCTCATGTTATCACCAATGGCCAAAGGGCTTTTTCACCGAGCC…	QSEDCLYLNIFTPYPSSIEISKLPVIVFIHGESYEYNSGSSYDGSVLASYGNVVVVTINYRLGVLGFFPALDGSSRGNFGLMDQVAALHWVQENIAEFGGDPGNVTVLGHGQGAACINILMLSPMAKGLFHRAIMHSGTGLSPWAMASDAVDYSRRLAVQV	161			L	PuCCE27
contig_18283	566	CCTCATCACCATCAAAATCATCATCGCCATCCTGTTGTTGTTTACATTCATGGGGAATCATATGAATGGAATTCAGGTTCTGTCTATGATGGATCAGTTTTATCTTCTTTTGGTAACCTGATTGTTGTAACAATAAACTATCGCCTTGGTGTCTTAGGTTTTTATCCAGCCATGGACGGATCATCTAGAGGTAACTTTGGCCTAATGGATCAAGTGGCCGCTCTTCATTGGGTCCAGGAAAATATCATTGAATTTGGAGGTGATCCGAGTAATGTTACAATCCATGGACATGGACATGGAGCTGCATTGGTTAATCTGCTTATGTTATCACCAATGGCTAAAGGTTTATTTCACCGAGCGATCATGCAAAGTGGATCTGCTTTATGCCCTTGGGCACTT…	PHHHQNHHRHPVVVYIHGESYEWNSGSVYDGSVLSSFGNLIVVTINYRLGVLGFYPAMDGSSRGNFGLMDQVAALHWVQENIIEFGGDPSNVTIHGHGHGAALVNLLMLSPMAKGLFHRAIMQSGSALCPWALAFNAIKYGREYAQAIGCYSEESKSANIVDCLRHKTIAELLSVQIVTPRFLTGFGP	188			L	PuCCE29
contig_7010	2488	GGTAAAGTTAACGATGGATACCGATGTGGTTCAATGGATGCGAATCTTTTTACATTCAACCAACCATTACAACCACCACCATTTAATACATCATCTTATTTTGCAACATCATCATCATCATCATCATCACCATCATCACCATCAACTGTTTCCTCTCCTTCATCAACATTATCACCTCAGGATAATTCAGGATCATCATCAATGTTTACAAAACTATCTAAAGCAATACCTTTAACTATAACCATAATGCTGATATTATCAATGATTGGTGTGATTACTTTAACAAAACATAATTCATCATCATCATCTCATGTCCCCCAATCTTTACATGATGCATCATCAGCATCGCTTCAGGCTGATCAGCTATTTGAATCCACTTGGAATGAAAGTCTTGTCGTT…	GKVNDGYRCGSMDANLFTFNQPLQPPPFNTSSYFATSSSSSSSPSSPSTVSSPSSTLSPQDNSGSSSMFTKLSKAIPLTITIMLILSMIGVITLTKHNSSSSSHVPQSLHDASSASLQADQLFESTWNESLVVKTECGQYLGLSDDDGFEFRGIRYGLPPIDSLRWSPTQPVWNDTKYCDPLVKKRATKFGSSCFQINPYTKKYQGLEDCLYINIWTPTLNETANLDVMVWIHGGFLQFGSGHAPGLRPSTRLAVNMNTVFVSLNYRLYALGFLNLADLPGTSNPNTTKDLDNLKSITGNYGLSDQLIAFQWIQRNIDKFGGSPEKIITFGSDAGGASILAHLTNSIASKIITKAWIIGPTLFMNRTADSISHIQHFVNRTGCKTIDCLKFMSPEKITQ…	706			M	PuCCE30
contig_12362	2891	GTTGAATTGGTCAAACAATCATCTTCTCGGCGAGCATTAATCATAACCATAATTGTTACCACGCTTTTTGTGTTGTCACTTGTTTTTGTTAAATTGATTCTTCCTCTTCACCTTCGCCTTCCAGATTTTGTTGAGCTTAACATTTTCACCCATTCTCCATCATCTCATTCAGATTCTCAGAATTCAAATGAACAATTTAGTGTGAATGATGATGTTGTGGACTCATCATCCATCACGGTATCAACTTCCTATGGTGCTCTTAGAGGCTTTCGAGTGTCAGTTCTTGAACGTTCATTGGGTGTTTTCCTGGGAATCCCTTATGCTGCTCCACCAATTGGAGCAAATAGATTCCGAAAACCTCAGCCACTTCAACCATGGAGTAACATGAGAGATGCGACG…	VELVKQSSSRRALIITIIVTTLFVLSLVFVKLILPLHLRLPDFVELNIFTHSPSSHSDSQNSNEQFSVNDDVVDSSSITVSTSYGALRGFRVSVLERSLGVFLGIPYAAPPIGANRFRKPQPLQPWSNMRDATRFGPQCIQFKPNRTFTPWISPEDYMSEDCLYLNIWVPLEESGFRTLSSSIGSNRRPTVQLPVMVWIHGGAFFSGSADLSTYDGRILSSYGNVIVVTINYRLGAFGFLNLGTASAPGNQGLHDQVAALRWIQENIGYFGGDPNQVTLFGQSAGAISVGLHYISPLSSDLFRRGIMQSGAPTVTRLFYEREGAYGRRGLTLASMVDCLPAESANNMTNIPSGQSLTSSHQSHSNEQHHHQSFPKTPEVIADCLRATDLQQLTAAQNSL…	645			UNdetermined Clade (NC)	PuCCE5
contig_12350	1467	TATGATTTCGCCGATGCCAGCCAATTTGATGGAAGTTATTTATCAGCATTTGGTCAAGTGATTGTTATTACTGTCCAATATCGTGTTGGTGTTTTCGGTTTCCTTAAAGATGATATTATCGCTCAGGGTAATATGGGAATTTGGGATCAAGTTGAAGCTCTTAAATGGGTCCAAGAAAATATCGCTGCTTTCGGAGGTGACTCGAAGAAGGTAACAGTTTTCGGTCGATTTACTGGTTCAATGGCGATCACTCATCTTCTCGCCTCACCAATTTTACAAAACATCGATGAGCCACTTTTCACTCGAGCCATTTTAATGTCCGGTGTCGCTGTTGGTGATTATACAATTGAGAAATCACCAAATGAACGAGCCAAGAATTATCTTCGTTCATTGGGCTGT…	YDFADASQFDGSYLSAFGQVIVITVQYRVGVFGFLKDDIIAQGNMGIWDQVEALKWVQENIAAFGGDSKKVTVFGRFTGSMAITHLLASPILQNIDEPLFTRAILMSGVAVGDYTIEKSPNERAKNYLRSLGCDQLNASKCLYFADSDELLSKSGYGWRPTIDGVLITDEPLNAMGRGEIAKGVESVMIGSTAAEGSLCLLTWMFSERNIYNKLVSGDISEQQIISLAKKDLKTYPTKNSETIFRSFFKSQERSSSKSNPNSLAREYVNFCSELMINSHANTLRKILSASDIETSTYRLHYKPAFSLAPEFIKTGAHGDDVLLAFGLAFDNLPMSNERDLSVSSSLLSLLTSFAWSINPSTINSPSTLNGDLVISTSQPSTTSKLTLTKPICNDTSTPN…	429			UNdetermined Clade (NC)	PuCCE34
contig_13980	2143	GAAAATATTATTGAATTCGGTGGGAATCCGGTTAATATAACCCTCATGGGCCATGGTCATGGGGCAGCTTGTGTTAACCTTTTAATGACCTCACCAATGGCCTCAAATTTGTTTAATAGAGTGATTCTAATGAGTGGATCTGCTTTGGCTCCTTGGGCGATTGCCACTGATTCAGATGTTTACTCTCGGCATTTGGGTAAACTATTGGACTGTCCAAACAGCGATAATACAATAATGGTCAACTGTTTAAGATCAAAAACCGCTCAAGAAATTTTACGAGTTGACCTTAAGGTACCACAACATTTATCCGCTTTTGGTCCAATAATTGACGGAACTGTTATCCTTTCACCACCGAAAGATTTTGTCATCAAATCAAATGACTATTATTCTGCCGCTGCC…	ENIIEFGGNPVNITLMGHGHGAACVNLLMTSPMASNLFNRVILMSGSALAPWAIATDSDVYSRHLGKLLDCPNSDNTIMVNCLRSKTAQEILRVDLKVPQHLSAFGPIIDGTVILSPPKDFVIKSNDYYSAAASSSSSSYSNSYSSLYHLSSSSTLSASDSYSLPLTAPLSSAALPGPISGSSSSSLTFMDSPGYSSPSTTYDLLFGITRVEAPYLFTAHEERHGVDMRRRDRILRTLVRNLFDFHQQVILLTLINEYTDWSRPVEHPINLFDSLVDILGDALVVSPLIQTGDTNARYAMSTYTSSTQGSTMGTSSTSSTRRHHHSSSSSPIGTSPTLSSSSSSSLSSLGSSSGSTTNGNRLSSDYNSGPRTFFYLFSHQSENSGFSPRLGCQHGEELA…	713			UNdetermined Clade (NC)	PuCCE38
contig_18692	534	TTCGGTGATTTCACTGGCTCCCAATCAGTTGGATTTCACCTGATTTCCAACCACTCACAGCCTTATTTTACCCGAGCCATTATGCTAAATGGTAGCCCGTTTAATTTACCCTTGATTATGAGCCGTGAACGTGGTTTAAATAAAACACTGGCTTTGATTAATGCAACAGGTTGTAATGCTGATGATTATGGTGATGATGATTACGAGGAGAATGGTGATAATTTGAATGATAGTAAATTGTCACAATTAAAAGTCTCACCACCAGTAATTACTTTAAAAGCAATTGATTGTTTAAAAGGATTAAAAGCATCCCAGTTAATTGCAATTGACCGTAAATTGTCACGGTCAATTTTTATCAGCTATTATCCAGTTCCTGATGAATCATTTTTCCCAATTCAT…	FGDFTGSQSVGFHLISNHSQPYFTRAIMLNGSPFNLPLIMSRERGLNKTLALINATGCNADDYGDDDYEENGDNLNDSKLSQLKVSPPVITLKAIDCLKGLKASQLIAIDRKLSRSIFISYYPVPDESFFPIHPFEIIESGDYGSQKQLMIGYNGHYDSWMKDLGENETNIPIKNN	176			UNdetermined Clade (NC)	PuCCE42
contig_12677*	527*	TCGGCCGCTGACGATGTTACATCGAGAATTTTACTCAATCGTTTGTCCAATTTTGGACCTAAAAGTATTGGTAAACATTATTATGAGATAGTTACTCAAGTAATTATGGAAGGTCATCAATCAATTTCATCTTTAACCCTTGCTGAAAGGATTAATTCACTTTCTCTTGACCTTGCGATTAGATGTCCAGCCTATTTTCAGATTACAAGTTTCATTCAAAACGAGACTCGAGCTGTTTATTATTTTGAACTTCGAGCATCAACTGGATACGAACTATTGGATAAAATGTTCACCTCTCTAAGTAATTATAGTTATACATCATCGGCCACCTCAGATATTGGCCTTATATTTGGTTATCCATTGATGAATAAGAAAAAATTAACCCGATCGAGTAACAGT…	SAADDVTSRILLNRLSNFGPKSIGKHYYEIVTQVIMEGHQSISSLTLAERINSLSLDLAIRCPAYFQITSFIQNETRAVYYFELRASTGYELLDKMFTSLSNYSYTSSATSDIGLIFGYPLMNKKKLTRSSNSYHYYSQDDVTFSKEMMSLWIQFIKHGKPTPNDVWIPCTSEDKLYRYIIKRKGTKLRSGFPDNQCDQYFRILYVIGKSFGKS	2148*	Contig_96M_reads_R1_(paired)_contig_22703		UNdetermined Clade (NC)	PuCCE44
Sequences not included in the phylogenetic analysis
contig_19138	622	GATCTGGGAAACGGAAATGATGAATGGAGTTGTTTCAATATCTCTTTTAATTGTAAATCATTCTGCTTGAGGCAACCATTACCATTCTCATCATTAGCTCTATCTTCAGTTAGAAATACTAATCATCACAATTGTAAATCAACTTCACGTTCAATCATCATTCAAATTTTATCAGTTTTAATTGTGATCATCTCTTTCAATCCAATGTGCCAAAGTGTTTATGGTTTATCATCACCATCAACTCAGCCTGGAACTTCATCAAATTTCAATAAACCATCAGAAAGACGATTCAGCTCCAGAATTGTTACAACCAAATACGGTGCCCTGAGGGGTTTCATCGTTAATTTACCCGGAAAGGTTAATCTTCAGCCAGTCGAGGTTTTCTTAGGTACTCCTTAT…	DLGNGNDEWSCFNISFNCKSFCLRQPLPFSSLALSSVRNTNHHNCKSTSRSIIIQILSVLIVIISFNPMCQSVYGLSSPSTQPGTSSNFNKPSERRFSSRIVTTKYGALRGFIVNLPGKVNLQPVEVFLGTPYASPPVGKLRFMPPVTPAHWNGVKSAHSPGPVCPQNLPNISNTTEALKTMTTGRLRTLKRLIPLLLNQSEDCLY	206		tetur12g03000	J'
contig_13288	1656	TATCATCTTCAGGAAATTTATCTAACTATTAGCAATGAATACACTGAATGGTCTCAATCAAATCCCAACAATCAGTTGACTCTTGAATCATTGACTGAATTACTAAGTGATGCCCTGTTTGTAGGTCCAGTGGTCAAGACTGCCCTGATTCATTCAAAATCAACCAAAGCAACCAAATTGTATTATTTTAGTCATACCTCTAATCTCATGTTAACAAATCATTCCCGCCTTGTCTCTGTCCATGGTCAAGATTTACCTTACGCTTTGGGAACTTATTTACTTCCGGAATATCATCCAGTTAATAATCATTCACGAATTGATCTGATTCTCTCTGAGATTATGATGAAATATTGGTCAAATTTCATAAGAGATGGTGATCCAAATGGTAAAACTAACAGA…	YHLQEIYLTISNEYTEWSQSNPNNQLTLESLTELLSDALFVGPVVKTALIHSKSTKATKLYYFSHTSNLMLTNHSRLVSVHGQDLPYALGTYLLPEYHPVNNHSRIDLILSEIMMKYWSNFIRDGDPNGKTNRTSTLISNGQESRSESNHHWPSYDYLQQQYLVLNTKLKLKDHYHAHRLSYWLNLIPKLHSPGSSAFGDHHFLEDHDNLVTYDGHVRSSMLMANSGLDRVPELPVNRTELMIYGKTESSLKHRVSLSGGGYMNESQSDMISSTGHSGSIKGALNKQSDDSSNSTFSMIIQDNPYSKALSVTIAVGCSLLILNILVFAGVFLHRDRTYRSGQNPRWVSRSNCPSDTRPIHYKQTSRVKFTKVNDDQGPNCIQYCHHTIGQPTADNLITS…	511		tetur26g02780	J'
contig_25054	345	CTTGATTTAGGTTCGATTCAAGGAAAGTCGAAAATGTTTCGAGGTATTGAGGTTTATCAGTTTCTTTGTATTCCCTATGGTGAACCTCCAATTGGTGTCAATCGATTCAAAAGACCAGTCCCTAAATCGGCTTGGACTGGTGTTTTGTCTGCTCGTGAATGGGGTCCCTATTGCGTCCAATCGACTGTGACCAGTGACATTGAGGTGTCAGAGGATTGTTTGAGTCTAAATGTTTTTACAACTTCGATTGCTATTGATGAGTTTCAAAAGGGTGACAAGCAACAACTTCGACCCGTAATGGTTTGGATCCATGGGGGCGCATTTCGTCTTGGTTCAGCTCATATG	LDLGSIQGKSKMFRGIEVYQFLCIPYGEPPIGVNRFKRPVPKSAWTGVLSAREWGPYCVQSTVTSDIEVSEDCLSLNVFTTSIAIDEFQKGDKQQLRPVMVWIHGGAFRLGSAHM	115		tetur37g00590	J'
contig_24905	400	ATTATCTATTCAACAAGTGAATCATTTCAACAAATTAGTTTGAATGTTCAAAATGACCCGAAATTGTTATCATATGGCCGAGGAACAATTAAACCTAAAGTTAGATTGTTTCGAGGTGTTAAAGTTTATCAATATTTGTCAATTCCATACGCTGAACCTCCGATAGGTACTAATCGGTTTCAAAGGTCATTTCCAAGGTCAAATGATGTGAATCATCTAATAGTCAACAAGTGGAGTCAATTTTGTGCTCAGAACCAATCAACTGGTTCGAAAAGCGATTTGATCTACTCGGAGGATTGTTTAGTTCTGAACATTTTCACGACCCATTCGAGAGGTGATTTCGGAGGTTTGACCTTGGACACAGTTCGACCTGTTATTGTCTTCATACATGGAGGA	IIYSTSESFQQISLNVQNDPKLLSYGRGTIKPKVRLFRGVKVYQYLSIPYAEPPIGTNRFQRSFPRSNDVNHLIVNKWSQFCAQNQSTGSKSDLIYSEDCLVLNIFTTHSRGDFGGLTLDTVRPVIVFIHGG	132		tetur37g00590	J'
contig_24615	356	GATATTCTATTTGTTTTTGGCTATCCCTTGATGGAAGATGAAAAATATTCCAATGAAGATTTGATTCTATCTTCAATGATGACCAATATATGGACAACATTTGCCAAAACTGGTAAACCTCCATCAATTGGACCATATAAATGGTCAAACTGGACAATGAATTCTAATAAAACTGTCACCCCATTTATAATGGAATTGAATTCTAAAAAAGTCACTTTCAATGACGAAAATGTTGCCAGTTCTTGCTTCGATAAGTGGCCATTTCCATTGGAAAAATCATACAATCTTCAAATAGAATTCGGTAAATCAGTTAAATTCCTAACAATTAAT	DILFVFGYPLMEDEKYSNEDLILSSMMTNIWTTFAKTGKPPSIGPYKWSNWTMNSNKTVTPFIMELNSKKVTFNDENVASSCFDKWPFPLEKSYNLQIEFGKSVKFLTIN	110		tetur37g00590	J'
contig_19140	504	GCGCAAAACGGCCTTTTAGTAACCAAAGCGTTGGGGTCACACTGCATTCGACTCAATTTTCTCACCATGAACTCGGGCTACGAGATGAACGAGGAAAGTTGGTTGAACATTTTAACAACATTCAGTGCTTTCCATGAATCGACAACTACTAATCCCCTAAGGCCAGTTATGGCTTGGATTCATGGTGACAATTTT	AQNGLLVTKALGSHCIRLNFLTMNSGYEMNEESWLNILTTFSAFHESTTTNPLRPVMAWIHGDNF	65		tetur29g00820	J'
contig_18526	414	CATCATTTTTGTCCTTCAAAAATGCAAAGTGGATCGATTTCGGACATCGATCAGTGGACCATTGAAAATGTTTTCTCACTATTTTTACGAGAAATTGCTTGTCATTATATGAGATCAAATGTCTCACAGCCTACGGAGCCCATAAATTTCCCACTGCCGACGGTTTTATTCTGGCCTGTTTATAGTGATGAATTTTTACCAGAAAAGCCTGAAGATCTGATAACCAATGGAGATTTTAACTCTGCAATTAATTTAATGCATGAAACTGTGGGTAATGAACTCATTACCTTAAGGTACAATTCTAACAAT	HHFCPSKMQSGSISDIDQWTIENVFSLFLREIACHYMRSNVSQPTEPINFPLPTVLFWPVYSDEFLPEKPEDLITNGDFNSAINLMHETVGNELITLRYNSNN	103		tetur37g00590	J'
contig_5719	695	CATTGTCCATTGTTACTTTACACCGAGTCTTGGACCAAGAATGGACAAATAACTCATGGTTACCTAGATGCTTATGTAATGGATGGTTTCAATAAGAGCGAAAGGCTTTTCGGTACCAAACATGGTGACTCCAGTTACCAAATACTGGGAAAAGCTTATCATGAGTACGATACTTTCAGTGATCGCGATCGACGAGTAACACGACAAATGATCAAATTTATCAAGAGTTTTGCTTACGGAAAAAGATTGAATTGGCCTCCGATGTTAACTGATTCCTCGAAATCTGTTCTACCTCTTAAATGGAGATTAACGGAAACAATGGATACAAAAAACATTTATTTGGACCCGAAAGACGATATTTGTCATTTGTGGGGGAAAATTCGACAAATGGTTGTTGGT	HCPLLLYTESWTKNGQITHGYLDAYVMDGFNKSERLFGTKHGDSSYQILGKAYHEYDTFSDRDRRVTRQMIKFIKSFAYGKRLNWPPMLTDSSKSVLPLKWRLTETMDTKNIYLDPKDDICHLWGKIRQMVVG	133		tetur37g00330	J''
contig_24692	241	GATGGTGATGATGGTGATGATAATATTTGGGAAGATGAAGAGCCAATAGTGTCTACTAAATGGTCAAGAATAAAAGGTTTCGTTCGTAAATTAAAGGGACACAAAATTGCCCATTTTCTTGGTATACCCTATGCTCAACCTCCTATTGGTAAATTAAGATTTAGAAAACCTCGACCATTGGTCAGTAAACAATTCAATTCCAATGGAAATGTTTATTATCCATCTAATTCTAGTAATGGT	DGDDGDDNIWEDEEPIVSTKWSRIKGFVRKLKGHKIAHFLGIPYAQPPIGKLRFRKPRPLVSKQFNSNGNVYYPSNSSNG	80		tetur02g09870	J''
contig_11848	2439	CGGGAATATTTTAAATTCACGGGAAATGAAGAATCAAGTGGAATCGAACCAGAAAAACAGAATAAAATAGTTCGAACCTTGGTTCGTAATCTGTATAATTTTCATCTCCAGGAAATATTTCATACAATATTCAATGAATACACTGATTGGACCAAATATGAACACACCCTGAAGGACAATCTTCAGGCAACAAGTGATATAATTAGTGATGGAACTGTAATATCTCAAGCAATTAAAGTCGCTCAGTTACATTCAAAATTATCTTCATCCTCGGCTCATACCACTTATTTGTATACATTTGAATATTCAAACAAAAAAGGAGATTATCATTTATCTGAAGGTTGTGTTCATGGTGAAGATTTGGCTTATATTTTTGGTTCACCTTTAATTGAACCAGAG…	REYFKFTGNEESSGIEPEKQNKIVRTLVRNLYNFHLQEIFHTIFNEYTDWTKYEHTLKDNLQATSDIISDGTVISQAIKVAQLHSKLSSSSAHTTYLYTFEYSNKKGDYHLSEGCVHGEDLAYIFGSPLIEPEMSLGYFISDYTPEETELSARLITYWTNFVRTGRVDDSRSTSKSDYNHGDNGYESKPSSLKEIVLWPQYDERSQKYLSINLEPIVKDHYRAHQLSVWLNLIPKIHLPGPGPLTYQHHLLTDHDDLSTYDGFVRSTASFAQAMMRGLTSSSSSTGHLSIEGSPLDTLSNNNHYLSQNHGVDSDHQNHLTSSWPGSTQIYGTGSGLMATSPVSVINNTNNHNNSNPNNEPNNSNLPFSQLQQFSDQQKDKSMLSQSTSRLSNGLKQIKD…	730		tetur12g03000	L
contig_10651	1085	ATTTATTCAACTGCATTGAGTTTAACAATTGCCATTGGAATTGTTTTATTGACAATCAATGGGCTCATCTTTGGAGCTGTTTATTATTATATTAATAAGCATAAAGTTGACAAGAATCGATCCAAATTTTCACCAGTTCGTTATGTAGATATACAATCAGGACTTGATGGTCCTTCAAATGGTACAACCAGTTTGGGTGATCATCATTATGCAGGTTTTTGTTGTGAAAATCATCATCTATGTCCATTCACAGCGGAAACAACATCTCACCATTTGTCACATCATCATATTCATCATGCAGATTCATCGTCTCCTTTACGATCACCACAAACGACTCAAGATATTCATCAGAATCATCCTAATCTTCATTCACAGCAAACAACAAATACCTCATCAGTT…	IYSTALSLTIAIGIVLLTINGLIFGAVYYYINKHKVDKNRSKFSPVRYVDIQSGLDGPSNGTTSLGDHHYAGFCCENHHLCPFTAETTSHHLSHHHIHHADSSSPLRSPQTTQDIHQNHPNLHSQQTTNTSSVSSHVSLQPSSGITVASLNQSSMSPSPGTQVTSGSQQQQQQLATSNHQGSISTNGSNCESKVTCQCDSCYHQQSICDNGHCLTVIHEFDEHL	224		tetur04g08480	L
contig_7514	395	GAAGCTCTAGCACGTGCTCAGCAACAGCGGCATCAACAGCAACAACAACGTCAACAACAACAACAACAACAACAACAACAACAACAGCAACAACAGCAACACCTTAGGTCAACATCTGATTACCATAATAAATATGAGGATAGCTTGAACAAAGATGATATTCCCTCGATGACCAGAAGCTCTTACATAATACAAGATTGTGGTGATACAAAGACAGCCGATGATCTTGACCTGACTCGAACAGCTCCAGGAAACACTGGATTAGCCCTTGAAGATGACGATCAGTTATTAATCGATGATATTGATAAACAGTTACAACATCATCACCATCAACAACAACAACACCTTCATCATCAGCATGTATCCAATCCTGTGTTCCATAATGATTCAATG	EALARAQQQRHQQQQQRQQQQQQQQQQQQQQQQHLRSTSDYHNKYEDSLNKDDIPSMTRSSYIIQDCGDTKTADDLDLTRTAPGNTGLALEDDDQLLIDDIDKQLQHHHHQQQQHLHHQHVSNPVFHNDSM	131		tetur04g02550	L
contig_5569	316	TTAGGAATGAAACCAAAAATTCGTGATCATTATCATAGTCATAGATTATCTTTTTGGCTCAATTTGATTCCTAAACTTGAGCGTCACGCCAAAGAGGAAAGTGATCATTTAAAGCGACATCTTCAAGATCAAGAGATTCTTGGTAATAATGGTCAAGTTTCGGTTTTCGAAAGGATTTCAGTGAAATTTCTATCATCATTACAATCTCCTGGAATCAATGGAGGTAAAAAGAAGGAGCCATTAACCTCTTCATCGTCAGGAGATAAAAGTTTAACCTCATCTGAGCCATTCGCTGGTGGTAACAATTTAGATGAT	LGMKPKIRDHYHSHRLSFWLNLIPKLERHAKEESDHLKRHLQDQEILGNNGQVSVFERISVKFLSSLQSPGINGGKKKEPLTSSSSGDKSLTSSEPFAGGNNLDD	105		tetur04g08480	L
contig_18282	221	GTTGACGGGATTATCGTAGCCTCTGACCCTTTGACCATGATGAATGACCCAACCTCAACCTTTTCCTCATATAATTTGATAATTGGTGTCACTCGTCTTGAATCTTATAACCTGTTCAGTTCAATTGACTTCGATGAGGGACTAAATGAGTCTCGACGTGATAAAATTATCCGAACCTTAGTTCGTAATGTTTACACTTATCATCTTCAGGAAATTTAT	VDGIIVASDPLTMMNDPTSTFSSYNLIIGVTRLESYNLFSSIDFDEGLNESRRDKIIRTLVRNVYTYHLQEIY	73		tetur26g02780	L
contig_18201	294	GTGGGCAGTGGAGGAGGAGGGACACTTCGCCGAAGCCCGAAATCGGCTCTAAAAAAGACTTCAATTGAAGAGCCAGTAATGTCCGTTTTTCATTACAGTCCAGGTCATTCAATAACAACAACTGGCGGCTGTCAGTCAGCGACATGTTGTGGCTCTAGTATGGACTGTCCAGTTACATCTTTACCCGGTTATGTGACCTTAGGTAGATCACATCATCACCAAAATACCTTATCAACCCAACAACAACAACAACAACAACAACAACAACAACACTTACCAGCTAATTACCAT	VGSGGGGTLRRSPKSALKKTSIEEPVMSVFHYSPGHSITTTGGCQSATCCGSSMDCPVTSLPGYVTLGRSHHHQNTLSTQQQQQQQQQQQHLPANYH	97		tetur04g02550	L
contig_11046	229	GGTAAATTAAGATTCATGCCTCCGGTTACTCCAGCTCATTGGAGTGGAATCAGAAATTCTGATAAACATGGTCACGTTTGTCCACAAAATTTACCAAATATTACCAATGAACCGGAAACACTACGTCGGATGACCAGAGATCGACTTTTCCAGTTGAAAAGGTTGATCCCATTACTTCAAAATCAAAGTGAAGACTGTTTATACCTCAACATTTACACTCCAGCACCT	GKLRFMPPVTPAHWSGIRNSDKHGHVCPQNLPNITNEPETLRRMTRDRLFQLKRLIPLLQNQSEDCLYLNIYTPAP	76		tetur12g03000	L
contig_12025	302	GATTATCACCATCAGCCTGGAGGGATTGATAATCTTCATAATGTTGATTATGGTTCGCAAATGATTGATTGTTTACGAAGTAAAGACTTTCGTGATTTAATCCTGCCCGATATTCCAGTTCCCTCTCAACTGACTAGTCTTGGTCCAACGATAGACGGCATTGTGATTCCAGATATTCCTGGAAATTTAATGAATTCTGCTCAATATAATCAACTTTTCGGTAACATCGATCTTCTAATTGGAACAACCAGTCGGGAATATTTTAAATTCCCGGGAAATGAAGAATCAAGTGGAATTGAA	DYHHQPGGIDNLHNVDYGSQMIDCLRSKDFRDLILPDIPVPSQLTSLGPTIDGIVIPDIPGNLMNSAQYNQLFGNIDLLIGTTSREYFKFPGNEESSGIE	100		tetur12g03000	L
contig_26139	283	CTTGAAACAATTAAACATTTCGGTGAAGTGATTAAAATGAAAGTGTCATATTGTTTATCCAGTGTTAGTGAACCAATGAAAACAGTGATTAGGTTAATTGTGATCACATTGTGTGTTAATTATGTGCTTGGAGTTGATCATCTTTCAAGTAATTACAATAGAAAACAATCAAATCGGATAATTAATACAAAATATGGTAGAGCAAGAGGTGTCCAAGTTAATTTACCTCACAATTTACAACCAATTGAAATGTTTCTAGGTATTCCATATGCAAGTCCACCC	LETIKHFGEVIKMKVSYCLSSVSEPMKTVIRLIVITLCVNYVLGVDHLSSNYNRKQSNRIINTKYGRARGVQVNLPHNLQPIEMFLGIPYASPP	94		tetur31g01560	L
contig_27671	316	TGTAAAACTGGACTAATTCGAGGTTTAACTGTTCACAAAACAAGTTCAATCGCTGTTAATCAATTCCTCGGAATTCCCTATGCTCAACCACCCACCGGTTCTAGAAGATTCGGTCGACCTCAACCTCTAACAATTGACCCGATCCGAATCATTGACGCAACCAAACCAGCAGCAACTTGTATCCAATTTCCTCACATCTCTGAGGCAATTAATCCACTATTGAACTTTGATTCTGACCACAAGGTATCAGAAGATTGTCTTTACTTGAACGTTTATGCTCCACTTTCCAATGGATCTTCATCCTCATCTTCCGGT	CKTGLIRGLTVHKTSSIAVNQFLGIPYAQPPTGSRRFGRPQPLTIDPIRIIDATKPAATCIQFPHISEAINPLLNFDSDHKVSEDCLYLNVYAPLSNGSSSSSSG	105		tetur02g04030	UNdetermined Clade (NC)
contig_9207	815	ACACTTGTTGATTGCCTTCGATCTGTTCCAGTTGATAAAATTTTAAAAGCACAAACACGAGGAAAGATATTCGGTGAATTTCCTCAGAGAGCAGCTCCAACAATTGAACGATTTGGACAAGATCGTTTCCTTGATCAAGATCCAAGAACATTGCTAAACAATTATCCATACAATAAGGTTCCCGTAATGATTGGATTAAATAAGGATGAAACATCTTTCTTTTATCCATTAATAGTTTCACACTTTCGTTCCAATTATGGTGAAGATCGGGAAAGAAAATTGATTGGCAGGTTTCTAGAGGCAGCAACTCCATTTAAAGATTCTCGAAAAGATCGACTTATATTTCCAGTCTTAAGCCAATATTTTGATTACATTGACACTAATAATGTATCACAATTT…	TLVDCLRSVPVDKILKAQTRGKIFGEFPQRAAPTIERFGQDRFLDQDPRTLLNNYPYNKVPVMIGLNKDETSFFYPLIVSHFRSNYGEDRERKLIGRFLEAATPFKDSRKDRLIFPVLSQYFDYIDTNNVSQFTSAFVNVSNDYK	145		tetur23g00910	UNdetermined Clade (NC)

## Sheet: Panonychus citri
Additional file 9 - Panonychus citri CCEs
Sequences included into phylogenetic analysis
Contig ID	Contig length (nt)	ORF nt sequence	ORF AA sequence	ORF length (AA)	Combined with ORF of:	BLASTp with T. urticae	Clade	CCE ID in phylogenetic tree
Pcit_ERR044692_fastq_contig_11593	1360	CTTTTGGGTAAAACCCTTTTGGATCCATGGATTATCCCAATTGTGGTAATCCTTTTATTTCAATCTTCGAGGTATAATTTTTCCTCCGCCTTACCTCATGATGATAATCTCTTTTATGCCGATTCATCATTCCCCTCATCATCATCATCATCTTCATCATCTTCATCTTCATCATCGTCGTTTTCAAGTTATAATCAAATTCATTATTCAGCATATCAAAATGATCCCTTAATTGTGTTAACCAACAAAGGTTATGTTCGTGGTCGTTCAGTCACCTCGCCCACAGGTAAACCAGTCGATGCTTTCTTAGGTATTCGTTATGCAAAACCACCCACCGGCCGATTCCGTTTCCGTCACCCTAAGCCAGTCGACTCTTGGGAGGGTATTTTTAATGCAACC…	LLGKTLLDPWIIPIVVILLFQSSRYNFSSALPHDDNLFYADSSFPSSSSSSSSSSSSSSSFSSYNQIHYSAYQNDPLIVLTNKGYVRGRSVTSPTGKPVDAFLGIRYAKPPTGRFRFRHPKPVDSWEGIFNATSFSGACFQVNDTFFGNFKGATEWNPNVPLDEDCLSVNIWVPRPRPKSAAVLLWIYGGGFWSGTSSLDFYDGSVLAGEESIIFVSINYRVASLGFIFFDTSDAPGNAGLFDQLMAMEWIRDNIAAFGGNPANITIFGESAGAVSVALHLLSPLSRNVFSQAILQSGSATCPWAIVDRNKAYARSLALARSVGCDSHTTRKDLKSIIECMQSIPASVLVAKEEVTTGVVDFAFIPIVDGSFLDEDPEISLRTKNFKHTAILTGSNRDE…	453			AChE (J)	PcCCE1
Pcit_ERR044692_fastq_contig_15986*	932*	CACTCTGGTTGGTCTGGATTAGCCGATGCTTGGACCTGCAAGGAAGGATGCCCTCAGTGGGATTCTCGTGGTGTCGATATCGGAAATGAAGATTGTCTTTACCTTAATGTTTACACTCCGAGTGTTGAGAAAACACCATTTAATAATTTTCTCTATCCTGTGATGGTTTTCATTGGCGCTGGAACTTTCGAAACGGGAGACAGTGCACTTTATGGACCACAGAAAATTATGGACAAGGGAATTGTTTTGGTCACTTTTAATCATCGAATTGGATTATTAGGTTTCATGAGTTCAGATGACGAAAGTGCTCCAGGCAATTGGGGATTATATGATCAATTGCTTGTTCTCCAATGGATTAAGAATAACATTGAAAGTTTCGCTGGTGATCCAAATAGTGTC…	HSGWSGLADAWTCKEGCPQWDSRGVDIGNEDCLYLNVYTPSVEKTPFNNFLYPVMVFIGAGTFETGDSALYGPQKIMDKGIVLVTFNHRIGLLGFMSSDDESAPGNWGLYDQLLVLQWIKNNIESFAGDPNSVTIFGQGAGAASVFFHLLSPLSKGLFHKAIMESGSGLCDWALQSDPWDYAVQIGQRLRCPVAPRETLVDCLRVVPTLDLLRAQNNGKILGEYPIKPVPVVEKGTTNRFLPQDPWQLLTSGIINRVPTLIGYNTQETLFFYPVIEQAFREESGKSHEKLTSQFLDCCTPFKGRSKDRVSPLIYYEYFNKMDPFNLTQVATRFINLTTDALFISCIDETIRFLRELNLPVYLYKFDYRGQNSMVELIISKALLPMDTGPSHGDELLYLF…	553*	Pcit_ERR044692_fastq_contig_17624		F'	PcCCE4
SRR341928_contig_11424	1997	AATCGTTTGACATCATCACCATCATTGTTTTCATCAAATTTAATTGTGATTAAACTGAAACGTTTTCAAAGAGTAAACTGGACAACAACATTGGTCAGTTTTTTGTTTCTTTCATGTTGTGTTAACTTGACCAGTGGTCAATCAAATGACCCACAGGTAACACTCAGTCAAGGTGTTGCCTTGGGCAAAAGGATGTACACACTAACGGGTCGCCCATTTGCTGGATTCTTGGGAATACCCTATGCAAACCCACCGGTGGGTCAACTAAGATTCAAGAAACCAATTCCTTATGGTGGTTGGCGGGGTAATGGTAATTTCCAACAGTATCGACCAGGATGTCCTCAGTACGATTCCAGGGGGTCACTTTATGGTCAGGAAGATTGTCTCTACCTTAATGTT…	NRLTSSPSLFSSNLIVIKLKRFQRVNWTTTLVSFLFLSCCVNLTSGQSNDPQVTLSQGVALGKRMYTLTGRPFAGFLGIPYANPPVGQLRFKKPIPYGGWRGNGNFQQYRPGCPQYDSRGSLYGQEDCLYLNVYVPMVDRRTQSGLLPVMVYIHGESFENGDGSIYGPEKLMEKQVIVITFNYRLGILGFLSTEDEIATGNWGLYDQKLVLDWIQLNIRSFGGDPGRVTIFGQGSGAACVFFHLMSRLSQGTFHRAIMQSGSGLCHWALERHPLEYAKEIADNIGCPTATSLTLVDCLRSVPVDKILKAQTRGKIFGEFPQRAAPTIERFGQDRFLDQDPRTLLNNYPYNKIPVMIGLNKDETSFFYPLIVSHFRSNYGEDRERKLIGRFLEAATPFKD…	651			F'	PcCCE29
SRR341928_contig_2963	1967	AACTTGTTGGCTGTTGATGATGGAGATCCAATTGTTAATACTCGTTATGGACAAATTCGAGGTCGAAAAGAATCAATCATCGGCTATCAAAATGACCTGAGGGTCACTTCATTCATTGGTATTCCTTATGCAGCTCCACCGATTGGTGTTAGACGATTTTCCGATCCTAGAGAACCCGATAAGTGGACTGGAATCATGGATGCAACGAATCGTCGGGTCATGTGTCCTCAGGTCGAACAGCGATTCAAGCTCGAAGTCGATCCTCAAATCGGTGAATCTGAAGATTGTCTTTACCTTAATATTCAAGTTCTTTCTCGGGGATCAGCAACAGTTAACGCTCCAGTCTTGGTCTACATCCACGGTGGGGAATTCAAGTATGGTGGGAAGGACTTTTACACC…	NLLAVDDGDPIVNTRYGQIRGRKESIIGYQNDLRVTSFIGIPYAAPPIGVRRFSDPREPDKWTGIMDATNRRVMCPQVEQRFKLEVDPQIGESEDCLYLNIQVLSRGSATVNAPVLVYIHGGEFKYGGKDFYTLDSLPPGVNSLVFVTINYRLGPLGFLSADSNNIHGNFALRDMIMALRWVQSEISQFHGDTNSVVLVGHDAGAIAANMLMLATHNTVLFNAVVASGGTVFTPWAFEHQPAVITRDLSYAVGCGTSDTLRCLRSKSVFELLSAARTKGLHFRPTIDRNLSLPLFRDDPEIQLKNGFFTRVPFIAGISEQEGALDYYRNYRALLGISDKQEKIRYLIAPFVRRYANLNVLAATAHYQYFPEEEARMGRQSGEMMSSGKQLTTAQTDERL…	618			I	PcCCE42
Pcit_ERR044692_fastq_contig_1249	1912	CTAAATATGTTGTTTGTTATTTTCTCGTGTTTTCTTTGGACACTAATTAGTGCCAATGATTTAACACCAATCGTATCGATCTCAAGTGGTCCCGTTCAAGGCAAATTTGTTGATTTTAACGGAATCAAAGTCGCTCATTTTCTTGGTGTTCCTTATGCTAAACCACCGATCAAATCATTACGATTCCAATCACCGGAAAAAGTTGACCCCTGGACCGAAGTGAGATCGGTAACTAATTATGGTGCTTCGTGTCCACAACGAAGTGAACATATTAAACCCGAAGAAACAAATGAAGATTGTCTCTTCCTTAATGTCTATGTTACCGAGTCCACATTTAATTCATCGGCAACTCGAAAACGACCTGTTCTTTTCTGGATACATGGCGGTGCTTTGACCATG…	LNMLFVIFSCFLWTLISANDLTPIVSISSGPVQGKFVDFNGIKVAHFLGVPYAKPPIKSLRFQSPEKVDPWTEVRSVTNYGASCPQRSEHIKPEETNEDCLFLNVYVTESTFNSSATRKRPVLFWIHGGALTMGSGNEFYPGLPMVPFEDVILVTHNYRLNAFGFMYFGAGEPRIPSNIGLRDQLMAMQWVRENIAKFGGDPNQVTIFGESAGSMSVSAHILSPLTKGLFKRAILESGTIYNPVDDPSFFIGNAWSVLNRTSCASSHDILTCLQGLSVPEIIDNQSDGLLRFRWVYGDDFLPFTVNEAFDQGLYDDSVDLLVGTEKNEFSIFMAKLDAKLFNPVDPSPMDYQTALGYLALTFKQESLDYFRELYFGPPTSDSAFLRSQLEKAYSDTALL…	545			J'	PcCCE2
Pcit_ERR044692_fastq_contig_3408	1690	ATTAAGACAATAACGATGAAGTTGTTTGTATTTTTGTGTATTCTTTTTATTCAAGTATATTTTTCATTATCGTTGGTGAGCATTGATGATCCCCAAGTATCGATATCAACTGGTCTGGTAAAAGGTAAAACTATTTCATTTCGTGGTATTGAAGTTAACCAATTCCTTGGAATACCTTTTGCTGAATCGCCAACGGGCCCGTTAAGATTTAAAAAGCCAATAAGCAAAAAGCCTTGGAAAGGTGTTTTGAATGCCGATCAATGGGGACCAGTATGCTCACAACCCGCTTTAATAAACTCTAAGCAAAACAATACCGAAGACTGTCTTTATCTAAACGTCTTTGAAACTTCATCGACTCTTCGTGACCTGAAAAATGGTCTCAACAATTTACGACCAGTG…	IKTITMKLFVFLCILFIQVYFSLSLVSIDDPQVSISTGLVKGKTISFRGIEVNQFLGIPFAESPTGPLRFKKPISKKPWKGVLNADQWGPVCSQPALINSKQNNTEDCLYLNVFETSSTLRDLKNGLNNLRPVMVWIHGGGWVTGSANIPEWYDGTVLASMNDVVVVSINYRLGVFGYLYLPEYDVPGNMGLWDQQLALKWVQENIRFFGGDPSKVTIFGESAGSFAVSVLLVSPQSRGLFNRAIMQSGTIHDSALTQRPNSSIHFLEALNCSSTISSCLASYEYGVDPKVDGIYLLPVIGDEFIPDTPVNMINNHGVDPNISILLGTVGYEGAGFMAANIDPILFDPFHPGNLTLDQVRKSLDEVLILRDYYSVDYVMEKYFSNVNTNDSDELRLILA…	548			J'	PcCCE15
Pcit_ERR044692_fastq_contig_368	2106	TTGTATCATTGTTTAGTTAATTGCGAAAAGATGATATTTAAGTTGCTAATATTTGTGCTAATTTTAATCCAATCGATTAAAGGTGAAATTTCACCAGGTAACCCAGAGATAAAACTTGAAACAGGTAAGGTTAGAGGTCAATTGATTAATTTCCGTGGGTCAATTGTCTATGAATTCCTTGGGATACCATTCGCTGAGCCACCAATCAATGAGCTTCGATTCAAAAAACCAGTGCCAGTTAAGCCTTGGAATGATGTTAAATCGATGACCAATTGGCCCCCTCATTGTACTCAAGCCCTTTTTCCTGGTTTCAATTCTGATTATCAATTCAGTGAAGATTGTTTAACTCTAAATGTGATCACACCATCGGCTCTTGAACATGGAGATAAAAGATTGAGA…	LYHCLVNCEKMIFKLLIFVLILIQSIKGEISPGNPEIKLETGKVRGQLINFRGSIVYEFLGIPFAEPPINELRFKKPVPVKPWNDVKSMTNWPPHCTQALFPGFNSDYQFSEDCLTLNVITPSALEHGDKRLRPVMVWIHGGGFAIGSAHFDAYNGTILAATEDIVYVAINYRLGALGFLHLPEHGVPSNLGLWDQLLALQWVKNNIKQFGGDPDQVTIFGESAGGISVAALVVSPRAKGLFKNAILQSGSILNIDTWFNPKSSEIIMEKSNCNSAENVFSCLQSANESVFASVNDFLFWPVHGDDFLPEDPNNLIKSIDSSVNILLGTVGNEGASMLTLTDPVTFDAVNPVNLTFVEAKTIIGDIYGDEWIGYIVDKFFDKIDHNDPNQLRLAIGQSL…	560			J'	PcCCE16
Pcit_ERR044692_fastq_contig_7806	455	TTTGGACAATCAGCTGGTTCTGTTTCTGTTTCTTATCATATTCTGTCCCCAAAAAATAAGGGACTATTCAAAGGAGCCATCATGGAATCAGGTGGATTCGTGAAATTTATGCAAAATGAGAACATGAAAAAAACTACCAGTGATATTATTGATTCTGTTGGATGTTCGAATTTTACAGATAAATTATCTTGTCTCCGACTGATTTCATGGACAAGTCTTCTCGACAAAGCTCCACGAACCTTTTTATCATTTCCTCCAACTTTCGGTGATGAATTCGTTCCACTGCCAGATGATGAAGCGATTCCAATCGGACAGTTCAATGATGTCAATTTGTTGGTTGGAGCAGAAAGAGATGAAGGTGATGGCCTAGTTTGTGGCACTTACAAGTTTGCTGTTCTC…	FGQSAGSVSVSYHILSPKNKGLFKGAIMESGGFVKFMQNENMKKTTSDIIDSVGCSNFTDKLSCLRLISWTSLLDKAPRTFLSFPPTFGDEFVPLPDDEAIPIGQFNDVNLLVGAERDEGDGLVCGTYKFAVLKVANSTKSTYGYIHTQAP	151			J'	PcCCE21
SRR341928_contig_12184	512	CCGACATACTTGTTGGCCTTTCATTTAGCTTCGACGGGTCGAGCAAAAGTTTATACTTTTTACCAAAGTCAAAAACTTTGGAAATCAATGATCGACGATAAGATCCAATGGTCGCCGTTTGGTCAAAACGATGATTTCAGTCCCGTTTTCGGTCAACCTTTAATTCAACCAAACGACTATTCAAAAGAAGATTTAATTCTCTCTTCGATTATGATGAACATTTGGACGTCGTTCGCGAAAGAAGGACTACCTGAGAATCTTGGAACTCGCGACTGGTCAGATTGGAGTTTATCTCGTTCAAGATTCGCAACGAACGAATTGAACTCGATGAGAATGAAAAAGTTCAATTTCCAGAACTTATTTGAATTCTGTTCAGACAATTATCCATCTCTACCAGAG…	PTYLLAFHLASTGRAKVYTFYQSQKLWKSMIDDKIQWSPFGQNDDFSPVFGQPLIQPNDYSKEDLILSSIMMNIWTSFAKEGLPENLGTRDWSDWSLSRSRFATNELNSMRMKKFNFQNLFEFCSDNYPSLPESHQLFGLDFGPLINSHDEL	152			J'	PcCCE31
SRR341928_contig_12506	614	ACTCTTGTAAGTTGGCTTGAGACATTCGGGCAATTCATATCAACTCATATCATCAACATGGAAATAGTTCGTCGTATTTTATTTACTCTTTTATTATTAACTTTTAATGTTTCTTTGCTTAAGTGCGATGTAAGTGAGGAACCAACTTTAACAATATCAACTGGCCAAATCAAAGGTAAATCTGTGCTGTTTCGAGGATGTGAAGTGCATCAATTTCTTGGTATACCTTTTGCTGAACCACCACTCGATGAACTACGATTTATTAAACCAGTGCCTAAAAGTTCTTGGAGCAACACATTAGATGTTAAAGAGTGGAAACCTCACTGCATGCAAACGTATTTACCTGGTTTTAATGATGGCTATTCATTTGATGAAGATTGCTTGTTTCTCAACGTAATT…	TLVSWLETFGQFISTHIINMEIVRRILFTLLLLTFNVSLLKCDVSEEPTLTISTGQIKGKSVLFRGCEVHQFLGIPFAEPPLDELRFIKPVPKSSWSNTLDVKEWKPHCMQTYLPGFNDGYSFDEDCLFLNVIVTQSTLAAVQNDTTKLRPVMVWIHGGGFLFGSANNAFYDGTALAVMNDVVFVSINYRLGAFGFLHLPESGI	204			J'	PcCCE32
SRR341928_contig_18134	537	GCTAATCCGATTGAGTTAAATGTTTCCAATGTTAGAGGTATCATAAGTTACCTATTTGGTTCATCGTCAGTTGATTATTTTACTGACAAATATAATATAAGTTCATTAGGTAACAATTCAGATGAACTTAGACTCCAATTAGCTAAGCTGGTCGGTGATGTTATCCTTACCTGTCCAACTTATATCTTTGCCCGTGACCTGGTCAAGCAAAATAATATCAACAATGTTTACGGCTACTATCAAAGTCAACGTCCATCCAGATCACCATTTTCTTTTATGAATGAAAATAAATGGGTACCGGTAACTCACTCAGATGATATTCTATTTGTTTTTGGCTATCCCTTGATGGAAGATGAAAAATATCCCAATGAAGATTTGATTCTATCTTCAATGATGATC…	ANPIELNVSNVRGIISYLFGSSSVDYFTDKYNISSLGNNSDELRLQLAKLVGDVILTCPTYIFARDLVKQNNINNVYGYYQSQRPSRSPFSFMNENKWVPVTHSDDILFVFGYPLMEDEKYPNEDLILSSMMINIWTTFAKTGKPPPIGPFKWSNWTMNSNKTVTPFIMELNSKKVNL	178			J'	PcCCE34
SRR341928_contig_19894	583	GAAAAGCTGATTAAAAGCCTTGATAAAAATGTCAATATACTATTAGGAGTGGTTGGTAATGAGGGTGTTGGTCTATTCCGATATCTCAGATTCGATGAAAGATTTTTCAACCCAAACAATCCCGTCAACTTGACTTATGTTCAAGCTAGAAACTTTGTGAAGCAATTGTTTGGTGAACAACGAGAACAGTTTTTCACTCAAGAATACCTGAGTCACATTGATCGCTACGATCACTATGGATTTGGATTAGCTATCGGTCATGTACTAGGTGATATATCTCTCACTTGTCCAACTTACATGTTTGGTCATGATGCTGTCAAAACCGGCAAAGCAAATGTTTACGCTTACTTTCAAACCCAGAAACCATCCAAAACACCGATTTCACTAACACCCAACAAT…	EKLIKSLDKNVNILLGVVGNEGVGLFRYLRFDERFFNPNNPVNLTYVQARNFVKQLFGEQREQFFTQEYLSHIDRYDHYGFGLAIGHVLGDISLTCPTYMFGHDAVKTGKANVYAYFQTQKPSKTPISLTPNNTWIPATHCDDLPMVFGLPFTDPSGYSKEDTLLSLMMMNAWGSFAKFGEPQFFGDSKRWRKW	194			J'	PcCCE36
SRR341928_contig_2391	1341	AATTGTTGTACAAGTTTAGCTTTGACAATTGAATTGAAAATGAAGTTATTATTTTGTTTGTTGGTTGTTTGTTTAGCTTTTGATCAACTAAATTGTCTTGAATTTAGTGAAGTCGTTGAATTGCCCCAGGGTAAAATTCGTGGTGCGATTGAACAATGGAGAGGTCGATCAAGTTACGAATTTAAAGGTATCCCCTTCGCCGCACCTCCGGTCGATTCTCTTCGATATTCTATGCCCGTTCATCCTAAATCATGGGAAGGAATTAAAGACACAGTCGCTTATGGAAAATCTTGTCCACAATCTGCATGGGCGATTAAGGCTGAAGACACGGATGAAGATTGTCTTTACATGAACATCTATGTTAACAAGGAAACTTTTGACAAACGAACTACTCAATTG…	NCCTSLALTIELKMKLLFCLLVVCLAFDQLNCLEFSEVVELPQGKIRGAIEQWRGRSSYEFKGIPFAAPPVDSLRYSMPVHPKSWEGIKDTVAYGKSCPQSAWAIKAEDTDEDCLYMNIYVNKETFDKRTTQLKPVLFWIHGGGFQGGSGNEHDAYKGVPLVILEDVILVTFNYRLGVLGFLNGGDLIPNLTPNLGLWDQHFALKWTRDNIHRFGGDPYQITIFGQSAGSAAVSYHILSPQNKGLFKGAIMESGGIMKFMPKENLTDVTTDIVEAVECSNATDKLSCLRSIPWNNLLSNVPRAFLAPIFGDEFLPIEDDEAIATGQFNDVNLLVGAERDEGDSLVCGTYKFAVLKATNSTKSTYGYIHTQAPIRPFGSTPIPNCGRKMDKVCHCDELVY…	435			J'	PcCCE39
SRR341928_contig_3813	1610	GGATGTCAACCGGGTGTCAATATTTCTTCATGTTTATCGTTGTACCAACCACTCAAATCACAAGTAACCAATGATCTCATGTTCTGGCCAATATCAGGAGATGAATTTTTACCATCTCATCCCGAGTCTATTGTTTCGAGTGGAGGTGTTGATCCAAATATCAACGTTCTATTGGGAACTGTTGGTAATGAAGGAGCTTTTATGTTGATACTCAAAGATCCGATTACTTTTCATCCAATTAATCCATTGAATTTAACTCTACCTCATGCAAAGTATATCTTTGGAAAACTTTTTGGTAAATCGCTGATAAATTACTATTCTGATAGATATTTGGTTAATGTAGATCCAAATGATTCTGATAATATACGATTAGCTGTTAGTCAAGCTCTAGGAGATACA…	GCQPGVNISSCLSLYQPLKSQVTNDLMFWPISGDEFLPSHPESIVSSGGVDPNINVLLGTVGNEGAFMLILKDPITFHPINPLNLTLPHAKYIFGKLFGKSLINYYSDRYLVNVDPNDSDNIRLAVSQALGDTILTCPTYAFGRDLVNSGSTNVYAYYQSQRPSQSMLPIATPSKWLPATHADCIPMVFGLPLMKPTNYTIEDTILSMIMMDAWVTFAREGKPPAVGQQLWSPWNNNSHMAMTFDANKIGLIESQSIEFCFKNWPFPLENQYPVTFESGVFSVIEDDQ	288			J'	PcCCE43
Pcit_ERR044692_fastq_contig_1467	2004	CCCATCATAATGTACCAATTATTGTGTTACATTTATCCATTGATTATCTGTGGTTGGGATCCGCCGCAAGTGACCACAAAATGGAGCCGATTGGAGGGAATTAAAGAGGAATTTTCTGGTAAACGAATCAACACCTTCCTTGGTATTCCCTATGCCGAACCACCGGTGGGAGATTTAAGGTTTAGACCTCCGGTCGCTTTGAGTAGTACCAATTTCCTTCAGTATTATGCTGGCAACTACAGAAGCTCTTGCTTGGATCGTCATTACCACGAAAAGTCAAAAGGTTCTCGTTTTATTGATGAAAGTGAAGATTGTCTATTTTTGAACATTTGGTCACCCGAAGATCAACAACAATCAACAAGCGAATCAAGTAAAACTTCACCTAAATTAAGTTCAGTT…	PIIMYQLLCYIYPLIICGWDPPQVTTKWSRLEGIKEEFSGKRINTFLGIPYAEPPVGDLRFRPPVALSSTNFLQYYAGNYRSSCLDRHYHEKSKGSRFIDESEDCLFLNIWSPEDQQQSTSESSKTSPKLSSVLLYLNHISTDIRQINGKVLASLGDVTVVTFNYRTGLFGLIQNGDKDSLENAIYHDTKAVLDWIKENIQLFGGNPESITVIAEGWEAIKTGLALEGKYFDKLIITNGPLNSDEDDSHIDLDSVAAISKSVGCVVSSDTSSSSSSSSTYGEIIDCLRKVNAKTLFNQYIDFNTSLITSVGSSQSSSSIIGSSVWSNLESIEQSLEKPYKITGPLLSIQVNTEHDFEKILSSPGKLESLLSFGNEIRNSLESFGSPVNDIDHDKSIANS…	554			J''	PcCCE3
Pcit_ERR044692_fastq_contig_1663	890	GAAAATATTACAATCTATCTTACCTTTCAGGTAAAAATGATACTAACAAGTATTGGTCAGTCATTTACTCATCAGTTGTTGTGTCTGGTTTTCATCATCAACTTTAGTTTGACCTTTTGCTTTCAAAGTGATTACCATAGAGATCAACATGATAAACCAAACGGTGATGATAATGATGACCAGTTGGTTGCTATTGAAAATGGTTTGGTCAAGGGAAAATTGGAAACGATCCTTGACCGTAAAGTGACCAGTTACCTTGGTATTCCTTACGCTGAGCCACCAGTGGGCGATGGAAGATTTCGTAAGCCTAAACCTTTTAGAACAAAGTTCGATGGTGTTTACAATGCGACTTATTTTCGTCCCGCTTGTAGTCAAAAATTGGGGGACGAAGCACCGGAA…	ENITIYLTFQVKMILTSIGQSFTHQLLCLVFIINFSLTFCFQSDYHRDQHDKPNGDDNDDQLVAIENGLVKGKLETILDRKVTSYLGIPYAEPPVGDGRFRKPKPFRTKFDGVYNATYFRPACSQKLGDEAPENLGGVSFSEDCLHLNIWVPQSDHTHRFDRHSNRHRPLKPVLFYSFASAFHKSSPARPNNRGEYLSSVGDIIVVTPNYRIGFLGFACCGQDDDDMPGNLGLYDLILALKWTRENIKHFGGDPEAITLSGSSAGGMLSILLLQSGQIPDSWINNIFIMSGIPANE	296			J''	PcCCE5
Pcit_ERR044692_fastq_contig_1688	1870	AATTGTTCAACACTATCAAGACCTGAAGTAACCACAGAATGGGGAAAAATCACCGGATTCACCGAGCGAATCGGTGATAAATTGGTTGACACCTATCTAAGTATTCCCTATGCCGAACCACCGGTGGGCCCTAATCGTTTCAAGCCCACTGTCCCTCTTCAAACTCCATGGGATGATCCCCTTGATGCAACTGAATATTCACCGGCTTGTCCCGAACCCTATGTTGGTAATGATATGAAAAGAGCCGGTAAACTGATTGTCCGAAGTGAAGATTGTCTCTATCTAAATGTTTGGATTCCCCAAAGATCATCAACCAATTCAAGTTGGCTTGATTTAACTCGATCATCGGCCAATAAAATGGTTGATTCTAAACAAGGACTTCCGGTAATGGTTTATGCT…	NCSTLSRPEVTTEWGKITGFTERIGDKLVDTYLSIPYAEPPVGPNRFKPTVPLQTPWDDPLDATEYSPACPEPYVGNDMKRAGKLIVRSEDCLYLNVWIPQRSSTNSSWLDLTRSSANKMVDSKQGLPVMVYAHGGGLVMLSAGDSKFMDGAQLASTGEFIVVTFNFRLGALGWLYCDDSSISGNMGLYDSLMAIDWVYNNIHAFGGDPKRLTVNGLSSGGNMVTSLFLNGLLNPYISSLIVHSGVISDIYTEPTDLAKRRCDLISLNLSCRLPDQPVDSKVINCLQNTPTVRLLMAQSALAMEKDKLNTKRPEIFFVTTGDSLIPHNITTLYKLRKWSKSVPIFVSLVTDEASVIEHHLPRKGVATFGSYENYLLSVAPTLLPERFSVSPKTVASDLS…	568			J''	PcCCE6
Pcit_ERR044692_fastq_contig_1900	2169	TTAATTGTCTATTTGGTTTATGTTACCAACAAGTTGCTTTGTGTGCTCATTAATTACTCTGCAACCATGATCATAATTAACACGTTAATTGTTACATTTTGTGCTCTCATTTGTTTCCACAATGTTTATTGCGCTGATCCGATTGTCACAATAGCCACTGGTCCCATCAAGGGTGTTCAGAAAACCGTCCAAGGGGTCAAAGTGAACGCGTTTTATAATATTCCCTATGCAGAGCCTCCCGTGGGTGAGAATCGTTTCCGTCGGCCCATTCCGATTACTCGAAAATCTGAAGAGATTTTCAAAGCAAATCGACAAGGAAAAGCGTGCTACTCGATGCCGGTCAAGTTTATAAAGCTCGATTCTCCTTTCAATGTTACCGAAACGGAAGATTGTTTAACA…	LIVYLVYVTNKLLCVLINYSATMIIINTLIVTFCALICFHNVYCADPIVTIATGPIKGVQKTVQGVKVNAFYNIPYAEPPVGENRFRRPIPITRKSEEIFKANRQGKACYSMPVKFIKLDSPFNVTETEDCLTLTIWSPVINLDPSNLKPVLVYIHGGAFILDGSRDPRIADGEILSALGDFVVVTMRYRLGVFGCLFTNSDEAPGNLPLEDQALALEWISDNIRYFGGDPNRVTLSGESAGSISVSLHFMRPQSRPLFHQVILQSGAVRTNLNEKIDVALSRTVKLAQVVGCTVNDTIESLSNPEVLSCLRSVSPESLMTAYMDQEAESDQIQATPSCLVNKGDFSQSHADERLVAGSFPSGFPILVTSMKDEGSVILQHIMYEGPQDFREILNGTIT…	579			J''	PcCCE8
Pcit_ERR044692_fastq_contig_1944	1920	TTATTTGTGTGTGTAATTTTATTGATTGTTAATCAATCGTTTAGCCAAATGTTTTGTTTAATTGTTAAATTCACGTTGATTGTTTTGATAATTGAAAGAACTGAAGGTGAACGACAGCCTTTGATTAAAACCGATTCTTGTATTTACAAAGGTTCATCTGAACAGATTAACGGGGTGACACTTTACAGTTGGAAGGGTATTCGATATGGTCAACCACCGATCGGTAATTTAAGGTTCAAACCACCGCAGCCATTTATATGTTCAAAAGATCAGGTGATAGAGGCCACAAATGCCGCTAATATATGCCCTCAGGTGGTACCTGAGTCTTTGATGATAAATGTGAATCAATTGCGAAATGGGATCAACATGAGTGAAGATTGTCTTCAATTAAATGTATGG…	LFVCVILLIVNQSFSQMFCLIVKFTLIVLIIERTEGERQPLIKTDSCIYKGSSEQINGVTLYSWKGIRYGQPPIGNLRFKPPQPFICSKDQVIEATNAANICPQVVPESLMINVNQLRNGINMSEDCLQLNVWVPLLSDEQLIKSLPFRTLVILPGGNYEANLLIDQNFNDGSVLAARGGIIVITLQYRLGVLGFTYTDNPEAPGNQGLMDQSLALQWVKSNIAFFGGDPSLVTIYGQGSGSTSSVIVNILNSDNQPGNPFNRFILSSGFPVHGSCDDKATAFQRFIWFTEEVGCRPPSSYSIETSFILTCLRSLPLESILKGQLSLGQHFSAASPGLFQVPTKPTAGTDNFNRCTFDPKDYASSSFSYRGLNIIMLNMQDEGSTYLLPEQSVKGLAPS…	614			J''	PcCCE9
Pcit_ERR044692_fastq_contig_2440	1310	TTTAAATCGTCACCACCACCACCACCACCACCTTCAGGTCCAGTTGTCCACATCGATTGGGGAACCATCGAAGGTACTGTCGAAACTGTTGCCGGTTCTAATGTTTCCGTTTTCTATGGTATCCCTTATGCTGAGCCCCCGGTAGGTAGGTTACGTTTCCGTTTACCCGTTAAACTGGAAGGTCATCATCGAGGTATTTATAATGCCACCAAACCTAAACCAGCGTGTATGCAAGTGCTCAGCGGAAAAGCAAATGAAGAGCCCATAAGTGAGGATTGTCTCTTTATGAACATTTGGGTACCACGAGATGATGAAGACGAACAGCGATCACGATGGTCAAGACAATCGCCGTCATCTTCTCATCATGAAGATGGTTTCTCTAATAGTCGCTGGTGGTCA…	FKSSPPPPPPPSGPVVHIDWGTIEGTVETVAGSNVSVFYGIPYAEPPVGRLRFRLPVKLEGHHRGIYNATKPKPACMQVLSGKANEEPISEDCLFMNIWVPRDDEDEQRSRWSRQSPSSSHHEDGFSNSRWWSSPRHSDYRSSRRSDHQSERRSYHHSDYRSDRRSSFSPRQRSSEPRKRNYPVLFYIYGSQFKKYSSTYHMNRGGAVAAKGKIIFVSFNYRLQSFGFAYGADRDMPGNQALYDTLAALEWTRKNIAAFGGDPDKITISGSSAGSALAAMMALSPSVSPFLFDQVLLMSAVPMKFTTIEPTSRALNKTKALAAKLGCGEFPNDNFRITYEQLECLQAANATDIVNADTTDDMTLMGSCPDFAFMPIYGDDFMPSSPEVYLLKKQARRNM…	436			J''	PcCCE13
Pcit_ERR044692_fastq_contig_323	2041	ATCATATTTACTATTAACCAAATTATGACTAAGTTAATTTCAATGATTAGTTATCAACGTCAACCATTGGTACTTATATTGTTAACATTAGTGATTCAATTGATTAGTTTAATTAACTTGGTCAGTGGTCAGTCTGAAATTGGTGGAATTGATTTCAATTCAACTGACCCAAGGATTAACGATGATGTGAGTACAATTAGTGATGATTTAAGTGAGAAAATTAAACGAAAAGATGTCAATATTAGTAGTTCCAATATCGGTGCTGTTGATAGTATCGATTTGGAAGATGTACCAAAAGTGATCTTACCTCAAGGTACCATCGAAGGTTACACTGAAACGGTCGAGAAGATTAAGGTCAAAGTTTTCAAGGGTATTCCTTATGCCGATCCACCAATTGAA…	IIFTINQIMTKLISMISYQRQPLVLILLTLVIQLISLINLVSGQSEIGGIDFNSTDPRINDDVSTISDDLSEKIKRKDVNISSSNIGAVDSIDLEDVPKVILPQGTIEGYTETVEKIKVKVFKGIPYADPPIEDLRFRPSRLISKVSNETYSANGYGPNCWEPLLGPLDDIRRSGGLMVRSEDCLYLNIWSPVGVKNETDLLPVIVYVHGGVLIMHSAADAMWTDGRSLAAIGNVIVVTLNYRLGTLGFLFSGDSEAPGNLGITDQLTALKWINKNIQAFGGDPSKVTLYGLSSGALTVSMLFLSGKTNGLISGLVADSGGPSVLWVDTKEEALNRLQAIAIKVGCYVRGSKMNTGQVVQCLRSKPALLLTTAAIDPETSLLTGNGGRGGAFFPTLESD…	641			J''	PcCCE14
Pcit_ERR044692_fastq_contig_4951	1756	ATTAGCAAAACACATAACGAGATGAAGTTAATCATTTTAACTCTAATAATAAGTATTTTATCAAAAGTGTCATCAAATGATAGTAATAATTTTAATTGTTCCGATCCTCTGGTTAAGATCCAATGGTCCTGGTTACGGGGCTTCACTCGGCAAATATTAGACACTCCGGTTCACCATTTTTTGGGAATCCCTTACGCGTTACCACCGGTGGGTCCATTGAGATTTAAACCAACGATTCCATTGAGAGGACATCATTTACATCACAAAGGTGTTTATAATGCCACTTCTTATCAATTCGGGTGTATCCAGACCCCGGAGGACGAAGCGAAACACTCAACGATACCTTCAAGTGAAAATTGTCTCTTCATCAATGTTTATACTCCTGCTAATTTGTCCCTT…	ISKTHNEMKLIILTLIISILSKVSSNDSNNFNCSDPLVKIQWSWLRGFTRQILDTPVHHFLGIPYALPPVGPLRFKPTIPLRGHHLHHKGVYNATSYQFGCIQTPEDEAKHSTIPSSENCLFINVYTPANLSLVGLPRNPKLPVLVFIHGSGFVYGSSGNPHIYGGYLAGLGNMVFVVFNYRLGALGLMSGHPTKIPGNLALWDQKAALEWVQNNIDAFGGDPKRVTLMGHSAGANFATMHLMSKETRPLFQQAMVMSGIACKRSGLDSPLLALRKTREVTRRVNCSRVTLENVPLLDEEIDCLMRVDALEIAQAQGSLESTEPNQCGGSIFLPSYGNAFLPHSTDTLAQRGDHVHGKPILVGKVPIETLAVLNVTSLTSAANQIQSYITKTTGVVQPE…	562			J''	PcCCE17
Pcit_ERR044692_fastq_contig_6272	1167	ACTTATGGTCCAAAATGTACTCAACTACCGATCGAAGGGACAAGCGAGGATTGTTTGTTTCTCAACATTTGGCGACCGGTGGTTAATGAATCGATTACGAAGATCAGTCCACTTCCTGTGTTACTTTGGGTCCATGGTTCGGGTTATCGAGAAGGATCTGGTTCAGATAACCCTGGTGATGTGATTACCTCTTTAGGTTCAATTATTGTTGTGACGATTAATTATCGTTTAGGTGCTTTTGGTTTCGCTTTTGGTGACACTGATCATATTCAAGGAAACCAAGGCATAAGTGATGTGATAACGGCTTTAAAATGGACTCGTGAAAATATTGGCTACTTTGGTGGTGACCCTGAGCAGGTCACTTTAAGTGGCCATTCAGCGGGTTCAATGATTAGTTCA…	TYGPKCTQLPIEGTSEDCLFLNIWRPVVNESITKISPLPVLLWVHGSGYREGSGSDNPGDVITSLGSIIVVTINYRLGAFGFAFGDTDHIQGNQGISDVITALKWTRENIGYFGGDPEQVTLSGHSAGSMISSTFPVLPTIDHSLYSQLFILSGVSVHPMFIENTTIAIDKTKLLAEKVGCGPVPEGPLTKRVVRCLQTVNASIIIEKNQDEDIKAIGGAEHCAFIPVYGTPLIPKPLIDLFWSSFNSTSQKIKIVDGISKDETAAFWGYLKPKTRAEGWSMAWDHLSYIKKDLTETEMKPFYDFYFKDSVDGDDRSLRTALTNFMNDYSFRCTSLALSEIYSNRHSIHFTEFDYILDKYGPEARPDGPWHGDSVELFFGNPLRPNNPN	389			J''	PcCCE19
Pcit_ERR044692_fastq_contig_7993	1751	ACGATGAATAATCAATACAAGTTAATTGTTTGTCTCTTTCTATTTTTCAATTTAGGTTCATCCGAATCGAACAACCTTATTGTGAAAACTAATTGGGGTCTAATCAAGGGTTTTAATCAAGTTTTCAATGGAATTGAGATAAAATCCTACCTTGGAATTCCCTATGGACTTCCGCCCGTTGGTCCACTTCGATTCGCGAAACCCGTTGGCCTTCATCGGAATCATTTTGGTGTTTATCACGCGAATAAGTTTGGACCCGCTTGTCTTCAAACTGAATTAAATGGAGCAATTCATGCACCCAATTCAACAATTAGTGAGAATTGTTTATTTCTAAATGTCTGGACTCCGATTGACGCTTCGCCTTCAAATGATGTTCTGTATCCCGTCTTTGTTTACATC…	TMNNQYKLIVCLFLFFNLGSSESNNLIVKTNWGLIKGFNQVFNGIEIKSYLGIPYGLPPVGPLRFAKPVGLHRNHFGVYHANKFGPACLQTELNGAIHAPNSTISENCLFLNVWTPIDASPSNDVLYPVFVYIHGAAFIFGSASGSRSRGDVLTAHTNIVTVNLNHRLGATGFAYGGSDSIVGNQAIHDVLLALKWIKSNIKAFGGDPDQVTLAGMSSGAIISSAIFMSPALDSKLFNKLVLMSGVPAEQTNTKDSVAMKTLTKSMSRSLKCSKYSKKNSSFDIRETICLKTVKSKLIADTIENSDFNLVHGDQYVFPTSPSQIINSKSFPSGYKILVGTEADEALVKLKPNSIAEAIDGLSGLLKTGNLTMTLNITDLASEYFKGVNDSDISTIRRKC…	544			J''	PcCCE22
Pcit_ERR044692_fastq_contig_859	1868	TTAACTTCATCAGTTGAATTTATTTTTTCCTACTACTTAATTAAGTACAATTTCATTACGATCATGTTAATTTTTCTTTTAGTTTTTTGTGTTTTCAGCTTATTACCAATCAATGTCAGTGGGTATCACCATCCGCATCGGTATTACAATAAAACACATGAAGGTAAACTGACCGTTACTATCCCCTGGTCAACTGTCATTGGTAAACAAGAGCGGATTCTTGGTAGACCGATTGGTGTTTTTCTTGGTATTCCTTACGCTAAACCACCGGTGGGTCAACTTAGATTCATCAAACCAGTTCCTCTGGATCCTCATGATGGTGAATATAATGCCACATTCTTCCGACCGCCTTGTCCCCAGCCCCCAAATGTGAACACGAACTATCCCGAAACAAGTGAA…	LTSSVEFIFSYYLIKYNFITIMLIFLLVFCVFSLLPINVSGYHHPHRYYNKTHEGKLTVTIPWSTVIGKQERILGRPIGVFLGIPYAKPPVGQLRFIKPVPLDPHDGEYNATFFRPPCPQPPNVNTNYPETSENCLYLNVWTPVISSSLASNHIESSSLKPVIIYIYGGGFNKGSVHEKRHQGDILSSLSDTVVVTVNHRLSIFGFGYSGTESIPGNIGIYDLIQSLEWVNQNIEHFGGNPKAVTIFGACSGAMAASAFILSPIVDAKLIDKVYLASSVISPHSAIRTQEETFNLTRTVAEIVGCGNADDPEATKLTDQQVDCMRGIDAQVLMNASFSDPVMNQLSYKETPPFVMIYNTTLLPIPPDQLVLEKYPRRRVPILFGNEQNEDEIFTKLWPA…	589			J''	PcCCE24
Pcit_ERR044692_fastq_contig_9958	981	ATTCTTCTACTAAAATTGTCAATGGAGACAATTGATTGTTTGAAGAAAGTATCAACTGATGATTTGGTACAAGCTCAAAGTTCAAAGGAAATCAATGGAATCGGAGCTTCAGAAATTACAGCTTTTCTACCAGTTTATGGAACCAAGTTAATTCCTAATCCACCAATGGTTAATCACGCTAATCATCTCGAAGATAATCAAAATGTACCCATGCTTTTCGGCTCTGAACAAGACGAGGCTTCAATGTTTATAACAGAAGCGTCACTTGCAACTCTTTCAACGATCCAAGATGCTTATGAATTTACCAAAGATCGAGTCTCCTTTGCGATCAAAAATCTAACTACAGATCAATTTGAGGCCATTTTTAAGCTTTACTTTGATGAAGCCGATCCGACAGAT…	ILLLKLSMETIDCLKKVSTDDLVQAQSSKEINGIGASEITAFLPVYGTKLIPNPPMVNHANHLEDNQNVPMLFGSEQDEASMFITEASLATLSTIQDAYEFTKDRVSFAIKNLTTDQFEAIFKLYFDEADPTDYLDIRSRCVKFCSDMNYKCPSLILSEFLSQVNDDIFFYRNVYTGENLSRPYGTKHGDDLLFGLGAPYRHYDNYSPSDLQFSSIMLEIFGNFTKGIPLNDWTSIKLDKNDPNALQLIKQFSLNPRNVIEHSQYFCSEWAELYNYSIP	279			J''	PcCCE26
SRR341928_contig_10902	1746	GTGAAAGTTTACTGTTCGGCTATGAAATATTCACTTTTATTATCGTTGGTTCTGAGTCTTAATTGTGTCTTTGAATTGACTTGTTCTCAATCAAATGGTCCAATTGTTAAAACAGATCGGGGCTTAATCCAAGGAATCAAACAGTCAATCGATGGAGTCACAATTAACTCTTACCTGGGGATTCCTTATGCGTTACCACCGATCGGTCCTCGAAGATATGAAAGGCCAGTAGAGATTCGTAAGCCATTTACCGATATCTTTCCGGCCAAATCATTTGGAAATGCCTGTGAACAAAACTTCATTGATGCTCAAGAAGAGACACCAGGATTCAAATTGAGCGAGAATTGTTTATTTTTGAACATTTGGACTCCGGAAGACGCGTCCGTCGACAAACTGTAC…	VKVYCSAMKYSLLLSLVLSLNCVFELTCSQSNGPIVKTDRGLIQGIKQSIDGVTINSYLGIPYALPPIGPRRYERPVEIRKPFTDIFPAKSFGNACEQNFIDAQEETPGFKLSENCLFLNIWTPEDASVDKLYPVYVNIHGANYTFGSAGAEDTRCDYLTVYTNIVTVNMNYRLGALGYSYGGTDQIVGNAGVHDIVLAANWIRSNIRGFGGDPERVTMTGLSSGSIILSSIFLTPTIPTDWFNRIVFMSGVAVEDITIKSVTDTFKVTKRLSKTLNCSEYSTLNDTFNIDELTCLKIVPGITIAQTKENELYQAAYGDKYIFPTPPRDLINSRKFPSGFKIMVGTETDEAYLGRNMKTRNVTEAIHKLSAFLQRLKITTIADAKKLVERYFVGIGEHD…	551			J''	PcCCE27
SRR341928_contig_10949	1250	GATTATCAAGGTGATGTGTTAGCGGCGACACAGAAAATTATTACTGTCAATTCAAACTATCGTCTTGGTGTTTTTGGATTTAGCTATGGATCACCTGAGGGTATTCCAGGTAATGTGGCTATTTATGATATACTAGCGACACTTAGATGGATTCAGGATAATATTCAATCATTTGGTGGTGATCCGAAGCGGGTGACATTATCTGGCCTAAGTTCGGGTGGTAAAATAGCTACGATATTAGCAACTTCACCGAGTGAGTTCAATGCTAGGTCATTGTTTTCTCGAGCAATCATGATGAGTGGATCATCAACTGATCGTCACCAAATTGAATCATCGGAGATCGGAGCAGCTAAACTGAGTTTATTAGCATCCAAAGTTAATTGTTCAAGTCAATGTGAT…	DYQGDVLAATQKIITVNSNYRLGVFGFSYGSPEGIPGNVAIYDILATLRWIQDNIQSFGGDPKRVTLSGLSSGGKIATILATSPSEFNARSLFSRAIMMSGSSTDRHQIESSEIGAAKLSLLASKVNCSSQCDQSTKFNSRLSVETINCLKKQPADVLLRAQNSKEINAIGAAAEYVFLPVYGTQLIPGKAMVNHIKNLNSVTNLPMLFGFEKDESKPFPSLEPVVTLESAFNYTKEEVTYALKNITKHQIDSIFKFYFSGADPNNIYDLKSRSVRLTSDVNFNCPSLILSQLYSLVNDNIFLYENVYIGQNLSRPFGTQHSDDQKFGQGAPYREPDSFTSTDRQFSSLLMKVYGDFVKGIVLTDWIPVHLNRSDPSKDQTVRQLSLEPQNVLYKHQKA…	415			J''	PcCCE28
SRR341928_contig_6705	1897	CCATCACAACAAAAGGGAATCAAAAATTTGATCATCATGTTAAGTTTATTGTGTTATATTTATCCGTTATTAATTTGTGGCTATGAACCACCGGAGGTGAGCATTGGTTGGAGTCGGATAATGGGAATGAGCCAGAAAGTAATTAACAATGAAAATGGTAAAGAGGGAAAGATAAACATCTTCCTTGGTGTACCTTATGCTGAACCACCACTTAATGGTTATCGTTTCCGTCCACCGGAACCAATTAAAAGTGTTAATTATTTTGGTTATTATGCTGGTAAATTTAAACCTCGCTGTATATCACCAGATTATTATGATAAATTTCTTGGTTCAACATATGATGACCAACAAGAAGATTGTCTTTACTTAAATATTTGGAGTCCAGCAAATCTAACGGAC…	PSQQKGIKNLIIMLSLLCYIYPLLICGYEPPEVSIGWSRIMGMSQKVINNENGKEGKINIFLGVPYAEPPLNGYRFRPPEPIKSVNYFGYYAGKFKPRCISPDYYDKFLGSTYDDQQEDCLYLNIWSPANLTDPKDLKPVLVYIHDSSVDVRTIDGKTLSHLGDMVVITFDYRTGLFGLIEGYDDQISDNAIFHDTKAVLKWIQDNVSRLGGDPSRVTLFADGWESLRAGLQFSYAINEKLFAQMILRNGNSFSTSVELNPSIHWQDVLEVAEKVGCDQKKNQLLLLYCLRNSDAKDLINGYLSINGSGHSLDLHHPWVNSPEVITKSFTLDGFISESWSKMPPVLMIQMISADDVRKIALDRNHLEQIEQMVKSLELKEIKHKSCHSGPMGSKELTSW…	517			J''	PcCCE44
SRR341928_contig_8992	549	GCTTATTTTATGAATTTGGAAGAGTTTAAAATGTATCATATTGTTTACTTTTTTCTAATTAATATTATAGTTGTTAATTGTTCTATTCGTCCGTTAGTAACTACTCGTTATGGTCCAATCGAAGGTACCACCGGATCTTACATTATTAACGATCAAAATTTCGGTTATCAAGCTTTCTTAGGTATCCCGTTTGCCGAACCTCCAATCGGTGATAAGCGATTCTCGATCCCAGTGCCATTCACTGGTTCGTGGACGGAACCTTATCAGGCCACTTATTTTCGTGATGGTTGTGCTCAAAAGCCCTCGAAAGATTTGAATTTCAATATAAGTGAAAACTGTTTATATTTGAATCTATGGAGACCAGAATTTGATGATAAGGAGAGTCAATTGTTGCCGGTG…	AYFMNLEEFKMYHIVYFFLINIIVVNCSIRPLVTTRYGPIEGTTGSYIINDQNFGYQAFLGIPFAEPPIGDKRFSIPVPFTGSWTEPYQATYFRDGCAQKPSKDLNFNISENCLYLNLWRPEFDDKESQLLPVFYHIHGSGYTSSSGSMPDCRGEILAATQKIIVVNSNYRLGAFGFAFGEH	182			J''	PcCCE45
SRR341928_contig_9415	1065	TTCATTATGAGCGGAATACCAGCCAATGAGGTGACCATTGATTCAGTTGATGTTTCAATTGCAAAGACAAGATTAATTGCTGAAAAAGTTAACTGTTCAAAAGTTAATCACAATAATCAATCTTCGTCTGAAGTTGCTCCATTAACTAAGGATGAGGTTAATTGTCTACGTAATTTAGATAATTTAACAGCAGTCTTCAAATTACAAGATTCAGAGGAAATTATTTCAATCGGTGAAAGTATTAAGAACGGACTGATTCCCGTTTATGGTGATAAACTCGTTCCATCATCACCAGAATTTACCTTCGACCAAGGATCCAAATTAAATCATCATATTAATCATAAGTCGTTCGTTATTGGTAATGTTGAAAATGAAGGCTATTGGAAAAGTGACTTTTGG…	FIMSGIPANEVTIDSVDVSIAKTRLIAEKVNCSKVNHNNQSSSEVAPLTKDEVNCLRNLDNLTAVFKLQDSEEIISIGESIKNGLIPVYGDKLVPSSPEFTFDQGSKLNHHINHKSFVIGNVENEGYWKSDFWPTSKTEAFELLLPKLRSMLKTDSIETIKRLNQTIDFYFNSIDEKDDYMINKAINQFYSDWAFICPSIGYGQHLATQGNLVHFYLFNYVPRSYSTSNERPFGATHGDDSRLFFGHPFRDLYNYDHHDRLVSRRLMEIYSDFVKNRRIFWPPILTNKFGKVKPLRWKINGHFDDKVDIDIVHSADHCDWMNKLRNYKLYEKLDQDSIDNQL	342			J''	PcCCE46
Pcit_ERR044692_fastq_contig_9563*	1681*	GTAACATCAGTGCCACCAACAAACATGGACGGTGATTCTAGTCAATGGCATGAACCAATCTATGGTTTTCTACCGATTGGTGCTTATTCTCACTCTGATCGTCGATGTAAACAAGCCCTGGAAAACAAAAGACCAACTGAAACTGTTTCAGTTGACACTAAAAATGGACGATATGTGGGCAAGATATCATATCTTTGTGACTCACCTGGATTACAGGTATGGTTAAGACCTGGGTCACCTTCTAATAGAGGACTCGATTGGAAACATGAAGTTGCCATTTTCTTAGGTATTCCTTATGCTCGTCCGCCTTTAACGGAACATGGATTACGCTTTAAACCACCACAACCACCTGTTCATTCGGGTGCTTGGCCTGCAGATCAGTTTCGTTCATCTTGTCCA…	VTSVPPTNMDGDSSQWHEPIYGFLPIGAYSHSDRRCKQALENKRPTETVSVDTKNGRYVGKISYLCDSPGLQVWLRPGSPSNRGLDWKHEVAIFLGIPYARPPLTEHGLRFKPPQPPVHSGAWPADQFRSSCPQPSQYTGADKMIYSVNEDCLYLNIYTPKASENKEKPSPVMIYIHDGDFIHGSGNRFPGHMLAASQDVVVVTFNYRLGILGFFSTADDSAPGNYGILDQIQLIHWVRENIRKFGGDPELITLFGPGAGAASAGILAISPLSRKYIKRVIAQSGSAVAPWAIINEPIMIRNMSIVVGAAYGCSTPLTRNLVECLKSRSSSDIPIAAVANQVGWLPFAPVPDSTTRPIGSEVIPDTPEAILQKGFPVDDIHLDGYLTGVTRDEGSSMVY…	743*	Pcit_ERR044692_fastq_contig_7572		K	PcCCE25
SRR341928_contig_18880	755	TCTTCATCTTCATCAACTTCAACAACAGCAAGTTCATCAGTGCCCATGGAAAATGTGAACAATTCTGAACGAATCAGTGACTCACTATCTTCCAAAGGATATCGTTCATTGAATTCAGTTGAAGCTTTTCTAGGTGTTCCTTATGCAGCTCCACCTATTAATAAATTGCGATTCATGCCCCCGGTGACCCCAGCCCATTGGAGGGGCACAAGGCTTGTTAATCATTATCAACCAGTGTGCCCACAAAAATTACCTAAAGGTTTTGACTCTCAAGGTAACATTAAAGATTCATCCAGCTCATCACCATCACCATCATCATCATCATCATCATCATCATCCGCCTCAGTTTCCTCTTCATCATCACCTGATAATCTTATACGTGGTAATTATGGTTATTTT…	SSSSSTSTTASSSVPMENVNNSERISDSLSSKGYRSLNSVEAFLGVPYAAPPINKLRFMPPVTPAHWRGTRLVNHYQPVCPQKLPKGFDSQGNIKDSSSSSPSPSSSSSSSSSASVSSSSSPDNLIRGNYGYFSRIIPHLTNQSEDCLYLNVYLPLSKGDSDTRLPVMVFIHGESYNWGSGNSYEGTILAAYGNIVVVTLNYRLGLFGFLPTVIDGTTRGNHGLMDIIAALHWIHDNIKEIGGDEKNVPLV	251			L	PcCCE35
Pcit_ERR044692_fastq_contig_17145	878	TGGATCTCACCAGAAGATTACATGTCCGAAGATTGTTTATATTTGAATATTTGGGTTCCATTGGAAGAAAGTGCTTTCCGAACATTATCTTCCTCGATTGGTTCAAATCGTCGACCAACAGTTCAACTTCCAGTTATGGTTTGGATCCATGGTGGAGCCTTTTTCTCGGGTTCGGCTGATCTTTCAACCTACGATGGGAGAATCTTGTCTTCCTATGGTAATGTAATCGTGGTAACAATCAATTATCGACTTGGAGCTTTTGGTTTTCTCAATTTGGGAACAGCATCGGCACCAGGTAATCAAGGTCTTCATGATCAAGTAGCTGCTTTAAGGTGGATTCAGGAAAACATTGGCTACTTTGGTGGTGATCCAAATCAAGTAACACTCTTTGGACAATCG…	WISPEDYMSEDCLYLNIWVPLEESAFRTLSSSIGSNRRPTVQLPVMVWIHGGAFFSGSADLSTYDGRILSSYGNVIVVTINYRLGAFGFLNLGTASAPGNQGLHDQVAALRWIQENIGYFGGDPNQVTLFGQSAGAISVGLHYISPLSSDLFRRGIMQSGAPTVTRLFYEREGAYGRRGLTLASMVDCLPAESANNTTNIPSGQSLASSHQSHSNEQHHHQSFPKTPEVIADCLRATDLQQLTAAQNSLIDEMSLSFGPSLGDDFLPANPISLMDLGEIGDQREVMLGATRD	292			UNdetermined Clade (NC)	PcCCE7
Pcit_ERR044692_fastq_contig_20487	641	TCAGCTAATCTTAATCCTTATTTTGAGGATTTTGGGTCCGCTGGTTTATCTGGATCTTATATTAAACCTCGAGATCATATTAGCCGGTGGTTAACTTACGGCTGGGGACCAGGGGGCAGATTCATGCCCTCAGCCATGCGAAAGTATAACAAATGTATCAAGGAGACCAATGATCCCGATAAGTGTACGGTTCCCGTTATCCAGAAACGATCTCAATACTTTCCATCGTCATCAATTTCCGTTTCCTCTTCATCATCACCTGATAATCTTATACGTGGTAATTATGGTTATTTTTCACGGATAATCCCTCATCTTACTAATCAAAGTGAAGATTGTCTTTATCTCAATGTTTATCTGCCTTTATCCAAAGGGGATTCTGATACCAGACTTCCAGTAATG…	SANLNPYFEDFGSAGLSGSYIKPRDHISRWLTYGWGPGGRFMPSAMRKYNKCIKETNDPDKCTVPVIQKRSQYFPSSSISVSSSSSPDNLIRGNYGYFSRIIPHLTNQSEDCLYLNVYLPLSKGDSDTRLPVMVFIHGESYNWGSGNSYEGTILAAYGNIVVVTLNYRLGLFGFLPTVIDGTTRGNHGLMDIIAALHWIHDNIKEIGGDEKNV	213			UNdetermined Clade (NC)	PcCCE11
Pcit_ERR044692_fastq_contig_20724	647	TCTCTTGTGTATTCATCTTTCCTTCCAATAACAGAGGAAACCAGCCCATCAGAGGTTCGCCAAGTACTTTCCGATTTTATTGGAGATTCAACATTCACCTGTCCGTTGACACTTTTCTCCCAATTATTTGTCAAGAATGAGGGATCAGCCTATCTTTATGTATTTGACCATAAACCATCAAACTCTCGTTGGCCTGAATGGATGGGAGTTCTTCACTTTGATGAAGTACAATTTATCTTTGGTGTTCCATTAAGACAGTCACATCTTTACACACCAGAAGAAGTTGAATTCAGCAAAAGATTAATGAAAACTTGGGTTTCATTTGCCAAAACCGGAGTTCCCGGTAATCAAATGAACATCGATTGGCCTGAATACACACCACAAACACCACACTATGTG…	SLVYSSFLPITEETSPSEVRQVLSDFIGDSTFTCPLTLFSQLFVKNEGSAYLYVFDHKPSNSRWPEWMGVLHFDEVQFIFGVPLRQSHLYTPEEVEFSKRLMKTWVSFAKTGVPGNQMNIDWPEYTPQTPHYVSLDSGNVTIESGPKESVCARWHIMLQTS	161			UNdetermined Clade (NC)	PcCCE12
Pcit_ERR044692_fastq_contig_8507	1961	CAACAATTTCCAAACTTTAAACAAAACTTTTCCTATTTTACTCTAAATCTTTTCAATTACATTTACGATTATTTAACAATGTTTATTAATCTTCTTGTTCGTACTTTATTTTGTCTATTAACTGTTGGGTCAACTATCGTTCTCTCATCAACTGACCCATCGGAATCATCTTTACCTTTCTCACCAATCGCTCGAAGTAAAACTGGACTAATTCGAGGTGTAACTGTTCACAAAACAAGTTCAATCGCTGTTAATCAATTCCTCGGAATTCCCTATGCTCAACCACCCACCGGTTCTCGAAGATTCGGTCGACCTCAACCTCTAACCATTGACCCGATCCGAATCATCGACGCAACCAAACCAGCGGCAACTTGTATCCAATTCCCTCACATCTCTGAG…	QQFPNFKQNFSYFTLNLFNYIYDYLTMFINLLVRTLFCLLTVGSTIVLSSTDPSESSLPFSPIARSKTGLIRGVTVHKTSSIAVNQFLGIPYAQPPTGSRRFGRPQPLTIDPIRIIDATKPAATCIQFPHISEAINPLLNFDSDHKVSEDCLYLNIYAPLSNGSSSSSSGLPVMVWFAGEGYDFADANQFDGSYLSAFGQVIVITVQYRVGVFGFLKDDIIAQGNMGIWDQVEALKWVQENIAAFGGDSKKVTVFGRFTGSMAITHLLASPILRNIDEPLFTRAILMSGVAVGDFTIEKSPNDRAKNYLRSLGCDQLNASKCLYFADSDELLSKSGYGWRPTIDGVLITDEPLNAMGRGEIAKGVESVMIGSTAAEGSLCLLTWMFAERNIYNKLVSGD…	609			UNdetermined Clade (NC)	PcCCE23
SRR341928_contig_22248	825	CTAAGTTTTAAATTGATGAAAATGAAGTTAATTATCACTTTGATTGCAACAATTATCTATTCAACAAGTGAATCGTTTCAACAAATTAGTTTGAATGTCCAAAATGATCCGAAATTGTTATATGTTCAAGGAACGGCGGTCAAACCTAAAGTTAAATTGTTCCGAGGTGTTAAAGTTTATCAATATTTGTCGATTCCATACGCTGAGCCTCCGATTGGTACTAATCGGTTTCAAAGGTCATTTCCAAGGTCAACTGATGTGAATCATCTAATAGCCAACAAATGGGGTCCATTTTGTGCTCAGAGCCAATTAACTGGTTCGAAAGGTAATTTGATCTACTCGGAGGATTGTTTAGTTCTGAACATTTTCACGACCCATTCGAGAGGCGATTTCCAAGGT…	LSFKLMKMKLIITLIATIIYSTSESFQQISLNVQNDPKLLYVQGTAVKPKVKLFRGVKVYQYLSIPYAEPPIGTNRFQRSFPRSTDVNHLIANKWGPFCAQSQLTGSKGNLIYSEDCLVLNIFTTHSRGDFQGLTLDRVRPVIVFIHGGGFNYGSANQPDNYDGTALAVIHDVVIVTINYRLGVFGFLHLPEHDIHGNMGLWDQRTALIWIRDNILRFGGDPGKVTIYGHDAGAASVAAHIISPYSRNLFVNAIIQSGSIYDLDSWKV	268			UNdetermined Clade (NC)	PcCCE37
SRR341928_contig_23425	560	GACTGGAGTCGTCCAGTTGAACATCCGATTAACCTTTTCGATTCATTAGTGGACATTTTGGGAGATGCTCTTGTAGTTTCACCTTTGATACAAACTGGTGACACTAATGCTCGATACGCGATGTCAACTTATACCTCTAGCGCTCAAGGGTCAACAATGGGCACATCGTCTACTTCTTCAACACGCCGACATCACCATTCTAGTTCATCTTCACCGATTGGTACTTCGTCCACATTATCATCTTCCTCGTCTTCATCATCCTCGTCACTTGGTTCGTCTTCGGGATCGACTACAAATGGTAATCGTTTATCGGGTGACTACAATTCTGGACCTCGAACTTTTTTTTACCTTTTTTCCCATCAAAGTGAAAACTCTGGATTCTCACCTCGCCTTGGTTGT…	DWSRPVEHPINLFDSLVDILGDALVVSPLIQTGDTNARYAMSTYTSSAQGSTMGTSSTSSTRRHHHSSSSSPIGTSSTLSSSSSSSSSSLGSSSGSTTNGNRLSGDYNSGPRTFFYLFSHQSENSGFSPRLGCQHGEELAYIFGAPLANNLLGQSLSVFHTNYTRQESTLAEAVMTYWTNFVKFGG	186			UNdetermined Clade (NC)	PcCCE38
SRR341928_contig_26934	609	GCGTTCCTGGACCGCCACCCGAGCGAGGTGTACGCCGCCGGCGAGGCCGCCGACGTGCCCTTCATGACGGGCTTCACGAGCAACGAGGGCTGCCTCTTCTCAGTGCCCCTCCTGGAAGACAGTCAAGTGACCAGTGAGTTGAATGAACGCTTCCTGGACCTCGCTCCCATCATCTTTTCAACGAAAGACAGGGAGCCGGATTTCAACAGGAAACTTTACAAGCAAATTCGTGACTTCTACTTCAGGGACAAAGCGATCAGCAAAGAAACGGGGAGCAGCCTCACAGATCTCTTCTCGGACACCGCCTTTATCGTCTCGGTCCTGGAGACGGCGAAAATGCAGGAGAAGAGCTCCAAGTCCCCCGTGTTTCTGTACGAGGTTGCGCATCGCAGCGAGAGG…	AFLDRHPSEVYAAGEAADVPFMTGFTSNEGCLFSVPLLEDSQVTSELNERFLDLAPIIFSTKDREPDFNRKLYKQIRDFYFRDKAISKETGSSLTDLFSDTAFIVSVLETAKMQEKSSKSPVFLYEVAHRSERSWSTLFGAKDSYGVCHADDLLYLFPLKKWFQQELSQSDKAFATFMVDLFTTFASTG	189			UNdetermined Clade (NC)	PcCCE40
Sequences excluded from the phylogenetic analysis
Pcit_ERR044692_fastq_contig_19539	484	CTTCGTTCTCCGCATTTGTATCCTGGTATTGATATTGATCTGAGTAAGCAAATGATTCGAATTTGGACTGAATTCGCCAAAACTGGTAAACCCCCGGTACCTGAGAATATTACTCTCAATGAATGGCCTCTTTACAGTTTTAAAGCTCATAATGTGGTGGAAATAAATCCGATTAAAGCCACTGTTAGAAAAGAAGCACCATTATACAGGAAATGTGACAAATGGAGAATTACACTCGAATTT	LRSPHLYPGIDIDLSKQMIRIWTEFAKTGKPPVPENITLNEWPLYSFKAHNVVEINPIKATVRKEAPLYRKCDKWRITLEF	81		tetur25g00710	UNdetermined Clade (NC)
Pcit_ERR044692_fastq_contig_20251	408	GTTTATCAACTGTTTCTAATTATAACAATTTGGTTAATCAGTGTAACTTTGTTGAGTTTATTAATTTGGCAAATTGTCCTTCCCCAGGTAACCCTATCACCTATCGTTGACACCGCCTCAGGCCGTGTTTTGGGCTCTATCGAGAGTCGAGGTTCTAATCGTCGATTAGCGATCTATCAAGGTATTCCTTATGCTCGACCACCGATTGGTTCCCGTCGATTCACTCGACCTGAACCCGTTCTACCTTGGAAAGGTATTTACAAGGCCACAACTAAGCCACCATCTTGCTATCAATTTCTATTTGATTCCTCATCACCAGTGACAATAAACACTACGAGAAAAAGTTCATTTCGAACATTTTTCTCGAAATTTTTTCCAACATCAGCTCCATTATCATCA…	VYQLFLIITIWLISVTLLSLLIWQIVLPQVTLSPIVDTASGRVLGSIESRGSNRRLAIYQGIPYARPPIGSRRFTRPEPVLPWKGIYKATTKPPSCYQFLFDSSSPVTINTTRKSSFRTFFSKFFPTSAPLSSSS	135		tetur25g01850	UNdetermined Clade (NC)
Pcit_ERR044692_fastq_contig_25422	320	TCATCATCTAATCTACTAATCTCATCAGCTGATAAACTACATCAAAGTGAAGATTGTCTTTACATTAACCTTTATGTACCTCTAAATGAATCAGAGAATAATGAAAAATCAAAATCTGCACATGAGACGAAATCAAGTAAAAAAGTTAATCAAATTGAGCCTAAATCAGTACTTGTTTTCATTCACGGCGGTGGGCTCGTAAGTGGATCAATTAATCATTACGATCCATCAATGTTGGCTCTAGAGGGTAATATAATTGTAGCCACGGTGAGCTATCGATTGGGTTTATTTGGTTTCATCTACTATGAGATAAATGGG	SSSNLLISSADKLHQSEDCLYINLYVPLNESENNEKSKSAHETKSSKKVNQIEPKSVLVFIHGGGLVSGSINHYDPSMLALEGNIIVATVSYRLGLFGFIYYEING	106		tetur25g01850	UNdetermined Clade (NC)
SRR341928_contig_24596	448	CGTAAATTGTCACGGTCAATGTTTATCAGCTATTATCCAGTTCCTGATGAATCATTTTTCCCAATTCATCCGTTTGAGATAATTGAATCAGGTGATTATGGTTCACAGAAACAATTAATGATTGGTTATAATGGACACTATGATTCTTGGATGAAAGATTTGGGATTATCTGATGTCATTATTAACAGTACCTCGGCCGCTGATGATGTTACATCAAGAATGTTACTCAATCGTTTGTCCAATTTTGGACCTAAAAGTATTGGAAAACATTATTATGAGATAGTTACTCAAGTAATTATGGAAGGTCATCAATCAATTTCACCTTTAACCCTCGCTGAAAGGATAAATTCACTTTCTCTTGACCTTGCGATTAGATGTCCAGCCTATTTTCAGATTACA…	RKLSRSMFISYYPVPDESFFPIHPFEIIESGDYGSQKQLMIGYNGHYDSWMKDLGLSDVIINSTSAADDVTSRMLLNRLSNFGPKSIGKHYYEIVTQVIMEGHQSISPLTLAERINSLSLDLAIRCPAYFQITSFIQNETRSVYYFELR	149		tetur25g01850	UNdetermined Clade (NC)
SRR341928_contig_26647	236	ATAAAAAATTTCGGCGGTGATCCAGATAAGGTTGTACTTTTCGGCGATTTTGCTGGTTCTCAATCAGTTGGATTTCACCTCATCTCCAACCATTCACAGCCATATTTTACTCGAGCCATTATGCTAAATGGTAGCCCGTTTAATTTACCCTTGATTATGAGCCGTGAACGTGGTTTAAATAAAACACTGGCTTTGATCAATGCAACAGGTTGTAATGCTGATGATGATGATGAT	IKNFGGDPDKVVLFGDFAGSQSVGFHLISNHSQPYFTRAIMLNGSPFNLPLIMSRERGLNKTLALINATGCNADDDDD	78		tetur25g01850	UNdetermined Clade (NC)
Pcit_ERR044692_fastq_contig_14317	223	AGTGAAGTCGTTGAATTGCCTCAGGGTAAAATTCGTGGAGCGATTAAAGAATGGAGAGGTCGATCTACCTACGAATACAAGGGCATTCCTTACGCCGCAGCTCCGATTGATTCACTTCGCTTTTCTATGCCAGAACATCCGAAGCCATGGGAAGGAATTAAAGATACAATCGATTATGGAAAATCTTGTCCTCAGCCAACCAAGGCTGAAGACACGGATGAA	SEVVELPQGKIRGAIKEWRGRSTYEYKGIPYAAAPIDSLRFSMPEHPKPWEGIKDTIDYGKSCPQPTKAEDTDE	74		tetur16g02390	J'
Pcit_ERR044692_fastq_contig_1579	466	GCTTACTATCAATCTCAACGGCCATCTCAGTCACTGCTTCCAATTGCAACGCCAAGTAAATGGTTACCTGCAAGTCATGGTGATTGTATCCCTATGGTGTTTGGTCTCCCTCTTTTGAGACCCAAAAGTTACACTACCGATGACACAATATTGTCCATGATCATGATGGACACTTGGGCTACTTTTGCACGTGGAGGTAAACCCTCATCAATTGGACAGCAGTTATGGTCACCTTGGAGTGACCATTCATATAAGACGATCGTATTAGATGCAAATAAAATTGGTCTAACTGAATCTCAGCCCGTTGAATTTTGCTTCAAAAATTGGCCTTTCCCTCTCGTCAGTCGATATCCAATGGTACTTGAACCTGGAGTATTTTCCAAGATTGAAGATAATCAA…	AYYQSQRPSQSLLPIATPSKWLPASHGDCIPMVFGLPLLRPKSYTTDDTILSMIMMDTWATFARGGKPSSIGQQLWSPWSDHSYKTIVLDANKIGLTESQPVEFCFKNWPFPLVSRYPMVLEPGVFSKIEDNQHSEL	137		tetur24g01310	J'
Pcit_ERR044692_fastq_contig_8316	331	CGTGAAGGTAAACCTCCGCCAATAGGTCAACAGTTATGGTCGCCTTGGAATAATGATTCTCATAAGACAATAACATTCGATGCAAATAAAATTGGTCAAACTGAATCTCAACCCATTGAATTTTGCTTAAAACATTGGCCTTTCCCGCTTGAAAGCCAATATCCATTAACGTTCGAACCTGGAGCATTTTCCAAGATCGACGATCACGAACGTAGTGACCTT	REGKPPPIGQQLWSPWNNDSHKTITFDANKIGQTESQPIEFCLKHWPFPLESQYPLTFEPGAFSKIDDHERSDL	74		tetur29g00940	J'
SRR341928_contig_16415	249	CCCGAATCTGGTATCCCAGGTAATATGGGTCTTTGGGATCAACTGTTGGCTTTGAAATGGGTCCAGAATAATATTCACTTTTTCGGCGGCAATCCTGAACAAGTAACTATTTTTGGTGAAAGTGCTGGTTCAATGTCTGTGTCAGCTCACATCCTTTCTCCACAGTCTAACGGTCTCTTCAAGAATGCTATTATGCAAAGTGGTTCACTTTATAATATACCTCTCTGGATCAATCCACGAACAGCC	PESGIPGNMGLWDQLLALKWVQNNIHFFGGNPEQVTIFGESAGSMSVSAHILSPQSNGLFKNAIMQSGSLYNIPLWINPRTA	82		tetur26g01130	J'
SRR341928_contig_17321	243	GCTGATTTCGCTCGAAATGGTGTACCAACTAAACAAGGACCAATTGTTTGGCCTCAAATCGGTGGATCTAAAATGGTTAATCTGATTGAGTTAAACAACAAGTTCGTCGGTAAAATTGATAATTTAACTGGAACAAAATGTTTATCATCA	ADFARNGVPTKQGPIVWPQIGGSKMVNLIELNNKFVGKIDNLTGTKCLSS	50		tetur16g02390	J'
SRR341928_contig_23419	401	TTTTGTAAGTTTACTCTGATTCTTAAAATAAAAATGAAGTTTTTATTTAGTCTGTTGACTGTTTGCTTAGCTGTTAATCAGTTTGATTGTCTTGAATATAGCGAAGTTGTTGAATTACCTCTAGGTAAAATTAGAGGTGCAACTAAACAATGGAGAGGTCGATCAATTTACGAATACAAGGGTATTCCATATGCAACAGCTCCAGTCGATTCACTTCGATATTCGTTACCCGCTCACCCTAAGCCATGGGAAGGGGTTAAAGATACGGTCGCTTTCGGAAAATCTTGTCCATCACTAGCTTCATGGGCGACTAAGATTGAAGACATGGACGAAGATTGTCTTTACATGAATATTTATGTCAACAAGGAAACGTTTGACGCTCGAACTACTCAATTGAAA	FCKFTLILKIKMKFLFSLLTVCLAVNQFDCLEYSEVVELPLGKIRGATKQWRGRSIYEYKGIPYATAPVDSLRYSLPAHPKPWEGVKDTVAFGKSCPSLASWATKIEDMDEDCLYMNIYVNKETFDARTTQLK	133		tetur16g02380	J'
SRR341928_contig_24155	324	AAACTGAACCCAGAACTTAATATCACAGAAATTATCTCTGATACTGTTGATTTTTTCGGCTGTATGAATACTACTGATAAAATTTCTTGTCTTCGATCAGTTCCATGGTTCGATCTATTCAATAATACAGAAGCTTTAAAATATAAGCCTGTCTATGGTGATAAATTCATTCCCTTAGATGAAACTGAAGCGATAAAAAGCGGACAATTTAACGATGTTAATTTATTAGTTGGAGCCGAACGAGATGAACGCGATGATCTTATTTGTGGTACTTACAATTTCGCCCTTCTCAAAGCTTCCAATTCAAATACATCTACTTTC	KLNPELNITEIISDTVDFFGCMNTTDKISCLRSVPWFDLFNNTEALKYKPVYGDKFIPLDETEAIKSGQFNDVNLLVGAERDERDDLICGTYNFALLKASNSNTSTF	107		tetur16g02380	J'
SRR341928_contig_30808	274	TTTACACAACTTGATAAATTCAATAATGAAGATGTTGTTCTGTCATTTCTCATGATTGACATTTGGACAAAGTTTGCCAGAGATGGTAAACCACCACAAATCTCTCACCGAGAATGGTTGCCCTGGAACTTAAGTGATTCTATTCCTTATCCCAGTATGGTTCTCAACTCCAACAAAATTGGTTTGATTGAAACCAAATCTGTTGAGTTTTGTATCAAAAATTGGCCTTTCCCACTCGACAAACATTATAATATGGATTTCGGAACAGGA	FTQLDKFNNEDVVLSFLMIDIWTKFARDGKPPQISHREWLPWNLSDSIPYPSMVLNSNKIGLIETKSVEFCIKNWPFPLDKHYNMDFGTG	90		tetur29g00820	J'
SRR341928_contig_30891	241	GGTGCTGTTGAATATTGGCGAGGTCGAGCTGCTTATGAATACAAAGGAATCCCTTTTGCAACTCCGCCAGTTGGATCACGTCGTTACCTCAGAGCAACTGAGCCAAAGCCATGGGAAGGAATCAAAGATACAATTTCCTATGGAAAAGCCTGTCCTCAAAAAGCATGGGCAACAAAAGATGTAGACCAAGATGAAGATTGCCTTTATATGAATGTTTATGTGAACAAAGAGACATTT	GAVEYWRGRAAYEYKGIPFATPPVGSRRYLRATEPKPWEGIKDTISYGKACPQKAWATKDVDQDEDCLYMNVYVNKETF	79		tetur16g02380	J'
SRR341928_contig_30893	285	ATCAACTATCGTCTTGGTGTCTTTGGTTTCTTGTACTTACCCGATTCCGAAATTCCCGGTAACATGGGACTTTGGGATCAGAATTTAGCACTCAAATGGGTCCAAAGTAATATCATTCATTTTGGCGGTAATCCCGATCGGGTGACGATATTTGGTGAATCAGCGGGCTCCTTGTCCGTTTCTGCTCACATTGTATCACCACAATCGGAGGGCTTATTTGCCAATGCAATCATGCAAAGCGGGGCAATTTATGGTCTACACTTGTTGTCACCCAAAAACACC	INYRLGVFGFLYLPDSEIPGNMGLWDQNLALKWVQSNIIHFGGNPDRVTIFGESAGSLSVSAHIVSPQSEGLFANAIMQSGAIYGLHLLSPKNT	94		tetur26g01130	J'
SRR341928_contig_31303	239	CTTATTATTTTAAAGATGTTTAAGCTTCTTGTTATTTTGTCTTTCTTTTACCTGTTTGAGTTAATTTCTTCAGATGATTTAACATCAATTGTACAAATTTCATCTGGACCCATTCAAGGTAAATTAATTGAATATCAAGGGGTAAAAGTTGCTGAATTTCTTGGTGTTCCGTTTGCTAAACCACCGGTTAAATCATTACGATTCCAGGTACCTGAGAAAGTTGACCCATGG	LIILKMFKLLVILSFFYLFELISSDDLTSIVQISSGPIQGKLIEYQGVKVAEFLGVPFAKPPVKSLRFQVPEKVDPW	77		tetur11g01500	J'
SRR341928_contig_4350	288	ACTGATCTCTTGAACAACACTTTCGCTTTGAATTCAAAGTTCAAGCCAGTTTACGGTGATAAATTTGTTCCTTTAGATGAAACTCGAGCCATTGCAACTGGACAATTCAACGATGTCAATCTGCTGGTCGGAGCCGAAAGGGATGAAGGAGATCGCCTCATCTGTAAAACTTACAATTTCGCTGTTCTCAAAGCTTCTAATTCAAATACATCTACTTATGGCTATATCCATACTCAGGTCTCATTAACACCGATCGGTGTTCCTTCACCAGATTGTAGTAGGCAA	TDLLNNTFALNSKFKPVYGDKFVPLDETRAIATGQFNDVNLLVGAERDEGDRLICKTYNFAVLKASNSNTSTYGYIHTQVSLTPIGVPSPDCSRQ	95		tetur16g02380	J'
SRR341928_contig_8259	234	AACAAGGAAACTTTTGACAATCGAACTACTCACCTAAAGCCAGTTCTCTTCTTCATTCATGGTGGTGGTTTTCGATTTGGAAGTGGAGCTGATTTCGACTCTTATGTAGGAACTCCTTTAGTTATTCTCGAAGATGTTATTCTGGTCACTTTTAACTATCGATTGGGAATCTTTGGATTCTTACATGGCGGAGATTTGATTCCCTCTCACACTCCGAATCTCGGTCTTTGG	NKETFDNRTTHLKPVLFFIHGGGFRFGSGADFDSYVGTPLVILEDVILVTFNYRLGIFGFLHGGDLIPSHTPNLGLW	77		tetur16g02420	J'
Pcit_ERR044692_fastq_contig_13127	358	AGATTAATTGAATTGATGGTTGGTTTTGTCACCAACGGAACTTTAGTTGATTGGCCTGAGTTACATTTCGATAGACTTAAGCCCAAAGTCGAACCAAGAATTCGGGAAATTAATTATCAAGACACGAACGTTAATTATGAGAAACAATCAATTTGTGTTGAATGGTCAAAACTTCTTGGATTTGATGTAACCATAGACCTTAAATCAATCAAT	RLIELMVGFVTNGTLVDWPELHFDRLKPKVEPRIREINYQDTNVNYEKQSICVEWSKLLGFDVTIDLKSIN	71		tetur01g10740	J''
SRR341928_contig_11121	510	ATTGAAATGTTTCCATTGATCTTATCCTTGCTTGTCAGTTTAATTGATGTTAATTGTGCCACTATTGATCCAGTTGTATCAACTCGTTATGGTCCAATTCAAGGTTTGAATGGATTTTACAATTTAACTAATTTCCAATATAATTATCAAGCTTTTCTTGGTATTCCGTTTGCTGAGCCACCGTTGGGAATTAAACGATTCCAATTACCAGAGTATTTTAATTCAACTTGGTTAAAACCATATCAGGCCACTTATTTTCGAGATGGTTGTGCTCAAAAGTCCTGTTGCCGGTGTTTTATCATATTCATGGGTCTGGAAATACTTCAAGTCCAGGATCAATGCCGGATTTTCAGGGTGAATCTTGACTACGACTCAGAAGATTATTGTTGT	IEMFPLILSLLVSLIDVNCATIDPVVSTRYGPIQGLNGFYNLTNFQYNYQAFLGIPFAEPPLGIKRFQLPEYFNSTWLKPYQATYFRDGCAQKSCCRCFIIFMGLEILQVQDQCRIFRVNLDYDSEDYCC	130		tetur01g10810	J''
SRR341928_contig_24818	298	TTAGTTAATGAAAACTCAATCATAATGATGAATTTGATTACTTCATATGCTGTCCAGCTCTTTTTTATTATTAGCCTGATAGTTGGTCAGTCTCTTGGTGATGATGATCCAATAGTGACCACGAAGCTTGGACAAATTCAAGGTAATTTGAAAAATATCTCAGACCAATATTATGAAGAGTTTCTCGGTGTCCAATATGGCCGAATCCCGAAACGATTTCAGTACTCGAAGGTAAACTCTGACCATTGGATGGGTATTCTAAAAGCCGACACTTATGGTCCAAAA	LVNENSIIMMNLITSYAVQLFFIISLIVGQSLGDDDPIVTTKLGQIQGNLKNISDQYYEEFLGVQYGRIPKRFQYSKVNSDHWMGILKADTYGPK	95		tetur01g10740	J''
SRR341928_contig_27111	316	GGAATCAAGGAACGAATGGACCAACTTGTTGGTGACTATATCTTCCAATGTCCACTTCTATTGTTTGCAGAGAGATGGGCAAATGTCAACCCAGTCCATTACTACTACAACAATTATACTGCTGATCATTATATCAACTCAACTGAAGTACAATTTCAACATGGTCCAGTTCATGGACAGGCAAACTTCATGTTCCTTGGACGACCTTTTGGAGTTGAACAGGAATTGTATTCTGACCAGGATCGATTAGTGAGCCACAGGATGATTAAGATTCTCTCAGATTTTGTTACTTCAGGTGAAGTAGCTTGGCCACCA	GIKERMDQLVGDYIFQCPLLLFAERWANVNPVHYYYNNYTADHYINSTEVQFQHGPVHGQANFMFLGRPFGVEQELYSDQDRLVSHRMIKILSDFVTSGEVAWPP	105		tetur37g00330	J''
SRR341928_contig_2927	488	TTAAAGGAGCGATTCAGTCAACTTATTGGTGATAATGTTTTCCAATGTCCATTGTTATTGTTCATTGAAAAATGGGCTACAATTGATCCCGTTCACTACTATTATTTCAATTATACTTTCGATTCCCTTGCCAATTCAACTGAGGTCAAATATCAACATGGTCCAATGCATGGGTCAGCTAATTTCATGTTCCTTGGTCATCCTTTCATTGGCCCAGACTTTTCCGATCGGGACCGGGTCATATCCGAGAAAATGATCAGAATTTTGGCCGATTTTGTTGCCAAGGGTGAAATTCCCTGGCCACCAATGTTGGCCTCGAGAAGGAACAAAGTTTTACCACTCGAATGGATTATTGATGAGCAAGTGGACACTCGAAATATCAAAGTTAATCCTAAACTG…	LKERFSQLIGDNVFQCPLLLFIEKWATIDPVHYYYFNYTFDSLANSTEVKYQHGPMHGSANFMFLGHPFIGPDFSDRDRVISEKMIRILADFVAKGEIPWPPMLASRRNKVLPLEWIIDEQVDTRNIKVNPKLDICRFMAKMYRV	145		tetur37g00330	J''
SRR341928_contig_3025	314	TCATCAGTAAATAAAAAATTAGTGAAATTTATTTCTATGGATTCAAATTGTTTATATTTTGTCCAATTCTGTTTGGTCATTAGCTTGGCCATTGGTCAATCTTTTGGTAATGACAATCCAATAGTGAATACGAAGCTTGGAAAAATTCAAGGTAATCGAAAAGGAATCGCAGGCCGATACTACGAAGAGTTTCTTGGTGTCCGATATGGCCGAATCCCGAAACGATTTCAGTACTCGAAGGTCAACTCTGACCATTGGATGGGTATTCTAAAGGCC	SSVNKKLVKFISMDSNCLYFVQFCLVISLAIGQSFGNDNPIVNTKLGKIQGNRKGIAGRYYEEFLGVRYGRIPKRFQYSKVNSDHWMGILKA	92		tetur01g10740	J''
SRR341928_contig_30508	290	CGACTTGGTTTGTTTGGTTTAATGTATGGACATGATCAATTGATTCCAGGTAATCAGGCTTTGTATGATCAGAGAGCGGCACTTATTTGGGTTAGGCAAAATATTGCCGCTTTCGGTGGTGATCCTGGTCAAGTAACACTTTCTGGCCATTCATCGGGTGCAACTTTTGCCGCTCTTCACCTTTTCTCAACCCAATCAAGGTATTTGTTTAAAAATGCAATCATTTTATCTGGTGCGGCCATTCAAAGGTCAGCAACTGATTCCCGTTCTGAAGCATTGGTAAAGACG	RLGLFGLMYGHDQLIPGNQALYDQRAALIWVRQNIAAFGGDPGQVTLSGHSSGATFAALHLFSTQSRYLFKNAIILSGAAIQRSATDSRSEALVKT	96		tetur02g09870	J''
SRR341928_contig_32321	289	GGAAATTTAAGATTCCGTCCACCATCGCCATTGAATAGTTTCAATTTCTTTCAGTATTATGCGGGCAACTATAGAAGCACCTGTTTAGATCGTCCATACAATGCCAATTCAAAGGGAACTGAATTTATTGATGAAAGTGAAGACTGTTTATATTTAAATATTTGGTCACCAGAGGATTCAATGAGCTCTTCAGGACCAGCTAAATCAGCCAAATTACGTTCAGTTTTGGTATATTTGAATCATGAAGCAACGGACATCAGGCTAATCAATGGTAAAATGTTGGCCAGT	GNLRFRPPSPLNSFNFFQYYAGNYRSTCLDRPYNANSKGTEFIDESEDCLYLNIWSPEDSMSSSGPAKSAKLRSVLVYLNHEATDIRLINGKMLAS	96		tetur01g10810	J''
SRR341928_contig_27182	765	CTCATGTTAACAAATCATTCCCGCCTTGTCTCTGTCCATGGTCAAGATTTACCTTACGCTTTGGGAACTTATTTACTTCCAGAATATCATCCAGTTAATAATCATTCACGAATTGATTTGATACTCTCTGAGATTATGATGAAATATTGGTCAAATTTCATTAGAGATGGTGATCCAAATGGTAAAACTAACACAACATCAACATTAATCTCAAATGGTCAAGAATCAAGGTCCGAATCAAATCACCATTGGCCTTCATATGATTACCTTCAACAACAATATCTAGTGTTAAATACCAAGCTCAAGTTGAAGGATCATTATCATGCCCATCGTCTTTCATATTGGCTTAATTTGATTCCTAAACTTCACTCACCAGGAAGTTCAGCTTTCGGTGATCAC…	LMLTNHSRLVSVHGQDLPYALGTYLLPEYHPVNNHSRIDLILSEIMMKYWSNFIRDGDPNGKTNTTSTLISNGQESRSESNHHWPSYDYLQQQYLVLNTKLKLKDHYHAHRLSYWLNLIPKLHSPGSSAFGDHHFLEDHDNLVTYDGHVRSSVLVANSGLDRVPELPANRTELMIYGKTESSLKHRVSLSGGGYMNESQSDMISSTGHSGSVKGALNKQSGDSSNGTFSMIIQDNPYSKALSVTIAVGCSLLILN	255		tetur26g02780	L
SRR341928_contig_12936	1385	CAATCAACCAGAGATCCAAACATGAGAGACGATGAAACCGATGCCCTGGTCAAAGGTAATCAAAGTGTCAAGGAGCCAAAGGTCAGTTCAAACAGTCGTGGTAGTAAAGTAACATGGCCAATCTATGAAGAGCATCAACAACAATATTATGTATACGATATAACAATTAAGCCTAAATTACGAGATCACTATCATGCTCATCGGATGTCGTACTGGTTGAATTTGATTCCCAAACTTCATGTTCCTGGTTCATCAGCTAATCAAGATTATCATTTACTTCATAATCACCATGATCTATCAACATATGATGGGACCGTTCGTGCTAATCGTCTTCCGAGCCTATTATCATCACCATCTCAATCATCTTCCAACATAATATCATCTCCGCCTCCAGTGAAT…	QSTRDPNMRDDETDALVKGNQSVKEPKVSSNSRGSKVTWPIYEEHQQQYYVYDITIKPKLRDHYHAHRMSYWLNLIPKLHVPGSSANQDYHLLHNHHDLSTYDGTVRANRLPSLLSSPSQSSSNIISSPPPVNLGESGSLSSSYPNSSITHSHHGLLDVNSDGVSSSSSSSFSGSHRSSSAYETQNSAQSTFNSTVSFLGTHVTYTTALSVTIAIGCSLLILNVLVFVGFFYHRDHLKAKESKSNAKNSSNPNNQSNNNNQLQNKSSDDDHNGGWQLTGKETGRSMISYYPESNSFICPSETTLTTVTTPTIGLGGGGNNNIGNNITGEMQINSTDSPLPVHQWINSQQQQQQQQQSIACANYKGYQLHPYTPETIDILQTSHHPLNHHQHHHHVSLNN…	407		tetur31g01560	L
SRR341928_contig_11502	452	CAACAACAACAACAACACCTTAGGTCAACATCTGATTATCATAATAAATATGAAGATAGCTTGACTAAAGATGATATTCCCTCGATGACCAGAAGCTCCTACATAATACAAGATTGTAATGATACAAAGACAGCCGATGATCTTGACCTGACTCGGACAGCTCCAGGAAACACTGGATTGGCCCTTGAAGATGACGATGAATTATTAATCGATGATATTGATAAACAATTACAACAGCATCACCATCAACAACAGCAGCAGCAACAACAACAACAACAACAACAACAAGATCCACTCCAAGATCATCAGAGATCCTATCAAACCCACTATCTGACCAATGTAGCGCTAAGAGATTCAATTACTGACCTAAATAGACTCAAAAGTGATTGTGCCAAAGTT…	QQQQQHLRSTSDYHNKYEDSLTKDDIPSMTRSSYIIQDCNDTKTADDLDLTRTAPGNTGLALEDDDELLIDDIDKQLQQHHHQQQQQQQQQQQQQQDPLQDHQRSYQTHYLTNVALRDSITDLNRLKSDCAKVLITNYTPPRDPVGSGGG	150		tetur04g02550	L
Pcit_ERR044692_fastq_contig_7118	569	GGAGTTTTTCTTCATCGAGATCGAACCTATCGAAGTGGTCAAAATCCTAGATGGGTGAATCGTTCAAATTGCCCTTCCGATACTCGGCCCATTCATTATAAGCAAACAAGTCGAGTTAAATTTACCAAAGTGAATGATGACCAAGGTCCAAACTGTATTCAATATTGTCATCATACTATTGGTCAACCAACAGCTGATAATTTAATTACCTCAAATACCTGCACTGGTTATGATAATCATTCCCATCCAACTCAGTATCAAACATCACCTTCACCAAATACACCACCTGATAATTGCACTGGACATTTAGCTAATCATCACTGTCCAGATCATGGTACTAGTACTGATCAATGTAACTGTCCACTGGTCAATTTAGCTTATTATGTTTGTGATTGTGCT…	GVFLHRDRTYRSGQNPRWVNRSNCPSDTRPIHYKQTSRVKFTKVNDDQGPNCIQYCHHTIGQPTADNLITSNTCTGYDNHSHPTQYQTSPSPNTPPDNCTGHLANHHCPDHGTSTDQCNCPLVNLAYYVCDCAEAQHQLATTGQQQHICKPIEIRQHEEDKQLTINNNNGINCDQFETTQQLIEN	185		tetur26g02780	L
Pcit_ERR044692_fastq_contig_5336	877	GATGGGCTAATCTTTGGAGCTGTTTATTATTATATTAATAAGCATAAAGTTGACAAGAATCGATCCAAATTTTCACCAGTTCGTTATGTAGATATACAATCAGGACTTGATGGCCCTTCAAATGGTACAACCAGTTTGGGTGAACATCATTATGCAGGTTTTTGTTGTGAAAATCATCATCTATGTCCATTCACAGCGGAAACAACATCTCACCATTTGTCACATCATCATATTCATCATGCAGATTCATCGTCTCCCTTACGATCACCACCAACGACTCAAGATATTCATCAGAATCATACTAATCTTCAGCAAACAACAAATACCTCATCAGGTTCATCTCATGTTAGCCTTCAACCTTCATCAGGTATCACAGTTGCCTCTTTAAATCAATCCTCA…	DGLIFGAVYYYINKHKVDKNRSKFSPVRYVDIQSGLDGPSNGTTSLGEHHYAGFCCENHHLCPFTAETTSHHLSHHHIHHADSSSPLRSPPTTQDIHQNHTNLQQTTNTSSGSSHVSLQPSSGITVASLNQSSLSPSPGTQVISGSQQQQQQQQLASSNHQGSISTNGSNCESKVTCQCDSCYHQQSICDNGHCLTVIHEFDEHL	205		tetur04g08480	L
Pcit_ERR044692_fastq_contig_19498	543	GCCACAGATTCAGATGTTTACTCTCGACATTTGGGTAAACTGTTGGACTGTCCAAACAGCGATAATACAATTATGGTCAACTGTTTAAGATCAAAAACCGCTCAAGAAATTTTACGAGTTGGCCTTAAGGTACCACAACATTTATCTGCTTTTGGTCCAATAATCGATGGAACTGTTATCCTTTCACCACCGAAAGATTTTGTCATCAAATCAAATGACTATTATTCTGCCGCTGCCTCATCATCATCATCATCATCATATTCAAATTCTTACTCATCAATGTATCATTTAAGCTTAAGCTCAACATTATCCGCCTCAGATTCTTATTCACTGCCACTTACAGCACCTTTATCATCAGCAGCCTTACCTGGTTCCATCTCCGGTTCATCTTCTTCCTCT…	ATDSDVYSRHLGKLLDCPNSDNTIMVNCLRSKTAQEILRVGLKVPQHLSAFGPIIDGTVILSPPKDFVIKSNDYYSAAASSSSSSSYSNSYSSMYHLSLSSTLSASDSYSLPLTAPLSSAALPGSISGSSSSSSTFMDSPGYSSPSTTYDLLFGITRVEAPYLFTAHEERHGVDMRRRDRI	181		tetur04g02550	L
Pcit_ERR044692_fastq_contig_11922	239	GGAGGGACACTTCGCCGAAGCCCAAAATCGGCTCTAAAAAAGACTTCAATTGAAGAACCAGTAATGTCCGTTTTTCATTACAGTCCAGGTCATTCAATAACAACAACCGGCGGATGTCAGTCAGCGACATGTTGTGGCTCTAGTATGGAATGTCCAGTTACATCGTTACCCGGTTATGTGACCTTAGGTAGATCACATCATCACCAGAATACCTTATCAACCCAACAACAACAACAA	GGTLRRSPKSALKKTSIEEPVMSVFHYSPGHSITTTGGCQSATCCGSSMECPVTSLPGYVTLGRSHHHQNTLSTQQQQQ	79		tetur04g02550	L
Pcit_ERR044692_fastq_contig_16406	296	CTTCATTTGGTTCCTCGACTTCAGGAGTCATCATTTAACGAGGAGCCACTTTACTATTATAAACATCATTTACTTCCTGATCATGAAAGTTCAGATTCATATGATGGTATAGTCCGTCAGATATCCTTACGATTCCATCCATCATCATCATCATCATCAAAAGTTGACCTTAATGGTTATCATAAAGCCAACAGTTCAGGAACACCAACAGGTCTTAATACAAAGTTAACAACAGCAAATAAATTAAATGCAAATGAATCAATTAAATCACAACGAGGAAATTTAACAAAATCA	LHLVPRLQESSFNEEPLYYYKHHLLPDHESSDSYDGIVRQISLRFHPSSSSSSKVDLNGYHKANSSGTPTGLNTKLTTANKLNANESIKSQRGNLTKS	98		tetur04g02550	L
Pcit_ERR044692_fastq_contig_18893	321	CCTCCGGTTACTCCAGCTCATTGGAGTGGAATCAGAAATTCTGATAAACATGGTCACGTTTGTCCACAAAATTTACCAAATATTACCAATGAACCGGAAACACTACGTCGGATGACCAGAGATCGACTTTTCCAATTGAAAAGGTTGATCCCATTACTTCAAAATCAAAGTGAAGACTGTTTATACCTCAACATTTACACTCCGGCACCTAAAGAATCTTCATCATCTTCACCCTCATCGCCTCATCACCATCAAAATCATCATCGCCATCCTGTTGTTGTTTTCATTCATGGGGAATCATATGAATGGAATTCAGGTTCT	PPVTPAHWSGIRNSDKHGHVCPQNLPNITNEPETLRRMTRDRLFQLKRLIPLLQNQSEDCLYLNIYTPAPKESSSSSPSSPHHHQNHHRHPVVVFIHGESYEWNSGS	107		tetur12g03000	L
Pcit_ERR044692_fastq_contig_20412	331	TCATTTTTCAATTTATTTCTATTTCCTGTTGTCATCTCTTTCTATATATATATTGGATGTAATTCAATTGACGATGATGAATTAGGGATGAAACCAAAAATTCGTGATCATTATCATAGTCATAGATTATCTTTTTGGCTCAATTTGATTCCTAAACTTGAGCGTCACGCCAAAGAGGAAAGTGATCATTTAAAGCGACATCTTCAAGATCAGGAGATTCTTGGTAATAATGGTCAAGTTTCCGTTTTCGAAAGGATTTCATTGAAATTTCTATCATCATTACAATCTCCTGGAATCAATGGAGGTAAAAAGAAGGAGCCA	SFFNLFLFPVVISFYIYIGCNSIDDDELGMKPKIRDHYHSHRLSFWLNLIPKLERHAKEESDHLKRHLQDQEILGNNGQVSVFERISLKFLSSLQSPGINGGKKKEP	107		tetur04g08480	L
Pcit_ERR044692_fastq_contig_6418	226	ATTATGGAGCAAAGTAATTATTCAACGGCTTTAAGTGTTACTATTGCAATTGGTTGTTCCTTGTTAATTTTGAACATGTTGATATTTGCTGGAGTTTATTATCAATTGGATAAGGCAAAAACAAACCGATCAAAATCATCCTCATCAACGGGAGCTGTAACATTATCATCATCAACACCATGTTCACATTTAGATCATCATCTTCACCACCATCAACAACAA	IMEQSNYSTALSVTIAIGCSLLILNMLIFAGVYYQLDKAKTNRSKSSSSTGAVTLSSSTPCSHLDHHLHHHQQQ	74		tetur04g02550	L
SRR341928_contig_20436	202	GTAACGATCATGGGCCATGATTATGGAGCCTCTTTTGTTAATCTACTCATGATTTCACCGATGGCCAAAGGACTTTTCCAGCGAGCTATAATGTCCAGTGGATCAGCTCTTTCTCCCTTTTCCATGGCTACTGATTCATTAAGATATAGTAAGCTACTCAGTGAACGGGTTGGGTGTCCAGTTGACCATACTAGTGCCAAG	VTIMGHDYGASFVNLLMISPMAKGLFQRAIMSSGSALSPFSMATDSLRYSKLLSERVGCPVDHTSAK	67		tetur31g01560	L
SRR341928_contig_21432	397	ACAACATCATCAACAACATCATTACCTTCAGGTTCACCATCTCCATCCTCATCCTCATCCTCATCTCCCTTTACCCCTTCCAAATCAAATCTTGCCTCGATGACACCGGTTGAGGTTTTCCTTGGTGTTCCTTATGCTTCACCGCCCATTGGGTCACTACGATTCATGCACCCAGTTACACCAACCCACTGGCGAGGTGTTAAACTGTCCAATCGCTTTGGTCCAGTTTGTCCACAAAAATTACCAGATATCAATCTAAAACAATGTAATTGTAACGACGATGAAAACAAAGGCCATCGATCTTCCAGTTCTAATTCCAATGGTCAATCATCATCAACTTCATCACCCTCCACATCATCTACCACTTCTTCTTCATCATCCTCATCTTCCTCA	TTSSTTSLPSGSPSPSSSSSSSPFTPSKSNLASMTPVEVFLGVPYASPPIGSLRFMHPVTPTHWRGVKLSNRFGPVCPQKLPDINLKQCNCNDDENKGHRSSSSNSNGQSSSTSSPSTSSTTSSSSSSSSS	131		tetur12g03000	L
SRR341928_contig_22316	376	ACCTCAACCTTTTCCTCATATAATTTGATAATTGGTGTCACTCGCCTTGAATCGTATAACTTGTTCAGTTCAATTGACTTCGATGAGGGACTAAATGAGTCTCGACGTGATAAAATTATCCGAACCTTAGTCCGTAATATTTACACTTATCATCTTCAGGAAATTTATCTAACAATCAGCAATGAATACACTGAATGGTCACAATCAAATCCCAACAATCAATTGACTCTTGAATCATTGACTGAACTATTAAGTGATGCCCTGTTCGTAGGTCCAGTGGTCAAGACTGCCCTTATTCATTCAAAATCAACCAAAGCAACCAAATTATATTATTTTAGTCATACCTCTAATCTCATGTTAACAAATCATTCCCGC	TSTFSSYNLIIGVTRLESYNLFSSIDFDEGLNESRRDKIIRTLVRNIYTYHLQEIYLTISNEYTEWSQSNPNNQLTLESLTELLSDALFVGPVVKTALIHSKSTKATKLYYFSHTSNLMLTNHSR	125		tetur26g02780	L
SRR341928_contig_25635	237	ATAATCGACTCACTGACCGATCTACTTTCTGATTCATTGGTGGTCGCACCGGTCATCAAAGTCGCCACCCTGCACTCTCGTCGTCCAGCAAAAACCTATTTTTACGCTTTCACATATTCAACTGAAGATGGTGACTTTCCGTCCAGACTTGGCTGTGTTTCCGGTCAAGATTTAAATTACCTGTTTGGTGCTCCACTAATTACCGGCCATAAACTGTCACATTTCTCACCAAAATAC	IIDSLTDLLSDSLVVAPVIKVATLHSRRPAKTYFYAFTYSTEDGDFPSRLGCVSGQDLNYLFGAPLITGHKLSHFSPKY	79		tetur31g01560	L
SRR341928_contig_28125	316	TCACAATTATCATCGATATCAATCCAACAATTATCGGTGAATATCCAACAAGTGAAGTTTATTCTAATCATCTCATTAACCACTAATTTAATTGTTCTATGGTTAAATTGTGTCAGTGTGTTGGCTGATTTTACTCAAAATAAGAGACCATCAACTCGGATAGTTACAACTAAATATGGATCATTACGAGGTGTTCACATTAATTTACCACACAATTTACAGCCGGTTGAAATGTTTCTAGGTGAG	SQLSSISIQQLSVNIQQVKFILIISLTTNLIVLWLNCVSVLADFTQNKRPSTRIVTTKYGSLRGVHINLPHNLQPVEMFLGE	82		tetur12g03000	L
SRR341928_contig_28774	360	TATTCAACCAAAAAAGGAGATTATCATTCATCTGAAGGTTGTGTTCATGGTGAAGATTTGGCTTATATTTTTGGTTCGCCTTTAATTGACCCAACGATGAGTTTGGGATATTTTATTTCTGATTATACTCCAGAGGAAACTGAGCTATCAGCTCGTTTAATCACCTATTGGACCAATTTTGTCAGAACTGGACGAGTTGATGATTCCCGTTCAACAAGTAAAAGTGATTATAATCATGGTGATAATGGATATGAATCAAAACCATCATCTCTGAAAGAAATCATTTCATGGCCTCAATATGATGAACGAAGTCAAAAATATCTATCAATAAATTTAGAACCAATAGTTAAGGACCATTAC	YSTKKGDYHSSEGCVHGEDLAYIFGSPLIDPTMSLGYFISDYTPEETELSARLITYWTNFVRTGRVDDSRSTSKSDYNHGDNGYESKPSSLKEIISWPQYDERSQKYLSINLEPIVKDHY	120		tetur12g03000	L
SRR341928_contig_31656	226	CCCTATTCGACCACCTTAAGTGTTACAATAGCCATTGGCTGTACATTCCTCATTCTCAATGGACTCATGTTGGCTGCTTTCTTCTACAAACGAGGTCGACCCAATCAAACTCAAAGTGTTAACGATTCGTCAGCATCCAAAGACAAGACAAGGGTAAACTCACTTTCCTTTCAACCAAACATTAAATGCACATTTGAGAAAAGGTTTTCCAAG	PYSTTLSVTIAIGCTFLILNGLMLAAFFYKRGRPNQTQSVNDSSASKDKTRVNSLSFQPNIKCTFEKRFSK	71		tetur12g03000	L
SRR341928_contig_9718	438	GAGAAACAAGGAATCGATTTAGATAAAAGAGATTCCATATTGAGAACTCTGGTTCGAAACATGGTTAACTTTTATCAAGAGGTTATCTCATTAACACTTATCAATGAATATACTGATTGGAGTGTACCTTCAGAGCATCCGATCAATATTCTTGATTCATTGATCGATATACTTGGAGATGCTCTTGTCGTCGCACCGATAACCAAAACAGCCTCATTACATTATAAGAAACTTACCTCAGCCTTACAAAGATTCAGAGGATCTCCTGTTAATCCAGTTAATCCTTCTAATACTGAGAAGACAATTAAATCTGAATCTCCTTCCATATATTCATATGTTTTTGTTTATCAGTCCGAAACTTATGGTTACTCAGCTCGTTTGGGTTGTGTCCATGGGGAT…	EKQGIDLDKRDSILRTLVRNMVNFYQEVISLTLINEYTDWSVPSEHPINILDSLIDILGDALVVAPITKTASLHYKKLTSALQRFRGSPVNPVNPSNTEKTIKSESPSIYSYVFVYQSETYGYSARLGCVHGDELPYLFGAPLAQ	145		tetur04g08480	L
Pcit_ERR044692_fastq_contig_24665	259	AAGTTCAATTTAAGTTATTCTCAGTTTCAATTCTCAATGAGAGACGATTCAAGTGAAAATATGTCTCTATTAGCAAATTACCGTTCGTCTCGTGGTGAAGTTAACGATGGATACCGAAGTGGTTCAATGGATGCGAATCTTTTTACATTCAACCAACCATTACAACCACCACCATTTAGTACATCATCTTATTTTGCAACATCATCATCATCATCATCACCATCAACTGTTTCCTCTACTTCATCAACATCCAAA	KFNLSYSQFQFSMRDDSSENMSLLANYRSSRGEVNDGYRSGSMDANLFTFNQPLQPPPFSTSSYFATSSSSSSPSTVSSTSSTSK	85		tetur01g14090	M
SRR341928_contig_13245	403	GAAAAGATAACCCAATGTTGGCTTGGTGATAATGATCCTTCATTTAGGATTATTGATCAAAATGATTTACCAATTATTGGTATTTATCCTGAACAACTTATCCATGTTGATGGTTCAACAATAACTGATTGGCTTCCCTTTCATAAGATGGATTCAATTAATCAAATTCCCTTGCTTGTTGGAACGGCAGCTCAATCGATTGAACTTTGGCCTGGAATTGAACAACTTCGTAATTGGACCTGGGATGAATATAAGAAATACGTTACAACTTCATTGGACAGTTTCGGTCCAAATTTAACTGAATTAACTTTACGACTTTACCCAATTCCCGAGAAAAGATCAGAATCAAACAGTAACATGGACGATAATACAATTGAAAATTCTGCCATATTAACACAA…	EKITQCWLGDNDPSFRIIDQNDLPIIGIYPEQLIHVDGSTITDWLPFHKMDSINQIPLLVGTAAQSIELWPGIEQLRNWTWDEYKKYVTTSLDSFGPNLTELTLRLYPIPEKRSESNSNMDDNTIENSAILTQS	134		tetur01g14090	M
SRR341928_contig_18091	277	TATAATAACGATAGTAATAACATCACTGTTAATAATCATCTTAATCATAATAATAGTAGTTCCTCTAATGTTAATAGTAATAATTTAACACCCGAATTGTTATATGCAACAATGGTGTCCGATATAAGACAAAACTGTCCAGTCGATGCCGTTTTTGAACAATTGTCCAAAAAGTGGAAAAATGATATTTATCGATATGTAAGCTCTGGTCAACCTTCGTGCCCTGTAAGTAACAAT	YNNDSNNITVNNHLNHNNSSSSNVNSNNLTPELLYATMVSDIRQNCPVDAVFEQLSKKWKNDIYRYVSSGQPSCPVSNN	79		tetur01g14090	M
SRR341928_contig_27923	240	CGTAATATTGGTAAATTTGGTGGATCTCCTGAAAAGATAATCACTTTTGGCTCGGATGCTGGTGCTGCATCAATATTAGCTCATCTTACCAATTCGATTGCCTCCAAAATAATAACTAAAGCTTGGATAATTGGACCTACTCTATTTATGAATAGAACTGCTGATTCAATAAGTCACATTCAACATTTTGTTAATCGAACTGGATGTAAAACTATTGATTGCCTGAAATTCATGTCC	RNIGKFGGSPEKIITFGSDAGAASILAHLTNSIASKIITKAWIIGPTLFMNRTADSISHIQHFVNRTGCKTIDCLKFMS	79		tetur01g14090	M
SRR341928_contig_27621	340	GGGGTGCCGTACGCGAAGCCCCCCGTCGGCGACCTCCGGTTCAAGCCCCCAGTGCGCGTTCCCCTGCCCGAAGGCACTTTCAGCGCCACCAACAGCGAATTCCCCATATGTCTACAACAGATGAGGCCACCTAGCATTGCGGGCGCCGAGGACTGTCTGACGCTGCAAATCTTCACTCCTAATTTTGACTACCCCAATTTGGACGTGATTGTGTTCCTCCATGGCGGCGCATTCACCTACGGCAAAGGGCCTCGCACCGGCCTCCAGTACATCATGGACCACGACGTCGTCGTTGTCAACGTGGATTATCGTATCGGGATCCTCGGGTTCCTCAGC	GVPYAKPPVGDLRFKPPVRVPLPEGTFSATNSEFPICLQQMRPPSIAGAEDCLTLQIFTPNFDYPNLDVIVFLHGGAFTYGKGPRTGLQYIMDHDVVVVNVDYRIGILGFLS	112		tetur04g06380	F'
SRR341928_contig_30242	337	GTTACCTTTAAGACCATGAGATTGGATTCATTTAAATGTCCTTTTCATATTAATTCATCTTCTTTTTCTGATCACCTAAAGGATCAATTACAATCTAAATTGTTTCTACTTTTTCTAATTGTGTTAATTGTTCTCACATGGCTGGTCCCCTGTTCTCGGAATCAATCGTTCTACCCACAGGTGACCCTCACTCAGGGAATTCTAAGAGGTCGACCCATGAGAACGGAAGATGATAAAGAGTTTTTCGGTTTTCTTGGAATTCCTTATGCTAAACCTCCGATTGGACCGTTAAGGTTCAAGCAACCAGTTCCACACTCTGGTTGGTCTGGATTAGCC	VTFKTMRLDSFKCPFHINSSSFSDHLKDQLQSKLFLLFLIVLIVLTWLVPCSRNQSFYPQVTLTQGILRGRPMRTEDDKEFFGFLGIPYAKPPIGPLRFKQPVPHSGWSGLA	112		tetur04g06380	F'

## Sheet: Tetranychus urticae
Additional file 9 - Tetranychus urticae CCEs
Gene ID in phylogenetic tree	nucleotide sequence	AA sequence	length (aa)	Clade
tetur19g00850	ATGGTACCAATGTTTAACCACAACATTAATCACTTTAATAATGTAATTGTGACAACTTTAACCCACCATCAATACACCAATAGTCGATGTAATAGTAATAATAATGTAATCAAGAGCATAACCAACTCGATCCTTAAGTCAGTTACTGTGTTTACTGTGAAAACCCTTTGGAATCATTTACTGGTTCCAATTGTAGTAATACTTTTATTTCAATCTTCAGCCAATGTTTTCTCCTCCGCCTTACCTCACTCTGAGATAAATTCATTTCATGCCGATGGACCTTCATCTTCATCCTCCTTTAACTCAGAGCACCATCATCACCATCACCATAACGATCCATTAATTGTGTTGACAAAAAAAGGTTATGTTCGTGGTCGATCAGTTGTTTCACCCACCGGT…	MVPMFNHNINHFNNVIVTTLTHHQYTNSRCNSNNNVIKSITNSILKSVTVFTVKTLWNHLLVPIVVILLFQSSANVFSSALPHSEINSFHADGPSSSSSFNSEHHHHHHHNDPLIVLTKKGYVRGRSVVSPTGKPVDAFLGIRYAKPPTGKFRFRHPKPIDSWQGIFNATSFSGACYQVNDTFFGNFMGATEWNPNVPLDEDCLSVNIWVPRPRPKSAAVLLWIYGGSFWSGSSSLDFYDGSVLAGEESIIFVSINYRVASLGFIFFDTSDAPGNAGLFDQLMAMEWIRENIAAFGGNPANITIFGESAGAVSAALHLLSPLSRNVFSQAILQSGSATCPWAISDRKKAYQRSLALAQAVGCGSTSTRSVHAIIECMQSIPASELVAQEETTTGVVEFA…	687	AChE (J)
tetur04g06380	ATGAAACTAGATTCATGTAAACTCTTTGATGGTCTCTTCTTGCAACATCCAAAGGATCCTTTGCTTTCTAAGTTGGTGTTAGTTTTGTTCATTTTGTTCATTCTGTTGACATGGCTTGTACCGTGTTACATGGGTCAATCAATTTACCCACAAGTGACTCTGAAACAAGGCATTTTAAGAGGAAGACCGATGAGAACAGAAGATGACAAAGAGTTCTTTGGATTTCTTGGTATTCCTTATGCTAAACCACCGATCGGTCCTCTTCGGTTTAAACAACCAGTACCACACCCAGGTTGGTCAGGTTTAGCTGATGCTTGGACTTATAAAGCAAGCTGTCCTCAATTGGATACTCGTGGTGTTGACACTGGAAATGAAGATTGTCTTTATCTAAATGTTTAC…	MKLDSCKLFDGLFLQHPKDPLLSKLVLVLFILFILLTWLVPCYMGQSIYPQVTLKQGILRGRPMRTEDDKEFFGFLGIPYAKPPIGPLRFKQPVPHPGWSGLADAWTYKASCPQLDTRGVDTGNEDCLYLNVYTPSVERTPFNNFLYPVMVFIGAGTFETGDSSLYGPQKIMDKGIVLVTFNHRIGLLGFLSSDDESASGNWGLYDQLLVLQWIKSNIESFSGDPSSVTIFGQGAGAASVFFHLISPLSKGLFHKAILESGSGLCDWALQSDPWDYAVQIGQRLRCPITPRDTLIECLRVVPTLDLLRAQSNGKILGEYPIKTVPVVEKGTTNRFLPQDPWQLLTSGIVNRVPVLIGYNTQETLFFYPEIEQAFREESGRAHEKLTSDFLDCCTPFKGR…	703	F'
tetur23g00910	ATGTATAACAACAGTAAAGTGATAAATAAATTTGCTCAATGGTCATTTATGATCATTAATCTTGTGCTAATTAATTGTGTTTTGACAATTTGTTGCCAGGAAAGTTTAAATGATCCTCAAGTTACTCTGCATTCAGGAAAAGCTCAGGGTAAAAAGATGTTTACTCAATCAGGAAAACCCTTTGCTGCATTTCTTGGTATACCTTATGCTCTTCCACCTTTGGGTACCTTAAGATTTCAGAGATCTGTTCCTATTCCTATGTGGTGGGGCGTTAAAAGCTTTCAACAATATGGACCTGGATGTCCACAGTACGATTCCAGAGGATCACTTTATGGGAGTGAAGACTGTCTCTATCTGAATGTCTATAGACGGACTCCTCAACCAGGCTTGTTACCAGTT…	MYNNSKVINKFAQWSFMIINLVLINCVLTICCQESLNDPQVTLHSGKAQGKKMFTQSGKPFAAFLGIPYALPPLGTLRFQRSVPIPMWWGVKSFQQYGPGCPQYDSRGSLYGSEDCLYLNVYRRTPQPGLLPVMVYIHGESFENGDGSIYGPEKLMEKQIILVTFSYRLGILGFLSTEDSVAPGNWGLYDQKLVLDWVQNNIRYFGGDPGRVTLFGQGSGAACVFFHLLSPLSQGKFHRAIMQSGSGLCHWAMERQPLEYAKEIAENTGCPTVTSAALVDCLQKVSVDKILKAQTRGKIFGEFPQRAAPTIERFGTNRFLDQDPRTILNNYPYKRIPVMIGMNKDETSFFYQLIVSHFYSNYGEDRERKLIGKFLEAATPFKGYRRDRLILPILSQYFD…	636	F'
tetur02g06930	ATGTCTATTGTTCATTTTGTTTTCTTTTCATTCCTTTTTATTGGCATTTCATTTGTAAATGTAACCTACAGCTGGTCAATTGATGATGTTAATCCAGTAGTGAGTACTCGTTATGGTCACATCCGAGGTCGAAGAGACACACCAGTGGGAAATTATCCAAGTGATTTGAGAATCACTTCCTTCATTGGTATACCTTATGCGTCTCCACCAGTGGGTAGCGGTCGGTTTTCTAACCCAAAAGAACCAGTAAAATGGTCTGGTTTCCTGGACGCTACCAATCGTCGAGTTATGTGTCCACAGGTTGAACAGAGATTCCGACTTGAATCTGACCCTCAAATTGGTGAATCTGAAGATTGTCTTTATCTCAATGTTCAAGTTCTTAGTCGAGGTCCAGTTACA…	MSIVHFVFFSFLFIGISFVNVTYSWSIDDVNPVVSTRYGHIRGRRDTPVGNYPSDLRITSFIGIPYASPPVGSGRFSNPKEPVKWSGFLDATNRRVMCPQVEQRFRLESDPQIGESEDCLYLNVQVLSRGPVTANAPVVVYLHGGEFKYGGKDFYYLDVLPQNLNSLVFVTINYRLGPLGFLSTDTNEVHGNYGLRDIIMALQWVQSEISQFHGDTNSVVLMGHDAGAIAANMLMLSTYNKVYFNAVVCSGGTVFTPWAFEHQPSTISRELALSLGCGYTQIRRCLQQKSTSEILAVARTKKLHFRPTMDRNLSDPLFHDIPQIQIENGFFARVPLIVGITEQEGALDYYRNYRQIQAISKIQDKIRYLIGPFVKRFANLDVLASLVHYQYFPDEEARS…	585	I
tetur02g08440	ATGTCTATTGTTCATTTTGTTTTCTTTTCATTCCTTTTTATTGGCATTTCATTTGTGAATGTAAGCTACGGCTGGTCAATCGATGATATTGATCCAGTAGTGAGTACTCGTTATGGTCAAATCCGAGGTCGAAGAGACACACCAGTGGGAAATTATCCAAGTGATTTGAGAATCACTTCCTTCATTGGTATACCTTATGCGTCTCCACCAGTGGGCATCGGTCGGTTTTCTAACCCAAAAGAACCAGAAAAATGGTCTGGTTTCCTAGACGCTACCAATCGTCGAGTTATGTGTCCACAGGTTGAACAGAGATTCCGACTTGAGTCAGACCCTCAAATTGGTGAATCTGAAGATTGTCTTTATCTCAATGTTCAAGTTCTTACTCGAGGTTCAGTTACA…	MSIVHFVFFSFLFIGISFVNVSYGWSIDDIDPVVSTRYGQIRGRRDTPVGNYPSDLRITSFIGIPYASPPVGIGRFSNPKEPEKWSGFLDATNRRVMCPQVEQRFRLESDPQIGESEDCLYLNVQVLTRGSVTVNAPVVVYLHGGEFKYGGKDFYYLDVLPQNLNSLVFVTINYRLGPLGFLSTDTNEVHGNYGLRDIIMALQWVQSEISQFHGDTNSVILMGHDAGAIAANMLMLSTYNKVYFNAVVCSGGTVFTPWAFEHQPSIISRELALSLGCGYTQIRRCLQQKSTSEILAVARTKRLHFRPTIDRNLSDPLFRDEPHIQFENGFFTRVPLIVGITEQEGALDYYRNYRQIQAISKIQDKIRYLIEPFVRRYANLDVLAALAHYQYFPEEEARS…	638	I
tetur01g08680	ATGAATGTTTTTATATTATTCTGTTTAATTTTTTCGCCCATTCATGGGCTTGATTTAACTCCAATAGTTAATTTGACTACTGGTCCTATTCAAGGTAAAGTTATCGAATATGAATCGATTGGAGTTTACCAGTTTCTCGGTATTCCTTATGCAAAGCCACCGGTTGATATATTAAGGTTACAGTTACCAGTTAAACCAGACCCATGGACTGAGGTTAAATCAGTGACTGACTTTGGTCCAGCTTGTTTGCAACCCCATATTATGCCAGATATTCAAATAACCAGTGAAGACTGTCTCTATCTAAATGTTCATGTAACTGAATCAACTTTTAACAACTCATCAGAAAAACTAAGACCAGTACTTTTCTGGATCCATGGTGGTGGGTTTACAATTGGATCT…	MNVFILFCLIFSPIHGLDLTPIVNLTTGPIQGKVIEYESIGVYQFLGIPYAKPPVDILRLQLPVKPDPWTEVKSVTDFGPACLQPHIMPDIQITSEDCLYLNVHVTESTFNNSSEKLRPVLFWIHGGGFTIGSGVIEGIPLVPLHDVIIVSINYRLNAFGFIHFGADEPRIPSNIGFQDQLFALKWVHENIRKFGGDPNSVTIAGSSAGSVSVSAHLLSPLSKGLFKRAILESGTVFMDHNIDVLIRDSWKLYNKTSCSKSPNVLECMQNLSATEILNSLDNKIIEFSFQVGDEFLPYEPSKAFAEGLFDNSVDVLLGVEKNDASMFMMAIDPIVFNYLIPPKPISYQEATNYLKRFFDSESADYFRELYFGPETNNSDFRSHLEKAYSDLLFICPAYV…	540	J'
tetur01g14170	ATGAAGTGTGAACTAAATAGCCCAATATATTTACTAATGTCTGTAATACTTTTAACTGCAATGCCTTTCGTGCTTCTTCATTTCATTTATGGAAGTGCGGTTACTGATGACGCTCAATTAACAATTTCAACAGGATCATTAAAAGGGAAAGTGGTTACATTTCGAGGCATTAAAGTATACCAATTTCTTGGCATACCTTTTGCTGAGCCTCCGATTGGAGATTTACGTTTTAAAAAGCCATTACCAGTGAAGTCATGGAATAAATTGTTGAATGTTGATCGATGGGGCCCTCATTGCCCTCAAATTAATTTTCAATGGTCAGAAGATTGTCTTTATTTGAATGTTTTCACCAGCTTTTCGGCTTTAAATGTGGCTAAGAACATCGAAAGCACAAATCAA…	MKCELNSPIYLLMSVILLTAMPFVLLHFIYGSAVTDDAQLTISTGSLKGKVVTFRGIKVYQFLGIPFAEPPIGDLRFKKPLPVKSWNKLLNVDRWGPHCPQINFQWSEDCLYLNVFTSFSALNVAKNIESTNQSRSVMVWFYGGAFISGSANMPDLYDGTMLAALNDVIIVTVNYRIGPLGFLYLPEYGIPGNMGLWDQQLALQWVQDNIQYFDGDPGKVTIFGESAGSRSVSAHMVSPQLVGLFNKAIMQSGVLSDSNNTLTRHASSLVFLDKLNCSQSTATDVQSCLAAYKFGVVSEADSVSVGVVVGDEFIPDSIETAISKQKLDPNINILLGTVGYEGAFSLASTIDPQMFDPINPLNLTALDVRNILRKWFKQFSTDSLMQIYFADVDPNDSDK…	515	J'
tetur03g02700	ATGGGTATCTTAATATTTTTTTGCTTAATTTTTTCACCCATTCATGGACTAAATTTGACTCCAATAGTTAATTTGACTAGTGGTCCCATCCAAGGTAAAGTTACTGAATATGAATCGATTGGTGTCTACCAGTTTCTCGGTATTCCTTATGCAAAGCCTCCCGTTGACAAATTAAGATTACAGTTAGCAGTTAAACCAGACCCATGGACTGAGATTAAATCAGTGACTGATCCAGGTCCAGCTTGTCTTCAACCAGACAGTGGTCTATTAAGAACCAGTGAAGACTGTCTCTATCTCAATATTTATGTAACTGAATCAACTTTTAATAGCTCATCAGTCAAACAACGATCAGTGCTTTTCTGGATTCATGGCGGTGGACTTACAACAGGATCTGGAGTT…	MGILIFFCLIFSPIHGLNLTPIVNLTSGPIQGKVTEYESIGVYQFLGIPYAKPPVDKLRLQLAVKPDPWTEIKSVTDPGPACLQPDSGLLRTSEDCLYLNIYVTESTFNSSSVKQRSVLFWIHGGGLTTGSGVIGGLPMVSLHDVVLVSINYRLNAFGFINFAAEEPKIPSNIGLKDQLFALKWVHENIEKFGGDPNSVTIFGQSGGSVAVSAHVLSPLSKGLFKRAILESGTVYRYHNVDTLISDSWKLYNKTSCSKSKDILECMQNLPATEILHNINSKPMAYTFAVGDDFLPYEPSKAFAEGLFDNSIDILLGVEKNDGSLYTGAIDPIAFDISVTPKPISYQDAKIYLSRIFDSKSVDYFHELYFGSETNNSDFRSRLEKAYSDATFICPTYVFG…	544	J'
tetur04g06770	ATGAATTTTTTGATATTATTGTGTCTCATTTTTTCGCCCATTCATGGGCTTAATCTAACTCCAATAGTTAATTTGACTAGTGGTCCTATTCAAGGTAAAGTTGTTGAATATGAATCGATTGGTGTTTACCAGTTTCTCGGTATTCCTTATGCAAAGCCACCGGTTGATAAATTAAGGTTACAGTTACCGGTTAAACCAGACCCATGGACTGAGGTTAAATCAGTGACTGACTTTGGTCTAGCTTGTATCCAGCCATTAAGTCCACTTGACACAAAAATAACCAGTGAAGACTGTCTTTATCTCAATATCTATGTTACCGAATCAACTTTTAATAACTCATCAGAAAAACTCCGACCAGTACTTTTCTGGATTCATGGCGGAGCTTTTACATCAGGATCT…	MNFLILLCLIFSPIHGLNLTPIVNLTSGPIQGKVVEYESIGVYQFLGIPYAKPPVDKLRLQLPVKPDPWTEVKSVTDFGLACIQPLSPLDTKITSEDCLYLNIYVTESTFNNSSEKLRPVLFWIHGGAFTSGSGNTDTDGIPMVPLHDVILVTMNYRLNAFGFIYFGADEPRIPPNIGFQDQLFALKWVHENIHMFGGDPNSVTIFGESAGSWSVSAHLLSPLAKGLFKHAILQSGTVYIDHDVDNLITDSWKLYNKTSCSKSEDVLECMQNLTAKEILNGLDNKLVAFSYKVGDNFLPYEPSKILAEGLYDNTVDLLLGVEKNEASMFMNGIDPIAFNYFSPKPISYRQAINFLERISDSKSIDYFRELYFGPETNNSDYLRTQLERAYSDFFFVCPT…	542	J'
tetur06g03330	ATGAAAATGAAAAATCGTAAAATGGAGAAACTGTTTTATCCATCAATAATTACTTCAATAATCCTGTTGAGTATACTGATTTTGTGTATTTTTTTGCATGCGTTTGTCATTAGAATAGTGTATCCCATTGATTTGACTCCTGTTGTAAGAATATCAAATGGACCTGTTCAAGGGAAATTCATTAAATACGAGAAAGTTAAAGTTGCTCATTTTTTGGGCATTCCGTTTGCTAAACCTCCCATTGGACCTTTAAGGTTCCAATTACCAGTTAAGCCAGATAATTGGACTAGTGTCAAGCAAGTGGTCAATTATGGATCACCTTGTTTACAAAGAAGCCAACATATTACAGTAGACCGAACTAATGAAAACTGTTTATTTCTCAATGTTTATGTAACGGAA…	MKMKNRKMEKLFYPSIITSIILLSILILCIFLHAFVIRIVYPIDLTPVVRISNGPVQGKFIKYEKVKVAHFLGIPFAKPPIGPLRFQLPVKPDNWTSVKQVVNYGSPCLQRSQHITVDRTNENCLFLNVYVTESTLKSSNSTFLRPVLFWIYGGALTFGFGNDYYSGIPIVPLHEVVLVTHNYRLNAFGFMHFGDKETRIPPNIGLKDQLLALQWVKENIDKFGGDPDQVTIFGESAGAMSVSAHILSPLSRGLFKRAILQSGTIMFPVEDPDYYIENGFTLLGRTSCASSTDLLNCLQSLPASTIMNAQSDGLLTFRWFYGDDFLPYSPSEAFSKGMFDNSLDILLGVEQNEFAMFMGLLSATQFNPKIDVTLNYSQAVDYLRLIFKEEAIGYFTELY…	572	J'
tetur10g05290	ATGGGAACAGTTGTTTATTTGATTTTCCTGCCTTTTATTTGTTTGGTCAATGTTTTATCTTACGGATACGCATTGGATGCTGATCCAATCGTATCGCTTCCAGCTGGTTTAGTCAGAGGTAGAACGGTTTCTTTTCGTGGTATTGATGTTGATCAGTTTCTTGGTATACCTTTTGCTGAACCACCATTGGGTCAACTTAGGTTTGTTAAACCAGTGCCAAAAAAGCCATGGGAAGGATTGATACAAGCCAACGATTGGGGTCCGATTTGCTCACAAAAGGGTAAAAATTCAACTGAAGATTGTCTCTATTTGAATGTGTTTGTAACTTCATCAGCAACCAATGATACTAAAAATGGAAAAAACAAACTTCGACCTGTTATGGTTTGGATTCATGGCGGG…	MGTVVYLIFLPFICLVNVLSYGYALDADPIVSLPAGLVRGRTVSFRGIDVDQFLGIPFAEPPLGQLRFVKPVPKKPWEGLIQANDWGPICSQKGKNSTEDCLYLNVFVTSSATNDTKNGKNKLRPVMVWIHGGAFLRGSANFPDNFDGTILTAIHDVIIVTINYRLGPLGFLYLPENGIPGNMGLWDQKLALEWVKDNIIKFGGDPGRVTVFGESAGGLAISAHLVSPYSKGLFRNAVLQSGAFYTSKRLMGPNVPKEFLKEINCTQIDQLQSCLSSYQFGQNEAADTLTFAPIVDHDFLLDVPMNLINNHSVDSSINIFLGAIEYEGAAKLAAEIDPVLFDPVNPKNLTLSLVRKVLSTRSDPYSLDYLMNLYFSNADPNNSTELRLILSKVIGDILI…	540	J'
tetur11g01500	ATGTTCTACATAATTTTATTTTCATTTCTTTTCTCCTCAATCTATGCCAATGATTTAACACCAATCGTAAAGATATCAAATGGCCCTATCCAAGGTAAATTTGTCAATTATCAAGACACAAAAGTAGCTGAATTTTTGGGTATACCTTTTGCTAAGCCGCCAGTTGGACCTTTAAGATTCCAGTTGCCAGTTAAACCAGACGATTGGACTGATGTTAAATCAACAGTTAACTTTGGATCAGCTTGTGCACAAAGAGGTCAACACATTAAACCATCGGAGAGCAATGAAGATTGTCTGTATCTAAATGTTTATTCAACGGAATCGACATTCAATTCATCTTCTACTCGACTTAGACCAGTGCTTTTCTGGATTCATGGAGGAGCTTTGACTACGGGATCT…	MFYIILFSFLFSSIYANDLTPIVKISNGPIQGKFVNYQDTKVAEFLGIPFAKPPVGPLRFQLPVKPDDWTDVKSTVNFGSACAQRGQHIKPSESNEDCLYLNVYSTESTFNSSSTRLRPVLFWIHGGALTTGSGNEFYDGVPMVPLHDVVLVTHNYRLNAFGFMYFGDKEPRIPANIGLRDQLLALQWVKENIAKFGGDPDQVTIFGESAGSMSVSAHILSPLSKGLFKRAILESGTILNPKDDLDFFVRNALTVLNRTSCANTNDILKCLQGLPVSEIIDSQSDGILRFRWTFGDDFLPYTPMEVFSQGLFDNSFDLLLGNEKNEFSVFMTALDSKQFNPLTPAPLDYQKALIYLSLIFQRESLDFYRELYFGPYTNDSNYLRSQIEKAYSDSTLVCP…	544	J'
tetur11g01560	ATGAGCAAGCTACTTCTTCCATCAATAATTGCCGCAACTATCTTGTTATTTATATTGGTATTGTATATTTTACTGTATGCGTTTTTCATTCAAATAGTTTATCCGATTGATTCAACTCCTGTTGTCAGGATATCAAATGGACCTGTTCAAGGAAAATTCATTGAATACGAGAAAGTAAAAGTTGCCCATTTTTTGGGCATTCCGTTTGCTAAACCTCCCATTGGACCTCTAAGATTCCAATCACCTGTTAAACCAGATAATTGGACAAGTGTTAAGCAAGTAGTCAACTATGGATCACCTTGTTTGCAAAAGCCCATCGTAACAGATCAAAGTGATGAAGACTGTTTGTTTATCAATGTTTATGTTACTGAATCAACTCTTAAATCATCGAACACGTCG…	MSKLLLPSIIAATILLFILVLYILLYAFFIQIVYPIDSTPVVRISNGPVQGKFIEYEKVKVAHFLGIPFAKPPIGPLRFQSPVKPDNWTSVKQVVNYGSPCLQKPIVTDQSDEDCLFINVYVTESTLKSSNTSFLRPVLFWIYGGALATGFGNEYYDGIPMVPLHDVVLVTHNYRVNAFGFMHFGDKEPRIPANIGLRDQLLALQWVQENIAKFGGDPDQVTIFGESAGSMSVSAHILSPLSKGLFKRAILQSGTIMFPVEDPDYILNNSFTVVSRTPCNSSTDLLNCLQNLPASTILNAQSDGPLRFRWFYGDDFLPYSPLEAFSKGIFDNSHDILLGVEKNEFTMFMGLLSATQFNPKIDVVLNYSQAVDYLSLIFNKDSLDFYTDLYFNSSTDLSS…	563	J'
tetur11g01570	ATGAGTAAATTGCTATATTCATCAATAATTACACTTATAATTCTGTTGAGTTTACTGATTTTGTATATTTTGTTGAATTCATTTGTCTTCAGAACAGTTTATCCGATTGATTCAACTCCTGTTGTAAGGATATCAAATGGACCTGTTCAAGGAAAATTCATTGAATACGAGAAAGTGAAAGTTGCCCATTTTTTGGGCATTCCCTTTGCTAAACCTCCCGTCGGACCTTTAAGATTCCAATCACCCGTTAAACAAGATAATTGGACAAGTGTTAAGCAAGTAGTCAGATATGGATCACCATGTTTACAAAGGAACGAACGTATTACACCAGAACAAAGTGATGAAGACTGTTTGTTTATCAATGTTTATGTTACTGAATCAACTCTTAAATCATCGAGC…	MSKLLYSSIITLIILLSLLILYILLNSFVFRTVYPIDSTPVVRISNGPVQGKFIEYEKVKVAHFLGIPFAKPPVGPLRFQSPVKQDNWTSVKQVVRYGSPCLQRNERITPEQSDEDCLFINVYVTESTLKSSSTSFLRPVLFWIFGGALATGFGNEYYDGIPMVPLHDVVLVTHNYRVNAFGFMHFGDKEPRIPANIGLRDQLLALQWVQENIDKFGGDPDQVTIFGESAGSMSVSAHTISPLARGLFKRAILQTGTVMFPAEDPDYYLENSLILLDRTSCASSTDPLKCLQNLPASTILNAQSDGPLKFRWFYGDDFLPYSPLEAFSKGLFDNSHDILVGVEKNEFSMLMGLLNATQFNAKINVTLNYSQAVDYLSLIFNKDSLDYYTDLYFNSSTDI…	562	J'
tetur11g03760	ATGAAGTTATTAATACCAATAGTTTTCCTCTTTTGCTTCACTCTTCAAATATCTTGTCAAACAAGATCATGGCATTACGAGCCCATTTTAAAAATATCGCCGGGATTGATAAAAGGTACATCAGTTGACTTTAGAGGTGTTAAAGTTTACCAGTTTTTGGGTATCCCTTATGCTGAACCACCATTGGATGAGTTACGTTTTAAAAAACCAGTGCCAAAGAAACCATGGAATGGAGTATTGAGTGTAAATAAATGGAGCACCGCTTGTATGCAGCCGGTCATTCCTGGTGTAAACGGGGATGACCTTACCATTAGCGAGGATTGTCTCATTTTGAATGTTTTCACAACACAAGATGCTTTCCAAGATCAAAGAAATGGCAATCAAAATGAATTACGTCCA…	MKLLIPIVFLFCFTLQISCQTRSWHYEPILKISPGLIKGTSVDFRGVKVYQFLGIPYAEPPLDELRFKKPVPKKPWNGVLSVNKWSTACMQPVIPGVNGDDLTISEDCLILNVFTTQDAFQDQRNGNQNELRPVMVWIHGGSFVFGSASKQDSYDGTPLVAIKDVIVVALNYRLGPLGFLHLPEAGVPGNMGLWDQQLALKWVKDNIEYFGGDPDKVTIFGESAGAVSVSAHLISPQSRGLFKNVILQSGSIYGINLFTIPNVGRQFLDKINCESNDYKSCLANYEFGQYPEADRLVFWPIVGDRFLPNNPEELVANGVDPNINVLLGTLSNEGIFFLLVKDNITFNPSNPVDLTIPHARYIFGELFGKKLIDVYSELYLDSIPADDSDAIRLAVAQAL…	561	J'
tetur11g05760	ATGAATTTTTTGATAGTTTTTTGTTTAATTTTTTCACCCATTCATGGTCTCAATTTAACTCCAATAGTTAACTTGACTAGTGGCCCTATTCAAGGTAAAGTTACTGAATATGAATCCATTGGTGTTTATCAGTTTCTCGGTATTCCTTATGCAAAGCCACCGGTTGATAAATTGAGATTCCAGTTACCAGTTGAACCAGATCCATGGACTGGGGTTAAATCAGTGATTGATTTTGGTCCAGCTTGTCTCCAACCAAACAATGGGCTATTAAGAGCCAGTGAAGATTGTCTTTATCTCAATATTTTTGTTACGGAATCAACTTTTAATAACTCATCAAACAAACAACGACCAGTGCTTTTCTGGATTCATGGCGGTGGATTTACAACAGGATCTGGGCTT…	MNFLIVFCLIFSPIHGLNLTPIVNLTSGPIQGKVTEYESIGVYQFLGIPYAKPPVDKLRFQLPVEPDPWTGVKSVIDFGPACLQPNNGLLRASEDCLYLNIFVTESTFNNSSNKQRPVLFWIHGGGFTTGSGLILANPMVPLHDVVLVSLNYRLNAFGFIHFGADEPRVPSNIGLQDQLLALKWVHENIQKFGGDPNSVTIFGASAGSVSVSAHLLSPLSKGLFKRAILESGTIYQNHNDDTLVLDSWELYNKTSCSKSKDVLECMQKLPANEILDNISDKVLAYSFKVGDDFLPYEPSKAFAEGFFDNSIDILLGVVKNDGSVFMKAIDPIVFDYSKVPESISYQQATTYLKRIFDSESVDYFRELYFGPENNNSDFRSQLERAYSDATFICPTYVFG…	536	J'
tetur11g05770	ATGAATTTTTTGATAGTTTTTTGTTTAATTTTTTCACCCATTCATGGTCTCAATTTAACTCCAATAGTTAATTTGACTAGTGGTCCTATTCAAGGTAAAGTTACTGAATATGAATCGATTGGGGTTTATCAGTTTCTCGGTATTCCTTATGCAAAGCCACCGGTTGATAAATTGAGATTCCAGTTACCAGTTGAACCAGATCCATGGACTGAGGTTGAACCAGCTACTGCTCCAGGTCCAGCTTGTCTTCAACCGCCTGTCCTGCCAAACATAAAAGAAACCAGTGAAGACTGTCTCTACCTCAATATTTTTGTTACTGAATCAACTTTTAATAACTCATCAAACAAACAACGACCAGTGCTTTTCTGGATTCATGGCGGTGGATTTACAACAGGATCT…	MNFLIVFCLIFSPIHGLNLTPIVNLTSGPIQGKVTEYESIGVYQFLGIPYAKPPVDKLRFQLPVEPDPWTEVEPATAPGPACLQPPVLPNIKETSEDCLYLNIFVTESTFNNSSNKQRPVLFWIHGGGFTTGSGVIDGLPIVSLHDVVLFGGDPNSVTIFGASAGSVSVSAHLLSPLSKGLFKRAILESGTIYQNHNDDTLVLDSWKLYNKTSCSKSKDVLECMQNLSATEILNNISDKVLAYSFKVGDDFLPYEPSKAFAEGFFDNSIDILLGVVKNDGSVFMKAIDPIVFDYSKVPQPISYQQATTYLKRIFNSESVDYFRELYFGPETNDSDFRSQLEIAYSDATFICPTYVFGLQYASSLGSQGGKVYAYYHTQKPKTDHMPEWIGTYHGADVSY…	498	J'
tetur11g06373	ATGAAGTTATTAATACCAATAGTTTTCCTCTTTTGCTTCACTCTTCAAATATCTTGTCAAACAAGATCATGGCATTACGAGCCCATTTTAAAAATATCGCCGGGATTGATAAAAGGTACATCAGTTGACTTTAGAGGTGTTAAAGTTTACCAGTTTTTGGGTATCCCTTATGCTGAACCACCATTGGATGAGTTACGTTTTAAAAAACCAGTGCCAAAGAAACCATGGAATGGAGTATTGAGTGTAAATAAATGGAGCACCGCTTGTATGCAGCCGGTCATTCCTGGTGTAAACGGGGATGACCTTACCATTAGCGAGGATTGTCTCATTTTGAATGTTTTCACAACACAAGATGCTTTCCAAGATCAAAGAAATGGCAATCAAAATGAATTACGTCCA…	MKLLIPIVFLFCFTLQISCQTRSWHYEPILKISPGLIKGTSVDFRGVKVYQFLGIPYAEPPLDELRFKKPVPKKPWNGVLSVNKWSTACMQPVIPGVNGDDLTISEDCLILNVFTTQDAFQDQRNGNQNELRPVMVWIHGGSFVFGSASKQDSYDGTPLVAIKDVIVVALNYRLGPLGFLHLPEAGVPGNMGLWDQQLALKWVKDNIEYFGGDPDKVTIFGESAGAVSVSAHLISPQSRGLFKNVILQSGSIYGINLFTIPNVGRQFLDKINCESNDYKSCLANYEFGQYPEADRLVFWPIVGDRFLPNNPEELVANGVDPNINVLLGTLSNEGIFFLLVKDNITFNPSNPVDLTIPHARYIFGELFGKKLIDVYSELYLDSIPADDSDAIRLAVAQAL…	561	J'
tetur16g02380	ATGAAGTTGTCATTGTTAATTTGTTTCTTTGCATTCAGTCTCGTCTCATGTGTTGACTACACTGAGATCGTTGAGTTACCATTTGGTAAGATAAGAGGTGCTGTTGAATATTGGCGAGGTCGAGCTGCTTATGAATACAAAGGAATACCTTTTGCAACTCCGCCAGTTGGATCACGTCGTTACCTCAGAGCAACTGAGCCAAAACCATGGGAAGGAATCAAAGATACGGTTTCCTATGGAAAAGCCTGTCCTCAAAAAGCATGGGCAACAAAGGATGTAGACCAAGATGAAGATTGCCTTTATATGAATGTTTATGTGAACAAAGAGACATTTGATAATCGTGATAAACAACTTAGACCTGTGCTTGTATGGATTCATGGTGGAGGCTTCATGTCTGGA…	MKLSLLICFFAFSLVSCVDYTEIVELPFGKIRGAVEYWRGRAAYEYKGIPFATPPVGSRRYLRATEPKPWEGIKDTVSYGKACPQKAWATKDVDQDEDCLYMNVYVNKETFDNRDKQLRPVLVWIHGGGFMSGSGNEHDAYRGIPLVIIEDVVLVTFNYRLGVFGFLNAGKLIPELPTNLGLWDQNLALQWVNQNIHLFGGDPNKVTIFGQSAGSAAVAYQILSPQSRGLFKGAIMESGGIMSGFVPEENRTRMIEDFIESFNCTNVADRLNCLKSIPWKDLVNNTPRTILTPTFGDDFIPMEPEVAIKSRKFNDVNLLAGAERDEGNGLVCGTYEFAHLKASTSASGTYAYIHTQAPMKGINDIPSCGRSVDKVCHCDEIPFIFGAPLREPQNYDADD…	462	J'
tetur16g02390	ATGAAGTTGTCTTTGTTAATTTGTTTCTTTGCATTCAGTCTTGTCTCATGTGTTGAATACACTGAGATCGTTGAGTTACCATTTGGTAAGATAAGAGGTGCTGTTGAATATTGGCGAGGTCGAGCTGCTTATGAATACAAAGGAATCCCTTTTGCAACTCCGCCAGTTGGATCACGTCGTTACCTCAGAGCAACTGAGCCAAAATCATGGGAAGGAATCAAAGATACAGTTTCATATGGGAAATCATGCCCTCAAAATGAATGGGCAAAGGACGAAGACCAAGATGAAGATTGCCTTTATATGAATATTTATGTCAACAAAGAGACATTTGACAATCGTGATAAACAACTTAAACCAGTACTAGTATGGATTCATGGTGGCGGTTTCATATCTGGAAGT…	MKLSLLICFFAFSLVSCVEYTEIVELPFGKIRGAVEYWRGRAAYEYKGIPFATPPVGSRRYLRATEPKSWEGIKDTVSYGKSCPQNEWAKDEDQDEDCLYMNIYVNKETFDNRDKQLKPVLVWIHGGGFISGSGNERDAYRGIPLVIVEDVVLVTFNYRLGVLGFFNPGKLIPSLPTNLGLWDQNLALHWVNQNIHLFGGDPNKVTIFGQSAGSASVAHQILSPQSRGLFRGAIMESAGIFSDYISKEDRTRITEDFIKSFNCTNVDDPLACLKSVPWRNLVKNAPNTLYVPIFGDDFLPMEPEVAFNRRKFNDVNLLVGAERDELNGLICATYKFAYLKASTSATGTYAYMHTQAPLKGLSYLPTCGRAFDKVCHGDDIPFIFGAPLREPQNYDADDI…	461	J'
tetur16g02410	ATGGATTTCTCTTCGTTGAACAGTTCTCTCATTCCACTCCAACTAAAGATGAAGTTGTCTTTGTTAATTTGTTTCTTTGCATTCAGTCTTGTCTCATGTGGAAAAGCCTGTCCTCAAAAAGCATCGATAACAGAAGAAGAAGATCAAGATGAAGATTGCCTTTATATGAATGTTTATTTGAACAAAGAGACATTTGACAATCGTGATAAACAACTTAAGCCAGTACTTGTGTGGATACATGGTGGAGGTTTCGCGGCTGGAAGTGGTAATAAACCAGATGCCTATCGAGGAATACCATTGGTAATCATTGAAGATGTTGTTTTAGTAACATTCAACTATCGACTTGGAGTTTTGGGTTTCTTGAATCCTGGTAAACTCATTCCTTCATTTCCAGATAAT…	MDFSSLNSSLIPLQLKMKLSLLICFFAFSLVSCGKACPQKASITEEEDQDEDCLYMNVYLNKETFDNRDKQLKPVLVWIHGGGFAAGSGNKPDAYRGIPLVIIEDVVLVTFNYRLGVLGFLNPGKLIPSFPDNLGLWDQNLALQWVSQNIHLFGGDPNKVTIFGQSAGSASVGYQILSPQSRGLFRGAIMESGGIMSGFIQEQNRTKTLEDFIESLNCTNVVDPLTCLKSIPWRDLVDNSPSTFISPTFGDDFIPMEPEEAVKSRKFNDVNLLAGAERDEGNGLVCGTYKFAHLKASTSATGTYACIHTQAPMKGLFDNPSCGRSVDKVCHNDEIPFIFGAPLREPQNYDSDDIELSIQMMKIWGEFARSGKPARQGPIDWPLFAEKSSKVLNLIELNN…	416	J'
tetur16g02420	ATGTCAATATCAGACGATACAATGAAGTTATCGATTGAATTATCTACTTTCATTGAAACGCTAAGGATGAAGTTGTCTTTGTTGATTTGTTTCTTTGCATTCAGTCTCGTCTCATGTGTTGACTACACTGAGATCGTTGAGTTACCATTTGGTAAGATAAGAGGTGCTGTTGAATATTGGCGAGGTCGAGCTGCTTATGAATACAAAGGAATCCCTTTTGCAACTCCGCCGGTTGGATCACGTCGTTACCTCAGAGCAACTGAGCCAAAATCATGGGAAGGAATCAAAGATACAGTTTCATATGGAAAAGCCTGTCCTCAGAATCCATTGTTAACGAATGACCAAGATGAAGATTGCCTTTATATGAATGTTTATGTGAACAAAGAGACATTTGATAAT…	MSISDDTMKLSIELSTFIETLRMKLSLLICFFAFSLVSCVDYTEIVELPFGKIRGAVEYWRGRAAYEYKGIPFATPPVGSRRYLRATEPKSWEGIKDTVSYGKACPQNPLLTNDQDEDCLYMNVYVNKETFDNRHKQLKPVLVWIHGGAFMVGSGNDPDSYRGIPLVIVEDVVLVTFNYRLGVFGFLNPGELIPSLPANLGLWDQNLALQWVNQNIHLFGGDPNKVTIFGQSAGSMSVAYQILSPHSRGLFKGAIMESGRFMSDYIPEQNRTNIVEDFIESCNCTNVVDPLACLKSVHWRDLIDSSPSTILSPTFGDDFIPMEPEEAVKSRKFNDVNLLAGAERDEGNGLVCGTYKFAHLKASTSATGTYAYIHTQAPMKEYNDNPACGRAVDKVCHSD…	482	J'
tetur17g00080	ATGGGAAATCTCTACCATAATAAATGTTTATTCAAAATGAATATTTTGATTTTATTCTGTCTAATTTTTTCGCCCGTTCATGGGCTTAATTTAACTCCAATAGTTAATTTGACTAGTGGTCCTATCCAAGGTAAAGTTACTGAATATGCATCGATTGATGTTTACCAGTTTCTTGGTATTCCTTATGCAAAGTCACCGGTTGGTAAGTTGAGGTTACAGTTACCAGTTAAACCAGATCCATGGACTGAGGTTAAATCAGTGACTGACTTTGGCCCAGCTTGTCTCCAACCAATGAATCCGGTTTTAAACATACCTTATACAGGAAAAACTAGTGAAGACTGTCTTTATCTCAATATCTATGTTACTGAATCAACTTTTAATAACTCATCAGAACGACTA…	MGNLYHNKCLFKMNILILFCLIFSPVHGLNLTPIVNLTSGPIQGKVTEYASIDVYQFLGIPYAKSPVGKLRLQLPVKPDPWTEVKSVTDFGPACLQPMNPVLNIPYTGKTSEDCLYLNIYVTESTFNNSSERLRPVLFWIHGGAFTFGYGNEGNTEGIPMVPLHDVVLVTMNYRLNAFGFIYFGANEPRIPPNIGFQDQLFALKWVHENIHMFGGDPNSVTIFGESAGSVSISAHLLSPPSKGLFKRAILESGTVYIDHDLDALITGSWELYNKTSCSKSEDVLECMQNLKAKEILNGLGDKLVAFSFTAGGDILPYEPSKILAEGLYDNSVDLLLGVEKNEASMFMNAIDPMAFNHFSPMPISYREATNFLERIFDSKSIDYFRELYFGPETNNSDYL…	560	J'
tetur17g00300	ATGGGTCAGATATGCTCCTTTGTCAAGCTTTCCGTTTCGAAAACTATCTTTGTAAAAGTTACAGTTCAATTTTTGCATAATTTGCGCTGTTCAAAAGTAATACTTTCTTGCAATTATTGTTTATTCAAAAATGTTTTGTTATTGTTTTGTTTCATTTTTTCGCCTATTTATGGGCTCAATTTAACTCCAATAGTTAATTTGACTAGTGGTCCTATCCAAGGTAAAGTTACTGAATATGAATCGATTGGTGTTTACCAGTTTCTTGGTATTCCTTATGCAAAGCCACCGGTTGGTAAGTTGAGGTTACAGTTACCAGTTAAACCAGATCCATGGACTGAGGTTAAATCAGTGACTGACTTCGGTCCAGTTTGTCTCCAACCAACAAGTCCACTTGACACA…	MGQICSFVKLSVSKTIFVKVTVQFLHNLRCSKVILSCNYCLFKNVLLLFCFIFSPIYGLNLTPIVNLTSGPIQGKVTEYESIGVYQFLGIPYAKPPVGKLRLQLPVKPDPWTEVKSVTDFGPVCLQPTSPLDTRRTSEDCLYLNIYVIESTFINSSERLRPVLFWIHGGAFTSGSGNADTGGIPMVPLRDVILVTMNYRLNAFGFIYFGADEPRIPPNIGLHDQLFALKWVHENIHMFGGDPNSVTIFGESAGSWSVSAHLLSPLSKGLFKRAILQSGTVYIDHDLDTLITDSWKLYNETACSKSEDVLECMQNLTAKEILKVGDDFLPYEPSKILAEGLYDNSVDLLLGVEKNEASIFMNGIDPIAFNYVSPKPISFHEATNFLERIFDSKSIDYFCE…	573	J'
tetur17g00350	ATGAATATTTTGTTATTGTTTTGTTTCATTTTTTCGCCCATTCATGGACTTAATTTAACGCCAATAGTCAATTTGACTAGTGGTCCTATCCAAGGTAAAGTTACTGAGTATGAATCGATTGGTGTTTACCAGTTTCTTGGTATTCCTTATGCGAAGCCAACGGTTGGTAAGTTGAGGTTACAGCTACCAGTTAAACCAGACCCATGGACTGAGGTTAAATCAGTGACTGACTTTGGTCCAGCTTGTCTCCAACCAACAAGTTTAATTAACGTAAAAAGGACCAGCGAAGACTGTCTTTATCTTAATATCTATGTGACTGAATCAACTTTTAGTAACTCATCAGAAAGACTACGACCAGTACTATTCTGGATTCATGGAGGAGCTTTTACAACAGGATCT…	MNILLLFCFIFSPIHGLNLTPIVNLTSGPIQGKVTEYESIGVYQFLGIPYAKPTVGKLRLQLPVKPDPWTEVKSVTDFGPACLQPTSLINVKRTSEDCLYLNIYVTESTFSNSSERLRPVLFWIHGGAFTTGSGNADTEPRVPPNIGLQDQLFALKWVHENIQMFGGDPNSVTIFGESAGSWSVSAHLLSPLSKGLFKRAILQSGTVYVNHDLDTGCGKTHVQHISRFFSVTVIVIATKFFRYFSRAIVIHENMLYLTMPHTLITDSWKIYNKTSCSNSEDHFPSQLGTISFPYEPSKILAEGLYDNSVDLLLGVEKNEASIFMNGIDPIAFNYFSPAPISFQEAINTTFLERIFDSASIDYFRELYFGTETNNSDYFRSQLERAYSDLLFVCPTYIFG…	539	J'
tetur17g00410	ATGAATATTTTGTTATTGTTTTGTTTCATTTTTTCACCCATTCATGGGCTTCATTTAACTCCAATAGTTAATTTGACTAGTGGTCCTATCCAAGGTAAAGTTACTGAATATGAATCGATTGGTGTTTACCAGTTTCTCGGTATTCCTTATGCAAAGCCTCCGGTTGGTAAGTTGAGGTTACAGTTACCAGTTAAACCAGATCCATGGACTGAGGTTAAATCAGTGACTGACTTTGGTCCAGCATGTCTCCAACCAACAAGTTTAATTAACGTAAAAAGGACCAGCGAAGACTGTCTTTATCTTAATATCTATGTGACTGAATCAACTTTTAGTAACTCATCAAAAAAACTACGACCAGTACTATTCTGGATTCATGGAGGAGCTTTTACAACAGGATCT…	MNILLLFCFIFSPIHGLHLTPIVNLTSGPIQGKVTEYESIGVYQFLGIPYAKPPVGKLRLQLPVKPDPWTEVKSVTDFGPACLQPTSLINVKRTSEDCLYLNIYVTESTFSNSSKKLRPVLFWIHGGAFTTGSGNADTEGIPMVPLHDVVLVTMNYRLNAFGFIYFGANEPRIPPNIGFQDQLFALKWVHENIQMFGGDPNSVTIFGESAGSMSISAHLLSPLSKGLFKRSILQSGTVYIDHDLDTLITDSWKLYNKTSCSKSEDVLECMQNLTAKEILDGLDNRVVAFTFTVGDTLLPYEPYKVLAEGLYDNSVDLLLGVEKNEASMFMNAIDPIAFDYFSPQPISFHEATNFLERIFDSKSIDYFRELYIGPETNNSDYLRAQLERAYSDLLFVCPT…	539	J'
tetur17g00750	ATGAATACTTTCGTAGTTTTCTGTTTAATTTTTTCCCCCATTTATGGGCTCGATGCAACTCCAATAGTTAATTTGACTAGTGGCCCTATTCAAGGTAAAGTTATCGAATATGAATCGATTGGTGTTTACCAGTTTCTTGGTATTCCATATGCAAAGCCGCCGGTTGGTAAGTTGAGGTTACAGTTACCAGTTAAACCAGACCCATGGAAAGAGGTTAAATCAGCGACTGATTCAGGTCCAGCTTGTCTTCAACCACATGTCATGCCGAGTATACAAGAAACCAGTGAAGACTGTCTCTATCTAAATGTTCATGTTACTGAATCAACTTTCAATAGTTCATCAGTCAAACAACGACCAGTACTTTTCTGGATTCATGGCGGTGGATTCACAGCTGGATCT…	MNTFVVFCLIFSPIYGLDATPIVNLTSGPIQGKVIEYESIGVYQFLGIPYAKPPVGKLRLQLPVKPDPWKEVKSATDSGPACLQPHVMPSIQETSEDCLYLNVHVTESTFNSSSVKQRPVLFWIHGGGFTAGSGVILGHPIVALHDVVLVSINYRLNAFGFIHFGAEEPRIPSNIGLQDQLLALKWVHENIQKFGGDPNSVTIFGQSAGSISVSAHLLSPLSKGLFKRAILGSGTIHLNHNDDALITDSWKLYNKTSCSESKDVLECMQNLPTTEILNNINDKAIAYSFTVGDDFLPYEPSKAFAEGLFDNSIDILLGVERNDGSLFMTTVDPIAFDYLKAPEPISYQQATTYLKRIFASDSVDYYRELYFGPETNNSDFRFQLERAYSDVTFICPTYE…	523	J'
tetur207g00010	ATGAATATTTTGTTATTGTTTTTTTTCATTTTTTCGCCCATTCATGGACTCAATTTAACTCCAATAGTTAATTTGACTAGTGGTCCCATCCAAGGTAAAGTTACTGAATATGAATCGATTGGTGTTTACCAGTTTCTTGGTATTCCTTATGCGAAGCCACCGGTTGGTAAGTTGAGGTTACAGTTACCAGTTAAACCAGACCCATGGACTGAGGTTAAATCAGCGACTGACTTTGGTCCAGCTTGTCTCCAACCAGGAAATCCAATTACAAATATGCCTTATGCGGGAAAAACTGGTGAAGACTGTCTTTATCTTAATATCTATGTTACTGAATCAACTTTTAATAACTCATCAAACAAACTACGACCAGTACTATTCTGGATTCATGGTGGGGCTTTA…	MNILLLFFFIFSPIHGLNLTPIVNLTSGPIQGKVTEYESIGVYQFLGIPYAKPPVGKLRLQLPVKPDPWTEVKSATDFGPACLQPGNPITNMPYAGKTGEDCLYLNIYVTESTFNNSSNKLRPVLFWIHGGALTSGSGNADAEGIPMVPLHDIIFVTINYRLNAFGFIYFGANQPRIPQNIGFKDQLFALKWVHENIHMFGGDPNSVTISGESAGSWSVSAHLLSPLSKGLFKRAILESGSVYINHDLDTLITDSWKLYNKTSCSNSEDVLECMQNLTALEILNGLGNEFVTYSFTVGDDFLPYEPSQILAEGLYDNSVNILLGVEKNEASMFMTGINPIAFNYFSPKPISFHEAKNFLERIFDSASIDYFRELYIGPETNNSDYLRAQLERAYSDLLF…	543	J'
tetur20g03250	ATGTTTGTTGCTTTTTTACTAAAGATGAAACCCATTAATAGTCTTTTGTTTACTATTTTAGTGTTCACTTTCAACTTTACCTTTCTTCAAGGAAACGCTTCGAGTGAGGATCCTACTTTAACAATATCAACTGGTCAGATCAAAGGTAAATCCGTGTCATTCCGAGGATCCCAAGTATACCAATTTCTTGGTATACCTTTTGCTGAGCCACCTCTAAATGAATTAAGATTCACGAAACCTGTACCCAAAAAACCTTGGGACAATGTAATACCTGTTAATAAATGGGGACCACATTGTATCCAACCAGAATTTCCCGGATTCAATGAAGGTTATCCTTCTGACGAAGATTGTCTGGTTCTCAATGTATTTGTTACTCAATCGACTCTTGATGGCGTTAAA…	MFVAFLLKMKPINSLLFTILVFTFNFTFLQGNASSEDPTLTISTGQIKGKSVSFRGSQVYQFLGIPFAEPPLNELRFTKPVPKKPWDNVIPVNKWGPHCIQPEFPGFNEGYPSDEDCLVLNVFVTQSTLDGVKSGIKKPRPVMVWIHGGGFSFGSANVDFYDGTPLTVMNDIVFVSINYRLGAFGFLHLPESGIPGNFGLWDQLLALKWVKDNIHFFGGNPDQVTIFGESAGSMSVSALIVSPHSRGLFKNAIMQSGSIYDMHLWSNSKTSEVLLEKLNCSSVDDIVSCLRSVKATDFNILAGFLYWPIIGDEFLPSQPQELMKSIDKNVNILLGVVGNEGAGMLTTLDNKIFHPVDPVDLSVDQARKFLKQVFGEKHEEYFTKIYLDHVDPENSNELR…	570	J'
tetur24g01310	ATGAAAATTTCAATTTTGATCTTGTTTGTGATTCTTCAACAGATTCAACTTGTGTTCAACAGTGAACATGAATTGGCAATAACAACTGGGTTGATCCAAGGTAAATCAGTTGAGTTTCGAGGTGTCACAGTTAAACAATTTTTAGGGATTCCTTATGCTGAGCCTCCATTGAACGAGCTACGATTTTCCAAGCCTGTGCCAAAGAAACCTTGGAATGGAGTTTTAAAGACTGACCAGTGGGGCAACCGTTGCTTACAGCCCATTGTCTTAGGTTTATATGATGGAAAGCAAACATTTGACGAAGATTGTTTGATTCTGAATGTTTTCGCCACCGAAGCAGCCATAAAAGATTCAAAGGATGGTTCAAACAGTAAACTACGTCCTGTAATGTTTTGGATT…	MKISILILFVILQQIQLVFNSEHELAITTGLIQGKSVEFRGVTVKQFLGIPYAEPPLNELRFSKPVPKKPWNGVLKTDQWGNRCLQPIVLGLYDGKQTFDEDCLILNVFATEAAIKDSKDGSNSKLRPVMFWIHGGGFLYGSANDYVSFDGTAFVAIQDVVLVSINYRLGPFGFLHLPEAQVPGNMGLWDQNLALKWVKDNIHYFGGDPNKVTIYGESAGSLSVSAHLVSPQSKGLFANAILMSGALSDFDRWIFKDVGKTFATKIGCENQDYKSCLDLYHFDKFKDTQHLMFWPISGDEFLPSHPDQIVANHGVDPEVNVLLGTVGNEGACMIMFKDPITFNPNNPLNVSLSDAKLILKHFFGESLVNFYLDKYFAQVSPHGYDTIRLNLGQALGDTI…	558	J'
tetur26g01130	ATGGAAATAGTTCGTCGTATTTTATTTACTCTTTTATTATCAACTTTTAATGTTTCTTTATTCAAGTGCGATGTAAGTGAGGAACCAACTTTAACAATATCAACTGGCCAAATCAAAGGTAAATCTGTGCTGTTTCGAGGATGTGAAGTGCATCAATTTCTTGGTATACCTTTTGCTGAACCACCACTCGATGAACTAAGATTTATTAAACCAGTGCCTAAAAGTTCTTGGAGCAACACATTAGACGTTAAAGAGTGGAAACCTCACTGCATGCAAACGTATTTACCTGGTTTTAATGATGGCTATTCATTTGATGAAGATTGCTTGTTTCTCAACGTAATTGTTACCCAGTCAACTCTTGCTGCCGTTCAAAATGACACCACAAAGCTTCGACCTGTA…	MEIVRRILFTLLLSTFNVSLFKCDVSEEPTLTISTGQIKGKSVLFRGCEVHQFLGIPFAEPPLDELRFIKPVPKSSWSNTLDVKEWKPHCMQTYLPGFNDGYSFDEDCLFLNVIVTQSTLAAVQNDTTKLRPVMVWIHGGGFLFGSANNAFYDGTALAVMNDVVFVSINYRLGAFGFLHLPESGIPGNMGLWDQLLALKWVQNNIHFFGGNPDQVTIFGESAGSMSVSAHILSPQSNGLFKNAIMQSGSLYNIPLWINPRTAEIALERVNCTSAIDKVSCLRSVQAENFNLIAEFYPVMGDEFLPSEPEKLIKSLDKNVNILLGVVGNEGVGLFRYLRFDERFFNPNNPVNLTYVQARNFVKQLFGEQREQFFTQEYLSHIDRYDHYGFGLAIGHVLGD…	560	J'
tetur29g00820	ATGAAGTCAACATCAATTATTTTCCTTTTCCTTTTCATTCTTCAGTTATCTCATCAAACAACATCAGAAGATGTAGAGCCTGAATTAACATTATCTTCAGGATCAATAAGAGGTACTTCAGTTGACTTTAGAGGTGTTAAAGTTTACCAATTTTTGGGGATTCCGTTCGCTGAACCTCCATTGAATGAATTACGTTTTCAAAAACCAGTGCCAAAGAAACCATGGAATGGAGTGTTGAGTGTAAACAAATGGGGTTCTGCTTGTATGCAGCCAGTCTTCCCTGGTTTCAACACGGAGCTTCACCTTAGCGAGGATTGCCTGATTCTTAATGTTTTTACGACAGATGCTGCTTTTCAAGATAAACAAAATGGCAAGAAAAATAGTTTACGTCCAGTTATG…	MKSTSIIFLFLFILQLSHQTTSEDVEPELTLSSGSIRGTSVDFRGVKVYQFLGIPFAEPPLNELRFQKPVPKKPWNGVLSVNKWGSACMQPVFPGFNTELHLSEDCLILNVFTTDAAFQDKQNGKKNSLRPVMVWIHGGGFNFGSANTASQYDGTPITGLKDVIIVSINYRLSSLGFLHLPEAGVPGNMGLWDQQLALKWVKDNIEHFGGDPNRVTIFGESAGSMSVSAHIVSPHSKGLFKNAIIQSGSIYDLKRWAQPELAKNFLNKIGCESNDYKLCLSNYQFGQASEGLTFWPTVDGEFLPHHPEELVANHGVDPNINVLLGTVGNEGAFELLLKDLVTFHPLNPVNLTIPHAKYIIGKLFGKKLIDFYSERYLASLSADDSDAIRLAVAQALGDT…	562	J'
tetur29g00930	ATGTTAGAAGAGGTAGAGAAGACGTCAATTATTGCATTTGCCAGCGACTGTTTACAAGCTACAATGAAGTCAACATCAATTATTTTCCTTTTCCTTTTCATTCTTCAGTTATCTCATCAAACAATATCAGAAAATGTAGAGCCTGAATTAACATTATCTTCAGGATCAATAAGAGGTACTTCAGTTGATTTTAGAGGTGTTAAAGTTTACCAATTTTTGGGGATTCCGTTCGCTGAACCTCCATTGAATGAATTACGTTTTCAAAAACCAGTGTCAAAGAAACCATGGAATGGAGTGTTGAGTGTGAACAAATGGGGTTCTGCTTGTATGCAGCCAGTCTTCCCTGGTTATAACACGGAGCTTCACCTTAACGAGGATTGCTTGGTTCTGAATGTTTTC…	MLEEVEKTSIIAFASDCLQATMKSTSIIFLFLFILQLSHQTISENVEPELTLSSGSIRGTSVDFRGVKVYQFLGIPFAEPPLNELRFQKPVSKKPWNGVLSVNKWGSACMQPVFPGYNTELHLNEDCLVLNVFTTEAAFQDKQNGKKHKLRPVMVWIHGGSFNYGSANTPDQHDGTPITGLKDVIIVSINYRLGSLGFLQLPEAGVPGNMGLWDQQLALKWVKDNIEHFGGDPNKVTIFGESAGSMSVSAHLVSPQSKGLFTNAIMQSGSIYDLDRWTQPGLVANFTSKIGCISDNYKSCLSNYRFGQFPEADRLTFWPTVDGEFLPHRAEELVSNHTVDPNINVLLGTNANEGAFMLLMKDMVTFHPLNPINLTIPHAKYIFGKLFGKTLIDFYSERY…	579	J'
tetur29g00940	ATGAAGTCAACATCAGTTATTTTCCTTTTCCTTTTCATTCTTCAGTTATCTCATCAAACAATATCAGAAAATGTAGAGCCTGAATTAACATTATCTTCAGGATCAATAAGAGGTACTTCAGTTGATTTTAGAGGTGTTAAAGTTTACCAATTTTTGGGGATTCCGTTCGCTGAACCACCATTGAATGAATTACGTTTTCAAAAACCAGTGCCAAAGAAACCATGGAATGGAGTGTTGAGTGTAAACAAATGGATGCAAATATATTGTATGCAGCCAGTCTTCCCTGGTTTCAACATGGAGCTTCCCATCAGCGAAGATTGCTTGATTCTGAATGTTTTCACAACAGAAGCTGCTTTCCAAGACAGAAAAAATGGCAAGAAAAATAGTTTACGTCCAGTC…	MKSTSVIFLFLFILQLSHQTISENVEPELTLSSGSIRGTSVDFRGVKVYQFLGIPFAEPPLNELRFQKPVPKKPWNGVLSVNKWMQIYCMQPVFPGFNMELPISEDCLILNVFTTEAAFQDRKNGKKNSLRPVMVWIHGGGFNFDSANIPGQYDGTPITGLKDVIIVSLNYRLSSLGFLHLPEAGVPGNMGLWDQQLALKWVKDNIEHFGGDPNSVTIFGESAGSMSVSAHLVSPQSKGLFKNAIMQSGSIYDINRWTQPGLVKNFLSKIDCTSDDYKSCLSNYRFGQFPEADGLLFWPTVDGEFLPNHPEELVSNHGVDPNVNVLLGAVGNEGAVMLLMKDMVTFHPLNPVNLTIPHAKYIIGKLFGKKLIDFYSERYLASLPADASDAIRLAVTQAL…	565	J'
tetur29g00970	ATGGGCTGGACTCAAGATGCGCAATTTGACAGAATAACTCCGATTCAGATAAGAATAGCGATTGGAAGTAGAGTAGACATGCCGAATGCTGTTGTCGGCTCATGTAGATCATCCATTTGTCTTCCTCTGGAGATTGGAGTTGATGAATTAGTTATCACTGCATCTGTAAGCAATCCTGAGGACAAGAACACTATTCGAATCTTCAGCTTGAATATGGATTCAACTGATGGCGATATCCTCAAAATTTTGCTTTATATACTGTCTAACTGTCTTTTTTGCTTGACTGAATTGAGAACTATGATCACAGTTGGAATTTTGCATATTATTCTCAATTTCCGTGCAAGCAAAACACCACGATACACGCAAAAGCAACATACATGTTGTGATTTATTGCCTTTT…	MGWTQDAQFDRITPIQIRIAIGSRVDMPNAVVGSCRSSICLPLEIGVDELVITASVSNPEDKNTIRIFSLNMDSTDGDILKILLYILSNCLFCLTELRTMITVGILHIILNFRASKTPRYTQKQHTCCDLLPFTPAPGAIVLFYQFLGIPFAEPPLNELRFQKPVPKKPWNGVLSMNKWGSACMQPIFPGFNTELPISEDCLILNVFTTEAAFQDRKNGKKNKLHVIIVSLNYRLGSLRFLQLPEAGVPGNMDLWDQQLTLQLGKYHIIHFGGDPDELTIFGEPAGSMSVSANLVSSKSKGLFKNIFHYPKSFSSKIGCTSNDYKSCLSNCQFNQFPAADELKFWPTVDSEFFPNHPEELVSNHGLDQRINVLLGIVGNEGTMLCVVSNVYGHVQTQRS…	447	J'
tetur309g00020	ATGGTCCCGTTACATGATGTTATACTTGTTACTATGAATTATCGTCTTAATGCATTCGGTTTCATCTACTTTGGAGCCAACGAACCTCGAATTCCTCCAAATATTGGTTTGCAAGATCAACTATTTGCTTTGAAATGGGTCCATGAAAATATTCAAATGTTTGGTGGTGATCCGAATAGTGTGACAATTTTTGGTGAATCTGCTGGATCTATGTCAATCTCTGCTCACCTATTGTCCCCACTTTCCAAAGGGCTCTTCAAACGAGCTATTCTTCAGTCAGGAACAGTTTATATAGACCATGATTTAGATACCTTGATTACTGATTCTTGGAAACTCTATAATACTAGACTACTGTTGATAACAGTGAAGTCTGAGCCCTTCGCTTACGCTCAGACAAAA…	MVPLHDVILVTMNYRLNAFGFIYFGANEPRIPPNIGLQDQLFALKWVHENIQMFGGDPNSVTIFGESAGSMSISAHLLSPLSKGLFKRAILQSGTVYIDHDLDTLITDSWKLYNTRLLLITVKSEPFAYAQTKTCSKSEDVLECMQNLTTKEILDGLDNRVVAFTFTVGDTLLPYEPSKILAKGLYDNSVDLLLGVENNEASMFMNAIDPIAFDYFSPKPISFREATNFLERIFDSKSIDYFRELYFGTETNNSDYLRAQLERAYSDLLFVCPTYIFGHQYASNLGTKGGKVYAYFHTQRPKAYLSFFNEWMGTFHSSDIPYVFGLPLIKSGYSQKDISLSREMMKIWTHFAENGEPPMAGETKWKPFQEKMSAMVLNIDDWGKTETERVEFCRKEWDY…	414	J'
tetur30g01290	ATGAAGTTAACGTTACCAATATCGGTGTGTTTATGCTTGCTTCACCTCGTTCTTACACGAGGAGAAAGTACCGTGGATGAGGAACCCGAATTAAAGATCTCAACTGGACTTATAAAGGGTAAATCGGTTCATTTTCGAGGAATCAAAGTTTACAACTTTTTGACGATTCCTTACGCTGAGCCACCAGTCAAAGACTTACGATTCAAGAAGCCAGTACCAAAAAAGCCTTGGAATGGATTGTTGGAGACAAACAAGTGGGGTCCTTATTGTGCTCAACCAGATTTACTTGGGTTGACTGCTAGTGTTACAGTGACTGAAGATTGTTTGGTTTTGAATGTCTTTGTGAGAGCATCCGCTATAAATGACAAACAAAAAGGCGTTAAAAGGCCACGACCAGTC…	MKLTLPISVCLCLLHLVLTRGESTVDEEPELKISTGLIKGKSVHFRGIKVYNFLTIPYAEPPVKDLRFKKPVPKKPWNGLLETNKWGPYCAQPDLLGLTASVTVTEDCLVLNVFVRASAINDKQKGVKRPRPVMVWIHGGAFSHGSANQVDESDGTPLAGLHDVIVVTVNYRLGPFGFLYLPELGIPGNMGLWDQNLALQWVRDNIEYFGGDPNRVTLFGQSAGSMSVSAHVVSPQSKGLFKNVILQSGAIYDFKRWTVADVNKPFIKATGCSSESNEKIVSCLSSFDYKKLENVDSFWPVIGDEFLPQEPEKAVASKGFDSKINVLLGTVGNEGAVLLLVKDPLTFAPINPTNLTLPHAKHILKLLFGEPALPYYIEKYLSSVSPNDPDAIRIAVSSA…	566	J'
tetur31g00250	ATGTACTGTTTGGTACTAATTTGTCTGTTTTTTGCATCTATCTCTTGTTCAGTTTTGACTCCAATAGTTGATTTACCAAGTGGTCCAGTCCAGGGTGTAGTCACTGAATATGAAGGAACTCCTGTTTACAAATTTCTTGGCATCCCATACGCGAAACCACCAATTGATACGCTACGACTGCAGCCACCAGAAGCTTTAGATCCGTGGACTGAGGTTAAATTAGCGACTGAATTCGGTCCAGCGTGTCAACAAACTTTTCACAGGATTGCACCTGAAGATGTCAGTGAGGACTGTCTTTATCTCAATATTTATGTCTCTGAGCCCACCTTCAATTCCTCTAAGACAACATTGAGACCAGTGCTTTTCTGGATTCATGGAGGTGCCTTTAAAATCGGTGCT…	MYCLVLICLFFASISCSVLTPIVDLPSGPVQGVVTEYEGTPVYKFLGIPYAKPPIDTLRLQPPEALDPWTEVKLATEFGPACQQTFHRIAPEDVSEDCLYLNIYVSEPTFNSSKTTLRPVLFWIHGGAFKIGAGNLMNDESPLVPLHNVILVSINYRLNSFGFMYFGHDEPRIPQNIGLKDQLFALKWVHENIIKFGGDPDLITIFGESAGGMSVSALLLSPLTKGLFKRAIIESGTVYTQCGDRNRLIEASWELYNKTSCATQQKDILTCMQSLKPSELLENQNKDTMSFLYAPGDDLLPNEPCEAIAEGLYDSTPELIVGVEKNEASLFMTILDKKHFNILDTEPLTYEDALRILSLIFDDQSVDHARELYFGAETNNSDYFRDQLEKAYSDVLFVC…	533	J'
tetur37g00590	ATGAGTAAAGCAATAATTATATTAGTTAGTCTGATTCTAGCCTGTGAGTTGATTCAATGTGAATCGGACAAGCAAAGTCCTGTATTGCAAATTGCCAATGGACAGATCAAGGGAAGATTGAAACAGTTTCGTGGGATTGAAGTACAGCAATATTTATGTATTCCTTATGGTGAACCTCCTATCGATAAGTTACGATTCAAAAAGCCATTACCGAAATCAGCCTGGGCCAATGTTTTACCTGCCGATGAATGGGGTCCATATTGTCTTCAACCAAAATACTGGACAACAGGAAAAGGTTTAAATTATTCAGAAGATTGTCTGTGTCTCAATGTATTTACAACCTCAGTTGCCATTGAAGACGCTAAACAAGGCAATGATGAGCTTCGACCGGTTATGGTT…	MSKAIIILVSLILACELIQCESDKQSPVLQIANGQIKGRLKQFRGIEVQQYLCIPYGEPPIDKLRFKKPLPKSAWANVLPADEWGPYCLQPKYWTTGKGLNYSEDCLCLNVFTTSVAIEDAKQGNDELRPVMVWIHGGAFIFGSANNPDQFDGTALAALEDVVVVTINYRLGEFGFLHLPEAGVPGNMGLWDQQLALKWVQDNAKYFGGDQNKVTIFGESAGSISVSAHIVSPQSKGLFKNAIMQSGSIYDINRWTVKNLSQTFLAKIGCVPPNDINQCLSLFDYNKNPETQFLWFWPIVGDEFLPKLPEEIIETKGVDPSINVLLGTVGYEGANMIVMKDPITFHPTSPANLTLIQAKKILNHLLGPSSCDYFFEKYSYNTSSSDEIRLMVTKIIGDV…	554	J'
tetur01g10740	ATGTCTTTAGTTCTTCCATTGATTGTTACAGCTTTATTCATCTTCAGGGGTGCAATTGAAAGTGGTTCAACAGTGAAATGTGATGATCCAATTGTAACTACTGAATATGGAACCATAAAAGGAAATCGCAAAAATGAATCTGGTTTTGTGTTTGATGAATTTCTTGGTATACGTTATGGTAAGATTCCAGAGCGATTCAAATTTTCTCGAGTGAATGAAGAAAAGTGGACAGGAATTTTGAATGCAACTGATTATGGACCTGAGTGCAAACAATTAAGAAGCCCAAATAGCGTTGAAGATTGTTTATTTATCAACATTTGGAGACCTTTAATTTCCAATAAGGAAACTCGATTACCAGTCTTTCTTTGGGTTCATGGATCAGGATTTCAAATTGGATCT…	MSLVLPLIVTALFIFRGAIESGSTVKCDDPIVTTEYGTIKGNRKNESGFVFDEFLGIRYGKIPERFKFSRVNEEKWTGILNATDYGPECKQLRSPNSVEDCLFINIWRPLISNKETRLPVFLWVHGSGFQIGSGALNPGNMLASYGNMIVATINYRLGSLGYAFGDLEEMPGNQGVSDVTTALYWVNENIVHFGGDPDQVTLAGHSAGSMIASLPTLLRSERPWSLYSRLLLSSGVSYGPMFIEDTSISLAKTKLLASKVGCGSATPGPLTSQTISCLRTVNASVLLEHKATIKQIGSSDVAAFFPTCDRGTIRNFFDPFLKPYYTHDIKPQILFYLQKDETSYSSIDLQPTSKAEAYQMAWDKLSFIKKDLTQLQMQPFFEYYFNDTRDNDNRSLRSA…	549	J''
tetur01g10750	ATGCCTTCGAATTTGATTTTAATACTTTTATTAGCAATTTGTGCTAATGTAATCCTAAGTGATACCACTACTGAAGGTCCCATTGTACTAACTCGACAAGGGGCTATTCAAGGAAGTCGTGTAAACGTATCTGGTTTTGTTGTTGAAAGATTTCTCGGTATTCGTTATGGATTGATTCCTCGACGATTTGTTTATTCTCAAGTCAACAATAATAGTTGGTCAGGAGTTCTAGACGCGACTAAATATGGTTCAATATGTCCACAAAAGTCTTCTGATTTGCCAATGGATGAGGACTGTTTGTTCCTCAACATTTGGAGACCTGCAATGTCCGATCCGAATGTAACATTGCCTGTTCTTTTCTGGGTTCATGGTTCAGGATATCAACAAGGATCTGGAGCA…	MPSNLILILLLAICANVILSDTTTEGPIVLTRQGAIQGSRVNVSGFVVERFLGIRYGLIPRRFVYSQVNNNSWSGVLDATKYGSICPQKSSDLPMDEDCLFLNIWRPAMSDPNVTLPVLFWVHGSGYQQGSGAQNSGDLLAPYGNMIMVTINYRLRSFGFAFGDENEIQGNQAVSDIIAALNWVRQNIAFFGGDPSRVTFAGHSAGSMMGSIIPVLTALDDTLYSRLWLISGVSVNPMFIEDASVSLAKTKLLASKVGCGSDAPGPLTSQTISCLQTVNVSAILEHDLDFDIKKLGVRRTTIFNAIHQDEASTFYGYLKPTNKLEAYKMAFDHLSFVKKDVTEAQMQPFFEYYFNDTKDSDPKALRTALASFITDYTWGCTSLMLSELYSTYHSVRFAV…	518	J''
tetur01g10760	ATGAACCTTGAAAATTACATCGTTTATAATGGGAACATTGGAGATATTTTTTCACTCTTTTCCTTAACTTTCTCAACATTTTTGGAACAAATCATGCATTCGAACTTTGTATTAACACTTTTATTCGGTCTTTGGGCTAATGTAATCCAAAGTAAAACCACTACTGAAGGTCCCATTGTACTAACTCGACATGGTGCTATTCAAGGAAGTCGATCAAATGTAAATGGTTTTGCTGTTGAAAGATTTCTTGGTATTCGTTATGGATTGATTCCTCGACGATTTGTTCATTCTCAAGTCAACAATCATAGTTGGACAGGAATTTTGAATGCGACTAAATATGGTTCAATCTGTCCACAAGATCCTTCCGATTTGCCAATGGATGAGGACTGTTTGTTCATC…	MNLENYIVYNGNIGDIFSLFSLTFSTFLEQIMHSNFVLTLLFGLWANVIQSKTTTEGPIVLTRHGAIQGSRSNVNGFAVERFLGIRYGLIPRRFVHSQVNNHSWTGILNATKYGSICPQDPSDLPMDEDCLFINIWRPAMSGTNKRLLPVLFWAHGSGYQHGSGAQNSGDLLAPYGNMVVVTFNYRLRSFGYAFGDENEIQGNQAVSDIISALKWVHQNIAFFGGDPSRVTYAGHSAGSMMGSIIPVLTALDDSLYSQLWLTSGVCVTPMYIEDTSVGLAKTKLLASKVGCGSDAPGPLTSQTISCLQTVDMSTILEHDSGSDIKKIGGADDPPFLPVYGTPLIPKPLVELFKSHPRIRKTTILNHIHQDEEGLLYSDLKPTNISEAYKMAFDHLAFVK…	582	J''
tetur01g10800	ATGGTTACAGAGAAGCTGATTGATAGCTCAGTTTACCTGGAAAATAAAGTTATCTTGAGAATACGCCCTTATCCCAAACTTCGTGCCCGGTTACATATCGATAGATTATTAGGGACACCGTGTGACAAAAACATAGATGGCATATGCAAAAAACAAATGCAAACAAATCATAACATAACTTTGTTTAGGTGTAACGCCATGGCAAAAATGTATAAACCACTTTTTTACTTTTCAACTCTTATTATCCTCACATTAATTGATGCTTGTGAGTCTAATCCGATTGTAACAACAAAATTTGGTCAAATTAAAGGTTTTGCCGGTAAGCATGATGATCTTGAATACGAAACCTTCTTGGGTATTCCATTTGCTGAGCCACCATTAGGACATTTACGCTTTCAA…	MVTEKLIDSSVYLENKVILRIRPYPKLRARLHIDRLLGTPCDKNIDGICKKQMQTNHNITLFRCNAMAKMYKPLFYFSTLIILTLIDACESNPIVTTKFGQIKGFAGKHDDLEYETFLGIPFAEPPLGHLRFQLPQPFNSTWTTPYEAMDYGNGCSQTPSTENNFNTSEDCLYLNIWRPVLKGASNGTELLPVMYYLHGSGYTVGSGRFSHMLAATQKIIFVSSNYRLGALGFAYGSHTSMPGNLGIYDALTVLRWIRDNIRSFGGDPNRVTLAGQSAGSQIVSILATLPDKFDSQSLFSRLIMMSGASTSQLQADSASVALSKTRLLASKVNCLSQVDQFGSNELSDETISCLKKVDAKDLVKVQNSYDIKVLGASELMVSLPVYGTELIPDEPMINH…	625	J''
tetur01g10810	ATGAACGACATGGCAAAAATGTATAAACCACTTTTTTACTTGTTAACTCTTATTATCCTTACATTAATTGAAGTTTGTAAGTCAAATCCGATTGTAACAACAAAATTTGGTCAAATTAAAGGTTTTTCTGGTAATTATAGTGATCATAATTACGAATCCTTCTTGGGTATTCCATTTGCTGAGCCACCTTTGGGACATTTACGCTTCCAATTGCCACAACCATTCAATTCAACTTGGACAACACCATATGAAGCAGTGAATTTTAAAGATGGTTGTGTTCAAAATCCTTCAAGTGCTTATAAATTCAACATAAGTGAGGATTGTTTGTATCTGAATCTATGGAGACCCGAGTTGAGCATTGAAAGTAATGATACAGAGCTGTTGCCTGTATTTTATTTC…	MNDMAKMYKPLFYLLTLIILTLIEVCKSNPIVTTKFGQIKGFSGNYSDHNYESFLGIPFAEPPLGHLRFQLPQPFNSTWTTPYEAVNFKDGCVQNPSSAYKFNISEDCLYLNLWRPELSIESNDTELLPVFYFIHGSGYTSSSSAKESNQGDVLAATQKIIVVNSNYRLGAFGFAHGSHTSMPGNLGIYDTLTVLRWIRDNIRSFGGDPNRVTLAGQSSGSKVVSILSTLPDKFDSQSLFSRLIMMSGSATKQIHAENVSVALAKTRLLASKVNCLSQVDQLESSDELSDETVDCLKKLDAKDLLKAQNSKDITAIGCSEISVFLPVYGTDLLPYRPMINHAKQIERIKDKPMLFGAEQDEASMFSSVDGIFTLNDAYEFTKKRISFAIKNIKPDKIDS…	594	J''
tetur01g10820	ATGGCAAAAATGTATAAACTACTTTTTTACTTGTTAACTCTTATTATCGTTACCTTAATTAATGCTTGTAAGTCTAACCCCATTGTAACAACAAAATTTGGTCAAATTAAAGGTTTTTCTGGTAATTATGGCGATCATAATTACGAAGCCTTCTTGGGTATCCCATTTGCTCAGCCACCTTTGGGACATTTACGCTTCCAATTGCCACAACCATTCAATTCAACTTGGTCAACACCGTACGAAGCAGTGAATTTTAAAGATGGTTGTGTTCAAAATCCTGAAAGTTACTTCAATTTCAACATAAGTGAAGATTGTTTGTATCTGAATCTATGGCGTCCTGAGATTAATGATGAAAATAACAGCGAACTACTTCCAGTATTTTATCTTATGCATGGGTCG…	MAKMYKLLFYLLTLIIVTLINACKSNPIVTTKFGQIKGFSGNYGDHNYEAFLGIPFAQPPLGHLRFQLPQPFNSTWSTPYEAVNFKDGCVQNPESYFNFNISEDCLYLNLWRPEINDENNSELLPVFYLMHGSGYIKKSGALPPNQGDVLAATQKIIVVNSNYRLGAFGFAHGSHTSMPGNLGIYDTLTVLRWIRHNIRSFGGDPNRVTLAGQSAGSKIASLLATLPDEFDSQSLFSRLIMMSGVATNQIHAENVSVALAKTRLLASKVNCLSQVDQFESSNELSDETIDCLKKVDASDLLKAQNSEDITAIGCSEISVFLPVYGTDLIPDQPMINHARQIESIKDKPMLFGAEQDEATLFVAVSCVFSLSDAYAYITKRVSFAIKDIKPDQIDYFYKH…	579	J''
tetur01g10830	ATGAGTGCAAGAAATGTAATAATGTCGTCTACATTATCTAATTTAATACTTTTTATTTTTACCTTAGTTAATATATGTAAGACTAATCCGATTGTAACAACGAGATTTGGTCAAATTAAAGGTACAACTGGTAATTATAGTGATCATAAATACGAAGCCTTCTTGGGTATTCCATTTGCTGAGCCACCTTTGGGACATTTACGGTTTCAATTACCTAAGCCACTCAATCCAACTTGGTCAACACCATATGAAGCTGTCAATTTTAAAGATGCTTGTATTCAAAGGCGTGAAAGTTACTTCAATTTCAACATAAGTGAAGATTGTTTGTATCTGAATCTATGGCGTCCCGAATCTGCTGGTAAGCATGACGGTGAATTACTTCCAGTGTTTTACCTTATA…	MSARNVIMSSTLSNLILFIFTLVNICKTNPIVTTRFGQIKGTTGNYSDHKYEAFLGIPFAEPPLGHLRFQLPKPLNPTWSTPYEAVNFKDACIQRRESYFNFNISEDCLYLNLWRPESAGKHDGELLPVFYLIHGSGYIKKSGALPQNQGDVLAATQNVIAVNSNYRLGALGFAHGSRTSMPGNIGIYDTLIVLRWIRDNIRSFGGDPNRVTLAGQSAGSNMVTIIATLPNKFETQHLFSRLIMMSGVTINHMQADHVSTALSKTRLLATKVNCLSRFDQFESSGELSDETVDCLKKADAYDLLEAQFSEDVIALGNVEVAAFLPVYGTELITDHPMINHIKRIESIKDKPMLFGVEQDETTRYVSLSNISTMNDAYEFIKKRITKAIKGIKTDKIDYF…	562	J''
tetur01g14180	ATGTTTTCCTGCAATTTAATTGTGGCAGTTATATTCACTGTAATTTTATGCAATGAAATCAAATGTGAAACAAGTTTCAAGTCAACAGAAGTGACGGAAAATCCTGTGATCGAAACGAAACTTGGACTTATCCAGGGAAACCTAAGAAATGAATCTGGTTTCGTATTTGAAGAGTTTCTTGGTATCAAATATGCAACCGTTCCTAAACGTTTCAAGTATTCAACTCTTCTAAATCAAAGATGGGATGGAATCTTAAAAGCCAATGAATATGGACCCATTTGCCCACAACAGGACGCGAAACTAGCAACAAGTGAAGATTGCTTGTACCTCAATGTTTGGCGACCTACGGGACTGAGTGATGAAACTTTATTACCAGTTCTATTCTGGGTCCATGGCTCA…	MFSCNLIVAVIFTVILCNEIKCETSFKSTEVTENPVIETKLGLIQGNLRNESGFVFEEFLGIKYATVPKRFKYSTLLNQRWDGILKANEYGPICPQQDAKLATSEDCLYLNVWRPTGLSDETLLPVLFWVHGSGWRHGSGAGNPGGILAADGKIIVVTINYRLGALGFGFGDENEIQGNQGISDAINGLKWVRENIGCFGGDPSQVTLAGHSAGSMLGSIIPVMPTLDHSLYSKLWLMSGVSTITKIIENTTIALAKTKLLASKVGCGSVTPGPLAPEVIECLQNVNVSILIDRNQDEDIRVIGGAEGPAFLPVYGTPLVPAPVIDLFLSSYGKIEKKIIFNGVHQDEATPWIGNLSLNTRDEAYAGAWFKLSYIKKDLTAEQMKPFFDYYFNGIQDGD…	560	J''
tetur01g16180	ATGTTGTTTTCCCTTCATATCCCTGAATTAATAATCAGTTTTATTTTAATCTGTTTCTATGAACCAGTTTTGGTAAAATGTGCAGATCCAATTGTTAGCATATCCACAGGACAAATCAAAGGAGTCCAGAAAACAGTTCAAGGTGTTAAATTGAATGTTTTTTACAATATACCTTATGCTGAACCACCAATCGGAGACAACCGTTTTCGTAAGCCTATTCCGATAACAAAGAAATCCAATGAAGTTTACAAAGCAGTTCGCAACTCTCGAGTTTGCTACTCTATGCCAGCCAAGTATCTGGCTATTACCTCACCTTTTAAAGTAAACGAAACAGAGGATTGTTTGATTTTAAATATTTGGTCGCCTGCTGATCTAAGCTCAGACCAATTGAAACCTGTT…	MLFSLHIPELIISFILICFYEPVLVKCADPIVSISTGQIKGVQKTVQGVKLNVFYNIPYAEPPIGDNRFRKPIPITKKSNEVYKAVRNSRVCYSMPAKYLAITSPFKVNETEDCLILNIWSPADLSSDQLKPVLVYIHGGAFILDGARDPRISDGELLSALGDFVVVLVRYRLGVFGCLFTNSDEAPGNLPLEDQALALEWISDNIKYFGGDPSRITLSGESAGSISVALQFMRQKNRPLFQQMILQSGATKTSLNEDIGAALIRSGKISKFLGCSPDESINHLSKPEILSCLRSATPESLMEAYMSEETEHSSVHGAPRCLVDTGEFSQADADRRLLSGSFPSGFPILVTTLVDEGSVILAHMRYDKSKGFREALKTTVNRLHSSEAVKLTDETYFSG…	561	J''
tetur01g16371	ATGTTGACTAGTGAATCAAGTTTTGTGCGAATCTTTATCTTGAATGTTGAAACTTCAATGAATAAAGTTATGTCAACAATACTTTTTACTGTAGCTTGGATTGGATTTGTTTCAGTATGCAAAGCTGAACCAATTGTAACTACAAAGTTTGGTCAAATACAAGGTTTTACTGACAATTATGATGATTTCAAATACGAATCCTTCTTGGGTATTCCATTTGCTGAGCCACCTTTGGGAAATTTACGCTTCCAATTACCTCAACCATTCAATTCAACTTGGTCAACACCTTATAAAGCAGTGAATTATGGAAATGGTTGCTTCCAAACTCCTTTAGGATCAGTCAACTTCAATATAAGTGAGGACTGTTTGTATCTGAATGTATGGAGACCAAAGTTGAAT…	MLTSESSFVRIFILNVETSMNKVMSTILFTVAWIGFVSVCKAEPIVTTKFGQIQGFTDNYDDFKYESFLGIPFAEPPLGNLRFQLPQPFNSTWSTPYKAVNYGNGCFQTPLGSVNFNISEDCLYLNVWRPKLNNENNDTELLPVFYFIHGSGYTFSSSSIESNQGNVLAATQKIIVVNSNYRLGAFGFAHGSHTSMPGNLGIYDTLTVLRWIRDNIRAFGGDPNRVTLAGQSAGSKIVSILATLPNKFQSQSLFSRLIMMSGATTNKMQAEDVSVALAKTRLLASKVNCLSQVDQFESSNELSDETVDCLKQVDAKDLLKAQSAEGITALGASETSVFLPVYGTDLIPNKPMVNHAKRLEAIKGKPMLFGAEQDESSGFSPVDNIFTLDDAHSFITEEI…	576	J''
tetur02g09870	ATGATTAAAGTTAACTGTTTACTTGCTTTTACAGCAATCAACTGGATCTTGGTCATAAACAAAGTGAATGATCAACCTTTAGTGTATACAAGATGGTCGATAATAAAAGGGTTTACTCGTAAATTAAAAGGAATTAAGGTTGCTCATTTCTTGGGTATTCCTTATGCTCAACCACCAATTGGTGATTTACGTTTTAAAAAGCCTCGACCCTTACAGCCAAGGAATGGTTATGGGGCTGATGGAAGAGATGAGGACAAGATTTTCAAAGCTTTCGATTATGGTACAGCTTGTATGCAAAAGATTTCCCTCATCTTAAACTTCTCACATGTTCCAATATCAGAAGATTGTTTGTACATGAATGTTTACACTCCATTAGATAGCTTACCACAAGACTCATCA…	MIKVNCLLAFTAINWILVINKVNDQPLVYTRWSIIKGFTRKLKGIKVAHFLGIPYAQPPIGDLRFKKPRPLQPRNGYGADGRDEDKIFKAFDYGTACMQKISLILNFSHVPISEDCLYMNVYTPLDSLPQDSSTGSVKPLLPVSVHIHGSAFVYLSSADPLFYGGYLSAKANVVVVTFNYRLGLFGLMYGHDKLIPGNLALYDQRAALIWVRQNIAAFGGDPGQVTLSGHSSGATFASLHLFSTQSRYLFKSAAILSGTATSRSATDSRSAALAKTRKLVSKVGCSEANVDKSHYNEVTDDQLSQYEIDCLMAKDAYDLIEAQPDVNKEIFEWGEMCSLEIFLPFYGSPMFPESPDSMLSKGDFRRDISILVGRVPVESARGITQITWNVDVVRDRMRN…	571	J''
tetur02g10640	ATGTGTTGGACTTATTTTAAATGTCTTTTAATTTGTTTAACAATAACTACAATTAAATGTGAACAGCAAAACCCTCTAATTAAAACTGAATCTTGTGTTTACAAGGGATCAGTCGGCCAAAGTAATGGTGTTACTTTACTAAGCTGGAAAGGTATCCGCTACGGTCAACCTCCAATCGGTGACTTAAGATTCAAGCCTCCTCAACCGACAATTTGTACCAACAATAAAATAATAGATGCAACAGTCTCAACCAATTTGTGTCCTCAATTATTACTCCAACCACTAATGAGTGGCAATGTAATTAGGAATGGAATTAACATGAGTGAAGATTGTCTTCAACTAAGCATTTGGGTTCCTCTTCTGTCCGATGAAAAAGCAACCAAAACACTTCCATACAGG…	MCWTYFKCLLICLTITTIKCEQQNPLIKTESCVYKGSVGQSNGVTLLSWKGIRYGQPPIGDLRFKPPQPTICTNNKIIDATVSTNLCPQLLLQPLMSGNVIRNGINMSEDCLQLSIWVPLLSDEKATKTLPYRTLIVLPGGNFETNLLVDKDFDDGSVLAARGGIIVVTVQHRLGVLGFTYTDNPETPGNLGLLDQSLALQWIKSNIVFFGGDPSLLTIYGQGSGSLSSVIVNILNPQPSSPNNLNRFILSSGFPVPGACEDKATAFQRFVWLSEQVGCQPTSYSIETGTMLSCLRSLPFETLLKGQATLNSRLSTVSSGLFQVTTKPTAGTSNFPKCIYDLNDAQVSKRGLNILMLNMEDEGSTYLSPSRSIEGLAPSPKGDDILSYVRFIENQTLLF…	585	J''
tetur02g14551	ATGAAAACCTATTTTTTAATCATCATCTTAGCCTATTCATTGACAGCTGTGTTTACCAACAAATGTTCAGATCCATTGGTTGTAACAAAATGGTCAACACTTCGAGGTTTTACACGGCAAATTATCGACACTCCTGTTCATCATTTTTTAGGCATTCCTTATGCTCTGCCACCAGTGGGTCGACTTCGCTTCAAACCTTCTATTCCTTTGGGGAAAACTGGCCTTCGTCATAAAGGCATTTACAATGCGACTTCATATCGTTTTGGGTGCATTCAAACACCTGAAGATGAGGCCAAACACAGTACAATACCATCAAGTGAAAACTGTCTTTTCATTAACGTTTACACACCAGCAAATTTAACTGATGAAAGACCATTAAAGGCAAAATTGCCTGTTCTT…	MKTYFLIIILAYSLTAVFTNKCSDPLVVTKWSTLRGFTRQIIDTPVHHFLGIPYALPPVGRLRFKPSIPLGKTGLRHKGIYNATSYRFGCIQTPEDEAKHSTIPSSENCLFINVYTPANLTDERPLKAKLPVLVFIHGSGYVYGSSGNPHIYGGYLAGLGNMALVVFNYRLGALGLMYGHPSKIPGNLALWDQKAALEWVQENIGAFGGDPERVTLMGHSAGASFSTMHLMSTETRHLYQQAMVMSGTACHRSGLDSPGLALRKARELTRRLNCSQIPLDSVFLMDDEVECLMRVDALKIAQAQGDLQTSEPSQCSSSTFLPSYGNSFLPKSTDTLLEDHKYVHGKPLLIGKVPIETKPSVNVTSLFQAVTLIQSYITNSTGAINPPNSESILKYYLNS…	550	J''
tetur03g00310	ATGAGCCACTCGAGTTCACTGTTAACACTGTTTAATCTAAGTTCGACCAAGCAACTGTTCAAGACGATATGTTTGTTGTTTTTAACCATACAGCTAAATGTGTTTTTGCCTCATCGATTCAATCTTGGTTACCTGGTGTATGCTCAGTCTTTAAACACTAGCAAAACAGTTACTGAAGTTGGTAACAAAAATGCAACAAGTAATGTCAATGGTTATAAAAGCGATAAACGCACAAACCCACAAGTGATTTTACCTCAAGGAATCGTACAAGGGTTTACTCAATCAGTCAAAAGTGTGAAGGTAAATGTGTTCTTGGGCATTCCATATGCTGATCCTCCAATTGGTGACCAAAGATTTCGCCCATCTCAGGTTATATCAAAAGTTTCTAATGAAACCATT…	MSHSSSLLTLFNLSSTKQLFKTICLLFLTIQLNVFLPHRFNLGYLVYAQSLNTSKTVTEVGNKNATSNVNGYKSDKRTNPQVILPQGIVQGFTQSVKSVKVNVFLGIPYADPPIGDQRFRPSQVISKVSNETILATEYGPNCWEPPLGPLADLRRSGNLMVRSEDCLYLNIWAPENASMDKPLPVFVYVHGGVLVMYSAGDSRWTDGRSLAALGNIIVVTLNYRLGTLGFLFSGNSDVPGNLGLTDQLTALKWVKKHISAFGGDPNKITLYGLSSGALTVSMLFLSGQVNDLITGLVVDSGGPSALWADSPEKSLARFQVIASKVGCYIRGTKVDTAEIVDCLKSKPALLLTTAGLDPENIAVTGPGRPEPFFPTLGSDLFPQNSIAELYQAHLWKPNI…	624	J''
tetur04g02770	ATGTCAAAGTGCAGATTATTACATTCTGCACCAAAAGGAACTAACAGATTACCATACACCTTGCCACCAGTGGGTCCACTACGTTTTACACGAACGTATCCAGTTGCCCATCATCATCATGATCATCACAAAGCCCCAATTATCAAAGCTGATTCCTTTAAACCTGCCTGTATACAATCACCGTTTTTTTACCAAGCTCATGCTGGAAATGTTACTCTCAGTGAAAACTGTCTGTACTTGAACATCTTCACTCCTGTCCGTGGAAACGAGTTGAATGTTACCAAATTGTATCCAGTTTTTGTTTATGTCCATGGATCTGCTTTTGCTTTCGGTGGTCCAGCAGGAATTCATAATCAAGCTCAATATTTATCGGCCTTTGGAGATATCATGGTTGTCACA…	MSKCRLLHSAPKGTNRLPYTLPPVGPLRFTRTYPVAHHHHDHHKAPIIKADSFKPACIQSPFFYQAHAGNVTLSENCLYLNIFTPVRGNELNVTKLYPVFVYVHGSAFAFGGPAGIHNQAQYLSAFGDIMVVTMAHRLGFLGRPYDGPVEDDEQNYPHHLPGNQDLHDVIQSLQWVHNNIRYFGGDPDRVTLGGLSAGSIVATSLFVSPIVPDGLFNKVVAMSGLPISPPTTLNPKRAKSITKEISSAVKCSFRDTDTKDHPLSWNEIHCLKRVDPFDLVKASASISFSPMYGDDILPQQPQELIKSPIFKKNRYSLLIGTEQNEDVISHSTPTTVHDAITDLSNLFQDRFGVEKMDNFTSIIQSYFNELQEDQMANQTAVESIFHAIISDFTFICPSL…	524	J''
tetur12g04600	ATGAACTGGAAACTACAGATATTTGTTTTCCTTTTTTTCAATGTTACAATTTGTTCGTCCAAATTAATTGTGAAAACTGAATGGGGTTCAATCAGAGGATTTTATGAGAAGTTTGGTGACAAGCAGATTCGGTCTTTTCTTGGTATTCCTTATGCTCTTCCACCAGTGGGTCCTTTAAGGTTTCGGAAGCCAATTGAATTAGTTAAACCTTTCAAAGGCATTTACAGAGCCAAAAATTTTGGTCCTGCTTGCCTCCAATCAGAAGTGTTCCGAGACGCTCATACACCAAACTCAACAATCAGTGAAAATTGTTTATTTCTCAATGTTTGGACACCAGTTGATGTGTCCAAGAAAAAGTTGTATCCTGTTCTTATTTATATCCATGGAGCTGCATTTACT…	MNWKLQIFVFLFFNVTICSSKLIVKTEWGSIRGFYEKFGDKQIRSFLGIPYALPPVGPLRFRKPIELVKPFKGIYRAKNFGPACLQSEVFRDAHTPNSTISENCLFLNVWTPVDVSKKKLYPVLIYIHGAAFTFGSAESTSQRGDILTALNDIITVNLNHRLGASGLAYAESDAIVGNQQLHDIIMALKWVKRNIGAFGGDPNQITLSGMSSGAILASAIFLSPAVESGLFNKVFLMSGVSIDQVNTYNPKKILKQTKSLSSSLGCSHYSSSNDSFQIGEIKCLKKVKAKSIADTLENVLFYPIYNDGNIFPESPVQIVNKKSFPKGLKFLIGTEADESFFTKAFNPTTKEEALSNMETLISALDVTQLNMTDLFMKYFDGVDDNNATLIRKRFDEIGS…	539	J''
tetur12g04610	ATGAACTGGAAACTACAATCTGTTTTCATTTTTTTAAATGTTGTTACAATTTGTTCGTCAAAATTAACTGTGAAAACTGAATGGGGTTCAATCAGAGGATTTTATGAAAAGTTTGGTGACAAGCAGATTCGGTCTTTTCTTGGTATTCCTTATGCTCTTCCACCAGTGGGTCCATTAAGGTTTCGGAAGCCAATTGAACTAGTTAAACCTTTTAAAGGCATTTACAAAGCCAAAAATTTTGGTCCTGCTTGCCTGCAATCCGAAGCTGATCGGGATAGACATACTCCCAACTCAACAATCAGTGAAAATTGTTTGTTTCTCAATGTTTGGACACCAATCGACGCTTCCGAGAAAAAGTTGTATCCTGTTCTTATTTATATCCATGGAGCTGCATTTACT…	MNWKLQSVFIFLNVVTICSSKLTVKTEWGSIRGFYEKFGDKQIRSFLGIPYALPPVGPLRFRKPIELVKPFKGIYKAKNFGPACLQSEADRDRHTPNSTISENCLFLNVWTPIDASEKKLYPVLIYIHGAAFTFGSAESTSQRGDILTALNDIITVNLNHRLGASGLAYGKSDSIVGNQQVHDVIMALEWVKRNIGAFGGDSNQITLSGMSSGAILASAIFLSPAVKSGLFNKVFLMSGVALDQVAIYNPNKIFKQTKSMSSSLGCSQYASSNDSFQIGEVICLKKVEAKAIADTEENRSFYPIYNDGDIFPESPARIVSKKSFPKGIKFLIGTEADESFFSKAFSPTTKKEALSNMELLISALDITQLNMTNLLMKYFDGLDDDNATLIHKRFDDFGS…	539	J''
tetur13g03700	ATGTTTGTAAAATTAATCCAATCCACGATAATAGAGTTATGTCTTACAAATCTATTGGTTAATTGTTTAACAATAACTTCACCAGAAATTACCACAAAATGGGGAATAATTAGAGGATTTACAGAAAGGGTCGGTGATAAATTGGTGGATACATATTTAAGGATTCCTTATGCAGAGCCACCAGTCGGTCCGAACCGTTTTCGTCCTCCATTGCCGTTAAGTACACCTTGGAACTCAACTCTTGATACTAATGAATATTCACCGGCATGTCCTGAACCATACATCGGAAATGATTTAAAAAGAGCAGGTAAATTGATTGTTCGAAGTGAGAATTGTCTTTATTTAAACATTTGGGTTCCTCGAATATCATCGTCGGCTTCTTCATCCTCCAATTGGTAT…	MFVKLIQSTIIELCLTNLLVNCLTITSPEITTKWGIIRGFTERVGDKLVDTYLRIPYAEPPVGPNRFRPPLPLSTPWNSTLDTNEYSPACPEPYIGNDLKRAGKLIVRSENCLYLNIWVPRISSSASSSSNWYDVTKTSKNNDKGLPVMVYAHGGGLVMLSAGDSNFMDGAHLASTGEFIVVTFNFRIGALGWLYCDPQSISGNMGLYDTLMAIDWVHSNINLFGGDPNRITINGLSSGGNMVTSLFLGGHLNKYASGLIAHSGIMSDVYSEPVEKAKRRCELFSLKTSCRRVDQPIDSNVLQCLQNLPTVQLLLAQTALATEKEKLNSKRPELFLITTGETLFPANFTELYKQRKWKKSIPIYISLVTDEASVIQHYWPRKGTQNSYETFQKYIQSIA…	581	J''
tetur35g00200	ATGAACTGGAAACTACAGATATTTGTTTTCCTTTTTCTAAATGTTGTTACAATTTGTTTGTCAAAATTAATTGTGAAAACTGAATGGGGTTCAATCAGAGGATTTTATGAAAAGTTTGGTGACAAGCAGATTCGGTCTTTTCTTGGTATTCCTTATGCTCTTCCACCAGTGGGTCCATTAAGGTTTCGGAAGCCAATTGAATTAGTTAAACCTTTTAAGGGCATTTACAGAGCCAAAAATTTTGGTCCTGCTTGCCTCCAATCCGAAGCTGATCGGGATAGACATACTCCCAACTCAACAATCAGTGAAAATTGTTTGTTTCTCAATGTTTGGACACCAATCGATGCTTCCGAGAAAAAGTTGTATCCTGTTATTATTTATATCCATGGAGCTGCATTT…	MNWKLQIFVFLFLNVVTICLSKLIVKTEWGSIRGFYEKFGDKQIRSFLGIPYALPPVGPLRFRKPIELVKPFKGIYRAKNFGPACLQSEADRDRHTPNSTISENCLFLNVWTPIDASEKKLYPVIIYIHGAAFTFGSAESTSQRGDILTALNDIITVNLNHRLGASGLAYGKSDSIVGNQQVHDVIMALEWVKRNIGAFGGDSNQITLSGMSSGAILASAIFLSPAVKSGLFNKVFLMSGVALDQVAIYNPNKIFKQTKSMSSSLGCSQYASSNDSFQIGEVICLKKVESKAIADTEENRSFYPIYNDGDIFPESPARVVSKKSFPKGIKFLMGTEADESFFSKAFSPTTKKEALSNMETLISALEITQLNMTNLLMKYFDGIDDNNATLIHKRFDDFG…	540	J''
tetur35g00210	ATGAACTGGAAACTACAGATATTTGTTTTCCTTTTTCTAAATGTTATTACCCTTTGTTTGTCCAAATTAATTGTGAAAACTGAATGGGGTTCAATCAGAGGATTTTATCAAAAATTTGGTGACAAACAGATTCGGTCTTTTCTTGGTATTCCTTATGCTCTTCCACCAGTGGGTCCATTGAGGTTTCGGAAGCCAATTGAATTAGTTAAACCTTTTAGAGGCATTTACAGAACCAAAAATTTTGGTCCTGCTTGCCTTCAAACAAAACTTAATGGTGCCATTCATGCGCCAAACTCAACAATAAGTGAAAATTGTTTGTTTCTCAATGTTTGGACACCAATCGATGCGTCCAAGAAAAAATTGTACCCTGTTCTTGTCTATATCCATGGAGCTGCATTC…	MNWKLQIFVFLFLNVITLCLSKLIVKTEWGSIRGFYQKFGDKQIRSFLGIPYALPPVGPLRFRKPIELVKPFRGIYRTKNFGPACLQTKLNGAIHAPNSTISENCLFLNVWTPIDASKKKLYPVLVYIHGAAFIFGSASGPRSRGDVLTAYNDIVTVNLNHRLGASGLAYGKSDSIVGNQQVHDVIMALEWVKRNIGAFGGDPNQITLSGMSSGAILASAIFLSPAVESGLFNKIVLMSGVAIDQVNVVNPKKLFNLTKSMSSSLGCSHYSSSNDSIQIGEIICLKKAKAESIADTPENPSFLPVYNDRYILPESPVKIVNKKSFPKGFKFLIGTEADENLILKSYSPTTKKEAIEYMEKAVSSLDLTQLNITHLLMKYFEDVNDNDTSLIKRRFNDFG…	540	J''
tetur37g00330	ATGAAGTCAACTCTAGTATTTTTGTTTATTGTTTTTTGTACCTTTGCTTCACTGTCAGAATGTCGATACAGTTCCAGACATCACTCGCATGTAGAGCATCGAGCTAGATTCAATGGATGGAACTTGGACAGAGAAGAAAGAGAGAAACCATCCCATGATAGGCCATCTAATGATAACTCAACCTCATACCGACCAGCTCCAGATGCACCTGTTGTACACACTTCTTGGGGAACCTTTGAAGGTACCATTGAGACACATTCAGGTGTTAATGTTTCTACCTTTTATGGTATTCCTTTTGCTGAGCCACCGGTTGGAAAACTTCGATTTCGTCTTCCACTCAAACTAAGGGGTCGATATCAAGGAATATACAATGCCACTGCTCCAAGGGCAGCCTGTGTT…	MKSTLVFLFIVFCTFASLSECRYSSRHHSHVEHRARFNGWNLDREEREKPSHDRPSNDNSTSYRPAPDAPVVHTSWGTFEGTIETHSGVNVSTFYGIPFAEPPVGKLRFRLPLKLRGRYQGIYNATAPRAACVHSLENEKTIEKTSEDCLFLNIWIPRENDYEDDRWSRRNSDHKWGRRNSYSKSKPRSRSSRGLPVLFYIYGSQFKKYSASYPSSRGGVTAAQGNMIFVSPNYRLGSLGFAYGNDHRMPGNQAVYDVITAMEWVRDNIADFGGDPDRITLSGSSAGSIIAGILAVSPNVNPFLFDQVLLMSAVPIRPTSIESTDVALNKTKALAAKLGCGEFPNELFGLTVDQIECLQNVNASDFIAIDTTEEFTIMGSTPDYAFMPVYGDSLLPSPP…	626	J''
tetur37g00340	ATGTCCATTTCTAGTCAACTATTCTGTTTTATCATATTGATATGTTTTCCTATCTCAACGATTTCATACAGAACTGATTCAAATAACAAACGAAATGGTCAACTGGTAGAACTTGAAAATGGATTGATTCAAGGCAAACTTGAAAAAGTGCTCGATACTCATGTTGAAAGTTATCTTGGTATTCCGTATGCTAAACCTCCTTTGAATGAACTGCGATTCCGTAAGCCACAACCATTCAATTCCAATTATTCTAATGATGTTTACAATGCAACTTATTTCCGCTCTGCTTGCATGCAAAAGTACGGAGATGAAGCTATCGAGAATCTTGGTGGAGTAGACTTTAGTGAGGATTGTCTTCACATAAATATTTGGGTTCCGCACGATAAATTCGTCCATTCA…	MSISSQLFCFIILICFPISTISYRTDSNNKRNGQLVELENGLIQGKLEKVLDTHVESYLGIPYAKPPLNELRFRKPQPFNSNYSNDVYNATYFRSACMQKYGDEAIENLGGVDFSEDCLHINIWVPHDKFVHSPLKPVLFYIFASSFRQSSPAKPSNGGQFLSAVGDIIVVEPNYRIGFLGFACCGENFDDMPGNLGFHDIIMALKWVRNNIRSFGGDPEAITISGASAGAMLAMMLAQTPEVPQSWFNNIFIMSGIPANGVLDSIDVGIEKTQFILKQVGCSNSIGNYSHSFLTEDEIECLRSANLTAILELQDAEQTVLIGASIKHGMIPVYGDQLLPESPELSLSSKKFPPSHKSFVIGNVQQETSWETDYWPVNKSEAIDFLMTRLKSMLKTNNR…	590	J''
tetur30g01560	ATGGCTATAGCATCTTTATTTATTTTAGGTCTCCTTGGATTGCATTACCATGGAGCATTATCAGCTACCTCCGATAGCACATCTAGTCAATGGAATCGTCCCATTTATGGTACATCTCCATATGATGCTTCAAGTTATCCTGGATCTCAGTATTACCAGCAAGAAAATCAACATTCAAAGCCTATTTCCGGAAGACTATTAGAAGGTGTATATGGTCATTCAGATCGTCGATGTAAACAGGCATTAGAAAATAAAAGACCACAAGAACTGATCACTGTCGAAACGAAATACGGATCTTATGCAGGCAGAATTTCGTACCTTTGTGATGCTCCAGGTTTACCAGTTTGGTCTAGACCAGGATCACCTTCAAATAGATTGATTAGTTGGCAATATGAAGTT…	MAIASLFILGLLGLHYHGALSATSDSTSSQWNRPIYGTSPYDASSYPGSQYYQQENQHSKPISGRLLEGVYGHSDRRCKQALENKRPQELITVETKYGSYAGRISYLCDAPGLPVWSRPGSPSNRLISWQYEVAVFLGIPYARPPLTEHGLRFKSPQPPSYKGSWSADRFRPSCPQPSQYTGADKMIYEVNEDCLYLNIYTPKASENKEKPSPVMIYIHDGNFIHGSGNRFPGHMLAASQDVVVVTFNYRLGILGFFATADESSPGNYGILDQIQLIHWVRENIRKFGGDPEMITLFGPGAGAASAGILAISPLSRKYIKRVIAQSGSAVAPWASINEPIMIRNMSIVVGAAYGCSTPLTRNLVECLKSRSSSDIPIAAVANQVGWLPFAPVPDMTTRP…	784	K
tetur04g02550	ATGCAGCAAGGTCTATTGATCAGGATCAAAATGACTATACTAGTTGGCCTATCGATAAAAATATTTGATAATCCAATGATCAAAGTTGATTCGATTCTAATAAATGTTTCCCTTGATTCAACTATTCAATTCACCTCTAAACTTTTACTAAAAGCTCATTGTGCATTATTGGATTATTCACACGAAATCGCTGGGATTACTAAAGCTGCTTTCATCATTGAGAAACGGCATTGGCAAATTGACTTTATAGTTAAAGTGAAACCTTTTTCTTTTCTTCTAGATGGACCATCCAATGTTAATTCAAAATTGCCTGTACTTGTTTTCATTCATGGTGAATCCTACGACTGGGGAACAGGGAATCTTTATGATGGTTCAATTCTTTCAAGTTTTGGTAATGTT…	MQQGLLIRIKMTILVGLSIKIFDNPMIKVDSILINVSLDSTIQFTSKLLLKAHCALLDYSHEIAGITKAAFIIEKRHWQIDFIVKVKPFSFLLDGPSNVNSKLPVLVFIHGESYDWGTGNLYDGSILSSFGNVIVVTLNYRLGVFGFLPAIQDGTIRGNYGLMDQVAALHWIQENINEFGGNPSNITIMGHGHGAACVNLLMISPMATDLFNRVILMSGSALAPWAIATDSDIYSRHLAKLLNCPNHDNLIMVNCLRSKTAEEILRVDLKVPQHLSAFGPIVDGIVVMSHPKELVSKSYDYSSSSSSAFSHFYSPMFPTSLPYSLPLSSSASSSSLPTSSSNGFSFDSQGFNSPSTTYDLLFGITRVESPYLFTAHEERHGIDMKRRDRILRTLVRNLF…	1149	L
tetur04g08480	ATGAAAGGTCAACTTTTTGTCATCATGTTTTACCTTTCATCAACTTCAATTTGGATTAATTGTGATTCGGTCAACGAGCCAAATGTTGATAGTAATGAATTTGATAAACTTTTGTCACCCAGGAAGGTGAAGACTAAGTATGGTTTCCTTCAAGGCATACTTATATCACTTTCACCCTCATCATCATCACCCAGTTCAACTACTTCAGTGTCTTCACCTGCCTCACCAGGTTCCTCACCATCATCTTTACAGTCGCCCTCTTCAAGTGAAAATGTTGCCTCTGACAGAACACCTGAATCACCTTTGAAAGGTTATCGTCTGTTGAATTCAGTTGAAGCCTTTCTTGGAGTACCTTATGCTGCACCACCAGTCAACTCGCTTCGCTTCATGCCTCCAGTG…	MKGQLFVIMFYLSSTSIWINCDSVNEPNVDSNEFDKLLSPRKVKTKYGFLQGILISLSPSSSSPSSTTSVSSPASPGSSPSSLQSPSSSENVASDRTPESPLKGYRLLNSVEAFLGVPYAAPPVNSLRFMPPVTPAHWRGTRLVNHYQPVCPQKLPKAFDAQGNIKDSPSNENLMRGNYGYFSRIIPHLSNQSEDCLYLNVYLPLPKGDSDKKLPVMVFIHGESYNWGSGNTYEGTILAAYGNIVVVTLNYRLGLFGFLPTIIDGNTRGNHGLMDIIAALHWIHDNIKEIGGDEKNVTLVGHSRGAAFVNLLMISPMSQGLFDKVILMSGSALSSWAISHRIEDYAKYLSKAVNCPNYDNILMVDCLRTKSMVELLKVDLEEDDDFYLSGFGPIIDGLV…	1105	L
tetur12g03000	ATGAATCCAAATCATTTAGTTGTCCAATCGAAAAGATCGTCATGGTTAAACAGGGAAAAAGCAATGATTAAGTGTTTTATTTTCAATTGCATTCATTTCTACAGACAATCAAGTTTCACCTTTACCAATGTTGAACATGTTCGAGCAAGAATATTGTCGCTTCTCATTGTTTTCACATTGTTCAACCCATTGTGCCAAGGTGTGAGTGGGTCAACAATGAAACAGTCAAGTGATCGTCGTTACAGTTCCAGAATAGTCTCAACCAAATATGGTACTCTAAGAGGTTTCATCGTCAACTTGTCTGGTAAAATAAACCTTCAACCAGTTGAAGTTTTCTTAGGTGTACCATATGCAAGTCCACCCGTTGGTAAATTGCGCTTCATGCCGCCCGTGACTCCG…	MNPNHLVVQSKRSSWLNREKAMIKCFIFNCIHFYRQSSFTFTNVEHVRARILSLLIVFTLFNPLCQGVSGSTMKQSSDRRYSSRIVSTKYGTLRGFIVNLSGKINLQPVEVFLGVPYASPPVGKLRFMPPVTPAHWNGAKSAHSQGPVCPQNLPNISNTSEALKTMSTGRLRTLKRLIPLLLNQSEDCLYLNIFTPYSASNEMTKLPVIVFIHGESYEWNSGSSYDGSVLSSFGNVVVVTINYRLGVLGFFPALDGSSRGNFGLMDQVAALHWVQENIAGFGGDPTNVTVFGHGQGAACINILMVSPMAKGLFHRAILHSGTGLSPWAMATDAVDYSRKLAALVGCPDGDDQSSQMIDCLRSKDYRDLISPNLPVPSHLTSLGPTVDGIVIPDHPEKLM…	1035	L
tetur26g02780	ATGGCTGAATCAGCATCCCTTCATCCGGTTGTCGTGTTTATTCATGGTGAATCATATGAATGGAATTCTGGTTCAGTTTATGATGGATCCATTTTATCATCTTTTGGAAATGTTATAGTTGTTACAATAAATTACCGTCTCGGTGTTTTAGGTTTTTATCCAGCCATGGATGGATCATCCAGAGGTAATTTTGGTTTAATGGATCAAGTTGCTGCTCTTCATTGGATTCAAGAAAATATTGAAGGCTTTGGTGGTAATCCTGGTAATGTAACTATCCATGGACATGGTCATGGAGCTGCTCTAGTTAACCTGCTCATGCTTTCACCAATGGCCAAGGGTTTATTTCATCGAGCAATTATGCAAAGTGGATCAGCTTTATGTCCTTGGGCTCTTGCTAGT…	MAESASLHPVVVFIHGESYEWNSGSVYDGSILSSFGNVIVVTINYRLGVLGFYPAMDGSSRGNFGLMDQVAALHWIQENIEGFGGNPGNVTIHGHGHGAALVNLLMLSPMAKGLFHRAIMQSGSALCPWALASNAIKYGREYAQAIGCYQEDFKSSQVVDCLRHKTIAELLSVQIPSPRFLTGFGPLIDGIVIANDPLSMMNDPTSTFASYNLIIGVTRLESYNLFSSYDFDEGLNEMRRDKIIRTLVRNVYSYHLQEIYLTISNEYTDWTQSNPNTQLTLESLSELLSDALFVGPVIKTALIHSKLTKSTKLYYFSHTSNLMLTNHSRLVSVHGQDLPYSLGIYLLPEYHSVNNHSRVDIILCEIMMKYWSNFIRDGDPNGRNVTTSNGPESRSESIH…	731	L
tetur31g01560	ATGTATCCAATAGTTAAGGTTATGATAAATTCAGATGATCCATCGAGAGAGTACGACTGGGATGTTGAGCTGGGAGTTCAACTGGGAGTTGGACTGGGAGTGCACTTGCAGGCAATTAGATATAATGTTGGATTGAATTCTGGACAATCTTTGCTAATTTTTCTTATTATTCCCTTTACAGCATCTCAATCTATTACAACACTTTATCCTGTTATAATGTTCATTCATGGTGAATCTTATGAATGGAATTCAGGTTCCGTTTACGATGGCTCAATATTATCATCGTTCGGTGAAGTGATAGTTGTTACAATCAATTATCGCCTCGGAGCTTTAGGATTTTTTCCATCTTTGGATGGGACTTCTAGAGGTAATTTTGGCCTTATGGATCAAGTTGCTGCC…	MYPIVKVMINSDDPSREYDWDVELGVQLGVGLGVHLQAIRYNVGLNSGQSLLIFLIIPFTASQSITTLYPVIMFIHGESYEWNSGSVYDGSILSSFGEVIVVTINYRLGALGFFPSLDGTSRGNFGLMDQVAALHWIQENIGEFGGSSSNVTIFGHDYGASFVNLLMLSPMGRGLFQRAIMSSGSALSPFSMATDSIKYSKILADRVGCTSDNNKNTVLLNCLRKKSLDEIMSVSFDVPKHLTLFGPTVDGIVIPGDPLTLMTDETSLFGSYELLTGVTRVEYFHSFTDSDVHQGIEPSKRDRIIRTLVRNLYDYHLQEIYLTISNEYTDWTRPTSHPLNILDSLTDLLSDSLVVAPLIKVATLHSRRPKKTYFYSFLYSTEEGDYPSRLGCVSGQELN…	857	L
tetur01g14090	ATGAGAGAAGATTCAAGTGAAAACATGTCTTTGTTAGCCAATTATCGAGCCACTCGTGGTGAAGCCAATGATGGATATCGAAGCAGTTCAAGGGAACCAAACTGTTTTACCTTTAACCAATCATTACAGCAACCCTTTAGTACATCATCTTACTTCTCAACAGGCTCATCATCAATCTCCCAACCAGGCTCATCATTAACCTCAACTCCTGCTGCAACACCATCAGACTGTTCACCAGAAAACCAGAGAAACACTTGTAAACCCATGTTAACCAATTCATGTAAACCTTTACCCTTAACCATAACCATAATGCTGATACTATCATTGGTTGGTGGTTCACCTGATCTTTCATCACCCATCAATGAAAGTCTTGCTGTACAAACAGAGTGCGGTAAATAC…	MREDSSENMSLLANYRATRGEANDGYRSSSREPNCFTFNQSLQQPFSTSSYFSTGSSSISQPGSSLTSTPAATPSDCSPENQRNTCKPMLTNSCKPLPLTITIMLILSLVGGSPDLSSPINESLAVQTECGKYIGLTKDEGYIFKGIRYGVAPIGSLRWSSTQPIWVDSAYCDAKSQKRATKFGPSCFQINPYTKKYQGSEDCLFLNVWTPTLNDSANLNVMVWIHGGFLQFGSGHDPGLRPSAHLAVSMNTVFVSLNYRLYALGFLNLADLPSVRANDLKSITGNYGLSDQLVALQWIQRNIAKFGGSPQKIITFGPDAGAASILAHLTNPKASQYISKAWLIGPTLFLNRTADSLNHIQHFVNRTGCENIDCLRNLSPEKITQCWLGDNDPSFRIID…	657	M
tetur25g00710	ATGGATCGAAGGAGAGTTTACAAGACCAACGTGAGTCCTCGCCCGGAGGTTGAATTGGTCAAGAAGTCGTCCGCTCGACGAGCTCTCATCATTACCATTGTTGTGGTTATTCTTTTTGTGTTATCACTTGTTTTTGTTAAATTACTTCTACCTCTTCATTTACGTCTTCCAGATTTTGTAGAGCTTAATATTTTCACAGATTCATCATCATCAGAATCATTAGATCAGAGTTCACCCACTGATGAACATTCAAATGAAGACTCTTCCCTAATCGTTACAACCTCTTATGGAGCTTTACGTGGCTTCAAAGTGTCTGTTCTTCAGCGTTCCATTGGTGTTTTCCTGGGAATCCCATATGCAGCTCCTCCGATTGGAGCCAATCGATTCCGTAAACCTCAA…	MDRRRVYKTNVSPRPEVELVKKSSARRALIITIVVVILFVLSLVFVKLLLPLHLRLPDFVELNIFTDSSSSESLDQSSPTDEHSNEDSSLIVTTSYGALRGFKVSVLQRSIGVFLGIPYAAPPIGANRFRKPQPLQSWNNIRDATRFGPQCVQFKPNRTYTPWISPEDYMSEDCLYLNIWVPLEESGFRMTQSIGKQKRASMQLPVMLWIHGGAFFSGSADLSTYDGRILSSFGNVIVVTINYRLGAFGFLNLGTASAPGNQGLHDQVAALKWVQDNIAHFGGDPNQVTLFGQSAGAISVGLHYISPLSSDLFRRGIMQSGAPTVTRLFYEREGAYGRRGLTLASMVGCLPDDAGANTTNTTSPIFSSSSTPSKEQHHHQSFPKTPEVIADCLRSVDLK…	654	UNdetermined Clade (NC)
tetur25g01850	ATGAATAATAATATGAACAATAGAGGCCATTTTCGCCATCATAATCAATTCCTTCATCCTGATGATGCCTATTACCGTCAAGAACTGTCTTCGACATCAGCAAATGTCACCGATGAGAACAACTTGAAAGGAGGATTCAGATTGAAATTATCCAATGTTCGCCAGTTTCTTCTCATCTTGTTAATCTGGTCACTCAGTGTAACCATTTTAAGTCTTTTAATCTGGCTGATTGTTTTACCTCAGTTCCCTTTGTTAAACGTTATTGAAACATCATCTGGACGCTTACTAGGAACCCTCGAAACTCGCCTCGGTAAACGGATAGTCATTTATTATGGTATACCTTATGCTAGGCCACCAATTGGCCCTAGACGGTTCACTCGACCCGAACCTAGTTTGCCT…	MNNNMNNRGHFRHHNQFLHPDDAYYRQELSSTSANVTDENNLKGGFRLKLSNVRQFLLILLIWSLSVTILSLLIWLIVLPQFPLLNVIETSSGRLLGTLETRLGKRIVIYYGIPYARPPIGPRRFTRPEPSLPWKGVYKATTKPPSCYQFASDSPKNLLQSEDCLYLNLYVPLNEEDQQEDEEFQSSKINESESNGLNEGINGTASKPNKGKPVLVFIHSGGFMVGSINQYDPSILAVEGDIIVVTIGYRLGLFGFIYYELTGEPAHQQGNLGLYDQLLALQWIHANIQHFKGDPDNIVLFGDFAGAQSVGFHLISNRSQPYFKRAILLNGSPFNLALVMSRERSLNRTKALINATDCWSIDDNQTQNSSKAELPITSRSIDCLRYLKAPHLIQIDRSL…	672	UNdetermined Clade (NC)
tetur02g04030	ATGTCTCTATACTTAACTCTTGTTCATCTATTAATTGGACTGACTTTTGCTCCGTCCCTCATTTACTCATCATCTTCTCCAATTGTTCAAAGTAAAACTGGAATCATTCGTGGTACAACAATAGTTAAACCAGGCTCAATCTTGGTTAACCAATTTCTTGGAGTTCCCTACGCTCAACCTCCCATTGGATCACGAAGGTTTGGCCGACCTCAACCTTTGGCTTCTGATCCACTTCGAACAATCGATGCAACTAAACCAGCTGCTACATGTGTCCAATTTCCTCATATTGCTGAAGCAATTAACCCATTGTTGAATTTTGATGCAAACCATAAGGTTTCTGAAGATTGTCTTTACTTGAACATCTATGCACCTTATGTCAACGAATCTGAATCATCTTCT…	MSLYLTLVHLLIGLTFAPSLIYSSSSPIVQSKTGIIRGTTIVKPGSILVNQFLGVPYAQPPIGSRRFGRPQPLASDPLRTIDATKPAATCVQFPHIAEAINPLLNFDANHKVSEDCLYLNIYAPYVNESESSSSALPVMVWLAGEGFDFADANQFDGSYLSAFGQVIVITVQYRVGVFGFLKDDIISQGNMGIWDQVEALKWIQDNVAVFGGDSKKVTVFGRFSGSMAITHLLTSPLLRNLNEPLFSKAILMSGVAVDEWTMEKAPLERSNSFIHALGCDQLNASKCLYFASSDEILSKSGYGWKPTTDNVLITDGPFAALSRGEIARGVESVMIGSTASEGSLCLLTWMVTKRNIYNKLISGDLTEQQMISLAKKDLKTYKTGNGDAVFQSFIKSRTL…	567	UNdetermined Clade (NC)

## Sheet: Anopheles gambiae
Additional file 9 - Anopheles gambiae CCEs
GeneBank accession	Gene AA sequence	Gene length (AA)	Clade	ID in phylogenetic tree
XP_310628.3	MASAYYHQSAVGVGNVLVLLLGATVICPAYAIIDRLVVQTSSGPIRGRSTMVQGREVHVFNGVPFAKPPVDSLRFKKPVPAEPWHGVLDATRLPPSCIQERYEYFPGFAGEEMWNPNTNVSEDCLYLNIWVPTKTRLRHGRGLNFGSNDYFQDDDDFQRQHQSKGGLAMLVWIYGGGFMSGTSTLDIYNAEILAAVGNVIVASMQYRVGAFGFLYLAPYINGYEEDAPGNMGMWDQALAIRWLKENAKAFGGDPDLITLFGESAGGSSVSLHLLSPVTRGLSKRGILQSGTLNAPWSHMTAEKALQIAEGLIDDCNCNLTMLKESPSTVMQCMRNVDAKTISVQQWNSYSGILGFPSAPTIDGVFMTADPMTMLREANLEGIDILVGSNRDEGTYFLLY…	645	AChE	Ache_COEace1o
XP_321792.2	MEIRGLLMGRLRLGRRMVPLGLLGVTALLLILPPFALVQGRHHELNNGAAIGSHQLSAAAGVGLASQSAQSGSLASGVMSSVPAAGASSSSSSSLLSSSAEDDVARITLSKDADAFFTPYIGHGESVRIIDAELGTLEHVHSGATPRRRGLTRRESNSDANDNDPLVVNTDKGRIRGITVDAPSGKKVDVWLGIPYAQPPVGPLRFRHPRPAEKWTGVLNTTTPPNSCVQIVDTVFGDFPGATMWNPNTPLSEDCLYINVVAPRPRPKNAAVMLWIFGGGFYSGTATLDVYDHRALASEENVIVVSLQYRVASLGFLFLGTPEAPGNAGLFDQNLALRWVRDNIHRFGGDPSRVTLFGESAGAVSVSLHLLSALSRDLFQRAILQSGSPTAPWALVSRE…	737	AChE	Ache_COEace3o
XP_315770.4	MQPFLAAILRLLVGLLKTWLYRVWLGLRPPTSNDCCTVTLGPGKVRGLTKVTTGGTRYHAFKGIPYAVPPLGDRRFQPAVPLESFQTPVLECFVERSKCLQYDQLLNVLVGSEDGLFLNVYTPALTGNDSCGLFPVMVYIHGGGFLSGSGDAFLYDPVHFMEQRVVIVTFNYRLGPLGFLSLPKAGIEGNAGLKDQLLVLQWIRNNIGKFGGDPENVTLFGESAGAKAAYLHYLSPVSRKYFHRVICQSGVACSDLAFQVEPSEKARKLAKCVGYEGSSDQEALDMLLKTPAKELFKHQLATLTDSERHEELQFPFRPVIERPHPGAIVLQHPLDALQTELDPPIPLITGCNSGEGMIALAKAQHHLAEYNAHPERLLPPMLRLHANANDLGKKVKQFY…	579	Dietary (alpha esterases)	alfa_COEae2D
XP_316296.3	MANSELIVSTGYGPVQGTARTSLYGTGYVSFQGIPYAKPPVGELRFKDPTPPENWTQVLDCTEQCDPCFHFDRRVNKIVGSEDSLRLNIFSKTIKPTKPLPVMVYIYGGGFVEGTSGTELYGPDYLIEKDIVLVTLNYRVGALGFLCCQSPTAGVPGNAGLKDQRLALRWVRDNIASFGGDPSAITLFGHSAGGASVQYHTIADASKNLFQRAIIMSGSTMCSWALTPQRNWPEKLAKAIGWQGEGDEEAALQYLRQASPESIVDHQEKLFGPQEIQEGLLSPFAPTIEPYESEVCFIPRSPFEMSRTAWGNSIDIMIGGTSEEGLILLPKVKPQLPSMLQDPRLFVGNVPFHLKLSLEQRMAFGEQLKQLYYPDSNPSIDNLDGFVNMASDRIFWHDL…	540	Dietary (alpha esterases)	alfa_COEae2F
XP_309020.3	MVIRKLYVPPTVAKTNPAQPPVVDPSFMAPSVVDPSFMAPSVVDPNFMAPSVVDPNGMPPATAYQPPAEDVPIIVEPEGSGASNGPPLVFADAVELDVVAGKIVGRRKPLPNGSEYYSYQGIPYAKPPVGELRFKPPVPLDQFDEQPLQCGSERGHCLAIMALPEGPAGVEDCLYLNVYTTSGPGDALGTLKPVMVWIHGGGYYTGSGNTDFFGPDYLLQHGVVLVTLNYRLGPLGFLALPSVGIHGNQGLKDQQLALRWVQENIARFGGDPSNVTLFGESAGSASVNWHYLCPKSRQYFHKAICQSGSVFCPWGLQYQPEGRARKLAAVLGYEGEDDAGVLATLQNASAEELVSNSTKAFEEWENSLYCISPFIPCIEDPSSEDAIIPQRGEELLKQP…	635	Dietary (alpha esterases)	alfa_COEae3G
XP_556009.2	MWRVSYCAVVLTLLSTLLGLASAFVDVKVTIKNGPIIGQHRGAHYAFEGIPYAKAPIGNKRFAPSELIDERWNEPRNTSQVGPICLQWSHLKPGDDKLDGAEDCLFLNVYTPNLAPDVPMPTIVHLHGGAFMYGGGGYFQPDFLLKRPLILVTVNYRLGPLGFLSTEDDVIAGNYGLKDQVTALQWVQKNIKYFGGDASRVTLSGFSAGSASVHLHYLSPLSRGLFQRAVGHSGSALNPWVMVERAAEKAKLIATGAGCPVDASSSSKELLQCLRQLPAEVIVRQVPKLQDFLYNPYSPLGVVVEQRGKYNPAPFLTEHPRDLTRSGRVAKVPLLLSVTEAEGLYPAAEFLSNASYLRHINDHWNEVLPSILDYKYAVRDGQLRDALSQVIRERYLGAN…	557	Hormone/Semiochemical	beta_COEbe1C
XP_322067.4	MCFSFALQKWTNVELILFIVIITSITTDGRTSDKLKITLPHGGRLIGRYLNTFSGQGILAFLGIPYAKPPIEDLRFRAPVPYGPWSGDLMATTDSPLCTQRDPYRRDESISGVEDCLHLNVYVPERPRSLSVDANMTHPVLFPVMVFFHGGGWQCGSGTRSFYGPDFLLEHDVIYIGANFRLGPLGFLSTEQVDCPGNNGLKDQSLVLRWINENIASFGGDPKSVTIFGESAGGASGTYHMMSPLSKGLFHRVISQSGVNLDAWAQPAHPGVARSRSIQLGKMLKCTKTNDGSYIEMLDCLRRVPAEEITRKFYDFYLWDTDPMIPFPPVIEPDIPGAFITKHPRDEYEPHAIELPWMTGLTFDEGALKSASLINIPELRKSLNDHWDRALPISLYYDH…	622	Hormone/Semiochemical	beta_COEbe2o
XP_317277.4	MTLSREHHHHASLLLLVVIVGVASLVGVCDGQYYTTRDPRWYSREGDFNYKIPNPGDPEYRTYTFNNRRYGYYQPNGYGQQYPGQSLPGQYPSNTGLGDDRFKYDPTNPTLAQTPFPGVLGGWREDLQGKLRRDSMQLERDVFVTTNYGQVQGFMVYLYDNPDPKNLYRPWHSNVDRIMGKCSTFLGIPYALPPTHEGRFKPPRQHRGWQLVQAVDYGPACPQPVQYTGATKGIRDMDEDCLYLNIFSPNTQAGVAQRYPVMIYIHGGEFVRGASNTFPGHMLAAFYDVVVVTFNYRLGALGFLSTGDENSPGNYGILDQIMAVRWVYENIESFNGDRNSITLFGPGAGGASAGLLMVAPQTKDIVTRVIGQSGSALADWALIVDKWRAQNTSRVFAQN…	973	Gliotactins (K)	gli_COEgli11o
XP_311922.2	FLRHAVAFCVPPLLALLATPGEAIVGGIRSATPPIDDPVVFVRVGGRAARVEGLRNRNTGLYSFRGIHYAESPTGQNRFARPQYRHLSGDVNATSNGPPCPQPEPSNPYRVIGHEDCLLLNIFTPQMPDETTGLPVVVWIHGGGYRYGSASQYGAEPLTSNGVIFVPIQYRLGSFGMIGDGSRDLSGNLALLDMATAVRWVRDYIAWFGGDPAQIKLVGHGSGATAAMVLASATMARSSVTGVVAMSGSSLQPNAYEMEPVGAYREATMRHRCAAGNETEVVKCLRDKTTEEIVQMDTELQAERFRGEKLVNGVTPQAGLNPVVEEKDDGRGLLGLLTDKPEVSLQAGDFPKIPLLIGVTKDETANAIDVKEIQSTFKGATNFLKKTSSLVGLEGFLNV…	618	I	glt_COE7o
XP_309784.4	MASVQLSTTAVLIVLAIASIAGTSVAQDDQTPVVRIGRLGAVMGTMGETAWTGRPIYKFFNVKYAEAPVGRNRFRPPRSVRPWTGVMNATVPGRACPQRRTLSQDDPDAEDCLTLSIYSNNVTANRPVMVFIHGGAFVVGSASLYEPDYLLEKDIVLVSIQYRLGPLGFLSTGTANIPGNMAMLDMITALEWVSNNIRFFGGDRTSVTVFGESAGGAAVSALLYSPTVREDLFHRAIIQSGSIFSPWATCKSPKEGALDIARRVNCDRPVETMEDCLRNVPALRLMEAHEEHRNTQFNITGYPDVSGACIVIGEASPFMPKHPKMLPRTAFRNVELLAGTTAQEGLMFWEGVYRYGLSYRPETIQSSWDLLQLIDTINERFGASSNDGSHTWHQLFSTF…	591	Glutactin (H)	glt_COEglt1H
XP_554880.3	MAISISRTLLLRSHRPSKLPTVLCSSSKRYSTMAGPESTDLNPVVELPGLGKLKGSTTRGAWTGVNILQFLNVRYAEPATGERRFKPPVPVQPWDGVMDVSEPKLGSPVYKRMKLLTEEQRAQNLEDCINLSVFTKDLRGRKPVIVYVHGGGFYDGAIFHYPPNYIMEKDVVLVVPQYRLGALGFLCSNTKQIPGNAGVMDVVLAFEWVQKYISHFGGDPGQVTAMAQSSGAAMVSSMTYSPLVDTERLFQRLILQSGNCHGSWVWDRSPERNCRDIAGFAGFDRKAPLEQVERFLMELDIFSLMKAFTQHYRLRTPNGTDTIGGARMVFNDPNGLFPENPYFIMRKGGGRKNMPLLTGVTRHDGTFAFLEVFNILLFKKLIGDPHITIHRMVDEVNQV…	591	Glutactin (H)	glt_COEglt1l
XP_309783.3	MGLPKKVTKRSVCNRCFLLVVTIASIIGTSFAQDDPVVNIQGVGSVMGTMGKTAWTGRPIYQFFNIKYAEAPVGEQRFRAPISVLPWTGVMNVTAPGRGCPQSRTISQDDPDAEDCLTLSVYSNDLTANRPVMLYVHGGAFVVGSAERFGPEYLLEKDIVLVVIQYRLGTLGFLSTGTEAIPGNAAMYDVLESLEWVSRHIRSFGGNPLEVTIFGESAGGHAVSAMLHSPRVREGLFKRAIIQSGTLFMPWVICQDPTEGAYEIARIIGCPMTTPADIDSCLKAASVRDLVQAQDQHKKNEFSSPGYPKVAGACITVGGALGAQSFMPVHPRESTYFRDVEIIFGMNSQEGLIFFNEYFQYALDSQPIQFNSHWDFLEFLKTVNIKFGSGAFVDAVVGY…	531	Glutactin (H)	glt_COEglt2H
XP_317954.4	MFKLLRQLPVRHHSSKDTLTRVVSQYGVVIKRSFSNDPDPIVDLPGLGKLKGSYTKTAWTGAPVQQFLNVRYAEPPVGKNRFKAPIPAQPWEGIQDVSVRGQGAPCYGDLKKLPKDQLKSSNLEDCISLCVYTKDTTAKRPVAVYIHGGGFYSGSAAQHPPEYLLEKDIVLVVPQYRLGALGFMSTKTETIPGNAAIMDVLLAFEWVQKHIEHFGGDPSQVTAIGQSAGAGILSSLLFSPALKESYFQKIILHSGAAFGSWQFDHNGERNARDIARRAGFDPKAPLEQVEEFLLDVDTYTLLKAFMHHNWQGLHKGINNTGGRMTIGGPSQLFPKTPYEVMKAGGGRKNIPMLTGVVKDEGTFALVDVFTILSALKLHDKKDFLRYDVIEDIQRILGTV…	580	Glutactin (H)	glt_COEglt2l
XP_552325.3	QVFKAVPYATPPIGSLRFEPPKKLPPWKGTKLADTFGSVCPQSFPDISNRTAALLSMPKGRYQHLKRLQPLLANQSEDCLTLNIYVPGSGKLQSLSHSSLSIRSRGLEAPYSIFFYIHGEAYDWGSGNPYDGSVLASYGHVIVVTVNFRLGILGFLKTRASLSPGSGGNLGLMDIILALQWVRDNIASFGGDPKRITIVGHDTGAALANLALISKAGKGLVQRAILLSGSALSPWALIPDPDAVRLEVSQQMACHLVPGRNGRKPTTDDITECLRDKPIEALMGVRLTSVRFMPSWGPFLPLEDSMDPEFAMEHSGEGFITSELMLGMTTTESYSDFSASDIQYGLEEDQRNRLLRTYIRNAFTFHLNEIFSAVRNEYTDWDKPIQHPINIRDSTMEAL…	792	Neuroligins (L)	nrl_COEnrl16o
XP_315662.4	MGETDEKETAPAATTNDTTKPETPQPTADGPEVEAKETEKLLPEPEPKRSPVAQAGNPQSKAASSENVANGEEIINIPEEALADGADKDGKKDAAATEQEPTETGKPDKPNKVQAEEREVKPKKVPAGAFKLPGFFNKNKDKPKEADGADNELLEKHGGENGGEAKEKAAAEEGKPGEEKPKRTGGFFANLKLRNPFAKKPAAADATGETAADKEAGEEEEKDEVTAEATDKPADAEAAGDATEEKKPAAEGDEPEVQAPKKGLLEALRVPLASIIPKRFKPVPGGEPDDDIELGKTPKNRAGLASMETLDDSLKDADTKDTVDAKGANGTDGEALVKPDDKEAKDKAAEAEEDAQERSLLQRVQSYRCSVDDIAIIAGVVIFLILVALIIAFTFVGKS…	892	Neurotactins (M)	nrt_COEnrt9o
XP_315860.3	MVEKFKPFLKDVPFSLLLTLLVIICVEEVKPFQTEPTVCIKDGCLRGTVLQNSVGVSYPAFLGIPFAKPPIGKLRFANPQPNDPWTGKYDATKAKDACIQMITLVPMAPLFGKEDCLYINVFVPALEVRDAGLLPVMVYIHGGGFLYGSAQTEQRDPARFMTSRRVIVVTFQYRLGVFGFLSTGDRAAPGNFGMKDQVMALRWVKKNIRAFGGDPNLVTIFGESAGGSSVQFQMLSPLSRGLFHRAVSMSGSAISSWSVPIENPLMLARAQAKVLGIVDASELSTEELVEQLREVDAVELTRSTERLKLWDIHPITLYHPVVEPPEEPEPFLAEDPRAAWRRGAYATVPWMTGSIPNDGSIVTQTIYRNDSLVGDLNSKFVNLLPLILRTSITKEKLAR…	571	Hormone/Semiochemical	beta_COEjhe3E

## Sheet: Drosophila melanogaster
Additional file 9 - Drosophila melanogaster CCEs
Flybase symbol	Gene AA sequence	Gene length (AA)	Clade	ID in the phylogenetic tree
CG1121	MSFDIAVADQMRIALNYVKFKTNQQRLRSNDKVIADTVYGKVKGVKWQSIYGNNYYSFEGIPFAKPPVGELRFKAPVEPEHWSDVKRCTHVRAKPCQVNIVLKQVQGSEDCLYLNVYTRELHPHRPLPVLVWIYGGGFQMGEASRDLYSPDYIMMEHVVLVVISYRLGALGFLSLADEELDVPGNAGLKDQVMALRWVKRNCQFFGGDPDNITVFGESAGGASTHYMMLTDQAKGLFHKTIIMSGSALAPWAQTPTHINWPYRLAQATGYTGDANDRDIFAHLKKCKASSMLKVAEDIITMEERHQRLTMFSFGPTIEPYLTPHCVIPKSPLEMMRDCWGNSIPMVIGGNSFEGLLMFPEVNKWPELLCQLGDCENLAPQDAHVDEQQRKAFGKKVREL…	574	Dietary (alpha esterases)	alfa_Dm_CG1121
CG12869	MWNALRIQQILRLLPILIHLSPYISAQQTHIKLEQGDLIGLKVFPDGTRGAVYAFLGIPYAQAPINELRFAPAKPSSSFNRTLQATTMQPLCPQLANTIYDESSDGSMPRSVSTDEDCLYLNIWTPESGMRYGKLPIVVIVTGEEFAYDWPRNRINGLDLAGEGIVVVSVQYRNNIYGWLSLGEQHRNVPGNYGLSDVQMALRWIRRNADAFGGNPDHITLLGHGSGGAPLALVATLEDSSQVKQLVLMSPGPIMRALGQNHQKWIVETGQVLVQKLGCQFEEAQRRQLMGCLRRKSREDLLRAYESVYNHGNGSSQLGVILPEGLPLEQRLRNKTLPPVLLGITSNEGAFLQDYWLDVAREGQVALHKYINHTLLPNVMRALESVGEESSTQLAAIRW…	685	Neurotactin (M)	nrt_Dm_CG12869
CG13772	MAQTKIIQSRFLHIYGLLCLGSLMGCIKTIGASIAQQTLADADAPDEAKAKEREAETDADADAEGDAKAETETGKGTREHTNGDAEADARIMATGICIIRLITLKRFLENSKTEEHNQRRQQSATSAASAAPAGATSPRRRHLHYPGHSAVQPGHPEACALLVLLLLTSLWPDCCECLHGGSNTVKTKYGLLRGIVVRSSPLVEAFLGIPYASPPVGSLRFMPPITPSTWKTVRSADRFSPVCPQNIPIPPNGPEALLEVPRARLAQLRRLLPLLKNQSEDCLYLNIYVPYETRRQRRNTDDTTGEPKTKLSTVVFIHGESYDWNSGNPYDGSELAAHGNVIVVTINFRLGIFGFLKTGGKESAQGNFGLMDLVAGLHWLKENLPAFGGDPQSITLLGY…	1248	Neuroligins (L)	nrl_Dm_CG13772
CG17148	MSIFKRLLCLTLLWIAALESEADPLIVEITNGKIRGKDNGLYYSYESIPNAEHPTGALRFEAPQPYSHHWTDVFNATQSPVECMQWNQFINENNKLMGDEDCLTVSIYKPKKPNRSSFPVVVLLHGGAFMFGSGSIYGHDSIMREGTLLVVKISFGLGPLGFASTGDRHLPGNYGLKDQRLALQWIKKNIAHFGGMPDNIVLIGHSAGGASAHLQLLHEDFKHLAKGAISVSGNALDPWVIQQGGRRRAFELGRIVGCGHTNVSAELKDCLKSKPASDIVSAVRSFLVFSYVPFSAFGPVVEPSDAPDAFLTEDPRAVIKSGKFAQVPWAVTYTTEDGGYNAAQLLERNKLTGESWIDLLNDRWFDWAPYLLFYRDAKKTIKDMDDLSFDLRQQYLADR…	544	Hormone/Semiochemical	beta_Dm_CG17148
CG17907	MAISCRQSRVLPMSLPLPLTIPLPLVLVLSLHLSGVCGVIDRLVVQTSSGPVRGRSVTVQGREVHVYTGIPYAKPPVEDLRFRKPVPAEPWHGVLDATRLSATCVQERYEYFPGFSGEEIWNPNTNVSEDCLYINVWAPAKARLRHGRGANGGEHPNGKQADTDHLIHNGNPQNTTNGLPILIWIYGGGFMTGSATLDIYNADIMAAVGNVIVASFQYRVGAFGFLHLAPEMPSEFAEEAPGNVGLWDQALAIRWLKDNAHAFGGNPEWMTLFGESAGSSSVNAQLMSPVTRGLVKRGMMQSGTMNAPWSHMTSEKAVEIGKALINDCNCNASMLKTNPAHVMSCMRSVDAKTISVQQWNSYSGILSFPSAPTIDGAFLPADPMTLMKTADLKDYDILM…	649	AchE	AchE_Dm_CG17907
CG2505	MEVQVGWPKLIKMGAQLVGHKVQQYRLSTGHTVILDTKYGQVRGLQRKTVYDKEPYFAFEGIPYAKPPVGDLRFRAPQPPEPWQGVLNCTTNRSKPMQRNMLLGIVEGSEDCLHLNVYVKALKSEKPLPVIVWIYGGGFQKGEASRDIYSPDYFMKKPVVFVAINYRLAALGFLSLKDPKLDVPGNAGLKDQVMALRWISQNIAHFNGDPNNITLMGESAGSASVHVMMTTEQTRGLFHKAIMQSGCALSEWVESPDNNWAFRLAQNLGYKGDEKDADVLSFLSKVCARQIAAIDQDVINLDEVRSFLLFAFGPVIEPYETDHCVVPKRHKDLLSEAWGNDIPVIVGGNSFEGLFSYQLVRKDPWALKNFHNILPREVRETSSLEGQDLLVRRLKQLYF…	566	Dietary (alpha esterases)	alfa_Dm_CG2505
CG31146	MKFRLAAFWLFLLTVGGNHKLLSHVSPMGVAAEKQPLHKGNELENAMKLREAPKQSRVIGDITTTIQPDSDPGRSIGHQALRRAKAPPPSLELHFRQNLNKLFAGDETTHVGHTNATDNTTAAVLATDEGSSEHEPSTTHHPERRHVVPDKLQYTQEIQVKQGRLMGITRRFQVTSGLRQVDQFLGLPYAEAPTGNRRFMPPGAPLPWQGLKIARHLPPVCPQKLPDLSPHGSENMSRARHKHLSRLLPYLRTESEDCLYLNLYVPHEEPQSTPKQYAVLVYLHGESFEWNSGNPYDGSVLSSYGEVIVVTVNYRLGVLGFLRPSIDAHNIANYALLDQIAALHWIKENIEAFGGDNSRVTLMGHSTGAACVNYLMVSPVASGLFHRAILMSGSAMSDW…	1354	Neuroligins (L)	nrl_Dm_CG31146
CG3903	MMHKLKYRDKLKWLLALLVLIGTCFIQTRGQTRDPRFYSRPGVDYHWPNPGDPDYRTYTFNDRRYGHYQPNGYGANYPGRNPPGQYPQGMPNEDRFRFDPNDPNARTQFPGVLAGWREDLQGKQRRDSLTLERDVFVTTNYGQVQGFKVYMYDNPDPKSFYRPYHSTVDRVMGECSVFLGIPYALPPTFEGRFKPPRVHRGWQLLQAVDFGPACPQPVRYTGATKGIMDMDEDCLYLNVYSPKTGAGVAQKYPVMVYIHGGEFIRGASNLFQGHILASFYDVVVVTLNYRLGALGFLSTGDENSPGNYGILDQAMALRWVYDNIEFFNGDRNSITLFGPGAGGASAGLLMVAPQTRNIVRRVIAQSGSALADWALIQDKYRAQNTSRVLGQLLGCSIES…	956	Gliotactin (K)	gli_Dm_CG3903
CG5397	MQSQLKRNTLLLLLLSVVILASCKSGGDAHVRVKRIVGGKQSKAPPVDDPVIFARLFDRDARVEGFRNPSTGIYSFLGMHYAEPPVGPLRYSRPVYKRLAGDFNATKHGPPCIQPHPQFPQRIIGDEDCLLLNVYTPQMPDETTGLPVFVWIHPGGYRYGSAAQYDATPMAQRGAIVVAPQYRLGSLGIMGDGTKQFDGNLAMFDLAAALRWVTDYISYFGGNPKQVQAIGHGSGAASAMYLSMSPTSRSAGDVHGVVAMSGTALSQYAMDKEPVQSVQEVAKINGCPTGNELEIVNCLRSKSAEDIIKNDDKVQTERLAGRALVKGLTGNVGFQPHIESEDDGRALPSLIVGEPEQQLKSSNFSGIPLLTGVTKHETANSVTVETIEKVFGSAEQFLG…	665	I	glt_Dm_CG5397
CG6917	MNYVGLGLIIVLSCLWLGSNASDTDDPLLVQLPQGKLRGRDNGSYYSYESIPYAEPPTGDLRFEAPEPYKQKWSDIFDATKTPVACLQWDQFTPGANKLVGEEDCLTVSVYKPKNSKRNSFPVVAHIHGGAFMFGAAWQNGHENVMREGKFILVKISYRLGPLGFVSTGDRDLPGNYGLKDQRLALKWIKQNIASFGGEPQNVLLVGHSAGGASVHLQMLREDFGQLARAAFSFSGNALDPWVIQKGARGRAFELGRNVGCESAEDSTSLKKCLKSKPASELVTAVRKFLIFSYVPFAPFSPVLEPSDAPDAIITQDPRDVIKSGKFGQVPWAVSYVTEDGGYNAALLLKERKSGIVIDDLNERWLELAPYLLFYRDTKTKKDMDDYSRKIKQEYIGNQ…	544	Hormone/Semiochemical	beta_Dm_CG6917
CG9280	MKPLLLVLALCGAQVHAHSVGLRPDYNDYSDEDTRRDWLPEPLKPVPWQSETRYAQPQEAVVQAPEVGQILGISGHKTIANRPVNAFLGIRYGTVGGGLARFQAAQPIGYQGRVNATVQSPNCAQFPELDRLRLSESRGENVDDCLTLDIYAPEGANQLPVLVFVHGEMLFDGGSEEAQPDYVLEKDVLLVSINYRLAPFGFLSALTDELPGNVALSDLQLALEWLQRNVVHFGGNAGQVTLVGQAGGATLAHALSLSGRAGNLFQQLILQSGTALNPYLIDNQPLDTLSTFARLARCPPPSINPSAQGLKPLYDCLARLPTSQLVAAFEQLLLQNEHLGLTQLGGFKLVVGDPLGFLPSHPASLATNSSLALPMIIGATKDASAFIVSRIYDQLARLQ…	1026	Glutactin (H)	glt_Dm_CG9280
CG9287	MQLLWWQIVSLLLVLQSVVESRVRGRQYDEEKDTIVELPTLGSIQGKILETAWTKREVLQFVDVRYAEPPTGLHRFKAPRPIEPWEDVMDATAEKIGCPSVVSMDSLRRLDDVLDVEDCLTMTITTPNVTSRLPVLVYIHGEYLYEGSNSEAPPDYLLEKDVVLVTPQYRLGPFGFLSTKTDEIPGNAGFLDIFLALQFVKHFIKYFGGDPSRVTVAGQVGGAAIAHLLTLSPVVQRGLFHQVIYHSGSAIMPIFLEEDPRKHAQEIAKKADCKMVTVRDLNTCLMELTALELLTAFMEHALEKSDLGIGHTGGIQFTIGGPSGVLPKHPYDLMLETNFSYPAMGGCPKNAGSRVLNEIVDNDFEGKIPDDEYNTYNYIDHVIRQTVGTDKTMLLTSFV…	625	Glutactin (H)	glt_Dm_CG9287
CG9289	MARFSGVVLLLAIVLLAVFVAQGLAEKNANRQKQQKPRPGNQNFGIQKNKRPKPQKVQKQKPNKQQGQNGQEPKVFTTTVPDLGRLRGRTLTTDWTGQKIMQFLDIPYGKAERFRPAEPAPSWKGVLPAHRPHAGCPSIQDLIVFAKLEEDGFDVEDCLRLSVNTKAMEGKSLPVMVYIHGDFFYDGDSVEAAPGYLLEHDVVLVSVRYRLGPFGFLSTLTDEMPGNAAVTDIILALKWVQQHIASFGGDPQRVTLFGQVGGAALVNVLTLSPAVPAGLFHRVIYQSGTALSPAFITDAPLGATKAIGRIAGCKQSTKVDQLNKCLNRLNATMLLAAFSVHGENQPSLSGGAYGGVQLVIGGPSGILPEHPGRLLAAEKFQAYPTMGGSVKHGGTFMLR…	674	Glutactin (H)	glt_Dm_CG9289
CG9704	MGELEEKETPPTETTAAQQEALEEPKETDKMLDKKEDAKEKTPSPQTSKPASPNAGKKSSPVAEKKIDDAELAKSKSGNGEEIIDIPAENGTKPDSADDKKISKEEREVKPKKIPIGGLKLPGFFMKNKPKADGDGAEGELLEKEKEEDKDKEANGDAATGSGKDEQKSRPGLGERLRSFFARKPSAEKEKKQLVNGDADAKSEATAEATPAEDASDAPPKRGLLNAIKLPIANMIPKKKSNDDVELGLGKAGLASMETLDDSLKDQDTVDRAPVKTNGTEELKGELKDEKLAAEEKLAAEEEEQNRPVSLLTRLRGYKCSVDDALIVFGILLFVLLLGVIGYVLTHETLTSPPLREGRYIMAVTGCGPVEGVKEDGAFAFRGIPYAKPPVDRLRWKPA…	846	Neurotactin (M)	nrt_Dm_CG9704
CG8425	MIQQRMLQLLLLGQLLAGPGPFCAALATVDQLTVCPPSVGCLKGTNLQGYQSERFEAFMGIPYALPPIGDLRFSNPKVMPKLLGMYDASAPKMDCIQKNYLLPTPVVYGDEDCLYLNVYRPEIRKSALPVMVYIHGGGFFGGSAGPGVTGPEYFMDSGEVILVTMAYRLGPFGFLSTQDAVMSGNFGLKDQNLALRWVQRNIRFFGGDPQRVTIFGQSAGGVAAHMHLLSPRSHGLFHRVISMSGTANVPFAIAEQPLEQARLLAEFADVPDARNLSTVKLTKALRRINATKLLNAGDGLKYWDVDHMTNFRPVVEEGLEVDAFLNAHPMDMLAQGMPTSIPLLLGTVPGEGAVRVVNILGNETLRQSFNLRFDELLQELLEFPASFSQDRREKMMDLL…	579	Hormone/Semiochemical	beta_Dm_CG8425

## Sheet: Apis mellifera
Additional file 9 - Apis mellifera CCEs
Beebase ldentifier	Gene AA sequence	Gene length (AA)	Clade	ID in phylogenetic tree
GB14873	MTTRILLLFFLLLSSCTRPSRGNAVPSSQRGNVHNDPLVVETTSGLVRGFPRTVLDKEVHVFYGIPFAKPPIGPLRFRKPLPIEPWHGVLNATVLPNSCYQERYEYFPGFPGEEMWNPNTNISEDCLYLNIWVPQKYRLRHKGDGSPGGNGGPRNGLLPLLVWIYGGGFMSGTATLDVYNADIMAATSNVIIASMQYRVGAFGFLYLNKHFTNSEEAPGNMGLWDQALALRWLRDNAEAFGGDPELITIFGESAGGSSVSLHLISPVTRGLVRRGILQSGTLNAPWSYMSGEKANEVATILVDDCGCNSTMLNENPARVMACMRSVDAKTISVQQWNSYWGILGFPSAPTIDGIFLPKHPLDLLREADFKDTEILIGNNENEGTYFILYDFNDIFEKDQ…	607	AChE	AChE_GB14873
GB18414	MTATTGKEVDAWFGIPYAQKPLESLRFRHPRPAERWSGILNATTLPNSCVQILDTVFGEFAGATMWNPNTPLSEDCLYVNVVVPRPRPTNAAVMVWIFGGGFYSGSATLDVYDHKTLVSEEKVILVSMQYRVASLGFLYFGTPDVPGNAGLFDQVMALEWVRDNIAAFGGNPDNVTLFGESAGAVSVSMHLLSPLSRHLFNQAIMQSGSPTAPWAIISREESIVRGIRLAEAVGCPHDRDNLQEVIDCLRVKDPVELVKNEWGTLGICEFPFVPVIDGAFLDETPQRSLATSSFKKANIMMGSNTEEGFYFIIYYLTELFHIDGSEVKVSREQFISAVSELNPYVNQFGRRAIIYEYTDWLRPDDPHANRDALDKIVGDYQFTCNVNEFAGRYTDTGNT…	522	Ach	AChE_GB18414
GB11064	MWLSKFLFYGFAVAWVCAEQDVQLKIPQGLLKGLKTETVFHNKPYYSFKGIPYAKPNVGPDKFQISEPAEPWEDQVYDATMHRSACAFYCKVKKGIIGEEDCLYLNVYTPVLDKEARKAVMVWIYPGGWNGGLGDDILFGPDFLVEKDVVLVTFNFRNGALGFLNTEDKSAPGNAGMKDQVLALKWVKDNIHYFGGCPNRVTIFGDSSGGASVQYHMLSPMSEGLFNAAIQQSGTILNPWAITYNPREQAFMLGEALGIKTTDSEELVRKLSEFHVEDIIAASSEIMKKQNVLSGHTNAFVPSIEVDMGQDVFLPTDPWTLLKSGRIADVPVMSGITADECAFMAQNMIDKIDVLNTEPEQFLPDDLNYTDSNTKKESGQSLKKFYFGEKQVSKDNLNE…	548	Dietary (alpha esterases)	alfa_GB11064
GB16342	MNGITLSIFFSVLTLNNADIQRTSVVQTNSGPVQGAALTTVWNGIEYSSFKGIPYASPPIGNRRFRPPVPPQPWNETLDAIEEANECPQEMSNVYSGNEDCLYLSVFTPQTKFNDKELKTLKPVMVWIYGGSFLRGSNNASLYGPDFFMEQDVVLVTFNYRLGALGFLYLKHENAAGNAAMRDQLMVLEWVRDNIAAFGGDPNRVTLFGESAGGASVNYHVLSEKSRGLFHQAIEQSGTSATYLYKTQKAAFQTACKLASELGFESDDPNELLKFFLEADAKDLVATTNRAFPLGTDFSVPFAPIKENPDLVDPKDMFLSECPITLAANQKFNKMPVMLGFTHDEVLDFSGELYQIINTTADILNELFNLKLDLQGPYEEVKELSVVLSDFIMKGPIDF…	553	Dietary (alpha esterases)	alfa_GB16342
GB10820	MYMLKLSYILLFLGFVKFSWQDKQVPKVSTFTGNIRGYYKKSRSDRLYEAYEGIPYAQSPVGKFRFQPPRPIKKWSKDLSATKKSSVCMQYLMTFTTHGNRVKGSEDCLYINIYVPVRNNRKPLLPVMFWIHGGAFQFASGNEANETLFMDRNIVFVAINYRLGPFGFLSTGDIVVPGNMGLKDQSMALRWVFNNIKSFGGNPNKITIFGMSAGGASVHYHYLSPMSAGLFKRGISISGVAFCPWAQTKHAPEKAKKLGALMKCRTDNTKKMIDCLQSRPARIIAQAVGDFMFWLYNPFTPFGPVVETYGSNPFISNSPINIINNGQVYDVPWISGVVSKEGLYTAAEFVDNAKLLWHLNDHWDEIAPYLLDFNYTIPLDQHRQVAKKIKNYYLRSGPI…	491	Hormone/Semiochemical	beta_GB10820
GB15327	MKLLFLVLLSSLVTFGWTLEDAPRVKTPLGAIKGYYKISGNGKQYEAYEGIPYALPPVGKFRFKAPQKIPAWIGELSATKFGFPCLQYTQLPVNPRDKIEGAEDCLYLNVYVPADRTPSQSLPVIFWIHGGAFQFGSGIPMGAKYLMDSDVIFVTINYRLGILGFLSTEDEVVPGNMGLKDQSMALRWVSENIEWFGGNPKRITLIGLSAGGASVHYHYLSPLSAGLFQGGISISGTALNCWTQTENSLEKAKQVGAFMGCPTRNVKEMIRCLRYRPARAIVETLANFMRFYYNPFTPFGPVTEKVNNDSNSLPFIDRTPIEIINSGDVQDVPWVTGVTSEEGLYPVAEFIAKPEALKLLDENWDLIAPYFLDYNYTIPKEKHVEVARLIRNYYFESNK…	567	Hormone/Semiochemical	beta_GB15327
GB12309	MAAGTPYSSIGRICFCLCLFAITVICHEQISPGSRYYSRDGVYVPLNGPDHRTETYVYKDRRYGYRPSYLDVVYKEHAKAPENRYLYEDTTSRFPLPGVLSGWREDLQGRERPDSKNLHRDVTVSTNYGQVQGFKVYLYDSPQARHRPWNLPVERVTKHVNVFLGIPYAMPPTKEGRFKPPRPHKGWQLLQAVDWGPACPQPSAYTGATKGIRDVDEDCLYLNIFTPSIDSGLAQPYAVMFYIHGGEFSHGASNLFPAHILAAFYNVVVVSINYRLGVLGFLSTGDENSPGNYGILDQAMALRWVYDNIKAFNGNPDAITLFGPGAGAVSAGLLMVAPKTREMVSKVIAQSGSALADWGVIIDKYRAQNTSRVYAEMLGCSIESSWKLVQCLKNGRSFF…	739	Gliotactin (K)	glio_GB12309
GB10066	MRTSSSSRKRKRKQVFSPILDPIQTLPPSLDDRLVEPVLSRCSARPVHRRRRWRWPEDDEFEGTVWRDVCEDGGGRWRRNGGREWSEGRGDGGSKKCLAALVVLLGLLCGQWCGGGAEALAGSQKYSTRTVRTRYGTLRGVEDRSATSVETYYGVPYATPPIGALRYMPPVTPTPWRGTKLADTVPPACPQRPPEPDSSLPRSKRAYLERLAPMLANQSEDCLYLNLYVPKTPHGSTPDLLPTLLLIHGDSYSWGAGNSFDGTALAAYGRLIVVSINFRLGVLGFLKTGPKGSAQGNYGLMDLVAGLHWLHENLGAFGGDPDRLTLFGYGTGAALANFLAVSPMVKELVERVVLLGGSALSPWAIQRDPLTVKHHVAQQTGCPGNVEADDIAPCLRLRS…	1020	Neuroligins (L)	nlg_GB10066
GB13939	MPLPCQPAARKRPLATRSSSGSRTCLALIIAIVLLGRGGSRAATQIRYASRIVETKSGQIRGILQDLNSKHLDPVEVFRGIPYAAPPVGDLRFRPPISPIPWDGIKLADSFGAVCPQHFPDISNDTAALLQMPLGRYQQLKRLYMFLTNQSEDCLFLNLYIPGSGSRGLEAPYAVMVYVHGESFEWGTGNIYDGSVLASAGHVIVITLNYRLGILGFLRTRPYPDRTPGSGGNLALKDIAMGLRWVRENIAAFGGDPTKITLIGHDTGAALVNLLLLAPYGKGLFHRVVLSSGSALSPWASVHDPNDLRLKVGEQIGCSTENDEDIADCLRGVPLRELMAVELPEIRFVPRIGPGLPVDQNNPDPGLDMERASDTFIKVPLILGVSTTESNLDFNENDI…	850	Neuroligins (L)	nlg_GB13939
GB18290	MTSSILALLGLILATASAELSSRIVRTKYGDLSGVIVTLDRHLEGVEVFRGVPYASPPIGSLRFMPPVSSALWHGVKVADKFGPVCPQRLPELSDKMPKGRVEYLRRLLPYLRNQSEDCLYLNVYAPVQAGARDGGGRRYPVIVFVHGESYEWSSGNPYDGSVLASYGGVVVVTINYRLGILGFLNANTDSHLRSPANYGLMDQIAALHWVQENIGNFGGDPRNVTLIGHGTGAACVNFLMTSHAVPDGLLFHRSVLMSGSALSPWALVRGAANYALQVAKHLNCSDSQALLRCLREVPLNALVSVPVKGLEFAPAFGPSVDGVVIDPGDPEDQDFTLQVDTINTLNNILLRKDVVAKLSRYDLMIGVVRSEAYFALTADDAQYGIEADRRTKILREFV…	803	Neuroligins (L)	nlg_GB18290
GB18720	MSRMLRLELVGLVLLACTQILTEHRNIYETRSVYGYRSKFLDPPERFTREVRVKQGRLRGIVVQPRTNHDLQPVDVFLGVPYAEPPVNFLRFSPPRSPEPWRGTRESQEFAPVCPQVVPKLQDEMKPVRYEYLERLLPYLKNQSEDCLYLNIYTPHQPEGQKTLRKYPVMVFIHGESFEWNSGNPYDGTILAAYGNVVFVTINFRLGILGFLRPGIRDDTASNFGLLDQIAALLWLRENIAEFGGDPNSITLVGHGTGAIFANLLLISPVANKKGLFRRAILMSGSALSADAIGKAPLQITKQVAHALHCPTTTDSDLAICLRGQDVDTLLNVKIHKPSYVPAFAPLIDNAVIPDKPYNLMKNPQMFDRFDLMYGVTESEKYHLLSPVDLMHGMSEGQR…	809	Neuroligins (L)	nlg_GB18720
GB18836	MADNNSRKHPVLLYIHGESYDWGSGNPYDGSVLASYTDQVIVTMNYRLGVLGFLNANMAPQTKARVANYGLMDQIAALQWVNEHIALFGGDPNNVTLMGQGTGAACVHFLAISPTVVRGLFKRAILLSGSALSSWAVVEDPVSYALKLAKAVNCTIPNDLFKNNELIVDCLRDRSLEELMKVNIQPPTFLSAFGPSVDGVVIKPDFQKDLLSYMGPEFQGFGPLPKKAEHGAPITSNNKYDLLFGVTTSEALWKFAERDVQQGFEGERRDRIIRTYVRNAYVYHLTEIFYTVVNEYTDWERTVQHPVNTKDACVQALSDAQFVAPLVQTGDLFTLRHTKKPNNPHIAPIPESEKEPLPKTYFYVFDYQMKDGDYPQKMGSVHGEELPFVFGAPLVDGFG…	427	Neuroligins (L)	nlg_GB18836
GB19830	MNQEDQEKSMDKKEIAEEEREKMLNAENTKHTVASTVPEMESEDQKPKKKIPIGGIKMPGFYRTKSKELCKEDDGNSVETGEGDAIDKTVKESDQNISLEKTNMSNKDVKEKEGRKGILDAIKLPLVSVFPRKKNKESEVELGTTGTAGLASIETLDDTVTEKNPIGNEDGMETVRLDGDTPDGIESPKQHFLVACISAARRNLFVLVATLCILVSVVIIICIACIGPRKSASQLIKDGSFVEAITSCGFVQGISEDGAFAFRGIPYAVPPLENRRWQPAESLRKIEYCWKNTYQAHNSSKVCLQRETSGRIIGTENCLYLDVFTPEVRYDLPLPVVVMIGAETLSGGSPGVMQPSAKLARVRDMVFVRPNFRLGIFGFLATEPLSRTSHPLTSGNYGL…	724	Neurotactin (M)	nrt_GB19830
