# Supplementary material for: Transcriptome profiling of a spirodiclofen susceptible and resistant strain of the European red mite Panonychus ulmi using strand-specific RNA-seq
Source: BMC Genomics. 2015 Nov 18;16:974. doi: 10.1186/s12864-015-2157-1 (PMC4652392; doi:10.1186/s12864-015-2157-1)
Supplement: Additional file 10: Table S5. — Annotation details and accession numbers of Glutathione S- transferases. (XLSX 57 kb) [file 12864_2015_2157_MOESM10_ESM.xlsx]

## Sheet: Panonychus ulmi
Additional file 10 - Panonychus ulmi GSTs
Sequences included into phylogenetic analysis
Contig name	Contig length (nt)	ORF nt sequence	ORF AA sequence	ORF length (AA)	BLASTp with T. urticae	Class	GST ID in phylogenetic tree
contig_2439	1076	TTTACAATGTCCATCCAATTGTTTCACGCTAATTTATCTCCACCATCTCGAGTTGTTCGGATTCTAATTAAACTTCTCGGTTTAAAGGTTGAAGAAAAGGAGATCAATCTACTGGCTGGTGAACATCTTAAGCCCGAATTTACCTCTATTAACCCTTTCCATGTGGTTCCAACTTTGGTTGATGACGATTTTAGCCTTTGGGAAAGTCGAGCTATTTTGACTTATCTTGTTGATAAACATTCATCAGGAAACTCACTTTATCCAACTGATTTACAAACTCGAGCTACAATCAACCGATGGTTATACTGGGACGCTGGTACTTTGTTTGCTACTTTAGCTGCTCATTTTGGGCCCATTTTCAGAGGCGGTTCCCCAGTTCCTGAAGCTGCTGAATTGTTC…	FTMSIQLFHANLSPPSRVVRILIKLLGLKVEEKEINLLAGEHLKPEFTSINPFHVVPTLVDDDFSLWESRAILTYLVDKHSSGNSLYPTDLQTRATINRWLYWDAGTLFATLAAHFGPIFRGGSPVPEAAELFKTKAKDLDKSLENTKYVAGDSLTLADLTISVNITLASAVGIDLSNLTNVDRWLKQVESDLTADTWSTLVIEPANALGGFIKAKIASS	220		d	PuGST1
contig_1641	507	TTATCAATTCAATCTAAAATGGTTTTGGAATTGTATCAATTACCTTTCTCTGCCCCCTGTCGATCCGTTTTAATGGTTGGTAAGATCCTTGGATTGGACATTGATGCTAAGCCTCTTGATTTAATGCAAGGAGAACACTTGAAACCCGAATTCTTAAAGATTAACCCTTTCCATTGTATCCCAACCTTGGTTGATGATGGTTTCACCTTATGGGAGAGTCGAGCTATTATGACCTATTTGGTTGGTAAATTCTCACCAGAAAACGATCTCTATCCGAAAGATATTCAGGCTCGAGCAACAGTTGACAGGTGGTTATACTGGGACACCGGGTCACTTTACGCATCCCTAGGAGCTTATTATGGGCCAATTTTCCGAAAAGGAGCTAAACCCGATCCATCA…	LSIQSKMVLELYQLPFSAPCRSVLMVGKILGLDIDAKPLDLMQGEHLKPEFLKINPFHCIPTLVDDGFTLWESRAIMTYLVGKFSPENDLYPKDIQARATVDRWLYWDTGSLYASLGAYYGPIFRKGAKPDPSVAQTFM	139		d	PuGST2
contig_5499	1081	TATTTCCTTTTGATTTCCAATTTAGATTCTTTTTCGAACTCAAAAATGTCCATCCAATTGTTTCACACTAGTTTATCTCCACCATCTCGAGTCCCTCGGATTCTAATTAAACTTCTCGGTTTAAAGGTTGAAGAAAAGGAGATCAATCTAATGGCTGGCGAACATCTTAAACCCGAATTCACCTCTATTAACCCATTTCATGT-------------------GTTCCAACTCTTGTTGATGGTGATTTCACTCTTTGGGAAAGTCGAGCTGTTTTAACTTATCTTGTTGATAAACTCGCCCCAGGAAATTCACTTTATCCAGCTGATCTCAAGGCTCGAGCTACGATCAACAGGTGGTTATATTGGGACGCTGGCACTTTATATGCAACATTGAGTGCT…	YFLLISNLDSFSNSKMSIQLFHTSLSPPSRVPRILIKLLGLKVEEKEINLMAGEHLKPEFTSINPFHXXXXXXXVPTLVDGDFTLWESRAVLTYLVDKLAPGNSLYPADLKARATINRWLYWDAGTLYATLSAYYVPVFHGGSLVPEISESFKNKVKDLDSSLEKTKYVAGDKLTVADLSIGVTINFATGLGIDLSNLTNVNRWIKQLESDLKADTWSSLVDQPNNALAGFIKSKAS	237		d	PuGST3
contig_1357	2379	AGTAAAATGGTTCTCGAAGTCTATGGACATACTGGTTCACCTTATTGTCGAATAGTTTTTGCTGTTCTAAAGCATTTAAAGATTCCCTATGAACAGAAAACCCTTGATATGAGGAACAAGGAACATCTTCAACCCGATTTTCTCAAGTTAAATCCATTCCATACAATACCAACAATCAATGACGATGGTTTCGTGGTTTTTGAAAGTCGAGCCATTGCTATTTATCTGATTGAAAAATATTCACCTGATAATCAATTGTATCCAAATGATGCCAAGAAACGAGCTGCAATCAATCGTTGGTTATATTGGGATCTCGGTAGTTTCGTTAAATCATTTCAATCTTACAATAGACCTTTTCTGTTTGGTAATGTTGATAAACCCGAAGAAAAAGTGGCTAAT…	SKMVLEVYGHTGSPYCRIVFAVLKHLKIPYEQKTLDMRNKEHLQPDFLKLNPFHTIPTINDDGFVVFESRAIAIYLIEKYSPDNQLYPNDAKKRAAINRWLYWDLGSFVKSFQSYNRPFLFGNVDKPEEKVANEILDKVKTLDGLLSESKYINGDSLTLADIVLAITFASINATNLDTKSFENVNKWFNGLENDLPEVWSEIIVKPNEMLKKQWADKLSASK	222		d	PuGST4
contig_9336	1028	TTAGTGAGTTCTCATTACAATATGGATTTATATTCTATGGCTGAAAGTCCACCCTGTCGTTCAGTTTTAATGGTAATTGATTATCTTGGAGTTAGAGTTAATTTAATCAACGTTGATTTATCTAAAGGACAACATTTGGAACCAAGTTTTCTTAAGCTTAATCCCTTTCATTTGATACCAACTCTGGTTGATGGTGATCTTATTTTATGGGAAAGTCGAGCTATAATCAAATACATAGTGGACAAATATTCACCTGATAATCAGCTGTATCCTAAGGATGTTGAAAAACGAGCAAAAATTGACCAATGGTTATACCAAGAGATGGAAACTTACAATTTACTAAGTGGATTCATGAGACCCGTTTTCTCAGGTATTAAACCCGATCTTACAGGGAAAGAA…	LVSSHYNMDLYSMAESPPCRSVLMVIDYLGVRVNLINVDLSKGQHLEPSFLKLNPFHLIPTLVDGDLILWESRAIIKYIVDKYSPDNQLYPKDVEKRAKIDQWLYQEMETYNLLSGFMRPVFSGIKPDLTGKEKFMDSMKLIDNHLEENNYLANNNLTIADISFIGSLSYAEACSVDLSTFTNIVCWMDRVKNELTNYNQVNSSAMVNLTNYMQYLINKAE	221		d	PuGST5
contig_14228	467	ACGATCAACAGGTGGTTATATTGGGACGCTGGCACTTTATATGTGACTTTGGGTGCTTATTATGGACCCGTTTTCCATGGCGGTTCCCTGGTCCCTGAAGTTGCCGAAGCATTTAAGGTGAAAGCCAAAGATTTGGACATTGCGCTGGAAGCGACAAAATATATCGCTGGTGATTCATTGACAGTCGCTGACATTTCAATCGGTGTTACAATTAGCTTAGCTTCCGCAGTTGGAATTGAATTTAACAATTTAACTAATGTTAATCGATGGTTGAAACAATTAAAAAATGATTTACCCCAATCAGTTTGGTCCAGTTTACTAGTTGAACCTAATAAAGATCTCAGTCAGTTTGTTAAATCAAAGGTTCGCAAT	TINRWLYWDAGTLYVTLGAYYGPVFHGGSLVPEVAEAFKVKAKDLDIALEATKYIAGDSLTVADISIGVTISLASAVGIEFNNLTNVNRWLKQLKNDLPQSVWSSLLVEPNKDLSQFVKSKVRN	124		d	PuGST6
contig_3772	1833	GACAAAGTCAAATTGTTATTTTTCAGGAAAAACATCAACACAATTAAATTGTTACAATACGAAGGAAAAATGTCCAAGGTGAAATTATTTTCCTACTGGAGAAGCTCATGTTCCTATCGGGTAAGAATTGCTCTTAATTTGAAAGCAATTCCTCATGAATATGTGACAATTAACTTGGTAAAAGATGGAGGTGAACAAAAGAAAGATAGTTTCCTGCAGATTAACCCATTTGGTTTCATTCCATCATTGGAGGTTAATGGTGACAATAATCAAAGATCAATTATATTTGAATCATTGGCGATAATTGATTATTTAGAAAACATCAATCCAGAGCCATCATTGTATCCAAAAGATTTAATTAATCGAGCAAATGCCATTGCAATCACCGAATCAATTAAT…	DKVKLLFFRKNINTIKLLQYEGKMSKVKLFSYWRSSCSYRVRIALNLKAIPHEYVTINLVKDGGEQKKDSFLQINPFGFIPSLEVNGDNNQRSIIFESLAIIDYLENINPEPSLYPKDLINRANAIAITESINSGIQPLQNLFVLAEIENLGGNKDQWAKQLITKKFKSLENILIKTAGKYCIGDTITIADVFLVPQVYNAYRYGVDMSQYPTIERVNKLLEEHEAFKAAHPSVQPDAPKQ	241		z	PuGST7
contig_3880	1015	TTGCTTTCATTAAACATTAAAATGGCTTCACAAATTTTGTCAACTTATTATAACAATAAAGCTAGTAAATTTCATCCGGAAAATAGTGATCAACAATTAACAATCTATGGAACAATATTTTGCCCCTTTGTGAGACGAGTCTTGATTATTTTGGATATTAAACAAATTCCTTACAATTTCATTGGGATTGATTTACTTAGTAAACCTGATTGGTATCTGAAGGTTAATCCAACCGGTCTTGTACCTGTTTACAAGGAAGGAGATAAACAATTAACTGAATCATTGGTAATTGTTGATTATATTGATTCATTTGGTTGTCCATCAATCCACCCAACTGATCCTTACATTAAAGCCCAAGGATTAATTCTGGTTGATCAATTGTTCCCAATCGGATTAACC…	LLSLNIKMASQILSTYYNNKASKFHPENSDQQLTIYGTIFCPFVRRVLIILDIKQIPYNFIGIDLLSKPDWYLKVNPTGLVPVYKEGDKQLTESLVIVDYIDSFGCPSIHPTDPYIKAQGLILVDQLFPIGLTAIRNLKNKQSTIDEKIEKIKKALSELETKLQTIKTKYLQSDEKPYYSDYMIYPALEMIIPIIKILNDPSFNCEHHLSSSYPNLANYIQLMSSNQTIKRVCPSDQVHCDYFSMVINTL	250		o	PuGST8
contig_1805	1867	TTACACCAATCAACTAATCAACCATTTCATACAATGGGCTTAGAAGTGTTTGCTGATTATCATGATAAAGATAGTACTGGTCATCCCTCTGTCGATATGTCCAAGCTGACCATCTATGGTAGTATTATATGTCCATTTGTGAGACGTGTCCTTCTTGTATTAGCGGACAAAAAGATTCCATACAACTTCATTGGAATTGATTTGATCAACAAACCTCAATGGTACCTTGACATGTACCCAGCGGGTAAAGTGCCTTACCTTAAGCAGGGAGATAAAACTTTACCCGAATCATTGGTAATTGCTAATTACCTTGATACAATTTATCCACCAACACTACACCCAGTTGATCCTTATGAGAAGGCTAAAGGTTCATTGTTAATCGATGAGATAACCTCACCC…	LHQSTNQPFHTMGLEVFADYHDKDSTGHPSVDMSKLTIYGSIICPFVRRVLLVLADKKIPYNFIGIDLINKPQWYLDMYPAGKVPYLKQGDKTLPESLVIANYLDTIYPPTLHPVDPYEKAKGSLLIDEITSPLFTPIRCLKDSSLSIEEKNKSITEMFTKLESIISNIGTKFLQSNEKPLFSDYMVWPFLEMTIPISSWFSHPTINSVDSVCSTYPSTGNYMKNMMQDPIVQKVSPSYDTFKAYYDKVYASKTN	255		o	PuGST9
contig_1232	3450	ACCATTGATCTAATTATGGCTCCAATTCTCGCCTATTGGAAACTTCGAGGTCTTGTTGAACCGATTCGCTTATTATTAGCTCATGTCGGTCAAGGGTACGAAATGAAAAGCTACTCTTTTGGACCTGAGCCCGATTTCGATCGGAGTGAATGGCTTGACGAGAAATTCAATCTCAATCTCGACTTTCCTAATTTACCTTATTACATAGACGAAGATGAAGGTGTTAAAATCACTCAGACTGTGGCTATACTACGATATTTAGCTCGAAAACATGGATTGATTGGTGAATCAGATGAGGAGATAATTAAATTGGACATGACTGAACAATTTGCAATGGAATTAGTTTTGTCCTGTGCTAAAGTTTGGTACACTAAAGACGAAGAGACATTTGAACAATTA…	TIDLIMAPILAYWKLRGLVEPIRLLLAHVGQGYEMKSYSFGPEPDFDRSEWLDEKFNLNLDFPNLPYYIDEDEGVKITQTVAILRYLARKHGLIGESDEEIIKLDMTEQFAMELVLSCAKVWYTKDEETFEQLKGELSANLVVKLSQLAKLIGENQYLIGDRVTYVDFMLYSFLDYIRLFDSSIFEDENVTTINDYLSRIEALPEMEKYLSSEDFNRFPFSGPMARFGSSEPSE	234		m	PuGST10
contig_420	1521	AACTTTTTTACTCTTGTAAAGTTT----------------------------------------------------------GTTATTGGAATCTTCGTGGTCTTGGTGATCCAATTCGTTTCTTGTTAGCTCAAGCTGACATCGAATATGAACTTAAGACTTACAACATCGGTGCTGCTCCTGAGTATTCAAAAGATGATTTTCGATCTGGAGCAAATGAACTAGGACTTGATTTCCCTAATTTACCTTATTACATTGATGGTGATGTTAAACTATCACAAACTGTTGCTATTTTGCGATATTTGGGACGGAAAAATGGACTTGCTGGTACTGAAGAAAATGAGATAACTCGATGTGATTTAGCTGAACAAGTGTCGATGGATATGATTATGTTCTTG…	NFFTLVKFXXXXXXXXXXXXXXXXXXXXYWNLRGLGDPIRFLLAQADIEYELKTYNIGAAPEYSKDDFRSGANELGLDFPNLPYYIDGDVKLSQTVAILRYLGRKNGLAGTEENEITRCDLAEQVSMDMIMFLFKCWRTYDEAAQKEINEYIPPKLEQLNKFLGSGPFVLGEKVSYADCIIYSLLDFVRLYKCELIEAHSTLKDFLTKFESLPKIDGYLKSDKFSRLPVSGPMYGWGGNTEQSETVETSVTVEVVETQEVPEATE	265		m	PuGST11
contig_3895	1952	GTACTATTAATAATTGTTGTGCTATCAATGGCACCAATTATTGGTTATTGGACATATCGAGCCAACGTTGAGCCCATTTTGTTGACAATGAGACAGATTAATCAACCCTATCAGTTGAAAACTTACAAGCAAGGAGATGGATCTGATTACCTGGGCGATGAATGGTCGATTGACAAAAAGGAATTGGGATTAATTTATCCAAATTTACCTTATTACATTGAAGGAGATGTTAAGGTAACTCAGACTTTGGCTATTCTTCGTTACTTGGCTCGAAAACATGATTTTGGTCCTCGAACTGAAGAGGAATATATTCGTGTTGATATCGTTGAACAGGGTGCATTCGAGATGATGTCGTCATTGTGGAGAGCCTGGTATGTGGACACTCAAGAAGAATGTGAC…	VLLIIVVLSMAPIIGYWTYRANVEPILLTMRQINQPYQLKTYKQGDGSDYLGDEWSIDKKELGLIYPNLPYYIEGDVKVTQTLAILRYLARKHDFGPRTEEEYIRVDIVEQGAFEMMSSLWRAWYVDTQEECDKLNEQLIPFLEQKLQHTSQVLDSDEFILGDRVTFIDFLLYSTLDYIRLFRFQLFDCHENLIHFLNRIENLPNIKSYFMNENFKRFPIIGSRAKWGHNPPSNYQ	236		m	PuGST12
contig_2949	932	TGTTATAAATCAACGAAAATGGCCCCGATTCTTGGCTACTGGAATCTTCGAGCGCTTGTTGAGCCCATTGTGTTGACATTGAAACAAGCTAAACAGCCATACGAGTACAAGACTTACAAACTTGGTG-----------------------------------------------------------------CCGAATTTACCTTATTATATTGATGGAGACCTTAAAATAACTCAGACTTTGGCAATTCTCCGATATTTGGGTGGAAAACATGATTTAGGACCAAAAGGAGAAAAGGAAACAATTCGTTCTGATTTAATCGAACAGGGTGTCATGGAGATGCTTTTATCTTTATTCAGAGCTTGGTATGCTGATAATGATCAATTCTATGAAGCAAAT…	CYKSTKMAPILGYWNLRALVEPIVLTLKQAKQPYEYKTYKLGXXXXXXXXXXXXXXXXXXXXXXPNLPYYIDGDLKITQTLAILRYLGGKHDLGPKGEKETIRSDLIEQGVMEMLLSLFRAWYADNDQFYEANIIKLVPYLEQKLEHTSKVLGSNQFLLGDRVTYNDFLLYSTLDYIRLFKSSLLDPHQGLKDYLDRIEALPEIEPYFKDQNFKRFPITGSMAKFGSGN	229		m	PuGST13
Sequences excluded from the phylogenetic analysis
contig_16188	1046	TCGGTGCTTGGTACGTTGCTTCCGATGAGATTTACATGGAAAATTTACCAAAATGCTTCGTTTACTTGGAACAAAAGCTTGGACATACTTCGAAAGTTCTTGGATCGAATCACTTACATTGACTTTCTTTTGTATTCGACTTTGGATTACATAAGAATGTTCAGTTTTCCTCTGTTTGAACCGTATCAGAATCGAAATGATTATCTCCACAGAATTGAATCTCTTCCAAACATTGAGCCTTATTTCAAAGACGAAAATTTCGATCAATGGACAATCAGCTTCCCAAGAGCCAAATTTGATAATAAAAGACCA	SVLGTLLPMRFTWKIYQNASFTWNKSLDILRKFLDRITYIDFLLYSTLDYIRMFSFPLFEPYQNRNDYLHRIESLPNIEPYFKDENFDQWTISFPRAKFDNKRP	104	tetur05g05290	m
contig_27744	288	GTAATGATGGTTGGTAAAATCCTCAACCTTCCTATTGAGACTAAACCTCTGGATCTGATGCAAGGCGAACACTTAAAACCCGAATTTCTGAAGATCAACCCTTTCCACTGTATCCCAACCTTGGTCGATGATGGATTTGCTTTGTGGGAAAGTCGTGCAATCATGACTTATCTGGTTAACAAGTATGCACCTGAAAGCAGTCTTTATCCCAAAGACTTACAAGCTCGTGCAACTGTAGACCGATGGCTTTACTGGGATAATGGATCACTCTACGCCTCTCTTGGT	VMMVGKILNLPIETKPLDLMQGEHLKPEFLKINPFHCIPTLVDDGFALWESRAIMTYLVNKYAPESSLYPKDLQARATVDRWLYWDNGSLYASLG	95	tetur01g02510	d
contig_1144	488	CCCGATCCTTCAGTAGCTCAAACTTTCATGGACAAGGCGCAGCTTCTCGAAGCGGCTCTAGTATTGTCTAAATATCTTTGCGGTGATAAGATCACTTTGGCCGATCTTTCAATCATGGTAACAATTACCACAGCTCAAGGAGCCGATTTGGATCTCAGTGGATTAACTAATGTTAATCGTTGGTTAAAACAACTAGAAAATGACTTCTCTGGTTGGTGGAAAGAATTGGTCACCGATCCTGTTGAAGGTTTCCGTGGTTTCATTAGATCAAAACTTGCTCAG	PDPSVAQTFMDKAQLLEAALVLSKYLCGDKITLADLSIMVTITTAQGADLDLSGLTNVNRWLKQLENDFSGWWKELVTDPVEGFRGFIRSKLAQ	94	tetur01g02510	d
contig_21772	284	ACGATTTTCTCGATCGACCGATTCCTCGAAATGTCCATCAAATTGTATCATAATAAACTATCTGGACCTGCTCGAGTTATTCGGATCATAATTAAGCTTCTTAATCTGGATGTTGACGAAATTGAGATTAATTTATCGACTGGTGAACATCTTAGGCCAGAATTTATCTCCATAAATCCATTCCATGTGGTTCCAACTCTTGTTGAT	TIFSIDRFLEMSIKLYHNKLSGPARVIRIIIKLLNLDVDEIEINLSTGEHLRPEFISINPFHVVPTLVD	69	tetur03g07920	d
contig_22585	257	GCCTTACCTGATAATCAATCTCTCATTCACAGTAGAGCTATTCTAACCTACCTGGTGGATAAATTTGCTCCGGGTGCTCGTGGCTCGAGCCACAGTCGATCGATGGTTATATTGGGACATCGGCGCCATGTATGCGACACTGAGGCCATTTATTGCAAACGGTTCCATAGACTC	ALPDNQSLIHSRAILTYLVDKFAPGARGSSHSRSMVILGHRRHVCDTEAIYCKRFHRL	58	tetur26g01450	d
contig_22738	218	TTGTTGGCACTTACCGAGGTGAATTCTGGTTTGAGATTGTCACCAGCAAATACATCAATCTCCTTTTGTTCAACTTTTACACCGATAAGTTTATTTAGAACTCGAACTGACCGAGATGGTCCAGATATTTCACTATGGTACAATTGGATAACCATTGTGAAGAGATTTACTCAAGGAAAG	LLALTEVNSGLRLSPANTSISFCSTFTPISLFRTRTDRDGPDISLWYNWITIVKRFTQGK	60	tetur26g01490	d

## Sheet: Panonychus citri
Additional file 10 - Panonychus citri GSTs
Sequences included into phylogenetic analysis
Contig name	Contig length (nt)	ORF nt sequence	ORF AA sequence	ORF length (aa)	BLASTp with T. urticae	Class	GST ID in the phylogenetic tree
Pcit_ERR044692_fastq_contig_10970	417	ATCTCCACAATGGTTATCCAATTGTACCATAGTAAAATATCTGGACCTTCTCGGTCAGTTCGAGTTTTAATTAAACTTATCGGTGTAAAAGTTGAAGAAAAGGAGATTGATGTATTTGCTGGTGACAACCTCAAGCCAGAATTTACCTCGATCAATCCATTCCATGTGGTTCCAACTCTTGTTGATGGCGATTTCACTCTTTGGGAAAGTCGAGCTATTCTGACCTACCTCGTTGATAAACTCGCCCCAGGTAATTCACTCTATCCAGCTGATCTCAAGGCTCGAGCCACGATCAACCGATGGGTATATTGGGACGCTGGTACCTTATATGCTACATTGAGTGCTTATTATATTACCGTTTTT	ISTMVIQLYHSKISGPSRSVRVLIKLIGVKVEEKEIDVFAGDNLKPEFTSINPFHVVPTLVDGDFTLWESRAILTYLVDKLAPGNSLYPADLKARATINRWVYWDAGTLYATLSAYYITVF	121		d	PcGST1
Pcit_ERR044692_fastq_contig_1893	1197	TCGAAAATGGTCTTGGAATTGTATCAATTACCTTTCTCTGCCCCCTGTCGATCCGTCTTAATGGTTGGCAAGATCCTTGGATTAGACATTGACGCTAAACCACTTGATTTAATGCAAGGGGAACACTTGAAACCCGAATTTTTAAAGATTAACCCTTTCCATTGTATCCCTACCTTGGTTGATGATGGTTTCACCTTGTGGGAAAGTCGAGCTATTATGACCTATTTGGTTGGTAAATTTTCACCAGAAAACGATCTCTATCCCAAAGACATTCAAGCTCGAGCGACAGTTGACAGGTGGTTGTACTGGGACAATGGGTCACTTTACGCATCCCTTGGAGCTTATTATGGACCAATTTTCCGAAAAGGAGCTAAACCCGATCCTTCAGTAGCCCAAACT…	SKMVLELYQLPFSAPCRSVLMVGKILGLDIDAKPLDLMQGEHLKPEFLKINPFHCIPTLVDDGFTLWESRAIMTYLVGKFSPENDLYPKDIQARATVDRWLYWDNGSLYASLGAYYGPIFRKGAKPDPSVAQTFIDKAKLLDAALASSKYLCGDKITLADLSIMVTITTAQGAELDLSGLTNVNRWLKQLENDFPGWWKELVTDPVEGFRGFIKSKLAQ	219		d	PcGST5
Pcit_ERR044692_fastq_contig_20692	401	GCTCATGTCGATCGTATGTTAGACTTTGACCTTGGTTCTTTATTCTCATCTTTCTTGGCATGGTTCCAGCCTCAAGTGAAACAGGGTCAAGCACCAGACCCAGTTAAAGAAGAAGCTCTTCATGAGAAGCTAGCGATGTTGGAGAAACTCCTCGAGGGTCACACCCATGCTGCCGGAGATCATTTGACAATCGCAGATCTATCAATTCTTGCATCGGTTACTTTCATCCCGGCCGCTGGATTGAGTCTTGATAAGTATGAACATCTCAAAAATTATTTGAAACGATTACAAGGAGAGCTACCGTATTATGATGAATTCGTTACTCAACCAGTGGAGGAGTTCCCTAAAGCCATGGAAGAATTCAAGGCTAAAATGGCGGCAAAATTAGCTGAAGAAGCG	AHVDRMLDFDLGSLFSSFLAWFQPQVKQGQAPDPVKEEALHEKLAMLEKLLEGHTHAAGDHLTIADLSILASVTFIPAAGLSLDKYEHLKNYLKRLQGELPYYDEFVTQPVEEFPKAMEEFKAKMAAKLAEEA	133		d	PcGST7
Pcit_ERR044692_fastq_contig_2617	861	TATTCCCTTTTGATTTCCACTTTCGATTCTTTTTCGAACTCAAAAATGTCCATCCAATTGTTTCACACTAGTTTATCTCCACCATCTCGAGTCGCTCGAGTTTTGGTCAAACATCTTGGACTGAAAGTTGAAGAAAAGGAGATCAATCTCATGGCTGGTGAACATCTTAAGCCCGAATTCACCTCAATCAACCCTTTCCATGTTGTTCCAACTCTTGTTGATGGTGATTTTGCTCTTTGGGAAAGTCGAGCTATTTTGACCTACCTTGTTGATAAACTCGCCCCAGGTAATTCACTCTACCCAGCTGATCTCAAGGCTCGAGCCACGATCAACCGATGGTTATATTGGGACGCTGGTACTTTATATGCTACATTGAGTGCTTATTATATTCCCGTTTTC…	YSLLISTFDSFSNSKMSIQLFHTSLSPPSRVARVLVKHLGLKVEEKEINLMAGEHLKPEFTSINPFHVVPTLVDGDFALWESRAILTYLVDKLAPGNSLYPADLKARATINRWLYWDAGTLYATLSAYYIPVFHGGSLVPEISEVFKNKVKDLDSSLEKTKYVAGDKLSVADLSIGVTINFASDLGIDLSNLSNVNRWIKQLESDLKADTWSSLVDQPNNALAGFIKSKASK	232		d	PcGST8
Pcit_ERR044692_fastq_contig_4696	545	TTAGTGAGTTCTCATTTCAATATGGATTTATATTCTATGGCTGAAAGTCCGCCCTGTCGTTCAGTTTTAATGGTAATCGATTATCTCGGCGTTAGAGTTAATTTAATCAATGTTGATTTATCTAAAGGACAACATTTGGAACCAAGTTTTCTTAAGCTTAATCCCTTTCATTTAATACCAACTCTGGTTGATGGTGATCTTATTTTATGGGAAAGTCGAGCTATAATCAAATACATAGTGGACAAATATTCACCTGATAATCAGCTGTATCCTAAGGATGTTGAAAAACGAGCAAAAATTGACCAATGGTTATACCAAGAGATGGGAACTTACAATTTACTAAGTGGATTCATGAGACCCGTTTTCTCAGGTAGTAAACCCGATGTTACAGGGAAAGAA…	LVSSHFNMDLYSMAESPPCRSVLMVIDYLGVRVNLINVDLSKGQHLEPSFLKLNPFHLIPTLVDGDLILWESRAIIKYIVDKYSPDNQLYPKDVEKRAKIDQWLYQEMGTYNLLSGFMRPVFSGSKPDVTGKEKFMDSMKLIENHLEENNYLANNNLTIA	160		d	PcGST11
SRR341928_contig_1743	896	AGTAAAATGGTTCTTGAAGTCTATGGAAACACTGGTTCACCTCATTGTCGAATTGTTTTTGCTGTTCTGAAGCATTTAAAGATTCCCTATGAACAGAAAACACTTGATATGAGGAACAAGGAACATCTTCAAGCCGATTATCTCAAGTTAAATCCATTCCACACAATACCAACAATCAATGACGATGGTTTCGCTGTATTTGAAAGTCGAGCCATTGCTGTTTATTTGATTGAAAAATATTCACCTGACAATCAATTGTATCCAAATGATGCCAAAAAACGAGCAGCAATCAATCGTTGGTTATATTGGGATGTCGCTAGTTTCCTTAAATCATTACAATCTTACAATGGACCTTTTCTGTTTGGTAATGTTGATAAACCCGATGAAAAAGCGGCTAAT…	SKMVLEVYGNTGSPHCRIVFAVLKHLKIPYEQKTLDMRNKEHLQADYLKLNPFHTIPTINDDGFAVFESRAIAVYLIEKYSPDNQLYPNDAKKRAAINRWLYWDVASFLKSLQSYNGPFLFGNVDKPDEKAANEILDKVKTLDGLLSQSKYINGDNLTLADIGLAITFASINATNLDTKPFENVNKWFNRLENDLPEVWSEIIVKPNEMLKKRWTDKLSASK	222		d	PcGST19
SRR341928_contig_20330	415	ACTCTTTGGGAAAGTAGAGCTATTCTAACCTACCTGGTGGATAAATTTGCTCCAGGTAACTCACTTTATCCAAGTGATTTAAAAGCTCGAGCCACAATCGATCGATGGTTATATTGGGACATCGGCACCATGTATGCGACACTGAGGCCATTTATTGTAAACGGTTCCATAGATTCTGCAGCTGATCAATTGTTCAAAGACAAGGCCAAAGAATTGGACGATTCATTAGCCGAAACCAAATATGTCGCCGGCGATACATTGACGATCGCTGATCTTTCCCTCGGTGTTACAATTAACTTTTCTGTCGCCATTGGAATTGACTTATCGGGTCTTTCTCATATCAATCGATGGACCAAACAACTAGAAAGTGATCTCAAGTCCGATACTTGGTCAAGATTA…	TLWESRAILTYLVDKFAPGNSLYPSDLKARATIDRWLYWDIGTMYATLRPFIVNGSIDSAADQLFKDKAKELDDSLAETKYVAGDTLTIADLSLGVTINFSVAIGIDLSGLSHINRWTKQLESDLKSDTWSRLVVQPN	138		d	PcGST20
SRR341928_contig_26228	512	CTAAAGTCAATTCAAACTCTCAAAATGGTCATCGAACTGTACCAATTACCCTTCTCTGCTCCTTGCCGACAAGTAATGATGGTTGGTAAAATCCTCAACCTTCCTATTGAGACTAAACCTCTGGATCTGATGCAAGGCGAACACTTAAAACCCGAATTTCTGAAGATCAACCCTTTCCACTGTATTCCGACCATGGTTGATGATGGATTTGCTTTATGGGAAAGTCGGGCAATCATGACTTATTTGGTTAACAAGTATGCACCTGAAAGCAGTCTTTATCCCAAAGATGTGAAAGCTCGTGCAACTGTCGAACGATGGCTTTACTGGGATAATGGATCACTCTATCCTTCTCTTGTTGCCTACTATTCCCCTATTGTACGTTACCGAGTCAAACCAGAT…	LKSIQTLKMVIELYQLPFSAPCRQVMMVGKILNLPIETKPLDLMQGEHLKPEFLKINPFHCIPTMVDDGFALWESRAIMTYLVNKYAPESSLYPKDVKARATVERWLYWDNGSLYPSLVAYYSPIVRYRVKPDPAVATLFMDKVKLLDE	149		d	PcGST23
SRR341928_contig_5863	900	CGCTCCGTCAGTCCCCGACGCCACGGTTCAGTCCCGGTGCCGGCGCTCCCCACCTGTTCCTCTGCCTGGTTATCAACGCCCGCCGATAAGATGCCTATCGACCTGTACTACCTGCCCGGCTCCTCCCCGTGCCGCAGCGTCATGCTGACGGCCAAGGCCCTGGGCGTCGAGCTCAACCTCAAGACCCTGGACCTGATGAAGGGAGAGCACCTGAAGCCCGAGTTCATTGAGATCAACCCCCAGCACACGATCCCGACCATGAACGACAACGGTCTGTATCTGTGGGAGAGCCGGGCCATCCAGATGTACCTGGCGGACAAGTACGGCAAGAACGACGCCCTCTACCCCAAGGACCCGCAAAAGCGCGCCGTCGTCAACCAGAGGCTCTTCTTCGACATG…	RSVSPRRHGSVPVPALPTCSSAWLSTPADKMPIDLYYLPGSSPCRSVMLTAKALGVELNLKTLDLMKGEHLKPEFIEINPQHTIPTMNDNGLYLWESRAIQMYLADKYGKNDALYPKDPQKRAVVNQRLFFDMGTLYQRFGDLYYPMMFAGAPKDAEKVKKLDEALGFLNTFLEGPKYVAGDSITIADHSLAATVSTIEAVGVDLSKYPNVVRWFEDCKKNLAGYEAANGEGAKGFGEWFKSMQKK	246		d	PcGST25
SRR341928_contig_6017	709	TTAACAATGTCCATCCAATTGTTTCACGCTAATTTATCTCCACCATCTCGAGTTGTTCGGATTCTAATTAAACTTCTCGGTTTAAAGGTTGAAGAAAAGGAGATCAATCTAATGGCTGGTGAACATCTCAAACCCGAATTCACCTCTATTAACCCTTTCCATGTGGTTCCAACTTTGGTTGATGGTGATTTTGGCCTTTGGGAAAGTCGAGCTATTTTGACTTATCTTGTTGATAAACATTCATCAGGAAACTCACTTTATCCAACTGATTTACAAACTCGAGCCACGATCAACCGATGGTTATATTGGGACGCTGGTACTTTGTTTGCTTCTTTGGCTGCTCATTTCGGACCCATTTTCAGAGGCGGTTCCCCAGTTCCTGAAGCTGCTGAACTGTTC…	LTMSIQLFHANLSPPSRVVRILIKLLGLKVEEKEINLMAGEHLKPEFTSINPFHVVPTLVDGDFGLWESRAILTYLVDKHSSGNSLYPTDLQTRATINRWLYWDAGTLFASLAAHFGPIFRGGSPVPEAAELFKTKAKDLDKSLENTKYVAGDSLTLADLTISVNITLASAVGIDLSNLTNVDRWLKQVESDLTSETWSTLVIEPAN	207		d	PcGST26
Pcit_ERR044692_fastq_contig_13051	603	AAAGGAGAAGAGGAAACAATTCGTTCTGATTTAATCGAACAGGGTGTCATGGAGATTATGTTGAAATTGATTAGTGCTTGGTACGTTGCTTCCGATGAGATTTACATGGAAAATTTACCTAAATGCTTCGATTACTTGGGACAAAAGCTTGAACACACTTCGAAAGTTCTTGGATCTAATCAGTTTCTTCTTGGAGATCGAATCACTTACATCGACTTTCTTTTGTATTCGACATTGGATTACATAAGAATGTTCAGTTTTCCTCTGTTTGAGCCGTACCAGAATCTAAATGATTATCTCCTCAGAATCGAAACTCTTCCAAACATTGAGCCTTATTTCAAAGACGAAAATTTCGATCGATGGACAATCAGCTCCCCAAGAGCCAAATTCGGTAATAAA…	KGEEETIRSDLIEQGVMEIMLKLISAWYVASDEIYMENLPKCFDYLGQKLEHTSKVLGSNQFLLGDRITYIDFLLYSTLDYIRMFSFPLFEPYQNLNDYLLRIETLPNIEPYFKDENFDRWTISSPRAKFGNKKP	135		m	PcGST3
Pcit_ERR044692_fastq_contig_14969	483	GGAGATGTCAAGTTGACTCAGTCTTTGGCTATCATGCGTCATTTGGCTCGTGTAAATAATCTCGATGGTAAAGATGAAGAAGAAAAAATGAAACTTGATCAACTTGAAGGATTAGCCATGGATCTTCTTATGGGTTTCATCAATCTTTGGTACACCCCTGAAACTGTTTACCATGAAAGGAAAGAAAAGGTCTATGATCGGTTCAAATTACGTCTTCAACAGTTGAGCACTTATTGTGGTGACTGTAAATTCGCGCTTGGTGACCGTGTGAGTTACGTTGATTTCCTCCTGTATACAGCTCTCGATTACATTCGTGTCTATGATTCAAGTCTTCTCGAGCCACACGCGAACTTGAAAGCTTTCCTTGATCGTATTGAAGCTCTACCAAGCTTAGAGGCA…	GDVKLTQSLAIMRHLARVNNLDGKDEEEKMKLDQLEGLAMDLLMGFINLWYTPETVYHERKEKVYDRFKLRLQQLSTYCGDCKFALGDRVSYVDFLLYTALDYIRVYDSSLLEPHANLKAFLDRIEALPSLEAYFSDPKLKREVITSPYATWGHPNALKGV	161		m	PcGST4
Pcit_ERR044692_fastq_contig_2626	945	GTGTTTGTTACTCTTGTTATTCAATTGTCCTTGTCAATTATGGCTCCAACTATCGGTTATTGGCCTATTCGCGCCCTTGTCGATCCCATCCTATTGTGTATGCATCAACTCAAGCAATCATACCGAATCAAACATTATAAATTCGGTGGTCCTCCTGATCATCTTGGTAATGAATGGCCAGTGGATAAAGAGAGATTAGGATTAACTTATCCAAATATACCTTATTTGATTGATGGCGATGTCAAAGTAACTCAGTGTTTAGCGATCCTTCGTTACATTGGTCGTAAATATAATTTTGGACCCAAATCTGAAGAGGAGATAATCCGTTCCGACATCTTCGAGCAAGGGGCTCATGAAATGTTGTACACTTGTTTTCGTGTTTGGTACGTTGATACGGAA…	VFVTLVIQLSLSIMAPTIGYWPIRALVDPILLCMHQLKQSYRIKHYKFGGPPDHLGNEWPVDKERLGLTYPNIPYLIDGDVKVTQCLAILRYIGRKYNFGPKSEEEIIRSDIFEQGAHEMLYTCFRVWYVDTEEELNKAKPHLHPYLRQRLEQTSTALGSNRFILGDRMTYVDCLLYSVLDYIRLYDEDYLSRNQNLRDFLDRIESLPEIKKYHESKRFSRFPICAPNARWGNNQST	237		m	PcGST9
Pcit_ERR044692_fastq_contig_3987	1121	TTAACTTTTCTTACCATGGCTCCTGTTATTGGTTATTGGAATATCAGAGGTTTGGCCCAACCCATTCGTCTTCTTCTTTCTTACAAAGAGGCTGTTTTCGAAGACAAACGTTATAATTATGGACCCGCTCCTGATTTCAGCAGAGAAGAATGGAATAAAGAAAAGTTCACCCTTGGCTTAGCTTTCCCTAATCTTCCCTATTTCATCGATGGTGATACAAAGTTAACTCAAAGTAAAGCGATCATTAGACATCTTGCTCGCAAGTATGAACTGGATGGTCAAAATGAGGCTGAAAAACAACGAATTGACCAGATCACTTATGAGTTGACTGATATGTTCAGTTCATTTACCTCAATGTGTTACAATCCTGATTTTGATAAACTCAAACCTGATTATATC…	LTFLTMAPVIGYWNIRGLAQPIRLLLSYKEAVFEDKRYNYGPAPDFSREEWNKEKFTLGLAFPNLPYFIDGDTKLTQSKAIIRHLARKYELDGQNEAEKQRIDQITYELTDMFSSFTSMCYNPDFDKLKPDYIKGLPEKLKSLAQFLGENKFVAGEHISFADFILFEFLDQHLFLLPNCLNEFPNLKDFHTSFKALPNIDKYMKSDQYIKWPLNGDRAKFGSRHNPPEE	229		m	PcGST10
Pcit_ERR044692_fastq_contig_494	895	TTGTTGATTGTGTTATTTGATTACATTCAATTTTTTAGTTTCTTCTTAACGTTCCAAACAGTTATGGCTCCAGTTCTTGGCTATTGGAAACTTCGAGGTCTTTGTGAACCTATTCAACTTTTATTGGCTCATGTTGGTCAAGAGTACGAAATGAAAACTTACACCATTGGACCTCCGCCTGATTTTGCCAACGATTGGTTTGATACGAAATTCAGTCTCGGACTCGACTTCCCGAATTTGCCTTATTATATTGATAAGGACGAAGGTGTGAAAATCACTCAGAGCATTGCGATCTTACGTTATTTAGGTCGTAAACACGGGCTGGTTGGTAAATCGGAAGAAGAAAACATCAAATTGGACATGATTGAACAATTGGCAATGGACACAATGATGAACGCT…	LLIVLFDYIQFFSFFLTFQTVMAPVLGYWKLRGLCEPIQLLLAHVGQEYEMKTYTIGPPPDFANDWFDTKFSLGLDFPNLPYYIDKDEGVKITQSIAILRYLGRKHGLVGKSEEENIKLDMIEQLAMDTMMNAVIIWYFSTDDNYEQRKSEMITKIKPRLLQLTQFLGDNQFIIGDRVTYADFMMYSYFDYNRLFVPEMYTDETAIHDYLARIESLPGVKEFISSENFSRFPIAAPMARFGGSKPSE	247		m	PcGST12
Pcit_ERR044692_fastq_contig_5291	1153	ACCGTTGATCTAATTATGGCTCCAGTTCTTGGCTATTGGAAGTTTCGAGGCCTCTGTGAACCTATTCGCTTATTATTAGCTCATGTTGGTCAAGAGTACGAAATGAAAAGCTACTCTTTTGGACCTGAGCCTGATTTCGATCGGAGTGAATGGCTTGACGAGAAATTCAATCTCAACCTTGACTTTCCTAATTTACCTTATTACATAGACAAGGACGAAGGTGTTAAAATCACTCAGACTGTGGCTATACTACGATACTTAGCTCGAAAACATGGATTGGTTGGTAAATCATTTGAGGAAATTACTAAATTGGACATTGCTGAACAATTTACAGTTGAATTAGATGCGTCCTGTGCTGAAGTTTGGTACTCTAGAGACAAAGAGGCATTTAAACAGTTA…	TVDLIMAPVLGYWKFRGLCEPIRLLLAHVGQEYEMKSYSFGPEPDFDRSEWLDEKFNLNLDFPNLPYYIDKDEGVKITQTVAILRYLARKHGLVGKSFEEITKLDIAEQFTVELDASCAEVWYSRDKEAFKQLEGKLSANLPVKLSQLAKFIGKNQYLMGDRITYVDFMLYSILDYIRLYDSSKLEDENVSTINNYLSRIEALPGIKKYLSSEDFSRFPFTEPTAQFGSSKPSK	234		m	PcGST13
Pcit_ERR044692_fastq_contig_7070	783	GTTTTTATCTGTTATAAATCAACGAAAATGGCCCCGATTCTTGGCTACTGGAATCTTCGAGCGCTTGTTGAGCCCATTGTGTTGACACTGAAACAAGCTAAACAGCCATACGAGTACAAGACTTACAAACTTGGTGGTGCTCCAGATTACGATAAATCCGAATGGCTCAAAGAGAAGGAGAATTTAGGTCTTGAATACCCGAATTTACCTTATTATATTGATGGAGACCTTAAAATTACTCAGACTTTGGCGATTCTACGATATTTGGGTCGAAAACATGATTTAGGACCCAAAGGAGAAGAGGAAACAATTCGTTCTGATTTAATCGAACAGGGTGTCATGGAGATGCTTTTATCCTTATTCAGAGCTTGGTATGCTGATAATGATCAATTCTATGAA…	VFICYKSTKMAPILGYWNLRALVEPIVLTLKQAKQPYEYKTYKLGGAPDYDKSEWLKEKENLGLEYPNLPYYIDGDLKITQTLAILRYLGRKHDLGPKGEEETIRSDLIEQGVMEMLLSLFRAWYADNDQFYEANIIKLVPYLEQKLEHTSKVLGSNQFLLGDRVTYNDFLLYSTLDYIRLFKCSLLDPHQGLKDYLDRIEALPEIEPYFKDENFKRFPITGSMAKFGSGN	231		m	PcGST16
Pcit_ERR044692_fastq_contig_7910	821	CTTGGCTATTGGAAACTTCGAGGTCTTGTTGAACCGATTCGCTTATTATTAGCTCATGTCGGCCAAGAGTACGAAATGAAAAGCTACTCTTTTGGACCTGAGCCCGATTTCGATCGGAGTGAATGGCTTGACGAGAAATTCAATCTCAATCTCGACTTTCCTAATTTACCTTATTACATAGACGAGGATGAAGGTGTTAAAATCACTCAGACTGTGGCTATACTACGGTACTTAGCTCGAAAACATGGATTGATTGGTGAATCAGATGAGGAGATAATTAAATTGGACATGACTGAACAATTTACAATGGAATTAATTTTGTCCTGTGCTAAAGTTTGGTACACTAAAGACGAAGAGACTTTTGAACAGTTAAAAGGTGAACTATCGGCTAATTTGAGT…	LGYWKLRGLVEPIRLLLAHVGQEYEMKSYSFGPEPDFDRSEWLDEKFNLNLDFPNLPYYIDEDEGVKITQTVAILRYLARKHGLIGESDEEIIKLDMTEQFTMELILSCAKVWYTKDEETFEQLKGELSANLSVKLSQLAKLIGENQYLIGDRVTYVDFMLYSFLDYIRLFDSSIFEDENVSTINEYLSRIEALPEIEKYLSSEDFSRFPFSGPMARFGSSEPSE	225		m	PcGST17
SRR341928_contig_21582	497	GGTGACACTGAAGAAGAAAAGATACGAGTAGACATCATGGAGAACCAGATCATGGACTTCCGCATGCAGCTGGTTCGCCTCTGCTACAATTCTAACCACGAAAACCTGAAGCCTCAGTACTTGGAACAGCTACCTGCACAGCTGAAACAATTCTCATTGTTCCTGGGGAAATTCACATGGTTTGCAGGAGAAAAGCTGACCTTTGTGGATTTTCTCACCTATGATGTCTTGGATCAGAACCGTATATTTGAGCCCAAGTGTCTGGATGAGTTCCCAAACCTGAAGGCTTTCATGTGCCGTTTTGAGGCTTTGGAGAAGATTGCTGCATTCCTGCAGTCTGACCGCTTCTTCAAGATGCCAATCAATAACAAGATGGCCAAGTGGGGTAACAAGTGCTTA…	GDTEEEKIRVDIMENQIMDFRMQLVRLCYNSNHENLKPQYLEQLPAQLKQFSLFLGKFTWFAGEKLTFVDFLTYDVLDQNRIFEPKCLDEFPNLKAFMCRFEALEKIAAFLQSDRFFKMPINNKMAKWGNKCLC	134		m	PcGST21
SRR341928_contig_3272	2104	TTTCTGTGCTTCGTGATGGCTCCTATTCTTGGTTATTGGAATCTTCGTGGTCTTGGTGATCCAATTCGTCTCTTGTTGGCTCAAGCTGATGTCGAATATGAACTTAAGACTTACAACATCGGTGCTGCTCCTGAGTATTCAAAAGATGATTTTCGGTCTGGAGCAAATGAACTAGGACTCGATTTCCCTAATTTACCTTATTACATTGATGGTGACGTTAAACTATCACAAACTGTTGCTATTTTGCGATATTTGGGACGGAAAAATGGACTAGCTGGTACTGAAGAAAATGAGGTAACTCGATGTGATTTAGCTGAACAAGCGTCGATGGATATGATCATGTTCTTGTTCAAATGTTGGCGAACTCATGATGAAACAGCACAAAAAGAAATCAATGAA…	FLCFVMAPILGYWNLRGLGDPIRLLLAQADVEYELKTYNIGAAPEYSKDDFRSGANELGLDFPNLPYYIDGDVKLSQTVAILRYLGRKNGLAGTEENEVTRCDLAEQASMDMIMFLFKCWRTHDETAQKEINEYIPPKLEQLNKFLGSGPFVLGEKVSYADCIMYSLLDFVRIYKCELIEAHSTLKDFLSKFESLPKIDGYLKSDKFSRLPITAPRFVWGGKA	223		m	PcGST24
Pcit_ERR044692_fastq_contig_19815	436	GAAATTTTGTCAACTTATCACAATAAAGCTAGTAAATTTCATCCGGAAAATAATGATCAACAATTAACAATCTATGGAACAATATTTTGCCCCTTTGTAAGACGAGTCTTAATTACGTTGGATATTAAACAAATTCCTTACAATTTCATTGGAATTGATTTACTCAGTAAACCTGATTGGTATCTAAAGGTTAATCCAACCGGTCGTGTACCTGTTTACAAGGAAGGAGATAAACAATTAACTGAATCATTGGTAATCGTTGATTATATTGATTCATTTGGTTGTCCATCAATCCACCCAACTGACCCTTACATTAAAGCCCAAGGATTAATTCTGGTTGATCAATTGTTCCCAATCGGATTAACCGCAATACGAAATCTTAAAAATCAAAAATCAACA…	EILSTYHNKASKFHPENNDQQLTIYGTIFCPFVRRVLITLDIKQIPYNFIGIDLLSKPDWYLKVNPTGRVPVYKEGDKQLTESLVIVDYIDSFGCPSIHPTDPYIKAQGLILVDQLFPIGLTAIRNLKNQKSTIDEKIEEIKKA	144		o	PcGST6
Pcit_ERR044692_fastq_contig_5980	1113	CCACAATCAACTAATCAACCATTTTACACAATGGGCTTAGAAGTGTTTGCTGATTATCATGATAAAGATAGTACCGGTCATCCCTCTGTCGATATGTCCAATCTGACCATCTATGGTAGTATTATATGTCCATTTGTGAGACGAGTCCTTCTTGTATTGGCTGAAAAAAAGATTCCATACAACTTCATTGGAATTGATTTGATCAACAAACCTCAATGGTATCTTGACATGTACCCAGCGGGTAAAGTGCCTTACCTTAAGCAGGGAGATAAAACTTTACCTGAATCAATGGTAATTGCTAATTACCTTGATTCAATTTATCCACCCACACTCCACCCAGTTGATCCTTATGAGAAGGCAAAAGGTTCATTGTTAATCGATGAAATAACCTCACCCTTA…	PQSTNQPFYTMGLEVFADYHDKDSTGHPSVDMSNLTIYGSIICPFVRRVLLVLAEKKIPYNFIGIDLINKPQWYLDMYPAGKVPYLKQGDKTLPESMVIANYLDSIYPPTLHPVDPYEKAKGSLLIDEITSPLFTPIRCLKDSSLSIEEKNKSITEMFTKLESIFSNIGTKFLQGNEKPLFSDYMVWPFLEMTIPISSWFSHPTINGVDSVCSAYPSTGSYMKNMMQDAIVQKVSPSYDTFTAYYDKYYRPKTD	254		o	PcGST15
Pcit_ERR044692_fastq_contig_5523	864	CAATTAGAATCAACAATGTCCAAGGTGAAATTATTTTCCTACTGGAGAAGCTCATGTTCCTATCGGGTGAGAATTGCTCTTAATTTGAAAGCAATTCCTCATGAATATGTGACAATTAACTTGGTAAAAGATGGAGGTGAACAAAAGAAAGATCATTTCCTGAAGATTAACCCGTTTGGTTTCATTCCATCATTGGAGGTTAATGGTGACAACAATCAGAAATCAATAATATTTGAATCATTGGCGATAATTGATTATTTAGAAAACATCAATCCAGAGCCATCATTGTATCCAAAAGATTTAATTGATCGAGCAAATGCCATTGCAATCACCGAATCAATTAATTCAGGAATTCAACCCTTACAGAATCTATTTGTTCTGGCAGAGATTGAAAATCTT…	QLESTMSKVKLFSYWRSSCSYRVRIALNLKAIPHEYVTINLVKDGGEQKKDHFLKINPFGFIPSLEVNGDNNQKSIIFESLAIIDYLENINPEPSLYPKDLIDRANAIAITESINSGIQPLQNLFVLAEIENLGGNKDQWAKQLITKKFKSLENIMTKTAGKYCIGDTITIADVFLVPQVYNAYRYGVDMSQYPTIERVNKLLEEHEAFKAAHPSVQPDAPKQ	223		z	PcGST14
Sequences not included in the phylogenetic analysis
SRR341928_contig_23139	414	CGGCCGCCCAGCGTCCAGCTCGCCAGACTGCCAGCAGACCTCACCGACGTCCACGTTCTGCCAATCAGTGCACGCAACATCACCATGCCCAGCTACAAGCTCATCTACTTCCCCGTCCGCGGCCGCGCCGAGCACATCCGCATCATGTTCGCGTACGCCCAGGTGCAGTACGAAGACCACCGCATCGCCAAGGAGGACTGGGAGAAAATCAAGCCAACCACGCCATTCGGACAACTTCCCGTGCTCGAGATCGACGGCGTGCAGGTGGAGCAGTCAGTTGCGCTTGCTCGCTACCTCGCCAAGCAGTTCGGCCTGGACGGCAAGGACGAAATGGAGAGGCTCCAGGCTGACGTCATCGTGGCACACGTCGAGGACCTCAGGAACCACTTTGTCCCCGTG…	RPPSVQLARLPADLTDVHVLPISARNITMPSYKLIYFPVRGRAEHIRIMFAYAQVQYEDHRIAKEDWEKIKPTTPFGQLPVLEIDGVQVEQSVALARYLAKQFGLDGKDEMERLQADVIVAHVEDLRNHFVPVLREQD	138	tetur03g09230	m
Pcit_ERR044692_fastq_contig_8785	309	TGGAATATTCGAGGTCTTGGTGATTACTGCCGTCTTTTATTGACATACATTCAACAGCCGTTTGAAGACAAACGATATGAATTAGGGCCACCTCCTGAATTCAATGCGGATTCATGGCTGAAAGAACGTGATTCTCTTGGCTTACCATTGCCTAATTTACCCTATTACATTGATGGTGATGTTAAAATAACACAGTCTCTCGCCATCTTACGTTATCTTGCGCGTGAACATGGACTCGATGGTAAAACAAAGGAAGAGATAATCAAACTCGATCAAATTGAACAGTTTACAATGGACCTCATCCAA	WNIRGLGDYCRLLLTYIQQPFEDKRYELGPPPEFNADSWLKERDSLGLPLPNLPYYIDGDVKITQSLAILRYLAREHGLDGKTKEEIIKLDQIEQFTMDLIQ	102	tetur03g09230	m
Pcit_ERR044692_fastq_contig_11788	371	AAGTATTTTAAACTATTAATTGTTTCTACTTTAATTGTAATTAAGCCAATTTTTTTGTTTTTTAGATTTGTAGGTTTGGAAATGTTTGCTATTCGGTTATGTTCTTTTACGATCAACAAACGATCGTCTCTCTTGGTGAAAAGTTTATTTACATCGAATGTTAATTATGTTTTCCAATCCCCTAGACGAGAATTAAAATACAAAGAGAAACACGGAGAGTCTTTCAAAGGTGAATTAACGGCTCCAATTCTTGGTTATTGGAATATTCGAGGTTTTAGTGATCCAATTCGTTTCTTGTTAGCTCAAGCTGGTGTCGAGTATGAACTTAAGACTTACAACCTCGGCGCTGCTCCTGAGTATTCAAAA	KYFKLLIVSTLIVIKPIFLFFRFVGLEMFAIRLCSFTINKRSSLLVKSLFTSNVNYVFQSPRRELKYKEKHGESFKGELTAPILGYWNIRGFSDPIRFLLAQAGVEYELKTYNLGAAPEYSK	122	tetur05g05180	m
Pcit_ERR044692_fastq_contig_19110	299	AGCTCATCAACTTTTAAGGTATCTGATAAAAAAAAAGAAACCATGGTCCTTACTTTATATCAATTGAAACTTTCGCCTCCTTGCCGTTCGGTTTTGATGTTATTGAAACATCTCAACCTTGAAGCTGAGATAAAAGATGTCGATGTTTTAGGAAGTGAACAGCTTAAGCCGGAATATTTAAAGCTTAATCCTCAACATACTATCCCAACTCTTGTCGATGGCGATCTTTCAATTGGAGAAAGCCGA	SSSTFKVSDKKKETMVLTLYQLKLSPPCRSVLMLLKHLNLEAEIKDVDVLGSEQLKPEYLKLNPQHTIPTLVDGDLSIGESR	82	tetur01g02470	d
Pcit_ERR044692_fastq_contig_19359	273	AAAACAAACTCCAATTTCAAACTCAGATCCAAATCAAAATCTTCAATCATCATGGCGAGCATCAAGGTTCACGGAGTTCCCATGTCAACCGCAACCATGCGTGTCCTCGCTGTTCTTCACGAGAAAGATCTTCAATACGAATTGATCCCTGTCGATATGCGAGCAGGTGCTCACAAGCAAGAGCCCTTCCTTTCCCTCAACCCGTTCGGTCAAATTCCTGCTCTCGAAGACGGTGATGTGACTCTATTCGAGTCGAGAGCAATCACAGAG	KTNSNFKLRSKSKSSIIMASIKVHGVPMSTATMRVLAVLHEKDLQYELIPVDMRAGAHKQEPFLSLNPFGQIPALEDGDVTLFESRAITE	90	tetur31g01330	d
SRR341928_contig_14699	254	TTCAACAAAATGCCAGTCCAATTATATCACGCTAGCCTTTCTCCACCAGCCCGAGTAGTTCGAATCCTTGCTAAGCAGATTGGTCTAAATGTAGAGGAAAAAGAAGTCAATGTAATGGCTGGTGAACACATGAAGCCAGAATTCCTCGCCATAAACCCATTCCATTGTGTTCCGACCTTAGTTGATGATGGATATGCTCTTTGGGAAAGTCGATCG	FNKMPVQLYHASLSPPARVVRILAKQIGLNVEEKEVNVMAGEHMKPEFLAINPFHCVPTLVDDGYALWESRS	72	tetur26g01490	d
SRR341928_contig_15937	321	ATAACGACTGCCAAAGCTGTAGACCTTGATATCAGTGCCTACAAAAATGTTGACCGTTGGTTAAAGGAACTGGAATCTAACTATGCTAGTTGGTGGAAAGAGTTGGTCACCGAACCTGTTGAAGGATTCAGAGGTTTCCTTCGAGCTAAGCTTAGT	ITTAKAVDLDISAYKNVDRWLKELESNYASWWKELVTEPVEGFRGFLRAKLS	52	tetur01g02510	d
SRR341928_contig_25202	262	ATAAACCCTCTCCACACTGTTCCGACGATTAAGGACGGCGATTTTGTCCTGTGGGACAGCCATGCGATCGCAGCATACTTGGCTGAGAAAGCAGGTGCTGATAGTTGGTACCCAAAGGACTTACAGAAACGAGCTGTTGTCAATCAACGTCTTCACTTCGATAACGCCTTGCTTTTCACACGGCTCAGGGATATGCTGGAACCCATCATGTTCGGTGGAGCCCAAACCTTCGACCCTGAGAGGGTGAGACGACTGGAA	INPLHTVPTIKDGDFVLWDSHAIAAYLAEKAGADSWYPKDLQKRAVVNQRLHFDNALLFTRLRDMLEPIMFGGAQTFDPERVRRLE	86	tetur26g02801	d
SRR341928_contig_31608	226	TCATTGAAAAGTACTAAATACGTTGCTGGTGATGAATTGAGTGTTGCTGATATTTCAATCACAGTTACCATTTCAGTTGCTTCAGCTATGGGCATTGATACAAGTGGGCTCAAAAATGTTGAAAAATGGTTGAAACAAGTGGAAAGTGACTTTGACCCATCGACTTGGCAAACTTTAGTCATTGATGCAGCTAATGGTTTAGGAGCTTACTTCAAGTCAAAGGCC	SLKSTKYVAGDELSVADISITVTISVASAMGIDTSGLKNVEKWLKQVESDFDPSTWQTLVIDAANGLGAYFKSKA	75	tetur26g01500	d
Pcit_ERR044692_fastq_contig_12770	419	ATTTGTTTCAGTTGTTCCAGTATTAACTTTTTTGTTACAATGACACCAATTATTGGTTATTGGACATATCGAGCCAACGTCGAGCCCATTTTGTTGACAATGAGACAAATTAATCAACCCTATCAGTTGAAAACTTACAAACAAGGAGATGGATCTGATTATCTGGGTGATGAATGGCCGATTGACAAAAAGGGATTGGGATTAATTTACCCAAATGTACCTTATTATATTGAAGGAGATGTTAAGATAACTCAGACTTTGGCTATTCTCCGTTATTTGGCTCGAAAACATGAT	ICFSCSSINFFVTMTPIIGYWTYRANVEPILLTMRQINQPYQLKTYKQGDGSDYLGDEWPIDKKGLGLIYPNVPYYIEGDVKITQTLAILRYLARKHD	98	tetur05g05210	m
Pcit_ERR044692_fastq_contig_19192	288	ATTCATTTCAGTTCAAATATTGATAAAAATCAACTGATCAATATCATGGTGCCAACAATTGGTTATTGGAATATAAGATTTTTGGTTGAACCGATTGTGTTAACATTGAAACAAACTAATCAACCTTATCAATTAAAGAAATACAAAGTTGGTGATGCTCCTAATTACGATAAATCAGATTGGCTCAACGAGAAGGACAATTTAGGTCTTGAATATCCTAATTTACCTTATTACATT	IHFSSNIDKNQLINIMVPTIGYWNIRFLVEPIVLTLKQTNQPYQLKKYKVGDAPNYDKSDWLNEKDNLGLEYPNLPYYI	79	tetur05g05260	m
Pcit_ERR044692_fastq_contig_20651	335	CTGATTCCTTTCCTTGAACAAAAGCTCGAACATACATCGCAAGTTCTGGGTTCTGATGAATTCATTTTGGGAGATCGAGTGACTTTCATTGACTTTCTCTTATATTCAACATTGGATTACGTCCGATTGTTTAGATCTCAGTTATTTGATTGTCACGAAAATTTAACTCATTTTCTCAATCGAATTGAAAATTTACCTAACATCAAATCATATTTTACGGATGAAAATTTTAAACGATTTCCAATCATCGGATCAAGGGCAAAGTGGGGCCACAATCCTCCGTCTAAC	LIPFLEQKLEHTSQVLGSDEFILGDRVTFIDFLLYSTLDYVRLFRSQLFDCHENLTHFLNRIENLPNIKSYFTDENFKRFPIIGSRAKWGHNPPSN	96	tetur05g05210	m
SRR341928_contig_22918	254	GAACAGTTTACAATGGATCTTCTCGAAGGTCTCCTCCATGTAAAAAATGGAGAAAAATTCAAGCTCCGATTGAAACAACTTTCCTCTTTTTGGTCAGAATCCAAGTTCGCTCTCGGAGATCGAATTTCTTACGTTGATTTCTTCCTATATACGGTATTGGATTACTTACGTTGCTATGATGTCAAGTTGATTGAGCCTCACAAGCATCTGGTTTCTTTTCTCGATCGAGTGGAAAATCTAGAAACACTCAAA	EQFTMDLLEGLLHVKNGEKFKLRLKQLSSFWSESKFALGDRISYVDFFLYTVLDYLRCYDVKLIEPHKHLVSFLDRVENLETLK	84	tetur05g05200	m
SRR341928_contig_25563	299	CCGTCGAGTACTTCACTTGCTCCGTCCCGTTCGCTGCTACCCGGTACCATGGCACCCAAGTACAAGCTCCACTACTTCAATGTGACCGCCCTTGGTGAACCCATAAGATTCCTTCTCTCTTATGGCAATCTGGACTGGGAAGATATCCGCTACGATGATGCTAAATGGGCAGAGAGCAAGAGCAAAATGCCATTTGGACAGATGCCAGTGTTAGATGTTGACGGCAAGATATACGCCCAGTCAACCGCAATCAGCAGATATCTTGCTAAGCAAGTTGGTCTTACAGGAAAGGACGAT	PSSTSLAPSRSLLPGTMAPKYKLHYFNVTALGEPIRFLLSYGNLDWEDIRYDDAKWAESKSKMPFGQMPVLDVDGKIYAQSTAISRYLAKQVGLTGKDD	99	tetur05g05300	m

## Sheet: Tetranychus urticae
Additional file 10 - Tetranychus urticae GSTs
Gene ID	nucleotide sequence	AA sequence	length (aa)	Class	GST name in phylogenetic tree
tetur01g02230	ATGGTCCTCGAACTGTACCAATTACCCATGTCTGCTCCTTGCCGACAAGTAATGATGGTTGGTAAAATCCTCAACCTTTCTTTTGATACCAAACCACTTTATCTGATGAAAGGCGAACACTTGCAACCCGAATTTCTGAAGATCAACCCTTTCCATTGTATCCCAACCTTGGTCGATGATGGATTTGCTTTGTGGGAAAGTCGGGCGATCATGACTTATTTGGTTAATAAGTATGCACCTGAAAGTAGTCTTTATCCCAAAGATGTGAAAGCTCGTGCAACTGTCGAACGATGGCTTTACTGGGACACTGGTTCACTCTATGCAACACTTTTCTCGTACTATTTTCCTATTATCCAAGGAATCAAACCAGATCCAGCAATCGCTACACTTTTCATGGAT…	MVLELYQLPMSAPCRQVMMVGKILNLSFDTKPLYLMKGEHLQPEFLKINPFHCIPTLVDDGFALWESRAIMTYLVNKYAPESSLYPKDVKARATVERWLYWDTGSLYATLFSYYFPIIQGIKPDPAIATLFMDKVQFLDEALANTKYLCGDTVTLADLSVLSTITAAKGADLDLSTFKNVDRWLKELESNYASWWKELVTDPVEEAQGFLRARLA	215	d	TuGSTd01
tetur01g02320	ATGGCTCAAGAGATATTGAAATCATATCACAGTAAAGATAGCAAAGTTCATCCTTCTGTGGATGAATCTGTGTTGACGATTTATGGAAGCAAGTTTTGTCCGTTTACTCAGAGATGTCTCATCACTTTGGATGTAAAGCATATACCACACAATTTCGTCGGAATCGACTTAATGAACAAACCTGATTGGTATTTACAGATTTGTCCAACTGGGAAAGTTCCTTTTTTGAAAGAAGGCGACAAAGAATTAACTGAATCTCTGGTAATTGTCAACTATCTTGATGAACTCAAACAGCCTACAATTCATCCGGCAGATCCATATGTTAAAGCACGAGGGTCTCTTATTGTTGATGAGTTATTTCCCACTGCTCTGACTGCTATCAAAAACTTGAAAAACAAA…	MAQEILKSYHSKDSKVHPSVDESVLTIYGSKFCPFTQRCLITLDVKHIPHNFVGIDLMNKPDWYLQICPTGKVPFLKEGDKELTESLVIVNYLDELKQPTIHPADPYVKARGSLIVDELFPTALTAIKNLKNKEATVEQKIDEIKKALAKLDEKFSQIKTKYLQSDEQPYYADYMTWTALEMIVPVLRTLNYPSFNSEKELTEAYPSLAKYLHLMSQSPSIQRICLSPEVLADYYSIL	238	o	TuGSTo01
tetur01g02470	ATGGTCCTCGAACTGTACCAATTACCCCTCTCTTCTCCTTGTCGACAAGTTTTGATGGTTGGTAAAATCCTTAACCTTCCTTTTGAGATTAAAACGGTCCATCTGATGGAAGGCGAACACTTGAAACCCGAATTTCTGAAGATGAACCCTTTCCATTGTATCCCAACCTTGGTCGATAATGGATTTGCTTTGTGGGAAAGTCGGGCAATCATGACTTATTTGGTTAACAAGTATGCACCAGAAAGTAGTCTTTATCCCAAAGATGTGAAAGCTCGTGCAACTGTAGATCGATGGCTTTACTGGGACGCTGGTTCACTCTACGCGAGCATTTTTTCGTACTATTGTCCTATTGTATGGCAGAAAGCCAAACCAGATCCAGCAAATATAGCACCTTGCATG…	MVLELYQLPLSSPCRQVLMVGKILNLPFEIKTVHLMEGEHLKPEFLKMNPFHCIPTLVDNGFALWESRAIMTYLVNKYAPESSLYPKDVKARATVDRWLYWDAGSLYASIFSYYCPIVWQKAKPDPANIAPCMDKIKLLDEALAKTKFLCGDTITLADLSCLATITTAKAVDLDISAFKNVDRWLKELKSNYASWWKELVIDYDKNFRDFLRDCLA	216	d	TuGSTd02
tetur01g02480	ATGGTCATCGAATTGTACCAAATACCCTTCTCTGCTCCTTGCCGACAAGTAAGAATGGTTGGTAAAATCCTTAACATTCCTATTGAGACTAAACCTCTTGATCTGATGAAAGGCGAACACTTAAAACCCGAATTTCTGAAGATCAACCCTTTCCACTGTATTCCAACATTGGTTGATGATGGATTTGCTTTATGGGAAAGTCGGGCAATCATGACTTATTTGGTTAACAAGTATGCACCTGAAAGCAGTCTTTATCCCAAAGACGTGAAAGCTCGTGCAACTGTCGAACGATGGCTTTACTGGGATAATGGTTCACTCTATCCTCCTCTTGTTGCCTACTATTCCCCTATTGTACGTTACCGAGTCAAACCAGATCCAGCAGTTGCAACACTTTTCATG…	MVIELYQIPFSAPCRQVRMVGKILNIPIETKPLDLMKGEHLKPEFLKINPFHCIPTLVDDGFALWESRAIMTYLVNKYAPESSLYPKDVKARATVERWLYWDNGSLYPPLVAYYSPIVRYRVKPDPAVATLFMDKVKFLDEALAKTKYLCGDTITLADLSVLCTITAAKAIYLDLSAFKSVDRWLKELESNYASWWKELVTGPEEGFRSFLRDYLP	216	d	TuGSTd03
tetur01g02500	ATGGTCATCGAACTGTATCAATTACCTTACTCTGCTCCTTGCCTACAAGTAAGAATGGTTGGTAAAATCCTCAACATTCCCATTGAGACTAAACATCTTGATCTGGAGAAAGGTGAACACTTAAAACCCGAATTTCTGAAGATCAACCCTTTCCACTGTATTCCGACCATGGTTGATGATGGATTTGCTTTATGGGAAAGTCGGGCAATCATGACTTATTTGGTTAACAAGTATGCACCTGAAAGCAGTCTTTATCCCAAAGACGCGAAAGCTCGTGCAACTGTCGAACGATGGCTTTACTGGGACACTGGTTCACTCTACGCGACTCTTTTCTCGTACTATATAGTTATTATCGAAGGAGGTAAACCAGATCCAGCAGTTGCTACACTTTTCATGGAT…	MVIELYQLPYSAPCLQVRMVGKILNIPIETKHLDLEKGEHLKPEFLKINPFHCIPTMVDDGFALWESRAIMTYLVNKYAPESSLYPKDAKARATVERWLYWDTGSLYATLFSYYIVIIEGGKPDPAVATLFMDKVKLLDEALAKTKYLCGDNITLADLSVLCSISAAKGADFDLSAYKNIERWLKTLETNSASWWKELVTDPIKDFREFLRNCSR	215	d	TuGSTd04
tetur01g02510	ATGGTCATCGAACTGTACCAATTACCCTTCTCTGCTCCTTGCCGACAAGTAATGATGGTTGGTAAAATCCTCAACCTTCCTATTGAGACTAAACCTCTGGATCTGATGCAAGGCGAACACTTAAAACCCGAATTTCTGAAGATCAACCCTTTCCACTGTATCCCAACCTTGGTCGATGATGGATTTGCTTTGTGGGAAAGTCGGGCAATCATGACTTATCTGGTTAACAAGTATGCACCTGAAAGCAGTCTTTATCCCAAAGACTTACAAGCTCGTGCAACTGTAGACCGATGGCTTTACTGGGATAATGGATCACTCTACGCCTCTCTTGGTGCCTATTATTTCCCCATTGTACGTCAAGGAGTCAAACCAGATCCAGCAGTTGCAACGCTTTTCATG…	MVIELYQLPFSAPCRQVMMVGKILNLPIETKPLDLMQGEHLKPEFLKINPFHCIPTLVDDGFALWESRAIMTYLVNKYAPESSLYPKDLQARATVDRWLYWDNGSLYASLGAYYFPIVRQGVKPDPAVATLFMDKVKLLDEALAKTKYLCGDTITLADLAVLTSITTAKGADLDLSAFKNVDRWLKELETNYASWWKELVTEPVEGFRGFLRARLG	216	d	TuGSTd05
tetur03g07920	ATGTCTCTTCAATTGTATCACACCACTTTCTCTCCACCATCCAGAGTTGTTCGAATCATAGTTAAACAACTTGGAATCAATGCCGAAGAAAAAGAAGTCAGTTTATTGACTGGTGAACATATGAAACCAGAATTTCTCAGTATTAATCCATTCCATTGTGTACCCACCTTGGTTGACGATGGATTCGCACTTTGGGAAAGTCGCTCCATCATCACTTACCTTGTGGACAAATTTGCTCCTGGAAACTCAATTTATCCAACTGAGTTACAAGCTCGAGCAGTAGTCAACCGATGGTTATTCTGGGATGCAGGAACCTTGTTTTCAACTTTAGGTGCTTACTTTGGACCAATTTTCCGTGGTGGTTCAGCTCAACCTGAGATGGCTGAACTCTTCAAGAAA…	MSLQLYHTTFSPPSRVVRIIVKQLGINAEEKEVSLLTGEHMKPEFLSINPFHCVPTLVDDGFALWESRSIITYLVDKFAPGNSIYPTELQARAVVNRWLFWDAGTLFSTLGAYFGPIFRGGSAQPEMAELFKKKVAELDSILEKTKYLAGDELTIADITIAVTITTATAVGVDTSELKNVEKWLQQVESDLSASTWKDLVIDPANSLGTFVKAKIASS	218	d	TuGSTd06
tetur03g09230	ATGGCTCCTGTTCTTGGCTATTGGAACATTCGAGGCTTGGCCCAACCCATTCGACTTCTTTTGAATTACAAGGAGGCTGTTTATGAAGATAAACGATACAACTATGGACCAGCTCCGGATTTTAGTAGAGAAGAATGGAACAAAGAGAAATATTCTCTTGGATTATCATTTCCCAACTTACCATACTACATTGACGGAGACACTAAACTAACTCAGAGTAAGGCAATTCTCAGACATCTTGCCAGAAAATATGAATTGGATGGTCAAACGGAAAGTGAGAAACAACGAATTGACCAGTTGTGTTATCAATTGACCGATTTGATGAGCTCTTTTACCTCAATGTGTTACAATCCTGATTTCGAGAAACTCAAACCCGATTACATCAAAGGACTCCCTGAA…	MAPVLGYWNIRGLAQPIRLLLNYKEAVYEDKRYNYGPAPDFSREEWNKEKYSLGLSFPNLPYYIDGDTKLTQSKAILRHLARKYELDGQTESEKQRIDQLCYQLTDLMSSFTSMCYNPDFEKLKPDYIKGLPEKLKSLAQFLGENKFVTGENISFVDFLLFEFIDQQLYLLPNCLNEFPNLKDFHSSFKAIPTIEKYLKSDQYIKWPLNGDRAKFGSRHNPPEE	224	m	TuGSTm01
tetur05g05180	ATGGTACCAATTCTTGGCTATTGGGATCTTCGTGGTTTTGTTGATCCCATTCGGATGTTGCTGGCTCAAGCTGGAGTTGATTATGAATTTAAAGCTTATAAAATTGGTCCAGCTCCTGAGTATTCCAAGGATGAATTTCGTTCGGTAAAAGATGGATTAGGACTTGATTTTCCCAATTGCCCGTATTACATTGATGATGATGTTAAACTGTCTCAGACAGTAGCTATACTCAGATACTTGGGAAGGAAACATGGATTCAACGGCGCTTCTGATTCTGAAATAACTCGGTGTGATTTGGCTGAACAGGCTACTGCTGAACTTAAGTTATTCTTGTTCTCTGCATGGCGTACTCATGATGATGAGGCTAAAAAACAAATTGCTGAAGTTGTACCAGCAAAA…	MVPILGYWDLRGFVDPIRMLLAQAGVDYEFKAYKIGPAPEYSKDEFRSVKDGLGLDFPNCPYYIDDDVKLSQTVAILRYLGRKHGFNGASDSEITRCDLAEQATAELKLFLFSAWRTHDDEAKKQIAEVVPAKLAQYEKFLGSGPFVLGEKLSYPDFFNYSIFDYIRLYDASLIENHTAIKNFLAKFEALPNIDTYIKSDKFSRMPVTGPMYGWGGSA	218	m	TuGSTm02
tetur05g05190	ATGGCACCTGTTCTCGGTTATTGGGATTTCCGTGGTTTAGTTGATCCAATTAGACTGTTATTGGCTCATGCTGGAGTTGATTATGAATATAAAGTTTACAAGATTGGTCCAGCTCCTGAATTTTCCAAGGATGAATTTCGTTCGATAAAACATGAGTTTGGATTCGACTTTCCCAATTCACCATATTACATTGATGGCGATTTCAAGCTGACTCAGAAAATGGCCATCCTTCGATACTTGGGACGTAAACATGGACTGATCGGTTCGGAAGAAGCTGAGTTGACTCGCTGTGATTTGGCTGAACAAGCGGCTGAGGATTTGGCTTATTATTTGTATCGTTCATGGTTTGCTGGTGAGGAAGCGTCTCGAAAAGATTTGAGTGAAAATTTACCTGGAAAA…	MAPVLGYWDFRGLVDPIRLLLAHAGVDYEYKVYKIGPAPEFSKDEFRSIKHEFGFDFPNSPYYIDGDFKLTQKMAILRYLGRKHGLIGSEEAELTRCDLAEQAAEDLAYYLYRSWFAGEEASRKDLSENLPGKLSEFDKFIGSGPFVLGEKVTYSDFLVYSTLDYLRVYDESFLENFDSLKNFLTRIEALPNVDAFIKSDKFSRLPISRQFAWELKKITPEVTETPVSKSSE	232	m	TuGSTm03
tetur05g05200	ATGGCACCAGTAATCGGTTATTGGAAACTTCGAGCTCTTGTTGAGCCTATTATACTGACTTTGGAACAAGCTAAAGTGTCCTATGACATTCGAGGCTACAATCTTGGTGATGCTCCTGATTTTGACAAATCAGATTGGCTGAACGAGAAGAACAATTTAGGCCTTGATTACCCCAATTTACCATATTACTTGGATGGAGATCTCAAGATTACTCAGACTTTGGCAATTCTCCGTTATTTGGCTCGTAAACATGATTTAGGTCCAAAAGATGAACAAGAAACGATCCGATCTGACATGGTTGAGCAAGGCGCTTATGAAGTATTATTGGCACTATTCCGAGCATGGTATGCTTTCAGTGATGAACAGTTTAAACTCAATCTTACACAATTAGTTCCTTAT…	MAPVIGYWKLRALVEPIILTLEQAKVSYDIRGYNLGDAPDFDKSDWLNEKNNLGLDYPNLPYYLDGDLKITQTLAILRYLARKHDLGPKDEQETIRSDMVEQGAYEVLLALFRAWYAFSDEQFKLNLTQLVPYLVEKLVHTENVLGANKFILGDRVTYVDFLLYSTLDYIRLFKPSLMDPHENLKSYLDRIEALPEIDKYLKSEGYSRFPITGTMAKWGNVKSHEPY	227	m	TuGSTm04
tetur05g05210	ATGAATCCAGTGATTGGTTATTGGACATATCGTGGCAATGTTGAGCCCATCTTGTTGTTACTCAAGCAAGCTGACCAACCCTTTCAAATGAAAACCTACAAACAGGGAGTTGGACGAGATTATCTTGGTATTGAATGGCCAACTGATAAGAAACAGTTGAACTTGTTTTATCCCAACTTGCCTTATATCGTTGATGGAGACATTAAGATAAGTCAGACTTTGGCTATTCTCCGTTATCTGGCTCGTAAACATGATTTAGGGCCAAGAAATGAACTGGAAACAGTCCGATCCGATATCGCTGAACAAGGTGCCTTTGAAATGATGTGTTCATTATGGTCAGCTTGGTACGTTGAGACTAACCAAGAATATGAGAATCGTCGACCTGGTTTGGAGTCTTAT…	MNPVIGYWTYRGNVEPILLLLKQADQPFQMKTYKQGVGRDYLGIEWPTDKKQLNLFYPNLPYIVDGDIKISQTLAILRYLARKHDLGPRNELETVRSDIAEQGAFEMMCSLWSAWYVETNQEYENRRPGLESYLVEKLVHTENVLGSNKFILGDRVTYVDFLLYSTLDYIRLYKASLLDSHENLRKFLDRIEALPKIKPYFNDEKFTRFPIIGSRAKFGHYKPVQ	225	m	TuGSTm05
tetur05g05220	ATGGCTCCTATTCTCGGTTATTGGAAAATCCGTGGCCTTTGTGACCCAATACGGCTACTTTTGGCTCATACAGGCCAAGAGTATGAGATGAAAGAATACTCAATTGGTCCAGAACCAGGTTATGACATAAGTGAATGGCTCGATGAAAAGTTCAACTTGGGTCTTGATTTTCCCAATTTACCTTATTACATTGATAAAGACGAAGGGGTCAAAATTACTCAGACGGTCGCTATCATCCGCTATTTAGCTCGGAAACATGGATTGGTTGGTGAATCTGATGAAGAGACAATAAAGATTGAAATGGTTGAACAACAAGCAATCGAGTTGACCTTAACTTGCAAACGAGCCTTTTATAGTAAAGATGATGACCAATTTAACCAGTTAAAGGAAGAAATTTTG…	MAPILGYWKIRGLCDPIRLLLAHTGQEYEMKEYSIGPEPGYDISEWLDEKFNLGLDFPNLPYYIDKDEGVKITQTVAIIRYLARKHGLVGESDEETIKIEMVEQQAIELTLTCKRAFYSKDDDQFNQLKEEILTSFPRKLIDLAKFLGENQYIIGDRITYVDFMLWSILDYLRLFEESLFDEASSLKDYLTRIESLPGIEKYRSSDDFKRLPITAPMAKFGGSIE	225	m	TuGSTm06
tetur05g05240	ATGGCACCAGTTATCGGTTATTGGAACCTTCGAGGTGCTGTTGAGCCTATTATACTGACTTTGAAACAAGCTAAAGCCTCGTACAAATTGCGTGTCTACAAACTCGGTGATGCTCCTGACTTTGACAAATCAGATTGGCTCAATGAGAAGCACAATTTGGGTCTTCCTTACCCTAATTTACCATATTACATTGATGGAGATCTCAAGATTACTCAGACTTTGGCTATTCTCCATTATCTGGCTCGTAAACACGATTTAGGACCAAGAAATGACTCGGAATCCATTCGATCCGATATCTTCGAACAAGGTGCTTTTGAAATAACTCATTCACTATGGACAGCTTGGTACGTTGAGAGTGACCAGGAATTTGAGGATCGTCGACCTGGTTTGGATTCTTAT…	MAPVIGYWNLRGAVEPIILTLKQAKASYKLRVYKLGDAPDFDKSDWLNEKHNLGLPYPNLPYYIDGDLKITQTLAILHYLARKHDLGPRNDSESIRSDIFEQGAFEITHSLWTAWYVESDQEFEDRRPGLDSYLVEKLNHTGNAFGSNKFILGDRVTYVDFLLYSTLDYIRQYKPSLLDPHANLRSYLDRIEALPEINKYLKSNSFSRFPITDATAKWGNDTIQKPY	227	m	TuGSTm07
tetur05g05250	ATGGCACCAGTCATCGGTTATTTTAGAGTCCGAGGTGTTGGTGAACCTATTATACTGACTTTGAAACAAGCTAAAGCGGCGTATAATTTGCGTATCTACAAGCTTGGTGATGCTCCTGATTACGACAAATCGGAGTGGCTCAATGAGAAGTACAAATTAGGCCTTGATTTTCCTAATGTACCATATTACATAGATGGAGACATCAAGATTACTCAGAGTTTGGCAATTCTTCGACATGTGGGTCGTGTAAATGATTTGGCACCACGGACAGAACTGGAAACAATAAGATCAGATATCTTTGAACAAGGTGCTTTTGAAATATTGGATTCATGTTGGCCAACTTGGTATGCTAAAAGTGACCAGGAATTTGAGGAGCGTCGACCTGGTTTGGTGTCGTAT…	MAPVIGYFRVRGVGEPIILTLKQAKAAYNLRIYKLGDAPDYDKSEWLNEKYKLGLDFPNVPYYIDGDIKITQSLAILRHVGRVNDLAPRTELETIRSDIFEQGAFEILDSCWPTWYAKSDQEFEERRPGLVSYLVEKLTHTSNALGSNKFVLGDRVTYVDFLLYSTLDYIRLFKPSLLDPHANLKQFLDRIEALPEINKYLKSEDYYRFPITGTMSKWGNAKSHEPY	227	m	TuGSTm08
tetur05g05260	ATGGCACCAGTTATCGGTTATTGGAACCTTCGAGGTGCTGTTGAGCCTATTATACTGACTTTGAAACAAGCTAAAGCCTCGTACAAATTGCGTGTCTACAAACTCGGTGATGCTCCTGACTTTGACAAATCAGATTGGCTCAATGAGAAGCACAATTTGGGTCTTCCTTACCCTAATTTACCATATTACATTGATGGAGATCTCAAGATTACTCAGACTTTGGCTATTCTCCATTATCTGGCTCGTAAACACGATTTAGGACCAAGAAATGCCCTGGAATCCATTCGATCCGATATCTTCGAACAAGGTGCTTTTGAAATAACTCATTCACTATGGACAGCTTGGTACGTTGAGAGTGACCAGGAATTTGAGGATCGTCGACTTGGTTTGGATTCTTAT…	MAPVIGYWNLRGAVEPIILTLKQAKASYKLRVYKLGDAPDFDKSDWLNEKHNLGLPYPNLPYYIDGDLKITQTLAILHYLARKHDLGPRNALESIRSDIFEQGAFEITHSLWTAWYVESDQEFEDRRLGLDSYLVEKLNHTGNAFGSNKFILGDRVTFVDFLLYSTLDYIRQYKPSLLDPYANLKSYLDRIEGLPEINKYLKSNSFSRFPITDATAKWGNDTIQKPY	227	m	TuGSTm09
tetur05g05270	ATGGCCCCCCTAATCGGTTATTGGAATGTTCGAGGTAATCTTGAGTCAATTATACTGACTTTGAAACAAGCTAAAGTATCGTTTAAAGTTCGTCGCTACAAACTCGGTGATGCTCCTGACTTTGACAAATCAGATTGGCTCAATGAGAAGTACAAATTAGGCCTTGATTACCCTAATGTGCCATATTACATCGACGGAGACATCAAGATTACTCAGACTTTGGCTATTCTCCGTTATCTGGCTCGTAAACATGATTTAGGACCGAGAAATGACGCGGAAGCAATCCGATCTGATATCGTTGAGCAAGGTATCTTCGAAATGATGAATTCGTTATGGACAGCTACACATGTTGAGACTGACCAAGAATTTGAGAAGTGTCGACCTGGTTTTGAGACTTAT…	MAPLIGYWNVRGNLESIILTLKQAKVSFKVRRYKLGDAPDFDKSDWLNEKYKLGLDYPNVPYYIDGDIKITQTLAILRYLARKHDLGPRNDAEAIRSDIVEQGIFEMMNSLWTATHVETDQEFEKCRPGFETYLVEKLAHTANVLGSNKFVLGDRVTYVDFLLYTTLDYIRLFKPSSIDPHANLKSYLDRIEALPEINKYYKSEGFSRFPITYEIAKWGNLEKNAPF	227	m	TuGSTm10
tetur05g05290	ATGAATCCAGTGATTGGTTATTGGACATATCGTGGCAATGTTGAGCCCATCTTGTTGTTACTCAAACAAGCTGACCAACCCCTCCAAATGAAAACCTACAAACAGGGAGTTGGACGAGATTATCTTGGTATTGAATGGCCAACTGATAAGAAACAGTTGAACTTGTTTTATCCCAACTTGCCTTATATCGTTGATGGAGACATTAAGATAAGTCAGACTTTGGCTATTCTCCGTTATCTGGCTCGTAAACATGATTTAGGACCAAGAAATGAACTGGAAACAATCCGATCCGATATTGCTGAACAAGGTGCCTTTGAAATGATGTGTTCATTATGGTCAGCTTGGTACGTTGAGACTAACCAAGAATATGAGAATCGTCGACCTGGTTTGGAGTCTTAT…	MNPVIGYWTYRGNVEPILLLLKQADQPLQMKTYKQGVGRDYLGIEWPTDKKQLNLFYPNLPYIVDGDIKISQTLAILRYLARKHDLGPRNELETIRSDIAEQGAFEMMCSLWSAWYVETNQEYENRRPGLESYLVEKLVHTEDVLDSNKFILGDRVTYVDFLLYSTLDYIRLYKASLLDSHENLRKFLDRIEALPKIKPYFDDENFTRFPIIGSRAKFGHYKPVV	225	m	TuGSTm11
tetur05g05300	ATGGCTCCTATTCTCGGTTATTGGAAACTCCGTGGTCTTGGTGAACCAATACGGCTACTTTTGGCTCACACTGGTCAAGAGTATGAGATGAAAGAGTACTCATTTGGTCCAGAACCAGACTATGATAAAAGTGAATGGCTCGATGAAAAGTTCAACTTGGGTCTTGATTTTCCCAATTTACCTTATTACATTGATGAAGAGGAAGGTGTCAAAATGACTCAGACGGTCGCTATCATCCGTTATTTAGCTCGGAAACATGGATTGGTTGGTGAATCTGATGAAGAGACAATAAAGATTGAAATGGTTGAACAACAAGCAATCGAGTTGATCTTCACTTGCACCCGAACCTGGTATTGTAGAGATGATGACCTTTTTGACAAGTTAAAGGAAGAAATGATG…	MAPILGYWKLRGLGEPIRLLLAHTGQEYEMKEYSFGPEPDYDKSEWLDEKFNLGLDFPNLPYYIDEEEGVKMTQTVAIIRYLARKHGLVGESDEETIKIEMVEQQAIELIFTCTRTWYCRDDDLFDKLKEEMMTILPGKLIGLAKFLGENQYIIGDRITYVDFMLYSILDYIRLFEESLFDEASSLKDYLTRIESLPEIEKYLSSDDFKRFPITGPMAKFGGSSE	225	m	TuGSTm12
tetur07g02560	ATGGCTCAAAAGTTAGGTCTTTATTCATACTGGCGAAGCTCTTGTTCATATCGAGTTAGAATTGCTCTTGCCCTCAAAGAAATTCCTTATGAATATCTAACCGTCAACTTGATTAAAGATGGAGGAGAACAAAAGAAGCCAGATTTTTTGAAAGTAAATCCATTAGGTTTCATCCCAGCTTTAGTGGTTAACAAAGATAATCAGAAGTATACCTTATTTGAATCTATGGCAATCATTGATTATTTGGAATCTTATAAACCAGAACCAAGTATTTACCCGAAAGATCCGATTGATAGAGCAAATGCTATTGCCATAACAGAAGCAATAAACTCAGGAATCCAGCCCCTACAAAATCTATTCGTTTTAGCTGAGATTGAAAAACTTGGTGGATCTAAAGCG…	MAQKLGLYSYWRSSCSYRVRIALALKEIPYEYLTVNLIKDGGEQKKPDFLKVNPLGFIPALVVNKDNQKYTLFESMAIIDYLESYKPEPSIYPKDPIDRANAIAITEAINSGIQPLQNLFVLAEIEKLGGSKAEWAHRLIDNKFKSLESILATTSGKYCVKDTISIADVFLVPQVYNARRFNVDMNQFPIINRISQLLEEHEAFKAAHPSAQPDAQ	216	z	TuGSTz01
tetur12g03900	ATGGGTTTTGGAGCATTTGCAGGCAATCACAATAAAGAAAGTAAGATACATCCTGAAGTAGATATGTCCAAGTTGACTATTTATGGAAACATAATATGTCCATTCGTCAGGCGAGTTCTTCTTGTTTTGGCTCAAAAAAATATCCAATACAATTTCATCGGAATTGATTTGTTCAATAAACCTGATTGGTTTCTTGAAATGTTTCCAAATGGTAAGGTTCCTGTCCTTAAAGACGGAGATAAAGTGATTCCAGAATCTTTGATTATCGTGAACTATCTTGATGATGTATATCCACCATCAGTTCATCCATCTGATCCTTATGAAAAGGCAAAAGGGTCCTTAATTGTTGATGAAATCGGCACTCCTCTGTTTACACCTTGTTTGTATAAGTGCTTGAAA…	MGFGAFAGNHNKESKIHPEVDMSKLTIYGNIICPFVRRVLLVLAQKNIQYNFIGIDLFNKPDWFLEMFPNGKVPVLKDGDKVIPESLIIVNYLDDVYPPSVHPSDPYEKAKGSLIVDEIGTPLFTPCLYKCLKDKSLSLEDKLKGINEMFIKIESLLEKKKTKYFQTDDKPVYSDYMVWPFLETTISVSRWLNHPTINSVESVKALYPSVGKYMQLMYEDPAVKKVSPDYDTFETYYNGLVGKN	244	o	TuGSTo02
tetur26g01450	ATGCCTTTGAATTTGTATTATCACCCACTTTCTCCGCCATCAAATGTGGTTCGGATTGTTGCTAAGCTAATCGACACATCCTTTGAGGAAACTGAAGTCAGTGTAGTGACTGGTGAACATTTGAAGCCAGAATTTTTATCCATAAACCCATTCCACTGTGTTCCTACCTTGGTGGATGATGGATATGCTCTTTGGGAAAGTCGATCGATAATTACTTATCTTGTGGATAAATTTGCTCCTGGACATTCACTTTATCCAACTGACCTACAAAAACGAGCAACAGTCAATCGATGGCTGTATTGGGACTCAGGAACATTTTACGCTTCATTGAATGCCTATTTTGGTCCAGTCTTTGCGGGAAAACCAGTGAAACCAGAAGCAGCTGAAGTGTTCAAGAAA…	MPLNLYYHPLSPPSNVVRIVAKLIDTSFEETEVSVVTGEHLKPEFLSINPFHCVPTLVDDGYALWESRSIITYLVDKFAPGHSLYPTDLQKRATVNRWLYWDSGTFYASLNAYFGPVFAGKPVKPEAAEVFKKNASALDESLKSTKYVAGDELSVADISITVTISVASAMGIDTSELKNVEKWLKQVESDFDPSTWQTLVIDSANGLGTYFKSKAFSS	218	d	TuGSTd07
tetur26g01460	ATGCCTTTGCAATTATATTACGATAACCTTTCTCCACCATCGCGAGTAGTTCGCATCCTTGTTAAGGAAATCGGTCTTGATGTTGAAGAAAAACAAGTCAATTTAATGGCTGGTGATCACATGAAGCCAGAATTCCTCGCCATAAACCCATTTCACTGTGTTCCTACCTTAGTTGATGATGGATATGCTCTATGGGAAAGTCGCTCCATAATTACTTATCTTGTGGATAAATTTGCTCCTGGACATTCACTTTATCCAACTGATCTACAAAAACGAGCAACAGTCAATCGATGGCTGCATTGGGACTCAGGAACATTTTACGCTTCATTGAACGCATACTATGTACCACTTTTTTATGGCAAACCTTATCAACCAGCCTCACTCGAATCGTTCAAAAAA…	MPLQLYYDNLSPPSRVVRILVKEIGLDVEEKQVNLMAGDHMKPEFLAINPFHCVPTLVDDGYALWESRSIITYLVDKFAPGHSLYPTDLQKRATVNRWLHWDSGTFYASLNAYYVPLFYGKPYQPASLESFKKAATALDDSLKNTKYVAGDELSVADIPITVTLTLATAIGIDTGELKNVEKWLKQVETDLKPSTWKTLVIDPANALRDLLKAISSKSS	219	d	TuGSTd08
tetur26g01490	ATGCCAGTCCAATTATATCACGCTAGCCTTTCTCCACCAGCCCGAGTAGTGCGAATCCTTGCTAAGCAGATTGGTCTAAATGTAGAGGAAAAAGAAGTCAATGTAATGGCTGGTGAACATATGAAGCCAGAATTCCTCGCCATAAACCCATTCCATTGTGTTCCGACCTTAGTTGATGATGGATATGCGCTTTGGGAAAGTCGATCGATAATTACTTATCTTGTGGACAAATATGCTCATGGACATTCCCTTTATCCAACTGATCTACAAAAACGAGCAACAATCAATCGATGGCTGCATTGGGACTCAGGGACTTTTTACGCTTCATTAATTTCCTATTTTGGTCCAGTCTTTGCTGGAAAACCATTTCAGACAGAAGCAGGTGAATTGTTCAAGAAA…	MPVQLYHASLSPPARVVRILAKQIGLNVEEKEVNVMAGEHMKPEFLAINPFHCVPTLVDDGYALWESRSIITYLVDKYAHGHSLYPTDLQKRATINRWLHWDSGTFYASLISYFGPVFAGKPFQTEAGELFKKNASALDESLKSTKYVAGDELSVADVSITVTMTLGKAIGIDASELKNVERWLKQVETDLKPSTWQTLVIDPANALGDVLKSMASKSS	219	d	TuGSTd11
tetur26g01500	ATGCCTTTGAATTTATATTATCATCCACTTTCTCCAGCATCGAATGTGGTTCGGATTGTTGCTAAGCTGGTCGGTACATCTTTTGAGGAAACAAAAGTCGATTTATTGGCTGGTGAACATTTGAAGCCAGAATTTTTATCCATAAACCCATTCCATTGTGTTCCGACCTTAGTTGATGATGGATATGCTCTTTGGGAAAGTCGATCGATAATTACTTATCTTGTGGACAAATTTGCTCATGGACATTCACTTTATCCAACTGATTTACACAAACGAGCAACAGTCAATCGGTGGCTTTATTGGGACTCAGGGACATTTTACCCATCATTAAGTGCTTATTATACGCCAGGCTTTGCAGGAAAACCAGTGAAACCAGAAGCAGCTGAAGTGTTTAAGAAA…	MPLNLYYHPLSPASNVVRIVAKLVGTSFEETKVDLLAGEHLKPEFLSINPFHCVPTLVDDGYALWESRSIITYLVDKFAHGHSLYPTDLHKRATVNRWLYWDSGTFYPSLSAYYTPGFAGKPVKPEAAEVFKKNASALDESLKSTKYVAGDELSVADISITVTISVASAMGIDTSELKNVEKWLKQVESDFDPSTWQTLVIDSANGLGTYFKSKAFSS	218	d	TuGSTd12
tetur26g01510	ATGCCAGTCCAATTATATCACCATAAACTTTCAGCACCAGCCCGAGTAGTTCGAATCGTCGCCAAGCAAATTGGTCTCAGTTTAGAAGAAAAAGAAATCGATTTATTGTCTGGTGAACATATGAAGCCAGAGTTCCTCGCCATAAATCCATTTCATTGTGTTCCTACTCTGGTTCATGATGGATTTGCTCTTTGGGAAAGTCGACCCATATGTACTTATCTTGTGGACAAATTTGCGCATGGACATTCACTTTATCCAACTGATCTACGAAAACGAGCAACTATCGATCGGTGGCTTTATTGGGACTCAGGGACATTTTTCTCATCATTAAAAGCTTATTATATGCCTGCCATTCCAGGAAAATCATTTCAACCCGAAGCGGCTGAATTGTTCAAGAAA…	MPVQLYHHKLSAPARVVRIVAKQIGLSLEEKEIDLLSGEHMKPEFLAINPFHCVPTLVHDGFALWESRPICTYLVDKFAHGHSLYPTDLRKRATIDRWLYWDSGTFFSSLKAYYMPAIPGKSFQPEAAELFKKNASALDESLKNTKYVAGDKLSVADISITVTVTLSTAIGIDTSELKNVQKWLKQVETDLKPSTWQTLVIDPANGLADLLKSMASKSS	219	d	TuGSTd13
tetur26g02801	ATGCCAGTCCAATTATATCACGCTAGCCTTTCTCCACCATCGCGAGTGGTTCGAATCGTTGCCAAGCAAATGGGCCTAAATGTAGAGGAAAAAGAAGTCAATTTAATGGCTGGTGAACATATGAAACCAGAGTTCCTCGCCATAAACCCATTCCATTGTGTTCCTACTTTGGTTGATGATGGATATGCTCTTTGGGAAAGTCGATCGATAATTACTTATCTTGTGGACAAATATGCTCATGGACATTCCCTTTATCCAACTGATTTACAAAAACGAGCAACAATCAATCGCTGGCTGCTTTGGGATTCTGCAACTTTAAATACATCATTAAGTGCTTACTATGAACCAATTTTTGCAGGAAAATCATTTCAACCCGAAGCAGCTGAATTGTTCAAGAAA…	MPVQLYHASLSPPSRVVRIVAKQMGLNVEEKEVNLMAGEHMKPEFLAINPFHCVPTLVDDGYALWESRSIITYLVDKYAHGHSLYPTDLQKRATINRWLLWDSATLNTSLSAYYEPIFAGKSFQPEAAELFKKNASALDESLKSTKYVAGDELSVADISIAVTVTLATAIGIDTSELKNVLKWLKQVETDLKPSTWQTLVIEPANGFRDLLRSISSSS	218	d	TuGSTd09
tetur26g02802	ATGTCAGTCCAATTATATCACCATAATCTTTCTCCACCAGCCCGAGTAGTTAAAATCGTCGCCAAGCAAATTGGCCTAAATTTAGAGGAAAAAGAAATCGATGTACTCGCTGGTGCACAAATGAAGCCAGAGTTCATCACCATAAACCCATTTCATTGTGTTCCTACTTTGGTTGATGATGGATTTGCTCTTTGGGAAAGTCGATCGATAATTACTTATCTTGTGGACAAATTTGCTCCTGAACATTCGCTTTATCCAACTGATTTACAAAAACGAGCAACAATCAATCGGTGGCTTTATTGGGATTTAGGAACATTTTTTTTATCATTGAAAGCTTATTACAGGCCAGCCATTACCGGAAAACCAGTACAACCAGAAGCAGCTGAAGTGTTCAAGAAA…	MSVQLYHHNLSPPARVVKIVAKQIGLNLEEKEIDVLAGAQMKPEFITINPFHCVPTLVDDGFALWESRSIITYLVDKFAPEHSLYPTDLQKRATINRWLYWDLGTFFLSLKAYYRPAITGKPVQPEAAEVFKKNASALDESLKSTKYVAGDELSVADISITVTVTLATAIGIDTSELKNIQKWLKQVETDLKPSTWQTLVIDPANGLADLLKSMASKNS	219	d	TuGSTd10
tetur29g00220	ATGGTGATTGAACTGTATCAAGTTCCCATGTCTGCTCCTTGCCGACAAGTAATGATGGTTGCTAAAATCCTTAACCTTCATATTGAGAAACGCGTTATGGACCAAACTGTTTACACAAGTCCTGAATTTCTGAAGATTAACCCTTTCCATTGTATTCCAACCTTGGTCGATGACGGATTTGGTTTGTGGGAAAGTCGGGCAATCATGACTTATTTGATCAACAAGTATGAACCTGAAAGTAGTCTTTATCCAAAAGACATTAAAGCTCGTGCAACTGTCGATCGATGGCTTTACTGGGATACTGGTTCACTTTATTCAACACTTTACTTCTACTATACTCCTATTGTACGCCAAGGAATCAAACCAGATCCAGCAGTTGGTAAACTTTTCTTGGATAAG…	MVIELYQVPMSAPCRQVMMVAKILNLHIEKRVMDQTVYTSPEFLKINPFHCIPTLVDDGFGLWESRAIMTYLINKYEPESSLYPKDIKARATVDRWLYWDTGSLYSTLYFYYTPIVRQGIKPDPAVGKLFLDKVMLLDEALADTKYLCGDTITLADLTVMTSITTAQATDLDLSSFKNVDRWLKQLETNYADWWKELVTDPVKEFRDFLQSKL	213	d	TuGSTd14
tetur31g01330	ATGGTTCTCGAACTTTATGCATCAATGGGTTCACCACCTTGTCGATTGGTTTACGCTGTCCTTAAACATCTCAACATACCGTATGAACAAAAAACGCTAAACATGAGGGAAAAGGAACATCTTCAACCTCAATTTCTTGAGTTAAACCCATTTCACACCATTCCTACTATTGTTGATGATGGATTCTCGCTATTTGAAAGTCGAGCCATTATTACCTACTTGGTTGAAAAATATGCTCCTGATAATCACCTTTACCCAAGAGATATGCACAAACGAGCTTCAATCAATCGCTGGCTCTACTGGGAAACGGCAACCCTATCAAGTGCTGTACGAAACTATATGTCACCTGTTTTTCGTGGTGAATCTGAAAAGCCCGACGCTAAGGCTGGTGAAGCCATT…	MVLELYASMGSPPCRLVYAVLKHLNIPYEQKTLNMREKEHLQPQFLELNPFHTIPTIVDDGFSLFESRAIITYLVEKYAPDNHLYPRDMHKRASINRWLYWETATLSSAVRNYMSPVFRGESEKPDAKAGEAIVNHVGTLDSILSKRNYIAGDNLTLADIALAFTVLSIKAHDLNVNQLANVNNWLKRLESDLSSIWTEIFVEPIEAMKKRFAERATKS	219	d	TuGSTd15
tetur31g01390	ATGGATTTATATTACATGGCTGAAAGTCCACCTTGTCGAACAGTGTTGATGCTGATTGAACATTTAAACTTGAGAGTGAATTGTATAAATGTTGACTTGTCAAAACAAGAACAACTATCTCAGAGCTTTCTTAAGATTAATCATTTCCATGTGGTTCCCACTTTGGTTGATGGTGATTTTACTTTGTGGGAAAGTCGAGCTATAGTCAAATATCTGATTGATAAGTTTGCACCCAACAATCAATTGTATCCTGAAAATTTGCAAGAAAGAGCTAAAGTTGATCAATGGTTATATCAAGAAATGGGCATCTATTGCTTGTTGAGCTCATTTATAAGTCCAGTATTCGTTGGTAAAAAGCCGGATAAATCAGGTGAACAACGATTTTTGGATTCATTGGAT…	MDLYYMAESPPCRTVLMLIEHLNLRVNCINVDLSKQEQLSQSFLKINHFHVVPTLVDGDFTLWESRAIVKYLIDKFAPNNQLYPENLQERAKVDQWLYQEMGIYCLLSSFISPVFVGKKPDKSGEQRFLDSLDSVNLHMENRKYLALDHLTIADISFVCSLSLAEACSVDLEKYHNINLWMKRIKSELTYYEKVNSEPMINLITFMKDAIARAQ	214	d	TuGSTd16
tetur22g02300	ATGGCCTTAGCAAAATTTCCTGTTACTTTTTTCTTCGATGTACTCTCACCTTATTCTTACATAGGTTTTGAGATTTTGACAAGGTACAATAAAGTTTGGACGAAAATGGACTTAAAATTGAAACCTTGTTCTATCTTCCATGTTTTCAAGGAATCTGGTAACAAAGCTCCAATGACCATTCCAGCTAAAGGGGCTCACTTGACACACGATCTTAACAGAGTTTCAAAAATGGCTGAGATTCCATTTGGTGTTCCTAGTAATTTCTTGTCGCTAGCTTTTGAACAAGGTTCATCCAAGACACTCAAATTTATAGCCGCTGGAGACTTTGTCACCCAATCTAAAGCTACTGAAAATTTAACGAGACAAATATTCAAGCGTGTGTTTGCTAACAATCCAGGA…	MALAKFPVTFFFDVLSPYSYIGFEILTRYNKVWTKMDLKLKPCSIFHVFKESGNKAPMTIPAKGAHLTHDLNRVSKMAEIPFGVPSNFLSLAFEQGSSKTLKFIAAGDFVTQSKATENLTRQIFKRVFANNPGLEISSPQAWLEAGNAAGIDDSTLSEIIIQAEKPQFKAKVVENTKEAVGFGAFGLPITVIHAPEGPIMLFGSDRIELLAHLIGETYLGPNPIKKSNL*	230	k	TuGSTk01	mitochondrial GSt not included in the alignment

## Sheet: Ixodes scapularis
Additional file 10 - Ixodes scapularis GSTs
GenBank ID	Vector Base ID	AA sequence	length (aa)	Class	GST name in phylogenetic tree
8032256	ISCW007012	MVQIAGETDLRLLAGTLVDTPLRAVHGQVGTPGIRTDQEGNRLRYRPEGASRKPELKTCGQDAASRCPSVAGLKSCFPAPSGRLLVARPHALLSGATLPGRAEMALHVFIVIRKEDASQGRLRARFSIFRMNPFHKLPTLCDDGFVVFESTAICLYLLNKYAPGSELYPKDVEKRARIDQLMAVVTSCLQPRYHDIYKLYLLLGKKPTAEQLQALEDLALQGLEFMMGSSKFAVGDELTLADLTLVAHLGLVIK	254	e	IsGSTE3	excluded from the alignment
8027290	ISCW017235	MAGTPSNVIETPTTTLGYWEGARGIVVPIRYMLAYAGVPYRFKTYPFRGGATLAECRAPWLEDRPALAEQGLPFPNLPYLIDGDVQLTQSLAILRYLARKHGLDLPDADPGTAARLDMIEAQVNDFRWSLIYHCLGDKYEALRWNFLENIPRELSRFSQFLGHRRWLMGDRLTHVDFMLYEALDQYALFSEGCLDAEPNLKAYADRFRNLEPIKRFLESGDFKPWPVFLPNAAHLSAKDELPKALKKSG	249	m	IsGSTM7	excluded from the alignment
8027293	ISCW017237	MPSNASDAGGTSTITLGYWGGLRGIVVPIRCMLEYAGVPYRFKTHEYIRGGTTPAERKARWLEDSAVLAQQGLPFPNVPYLIDGDVQLSQSLAIMRYLARKYGLDLPDADLGTAARLDMIEAQVNDFRWSLIYYCWEDKYEALRWNFLENIPGELSRFSQFLGNRRWLMGDRLTHVDFMLYEALDQYALFSEGCLDAEPNLRAYTERFRNLEPIKRFLESSDFKPWPVLLPNATRWGAQDEPPKTLTKSC	250	m	IsGSTM8	excluded from the alignment
8029517	ISCW003686	DRPPASLGDNMPVELYHFESSVPSRVVRMVARHINLDLTLKELDIFKGEQRKPEFLKVELRRIFIKFCRFIILFSRAIITYLVRKYAPDSPVYPKGARERALVDKILMYDIGTFYKKVGDYFYPVLMHKQPYNPEREAAMAKELTFVQTFLVGRKYMASDELSLADFALLGTLTLTEIADYSLDGYPQLKDYYENLKAELPYFEEINRKGIDFFKAYAKR	220	d	IsGSTD1
8053631	ISCW005803	MRAVGDCLRGLHPGRGALNEPPLSASEGASKGERTTDRAAVVSDSHRRPAMPVDLYFTTGSPPCTFVRVLAKKLGVPLTPHKIDLMAKEQLKPEFVKLNPQHTVPTINDNGFVLWESRAIAMYLLDKYAPDSPLYPKDIQKRALVNRLVFFESGSFYQAQMGYFRPRWFKGQEPGGDLKETYDKALANAVTLLGDNQFLAGDTLTLADVGLVCSLGIAIEGAEYEGMDQFPKLIEYYGRVKAALPEYDEEAAEPVGLIRQMIARAKSGQKVHGPPTDSK	279	d	IsGSTD2
8037703	ISCW011508	MSLVLYQMKASPPCRAVIIVAKLTGLVLELKVVNVLTKDQMKPEFLKMNQAHTIPTLVDDTFVLWESRAIMRYLVDMYAPNHPLYPKDIKKRALIDQLLDFDIGTLYKDISTYFYSYLLKGQPKDNQKEEAMKASFRTFESILGDKSQRYLVGKEKSLADISIMVSLSVPEVVKYDMSPFPKVKAWYEWIQRELSAVNQVNREGIAEFRAALGMS	215	d	IsGSTD3
8028826	ISCW024224	MSVILYSCEPSAPCRVVRMVAKHIGLPLTIKEVDIPAGDTKKEDFLKLNPAHTVPTMVDGSLVLFESRAIVTYLVDKYAAGSPLYPQDIEKRAVINNLLMFDIGTLYKTMSAYFYPALLFKKEYDPATEAPMTDALQVLGKLLSDRPYLTGSDISLADIV	160	d	IsGSTD4
8037978	ISCW024667	QGCWSGIAFVVMSVVLYSCEPSVPCRVVRMVAQHIGIALTIQEVDIAAGGTQLKDFLKLNPAHTVPTMVDGNTILYESRAIVTYLVDKYAAGSSLYPRDIEKRAMIDNLLMFDIGTLYKTMSAYFYPTLLHKTGYDSATEARMTDALEVIGQLLSDRPYLTGAEISLADIAVAGTLSFVDVCHFSSN	187	d	IsGSTD5
8038319	ISCW024802	LNPAHTVPTMVDGSLVLFESRAIVTYLVDKYAAGSPLYPQDIEKRAVINNLLMFDIGTLYKTMSAYFYPALLFKKEYDPATEAPMTDALQVLGKLLSDRPYLTGSDISLADIVVAGTLSFVDVAAYSLDAHPKVRDYYSALKKDLPYYADVNDKGIEMFRKYSQK	165	d	IsGSTD6
8040241	ISCW024825	MSVVLYSFEPSAPCRVVRMVAKHIGLPLTIKEVDICVGDNKKEDFLKLNPAHSVPTMVDGSLVLFESRAIVSYLVDKYAAGSSLYPQDIEKRAVINNLLMFDIGTLYKTMSAYFYPVLLFKKEYDSATEAPMTDALQVLGELLSDKRYLTGS	152	d	IsGSTD7
8053630	ISCW005804	MNPFHKVPTIDDDGFVLYESTAICYYLLNKYAPDSELYPKCPRGRARVDQVLATMTSTIQPPFMAFFRPRFFTQSKPTDEEVKALEENVLQGIETLVGDGNYALGDKLTLADLSLMAHLSLLAEIPVFDSGKFPKVAAYYERLKAELPYYEEINRPGISALVNLWPVLK	169	e	IsGSTE1
8053629	ISCW005805	VNALPSSAALRPHLPSPGLRQSAPRREGEARMTLVVYNQYGSPPCGFIRMLAKHLGLDVKLHDLNLLEGEHLTPDYLKLNPFHRVPTIDDNGFVLYESLAICSYLLDAYGAHSDLKVDCVKTRARVNQALAVITSTVQPHYFKFFKPRFFEQKKPTSAEIEELEKNILGGLQQLLGDGKYVVGDKLTVADLSLVAHLTLPLLGLFDASKFPKLASYYERLKAELPYFEEINRPGIVLLEKLCQDLK	246	e	IsGSTE2
8031394	ISCW008097	MPVDLYDSTFSSPCTQVRMLARHIGAELNLREVNFTKNEHLSPEFFKINPFHKVPTLCDDGFVVYESTAICLYLLNKYAPDSELYPKDLQKRARVDQILGTVTSFVQPRYAEFYATSLRLMKKPTAEQVQALEEGALKGIEALIGDGQFAAGDQLTLADLSLVAHLSFTIKLPVFDSSKFSKLVSYYGRVSAQLPYFAETNEKYVDALFRKWANLK	216	e	IsGSTE4
8034797	ISCW009608	MPVDLYNLSLSAPCALVRMVAKHIGVELTVKEVNFFKKEHLSPEYLKINPFHKVPTISDDGFVIYESTAICLYLLNKYAPDSDLYPKDLQKRARVDQVLATVTSFVQPCYDEFYRNSAMLTKKPTAQQVQDLEETGLKGLEHLVGDGRFAVGDALTLADLTLVAHLSYSIMMPVFDRKKFSKLVSYYECVSAQMPHFAETKPVTEWQVQKWSALK	215	e	IsGSTE5
8039041	ISCW022859	MAAPTKVAVELFYDVISPYSWLAFEALHRYRTPWNLELKLRPFFLGGVMKESNNRPPAMVPNKAAYMQADLRRSSKLFQVPIKVPEFFFEFITTKSTINAQRFLVALQLRQPQFLEEASRGFWKRFYQDNKDIAEEDSIAAVGQAIGMDAATLKETLGLMKDDSVKEGLKKNTSDAVDVYGAFGAPTIVAHIPGGKPEVFFGSDRFEQMACVLGKQWHGPVLPQGAKL	228	k	IsGSTK1	mitochindrial GST not included in the alignment
8023484	ISCW024086	MAAPTKVAVELFYDVISPYSWLAFEALHRYRTPWNLDLKLRPFFLGGVMKESNNRPPAMVPNKAAYMQADLRRSSKLFQVPIKVPDFFFEFITTKSTINAQRFLVALQLRQPQFLEEASRGFWKRFYQDNKDIAEEDSIAAVGQAIGMDAATLKETLGLMKDDSVKEGLKKNTSDAVDVYGAFGAPTIVAHVPGGKPEMFFGSDRFEQMACVLGKQWHGPVLPQGAKL	228	k	IsGSTK2	mitochindrial GST not included in the alignment
8051967	ISCW004523	MEERRTSGGPSKKSQDQPVLLGYWAIRGLGNSIRHLLNYAGIRYTEKTYPFGARGQENRRSEWLADKPRLGLDFPNLPYLVDGEIKLTQSLAILRYLARHSGLFPTQERERILADLAEQQLNDLMWENIRLCYDPDYSVSKRDAFLQQLLGDRLPALTRFLGERLFLTGDAPSYVDFLAFEALDQHRALWPKECSLRDQPKLLDYLRRIESLPAFRDYLASEAFVSWPVWSELSSYGGPDTARPVARG	248	m	IsGSTM1
8030724	ISCW019308	MAPILGYWDVRGLAQGIRDLLIYKGVHFEDKRYKFGPEPEFSREEWFKEKFNHGLKFPNLPYYIDGDVKLTQSMAIIRYLARKYDLAARNEDETTELDVLEQQARDLAWGLAMAVYSPSYEESRKKYEDNLESVLKAWDDHLQGKLWVLGDRLTYVDFLFYEALDWHYELKPEAFQTFPVLVAYLKRFEELPNLKQFFSSPKFSKYPILGPMVKWGYKKE	220	m	IsGSTM10
8035806	ISCW021287	MVPVLGYSSARGLAQSIRNLLTYKGVDFEDRRYKYGPAPNFEKPEWTKEKDSLGLQFPNLPYLIDGDVKITQSIAILRYLGKKHDLAARTPQETLELDFLEQQANDLMWGLIIAAMSPNFNEAKKFHEASLVSSLNVWSEHLRSHKWALGDRLTYVDFLLYEGLDWNRQFKPDAFLVHPPILDYLKRFEELPNIKEYFASSKFSKWPILAPNFNWGFKKE	220	m	IsGSTM11
8040897	ISCW022157	MAPVLGYWDIRGLAQPIRLLLAHMDVKVEDKRYSCGPPPDFDRSAWLKDKPNLGLEFPNLPYYLDGDVKITQSMAILRYLARKHGLEGKSDAEKLRVDMAEQQFADFRMNWVRLCYNPDFDKLKGDYLKGLPASLKAFSDFLGSHKYFAGENLTYVDFIAYEMLSQHLLFAPDCLKEHANLKAFVDRIEALPHVAAYLKSDKFISWPLNGDMASFGSRLSKKP	223	m	IsGSTM12
8050698	ISCW024329	AETQPPACAPVLGYWNIRGLAEPVRYLLKYKGVAFEDRRYNFGPAPGYDFGEWGNVKAHLGLRYPGLPYYIDGDVKLTQSIAIMRYLGRKHSLVGRCEEDLQEVDLMEQQVCELRWGLGRVIFSLDFEASRKRYIEMLPKTLETYSIYFRVKRWVLGDDISYVDFMMYETLDWIRVFHAEALAHFEALTDYCARFEALPGVGEYRTSTQFVSWPIFGPLAKWGFRERPQI	230	m	IsGSTM13
8032867	ISCW024608	RYGFGPGPEWTRDEWLAVKPNLGLDFPNLPYYLDGDVKLTQSLAILKYLGRKHGLAPKTEEQQRRVDMVEMQAFDVIMYCVRVCYDPEYTEDKRRQFLTEVAPDKLKQFVTFLAKAGPFVAGDKVTYADFILYEALQVVRAMGPSSFKNYPELEKYCARVAALPGLREYLASPRFKAWPFWSPFAKALAVPHQPPTD	197	m	IsGSTM14
8051968	ISCW004524	MAPVLGYWDVRGLGQYLRYLLEYAKVDYKEKRYSFGTDPNWTRDEWLADKQNLDLDFPNLPYYLDGDVKLTQSLAILKYLGRKHGLAPKTDELQRRVDMIEMQAFDLIMSAGDLCYDPAYSDEKRKHFLADVAEKLRQFEALLEKDGPFAAGQNVTYVDFLLYEALEIVRALGPSNFKRNFQSLEQYNGRVADLTGLREYLASPRFKDWPFFGPFANAMGPQHKPPSDH	229	m	IsGSTM2
8034838	ISCW008578	MAPVLGYWDTRGRAQMIRNLLIYKNNVAFVDKRYSYGPPPYYTGTEWEADKFSLGLKFPNLPYYIDGDLKLTQSLAIMRYLSRKHDLAGRTEEEVTQLDLLEQQSLDLFMKLARTAFEPNLEEARKNYEASLNNELEPWAELLHGRTWALGGRLTYVDFILYESLDWIRDFGPDTFQRFSTLLKYLNKFEELPNIKQYMASQKYRKYPFLRRKWTWAAKETSSQF	225	m	IsGSTM3
8032803	ISCW009569	MGRKETPKTMAPTFAYWDSRGLGQVTRNLLVYKGVPFEDKRYKKGPPPEYSRDEWLADKFSLGLKFPNLPYYIDGDVKLTQSVAILRYLARKYDLGPRNEEETRELDVLEQQARDLATNLIRSFLPGVNLQEARKKYEENMGNVLKPWADHLANRKWAVGDRVTYVDFLVYEALDWNHEFCAAAFKDFPALEQYLKRFEALPNIKEYFASDKYKKWPITAPHFLWGFKK	229	m	IsGSTM4
8032802	ISCW009570	MCEQFFVQRLLVSDAGIASSPTDISETMAPTLGYWNIRALAQFCRNVLVYKGVHFEDKQYKFGPAPDFDRSDWLKEKFTLGLEFPNLPYFIDGDVKLTQSLAILRYLGRKYDLAAKSDEEAVELDLLEQQARDLSTGLLMATAPSPNYQENVKKYEENVINLLKPWAEHLKTRKWALGDRLTYVDFLLYEGLDWHHEFKADAFGGFPMLLEYLKRFEELPNLKEYFASDKYGKYPIVGPHRKWGFKKE	248	m	IsGSTM5
8041378	ISCW013757	SSPQEHAPRKASMAPVLGYWDIRGKAQMIRNLLVYKDVAFVDKRYSYGPPPDYVGAEWQADKSSLGLKFPNLPYYIDGDVTLTQSLAILRYLGRKHDLAGRTEEEVTQLDLLEQQALDLQKKLAQTAFDSNWEEARRKYETSLDNELRPWNEFLHGRAWALGGRLTYVDFMLHEALDWIRDFKPEAFQRFPTLLKYLNEFEELPN	205	m	IsGSTM6
8030726	ISCW019306	MSRLNDHYPESGRPTLAYWNTRGLAQSIRNLLIYKGVEFHDRRFEFGQPPDFRNKEWLKEKFTLGLTFPNLPYYIDGNVKLTQSLAILRHLARKYDLDGRYILYFVFLMQQARDLIVGLVMTGYSPNFEDARKKFEENLINVLELWANHLQGRKWTLGDRLTYVDFLLYEALDWNYELHPDAFEIHPELLDFLKNFEELPNIKEHMTTENYRKWPITSPMCRWGYRKA	228	m	IsGSTM9
8029599	ISCW003939	MGMWHEIINLDLKNKPEWHFKLNPAGKVPILQQDDKILYESLVVSEYLDEAYGKTRLMSTDPYIKAKDKLFVESATAAAMPMLKIHHNKDSKDELWAEFRGKLNLFEDELKERKSPFFSGNQPGFVDYMIWPFFPKASTFSIIFPELKFPTSREFPLLVQWMEAMKKDGAVMALKLEDHLVDYTRGVLEGNTDYDVGL	198	o	IsGSTO1
8051546	ISCW006477	YEFIYVDLEKKPEWLFKLNSVGKVPILQQDSKVLYESMVLFEYLDETYGAENLLIPADPYCKAKDKLFIDVVTNAFMPALKIMYKSENRKDIWMEQTINFRRFEAELKERNTNFFAGDVPGFADYMIWPFFCIAFCAPVIFKDLKAPSSEDFPRLVQWVEAMKKNKAVLETQLDKHIIDYWSRATNEMPGVVVR	194	o	IsGSTO2
8051547	ISCW006479	MSSHINSFRFAVSFLGMEFPSLAPGKLRVYITRFCPFSHRTLLMLRAKNLAHEVVNVDLNNKPEWLFKLNPAGTVPILQQDDKILYDSTVVPEYVDEAYGQEKLIPTDPYLKAKEKLFIDAATTALRPVVRVHRDVDKKVELWDKFKQGVQFHEEELKARRTLFLSGEKPGFSDYMIWPFFARAIAISTVFPDLKLPTAQESPLVVRWMEAMKKDGASGALPPEDNFVKYIKSSLAGNADPDVGL	245	o	IsGSTO3
8026738	ISCW003436	MQQLPVLEIDGEPLSQSLAIIEYLEEKYPEPRLLPDDIILRAKVRTIAHLIASGIQPFQNVSVTRRLEVGKNLDWCTHFITKGFQALEAVLSKTAGKYCVGNNVTMADICLVPQVLGAAKNRIDMTPYPTIVRINCALMELPAFKVAHPSRQPNAPDNYGIFTDLEKIAK	170	z	IsGSTZ1
8039827	ISCW022054	CFPLRNLSFQPVLYSQFLSSCSYRVRIVLALKHIDYEYKAIDLYNNEHHSPEFMNLNSMAQVPVLDIDGEQLSQSLAIIEYLDERYPEPKLLPKDLILRQKARAIAELIVSGIHPLQNKSLLFRLDEEKRSGWALHYINKGFRALEAVLAKTAGQYCVGDSLTIADVCLVPMVYQAKRLGVDMAPYPVVEKLNRSLEELPSFRLGHPRCQPDTPANMREEDPYKRC	226	z	IsGSTZ2
8043486	ISCW023198	QTLLFFFFFFQPILYSYFRSSCAYRVRIALALKNVEYEQKTVNLMKDGGEQKSAEFTERNPMQQVPVLEVNGEPLFQSLAIIEYLEEKYPEPSLLPKDLVLRSKVRAIAELIASGIQPLQNIGILFKLEQSKRNEWAVEFISKGFQALEAVLAKTAGKYCVGDSVTMADACLVPQVYNAKRFKVDLAPYPTIVRVNNTLEKLEAFKAAHPCCQPDTPEELKDPSKHF	227	z	IsGSTZ3
8040358	ISCW012228	MRTRKRAKLRKIGGSIMSTLSLVVPKEYGYVVLVGVGSTLVNMWLSIRVGKARRLYDVKYPAMYSDTNIVFNCIQRSHQNFLEYYPQFLMVLFLGGIEYPRLAAASGVVFLAGRIVYALGYSTGDPAKRMRGGFQYLGLLTLLGLSARLGVRMLGLVH	158	mic	IsMIC1	MIC not included in the alignment

## Sheet:  Dermatophagoides pteronyssinus
Additional file 10 - Dermatophagoides pteronyssinus GSTs
Gene Bank	Vector Base	AA sequence	length (aa)	Class	GST ID in phylogenetic tree
60920912	AAX37328.1	MSKPIFYYHPFSGPCRTVSTVAKILNVDMEMKKLDLLTKEHLNPEFLKVNPFHKVPTFVDSDGFVVDESRVIAMYLVESRKPDSFLYPKNDLKKRIQIDRWLHYDINLSTTISAPMFCVFRGHQVQDYQVEQGKETLKTLDGVMQSFEGKFLTGADQFTLADIAMYFSLNTMEVYPKYFKFDDYPNLKSWYHRVAEALKQYDTEGTIPKAIETMKQFIQQRAAEAEKH	228	d-like	Dp7018E11
60920899	AAX37327.1	MNKPTLGYWDLRGLGQPIRLMLAYAGVDYVDKRYTLGPDMDRSEWLKDKFNLGLDFPNLPYYIDGDVKMTQSMAILRYLARKYNMDGSNEQERVRISMAEQQVYDMFMAMVRVCYDPNMEKLRVDYLKTLPDSLKLMSKFMANHDFIAGSKISYADFYLYEYMCRIKVMVPEVYGQFENLKKFVERFESLPRVSDYIKKQTPKTFNAAMAKWNGSYP	217	m	Dp7002H05
60920878	AAX37326.1	MSQPILGYWDIRGYAQPIRLLLTYSGVDFVDKRYQIGPAPDFDRSQWLNEKFNLGLDFPNLPYYIDGDMKMTQTFAILRYLGRKYKLNGSNDHEEIRISMAEQQTKDMMAAMIRVCYDANCDKLKPDYLKSLPDCLKLMSKFVGEHPFVAGANISYVDFYLYEYLCRVKVMVPEVFGQFENLKRYVERMESLPRVSDYIKKQQPKTFNAPTSKWNASYA	219	m	Dp7019C10

## Sheet: Sarcoptes scabiei type hominis
Additional file 10 - Sarcoptes scabiei GSTs
GenBank ID	Vector Base	AA sequence	length (aa)	Class	GST ID in phylogenetic tree
60920857	AAX37325.1	MAKPTFYYMPESPPCRTVMAVARMIGLDMEMKKLNLRNKEHLTPEFLKINPMHKVPTLVEPDGFALGESRAISTYIIQKYKPSSPLYPVDDLRRRAHIDGWLQYDCSTLGPALRAVIMDRMYGGGLNENRLNQTKETLKTLNEVLKALEGRYLLDDQITVADISMYFSCNMIEVLPDLEMSDYEHLCKWYKNMTEAMNAVDHDGLFAEAIQSAKKYIAEKL	221	d-like	Yv4022A06
60920835	AAX37324.1	MGSIRPIIYWMAESPPCRTLYAVTKLLGIDCEWKVLDLSQKEHMKPDFLTINPFHCVPTMVESDGFKLWESRVICKYLIESRNIETALYPKDLKKRAIIDRCLHFDLGTLYRALADVVYDAFYVGKPNLAKLPRLEEVLQMMEDNLAKTNSNYLAQTDEPTLADISTYFSLSILEIVSEFDLAKYFKLFSWKQRMNEFIKSIDDGTFATGQANIIAFAKKMMDQHKA	227	d-like	Yv4019D08
60920814	AAX37323.1	MASEKPTIYWMPESAPCRSVYLVAKILGIDCEWKVFNLFKKEQMNPEFLAINPLHCVPTLVESDGFTLWESRVICSYLIESRDPDSALYPKDLKKRAIIDRCLHFDLGTLYRALADVVYDILFFGKPNLTKLPRLEEVLQLMEDGFAKIDSDYLAGGDGPTLADIVSYFTLQMLDILQELDLTKYSKLYAWRERMEEFVKSNDDGSLAKGLQNFVGFAQQMQQQHSS	227	d-like	Yv5001F03
60920795	AAX37322.1	MATRTTDSNSNDSKLPILAYWNIRGNAQPIRLLLRYTKTPYKEKSYNFGKYEQDKAIWRADKPHLGLDFPNLPYYIDGDLRLTQSLTILRYLAKKHHLAGINETERIRIDLMEQQLRDFRNQFIDATNDANFEKARVIYLARLPEKLQSLSNFLKDRPFFAGNSISYVDFMAYEFIDQHYYLNPDLFGQNQQWRNLIDFLHRIESFPTIKEYQYSEDYIRHPSGLLIAWYEAKFFSTFNRSLGDQPSEQLRKEFIRSEMVSN	262	m	Yv5001D03
60920770	AAX37321.1	MSSKPTLGYWNIRGLAQPIRMMLSYAGVDFVDKRYNYGPAPDFDRSEWLNEKFNLGLDFPNLPYYIDGDVKLTQSLAILRYLARKHKLDGHNEQEWLRIALCEQQIVDLYMAMGRISYDPNFEKLKPDYLEKLPDNLKLFSEFLGDHPFVAGTNLSYVDFFVYEYLIRLKAMTPEVFAKFQNLGNYVNRFESMPKISAYLKQQQPQFFNGLMAKWNMKY	219	m	Yv5004H11
