# Supplementary material for: Transcriptome profiling of a spirodiclofen susceptible and resistant strain of the European red mite Panonychus ulmi using strand-specific RNA-seq
Source: BMC Genomics. 2015 Nov 18;16:974. doi: 10.1186/s12864-015-2157-1 (PMC4652392; doi:10.1186/s12864-015-2157-1)
Supplement: Additional file 11: Table S6. — Annotation details and accession numbers of ATP-binding cassette family transporters. (XLSX 441 kb) [file 12864_2015_2157_MOESM11_ESM.xlsx]

## Sheet: Panonychus ulmi
Additional file 11 - Panonychus ulmi ABCs
Sequences included in the phylogenetic analysis
Contig name	Contig length (nt)	ORF nt sequence	ORF AA sequence	ORF length (AA)	Combined with ORF of:	N-terminal NBD*	C-terminal NBD*	undetermined NBD	BLASTp with T. urticae	Subfamily
contig_4936	940	GTGAATAAGCTTTGGATGTCCGTTGCTCCGGGCGAGTGTTTTGGTCTATTGGGTGTCAATGGTGCAGGGAAAACATCAACGTTCAAAATGTTGACTGGAGAAATAAAAATCTCATCGGGTGAGGCTTTTATCGCTGGATTCAGGGTGAAGAATGAATTGACCAAAGCTCGTCAACATATTGGTTATTGTCCACAATTTGACGCTCTTGATCCTTTTCTAACTGGTTGGGAACATCTTGAGCTTTATTCTAGATTACGAGGAATTCCCGAAGAAAATATTAAAAAAGTAGTTCGTTGGTCCATCAAGAAACTTGGACTCTACGAATACAGTAATGTTGTTGCTGGATCATATTCGGGAGGGAATAAGAGGAAATTGTCCACTGCAATTGCTCTGGTTGGT…	VNKLWMSVAPGECFGLLGVNGAGKTSTFKMLTGEIKISSGEAFIAGFRVKNELTKARQHIGYCPQFDALDPFLTGWEHLELYSRLRGIPEENIKKVVRWSIKKLGLYEYSNVVAGSYSGGNKRKLSTAIALVGQPSVVFLDEPTTGMDPKARRFLWNCIIDIVKDKCAVVLTSHSMEECEALCTRLAVMVNGRFRCLGSTQHLKNKFGEGYMVTLRVGRGDECKGAAQSFIDGAFGGEASLKEVHLNQMEYQIGSKIRISSIFSELEKSKNLGIVSDYSVTQTTLDQVFIRFARNQKDQVKQSKSQSI	308			PuABC42			A
contig_5024	1349	GAGAAAGAATTACGATTAAAAGAAGTGATGAAAGTCATGGGTCTTAGCAATAGTGTTCTCTGGTCATCATGGTTCATTGAATCATTTTCCTTCTTTACTCTGAGCTCATTCCTCTTGGTATTGATTCTTCATTTTGGAAAAGTTTTAATCTACTCCAATCCTTTCATTGTGTATATATTTTTGATTCTCTATTCGGTATCTGTGATCACTTCATGTTTTACAATTAGTACTCTTTTTGGAAAGGCCAATATGGCCGCTGCTGGGGGTGGGATGATCTTCTTTATGACTTATCTTCCCTACACTTTTCTGATTCTTTGGGAGGAACTACTATTTCCATACGAAAAAGCGATCGGGTGTCTCTTTCCCAATGTAGCCTTTGGATTCGGGTGTAGTTACTTA…	EKELRLKEVMKVMGLSNSVLWSSWFIESFSFFTLSSFLLVLILHFGKVLIYSNPFIVYIFLILYSVSVITSCFTISTLFGKANMAAAGGGMIFFMTYLPYTFLILWEELLFPYEKAIGCLFPNVAFGFGCSYLAHFEEEGVGIQWSNIGASPIANDNFNMLYVFTMLIVDSFLNILMTVYIEAVFPGQFGVPKPFYFFLMPSYWWESKKTILKDERLLADKNEKNAFIEEEPKDLKLGISISKLSKVYSGGKVAVDNLSLNFYEGQITSFLGHNGAGKTTTISILTGLFPPTAGTAWIYGHDITKEMDTIRHSLGTCPQYNVLFGHLTVAEHLWFYASLKGAGPEVQKEIDTLIDDLGLSHKRDEFSTNLSGGMQRKLSIAIAFVGGSRTVILDEPTAG…	449		PuABC43				A
contig_11638	1184	ATCCTTTTCTCTTTCGCCTTTACAACCATTTTAACTCGACCAGTCATCGGTGTACTGATTGTAACTGTTGGTCGAGCTGCTTTGTCCTATGTACCTTATGCTGCGAAAACGGCGACTTTTAAAATTCTCTGGATTTCCCCTAAAGTTTGGGCTAGTCTATTGCCCAGTGGTCAGTTACATTATTCAATAAGTGATCTACTTTATTTTGGTCGGAAAAATGGAAAAGTACTTTGGTCTGACATTTTCTCCTCAATCGGAGATGAGGAATCGTTAACACTTTGGTCAATTTATTTTGTTATGATCTTTTCCTGGTGTTTTTATGTAGTTCTAATTTGTTACATTGATGCTGTTTGGCCCTGGCAAACTGGAACACCCAAACCTTGGCACTTCCCCATATCT…	ILFSFAFTTILTRPVIGVLIVTVGRAALSYVPYAAKTATFKILWISPKVWASLLPSGQLHYSISDLLYFGRKNGKVLWSDIFSSIGDEESLTLWSIYFVMIFSWCFYVVLICYIDAVWPWQTGTPKPWHFPISQFLSSPTVGIELNSKSNYDQEDERHNEPEPENLKKSIRLDNLYKSFNSSGSKFAVDRLNINILKGQITVLLGHNGAGKTTTMSMITGILKPSSGNIYVNGIDVHKNTVAARRCLALCPQHDLLFEDLTVRENLELCGGLRGLSDQVKKEIVPLNMKRVNLTEKSNTLASNLSGGMRRRLQLALALSTASEILILDEPTSGLDPESRRQLWDLLLELRKDLTILLTTHFMEEADALGDRIIIMGSGKVKCSGSSMFLKKQFG	394		PuABC5				A
contig_6696	820	AAAAGATTATCATCGGATGGAAAATCGGAAAATGGTGTTGAAGATGAAGATGTAGTACGAGAAAGAGATCGAGTAAAGCAGTTGATTGGTTCAAATGGAATACGAAATGAAGCTTTAATTGTAGATGGTTTAACTAAAGATTTTGGTTCATTTCGAGCTGTTGATAGGATTTCTTTCGGTGTACATAAAGCAGAGTGTTTTGGTTTGTTGGGTGTTAATGGTGCAGGTAAAACAACAACATTCCAAATGTTAACTGGAGATATTATGGTTACTTCGGGAGATGGTTATGTCGGAGGATATTCATTGCGAAAAGATTTACTCAATTTCCAACAATCAATAAGTTATTGTCCACAATTTGATGCGCTACTTGACAATTTAACTCCAGTCGAAAGTTTAATG…	KRLSSDGKSENGVEDEDVVRERDRVKQLIGSNGIRNEALIVDGLTKDFGSFRAVDRISFGVHKAECFGLLGVNGAGKTTTFQMLTGDIMVTSGDGYVGGYSLRKDLLNFQQSISYCPQFDALLDNLTPVESLMLFARIRGMPESKVKDNVNYIIESTDLTSFANTCNQNLSGGNKRKLSLAIASIAKPEVIFLDEPTTGVDPASRRKIWSTLIHLRDTSGSSIVLTSHSMDECEALCSRIGIMARGNFKCLGSSQHLKEKFGLGFTLIIKMSQ	273			PuABC56			A
contig_216	11449	ACGACCATGGCTCGTTTGGAGACTGTTAAGTGTGGCCGTGAGAGAATCAATCAACAAATGAAGATCATGCTATGGAAATCATGGGCCGTTCGTCGTAATCATCTTCTAGAATTTACCTTTGAACTGTTAATTCCTTTAACAATATCGGTCATTTTTGTTTATGTTCTCATAAGACTGGGAACTTTACCCGATTCAAGTACTTCGTCCCGTGTACCCGCTCAATCTTATCCCAATCCCTCCTTCAGTTTTAACCCAAGTGCTTTTAGTTACTCTAATATTTTTTACACACCAGACGATGAACCCACCGTGCGATTAATGAATATTATCGAGACCAAACTGGCCCTTCAAGGTACACTACCGATATTTAAAAATTTCAGCACAACTGATGAATTATACAAT…	TTMARLETVKCGRERINQQMKIMLWKSWAVRRNHLLEFTFELLIPLTISVIFVYVLIRLGTLPDSSTSSRVPAQSYPNPSFSFNPSAFSYSNIFYTPDDEPTVRLMNIIETKLALQGTLPIFKNFSTTDELYNEYLKMIAIDPNAIIYGVIFETQKANSPGFTYTIRSRMPQWLKTTFCVKTNSYPCPESPYNVFSNLQTLLNLAYLTQKFPEIELNMTKVLSSGLVNGYRFPYPSHTTASDNLSDLTPWVLVFSFIITYVLIVKRITAEKSNQIREMYRITGLMDWIYWFVHLVNHYSIFLIQAIIVTALFTMKFINGYACVFNYSSPSLVFFIIALWGLNFMLTAMALSIPFNRPISAVVVGVIAWALQIIPAYYIDPATNKLVDVIETRELRFVAC…	1757		PuABC22N	PuABC22C			A
contig_3838	8786	AAGGCTAATGTTCCCAGAGAAATGGCTTTTTTTCATCAACTTCAATTATTACTAAGACATCGACTTCTTCTTCGTAGAAGACAAATTTTTCACTTAGGATTAGAAGTATTTTGGCCTGCGATCGTCTTTTTTACTGTGCTTATATTTAGACTTAAATTTCCACCAGAATCAAATGATTCATGCTTTTATCATGCCAAGGGTTTACCTAGTGTTGGAGGAGTTAATTTTTTTCAATCTTTAATCTGTACAATTGATAATCCATGTTTAAATGAATCGTATTATTCAGAAGTACCAACGTTTCCAGGCTCAAGGATTCACGAATTGGTTGAACATTTATCACCCCTTTTAACGGACACTTCGATAACCAAAATTGTCCATGATTTACCATCTGGAATCAAT…	KANVPREMAFFHQLQLLLRHRLLLRRRQIFHLGLEVFWPAIVFFTVLIFRLKFPPESNDSCFYHAKGLPSVGGVNFFQSLICTIDNPCLNESYYSEVPTFPGSRIHELVEHLSPLLTDTSITKIVHDLPSGINLLSTLVDKLYHPEVRGILEEGDPVADNFIKLIGDEILTNAGLDRAQIPRILASLQSAASSMPLVNDFINNFTLTLDLQEDTSQLDLKRDGIDLIATPQAAKIIGKTMCGQALPLLTDEFSHLEGQSGKVNSVNEAELKALPSDFCRDGYRQIMKLSTGPVIWAWLKPLLAGKILYSPENTATRAIMSRMNGTFSGMSTLIRTLQDWSSTLGTLEKFYSQPGINERLVAVEPLLEKILGGKMSGFVLSSDSTSKGQIGALINSGGIL…	2322		PuABC37N	PuABC37C			A
contig_7561	5320	TTGGACACCAAGTTTATTCTTTATCTTTTACTTGATGACCAGTATTTCTGTGATCTTGTCAACCTTTGCCCTTTCGACCTTAATCAATGGACCTGTTATCGCAGTTTTAGTCGCAATTGTACAAAGATTTGTATTGGGTTATACCCCGGTCAGTGCGAATTCATCAGTTTCGTCTTTTCTNNNNNNNNNNNNTTAGCTGATCTAGGAAATTCTAACAGGTCGGCCTGGAACCACTTGTTTACCCCAATCAAAGGTTCTATTCCATTAGGCTATGTTTTCCTTCTCATGTTAATATCCTGGTTCATTTATGGATTTTTGACTTGGTATCTTGATGCAGTTTTCCCCTGGCAACCAGGAATTCCTAAGCCCTGGTACTTCATTTTCGACAAATTCTTAAAC…	LDTKFILYLLLDDQYFCDLVNLCPFDLNQWTCYRSFSRNCTKICIGLYPGQCEFISFVFSXXXXLADLGNSNRSAWNHLFTPIKGSIPLGYVFLLMLISWFIYGFLTWYLDAVFPWQPGIPKPWYFIFDKFLNINTDENKTIDIEARNHSGLHESMSFRSEASIRCINLHRSFGSLGSRSMVVNGINLEIMKGQITVLLGHNGAGKSTTMNMITGILSPSSGTVLINGIDIRKHVISARRALALCPQTSLLFEELTVTENLNLCAGLRGLEESVKRELVPLNISRVHLQEKANTLACKLSGGMKRRLQLALALTTSSEILVLDEPTSGLDPESRRQLWNLLLEMRKNLTILLTTHFMEEADALGDRIIIMDSGQIKCSGSPMFLKNKLGAGYLLRIAKK…	1312		PuABC60N	PuABC60C			A
contig_3703	631	AGTGTCGCTCTTTGTGGTGGAAGTGGTTCTGGAAAATCAACAATTGTGGCCTTACTTCAAAGATTTTATGACCCTACGAGTGGAAGGATTACTGTTAATGGAATTGATATTCGTGACTTGAATTTAAACTGGTGGAGATCACAAATTGGTATCGTCAGTCAAGAAGCTATTTTGTTCAGTGGAACCATCAGAGAAAATATTGCTCTTGGTACTACAAATGCTGCTTTCGATGAGATTGTTCGAGCCGCTAAAAAGGCCAATGCTCATGCATTCATCAAGGCTCTTCCCGCTGGATATGATACACTGGTAGGGGAAAGAGGAGCTCAATTGTCTGGTGGTCAGAAGCAAAGGATCGCCATTGCTCGATCGATAATTGGAAATCCAAAGATACTTTTACTG…	SVALCGGSGSGKSTIVALLQRFYDPTSGRITVNGIDIRDLNLNWWRSQIGIVSQEAILFSGTIRENIALGTTNAAFDEIVRAAKKANAHAFIKALPAGYDTLVGERGAQLSGGQKQRIAIARSIIGNPKILLLDEATSALDTVNEQVVQKALDKARKGRITLIVAHRLSTIKDADLICAMESGRMVEKGKHDQLVETKGLYHKLITNQTF	210		PuABC35				B
contig_5405	2552	ATTTTGATTGAATTAAAATTTGTTAACCAATTAAATGTTACTTATTTGGTAATTATGATTCGTTGTTTATTTCATGCAAGTCGGACTACACGATTAAGAACTGGTAATTCATTGATAATAAGTCAACATGTGAACAAACCTTTGGTTAAAAGTTACAAATCATTTTACCGTTTCTTTCATGGTCTGGGTCATGGCGGTGAGGCCAATAATGGCCTCACATCGGCAAAAAATAAGGTTGGATCTTGGTCGATAATCAAGCAAATGGCCAGTTATGTTTGGCCTAAAGATAAGCCTGAATTAAAGAGACGAGTTGTCATTGCTTTGGGTCTGTTGATCGCTGCTAAGACTATAAATGTTTCAGTTCCATTTATCTTCAAATATCTAGTTGACTTTTTAAAT…	ILIELKFVNQLNVTYLVIMIRCLFHASRTTRLRTGNSLIISQHVNKPLVKSYKSFYRFFHGLGHGGEANNGLTSAKNKVGSWSIIKQMASYVWPKDKPELKRRVVIALGLLIAAKTINVSVPFIFKYLVDFLNSNAGAPLNFEDPATSIMTTALSLVIGYGVFRASASLFNELRNAVFAKVAHDSIRTVARNVFLHLHKLDLSFHLSRQTGALSKAIDRGTRGINFVLSAIVFNVAPTILEVALASSILYYKCGPQFAAITLICIGSYSAFTFGVTSWRTKFRIQMNKAENDAGNHAIDSLINYETVKYFNNEHHEAATYEKVLKKYEEASLKTSTSLAALNFGQNAIFSSALAGVMGLAAVQIVKGNMTVGDLVMVNGLVFQLSMPLNFLGTVYREVR…	679				PuABC46		B
contig_1204	1098	GATATTCGAGATATTAACATAATTCATTTACGAAGTCACATTGGTTTTGTTGGACAAGAACCTGTACTTTTCAGTGGTACCATCGCTTACAATATAACCTATGGTCTAGAATATCATGTCTCTCAAAGTGAGATCGAAGATGCTGCCAAACAGGCAAAGATTCATGATTTCATCCGTGATTTACCCAGAAAGTATGAGACTGTTGTCGGAGAAAGGGGAATGCTCTTGAGCGGAGGTCAAAAGCAAAGAATTGCAATCGCTCGAGCCTTGATTCGTAAGCCAAACATTTTACTTTTAGATGAAGCGACTTCCGCATTGGACTCGGTGAATGAGAAGCTTGTCCAAGAAGCGTTGGACGAAGCCAAGGAAGGACGAACTTGTATTGTTGTGGCTCATCGA…	DIRDINIIHLRSHIGFVGQEPVLFSGTIAYNITYGLEYHVSQSEIEDAAKQAKIHDFIRDLPRKYETVVGERGMLLSGGQKQRIAIARALIRKPNILLLDEATSALDSVNEKLVQEALDEAKEGRTCIVVAHRLSTIRNADQIAVVENGKIAEIGTHDELIKKKGFYLRLIERQQFVSE	179			PuABC6			B
contig_7880	2888	TTTTTTTTTCATTTCTGTTCATTTGTTGACAACATGTTAATTGTCGGGGTTAAATTGCTTCGTTCTCATGGATCAAACAATTTATTGACTATTTCCCGAAGTTGGCATGCAAATGTGTCAAAGATTATTAAACCTTCAAAAATTTTCCAATTCAAATCAAATGTTGGTCAACAATTAAAAGCCCATGGACTTAAATTGAGTTTCGCTTCCACTTTAATTGGTCTCTCTGGTTATTCCCTGGCCAATTTAGTTCGAGTTAATTGTGAAATTGGTCAACATGTCGAAACTAATGTAACTTCAATTATCGAGTCCAAAACTGTACCCGAAAAGGATGAAACAAGTGACCACTTTAGATGGTCAAGAATTTGGACTTTCATCGCAAACGATTACATTTTACTA…	FFFHFCSFVDNMLIVGVKLLRSHGSNNLLTISRSWHANVSKIIKPSKIFQFKSNVGQQLKAHGLKLSFASTLIGLSGYSLANLVRVNCEIGQHVETNVTSIIESKTVPEKDETSDHFRWSRIWTFIANDYILLIVSIASALCVAMLNIKIPLALGSIINDLSKYINGTNQWSISELLSEIKSPVYTLLSLYILQSLGTFINLSTLSIIGERMALNLRIKLFQCILDQDVEFFDQHSTGDIISRLTTDVQEFKSSFKLIISQGIRSITQVVGSAISLYSLSSKMTLTLGLVLPAMVSIGRVFGLYLKQLSNECQKQIARATEVANESIGDIRTVKAFALEDQEFQSFSHEMNLTNQMNVSLGIGIGIFRGITNLALNGLVLGTLMMGGYLVSIGDVTPGS…	701				PuABC62		B
contig_1955_2	4275	ACGAAATCAAAGCNNNNNNNNNNNNNNNNNNNNNNNNNNNNNNNNNNNNNNNNNNNNNNNATACGTGAAAACATTTTATTCAATAATGAATTTAACCCTGATCGATATTCCAAAATCATCGAGGTGACAGCTTTAGATCGAGATCTTAAACTGTTCAATTGTAATGATATGACTTTTGTCAATGATCGAGGTGCATCACTGAGCGGAGGTCAAAAAGCTCGTATCAATTTGGCTCGATGTCTCTATGCGATCGCTGATATTTATATTCTAGATGATCCATTGTCAGCAGTTGATGCGAATGTTGCTAACCACATTTACCATTCGAGTATAAAAAGCTTCTTATCCGATAAATTGACCATATTGACCACGCATCAGTTACAATTTCTCGAGTATTCTGAT…	TKSKXXXXXXXXXXXXXXXXIRENILFNNEFNPDRYSKIIEVTALDRDLKLFNCNDMTFVNDRGASLSGGQKARINLARCLYAIADIYILDDPLSAVDANVANHIYHSSIKSFLSDKLTILTTHQLQFLEYSDKILFISDGNQICYDNYQQFLIQGGSKFIQNIISDHKKSDDMEKALKSEPESTPEDEYPISTEIEDELPFNETDDQLETNEIKGIKSTENPFWIYLKSGTIPILIPVWILLILSSQGVVSFIEYYFSLWTDSEERKTNQISNQTNHNGESFVDKFDQTENIIFFTMITGIAFTFEIVRSISFFKICMRSSINLHNKMFTSICRATISFFDNNQSGIILNRVSRDTGIIDDLIPLAIYDTVVGLTANVGSVILMSTVNIYLLIPSIIL…	811			PuABC18			C
contig_2010_1	10294	TTCCGTATCACCGTCATGTCTTCAAATGGGCTCATTGAAACATTTTGTGGTGATCAACTTTTCTGGGAATCAAATTTATCATGGAACACAACTGATCCCCAATTCACTGATTGTTTCCAGGTTGTTGTTTTCAACGGATTTCCTGTTTCTCTACTTATATTTACGATTTTAACTCACATTTGCCGCGAAAAAAAGTTACCTTTCGATCCGACCAAATGGACATTCCTAAAATGGACTCGATTAATTTTAATCATGTTCGCTTGTCTTTCCAATCTTATATTTTCGTTCATTCTCACCCAACGATACTATTCAATTCAAGATCGAGTTCTTTTAACATTCACAGTCTTCCAATTAATCAAATCAACATGTTATGTATGTTTAACTTGGACTTATTTGAAA…	FRITVMSSNGLIETFCGDQLFWESNLSWNTTDPQFTDCFQVVVFNGFPVSLLIFTILTHICREKKLPFDPTKWTFLKWTRLILIMFACLSNLIFSFILTQRYYSIQDRVLLTFTVFQLIKSTCYVCLTWTYLKQRISTKSGMIWIFLIVETICSLLIYHEKWIMFNPQTFSQFVFYTTYVPILVLLSILFCFNEGWKLHSPFNNHNHLHNPSLQLEKPLFETKKCPKSQASFINRVFFLWFTKLILLGRRKPLGTEDMWQLKGNLQAETLSSFFDTLSTGSKKIDIVSMSIKLFARKFLVAIMLTLLTDIFTLLVPILIXXXXXXIGFIQYEYEQPAWHGILIALCLFGANITMNLLQIQLKECQQCLGLRMTATISAAIYKKALRKTQSSWRDFETGK…	1131		PuABC20				C
contig_2010_2	10294	AAAGACTTGACTCAACCACACGATCNNNNNNNNNNNNNNNNNNNNNNNNNNNNNNNNNNNNNNNNNNNNNNNNNNNNNNNNNNNNNNNNNNNNAATGAATTTTTCCACCGAATTGATACCAATCAGAATACCGCTTATCTATCGGTTATGTCGATTCTATGGAGACAAATGATTCTTGGTATTTTTGGAAGTTTATTACTCTTTTTGGTCGCCATTTTTGGAATCATTTCAAAAGGTTCGATTGGACCTGGTGACATTGGTCTTATGTTGGTCGCTGCTCAACGAGTTACCGAATCATCGATTATGTGTCTTGATTTTATCGCTGAACTTGAAGTAAACATTGTTTGCGTTGAACGTATAGCTGAATACTCAGCATTAACCCCTGAAGGTGAAAGATTC…	KDLTQPHDXXXXXXXXXXXXXXXXXXXXXXXNEFFHRIDTNQNTAYLSVMSILWRQMILGIFGSLLLFLVAIFGIISKGSIGPGDIGLMLVAAQRVTESSIMCLDFIAELEVNIVCVERIAEYSALTPEGERFKGKCDPGPNWPTQGAIRFDNYSTRYRPELDKVLSDIDCSIGSGEKIGIVGRTGAGKSTISLALFRILKAFEGGILIDNCNVDDLGLHTLRSRLAIIPQDPVIFCGSLRFNLDPFDKYSDDEIWACLELSHLKKYFEQSGAGLEFLATEGGKNLSLGQRQLICLTRALLKKSKVLVLDEATAAIDMETDALVQETIRSQFSDCTILTIAHRLNTIMDSDRILVLDAGKIAEFDSPMNLMRNKLSYFHSLAKEAGLLPKS	391			PuABC21			C
contig_4422	918	TGGCTCGTTCGAATGTCATCCGAACTTGAAACAAACATTGTGGCCGTTGAACGTATTATGGAATATTGTAAATTAAAAAGCGAAGCTGATTGGTATGAAGGTAAAGTTATGCCACCTGAAGATTGGCCATCAAAAGGATCAATTAAATTTGATAAATACGAAACTCGATATCGAGAAGGAACCGAGTTGATCTTGAAAGGAATTTCAGGAGAAATCAAAGGATTGGAAAAGATTGGAATTGTTGGTCGAACTGGAGCTGGTAAATCGACAGTTACTTTGTCATTGTTTAGACTAATTGAAGGATCAGGAGGATCGATTACTATTGATGGTCTTAATATCAGCGAATTACCTTTACATCCATTGAGATCCCGTCTTGCAATTATCCCTCAAGATCCAGTC…	WLVRMSSELETNIVAVERIMEYCKLKSEADWYEGKVMPPEDWPSKGSIKFDKYETRYREGTELILKGISGEIKGLEKIGIVGRTGAGKSTVTLSLFRLIEGSGGSITIDGLNISELPLHPLRSRLAIIPQDPVLFGGTLRFNLDPFDCYSDSDIWDALSHAHLKQFVNNTGQGLNYQIAEEGKNLSVGQRQLLCLARALLKKPKILFLDEATAAIDLETDSLIQKTIRTEFKDCTILTIAHRLNTILDSDRVMVLDRGRIAEFDEPKVLLENKQSIFYSLAREANLVS	288			PuABC39			C
contig_4453	2599	ATCTCTGTTAAAAGAATACAAACTTTCCTTGAACTTCCGGAAATCGATGAAAAATCTACAATGAAAAATGTCAGCACAAAATCTGAAGAACCTTCAATAAACTATGAAAACGTTCAAATCAGATGGAAACAAGATCATGATCCAGTTCTAACGAAAATTAATCTAAATCTTACCAAAGGCCAGTTAATGGCGATTGTTGGTCCTGTCGGGTCAGGGAAATCGACACTTGTCACCTCAATATTGGGCGAAGTTGCTGCCGATGCTGGAAATATTGATGTCAAAGGGAAAATATCTTATGCATGTCAACAAGCTTGGATTTTTGCGGGAACTGTTCGGGAAAATATTCTGTTCGGAAATGAGTACAATTCATCTCGTTATAAGGAAGTGATTCACGTTTCA…	ISVKRIQTFLELPEIDEKSTMKNVSTKSEEPSINYENVQIRWKQDHDPVLTKINLNLTKGQLMAIVGPVGSGKSTLVTSILGEVAADAGNIDVKGKISYACQQAWIFAGTVRENILFGNEYNSSRYKEVIHVSALERDMEILPAGDQTVVGDRGASLSGGQRARINLARALYAHADIYLLDDPLSAVDAPVAKHIFEKSVKEFLSNKIAILVTHQLQFMKSADRILLLRNGSQVCFGDYTEFLKKGNDFLTSTITTDNEPKPKPVVEKIMSRQLSKRISRQSSLASIMTGITGTEPDLYTDQIYNLGEDEGEEDELSGLKTKSNSLWTYIRAGIHPTLLPAFAFYILGSQLLMSFIEYYFSLWTDSEERKSIAFSNNSTILLVQSFVDNFSQIDNIYFF…	735		PuABC40				C
contig_5665	4125	CTTCTAATTTGCATTCTAATTGCCACTAATCTTACTGAGATGATCCATCAATTGAATTCAATGGAAAATGGACTTGATTTTTATTATAAAACACCGTTGATCAAAGCGATAACTTTTTTTTTTGCTCTCATTCTGCAAACCACTTACTTCCGTAAGGGTGTTCGTACCTCGGGGATACTTTTTGTCTTCTGGTCATTGATGACATTTCAAGTAGTTCTAAGTTGCTGGACTACGATTGTCACTCTACAGAATCCTGAGGATAAATATTGGACCATCAGTAAAATGACTTTAATTTGTCAATCGATTGAAACTCTGACAATTATTTGCCATTTGATTGCTATTTGTTTCGCTGACAAACAGAGGGAAAAATTCAATGAAGATCCAAAGAAAATTTGTCCA…	LLICILIATNLTEMIHQLNSMENGLDFYYKTPLIKAITFFFALILQTTYFRKGVRTSGILFVFWSLMTFQVVLSCWTTIVTLQNPEDKYWTISKMTLICQSIETLTIICHLIAICFADKQREKFNEDPKKICPFTESSFFSQMFFSWYDSMAYLGYKKALTLDDMWNLPKVNRSREIFAKFRHNLNSSKNCIQLSESPQKNSLNNSLALQPLTKVQSAPKSDYSVLYNPKFDILTTLIGGFWFHLVTCSVLKLISSFLTFANPSLLDQLLTFVKSSDPAWQGYLIAVAMFAFSLLQSLIDGQYEFWISNLGLRMKSAMVSTIYQKSLKLSSQGRKAFTTGEIVNLMSVDTNRVFMFINQYNFMLSFPVQLGMSLKLLWNQLGVSSVGGLIFMLLLIPFN…	1374		PuABC49				C
contig_5997	4880	TCGCTACGAAATTTAGTCTCAAAACTTTTTCTCTCTCTCAAAATGTCTCATCTAAATTGTCCAATATTCTGGTTACCTTTAGATTCTGATCAAGGTGATGGTCAAGTTTCATCTTCTTCTCTAATCTCATCTCAACAAACTCTCATCTATTCAAATTCAACGATACCCAACTGGTTAATTGTCGATTATTGTCAAAGTAATTGGATAACAAGTTGTATTAATTTTCTATTTATCTTTGTGTCCATTCAGTTTTATTTGTTTTTCTATCGTTCGAAAAAATCTAAATCCTCCTCATCCTCATCATCTCCATCATCTTCTTCATCCTCACCCAGGCGGTCATCTGAAAATCTCCATAAACAATCACCAATAAATCACTTGAAACATTCATATTCTCATTAT…	SLRNLVSKLFLSLKMSHLNCPIFWLPLDSDQGDGQVSSSSLISSQQTLIYSNSTIPNWLIVDYCQSNWITSCINFLFIFVSIQFYLFFYRSKKSKSSSSSSSPSSSSSSPRRSSENLHKQSPINHLKHSYSHYHHQYNYNHHQSNSHNIRSISQTILPIQSGLINDQIDCSIDNQKCHLISLWNQMIPKILLDIMILIMFFIISLSIIELYQYPWINLYQQLNGRLITLISMVFTLLINYFIVLPQLGLLLLKPGYGNSLYRVTFLIILISYWTVTVINLIYQLGLLLTMGLSLTNHVRLQLTLATICISTCFLCAKLSAILMTKEQFDGDLKRPSDCKYLHPYSSILSKATFSWFCQILRLGYSRPIQLSDLGSLPKEQTTESQFAKFNTFFEQERCK…	1477		PuABC52				C
contig_1831*	7839*	TGTTCAAACATCATGGTGCTTGAAAATTACTGTGGTTACAATGCTTGGGATTTGAAAAAATTATGGAACTCAGAATCACTCATATTCCCACCATGTTTGAGTGACACTGGATTACTTTGGATTGCCTCTGGTTTCCTATGGATTTCAAGTCCATTTGCTATTCATTCAGTTGTTTCAAGTTCAAGGAAAAAATTACCATGGACATTGTTGATTTTTGCTAAATTAATTATTGGATTAATTTTGATTGGGTCAAGTGCTTACGAGTTAATCACTTCATTGATTCAATTAAAAAGTGACCATAATGATATTTACCCAACTGATTATTATTCACCATTGATTAAACTACTCACTTATGTTCTTGCAATTAGTTTATTGCTCCTTTACCGGCGTAAAGGAGCT…	CSNIMVLENYCGYNAWDLKKLWNSESLIFPPCLSDTGLLWIASGFLWISSPFAIHSVVSSSRKKLPWTLLIFAKLIIGLILIGSSAYELITSLIQLKSDHNDIYPTDYYSPLIKLLTYVLAISLLLLYRRKGAHTSGLLFLFWLLMTIYSSINYSSVISSLKDPLQHSWSFDRSDIFIKSIQTSGSICLLFLYCFADTRREKFTEDCQNECPYASSSFISRLLFFWYDSMAYKGFRKSLTQSDMWSLMNENKTTTIKQYFDPHLKSSMGFVNSSGDTPSTSSQSSRSLEISILGVLIKAFWPMLLFGAFCKLISSLLVFASPQLMDALLTFIISDQPTWKGYIIALGMFSASLLQSILDSQYEFWINTTSMRMRSALIATIYRKSLRLSSLGRRDFTTG…	1507*	contig_1831_2*	PuABC16N	PuABC16C			C
contig_2009	5665	TTAACCCTGATTGTCCATTCCACTCGAATGGAGCATTTTTGTGGTCACAAATTTTGGGATAATCAATTAACTTGGAATACAACATCTCCTTTATTTACACCATGTTTTGGACAAACCTTGTTAACTTGGATTCCCTGTGGTTTCCTCTGGATTGTTGCGCCTTTTGTACTACAGAAATTGATTCGTTCACCTTCCAGAATTTTACCCTGGACTTTGTTGAATTTAAGTAAAACAATTTTAGCATTACTATTAAGTGTAACCTCTGCTGTCCAATTGATTGCTTCCATTTTGGATTTAGTTGGTGGATCTCAAGTTAATCCAGTTGAATATTACTCGCCATTCATCAGTTTCGCAACTTATTCTCTAGCAGCTCTTTTAATCCTTCTTCATCGTCGTAAA…	LTLIVHSTRMEHFCGHKFWDNQLTWNTTSPLFTPCFGQTLLTWIPCGFLWIVAPFVLQKLIRSPSRILPWTLLNLSKTILALLLSVTSAVQLIASILDLVGGSQVNPVEYYSPFISFATYSLAALLILLHRRKGVHSSGILFIFWLLLTIGSVIYYWTLIDTVIDPNDKYWTIDKITFISQSIQTPAILCSFLLSCFADTRREYFTAGEDYKNECPLLKASFLNQITFCWYDSMGYLGFKKSLTQDDMWDLPVENKTEKTYDLFRRYLEDAIMYTFNTKQKYQSGIVNTVEDMTIISVNVVLPLFKAFWPQLLGCGLVKLCSSFLTFGNPLLLDQLIAFVASDDPNWRGYVIALGMAVCSLLESMLNGQYEFWINVTSMRMRSALIASIYRKSLKLSSS…	1527		PuABC19N	PuABC19C			C
contig_2240	8940	ATTGCTACAATTAACACAATGGTTTTTGAATCATTTTGTGGTCACTCATTGTGGGATCCATCGATATCATGGAATTCACCTCAACCAGTTTTCTCACCTTGTTCAACCGAAACTCTTGCTCTTTGGGTTTCCTCTGGTTTCCTCTGGTTTCTGGTTCCATTTGCTATTTACTTAACATCACCAAAATCAGCTTTACCTTTTAGCTTAAGGCTTTATACAAGATTGGGATTGAGTATAATCCTATGTGGTATAACAATCTATGAAGTAATCAATGTAACAATCAAATCAACAAATGGTTATCTCACTTATCCATATCAAATTGTTTCACCAATTATCAGATTAATTTCATTCTTAATTGCAACATTTATGGTTCTTTATAACCGGCGGAAAGGAGTCCAC…	IATINTMVFESFCGHSLWDPSISWNSPQPVFSPCSTETLALWVSSGFLWFLVPFAIYLTSPKSALPFSLRLYTRLGLSIILCGITIYEVINVTIKSTNGYLTYPYQIVSPIIRLISFLIATFMVLYNRRKGVHTSGILFVYWLLMGTTSAFNYWTIIDTRKNPDIRVWSYDNTDFIIRTIQLIIVLILLFLNCFADSRKKSSSIKQSSEYECPYVASSFLNRLTFFWYDTMALHGFRKTLTQADMWDLPEDDRTQIIQDKFSRLLVSGTKYLGIPDKSTFNGLNSGTKKMNKRPKTMKVSLLAILVKGFWPWMVACVMFKLISAVLVFASPQLMDYLLTFIASDAPVWQGAILALGMFMATFVQSIVDSQYEFWIQTTSMRMKSALIACVYQKSLRLSS…	1526		PuABC23N	PuABC23C			C
contig_2695	7503	TGTTTATATGTGTCAACTGAGATCGTCATGAATAAATCGTCAACAATTTATCAGCAACTTTGTGGAGACGAACAGTTCAATGTGTTCAATCCTGATGGATCTTCACTTTCTTATTGTTTCCTTCAAATGTTCATTGAGATTCCGATTCATTTTATTGTTGCTCTAATCTCAACTTTATTGTTATCAGTTCACCGAGTTCCTGATAGTATTCATGTTACACAAAACTGGATTAAATGGATGGCCCATATTTTCAGATGGACTTTAGCTTTAACTGTGATATGTTTCACTTTTCTTGAATATTGGTCACTAGCCGATGGTAAACATCCCCCTGACATTATCTATATTACCATGGGAATTAAAGTAATATCCTGGTTCATGGTCTCAATTGTTACATACAAA…	CLYVSTEIVMNKSSTIYQQLCGDEQFNVFNPDGSSLSYCFLQMFIEIPIHFIVALISTLLLSVHRVPDSIHVTQNWIKWMAHIFRWTLALTVICFTFLEYWSLADGKHPPDIIYITMGIKVISWFMVSIVTYKIIKYSPLTRFNNLSSLMLLMLSAFISNGLHLEWVIRGSSSLFSSSPSPYLLFIVSYNVIANLLFTLTLLPRFNRWSIFKGQLFDTDLQNLLSQSQPMSTSFSAHCNLDNHETTNILSHSFFSWVNPLLTKGYDQKIKTSNDLFPLPNSLTANISYEKLFNSVVTFSQDTYSNNEFNLVLWRSLFKAFGRSALITAIYKIISDIFYFGGPLVLEKLIIYIEDENSTRSNEGFYYCAFLLGSTLISSISNSLYNFQSSNISLKITSGI…	1472		PuABC30N	PuABC30C			C
contig_2795*	3316*	ACGTTCATGGGAAAAGCTTTTGGTAAACTTCGTGAAAGTGGAGCATTTTTAACCGATGAACGGATTCGCCTTATGAATGAATTTATTCCCGCAATGAGAGTAATCAAAATGTACGCTTGGGAAAAACCTTTAGCATCGTTAGTTGATCATGCGAGAAAACGAGAGGTCGCTAAGATCCGTTGGGCTGCTTATCTGCGTGGACTGAATCTTGGACTTGGAACCATTGCCGAGAAATTGATTATGTTTATAACTCTTGTAACTTTTGTACTTTTTGGTAATCAGTTGAATGCTCGAACTGTTTTCGTTGCAATGTCACTTATTCGGCAACTACAATTATCTGTTACACTTTTCATTCCATTGGGTATTTCAACTGGAGCTGAATCATTGATCGCAATCAAA…	TFMGKAFGKLRESGAFLTDERIRLMNEFIPAMRVIKMYAWEKPLASLVDHARKREVAKIRWAAYLRGLNLGLGTIAEKLIMFITLVTFVLFGNQLNARTVFVAMSLIRQLQLSVTLFIPLGISTGAESLIAIKRIRNFLLLPECELTDNLSRGLWNAGVKKPKVVFSGVTLSWRDDKEPILKDISFEASPGKLLSIVGPVGAGKTTLLMSILGEITTKAGTAEILGSVSYASQQSWIFAGTVRENILFGNGYNSTRYKRVIYVSALEHDLEILPAGDQTIVGDRGASLSGGQRARINLARALYAQADIYLLDDPLSAVDAPVAKHIFENSIKDFLSNKICILVTHQLQFMKSADQILLIRNGEQVCYGDYMELLKKGSDFIKYSQVLEVEHAKVPETPE…	1087*	contig_13068*	PuABC31N	PuABC31C			C
contig_3798*	6399*	GCCGGATTTGCGGTCATTTGTATTTTCGTCCCTTTTCAATTATTGATGGGCTCATCTTTTGGAAAAACCCGACGGAATACCGCTGGTTTTACCGATGAACGGATAAGAACAATGACCGAAGTACTTTCTGGAATTAAAGTGATCAAAATGTACTCATGGGAAAAACCTTTTGCCGATATGGTTCAATCGTTACGAGAGAAAGAAGTTAAAAGTATCAAATGGTTCTGTTTTCTTCGTGCCATTAATATGTCACTTTCGTTTGTCACCACTCGAGTTATCATCTTCTCATGTTTTGTTACCCATATACTAAGAGGTTACCCATTGAAAGCTGATGCCATTTTCGTAACTTTGGCTTTATTCAATACGCTTCGGATAACGTTGACACTTCAATTTCCTCAA…	AGFAVICIFVPFQLLMGSSFGKTRRNTAGFTDERIRTMTEVLSGIKVIKMYSWEKPFADMVQSLREKEVKSIKWFCFLRAINMSLSFVTTRVIIFSCFVTHILRGYPLKADAIFVTLALFNTLRITLTLQFPQAVSTFFEALVSCKRITSLLVLENVVNSNSIAVDNPIEPRFVHIDKLTSNWDPSDDDSCLENINLQINQGDLMVIIGSTGSGKTSLLLAILDEIHNKTGRIIRNGSISYASQEIWSFNASIRENILFGQPFNPERYKRVLAASTLERDIMSLPFGDSTLVGERGIGLSGGQRARVSLARAIYREADIYLLDDPLSAVDAHVANLIFERCIRDFLSGKVVLLVTHQIQFLQKASKIVLMHDGKATLFHSLGELQAAKVDLVSEISKET…	1082*	contig_25151, contig_16966*	PuABC36N	PuABC36C			C
contig_1156	3935	GATACGTTAAACTTGGTTCAAACTTTCCTCCTTGGATCGATAGTTAGATACTTTTCGAAAAAAAATTATACCAATGTGACATTCAATGAATGTTTAATATGTTCTATTGGATTAGTGTTAACCATTTTCTCTTATGGATTAATCCGACATCATGTTATCATTTTAACCCAACGACAAGGATTAAGAATTCGAACTGCATTAACTGCGGTTGTTTATAAAAAGATATTAACACTTAGTCGAGCTGCAACAACCAAAACGGACATTGGTTATATTCTGAATATACTGACCAATGATTTAACGAGATTCGATGATCTCATGTTTACTATTATCTATGTTGTTCTTGGTCCCTTGATGGCGATCGTTGTTCTAATTTACATGATTCATGTAATTGGATTAGCG…	DTLNLVQTFLLGSIVRYFSKKNYTNVTFNECLICSIGLVLTIFSYGLIRHHVIILTQRQGLRIRTALTAVVYKKILTLSRAATTKTDIGYILNILTNDLTRFDDLMFTIIYVVLGPLMAIVVLIYMIHVIGLASLGLVLILVLLIPYQAITAKYSDKFRGQTAKLTDKRIKLMEEMISAIKIIKMFTWEKSFADIISSIRKQEMSKIRNAAILKLMNISVHASAPRIMLFSCLVFHVLLGRPLTPELAFITLSLCNALRLPVTFHIXXXXXXXXXXXXELLLLDTRQTMSLTSSEDLSTPKGTISINNYHGKWDKSSNIVNLKNVSFKLNPGELLVVIGTVGSAKTCLVMALLEEIATVSGTCKVFGRKAYSPQESWTFSGTIRQNILFGREYSESKYR…	1212		PuABC4N	PuABC4C			C
contig_6377	4978	ATACAATCAATGATGGAGATACTTGTTCAAGAAAAATCGAAACCACTTCCTCATGATAATTGTAACTTTTTCGTTAGGATATTCATTCTTTGGATATTTCCACTTTTTCGTATTGGATACAAGAAGAAAGATTTAAATCAAAATGATATTTACCAAGTGAGTGCTTATGATCATTCAGATCAACTACGAGACCAATTAAGACGTGAATGGCTTAAGGAATTGAGGAAAAAGAAGCCCAATTTGGCGTTGGCGGTGATCAAATCATTTGGACCAAGATATATAATCTCATCATTAATCATAACTGGATATGAACAACTTATTCTGAAAATTGCTCAGCCCTTTCTTCTTGGTGCAATATTGGACTATTTCAATGGTATCGCTTACACGAAAGGTTATGAT…	IQSMMEILVQEKSKPLPHDNCNFFVRIFILWIFPLFRIGYKKKDLNQNDIYQVSAYDHSDQLRDQLRREWLKELRKKKPNLALAVIKSFGPRYIISSLIITGYEQLILKIAQPFLLGAILDYFNGIAYTKGYDIYYISIAFCLCSVIFIISHHAWLLYILRIGMKVRVAVQSLLMEKTFALSKSALYNNKGGNIINLMSNDVTKFDECAMFAHSVFMAPCEAIVISVILFNSLGYPYIIGLVLLLAFVPLQATIGRGFGAVRRKTAKWTDQRIRIMSEIISGMKVIKLYAWEKPFADMIAKIRRSEIMQIRKSCSLRAINFTLMFVTTKTILFAVFITYVLTGHELTAKNVFVTTAFFNSLRLSLTNQFPQGVSNISEALVSCKRLTDFLLLEEKKALD…	1324		PuABC54N	PuABC54C			C
contig_7404	5038	CGTGAAAATTTAATTCCAATGGATTTAGACAATTTATGTGGCCATACATTTTGGGATGAACAAATTTCCTGGAACAGTTCATCTCCAGTTCTATCACCATGTTTAAGTGAAATCGGATTACTTTGGACTTCATCGTTATTCTTGTGGTTATTATCACCATTCGCAATTTATTTGACAATTAAAAGTCCAAAACCTGGTTTAATTTGGACATGGAGACTTTATTTACGATTGTTTTTATCCTTAATTTTGATCGGTGTCACAATCTACGAGCTGGTTAACCTGTTCATTAGAATCGATGATCAAATTATTTATCCTTATCAATATGTTTCACCAATTGTCAGGTTAATTTCATTTTTGATTGCTACCAATTTATTGCTACTGTTTAAATCAAAAGGATCG…	RENLIPMDLDNLCGHTFWDEQISWNSSSPVLSPCLSEIGLLWTSSLFLWLLSPFAIYLTIKSPKPGLIWTWRLYLRLFLSLILIGVTIYELVNLFIRIDDQIIYPYQYVSPIVRLISFLIATNLLLLFKSKGSQTSGLLSVYWLFMVIQSAINYWTLIDSIQDPYYRDWTFNQTDLIVKSFQLTSIVLICILNCFADTISDNDSRKVTTSGNFVSSSFFSRLFFLWYDSMAYLGFKKTLIQSDLWDLPEESQTAKVHEKFSAQLSKAQERIKLINSAKSVGSKPKSNLFSTVLKGFWPWLTACLIMKLTSSFLAFASPQLLDLLLTFIQSNDPIWKGYILAFGMFSVALLQSIVDSQHEFWIQSTSMRMRSALISAIFHKSLRLSGLGRRDYTSGEIVN…	1506		PuABC59N	PuABC59C			C
contig_1248	4702	ATCAATTTATTCTTGGATAAAAATTCGATATTCAACAGAGTTGTACTGAAAATGGTTCGACTTCGGTCGATTATTTATAAAAAATCATCCTACGAACAAGCGAATGTTTTCTCGAAATTCGCTTTTTGGTGGTTGGTTAAATTTTTCGTCGAGTTTCAAGACAAGAAGCTTAAGACTAGTGATTTGGAAAAATGTCCAAAAAACGAGGAATCAGAGCGAATCGGAGATACTCTTGAAAGGAAGTGGAACGAAGAGCTACGTCGAGCCAAAGAAAGTGGGCGAGAACCAAGGCTTGGGTTCGCTATCACAAGAACATTCGGTCTTCGTTATTCATTTACCTTCATCCTTCTCGCTTTCTCGACAGCGTGCAGTATAATTCAAACACTTTGCATGGGAAGT…	INLFLDKNSIFNRVVLKMVRLRSIIYKKSSYEQANVFSKFAFWWLVKFFVEFQDKKLKTSDLEKCPKNEESERIGDTLERKWNEELRRAKESGREPRLGFAITRTFGLRYSFTFILLAFSTACSIIQTLCMGSLINDVYTLTLHDIKPDLVKRRIYAAGVGVILTQFLGSFVQNLYLFLARKFGIAVRVACSVLIYRKSIRLSQKALGQTTVGQIVNLLTNDITRFDFASEYPFYLIVAPIQALVCIYIMWPLLGVSTVVGLAVFLFYVPFQSIMGHAFAKLRLWGALRMDERIRLMNEFIPAMRVIKMYAWEKSFAGLVDRARRREINCVRCAAFLRGLNLGLGTVAEKLIMFVTLVTFVLLGNRLTAETVFVSMALIRQLQQSITVFIPAAITMGCE…	1362		PuABC9N	PuABC9C			C
contig_17594	843	AATCGTGCAATGCAAGTTACAGCGCAGAATCGTTCTAATGTGATTACTGGAATTACTAAGTTTCTACGCTCAACTCTGCAAATATCAGTAATTGGAACAGGCGCATTACTTGCAATTACAGCCCACAAAACTGCCGGTAGTATCATTGCTGCCTCGATTTTGATGGGTAGAGTATTGGCTCCATTTGATGCAGCAGTTCATACTTGGAAATTTTTAAATCAAGCCAGAATGTCATATGAGAGGCTACAAAGACTTATACTAACATCCCCAAAAAGAGAGCAAACTATGGCTCTACCAGAGCCTGAAGGGAAGTTGGAATTTGATAGGGTATTTTTTACTCCTTATGGGAGCAATAAGCCAACAGTAAAAGGAATCTCATTTGTAATAGAACCAGGGGAT…	NRAMQVTAQNRSNVITGITKFLRSTLQISVIGTGALLAITAHKTAGSIIAASILMGRVLAPFDAAVHTWKFLNQARMSYERLQRLILTSPKREQTMALPEPEGKLEFDRVFFTPYGSNKPTVKGISFVIEPGDVVGVIGASASGKSTIAKLTVGVWKPISGVVRLDGADVYTWNRENFGNYVGYLPQDIELFNTSVKANIARMRPDPNPEEIIKAAKIAGIHELILSLPNGYDTTIGGPGGVILSGGQKQLLGLARAFYGNTKLLVLDEPNANLDSNGERS	281				PuABC15		C
contig_284	4955	ACCATCATGTCAATCCTTTCTAAATTAAGTATACCCGATAGGTCTAAGCTTACCCGAAATCAATGGGTACTTATTGTTGGTTCATCTCTTTCCTTAACCTTATGGACTTGTAGTGTTTTATCAAGAGGAAAATCAAACAGGCGATCTAAAAATATCGATGATCAACCATTGTTTCTTGAGAAAGATGGACAATTATCAAAAAGGAAAACGGACAATTTATCACAAACAATGTCCGAGTTAAAGGTTATCCTTAATATGATTGCCGGTGGTAAAGAATATGCTTATGGAGCTGGTGTAATTTTAATTCTAATTGTTAAAACAATTAACGATCTTTGGTTAATGAGCAATGGAACCCAAATTGAGGCTGCAATTATCACGGCCAATTTGTCAAAATTAAAG…	TIMSILSKLSIPDRSKLTRNQWVLIVGSSLSLTLWTCSVLSRGKSNRRSKNIDDQPLFLEKDGQLSKRKTDNLSQTMSELKVILNMIAGGKEYAYGAGVILILIVKTINDLWLMSNGTQIEAAIITANLSKLKSNLSAFFLAMPTLAVTNNLFKYFLNQLRLNLRNKLSVILYDKYIDGLTYYRINVFDDQCRNLDQLLTSDVEKFCNTLVDVYSNIAKPLLDIFTLVYRLSVSYTGFKTPGAMITYLLVSGTILTSVRRPLTRLTIKETQLEGQLRYVHSRLIANCEEVAFYQGNNRERLTLMGALGRLKNHLNNVAIFKFNIDFLDNLIARYFAVVVGYLSLAIPFFSNSITGTTQDRLEAYYKSGRMMVRLAESIGRLVLAGRDLSRLAAYTQRVT…	658				PuABC32		D
contig_3407	5017	ATCATCATGTCCGCCGTTTTATCAAAATTACGGGAATTCAGTGACACTCATGCGATTCCTCATCATCAATTCACTCGAGTCGCGTCTGGATTAGTGTTTGCTTTATATTTTTATAAATTCGGTACTCCAGTGGTCGTTAAGATAATCTCATCGTGTCAGGATAAGGCCACTTTGATCCAGGAAAAGATCACCGGACTTGATAGTTTCAATGATAAAGGAGAGCCCGTTAAAGATCAAGATTTACTTAATTCAATTAGCACTCGATCAGCCAGTAAATCAAATTGCAATTCATCTAAGCCCACAGAGGATTATACTAATTTTGGTATTCGCGATGGTACAATTATGGACTTTGTTATCGACACAATTGTTAAAAGTTTAAGACAGTTTCAAACTCTAACT…	IIMSAVLSKLREFSDTHAIPHHQFTRVASGLVFALYFYKFGTPVVVKIISSCQDKATLIQEKITGLDSFNDKGEPVKDQDLLNSISTRSASKSNCNSSKPTEDYTNFGIRDGTIMDFVIDTIVKSLRQFQTLTGFNVTFIIQLVKLIRIMVPGIRTVEVALLLLHTMSLVSRTFLSIFVANLEGQVVKYIVRRDVVNFASMLTKWLLIAVPATFINSSIRFLENQLALAFRTRLVRYGYELYFKNQTYYAVSNLDGRLENPDHCLTDDIISFSQHCAHLYSSVTKPLLDLFLITYTLLKMSRQMGSYGRYGGYGQLMNAVAIISTHGILRWISPKFGSLVSEEARRKGFLRSVHARVITNAEEIAFYGGHQIELNVVQRAYKALAQQMNVIYNQRLWYI…	837				PuABC34		D
contig_5628	3030	GGAAATAAAATGGCAGGACGAGGTCCAGCTGGAGGTGATACCCAAGATAAGTTAACTCGTATTGCTATTGTCAATAATGATAAATGTAAACCTAAACGATGTAAGCAAGAGTGTAAGAAAAGTTGTCCAGTTGTCCGAATGGGTAAACTTTGTATTGAGGTTACACCTAATGATAAGATTGCCAAAATAAGTGAAGAGCTTTGTATTGGTTGTGGTATTTGTGTGAAAAAATGTCCATTTGAGGCTATTCACATTATCAATCTTCCAAGTAATCTGGAGAAGGCGACTACTCATCGGTATGGACAAAATTCATTTAAACTTCACCGACTTCCAATTCCTCGCCCTGCTGAAATTTTAGGTCTTGTAGGTACTAATGGTATTGGTAAATCAACAGCTCTT…	GNKMAGRGPAGGDTQDKLTRIAIVNNDKCKPKRCKQECKKSCPVVRMGKLCIEVTPNDKIAKISEELCIGCGICVKKCPFEAIHIINLPSNLEKATTHRYGQNSFKLHRLPIPRPAEILGLVGTNGIGKSTALKVLAGKLKPNLGRWGSDPPDWSEILTYFRGSELQNYFTKILEDELKAIVKPQYVDQIPKAVKGTVQHHLTKKDEMKNQDEVCLMLDINDVIRSRNVEDLSGGELQRFAIAMVCIQRANIYMFDEPSSYLDVKQRLKAAEAIRYLIAADRFIIVVEHDLAVLDYLSDFICCLYGVPGAYGVVTMPFSVREGINIFLDGFVPTENLRFRDTSLVFKVSETAAEEEVRRMCRYEYPTMVKRMGDQFELNVTTGTFTDSEIIVLLGENGT…	617		PuABC48N	PuABC48C			E
contig_2398	2214	GGAATTATTTATTCAGATAAAATGGCTGATCGAAAGAGTCGACGTAAGGAAAAATTGGCCAAACAACTTGAAGAACAAATGAAAGAAATCGCTTTGGAAAATTCAAGTTTCTCCGTTTCCACTTCTAGCAATCAAAATGCTCAAACAATTGACAATGCAATCAAGATAGACAATTTTTCAATCAGTGCTGGTGGTAAAGAATTGTTTGTAAATGCATCGCTTAACATTACCTTTGGTCGAAGGTATGGTTTAGTTGGACCAAATGGTCATGGAAAAACAACTCTTCTTCGTCATATCTCAGAAAAGAAGGAATTAAATTTAGCTGAAGATTTACATGTTCTTCTTTGTGAACAAGAAGTTATGGCTGATGAAACACCAGCAGTTGAGGTTTTAATTAAA…	GIIYSDKMADRKSRRKEKLAKQLEEQMKEIALENSSFSVSTSSNQNAQTIDNAIKIDNFSISAGGKELFVNASLNITFGRRYGLVGPNGHGKTTLLRHISEKKELNLAEDLHVLLCEQEVMADETPAVEVLIKSDDRVTKLQKKLEELQNAEDPDQDLINTIYTELNALGADSAEARARRILAGLGFSTKEMQDRPTKNFSGGWRMRVSLARALFIEPTLLLLDEPTNHLDLNAVIWLDNYLQSWKKTLLIVSHDQSFLDNVCTDIIHLDQKKLYAYRGNYSQFKKMYQQKKVENQKKYETQEKRMRELKKKGASGKQAEKSVKEHQQRKQGETQIGDLIERPKEYVVKFKFKNPDELSPPILGLYDVDFAYNLEGQLLFKKLNFGVDMASRIAIVGPN…	591		PuABC27N	PuABC27C			F
contig_2399	2383	TTGATCATCATGCCTTCTGATAGTAAAAAGAAACGTGAAGCCAAGAAAAAGGAACAAGCCAAAGCAAGAGAGGTAACCAAAAAAGAGACACCAAAAGATTCAACTAATGGGGTAAAAATATCTAGTAAAGGTGATGCCGAAGATGAACTGGTCGCTAAAATGGAAAGAGATTTGGACATTAATGCCGAATATCGATCATGTACTGGTGTCCTTGGAGTTCATCCTCGATCAAGGGATATCAAGATTGATAATTTCTCATTAACTTTTCATGGATGTGAAATGTTAACTGATACTAAATTAGAACTTAATTGTGGTCGTCGTTATGGTCTGATTGGTCTTAATGGTTCTGGTAAAAGTACTCTACTTTCAGCTATTGGAAAAAGAGAGATTCCAATTCCT…	LIIMPSDSKKKREAKKKEQAKAREVTKKETPKDSTNGVKISSKGDAEDELVAKMERDLDINAEYRSCTGVLGVHPRSRDIKIDNFSLTFHGCEMLTDTKLELNCGRRYGLIGLNGSGKSTLLSAIGKREIPIPDQIDIYHLTREIPPSNKSALEAVLDVDQERARLEKLAEELVQNDDEQSQDQLMDIYERLDEIGADKAQAKAAYILHGLGFTAEMQAKACKDFSGGWRMRIALARALYVKPHLLLLDEPTNHLDLDACVWLEEELKNYKRILVMVSHSQDFMNGICTNIIHLYNGKLHYYGGNYDAFIKTRLELLENQAKRYNWEQSQISHMKEYIARFGHGSAKLARQAQSKEKTLAKMVAGGLTEKVVSDKTLTFYFPSCGGIPPPVIMVQNVSF…	613		PuABC28N	PuABC28C			F
contig_880	4368	GTCCACAAGATTATATTTTACTATTCCAATTGTGGTTTTAACAAAATGTCAAAAACAAATGAAATCATCAACACTAATTTTCCTTTGATTGATCAAAATGTTTATAATTATATCGTCGGTGTCCTGAAAGAGGGTAAAAGTGAATTCCAGGATCGGGAAGACATATTTGAATGTCTTGGTGAAGTTTTTCTTGATGTTACAAATGGAACTAGAAATGAGGATGAGATTAAGGATGTTTGTCATCAATTACTTGAGTCTCTTAAAATAGGTGAAGATAAATCAAAAAGGTCGACAAATGGCTCGGACTCTGATGGTCATCGGATTCTCTCAAAACCAATTCTTTTAGGTGAGATGGTCTCTAACATGACGGGCTCACTTGATGAATATAAAAGTATTTGG…	VHKIIFYYSNCGFNKMSKTNEIINTNFPLIDQNVYNYIVGVLKEGKSEFQDREDIFECLGEVFLDVTNGTRNEDEIKDVCHQLLESLKIGEDKSKRSTNGSDSDGHRILSKPILLGEMVSNMTGSLDEYKSIWCPQRELSSQVNQKKLDKAEAKLKSKQEKRDASEGTTTTTGGFQVNKEASANQMINRRDIKMDETGRCKDIRIENFDISFGNKQLLSGADLILSYGRRYGLVGRNGIGKSTLLKMISNGSLIIPKHISFLHVEQEVIGNDTIALDAVLECDLARNKLMAEEKRLLALKDGSDEDVNAKLEKVYADLNASEAEKAPARAASILAGLGFTDEMQKKATKEFSGGWRMRIALARALFSKPDLLLLDEPTNMLDMKAIIWLENYLIKSWTS…	731		PuABC64N	PuABC64C			F
contig_10808	2652	GTTATCACCATGATTAATAACAATAATAATCTGATTCAATCTGTTGAAATTAATCCAAAATTAACTAATCGTGATTCCAATGAGTTAATCTCATTTGATAATTATCTTTACTGTGAACCAAGTTTCAGTGTCAATTGGTTTAATCTTAATTACTCTGTTTATCCAACGATAGTTGATAAATTAATCAATCGTTATAAAGGTAAACGTAATTATGAAAACTTGAATCAACCTTTTGGTGTGAAAAAAATACTACACAATTTAAGTGGATCATTTGAATCAGGTAAATTATCAGCGATCATGGGACCTTCAGGCTCAGGTAAATCAACGTTAATTGAATGTTTAGCTGGAATCAGGGAGAAAGGGCTTAAAGGTGATATCATGTGTAGAGGTAAATCTAAA…	VITMINNNNNLIQSVEINPKLTNRDSNELISFDNYLYCEPSFSVNWFNLNYSVYPTIVDKLINRYKGKRNYENLNQPFGVKKILHNLSGSFESGKLSAIMGPSGSGKSTLIECLAGIREKGLKGDIMCRGKSKVTKSFIPQEDQLHHGLTVRESLTYSYGLKCGSRLKEKDSKEKTRKVESLINQLHLIDCSDTVTGVISGGQKKRTLIAQELVSKPDILFIDEPTSGLDSLSCQLLIKLLQKLAFQSSIAIIITIHQPSAKVFNDLHDVYMLSSTGRAIFHGLPQQVIPILDSMGIKCDPFNNPSDLLIEVAFGEYGSDIIDKMVHSVESISKVSYGYSDDQSETKPLFNEQLTLSVSKYSCKPLSDCYFYSEAPFFVQFKLLFYRQLTISARNPFSS…	727				PuABC1		G
contig_13184	2251	TCAAATGGATTTAAATCTTTAATTGTTATGGATACTGTTCGTAATATAATTTCACAAAAAGATAAATTATTTGAGAAATCAAAACAATCAGTCTTATGGATACAATCAAGGAAACAAGAAGTTAAATTGTCCGGACCAATTGATGTTTCCTGGTTTAATATAAATGCTTATGCTAAGCAACATTATCACAATCAATTGATTAGTAAATTGGGAAGTAAATTGTTATGGAAAGACCAAGTTAATCTACCTCAGCAAATAATTAAAGATGTTTCGGGTGAAGCAAAACATGGTAATATATTGGCGATCATGGGATCATCCGGATCCGGAAAGACAACATTACTTAATTCATTAACTGGACGTAATTTAAAGGATTTACATGTAACCGGAAGTGTTTATCTT…	SNGFKSLIVMDTVRNIISQKDKLFEKSKQSVLWIQSRKQEVKLSGPIDVSWFNINAYAKQHYHNQLISKLGSKLLWKDQVNLPQQIIKDVSGEAKHGNILAIMGSSGSGKTTLLNSLTGRNLKDLHVTGSVYLNGKSSTIDLITSCSAYVQQDDLFIGNLTVREHLMYQAKLRMNPETSKTDIEKRVDEVLLELSLNKCADSLIGLKGSKKSISGGEMKRLAFASEILTNPSILFCDEPTSGLDSFMAYNVISLLKSMARCERTIIITIHQPSSEIFTLCDQLMLIAEGRVAFTGSTNDAIKFYSSLGMDCPTNYNPADFFIQKLAIIPGKEVDGHQMVNVICDTFDESIYGKTIKKRLKQLTDNLPINNYQSSFFGQSLFYRSTYLTQFWIILSRSFI…	676				PuABC10		G
contig_13639	1406	TTAGTTGAATTAGTCAAAATGCCCTTTGAGAAACTTCGTGGTGAAGTATTGGTTGATTTTAAGGATGAAATTGACAATTCAATCAATGGATTTGAAGTTACCTGGTCAAATTTATATTATCGTGTTTATCCAAGTAAATATAGCCAAGTGGTCAATACCTTGAAAGGTCAACGACGAATATCGGTAACTAAAACGATTCTTAAAAACTGTTCTGGTACCATTAGATCAGGCCAATTGTCGGCAATAATGGGACCCTCTGGATCAGGTAAATCAACACTTCTCAAATGTTTAGCTGGCCTTCAAGTGAGTGGATTAGAAGGTGACATCAAATTTTCTGGTTCAACTTCACCAATTTCATTGATCTATTTGCCTCAGGAAGATAAACTCATTGAAAACTTG…	LVELVKMPFEKLRGEVLVDFKDEIDNSINGFEVTWSNLYYRVYPSKYSQVVNTLKGQRRISVTKTILKNCSGTIRSGQLSAIMGPSGSGKSTLLKCLAGLQVSGLEGDIKFSGSTSPISLIYLPQEDKLIENLTVRESVSYSYRIKNDIRRLTVSDEKKVNTLLNQLGLNDCADRLIKNISGGQKKRTSIAQELTNSPNILLLDEPTSGLDSSSCFQLIELLNSIMKQSSIAVMISIHQPSSHSFNALHDVTMLSHDGRTIFSGKPEKTVETLLSVGIQIEKFINPVDILTEVAYGSYGLDT	302				PuABC12		G
contig_2280_1	6163	TCAATGTGGGACGACCGTGATTCACGTAAATACGTTGCACCGCACGGGAATAGCAATAATAACAATAGTGTTAACAACAATAATAATAATATCAACAAAGACAATGGATCGAGTATTGGACCATCAACGGTAATGGGTCAATGGCCTAACGGTGGGATTGGAGGAGGTTATGGTAATCGTGGTTATGATAATACGGAGGATCTTCATGCCTGGTCCATTTATCGGCAAAATTTGAATGCTGATCTATCAGAATCCGCTATTGGAATAAATAAAAGCTCCAATACCGAACGACCCTTTGGCAATTTCCAATTAAAAGAGACAACAGTTAAGAATATACTTAATCATCCTAAATATGGTCCACGACTTCGTGATCATGATCCGGCCACTTACCTTCGGTAT…	SMWDDRDSRKYVAPHGNSNNNNSVNNNNNNINKDNGSSIGPSTVMGQWPNGGIGGGYGNRGYDNTEDLHAWSIYRQNLNADLSESAIGINKSSNTERPFGNFQLKETTVKNILNHPKYGPRLRDHDPATYLRYGLPRAKVAQSELGGVVRDDDRRSRLGGASVIGGPISDRPSGHHHLKQRHHSHTQQQQQQQHQINPRNKHAYGQPLTSDSASISDDDDVDVVGGEEDEDEVDIGRPGTGQPSSNGNKRKNVRRPWKSDPDLLRGDNESEIESSHHHNQSHHPNHHHHHNPPSSQHQYRLNKQRSGQPSVISSNKYSSHLGSSPPYLTANGKAVSETDLRYSNHQNHINNNNHSPLANGNGYGLNGKIANGFKGNSYGYDNNFITMESESPLTNGNGL…	1021				PuABC24		G
contig_2280_2	6163	GAAAAGATGAATTATATGAACCCAGGATCTGGTGGATCTCATCCTCAATCTTATCATATGATTGAACTAATTGGTGTTTCTCACACGGGTCCTGTTGTACCGGCCAATAGGGCGACCTTTTGGTCAAGACTGACCGGTTCACTGACGAAAGGATTAATTTTGAAAGATGTTTCTTTCGAGGTATATTCTGGTGAAGTGATGGCCATTTTGGGAAGCAAAGGTTCCGGTAAACGTGCATTGATTGATGTTATTGGTCATCGTGTTTCTGGTCAAGGATCGACTAAAGGTCAAATCTTATTAAATGATGTTCCTCTTACCCTGAGGCTGTTCCAGGAGCAATGTGGTTTCGTCTCTAAGCGGACACAACTTATTCCAGGTCTAACGGTTCGTCAAAGTCTC…	EKMNYMNPGSGGSHPQSYHMIELIGVSHTGPVVPANRATFWSRLTGSLTKGLILKDVSFEVYSGEVMAILGSKGSGKRALIDVIGHRVSGQGSTKGQILLNDVPLTLRLFQEQCGFVSKRTQLIPGLTVRQSLQYMANMTMKTSATMKKTRIKQVIADLALTGLANRKVETLNPSEAKRLAIGLQIVRDPLLLVLDDPTASLDPLNTYFVISILSNHVKKYGRIVILTMDKPRSDIFPFLDRVTYLCLGDIVYTGSTRMMMDYFRSIGFPCPELENPLMYYLCLSTVDRRSRDRFIESSSQIAALVDKFKVEGHEYRKYSGPINGASVNGTGMAPLAPSIPLTAYGRASTWNVTMALMGRQFSSLFTWSNIGRRIFVLPLFFLLLYIFLLPKLPSQQQS…	666				PuABC25		G
contig_234	3968	GGCTCAACGACGATACCCAAAAGTCCAAACGGTTCACCCGTTACCAGGTCATCACAAGTGACCCCGTGTGACGTAACGGGAAAGTGTGAGCCCATAGGAAATCGTTACCGTGATTGTTGTAACGGTTTAAATAACCAATCAACTGATCCAGATAATCAACCATCTAAACAGGTAACCAACATTCAGCATCACGGATTATCATCAGGATCATCAACAATCAAAGGGATTGATTTGAGTGGTAAAAAGTTATCACCTGCAACAAATAAAATCATGTGTCCACCTCAAGTGACCACCGTTGATGAAAACAATCATGTGGCCGTTGTTTGGCGAAACCTTACCGTTTATAAACCAATGGATCTACTTGATGGTTTCCTGGTTAAATCGATGTCCCATAAATGT…	GSTTIPKSPNGSPVTRSSQVTPCDVTGKCEPIGNRYRDCCNGLNNQSTDPDNQPSKQVTNIQHHGLSSGSSTIKGIDLSGKKLSPATNKIMCPPQVTTVDENNHVAVVWRNLTVYKPMDLLDGFLVKSMSHKCRKAILRNISGVFRFHDLSAIMGPSGAGKTTLLQCLFGTWSGRYKGKIYRNPLANKASFITQKEEDHLFPCLSVIESIFYASRLKGAQNESKVVEELIDQLDLRNCRHTLVHSCSGGQRKRLVIAQELASEVKPKILFIDEPTSGLDSNVSFTVLTQLQKLCMAHGMAIIATIHQPSYKILKLFDQLYVLSRAGKCLYQGRPEVLRSYLSQFQVNCPNGHNPADVIIDAAAINTVCLLDEEEPTDCFSRSHRSSRSSSKSSSAVAKS…	925				PuABC26		G
contig_3367	2053	GGAATGAACAACAATAATTCAACTCGAGATAATCATCTGAATCCTTATGTTGATTTCAAGCCGATCTCAATTGGTTGGGATAATCTTAATGTCCATTCCAAAGCCTCAACCAGATTAGGCAATTTTCTGGGTAATCCAAAGGAATCAGTTCATATTATCCGAAATGTTTCTGGTTATGTTGAACCGGGTAATTTACTGGCTATTCTTGGTCCATCAGGAGCAGGTAAAACAACTTTACTCAATGTATTGACTGGTCAAAATTTAAGGAACGTTATTGTCGATGGTCAAGTTTTGTTGAACAAAGAGCCAACTACCATTGATAAATTATCCAAGTATTCATCGTATGTCCAACAAGATGATCTATTTTTTGGTTATCTCACTGTCAAGGAACATTTAAAA…	GMNNNNSTRDNHLNPYVDFKPISIGWDNLNVHSKASTRLGNFLGNPKESVHIIRNVSGYVEPGNLLAILGPSGAGKTTLLNVLTGQNLRNVIVDGQVLLNKEPTTIDKLSKYSSYVQQDDLFFGYLTVKEHLKFQLKMRSPVKLTSSQINDKIDQLLERLGLSKVSDSRIACEKTGQRLSGGERKRLSIATEIIMDPPILFCDEPTSGIDSFMALSVISVLKSLASEHRTIICTIHQPSSEIFKLFDKIMLIADGRLAFFGTSGQAINFFSSNGLVCPSNYNPPDFFIQKLSIDPGNEKECRSKINMICDAYEKTGQFQKMESKIKSNEQLMNNNQLLDNSIPLNSRVYKQGIWTQFRLLLWRSVLVDLRDPMMTVARLFNTLFSVGLVSLVYWRQDYN…	649				PuABC33		G
contig_418	5169	CAAATTATGTCAGAAAAAACTTCAGTAGAATTGAATCTTCTTGATAAATCACCACAGATCACAATTTTACCAGCCAAACCTGTTCGGACAATTAACCAACAATCCGATGGCATAATTAATATTGACGATGATGGTGATAATTCAATTACTGATTGTACACTTTCCTGGAATGATTTAAGTTACGTTATACCGAGAGATTCACGATTAGTTCATCTATTCAAACGAATGGCAACTAATCGTTGTGATTGGAGATCTAAATGTATACTTCATCCACAAAGTGGTCAAGTTTCAAAAGGTCAAATGATCGCAGTTATCGGTCGATCTGGTTCAGGTAAATCAACACTTTTACAATGTCTTTCAGGTTGTAAGCAGAAAAATCGTTCCGGTAAAGTAGAGGTT…	QIMSEKTSVELNLLDKSPQITILPAKPVRTINQQSDGIINIDDDGDNSITDCTLSWNDLSYVIPRDSRLVHLFKRMATNRCDWRSKCILHPQSGQVSKGQMIAVIGRSGSGKSTLLQCLSGCKQKNRSGKVEVILNSQPSSSVNSSNGKKIENLPSSSSSISPSCSSSSSSKKPHMKICYIPQADHLIPTLTVYETLIYASKLRNLSQKCDNYHSIRVETIMADLNLTCSRSVMVKRISGGQRKRLSIGLELLGSPDIFLLDEPTSGLDSSNALQCVQLLKRLANNNSSSINDQSSHLMDNIIMTNGNNCGEIKAQQSPTSSSSSSSSGLAIVASIHQPSAKILSQFDKIYLMSFDGRCIYFGPPSEMITIFSTFDLNCPAYHNPADFAIEIASGDYGR…	817				PuABC38		G
contig_4695	2517	ACAATGTCTTCAAATGATGTTGCGGTTATAACTATAGAGGAATCAGAGGCCAAGGAACCAAATCGTTATTTTGTTAATTCAGCTTACATCGAAGATGAGATCGCTACATCACAGAATGTGGGCCAGGATGGGTCAGCTGAGAAGAATTCACAACGAGGTGGAACTTTCCAGAGGGTCAGTATTGAATGGCGAGATTTAAGTGTCTCCTCTCGACCGGCTAAAGGTTTAATCCCAGGTAAATCCGAAAATGAATCTAAGCCAATCGAAATAATAAAAGAGGTTTCGGGTAAAATTGACAGTGGTCATTTACTTGCCATCATGGGAGCTTCAGGAGCTGGTAAAACAACATTTCTTAATGTTTTAACTGGACGGAACCTTAGGAATCTTGATGTTCGCGGT…	TMSSNDVAVITIEESEAKEPNRYFVNSAYIEDEIATSQNVGQDGSAEKNSQRGGTFQRVSIEWRDLSVSSRPAKGLIPGKSENESKPIEIIKEVSGKIDSGHLLAIMGASGAGKTTFLNVLTGRNLRNLDVRGKVYLNGQLSTADMTAACSAYVQQDDMFIGVLTVREHLLFQAHLRTTNSSEREILEKVNNVINELGLKKIENSRIGTPGMDKSISGGEMKRLAFASEILTDPSILFCDEPTSGLDSFMAQSVVSVLKSMAATKRTILATIHQPSSEVFEMFDEILLLSQGRVAFMGKSSDALKFFARIGFNCPQNYNPADFYIQQLAIAPGKEDECKRKVGEICDKFTESEFATSLNNKSKQPSLELDDGYKSKIDSSYKRGFWTQFKWVLWRSWVT…	495				PuABC41		G
contig_5939	2431	GTTGACCAGGATGGTCAGTTAACTGATAAAACTTTGGATGGTCGTTGTAGCTTCCAAAGGGTCGGTATCGAATGGCAAGACTTGAGTGTCTCATCTCGACCGGTTAAACCTTTGTTTCGAGCTGCATCCAAAACTGAACCGATTCAAATTATCAACAATGTCTCCGGTAAAATTGCCAGTGGCCATTTACTTGCCATCATGGGAGCATCAGGAGCTGGTAAAACGACATTTCTTAATGTTCTAACTGGACGGAATCTTAGAAATCTCGATGTTCGTGGTAATGTTTATCTCAATGGTCAACTTGCCACCGCTGATATGACAGCCGCATGTTCAGCTTATGTACAACAAGATGATATGTTCATTGGTGTATTAACTGTTCGGGAGCATCTTTTATTCCAG…	VDQDGQLTDKTLDGRCSFQRVGIEWQDLSVSSRPVKPLFRAASKTEPIQIINNVSGKIASGHLLAIMGASGAGKTTFLNVLTGRNLRNLDVRGNVYLNGQLATADMTAACSAYVQQDDMFIGVLTVREHLLFQANLRTSASFTSVEIREKVDHVIFELGLKKIENSRIGTPGMDKSISGGEMKRLAFASEVLTDPSILFCDEPTSGLDSFMAQSVVSVLKSMAATKRTVLATIHQPSSEVFEMFDEILLLSQGRVAFMGNSSDALEFFSEIGLHCKPNYNPADFYIQQLAIISGREDECKQKVKEICQKFSESKFTANMNNRTNLSETEIHSEYKSKINSFYKRGYLTQIKWVLWRSWLINTREPLLSTIRIAQTFFFAFLLGFIYFGQEYNQESIMNI…	653				PuABC51		G
contig_6664	4883	AGAGATCAAAATAATACATCGGATAAACACAACAGTTCATCATCATCATCATCATTTTCACCTTCATCAATAAACAACGAAACTAAATCAACAATTAGCAAGAAAATTGAACATTCAATTCAATTGAAAATGAGCTCAATTGATCAACAAGAAGACAATCATAATCATCATCATCATCATCATCATAATTTGCATCATCAAGAGACAATAACAATTAACAAAGAGGATAAACAGAAACATTCTCATCATCATCATCATCGAAATCATCTAATCCATTCCGATCAATTATCACATAATAATCATCACAATCACCACAATCANNATCATCATCATAATCAAGTTAATCATAATCGAAATATGGATTTAGTGTTTAATAATTTAATTCTTTACGAACCAATT…	RDQNNTSDKHNSSSSSSSFSPSSINNETKSTISKKIEHSIQLKMSSIDQQEDNHNHHHHHHHNLHHQETITINKEDKQKHSHHHHHRNHLIHSDQLSHNNHHNHHNXXHHHNQVNHNRNMDLVFNNLILYEPIKVTSSKSSIFCCKSTINQQSTSSSSPSQQQHKSIINPVDDNITITVNCNDESDNNIKCSPSSQSVNCRRILDNISGYAKPGQVLGIMGPSGSGKSSLLNVLSGRLKSNQGCITLGGEMINKRIKRRINYVLQHDIFLSDLTLKQTLTYTALLRLPESMSYLQKMKQVDNIINLLDLGQCENTIIGDTLHRGLSGGEKKRANIACELLSNPSVMLLDEPTSGLDSSTALGIMKFLKDYAIKERKIVITSIHQPSSQIFYLLDKLLLL…	962				PuABC55		G
contig_12345	900	AATAGTTTACCGTCAACATCTACCGATTATAAGAACTGGTCAATGGCCAGTAAATCGTCAATTCGTCGTCTTTCCCTTGAGCAACAAGATATCGTTAAGGAAAAGCCAACTGAACCTTCAGACGCTTTTCTCGCTTTTCCTTTTGAATATTCATCCCATTCAACCAATTCAATTGTCCGACTTGTTTGGCGTAATTTAACTTACACTTCACCGAAAGCACCAAAAAAACCTCCGACCACACCAACTGGTACCAGTTCTATTGGTCCAATTATACGTCGAGTTATTTTAGATAAACAAAATGGTGAAATAACCGGTGGAACCCTAACCGCAATCATTGGCCCTTCGGGTGCAGGTAAATCAACATTACTTGAAAGTTTAGCTGGTCGACGGACTAAAGGT…	NSLPSTSTDYKNWSMASKSSIRRLSLEQQDIVKEKPTEPSDAFLAFPFEYSSHSTNSIVRLVWRNLTYTSPKAPKKPPTTPTGTSSIGPIIRRVILDKQNGEITGGTLTAIIGPSGAGKSTLLESLAGRRTKGLKGSLMVTYDRDYLETSEESRSIKISFIGQKDQLIGELTVRETLMFASRLKNYKRIRNSYYHPRLVNPVLKALTLEGCAEVRVGRISGGQLKRVTFAIELISGPDILMLDEPTSGLDSSSTYSCISLLRQLTDLRHNGNYYKPPAIICSIHQPSARVLSIFHQMYV	299				PuABC8		G
contig_13466*	1720*	AAAATGTCAACAATAACATTAACAGCAAGTGCATTACCAACTCATTCAAAAACGATGTCAACTAATTTAACTAATTGTGGTGTTTCAAAGTTACCGTTCAACAGTATTTCTCCTCTCGCTGTTTCAATTAGAGACGTTAATTATCAGACTAATCAAAGTGATCCTATTTTGTTCAATGTTAATCTTTCAATACCTTCATCCACAATCTATGGGCTCTTAGGACCAAGTGGTTGTGGTAAGACAACGTTGTTGCGATCAATTTTGGGCTATTTAGAACCAACTTCGGGAACAATTAAATTATTCGGTTATTCTGTTGCTAATTGTAAGAAATTGATCTCAATTCCTGGTTCCAATGTTGGTTATATGCCTCAAGAAGATGCTCTCTATGATTTTATGACA…	KMSTITLTASALPTHSKTMSTNLTNCGVSKLPFNSISPLAVSIRDVNYQTNQSDPILFNVNLSIPSSTIYGLLGPSGCGKTTLLRSILGYLEPTSGTIKLFGYSVANCKKLISIPGSNVGYMPQEDALYDFMTISQLFRYFGRIYQMNSSKLNQRIRELIDILELPDANQRISSLSGGQRRRVSFGCALVHSPCLMILDEPTSGVDPVLREKIWKHLQLLSSTQGTTIIITTHYIEEARRSNNVGFMRKGSVLMQDNPEQLMNKMQVNNLEDVFLKICLNPDEYSNGQYGNNLMLSANETNSLTSSASGENVNSTKSTFKSLIISIKTWLTIYFALVIRFINHEALDPFTLAFQYIIPISQICLLCICIGNQPHHVPMAVVNRDDWPNSLSSIYLSKLN…	668*	contig_17164*			PuABC11		H
contig_14366	1204	ATAGAGTTTTTAATTGTGATCATAATGACTGACCAAAGGTCAATCAATGTGAACGGGATTCCAGCGGTGGAATCGAGAAATTTAATGTTATCTTATCGAAATCGAGGTCAAACCAATACGATTCTCGATCGATTTCATCTTAAAATTCCGAGCGGAAGTGTTTACTCATTGATCGGACCTTCGGGTTGTGGTAAGACAACTTATTTAAGGTCGATTATTGGCCTGAAAAAGTTGGACTCTGGTGAGACACGAATCTTTGGTTTTCCATTAGGTCATCGATCATTGGACATTCCGGGCCGTGATTTAGGTTACATGCCCCAAGAAACGGCTCTAAATGATGACCTGACGATCAGTGAGATGATCAATTACTTTGGTAACTTATATGGTGTCCAAAGGAAA…	IEFLIVIIMTDQRSINVNGIPAVESRNLMLSYRNRGQTNTILDRFHLKIPSGSVYSLIGPSGCGKTTYLRSIIGLKKLDSGETRIFGFPLGHRSLDIPGRDLGYMPQETALNDDLTISEMINYFGNLYGVQRKELKSRSFLLCKRLGLPDINRQVARLSGGQQRRVSFICTLIHSPRLMILDEPTVGCDPLIIETMWECVFEIARSAGTTVIVTTHYLEEARKTDMIGFMRKGHLLAQGKPSKILDRYQVDSIEKAFAKMVKQDKVRKSLAVPTGSLPTFSRRPSSIAPRPLFTRANVINQISRYVQVSQAVFHRVALRSTKIKLHLFGSTILTLLLVGLAAICLGPTPHGLKV	354				PuABC13		H
contig_16087	1282	GGTCTATTGGGTCCATCAGGGTGTGGCAAGACCACGTTGATTAAGTGTTTAATGGGTTTGAAGGTTCCCGATTCCAGTGAGATATCGATATTCAATGATAGCCCAGGTACTGGGGAAAGTGGTGTTCCTGGACCTGGGGTGGGTTATATGCCTCAGGAAATTGCACTTTCACGAGATTTAACCATCAAAGAAACTTGGACATTTTTCGGACGAGTAAATTTCCTTACATTTGAGCAAATCAATGAACGAATATCATCATTAATCACTTTATTAGATCTTCCTGATAAAAATACACCGATTAGTTCGTTGAGTGGTGGTCAACAGCGGCGAGTTTCTTTCGGTGTTACAATCCTTCACAATCCAAGGTTATTGATATTAGATGAACCCACGGTGGGTGTT…	GLLGPSGCGKTTLIKCLMGLKVPDSSEISIFNDSPGTGESGVPGPGVGYMPQEIALSRDLTIKETWTFFGRVNFLTFEQINERISSLITLLDLPDKNTPISSLSGGQQRRVSFGVTILHNPRLLILDEPTVGVDPLLRSRIWKQLTNTARLYGSTIIVTTHYIEETRKADVVGFMRKGAIIAENSPNAFMVRYGVNTLEAVFYHLCYIHKRVSLSGSMKQISSKEGSKKKSTSDSKVRGNNNGSNPTIATLSAPWSRPNETSDTHAWWIQFVATLTKYNLQIIRQPETIVASLVLPIIILLVFCVCIGGTPNGVPIGLVNHENCDHTIHQINDHHQNHHQKYHHHQHRHHHDHHNPSPSVHNMSDFFISNERCLSSAFLSSINSYMFSKRYYSDYVDAL…	427				PuABC14		H
contig_1846	2955	ATTGTAATTACGATGGTTACGTTTGATCCGAACAATAATCCATCGGCTTTAAGTGCTCCAGTCATTTCCATTAGTACAACATGTGAAACAAATAATTCGTTGAGTAAAAGTAACCTTGCCGTTCGTGGGCGTAACCTTTGTTTAACTTATGGCTCAGGCTCGAAAGCTGCCTATGTACTTAATAACCTTTCGATGTCCGTTCCCGCTGGTGGGATCTATGGACTTCTGGGTCCATCAGGTTGTGGTAAAACTTCACTGCTCAAAATAATTTGTGGCCTTCAACGAGCGGACACTGGAACTGTTCGTATTTTCGGCTGTAAACCAGGTGAACGGGGCAGCGGTGTCCCTGGCCCTGGAATAGGTTACATGCCACAAGATGTTGCTCTTCTTCCCGATTTA…	IVITMVTFDPNNNPSALSAPVISISTTCETNNSLSKSNLAVRGRNLCLTYGSGSKAAYVLNNLSMSVPAGGIYGLLGPSGCGKTSLLKIICGLQRADTGTVRIFGCKPGERGSGVPGPGIGYMPQDVALLPDLTVEEMLSYFGNLYYLPAPVIRKQINDLVSLLEIPDKKRIIEAMSGGQQRRLSLACTIIHKPRLVILDEPTVGVDPLLCSRIWELLYGLAREESMTIIVTTHYIEECRRAKMVGFMRKGEILEEDEPEAMIKRFSAENLEDVFYKICLAQKRRNTLITAPLVNRKAVQRKSLSAVVMDDSHLDKVEPYKSPQDSRPIYSTFWPTWTLYKRYLLQVKRQPIFLILLFLFPITSLGFLYICVGHTPKDLPVGWVVEEEAEYGSLHARPE…	746				PuABC17		H
contig_10851	2433	TTTGTTTCTTCAATGGATTCTGGACATTGGTCAAATAGTTCACAATTAGCAATTCAAGCGGACAATGTTTTCGTCACAGTGAAACAATCATGGCAACAATTGACCATTCTAAATGGTTTGTCGTTAACTGTGCCCAAAGGGTGTGTTTATGGCCTTATTGGTCCTTCGGGATGCGGCAAGACAACATTTCAACGGTGTTTATTGGGCCTACATTGTATCAGTTCAGGTTTAATCTCAGTGATGGGTCATAATCTTAGTGCAACAAGTGGTCAGTTTGGAGAAGATTCCACTGGTCAAGAAGTAACAGTTTACCCTAAACTAAAACTTGGTCCAATGTTTGGTTATATGCCTCAAGATATCGCTCTTGATGTTGAATTGACCATTGATGAAATGGTAACT…	FVSSMDSGHWSNSSQLAIQADNVFVTVKQSWQQLTILNGLSLTVPKGCVYGLIGPSGCGKTTFQRCLLGLHCISSGLISVMGHNLSATSGQFGEDSTGQEVTVYPKLKLGPMFGYMPQDIALDVELTIDEMVTFFGRLYGLTLTEINNQLENLSQRLDIPLDLRRQKIDRLSLGTRRRVSLVCALLHSPELLLLDEPTVGSDPIAVNKIWKHLLYLRTNNKMTIVLTTHYLEEVNKADYFAFMSQGKVIIEDIPEQFKAKQNSNSLESAILFYYKSKKFTDQPNLPNSKKIKHRQSSSSSPLERKRLNHLEAFKLLTWRYWSRWKAFTLYQFLGLGGLLICVLFTMGLLFGHFPKGLRIGVVNHDFNGSLSHRYIDSLIFHSNDWLIVSYPYESDARSH…	705				PuABC2		H
contig_2618	3243	TTGATTATCATGGAGACAATTAATTTAGGCGATATCATTGATGAGAAATCAACAACAACAAAACCACCATCACAATCAATTGTTGGTAACAATAAACGAGAATCTAATGTAACAATTAAATCACCTTCATTAGCTGTTCTTATGAAAAATGTTTGCTACAATTATGGAACCTCAGTCAAACCCTTAATTGCTCTGAATAATGTTAAGGTTAATATTCCGGAAGGAATAATTTATGGTCTATTAGGTCCAAGCGGGTGCGGTAAGACGACACTTCTAAGGTGTATCTTAGGCCGATTGAAACCTCAATCGGGCGATGTTCAAATCTTTGGATATAAACCAGGAACTCGAGAAAGTTTAGTTCCAGGTCCTGGAGTAGGTTATATGCCTCAGGAATTAGCT…	LIIMETINLGDIIDEKSTTTKPPSQSIVGNNKRESNVTIKSPSLAVLMKNVCYNYGTSVKPLIALNNVKVNIPEGIIYGLLGPSGCGKTTLLRCILGRLKPQSGDVQIFGYKPGTRESLVPGPGVGYMPQELALYMQFTIKETINYFGQLTGIPKEERHSRVEFLLSFLDLTDADRMVSDLSGGQRRRVSLAVALVHKPPLLILDEPTVGVDPLLRESIWSHLVHLTQSEGMTAIITTHYIEEARQANIVGLMREGSLLVEEDPDLLMRTHQKDTLEAIFLKICHEQRSLTTSSSTNSFVRENGGTNPATINNIRKRQSTDQSGNNLAKEVKWKRSRPEPLTDKPEMFKDSCRKIGALTEKMAIRLRRNIPMLTFQLVLPTIQIMLFCICIGQEPRNLD…	742				PuABC29		H
contig_1121	6027	ACAAATAGTTCGCTAATTATGTCATTTGATTGTGACAAAAATAATGTCACTTTGTGCTCTTATCAACAAGTTAATGACAAAACTGGTGTGACCTTAAGAAGTGGAGGTGAACCCAGAGGAACACCAAGTGGAGTGGATTATAATACAAATCTAGTACCCGCGGTGGAAGTGAGGAAAGTGCGTCTTTCCTATGGTCGTGGTAAAAATGCCAAATCAATTCTATCGGCTATTGATTTAACTGTGCCCGAGGCATCAATTTATGGTCTCCTTGGACCAAGTGGTTGTGGTAAAACCACCTTACTTAGGTGTGTGGTGGGAAGATTATCACCTTCATCGGGATCAATTAGGATATTTGGATTTCGCCCTGGTGAACCAGGAAGTCAAATACCTGGTCCAGCG…	TNSSLIMSFDCDKNNVTLCSYQQVNDKTGVTLRSGGEPRGTPSGVDYNTNLVPAVEVRKVRLSYGRGKNAKSILSAIDLTVPEASIYGLLGPSGCGKTTLLRCVVGRLSPSSGSIRIFGFRPGEPGSQIPGPAIGYMPQEIAVYEDFTIEETLIYFGRLFRLSSTILRERIEFLIKFLDLPSKSRLVANLSGGQKRRVSLAAALVHSPPLLILDEPTVGVDPLLRQSIWQHLVTLTQAEKITIIITTHYIEEARQAHVVGLMRHGHLLAEDSPESLLQQYQMETLEEVFLKLCMADTTGQRMINNTTTTTSTNLSTLTPNQHHQPLPLPPAPPPITSELIQSTKKDSKFPSVFSIYSDYNLTPKPEINTFPSAPTKGNRCGNGTGGGGMIANGGKKYEA…	792				PuABC3		H
contig_5101	5243	CTAATCATGTCTCCAGCTGATTGTAAATCAATGATGTCAACCAAATCCGCTGTGGTTACGGATAAATTAGTGTTAAGTTATGCTAAAGGAGAGAAATTGTTCCTTGCCCTTAACAATTTATCGATCAATATTCCCCAAGGTTGTGTCTATTGTTTAATTGGCCCCTCAGGGTGTGGTAAGACCACTTTCTTACGATGTTTAACCGGATTCCTTAAACCAGTGAAAGGTTCAATCAAATTATTTGGTGTGACACCGGGAGATTCATCATTAGGTATTCCTGGTCCGAATTTGGGTTACATGCCTCAGGACATTTCACTTGACAGCGATTTTACCATAGGCGAATCAGCCACTTACTATGCTCGACTTTACCGTGTCCCCTTATCGGGTGTTCAAGCTCGA…	LIMSPADCKSMMSTKSAVVTDKLVLSYAKGEKLFLALNNLSINIPQGCVYCLIGPSGCGKTTFLRCLTGFLKPVKGSIKLFGVTPGDSSLGIPGPNLGYMPQDISLDSDFTIGESATYYARLYRVPLSGVQARLTTLLKALSLPPSTRLIGKLSGGQKRRVSFICSIIHEPKLIILDEPTVGCDPLVRENMWKIIFQMTTTKLTTVIITTHYIEEARRTNLIGFMRKGSILAQESPDDILSRYGVSTLEETFAILCRQERPLSGQGVPHTSSSSTSSLSSPSSSSTTHYHHQDYHLQNQQQLQQQSAQFAIQNEDSSSPDPSSSNFLTKSNLIIQWSLFTAVFSRVFLRFTKMRWYIIGASFIIAYLVYLYATIYGTTPKHMAVGLFNEEDPPRASQIV…	722				PuABC44		H
contig_530	2782	CAATTAAGACTTAAGATGTTAACAACTCTTGATCAAAGGGATACAAATGAACTGAATAACAATTGTATTCAGTTAAATTCTGACCAGTTTGCTGTTTATGGTGAAAATATATCAGTTAATCTTGGTTCACTTTCGAGACCTAATTTTGTGCTTAATAAATTGTTCATCTCAATACCAAAAGGATGTATTTATGGATTAATTGGTCCATCAGGTTGTGGTAAGACCACATTACAACGGACGATAATTGGCCTAAGAAGACCTGATTATGGTTCGTTAAAAGTTTTCAATCAAATTCCTAACTCGAAAGGATCAAATATTCCTGGTCCATTGATTGGTTATATGCCTCAAGAAATTGCTCTTGATGATGAGTTAACTGTAAGTGAACAATTAACTTTCTTG…	QLRLKMLTTLDQRDTNELNNNCIQLNSDQFAVYGENISVNLGSLSRPNFVLNKLFISIPKGCIYGLIGPSGCGKTTLQRTIIGLRRPDYGSLKVFNQIPNSKGSNIPGPLIGYMPQEIALDDELTVSEQLTFLGRLAGLSSETINSQCREILSIMSIDDPSKRSTQFSTGQRRRISLACSLIHSPELLLLDEPTVGSDIVLVHKIWTYLRQLNETVGTTIVITTHYLEEVTRTDYFGFMTNGEIKFQGKPKDFMRSVGAKTFEEAILIKYNSRTKDEKMILKDDPINEIKFDQIEQRQSTTTESSSIFKEKISSFYLVILLLWRYLLRWRVTLFYPYLLLCISSVFIGYFMTNFFGRPMIDLTVAYVNLANSSVYISKLNEHLISHDINLVQVSDEIIG…	704				PuABC45		H
contig_5547	3420	AACAAACTAACCATGAGTCCATCGGTAGACCCATCAGTGAATACAGTGACCCTTCAAGTCTTAGGTCGTCCACGCTCCCATACAATAATTAGTATGGTCAGTTCAGCAAGTGTTTGGTCATCGGTGTCCACCCGATCAGCTCCAAGTGAAAAATCAGCCGTTCAGGCTAAACAAGTTTCCCTCGTTCTTATGAATGGATTAGAACCAGTGCCAATATTAAATCGTCTTAATCTAAATGTTCAAAGAGGAACAATTTATGGACTTTTAGGTCCATCAGGCTGTGGGAAAACTTCATTCCTACGATGTCTCATCGGTTTCCAGGCCATTTCTTCAGGTAAGATAAGTGTCTTTGGTTACCCTCCAGGCGATGAAAGATCAGGTGTTCCTGGGAGAGGTTTA…	NKLTMSPSVDPSVNTVTLQVLGRPRSHTIISMVSSASVWSSVSTRSAPSEKSAVQAKQVSLVLMNGLEPVPILNRLNLNVQRGTIYGLLGPSGCGKTSFLRCLIGFQAISSGKISVFGYPPGDERSGVPGRGLGYMPQDLALHEYLSIGELLTYYGNLYLIETETLKKRIDRLITSLDLPDKDRLVINLSGGQRRRVSFALTIVHKPRLLILDEPTVGCDPILRERIWESLTHFSTVDRITVIITTHYIEEARRSHRVGFMRTGSILVEDSPTELMDRMGFNTLEKVFLALVMDNKTKESNRNNQLIVNVQQQRTSFVNVNLEDEDEISSDEINYSPNYDDDSDLNGCANGKQRPRSVSYTSTIAPIKYPMSEVSEIKVDYKKPIPVRRKNLETRLLFW…	773				PuABC47		H
contig_5707	3083	CAAGAAGAAAAAAATATCATCATCATCACCATCATCATGATTGTCATTAATGAAATGAGAGATCGTGAGTTTACATCTCTACCTAACATGGATGTATTGGAAGAGATTAAAACAATTGATCAACCAGTATTGGCGATTCTTAATCCAAGAAGGCGACTTCTTCTTGACCCCGGAGTTCCTAGTGCTGTTCAAGTTCGTAGTGTTACTTATACCCTTGGAAGTGCCGATAAAATTGTGAACATTTTAAATCGCACCAACATGACAGTTCCACTTGGGGCAATTTATTCACTTCTTGGACCCAGTGGGTGTGGTAAGACAACTTTACTTAGATGTGTCATCGGGTGTCTTAAGCCACAGAAAGGTTTAATCAGAGTCTTCGGTTATAAACCAGGAACCAAA…	QEEKNIIIITIIMIVINEMRDREFTSLPNMDVLEEIKTIDQPVLAILNPRRRLLLDPGVPSAVQVRSVTYTLGSADKIVNILNRTNMTVPLGAIYSLLGPSGCGKTTLLRCVIGCLKPQKGLIRVFGYKPGTKGSFIPGPGIGYMPQDFALYDDLTIEETLIYFGRVYFMHNDLLQQRIDYLIEIMDLPKRGFYIKNLSGGQKRRVSFACSLVHKPKLLLLDEPTVGVDPILRTRIWDVLIHLTENEKMTVIITTHYIEETRRSHMVGFMRRGHILAEDSPSTLIRRYHAKSLEDVFYKLCVAQKRQSKLWKRTSSRKRSGIFSKYPLSPRDWNEPPGILGGLGQGLGDGPESADELEPETPESGFGPDMAPDSSNAHWYTKLDAVTRKILIQSVRQPS…	771				PuABC50		H
contig_6156	2860	TTTTTCAACATTTTTTTTTCTTTGGTTAATCAGTTGAAAATGGTTAAAAATACCATTGAAAATCAATCAAAAAGTGACAACGAAAACGACACCAACCAGGTAATTAAAACTAATTACAGTTTGTTCAGTAATTTAACGTATGATAATCATGGTAAAGTTTCACTTGCAATCAAAGCTGATTGTTTGAAACTTGAGTTAAATTCATTTGGTGAAACTCATCAAGTGTTCAAATGTTTAAAGTTAAATGTTCCAAGTGGCATAATATTTGGTCTAATTGGTCCTTCTGGGTGCGGTAAAACGACCTTTTTTCGGACAATCTTGGGTCGATATCGAGTTCTATCAGGAAGTCTTCAAGTTCTTGGCGTTAATCTTGGTAAATGCAGTAAATTTGCACGACTC…	FFNIFFSLVNQLKMVKNTIENQSKSDNENDTNQVIKTNYSLFSNLTYDNHGKVSLAIKADCLKLELNSFGETHQVFKCLKLNVPSGIIFGLIGPSGCGKTTFFRTILGRYRVLSGSLQVLGVNLGKCSKFARLGSEIGYMPQDIALDQDLTVTETLYFYGSLNNLTSNVISDRSNQLMNILGFDNFSRKVCQLSIGQQRRLSLACALLHRPKLALLDEPTVGSDPMLVKRIWDYLKSETSRGEMTIIMSTHYLEEVRRADHFAFLSQGYVLFADNPIDFIKNSGSLTLEEAISSMYKIKMDKSSGQPTVSLNTEPDTQFESSNEIFHQSTVKLNQNENFFHLYVWLLWRYKHRWMKHMIYRLIGVGLVHAMIITFCGLLYGHFPKDLSIGLINRDNSTS…	736				PuABC53		H
contig_7252	2878	GTAATTCTCTCTCTCTCTCTCTCTTTTTTTATTTGCTTCTTGTTTTATCTTAAATCTCCTCCAAAATCAGGTCCCAGTGGTTGTGGTAAGACTTCATTGATCAAATGTCTGGTGGGTTACTTTAAACCCGCTCGTGGTAATATCTTTATTCATGGTTATCCTTTGGGTTCCGAGAGACTCAATATTCCTGGTACTGGAGTTGGTTACATGCCTCAAGAGTGTCAATTGTATAATGAGTTAACCATTGAGGAAACATTGAGATACTTTGGTCGTCTCTTTTTACTTGAGAGTAAAAAAATTGATTCAGCCATTGATTATCTGATTAGTTTACTTGATCTTCCACCCAAAACAAGGATGATCTCCGGTTTATCGGGTGGACAAATGAGACGAGTATCATTT…	VILSLSLSFFICFLFYLKSPPKSGPSGCGKTSLIKCLVGYFKPARGNIFIHGYPLGSERLNIPGTGVGYMPQECQLYNELTIEETLRYFGRLFLLESKKIDSAIDYLISLLDLPPKTRMISGLSGGQMRRVSFAASIISKPKLVILDEPTAGVDPMVTRSIWSHLAHLSNQLSITVIVTTHYIEEARKADCVGLMRKGKLLAEDNPEVIMKRYGAVTLEQAFLCICSNKQIVNSTNPISSTLSSTFSLSSPSSSEIATITETPNPPDNEYSGEIIYQPKAAYSPLDLNKLFTVNLDHWFTIVSIIFWKNTLRNIRNLPFLVLQFIVPVVPVVLLCIAVGLDPFDVRVAIVNHDRGGEYSSMFLKHIDTYHINAVPYESLDEALDDIKHQRTWGVLHFKH…	689				PuABC57		H
contig_7403	2674	GTTAATTTTGTGAACATGCCGATCGACACAACTCTTAATGATCGTGATGAAAATAGTAACTACAATGATCCAAACAATAATAGTAATAAAATTGAAGTAAATAACAACATCGAAATTAATGTGAAACCAAATATCTACAATCAAATTGTTCTAAATGATCCGCTTTCAATTGATTTCGACATCAGCGATTTTAATGAAGATAATCTTTACTATCCTGATCCAATACGATCTTGGCTCGCTGAAGACGCTAACTTAGCTGTTCGAGCTCGAAATGTTTGTTACACTTATGGATCAGGTACGAATACCACTTGTGTACTTAATAATTTGTCGATATCAGTTCCTGTCGGTACTATTTATGGCCTTTTGGGTCCTAGTGGTTGTGGTAAAACAACTTTATTG…	VNFVNMPIDTTLNDRDENSNYNDPNNNSNKIEVNNNIEINVKPNIYNQIVLNDPLSIDFDISDFNEDNLYYPDPIRSWLAEDANLAVRARNVCYTYGSGTNTTCVLNNLSISVPVGTIYGLLGPSGCGKTTLLGIISGLMKPESGLVKVFGQTPGSRESGMPGSALGYMPQDTALQTDLTVYETLWYFGRLFFIPTPVLNKRIEKLIEMLDIPYPNKLVSNLSGGQSRRVSLACAIIHRPRLAILDEPTCGVDPLLCHRIWQLMNKFSSEENMTIIITTHYIEECRKARIVGFMRAGEILEEDSPQALMDRYQTASLEQMFYQICFSQKRRNTIIRRRLSSKGPTIAPDDRQRDFHSPYKSHRVSHPIHSFFSSIYTLTWRYLMQSLRSPIYILLLFVF…	785				PuABC58		H
contig_7769	2950	TCATTCATTATTATCGAAAGTGAAGCTATAATGTCTTCTTCGATCGACCCAAAAGTGACCGCTGTGGACTCACGTAACCTTTACCTTAGCTATAGTAAAGGAACATCCAAAGTGATCGCTCTTAACAATTTATCTCTATCGATTCCATCGGGATGTATTTTCTGTTTAATTGGTCCATCAGGCTGTGGTAAAACCTCTTATCTTCGATCCTTAATTGGCCTAATCAAAACCCAATCGGGATCGACGACAATTTTTGGTTATCCCCTTGGTCATCGTGATCTAATGATTCCAGGTAAAGGTTTGGGTTACATGCCTCAAGCAGATTCTCTCAATGATGATCTGACAATCGGTGAAATGTTGAGTTATTTCAATCGTTTACTCAATACCTATTCCTCATCT…	SFIIIESEAIMSSSIDPKVTAVDSRNLYLSYSKGTSKVIALNNLSLSIPSGCIFCLIGPSGCGKTSYLRSLIGLIKTQSGSTTIFGYPLGHRDLMIPGKGLGYMPQADSLNDDLTIGEMLSYFNRLLNTYSSSASPINKVIDLSRRLKTSDDDFLANLSLPSEDTLIGSLSGGQKRRVSFLCSILHSPKLIILDEPTVGCDPIVINSMWKILHSITASEQSTIIITTHYLEEARKTDIIGFMRKGQLLEKGSPAQVLNRLSVNSIEAAFALMCQRYKKNKLNRSSNYKHRQSTVNNKSVDKNTEPSSSQQVIEQNFTKSSTNLVNTSSPSSSSSLSIDWFRDNLAIPLIVYLQLTYAITHRLCLRQFKVKLLLVGPVIAIILLVALTSVSTGGTPIVTI…	735				PuABC61		H
contig_8556	1496	ATGTTAGTCCAAATGGAGGTCGAGGAAACTGTTGCTGTTAAGGTGAAACAATTGCAAGTCTCTTATGGACCAAAAATTGCTCGAAATGTTGTCCTGGATAATGTGAATACAACGATTCCGATAGGCCAAATTTATGGCCTTCTTGGGCCAAGTGGTTGTGGTAAAACAACATTACTCAAATGTATCATGGGCTGTCGTCAACCGGACCAAGGGGAAATATCAATATTTGGTTACCCGGCGGGATCACCTGAAAGTGGAGTACCTGGTGTGGGTGTTGGTTTTATGCCTCAGGATATTGCTCTTCATGATGATTTAACCGTTGAAGAAATGTTGATTTACTTCGGTAATCTTTATCTGATGCCACCGAAGATCCTTTATCAACAGATTAACCTTTTAATC…	MLVQMEVEETVAVKVKQLQVSYGPKIARNVVLDNVNTTIPIGQIYGLLGPSGCGKTTLLKCIMGCRQPDQGEISIFGYPAGSPESGVPGVGVGFMPQDIALHDDLTVEEMLIYFGNLYLMPPKILYQQINLLIKLFDLPDPNQYIGTLSGGQKRRVSLMSALLHRPRLLILDEPTVGVDPALRERIWKFLVELTVNERITVIITTHYIEECRRADSVGFMSKGQVLVEGAPND	233				PuABC63		H
contig_8879	2517	TTATCGTTTAAAGTGTTAATCATGAATGAATTAGAACTGAATGAAAACGATTCATCTTATTTTTCAATTATCAACATGAAATGTGAAACCAACAACAATAGTAACAGTGATTCTCATACAAATTACCAGCCATCAACATCTTTACCTAAATCCAGTTCTCAATCAATTGTTTCATCTGAGAATCTATTTGTTACCCGAAATTCAATTAAATCGGGATTGGATATAGTTCTTAATAATATTAATCTAACTATCGGTGAATCAAAGTTTTTCGGTATAATCGGTCCTTCGGGCTGTGGAAAGACAACTTTCCTTAAGTGTATCGCAGGCCTGATAAAAGTTTCTTCTGGTAGCTTGACCGTTTTGGGTGAGCCCGTTGAAAGAATTGACCATCAATTGATT…	LSFKVLIMNELELNENDSSYFSIINMKCETNNNSNSDSHTNYQPSTSLPKSSSQSIVSSENLFVTRNSIKSGLDIVLNNINLTIGESKFFGIIGPSGCGKTTFLKCIAGLIKVSSGSLTVLGEPVERIDHQLIGYMPQNIDLFDYLSITETVFYFGSLHSMSLHDIRSSYNQLSDYLNLPNESRLIDNLSGGEKRRVSFVCAIIHQPKLLLLDEPSAGCDPVIRVKLIKLLNQLCLHERSTVVMTTHYIEEARIADSIAFMRNGRIIETGSPKLIMDNLKVNTLEEAFIKLILFSRNNNQLILNQCEQPLPQNNNSNQQLTLKDQFLHQVCNPYLIDPLISLAHKSSSLNLIDCYNYAFKCKSLADRMINQYISSYGSIVSYVISIFILIILFSYCFGQ…	749				PuABC65		H
contig_1226	3136	CTTTTCTTACCTGTTGAATCTTCCATCAGCCCCGAAATGGGTGCACCGAAAGATTTAACCGTTTGTAGAGACAATTCAGTAAAAATATCGGTTCCGTGGCAATCACCATCATCAGTACTTCGTCAACATTTATCAACTTCATCTTCGCTCTACAATCATCTTCATCACTCAACCACCAATAATTCCAATTCTTCATCTTCTCCTGCTACAAATGGACTTGTTATTCGTGGTTTAGGTTATTTAACTAAAAAGAAAGAAGAAATTTTGAGAGACATCAACATGACGGTTCCGAAAGGTACGATTTACGGCCTATTGGGACCCAGTGGATGTGGTAAAACAACTTTACTTCGTTGTGTCGTCGGTTGTCTTCGACCTCAATATGGTCAAATTATGATTTTC…	LFLPVESSISPEMGAPKDLTVCRDNSVKISVPWQSPSSVLRQHLSTSSSLYNHLHHSTTNNSNSSSSPATNGLVIRGLGYLTKKKEEILRDINMTVPKGTIYGLLGPSGCGKTTLLRCVVGCLRPQYGQIMIFGKQPGRETAQIPGTGVGYMPQENTLYENMTIEEVLIYYGRVFFLSIEELYERIKGLMEVLELPDKGRMIKKLSGGQKRRVSFAIALIHRPGLLILDEPTSGVDPLLREKLWQHLMCISKNQGATIIITTHYIEEARRSHNVGFMRQGRLLMQEDPDRLLADRGVETLEDAFLDICRNQGRISCVPEQEKIEYKGNVPTATFVTDPVLIKKRIREWFFIFFGALWRHLVSDIREPLTIGFQYVIPILSMLLFALCIGGQPFDIPLGI…	628				PuABC7		H
Sequnces not included in the phylogenetic analysis
contig_15564	1248	CTTGGTATACCAGGTCCTCGATTGGGTTACATGCCCCAGGAAATTGCCCTTCATGGTAACCTAACCGTTTATGAAAATGTCATTTACTTTGGTCTGATAACCCAAATGTCCAGAGGTCAATTGTCCTCTCGAATTGATCATCTTCTTGACCTTCTCAACTTGACATCCTTTAGAAACTATTATGTCCGCCAACTTTCCGGTGGTCAAGCTCGCAGAGTCTCCCTATTGATTACCCTTGTCCACGAACCACCATTGATTATACTTGATGAACCAACGGTCGGTGTTGACCCCTTGCTACGGGAAACCTGTTGGTCATATTTGGTCAATTTAGCGGAAACCAAAGGAAGCACCATAATCGTTTCAACTCATTACATTGAAGAGGCTCGTCGTGCCCATCGT…	LGIPGPRLGYMPQEIALHGNLTVYENVIYFGLITQMSRGQLSSRIDHLLDLLNLTSFRNYYVRQLSGGQARRVSLLITLVHEPPLIILDEPTVGVDPLLRETCWSYLVNLAETKGSTIIVSTHYIEEARRAHRIGFMRKGRIIVEDEPNQLISTHKATSLETVFLNLCSVKRKSTMVNPRDLKLFQQRMAREGKNITLGHNPYKTCFPCLLPGPSSLKTDQSKASSLSSLLKIWFTLWLGLTRNNIRNEFRDPLVLCCQYLISIWMILLFYFGIGNPPSGIKIAFVNEDSSFFSLSGSFIDSLDNQMFIKQPYQSFNQAITDARSTPFWGVLWVPSNFTETLLLDKTTSNVSIESIQSGSMKISVDMANKLVSAMCIRSLVNGFISFIGDTMKTFGLDE…	415					tetur04g06390	H
contig_16399	383	CGATCTGAGCAATTAACTTTCCTTGGAAGAATCAATAATCTACCAAGTGATTTGATTAATTCTCGAATTGATGAGATTACTACTACACTTGAGATTGGAGATCTTGATAAAAGATCAGGTGAATTTAGCGGTGGTCAACAAAGACGAATATCTTTGGCCTGTACATTGATCCATCAGCCGTCACTTTATCTTTTAGATGAACCAACGGTTGGATCGGATATTGTGTTGGTTCATAAGATTTGGAACTATTTGAAACACTTAAGGGACACAACGGGAGCGACGATCATTATATCAACTCATTACATTGAAGAAGTAAATTCAGCTGATCTGTTTGGATTCATGTCAAAAGGAACGATAATAATTCAAGATTCGCCGAGTAAT	RSEQLTFLGRINNLPSDLINSRIDEITTTLEIGDLDKRSGEFSGGQQRRISLACTLIHQPSLYLLDEPTVGSDIVLVHKIWNYLKHLRDTTGATIIISTHYIEEVNSADLFGFMSKGTIIIQDSPSN	127					tetur04g06390	H
contig_8526	1379	ATTCAAGATTCGCCGAGTAATTTCAGAGAAATTTCAAAATCACGAACTCTCGAAGAAGCGATTCTCAAAGAATATACCAGGCTCAATGCTCTTCCGAAACTTGAGAGAAGTAAATCTTTATTGGTTCAAAATTACTCTTTCGAATCAACAAAGATTCGACCAATTGAACAATTATCATTCCATTCAAAGGTCAATACAATTGATATAAATTCGAATTCTGTTGAAAAATCTTTTTCCACGGCTAACGTACCACTAGGAATTCGCTCAGTAACTACTCTGCTTATGTGGCGATATTTACTTCGATGGAAAGTTCTAATGGTCATTCCTTTCGTCCTTTTCTATACACTGGCCATAACTGGTTCTTTAACTTTATTCAATGTCTATGGATTACCAATGAAA…	IQDSPSNFREISKSRTLEEAILKEYTRLNALPKLERSKSLLVQNYSFESTKIRPIEQLSFHSKVNTIDINSNSVEKSFSTANVPLGIRSVTTLLMWRYLLRWKVLMVIPFVLFYTLAITGSLTLFNVYGLPMKQLSIGVVNRDNRSDYLNNITNFLASDEFKFHFIPDEIVARQTVQNGSISAYIVIPDNWDYYLDQRIVNFFPADSNRELVKQSQITLFQDTTHVGKVLTIQSRFFQAIDSLMKNVTTTFGMNSKIHQFFDTYPVFKSLDRSEILAPRFNFLIRLYLFFMETFTILLLTAWFRHEINEPVNERFMALGLKPYHFLIALIVVATFFLTISFVCIFSSFIVFLHLPSPSSWFAVTLITISVIICGICKSRFIGINVKSIIGCVTLINAYN…	459					tetur04g06390	H
contig_16398	1377	ATTCAAGATTCGCCGAGTAATTTTGTCCAAATTTCTCAAACTCGAACTCTTGAAGAGGCCATTCTCAAAGAGTACGTTCGAATATATTCCAAGCGTCCATATGGAAGACCAAGTTTCTTTCCCGAACAGTATATTGAAGATGTTCCCGATGGAGCCCGTCGACGATCAATTCGAGCATCAATTGATAGTCTTCGTAAGCGATTATCTTTCTTCTGGACACCGAAAAAAATAAAAGAAAAGGACATGATTGAGTCTAACATGGAATCTCAATACAAATCACAACCTAAATCATTCTTCAATTATCCGATCATCTTATTAATTTATCGATATCTTCTTCGATGGAGGATTTCAATGGTCATTCCGTTTATCGTTTTCACCACCATGACCTTCACAAGTTCC…	IQDSPSNFVQISQTRTLEEAILKEYVRIYSKRPYGRPSFFPEQYIEDVPDGARRRSIRASIDSLRKRLSFFWTPKKIKEKDMIESNMESQYKSQPKSFFNYPIILLIYRYLLRWRISMVIPFIVFTTMTFTSSLMMFQVYGLPMKQLSIGVVNYSNHSHYLNNITNYLGSDDFNLLLMPDEIVARQATENGTTTAYIVIPDNWDEYLDQRVTSLFSTDPNESLIKLSQVKLFQDTTHAGKVLTIQSRLFQAVDSLMKNITQNSGLNSKYNEFFESHPVFKSLDESDRLAPKYNFIIRLYVFFMESFTMLLLTAWFLRESNETVNERLISLGLKRYQLLASLMIVATVFLTIAFVGMFLSFSVILKLPYPSSWPAVTFLTASIIICGICKARLLGSNVKS…	458					tetur19g01780	H
contig_9535	1311	ACTCCTCATGGCCTCAAAGTGGGCTACATCAACAATGAAGAACCAGTTAACTATTCGTACTCATTTGTTAACTCAATTAACACTCACGTTATCAACCTAATCGCTTACAATAATAGTGAGTCTGCTCATCATGATATGGAAGAGGCCAGAATTCATGGTTACTTTACCGTATCGGCGGGTTATACTGACGAAATGATCTCACTGATGACCTTTCAAAAATCTCCTTCTGAGGTTCATCCAGATCGCGACTCCAAAGGAATCGTAACTTTCCACCAGTCACATGAAGATTTAATCTCAGATACAATTGAATATTTTCTGAATAAAGCGCTGAACATTTCGGCCTGGAGGTTATCACGACGGGTACTTCATCACCCGAAAAGAGCTCAAGCTCCGCTGATT…	TPHGLKVGYINNEEPVNYSYSFVNSINTHVINLIAYNNSESAHHDMEEARIHGYFTVSAGYTDEMISLMTFQKSPSEVHPDRDSKGIVTFHQSHEDLISDTIEYFLNKALNISAWRLSRRVLHHPKRAQAPLIVVNSIAEPELDEDIFNFRNFFIQVNTMFWSFTINLYYSIFTFHRDYSDSLYERSHSAGSTPTQFLLSHLIVSIFIPAFNCLPVFILIIVTFGATAKGSILLTALIYWINNVAAIVTAFIMATMKLDVFFILVFAGAYCFVTMFLGAAQWSTISLPYYLKPVTWIFPNIINNPAMIRVMVHGDGLESSQVYLPILYTFGYITLILFILRFQL	344					tetur12g03910	H
contig_17794	278	TTGATCAAGTTAATTGTTGATTGTTCAATGATGGAAGATGATTTGAATAATAATAATGTTAATACCAATGGTGATCATAGTCAACAACAAGATGACCTTTACCACTTTGATAATAAAATTTGGCAAGAAGGATTAATAGCCCGTAACCTTTGCTATGCAATTAAAAACGTTGACATTTTAAACAATGTTGACCTTAACCTGCCTCGAGGGCAAATATATGGTCTATTGGGTCCAAGCGGGTGTGGTAAGACAACCCTTTTAAGGTGTTTCATTGGA	LIKLIVDCSMMEDDLNNNNVNTNGDHSQQQDDLYHFDNKIWQEGLIARNLCYAIKNVDILNNVDLNLPRGQIYGLLGPSGCGKTTLLRCFIG	92					tetur07g04410	C
contig_1955_1	4275	TTGATTAATACGTTAATTCAGCTTATTTTTGGATTAATCATGAAAACCTCAGCCTATGAAAAAGCAAACTTTTTATCTAAATTCACTTTCTGGTGGATGTTTGGTTTTTTCATCAAATTACAAAGTAAGAAAATCAAAGTTTCCGACCTGACAACTTGTCCATCGTTTTTAAGATCTGAAACATTAAGTAATCTATTGGAAAGAATATGGATTAAGCAGATTGAAAAAGTGAAAGTTAAATCAAAACCGAGTTTATTATGGGCAATTCTCAAATCAATCGGAATCACTCATCTTTTGTCATTCATTTTTGTCTTAATTGGTTCAATAGCAAATATTGTGCAAACAATTTGCCTTGGAGATTTGATTCAGTTACTTTACCTGATATCTAACGGGGATGAT…	LINTLIQLIFGLIMKTSAYEKANFLSKFTFWWMFGFFIKLQSKKIKVSDLTTCPSFLRSETLSNLLERIWIKQIEKVKVKSKPSLLWAILKSIGITHLLSFIFVLIGSIANIVQTICLGDLIQLLYLISNGDDVNVNDLKLRVYLNGLVVALTQIIVALFYSFYWFMVIQTGMKVRIACSRLIYSKTLKLSQLAFSKTTSGQIINHLSNDVSKFDFAFEFQFFLIIGTFELIMSLYILWPLLGVSSLIGFFVLFLTIPLQSFMGKAFSKIRAKGAKMTDERIRLMSEIIPAMRVIKMYTWENPFVELVNKSRKNEISKIRLATYLKSINMSIAAISEKFIMFIILSSFVLLGNHLKAEAIFIAISLIRQLQWTVTEFIPLAVSSTAEALISVQRIQRFL…	488					tetur14g02290	C
contig_7698	1396	ATTTATTTGTGCATTCAATTAAATAACTATCATTATAAAGTGTTAATGATTTTTCTAACGATGGACCAACAAGAAATAATCACAAATCGTTGTACTTACGATGAAGCTTGTTTTCTGTCTAAAATATTTTTCTGGTGGACATCAAGTATACTGAGAATTGGATTAAAGCGTGAACCGACCAAAGACGATCTTTACAAATGTCCTGCTGAAGATGAATCTGCTAAAACTACACGAGACTTTGAAAGGAACTTGGAGCAAGAGATAAAAGGTTCTAAATCAACTAATAAATCACCAAGCTTACTTAAGGCAATTATCAAAACCTATGGATTAACAACGGTATTTAATAGTTTTCTATTGGCATTTGATGATTCATTGAATTTGGTACAAACTTTTCTTCTT…	IYLCIQLNNYHYKVLMIFLTMDQQEIITNRCTYDEACFLSKIFFWWTSSILRIGLKREPTKDDLYKCPAEDESAKTTRDFERNLEQEIKGSKSTNKSPSLLKAIIKTYGLTTVFNSFLLAFDDSLNLVQTFLLGLIVRYYSNNNYTNVTWRECLFYSIGLTVTLFFFGFIRHQIFLSTSRQGLRIRTALTAVVYKKLLTMSRAATTKTDIGYILNIISNDLSRFDDLMFSIMYIVIAPLISIAALAYLISVLGIASLGLLIVLIILIPYQAICGKYFDRFRVETALLTDKRIKSMEEMISAIKIVKMFTWEQSFADVISEIRKKEMGKVRNSAVLRLMNLMAHASATRIMVFACLIIHVLLGRPLTPELAFITLSLCNGLKAPVTFHIGNAIGLLVETL…	465					tetur14g02290	C
contig_12174	1041	ATGGATAAGCCGGAGACCATCACTAATCCATGTAACTATGATGAAGCTTGTTTATTGTCAAAGATTTTTTTCTTTTGGAATGCAAGTTTCATGTGGATCGGTCTCAATCGTGAACCAAAAAAAGACGATTTATTCAAGTGTCCTGGTGATGATGAAGCCTTTAAGGTTACTACAGATTTGGAAAGAAATTGGAATCGACAAATTGAAGATGCTAAATTAAAAGGTCAACCTCCCAGTTTACTTAAGACCATCATCAAAACCTACGGATTAACGACAATTTTAAACTGTATTTTATTAACGTTTGATGATTCGTTAAGCTTTATACAAACATTTCTACTTGGATTAATTGTCCGCTATTTTTCAAGTAACAATTACTCGAATGTGACCTGGAATGAGTGC…	MDKPETITNPCNYDEACLLSKIFFFWNASFMWIGLNREPKKDDLFKCPGDDEAFKVTTDLERNWNRQIEDAKLKGQPPSLLKTIIKTYGLTTILNCILLTFDDSLSFIQTFLLGLIVRYFSSNNYSNVTWNECLYYSIGLTVTIFCFGIIRHQVFLLSSRQGLRIRTALTVLVYKKLLKMSRAATMKTDIGYILNVISNDLSRFDDLTFSIMYIFIGPFMAVAGLIYMINILGLASLGLLMVLVFLMPFQAMCGKYYNKFRRETALFTDKRIKSMEEMISSIKIIKMFTWEQSFADIVSKIRKQEMVKIY	310					tetur14g02310	C
contig_9216	1231	GACTTCATCAAGTTTCTTAAAGAATCAAGTGAAAGTGAAACGAGTAATCAACAATCAGAGGAAATGTTATCGATTGATGAACTTTATGGATTACCAGCACCATCGAGATTAACTAAAACACAATCGAAAACACTGACACAAGTTAATTCTTTACAATTTATGGATCCAGTGGATGAATTTTCGATCATTGAAAAACAAATGGAACAACGGGAAGAAAAAATCTCATTTGGTTCTCTTAAAGGTCGAGTTTACTTGGATTATCTTTTAGCTGGTGGTAACTTTATATTCATCAGTATTTTCCTAATAACATCATTTGCATCCCAAGGAATCATAAATTATGTTGATCTTTGGCTATCTGATTGGTCAGATGAGTCGCTTTTATTATCACAATCATTCAAT…	DFIKFLKESSESETSNQQSEEMLSIDELYGLPAPSRLTKTQSKTLTQVNSLQFMDPVDEFSIIEKQMEQREEKISFGSLKGRVYLDYLLAGGNFIFISIFLITSFASQGIINYVDLWLSDWSDESLLLSQSFNETLDGMSFKEYSKPFVTRNCLIYLGLIILLLIGVLIRLGMNYRICLKASETLHNRIFSKLLRTPLVFFENNPVGRILNRFTRDIGVIDVTLAYYTIITNSDLLTLLGLIIITAVVLPYVIIAAIAVFCFSVFVRQVYLKMARFITRVEGQTRSPIYDQIASTYEGLTSIRAFQYESQYIKQFYRYLNDNNSCKFMLFGANRLIGVILDFVMLLLLVVILTILLAFSDQFEGGKVGLILSTMLTVFGALQWTIRNTAELETYMIAVE…	410					tetur14g02320	C
contig_6028	423	GAATATGGTGATTTACCCTCTGAACCTTCATGGAAAACTACCAAGTCTAACTTGTTACCTTCAATATGGCCTGATGTTGGAAATATTAAGTTCGATAGCGTTTATTTTACTTATCCAGGTTCCACTAATCCAGTGCTGAAAAATTTAACTTTCGATATTAAAGGAGGAGAAAAGATTGGTATCGTTGGTCGAACTGGTGCTGGAAAAAGTTCATTAATATCAGTGTTGTTTAGATTGTCAGAATTTCAAGGAAATGTTCTAATCGATAATATTGATATTCAACAACTTGGTTTACACGATTTACGAAAGAAAATATCGATAATACCACAAGATCCACTTCTTTTTACGGGAACAATTCGTAGTAATCTTGATCCATTAAGTGAACATTCAGATGAATCC…	EYGDLPSEPSWKTTKSNLLPSIWPDVGNIKFDSVYFTYPGSTNPVLKNLTFDIKGGEKIGIVGRTGAGKSSLISVLFRLSEFQGNVLIDNIDIQQLGLHDLRKKISIIPQDPLLFTGTIRSNLDPLSEHSDESIWSTLKAV	141					tetur14g02310	C
contig_9215	676	ATGTCGNNNNNNNNNNNNNNNGATTTATTGCAAATTGTTGGCCTTATCTTTATAACCGCTAGTGTTTTGCCCGTTATCGTAATCCCAAATATTGTTGTTTTTAGCGTTGGATGGTTTGTCAGGCAAATCTACCTGAGGTTGGCTCGATTTATTTCGAGAGTCGAGGCTCAAACGAGATCTCCACTTTACAATCAAATCGCAACAACATACGAAGGTCTTACTACCATAAGAGTATGGCAATATGAGTCGAGATACACTGAGCAGTTCTATCGACACTTGAATGACAATAATGCCTGCAAGTTCATAGCATTCAGTTTGAGTCGTTCTATCGGAATGGTTCTTGATTTCATCATGCTTGCATTATTAGCTGTAATATTAATAGCAGTATTGTCATTTCCT…	MSXXXXXDLLQIVGLIFITASVLPVIVIPNIVVFSVGWFVRQIYLRLARFISRVEAQTRSPLYNQIATTYEGLTTIRVWQYESRYTEQFYRHLNDNNACKFIAFSLSRSIGMVLDFIMLALLAVILIAVLSFPERFGGGQVGLIISTMLSVFGALQYGVKTTAELETNMIAVERVLEYGDLPSE	184					tetur14g02330	C
contig_12589	306	CCTGGTGAATTATTACTGGTCATTGGTACTGTTGGTTCATCGAAAACATGCTTAATGATGGCTCTTCTTGATGAGATTGTAACAGTATCAGGATCATGTATTGTTTCTGGAAAAAAATCTTATTCACCTCAAGAATCGTGGACATTTGCTGGGACCATAAGACAGAACATTTTATTTGGTCGAGATTATAATGAGAAAAGATATCGAAAAGTAATTGACGTTTGTTCATTGAGAAAAGACATAAAATCATTTCCATATGGAGACAATACTTGGGTTGGAGAGAAAGGTTATACTCTTAGTGGTGGT	PGELLLVIGTVGSSKTCLMMALLDEIVTVSGSCIVSGKKSYSPQESWTFAGTIRQNILFGRDYNEKRYRKVIDVCSLRKDIKSFPYGDNTWVGEKGYTLSGG	102					tetur14g02290	C
contig_8675	440	TTGTTAATCACCAATAACAAAATGGATTTACCAGAGTTAATTACTAAACCAAGTCGCTATGATGAAGCTTCAATCTTATCAAAGGCAACATTTTGGTGGAATGCATCAACATTACGAGTTGGAATGAATCGTGAGCCGACTAAAGATGACCTTTACAAAGGTCCTGATATCGACGAATCATTTAAAGCAACGGTTGAATTTGAAAGAAATTGGGATCGAGAGATTAAAGATTCTAAATTAGCAAAGAAACAACCAAGTTTACTCAAAGCGATTATTAAAACTTATGGATTAACAACCATTTTCAATGGGATTCTATTAACTATCGAT	LLITNNKMDLPELITKPSRYDEASILSKATFWWNASTLRVGMNREPTKDDLYKGPDIDESFKATVEFERNWDREIKDSKLAKKQPSLLKAIIKTYGLTTIFNGILLTID	109					tetur14g02330	C
contig_15223	436	CAAGAAATGGTCAAAATATATAATTCATCAATTCTTAGGTTGATGAACATCGTGGCAAACGCTTCAGCGACACGGATCATGGTGTTTGTTTGCCTTTTACTCCATGTGATACTTGGAAGACCATTAACTCCAGAATTAGTATTCATTACTTTATCCCTTTGTAATGCACTTAAAACACCAGTAACTCTTCACATCGGTCTTGCAATTGGATTAATTTCTGAGGCTCGAGTTTCCATTAAAAGAACTCAGGATTTGCTTCTAATGGACGATAAAAAAACTACCAATTTGAATGATTCATCCAATCATGGAATCAGTCTCCCCAAAGGCTTCATTAAACTAGATAGATTTCGTGGTAAATGGGATAATAGCTTGAAAATTGACCATTTGAAAGATGTTTCC…	QEMVKIYNSSILRLMNIVANASATRIMVFVCLLLHVILGRPLTPELVFITLSLCNALKTPVTLHIGLAIGLISEARVSIKRTQDLLLMDDKKTTNLNDSSNHGISLPKGFIKLDRFRGKWDNSLKIDHLKDVSLELEPGELLLVI	145					tetur09g04620	C
contig_46	1085	ATGGAAGCTAAAGGAGAATTTTGTGATCTTGTTGAACAATTTACAAATCAATCGGTTGAAAATGATAATGAGCAACATGAAGAATTAGCTAAGAGTAAATCTGTTGACGAAAAATACTGTGACGAGTTATCTACGAAAAAGAACCACTATAAAACAAAATTGATCGAAAATGAAGAATCAGAAACCGGTAAAGTTAAATGGTCAGTTTACTTTGAATACTTTGGAATGGTTTCTATTCTTTGGACATTACTCATCGTTTTGAGCCAGGGAATTGCACACGGATTCCAATTAGGATCAGATATTTGGTTGGCCAAGTGGTCAAGTGATTCGACTACTCAAAATGTCACTTTATCCAGCACCGAAATGAGACTTGGAGTCTATAGTTTCTTGGGTCTCATG…	MEAKGEFCDLVEQFTNQSVENDNEQHEELAKSKSVDEKYCDELSTKKNHYKTKLIENEESETGKVKWSVYFEYFGMVSILWTLLIVLSQGIAHGFQLGSDIWLAKWSSDSTTQNVTLSSTEMRLGVYSFLGLMKAVLTLLGSFSLVNGTLRASIGFHRNLAHKVFRLPMSFFDTNPIGRIVNRFSKDIDVIDTGLPMVLNYWILCLFEVISACIIICINTPLFITTLVPITVVYIFIQRIYVSSSRQLKRLESVTRSPIYSHFGETLNGVSTIRAFNVSERFIQESAYKVDDNLSCLFPSIVANRWLSIRLEVCGNLMILSTAIFAVLSRGSLDPGAVGLAVSYALSITGSLNWLVRMSSE	361					tetur11g05990	C
contig_13171	684	AGGGAAAATTTAGATCCATTCCAAGAGTATACCGATGATGAGATTTGGAGAGTTCTTGAGGAAACTGATTGTCGGTCAATTGTTGATTCATTAGATGAGATAATTAATGATGAAGGTTCCAATTTAAGTTCGGGTCAACGGCAATTACTTTGCTTTGCTCGAGCGATACTCAAAAAGAGTCCAATCCTTATAATGGACGAGGCCACATCTTCATTGGACGTTCAAAAAGAAGCGACAATCGTTGATTATATTCGTAAATCAAATCAAACCGTAATCTCAATCGCTCATCGAGTTAATTCACTTCTTGATTATGACAGAATTGTTGTCCTTGATTCCGGTAGAATTGCTGAAGAAGGTTCTCCAAAGAAATTAATGACCAAAGAAAATGGTCTCTTCAGG…	RENLDPFQEYTDDEIWRVLEETDCRSIVDSLDEIINDEGSNLSSGQRQLLCFARAILKKSPILIMDEATSSLDVQKEATIVDYIRKSNQTVISIAHRVNSLLDYDRIVVLDSGRIAEEGSPKKLMTKENGLFRSLIENENG	141					tetur07g04290	C
contig_6788	990	ACAATTAATGAAATGACTGTTCAATTGTCCAAATCAAAATATGATCGAGCTAATTTAGCATCAAAATTACTTTTCAGTTGGATGTTGAAATTTTTCATCGATTCACAGAAAAAGAAGTTAAAAGTTTCCGATCTAGAAAAATGTCCACAAACCTCAAGATCATCAGCGATTGGAGTCAAATTAGAAAAGGAATGGATTAAACAGCTCAACAAGGGTAAAACAGGTAAAGGTAAACCAAGTCTTGGTTGGGCGATAATTAAAGCGATTGGTCCTTCGTATTCATTTTGCTTCATCATTATGGCGATTTCGAATTTGTTCCCAATAACTCAGACCGTTTTCATGGGTAATTTGGTTGATCTTCTTTACAAAATGAATAAACCCGATGTCGATAATCATTTA…	TINEMTVQLSKSKYDRANLASKLLFSWMLKFFIDSQKKKLKVSDLEKCPQTSRSSAIGVKLEKEWIKQLNKGKTGKGKPSLGWAIIKAIGPSYSFCFIIMAISNLFPITQTVFMGNLVDLLYKMNKPDVDNHLLKNQIYWYASGVVISQILGAYSNNFYWFYARIGGLDARVACSRLIYQKTLRLSQKALGETTTGQIVNLLSNDVARFDYASEFPFFFIYSPIQTGICLWILWPLMGISSVIGFMVLFCFAPFQYFMGKAFSKLRTTGAIRTDERIRLMNEFIPAMRVIKMYAWE	296					tetur09g04620	C
contig_8101	2129	ATGAATCTTAATTCAATCATCCAATTGGAATCAATTTGTGGTGAATCAATTCTATGGGATGTTGATTCAACTTGGAATTCAAATGCTCCGAAATTATCTCGATGTTTTCACAATACGATTCTCAATTGGTTGCCCGCTTGTTTCCTTTGGTTATTTTCCATCTATGAAATTAGACGAACAATTAAAATAAGGAAACAATTGATTCCTTGGAACTGGATTAACACATGCAGATTAATCTTATCCACATTAAGTATCCTCGTGAATGGTTTACAATTAGTCAACATAATCTACAGATATTTTAATTCATCTAATCCATCAGTTCCTTCTGATTTTTACTCTTCGTCAATTAATATTATCTCATTCACATTGGCCAGTCTCTTGTTCCATTACCATCGTTTG…	MNLNSIIQLESICGESILWDVDSTWNSNAPKLSRCFHNTILNWLPACFLWLFSIYEIRRTIKIRKQLIPWNWINTCRLILSTLSILVNGLQLVNIIYRYFNSSNPSVPSDFYSSSINIISFTLASLLFHYHRLRGIHTSAIIWIYFFLQTICTFLIAYSTWVDSSEYTGIEVILVNIFFVSNLLLLIITSFADKANSLTDEHELVVENDNKSSKKYSPENEASFLSLVFFWWFNKMAILGWRTSLTTKDLWELRDDLKTENLIGAFDTKLNQMVEKQQRPSRVNDNTNVSSSQSNQTLKVKVDIIPILIKVYGVYLMSGAFFKLVQDILSFIIPQLLKALIGFIKNQSNEPIWHGFLIAFAMSIISFAQTIFVNRYFYSMYILGMRVTSTLTAAIYKKS…	681					tetur09g04610	C
contig_7673	2215	TTATTAATTCTTAAGCTAATTAACTTAAAGTTCAGTTATTCTTTTTCACTTGTGTCTCTCACTTTCAACCTAATGGATCATAAAATAGCCTTTGAATCTCTGTGCGGTGATTCACTTTTCTGGGATTACAATCTAGTTTGGAATTCAACTGCACCCAAATTAACTCGATGTTTCCATCAAACGATACTTAATTGGATACCAACATCTTTCCTTTGGTTATTTTCAATCTACGAATTGACGATAACTGCAAGAATCAAAAGAAAAACAATCTCATGGAATTTTCAGAATCGTTCTAGATTAATCTGCACTTTTCTATGTATTTTACTCAATATTTTTCAATTATTGAACATCATTTATCGAAATTTTAACTCCGATCCACCAGCTCCATCTGATTTTTAT…	LLILKLINLKFSYSFSLVSLTFNLMDHKIAFESLCGDSLFWDYNLVWNSTAPKLTRCFHQTILNWIPTSFLWLFSIYELTITARIKRKTISWNFQNRSRLICTFLCILLNIFQLLNIIYRNFNSDPPAPSDFYAPLLNIASFTLVTLFLYYHRLRGIHTSAVIWIYIFLQTIGTFPIAYQTWIDSAEYTSSEVVLFNIYFVTISLLLIIISFSDGPINFTTDTELTSKLDQSESKKQSPENNASFLNKLVFWWFNEMAFLGWRQDLTSKDLWQLRHDLKTENLIGPFETRLEEALLIAKKKLQNSNVTSNGSTKDTSSNQETIKHHTINFIPILAKIFGSYFAVGSCFKLIHDIAQFVTPQLLKSLISFIEHKTDQPIWHGFLITFAMFAISTIQSIFL…	713					tetur06g03560	C
contig_9955	895	ACATTTCTAATTATGCTCAATCAACAATCAACAATTTACAAAAAATCATCATATGATTCAGCTAATTGTTTATCTAAATTATTTTTCTTTTGGTTGTGTAGTTTTTTCCTTGAATTTCAAAAGAAACGGTTAAAACCCAATGATCTCGAACAATGTCCAAAATATGATCAATCAGAACGAGTCGGAGAGCGACTTGAATCAAAATGGAATGAGCAACTTAAGAAATGTAAAAATGGAGGTAAACCAAGTTTAGGTTGGTCGATAATCAAAGCATTCGGTTGGCATTATTCATGTATATCTATCCTACTCTTCAGCCAGAGTCTAATGAATATCTCCCAGACACTTTGCATGGGATATCTGGTTGCAGCTCTTTACGAATATAATATGAAAAACGATCAA…	TFLIMLNQQSTIYKKSSYDSANCLSKLFFFWLCSFFLEFQKKRLKPNDLEQCPKYDQSERVGERLESKWNEQLKKCKNGGKPSLGWSIIKAFGWHYSCISILLFSQSLMNISQTLCMGYLVAALYEYNMKNDQSSEVKSRIYLSAFGVVATQIFVTYVANMYWFLARKFGIDIRVSCSRLIFCKSLRLSQASLGETTVGQIVNLLSSDVSRFDLASEFPFFLIVGPMEVILCIFILWPMLHVSTIIGLLVLFLYVPFQTFMGKAF	265					tetur09g04610	C
contig_7782	1099	ATGGAAGCTAAAGGAGAATTTTCTGATCTCGTTGAACAATTTACTAACCGATCAGTCGAAAATGATAATGAACAACTTGAAGAATTATCAGTTACCGAATCTTTTGAAAATAAAGATGCAAGTATAAGCAAAGATATTAAATCTTCCGAGAAGACTGATGATCAAAAGAAAAAATTGATCGAAGCTGAAACTTCAGAAACTGGTAAAGTCAAGTGGTCAGTTTACTTAGAGTACTTCAAAATGGTCTCATTTTTTTGGATTGTTATCATAATTATTGCGCTAACCGCTTCAAATGCTTTCTCATTGGGATCCAATGTTTGGCTATCTGATTGGTCAAGTGATGTTAATATTGCCAACAATTCATTATCACACACCAAGATGAGACTCGGTGTCTATGGA…	MEAKGEFSDLVEQFTNRSVENDNEQLEELSVTESFENKDASISKDIKSSEKTDDQKKKLIEAETSETGKVKWSVYLEYFKMVSFFWIVIIIIALTASNAFSLGSNVWLSDWSSDVNIANNSLSHTKMRLGVYGGLGLGQAIVTFIGSWFLVIGTLRASSGFHRDLLYQIFRSPMSFFDTTPTGRIVNRFAKDIDTVDAIIPQNLRSWLLCFFQVLSTFFIISFNTPLFIVALIPITLIYLFIQRIYVASSRQLKRLESVTRSPIYSHFGETLNGVSTIRAFDVSERFMQESADKVDHNLACYYPNMIANRWLGIRLEFCGNMIIIFAAVFAVLSRNSLDPGAVGLSVSYALSITATLNWLVRMSS	365					tetur11g05990	C
contig_7716	559	GATTATCTGGGTGGTATTATATTGGCCATTGCAACGGTTACATCTTTAATTGCAGCAATTTACGGAGATATTAGTACTTCATTTGTCGGCATGTCAATTAGTTATACTTTGTTAATTCCAATTTATCTTAATTGGGTTGTTCGTAATTTAGCAAGTCTCGAAATGCATATGTCGGCGGTTGAAAGAGTCCATCAATATAGTCAATTGGAACCAGAAGATTCTGGTGAAACTTTTGAAGAGTTATCCAAAAATTGGCCATCCCAAGGGTCCGTTGTTTTTAAAGGGATTGAACTTGGATACGAAGCTACATCAGATCCGATTCTGAGTAACTTTGATTTAAAAATTAAATCAGGGGAGAAGNNNNNNNNAGATTGGAATTTGTGGACGAAGTGGATCAGG…	DYLGGIILAIATVTSLIAAIYGDISTSFVGMSISYTLLIPIYLNWVVRNLASLEMHMSAVERVHQYSQLEPEDSGETFEELSKNWPSQGSVVFKGIELGYEATSDPILSNFDLKIKSGEKXXXDWNLWTKWIRKIIDNHGPIENGRCSRWSNIGRQ	156					tetur07g04290	C
contig_9731	258	TACGCATGGGAGAAGCCGTTCGCATCTCTTGTTGATTATGCTCGTAAGCGAGAAGTGTCCAAAATTCGAGGTGCCGCTTATCTGAAAAGTCTTAACTTTGGAATCGGAACTGTTTCAGAAAAATTGATCATGTTCTTAATTCTTTGCTCTTATGTTCTAATGGGAAATCATTTATCAGCTAAAATGGTTTTCGTCGCGATGTCATTGATTCGTCAACTTCAATACACTGTCACACTCTTCATACCTCTCGGTATA	YAWEKPFASLVDYARKREVSKIRGAAYLKSLNFGIGTVSEKLIMFLILCSYVLMGNHLSAKMVFVAMSLIRQLQYTVTLFIPLGI	85					tetur05g01110	C
contig_9250	373	CAGAAAACAATCAGAAGTGAATTCGCTGATTGTACAATTATCACAATCGCTCATCGACTAAACACCATCATGGATTATGATAGAATTCTAGTTCTTGATCAAGGAAAGATAAAGGAATTCGATTCTCCAAGCAATCTACTTGCTAATGATAAATCAANNNNNNNNNNNNNNNNTTTCTATTCAATGGTCAAAGAATCAAATTTACTTAGCCAA	QKTIRSEFADCTIITIAHRLNTIMDYDRILVLDQGKIKEFDSPSNLLANDKSXXXXXXFYSMVKESNLLSQ	71					tetur09g04610	C
contig_15428	392	TTCGTCCTCGCCCTGATTCCGATCACTTGTCTGTATGGTTATATCCAAACTATTTACATCGGTTCATCGCGACAGTTGAAGCGACTCGAAGCTGTAACTCGATCACCAATTTATTCAAATTTTCGAGACAGTTGGGGTGGAGTTAATTCGATACGCGCCTTTGGTGTTATCCAAAGATTTATTGAAGAGTCAGAGAATTTGATTGATATTAATGCCAATTGCTTCCATCAAAGCGTTGTCGCTAATCGATGGCTTAGCACTCGCTTGGAATTTTGTGGTAATTTGATTATACTTGCGACTGCTATTTTCGCAATATTAGCGAGAAGCTCTCTTGGTGCAGGAACAGTAGGACTTTCACTGTCTTACGCTTTAACGATCACTGTTTCTTTG	FVLALIPITCLYGYIQTIYIGSSRQLKRLEAVTRSPIYSNFRDSWGGVNSIRAFGVIQRFIEESENLIDINANCFHQSVVANRWLSTRLEFCGNLIILATAIFAILARSSLGAGTVGLSLSYALTITVSL	130					tetur05g05440	G
contig_16781	801	TTGAAAATGGTCAAAGTGAATTTCATCAAAGAATCAAAGAACTTGAATGATAAACAGTCCACTACTTGGGCAGCTTCTTATCCAGAGAAACCTAAATATCGTCAATTCAGTGTTTCTTGGTCCAACCTTAATTATCATGTCGAAGCATCAAAAGTGGACTTGGTTCTGGCCAAAATTAGAGGTAAAATAATACAGAATCATCGATACGTTTTACAGAATTTCAATGGTTCCTTCAAATCGGGCGAAATGACCGCTCTAATGGGTCCAAGTGGAGCTGGAAAGTCGACTCTTTTAGTATGTATCGCTTCCCTGAGACACAAAAATCCAACAGGTTTAATTCAAGTTCATGGGCGACCTCAAGTTTCGATAGGATTTATACCACAAAAAGATCATCTTTAT…	LKMVKVNFIKESKNLNDKQSTTWAASYPEKPKYRQFSVSWSNLNYHVEASKVDLVLAKIRGKIIQNHRYVLQNFNGSFKSGEMTALMGPSGAGKSTLLVCIASLRHKNPTGLIQVHGRPQVSIGFIPQKDHLYELLTVREAINYASRLQNSRILGESEEMRKRSLADNQIKTSMEPNKPQEIKPTVDHKSITEALLADLGLFICADTRISSISGGQLKRLSIGQELVSQPDILILDEPTS	240					tetur04g06390	H
contig_25165	264	TGTATCTCTTGGCCTTACGAATCAGTCGTTTATTTCATTCAGCCATTGACCTACTTAACTCCTTGTTTCATTCCGTCTGAGGCGATAATCAGAATCATCATGTATGCAGATAACATTTCTCATCCAATCGTTTTCACAGGCTATTCATACATAACCATCATGGTTTTAATTCATCTCATTCTGGTTCTGATGGTAAATCGT	CISWPYESVVYFIQPLTYLTPCFIPSEAIIRIIMYADNISHPIVFTGYSYITIMVLIHLILVLMVNR	67					tetur33g01719	G
contig_25760	497	GGACCATCGGCCAGATTGGATGTTCGTAGGTTCACAATTTCCGATTCAAATTATCACCATTTGGCCTCGAATCATATTCTATCTCTTTTTGGTCTAGATCATGTAATGTCCACTCGAGTTGGTAAACTTTCGGGTGGTCAAAAGAAACGACTTTCAATTGCTCAAGAACTCATCTCAAGACCAGATATTCTGATTCTCGATGAGCCAACTTCGGGTCTTGATTCTGCCGCTTCATACAATTGTATTGAGATATTAAGATCTCTGGCCTCGGCTAAACCGTCAATGCTCATAATGGTTACTATTCATCAGCCTAATATGAAAATCTTTGAACTTTTTGACAAAATTTACGTTCTCTCAAGTCAAGGTCAACTTGTTTACGATGGTCCACCAGAAGCACTG…	GPSARLDVRRFTISDSNYHHLASNHILSLFGLDHVMSTRVGKLSGGQKKRLSIAQELISRPDILILDEPTSGLDSAASYNCIEILRSLASAKPSMLIMVTIHQPNMKIFELFDKIYVLSSQGQLVYDGPPEALVPHPDKVGTPCPAFTSPGDFLIEIASGEHGLE	165					tetur32g01710	H
contig_1982	2758	CCTCTCTCATTATCGTCTAATTCAACTTCCGATGAGGTGGACGATTGGACAATACGATTTCGCTGTTTGGTCTGGCGACAAATGATCCAAAATATCCGTCGCCCTGAGCCGATGATCGGTCGTGTGATTGTACCTTTGCTCGTTGTGATAACTTACTGTGCCTGCATCGGCGGGACACCGCAAGGTCTAAAAATGGCCATAATTAATTATGAAAATTGTTCAGCACTAGCATCCGGAGAGCCTTGTCTGAGTACAAGATTATTGGAACAATTTAACTCTTTTGTATTCACTAAAATTCCTTATGATAATGTAACTAAGGCACGAGAAGATGTCAAGACACGAGATCTATGGGGTTACATGGTGATTAAGGCCAACTTTTCATCGGCCATCATATTGAAA…	PLSLSSNSTSDEVDDWTIRFRCLVWRQMIQNIRRPEPMIGRVIVPLLVVITYCACIGGTPQGLKMAIINYENCSALASGEPCLSTRLLEQFNSFVFTKIPYDNVTKAREDVKTRDLWGYMVIKANFSSAIILKTRFAEKEFDVVANDSIVKIHGDITGKILMITVEVTIDEIYQDFIFTALRDKGYNPFVGQLPIRLEKTIFGEKQKVDYLGVRGFGGPGLIVIITYSISCAIMVLVIITDKTDGMFERNYAAGVSIGQIIISHVTTQFFFSSISTCIIFFLCVYLLDIPCKGSPFEALGLLLLQCLAGIGTGLLVAAALPTLSACAVVCNAILLGSFTLSGVLWTNKTLPYYAKWATMYLPATLPAEGLRTIMTRGLPASTPIAFQGYLITFAWIVGL…	412					tetur11g05040	A
contig_14803	1687	TATTCAGTTCGACTGGCTAAAGATACATGGTCATTTGAACCTAGTAGATTGTCATATCAAATTAGGTTCGTTTTTGCTGATGCTCAAATAACCAACGAAACAAGTGAAGAAGTGATCTACCAGCTGAATAATAGATCTGATCAAGAATCGACTTCAGATTTAGTAGAACTTTGTGATACTCTTGATAAGAATCAAACTTCATTAGGTATCACTTCCTATGGAATATCGGTAACAACACTTGAAGATGTTTTTCTCAAGGTCGCTGAAGATGAAAGTAATCAAACAATAATAACAATGGAAGACAAGTTGTTTGAAGTGAATAAAATACTTGATTATCAACGATTAGCTGGATCTAGATTGTTGGCTCAACGTATTAGAGGATTAGTCATGAAAAGATTT…	YSVRLAKDTWSFEPSRLSYQIRFVFADAQITNETSEEVIYQLNNRSDQESTSDLVELCDTLDKNQTSLGITSYGISVTTLEDVFLKVAEDESNQTIITMEDKLFEVNKILDYQRLAGSRLLAQRIRGLVMKRFHYTRRHFKTIGFTIILPALVMIFTFLASRNAIGYVDKSYRDYPYPIELNAKQIYGPDVKAVIRASFTNEKNQQFIDSYRESMKSLGIQVVDINSSLTIADYLSATSQNADQFMKDHIFGIIENSPADTHAYSKSAFSLWYNPKASLSLPLTVDAYTNTLLRVKRPELKSPSLYTTYMPMPNRQTSQPKYKSIVARILSALFSPVAFCLIAVSYFLFPSTESQNKANLIQKMSGIKAPVFWFSHYIFDLSYHMIIFLVVFISIIIID…	562					tetur11g05040	A
contig_7395	1804	CAGAGCAAAAAGTTAATTTTTTTGAACAATTTAAGCTTTGTGAATTTTTATTTAAAAATGAAATCGTTACATTGGGAGCAATTTAAATCTATGTACAAAAAGGATTGGCTCATACGAAGGCGACATTATATTGTTACTTTTTTTGAGCTTTTTTTACCAATTGTTTTGATTGGTGTTCATCTTTACTCATTACCCGATCCTAATCAATCACCATATCCTCAGTCTTTTAATTCATCGTCGTATTTAAGTGAATCGTATGCTCCTCAAACGATTAATAAATTATCTGCCCCAAGGCGATTAAGTGCTAATGTAAAGGACGATTATTACTATCATAATACATTTTACTGTTCTATCATTGGAACATCAATTTTTTACACATTACCTGGTGAATCTATACCT…	QSKKLIFLNNLSFVNFYLKMKSLHWEQFKSMYKKDWLIRRRHYIVTFFELFLPIVLIGVHLYSLPDPNQSPYPQSFNSSSYLSESYAPQTINKLSAPRRLSANVKDDYYYHNTFYCSIIGTSIFYTLPGESIPDFIRLTQEKCQVKTFPLAGDKEVIKAWGNAMDNEYFSRENGLFFHELDPVLGIANYSIGGKTLDYSGPWTDNEYVPFQDYLGVQSLINELLAFYPDYSKLVRSDFFYDYTAKLFKEGNPKSGSKIVDNQSDDEMEPISPVKVTDFYQGYTFIEVGFLYLSTVITRRVVREKITNSKELLRIMGLSDLIYWASHLINYFTLSVFHGSIITLIYSVSSKNPYPGWNAGIFWFNYLINSVTNILFTFTFTTILSRPVVGVLIVLVGRTA…	556					tetur11g05040	A
contig_4050	1676	TCCAACGTCATTTGGTATCACTTCTTATGGTATATCGGTAACAACACTCGAAGATGTTTTCCTNNNNNNNNNNNNNNNNNNNNNNNNNNNNNNNNNNNNNNNNNNNNNNNNNNNNNNNNTAAACAAACAACAATAACAATGGAAGAAAAATTGTTCGAAGTGAATAAGATACTCGACTATCAGAAATTAACTGGATTGTCTTTAGTTATGCAAAGATTCAAAGGGTTGGTGATGAAAAGATTTAACTACACTAAACGCCATTATAAGACAATCGGGTTCACGATCATCTTACCAGCAATTGTCACAATCTTAGTCTTTCTTGCTAATAGAAATGCGACCAATAATGTGAAATTAGCTGGAAATGATTACCTCGAACCAATAACCATGGACTTGAAAAGA…	SNVIWYHFLWYIGNNTRRCFPXXXXXXXXXXXXXXXXXXXKQTTITMEEKLFEVNKILDYQKLTGLSLVMQRFKGLVMKRFNYTKRHYKTIGFTIILPAIVTILVFLANRNATNNVKLAGNDYLEPITMDLKRIYGANAKAVIRASLTEHSPFFDSYRQIMNESGIQVIEINSSVSLEDYFRTSSQNREQFMKENIFGIIEDPSKPRGFAIWLNPKAALSLPLSITAWQNALIRSLGDGKRTQSKVTVTYKRMPNVATLEPKYKAIVAQIIFALFSPVAFCLIAVSYFLFPSIESQNKCNLIQKMNGITASMFWFSHYAFDFTYHIIVAIIIFISIIVVDQFPFVAFSVVVSVIILLVLFGLTSIPLFYLLSFLPLTPDRGFSLLTTISLVGTVIGSGL…	503					tetur15g01990	A
contig_10424	647	ATAATTACGATTATTTACTCGATCTTCGGTAATAAGAACCCTTATCACGGTTGGAATCCAAGTCTATTTTGGTTCAACTACGTTATCAATAGTGTCACATCAATACTTTTCTCGTTTACTTTGACCACTTTTCTTACACGTCCAATCATCGGTGTATTAATTGTTATCGTTGGTCGAGCTGGTTTAGCGTATTTACCTTTTGCTGCAGTAACAGCTACAAGAAATATTCTCTGGATTTCACCAAAATTTTGGGCTAGTTTACTGCCCAGTGGTCAGTTGCACTACTCGATTTATGATATTTTTTATTTTGGTGAAATCAAGGATAAAGTCAAATGGTCACAGATATTTTCATCCATTGAAATTCACGCGTCCCTAAAACTTTGGTCCGTCTATTTGGTT…	IITIIYSIFGNKNPYHGWNPSLFWFNYVINSVTSILFSFTLTTFLTRPIIGVLIVIVGRAGLAYLPFAAVTATRNILWISPKFWASLLPSGQLHYSIYDIFYFGEIKDKVKWSQIFSSIEIHASLKLWSVYLVGIVAWLLYTVLIWYLDAIWPWQNGTPKPWHFPISRFFSSAAMDIEIDSIPTTNDENDNTPNSNKNHEDESGNLDSSIQCNNL	215					tetur11g05040	A
contig_13792	713	TTTCTTAAGAAACAATTTGGAGCTGGGTATAAGATTAGAATCGCGAAAGACACAAATACACATGATCCTGAACAATTAGCGACCCTGATCCAAAGTTATTTCGAATCAGCTGAAAAAGCCAGTGAATCACCTCAAGAGATCATCTATCAGCTCGAAAAAGATACAATTCCCGAAAAAAAGTCGACATCATCTCTTATTAGTCTTTGTGACTCTCTCGACAATAACTTATCTTCTTTGGGTATCACTTCTTATAGTATTTCGGTGAAAACACTCGAAGATGTTTTCCTCAAGGTCGCAGAGGATGAAGATGAAAGTAGACAAACAACAATATCAATGGAAGACAAATTGTTCGAAGTGAATAAAATACTTGATTATAAAAAGTTGACTGGATTATCATTG…	FLKKQFGAGYKIRIAKDTNTHDPEQLATLIQSYFESAEKASESPQEIIYQLEKDTIPEKKSTSSLISLCDSLDNNLSSLGITSYSISVKTLEDVFLKVAEDEDESRQTTISMEDKLFEVNKILDYKKLTGLSLIMQRVRGLIMKRFHYTKRHYKTIGFTIILPAIVFFFTFLASLNAMSVIGREGHDYPGSITMDLKDIYGSNAKAVIRASLAKNSSFIDSYRQIMSESGIQVIEIE	237					tetur30g01960	A
contig_16160	657	ATTTTATTGGCCAATTATCCGAATCAAGCTGATCTGTCTACTGAAGATTTCGAGTACTTTTATACCACTAAACTGTTCGATGAGGGTAACCCTTCAACTGATCGAACGACTAATTCGCGTGAAAATTACTTTATTGAAGAAATTAGTAGATTAGTCACTTCTTTGCCCTTTTATAAATCTTATATTTATATTGAGATTGGATTTCTTTTCTTGTCGACTTTAATCATTCGTCGTGTTGTTCAGGAAAAATGTACCAATACAAAGGAGCTATTGAGGATCATGGGACTGAGCGATCTAATTTATTGGTTGTCACACTTTATCGACTATTGGCTACTTTCCATCTTTCATGGAACTGTAATTACTATTCTTTACTCAATGAATGATGAGAACCCATTTTCC…	ILLANYPNQADLSTEDFEYFYTTKLFDEGNPSTDRTTNSRENYFIEEISRLVTSLPFYKSYIYIEIGFLFLSTLIIRRVVQEKCTNTKELLRIMGLSDLIYWLSHFIDYWLLSIFHGTVITILYSMNDENPFSRWNPSLFWFNYITNSVTTILFSFALTPILSRPIIGMLVIVVVRVILAYLPFPASASSLGMAPKVWANLQPSGQVFFSIYDIFHLGP	219					tetur15g01990	A
contig_11843	1172	ATTGTTTCTTCCNNNNNNNNGATTCATGTGTGGACAATTTATAAAAACAGTGACCAACAACCACCAGTCTCAGTGACCAATGGACTTCAATCAACCGTTTATCCTTTGAATGAATTGAATGGTGACTTTTTCAACAATACTTTTCAATGTTACTCTTTCAATCAATCAATTTTTTATTACTCACCTGATTCAGTTGCTAGTCAACTATTGGCACCCGATTATCGTACTTGTGGTCTTCAAACGAGATCTTTGAATAGTTCGAGGGAAGTGATCAGATCTTGGGGAGATTCTTTATCGATGACCTCGTATTCAGCTAATACTGGACTTTTTTTCGACTCCCTTGACCTCAAACAAGGTATTTCTAATTACAGTGTAAGCGGTGGAACGATCGACTATTCT…	IVSSXXXIHVWTIYKNSDQQPPVSVTNGLQSTVYPLNELNGDFFNNTFQCYSFNQSIFYYSPDSVASQLLAPDYRTCGLQTRSLNSSREVIRSWGDSLSMTSYSANTGLFFDSLDLKQGISNYSVSGGTIDYSDPWGEPVYSTFDNYIRTQSIVNILLANHPNEQKLTPKDFAYFYTTKLFTEGNPSTDQLTSRKETYKRFGQGSGSRSVPTEVLDFYQSYTILEIGFLYMTTLIVRRVVREKSTNSKELLR	252					tetur11g05040	A
contig_17345	476	CAGCTCAGCTCAAATAGAGACGAAGAATCAACATCATCTTTGATTGACTTATGTAACGCTCTTGATGATGATCTATCCTCTTTTGGTATTACTTCTTATAGCATATTGGTAACAACACTTGAAGATGTTTTTCTTAAGGTTACTCAAGATGAAGGCGAAGGCAAAAAAATGTCAATATCAATGGAGGATAAATTTTTCGAAGTGAATAAGATACAAGACTATCAGAAAAAAACTGGATTATCTTTAATTGTACAAAGATCAAGAGGGTTAGTTATGAAACGTTTCCATTTTACCAAACGACATTTCAAGACAATTGGATATTCAATCATTGCTCCAGCAATATTATTTTTCTTTACTTTTCTCGCTTCTCGAGCTGCTAAGAATTTAATTATTAATCCA…	QLSSNRDEESTSSLIDLCNALDDDLSSFGITSYSILVTTLEDVFLKVTQDEGEGKKMSISMEDKFFEVNKIQDYQKKTGLSLIVQRSRGLVMKRFHFTKRHFKTIGYSIIAPAILFFFTFLASRAAKNLIINPEHDYPGPITMDLKEFYGSNAKAVIR	158					tetur30g01960	A
contig_19909	456	TCTTTCTTCGTTTTAATGGCACTTTTTGGTCTCGCATCGATCCCATTGTTTTATATTTTCTCGTTTTTACCTTTGACACCTGATCGAGGGTTTTCATTATTAGGGGCGATTTCCCTCGTTGGTACTCTTATCGGTTCAGGATTAGCTTCTTACATGACGGTGATAAATGGTGAAAAGATAGAGGCTTATGTTAGAGCTGGATGTTTATTTCCACCTTTCGCAGCCTCTTTTGGACTAGCGAAAATGTATTCCGCCGTAACTTTGACATTAAATTGTGAAGGTGCATGTACTCATGGGAATGTTTTCTCTCAAATGTTTTGTTGCAAAACTGATCTAAGTTACAAAAAATTTAATATTTTATCGACTGGAAATACTGGAATAAAAACTGAAATAATCGTA…	SFFVLMALFGLASIPLFYIFSFLPLTPDRGFSLLGAISLVGTLIGSGLASYMTVINGEKIEAYVRAGCLFPPFAASFGLAKMYSAVTLTLNCEGACTHGNVFSQMFCCKTDLSYKKFNILSTGNTGIKTEIIVLTIDAIIYTLLLIILDKN	151					tetur15g01990	A
contig_9874	200	AATCAATCCAAAGTGACAGTAACTTACAAATCGATGCCCAATCGATATACTACTGAGCCTTATTACAAATCAATAATCGCCCAAATTGTATCAGCTCTTTTCTCACCCGTTGCCTTTTGTCTAATCGCAGTCTCTTATTTCCTCTTCCCCTCAACTGAATCTCAAAATAAGTGTAATTTAATCCAAAAAATGAACGGT	NQSKVTVTYKSMPNRYTTEPYYKSIIAQIVSALFSPVAFCLIAVSYFLFPSTESQNKCNLIQKMNG	66					tetur01g00580	A
contig_13428	214	TCTCTTCATGTTATTCTTGGAGAATTATTCCCGCCATTTGCTGCCTCTTTCGGACTTTCAAAAATTTATTCTGCTACAACATTGGAGACTAATTGTAAGACTATCGAAGCTTGTCCCAATGGAAATCACATCTCTATGCAATATTGTTGCAACGAAGACCTGAGTTACAAGCGATTTACTATTTTCACAATGAGTGATAGCGGCATTGGAACT	SLHVILGELFPPFAASFGLSKIYSATTLETNCKTIEACPNGNHISMQYCCNEDLSYKRFTIFTMSDSGIGT	71					tetur01g03530	H
contig_9884	1738	CTTTTGGCTCGATTAACTTTCCAGGAAACTGATCCGTTTACTGGTAACTCGATTGATCTTAATTCATCAACGATTGAAATTCATGGTGATTTAACTTCATTTGTGTTAACACGTTTGGTCACTGGTGCTTTGGGTCGAACCTTTTTGGAGACCATTAAACCGACATTGTCCAATCCTAAACTGGCCGATTTACCAATTAAATTGGGTTCCACTGTTTTCGGTTCATTTGGTAAATCTGATTTCTTTGGTGTTCGTGATTTCGCTGCACCAGGTTTGATGATTGTTATCGTTTATTCAATTGGATTCGCACTTACAGCGTTTACCTTGCTCATTGAGAAGGAAGATCAAACCCTTGATCGAAACTATTCCGCTGGACTTGGTCCATTTCAAATTATTCTT…	LLARLTFQETDPFTGNSIDLNSSTIEIHGDLTSFVLTRLVTGALGRTFLETIKPTLSNPKLADLPIKLGSTVFGSFGKSDFFGVRDFAAPGLMIVIVYSIGFALTAFTLLIEKEDQTLDRNYSAGLGPFQIILGQVVTRFIFLIPPVLILLTLSITLFGIPCRGSFLSAILLLLLQMLSGMALGVFLSTILPSIFSCAIVANAVLLFTFIISGVMWSIDTLPYYLRWVSVTQPTTAAAQSLRSILVRGLPISQSTVLMGYATSAAWIGVWLTLGTLSFAFQNS	283					tetur11g04030	B
contig_503	1394	CTAATCACTAATCAAACATTTGAAAAGGAGCAGAAAGAAAGTGAGCAACCACACGAATTATCTCAATCCAAAGCTCACTCGTTATCTGATTTTTCAACATCTACGATGACGATTGCAGCCAAAGCAAAAGTCGCTTGTTTTAACGGAGAAGATGTGATTCTGCCTTCGACATGGAAAATACTTAAATGGTGTCGACATGATTCCTGTCTAGTGTCATCCCTTATCATTTCCTCTTCTCTGTTAGGAATCGTGATGCCTCTGTTTGCGGTCTTTTTTGCGAGTGTCTATGAATCATTCTCACTGCCACCAACACAAATGTTAGATTCTGCTTTTTTCTGGAGTATGATGTTCATTGCTCTCGCTGTCTTAACTTTCATCTGTCATTTTACTAGAGCTTTA…	LITNQTFEKEQKESEQPHELSQSKAHSLSDFSTSTMTIAAKAKVACFNGEDVILPSTWKILKWCRHDSCLVSSLIISSSLLGIVMPLFAVFFASVYESFSLPPTQMLDSAFFWSMMFIALAVLTFICHFTRALTSGVAGENLTRRLRIACFTSILRQDMSWHDEDIHAPARLSTKLARDAPMIRAAAGTRIGIVISAVVTMVTGMAIAYYFGWVLALALTAMVPLLLLAGKLEISISKGDQAQEAEEIELAGRIATEAVENVRTVQSLTQEQTFYQRYSDRLALPSKKNKKKAIAYSFSYAFTQSLVFFVYGAGFCFGAYLVNIDEMTPTNVYRVFFSITMSAIMVGQLTSILPDYAQAKLSAGLVFKIIESRSAIDNLSQDGLRPKIKGKISIDDVYF…	464					tetur02g11270	G
contig_18456	380	TGTGACGAACCGACGTCTGGATTAGACTCTTTTATGGCTCAAAGTGTTGTCAGCGTTTTAAGGTCAATGGCAGCGACTCGACGAACCATATTAGCGACTATTCATCAACCTTCATCTCAAGTTTTTGAAATGTTCGATGAGATACTTTTACTTTCTCAAGGAAGAGTCGCTTTCATGGGAAGTTCAGCTGATGCTCTTATTTTTTTCTCTCGAATTGGACTTCGATGTCCATCCAATTATAATCCTGCCGATTTCTATGTCCAGCAACTCGCAATCATAACTGGAAAAGAAGATGAGTGCAAACGAAAAGTTTCCAGAATTTGTGCTAAATTCTCGGAATCCGTTAGCATTTTACGCACGGCACAAGCACAAAGACAA	CDEPTSGLDSFMAQSVVSVLRSMAATRRTILATIHQPSSQVFEMFDEILLLSQGRVAFMGSSADALIFFSRIGLRCPSNYNPADFYVQQLAIITGKEDECKRKVSRICAKFSESVSILRTAQAQRQ	126					tetur05g05440	G
contig_26539	450	ATTCTTGATGAGCCAACATCGGGATTGGATTCATCAAGTTGTTTACAAATGGTTGATTTACTTTACACATTAACTCAAAAATCCAAACCAATCGCAATTCTAATGACGATTCATCAACCACCGGCTCGTATATTTAACCTTTTTCACAAGGTTTACATTTTATCTAAAATCGGTAAGGCCATTTATGAAGGAAGTCCAAAAAATGTCGTTCCAACTTTGGCCTCACATAATATTCAGTGTTCACAGTTTTATAATCCAGCCGATTTACTGATTGAAGTTGCTTCTGGTGAATATGGTCTACCCGTTATCAACGCAATGGCAAACGATTTCAATCAAACAAACCGAGGGACACTTCCTGTCTTACCTTTACTGTCCACTGATACATATCTTATGGACAAA…	ILDEPTSGLDSSSCLQMVDLLYTLTQKSKPIAILMTIHQPPARIFNLFHKVYILSKIGKAIYEGSPKNVVPTLASHNIQCSQFYNPADLLIEVASGEYGLPVINAMANDFNQTNRGTLPVLPLLSTDTYLMDKSLVKPITPFWTHFWILW	150					tetur02g11270	G
contig_23589	306	GTGACCGGTAGTGTTGAAAGTGGCCATCTCTTGGCGATCATGGGAGCCTCTGGAGCGGGTAAAACGACATTTCTAAATGTTCTAACAGGTCGAAATCTACGAAATCTCGATGTGGGGGGTAAAGTGCTTCTCAATGGTCAAATCGCGACTGCCGATAAAATGGCCGCTTGTTCGGCTTACGTTCAACAGGATGATATGTTTATCGGTGTGTTAACAGTCCGTGAACATCTCATATTCCAGGTAAACTAT	VTGSVESGHLLAIMGASGAGKTTFLNVLTGRNLRNLDVGGKVLLNGQIATADKMAACSAYVQQDDMFIGVLTVREHLIFQVNY	83					tetur02g11270	G
contig_20382	218	ACTTTCTGCTTGGAATTACCGATATTTATTCGTGAATATGGTAATGGACTTTATTCGATTGCCGTTTACTTTCTTTCGAAATTATTGGCTGAGTTGCCGTATTTCGTTTTCTTACCCTTTGGCTTCGCTGCCATAACTTATTGGATGATCGGCTTGTACGATGAGATCCAAGTCTTTTATTTAACGGCCATGGTTTTGGTGCTAATTGCAAATGTC	TFCLELPIFIREYGNGLYSIAVYFLSKLLAELPYFVFLPFGFAAITYWMIGLYDEIQVFYLTAMVLVLIANV	72					tetur05g01110	C
contig_10363	372	ATCTTTTCAAGAGTGACCATCAGCCTAATCATGTCCGTTATAGTTGACTTTCTGGACGACTATTGTGGTCAACCATTTTGGGATGAAAACCTTACTTGGAATACAACCAAACCGATCTTGACCCCTTGTTTCTTGTCCACTGTTTTCACTTGGCCACCATGTATATTCATTTGGATCTGTGGCTTAATCTCATTCTGTTTCTATTCCCGTTTATCAACGGTCAAGACTCCATGGACCTGGTTAATTGTTACAAAAATG	IFSRVTISLIMSVIVDFLDDYCGQPFWDENLTWNTTKPILTPCFLSTVFTWPPCIFIWICGLISFCFYSRLSTVKTPWTWLIVTKM	86					tetur05g01110	C
contig_22370	441	CAAAAATTTGAGCTACAGGTAAAGGTCAATTCTGGGGTCAAAGGTATACCAAAGATTTTGTTTTACCTTTCAAATTCAACCGGTTCTTTAAATGATTCGTCGACATCAGGACCTTTGCACAAATCGTCTTTAGTTGGTTCAAGACTCATTCCAACTCGTAAAGTATGTACAGTATATTCAACC	QKFELQVKVNSGVKGIPKILFYLSNSTGSLNDSSTSGPLHKSSLVGSRLIPTRKVCTVYST	61					tetur11g05990	C
contig_6974	253	GAAATTACATCAACTTTACCTCGATTGTTACGGTTCATGTTACTCTGTTTCTCAGCAATTATCGTTGATATAATTGTTACCCCATCTTTTATAATTGCGGCCATTGCAATTATCGTAATTTATTATTTATTACAAAAGTTTTTCCGTTCGACATCAATTGAATTACAACGAATCCAAAGTATGACCAATTCACCGATTTTTTCGCATTTCAGTCAAACATTAACTGGACTCTCAACAATCAGAGCTTTC	EITSTLPRLLRFMLLCFSAIIVDIIVTPSFIIAAIAIIVIYYLLQKFFRSTSIELQRIQSMTNSPIFSHFSQTLTGLSTIRAF	83					tetur12g03910	H
contig_13636	446	GTCTCTAGAGATTATAATGATTTCCGTCGGACAATGTTCCCTGGGTTCGTTATCAATGTTACCCTAACACTGTCCATGGCTGTCAGTTCAATTGGCCTGATTCAATTGAGGAAAAGTAATACATTTGAACGGCTACTTGTCTCTGGACTGACCAAAGAGACCATTTTACTTGTCCATTGTGCGACTCGAATTTTTTTAACAATCCCTTTTGTCGCTGTTGTCACTTGTCTACAATTCTGGTTAATTGGTGTCGATTATCCCGAATCACTTGGAATCGCATTCTCAGTTTATACCTTACAAATTATTCTCGGTATTGTGGCCGGTATTGTACTTTCCGGTTTATCCAAGGAAATTGTCGCCTCTCTTTACGCTGTTTCCGGTTTCTTTATTGTCTTCCTT…	VSRDYNDFRRTMFPGFVINVTLTLSMAVSSIGLIQLRKSNTFERLLVSGLTKETILLVHCATRIFLTIPFVAVVTCLQFWLIGVDYPESLGIAFSVYTLQIILGIVAGIVLSGLSKEIVASLYAVSGFFIVFLVSTGSLWPIEAISPS	148					tetur12g03910	H
contig_16093	501	GCAATTTCACCTTCATTTAGATGGATTTGCTTTTGTTTACCTGGAACAGGATCAGTTGAAGCATATCGAAGTTCAATCTATCGAGGGTGGGGTTTAGGTCATCCAAAAATTTGGCCTGGAATTTGTATCGACACACTTTGGCTTATCGGGACACTTATTATCGGCCTTAAAGTATTCAAA	AISPSFRWICFCLPGTGSVEAYRSSIYRGWGLGHPKIWPGICIDTLWLIGTLIIGLKVFK	60					tetur28g00870	H
contig_4302	515	ACCTATGGAATGGTCGTGTCCACTCTCTGTGATTCAATTGAACAATGTGCCGTTTTCTCGGCTGCCACTTTATTTATAATTCTCTTTATGAGTGGAACAATTTGGCCTATGGAAGCAATTCCTGCTTATTTCCGTTGGCTTTGTGAATATGCGCCCANNNNNNNNNNNNNNNNNNNNNNNNNCTGCGTGATATTTGGTATAAAGACTGGAGTATTTTCTCACCGCGAGTGGCCACCGCTCATGGAATTACACTTGTCTGGACATTTGTTTTCTTTT	TYGMVVSTLCDSIEQCAVFSAATLFIILFMSGTIWPMEAIPAYFRWLCEYAPXXXXXXXXXCVIFGIKTGVFSHREWPPLMELHLSGHLFSF	92					tetur28g00870	H
contig_7571	462	ATTTGTATTTATCTTAATAATCTCGCTCTTATATTAAGACAAACAAAGGCTAATACCCTGAAAGCAACAAGTAAACCTGCTAAGGCGATAAAATTTCGAGTCACATTGTCTTCATCGAAGTTTAATTTTCGAATT	ICIYLNNLALILRQTKANTLKATSKPAKAIKFRVTLSSSKFNFRI	45					tetur25g01640	A
contig_7055	987	ATCAACAATGTGATCTTGAGAGCAAATTTACCAGAAAATGTAGATAAACGATATTATGGAATAACGGTGATTAATCATCCAATGAATTTCACCAAAGATCAATTAAGAGATGAAATGTTTCGACGTGGTGGTCTTTCTCTTCTACATTCCATTACCGTTCTTTTTGCGATGTCTTTTGTACCAGCGAGTTTTGTTCTCTACTTGATTGAGGATCGAATCAGTGGATCGAAGCATCTTCAGTTCGTGAGCGGTGTTAATCCAAATGTCTATTGGATTTCCACCTTTATTTGGGATATGGTGAATTATTTGATTCCAACGTTTCTCTGTTTGATCATCTTCATAGCATTTAATGCAGAAGCTTATATAAAATCTCCAAATATCTATGCTTTCATTACTCTT…	INNVILRANLPENVDKRYYGITVINHPMNFTKDQLRDEMFRRGGLSLLHSITVLFAMSFVPASFVLYLIEDRISGSKHLQFVSGVNPNVYWISTFIWDMVNYLIPTFLCLIIFIAFNAEAYIKSPNIYAFITLLILYGFASIPLMYPTVYLFKVPSSAFVVLSSINLFIGTVSTVATFVLELFDDDELQLIGNKLKIVFLIFPQYCLGRGLLEMSANHLASRAFAKFGVSFEKNPFGFGYIGRNMLALFIQGIIFFALILWFESGILSWRMRKPETPNVDDDEEDDDVASERERILAGFASESPLRLENLTKIYQDGQVPAVNKLWMSV	329					tetur25g01640	A
contig_6201	1443	GTCCCTGAAGATGAAATAAGAGTAAATCATCGTAATAGTCCAAAAGGATCGAATGGTTCTCTCAATGCTTCTCAAAAAGAAGTCAACTCAATAATTACAGAATTGACTGAATTCATTCATCGATATATTTCTGATGCTCAAATGATCGAAAAGGTTGGATCTGAATTAACTTATTTACTACCAACAAACTCTCAAGAATCTGGATCATTACAAAATTTACTCCGCGAATTAGATGATAAACTCGAGGATTTAAATGTTTTGAGCTATGGAATCTCAGACACTCCGTTAGAAGAAGTGTTTCTTCGTGTTACAGGGACACTTGGAGAAGATCTTAAAAAGTCGAGTTCTTTAGAAGAAGCGGTGGAAAGTCTCACCGATGGGGGAAGATATCCTTCTAGG…	VPEDEIRVNHRNSPKGSNGSLNASQKEVNSIITELTEFIHRYISDAQMIEKVGSELTYLLPTNSQESGSLQNLLRELDDKLEDLNVLSYGISDTPLEEVFLRVTGTLGEDLKKSSSLEEAVESLTDGGRYPSRLRLNSSFCNNLARIFQPSRYMSTSNGRSRNDKLDGHIPGRDECNIPMKDLKPSDKNRLSSYRIQGWDLKKRQFWALQRKRFHHTRRNYRSLLCEIVLPALLICVAMLFTLIVPPIMEEPQLELKPWLYGPPNYIFFNDDSLGKQPVVRKYIDELTGDPGIGTKCVQGIPEEYRRLKPQLYAFSSVKRSQWSENCDAEVTDRNLTSPYNLTVVNQFRECDCSSGTQECPEPVIGFEPPSTPIISGDILFNATGRNISDWLVKTSKQY…	480					tetur25g01640	A
contig_7974	2165	TGGAGTTCAGACGTGTGCCTTCCGATCCTTCGTTTACTTTTAATGAAAAATTATGTTTCTCATCGAAGACAAAAGTTACGTGTTTTCATGGAGATATTATGGCCTCTTCTTTTGATGGTTATTCTTATGTGGGTTCGAACTCGTGGTCTTCGGACATTTGTTCACGAGTGTCACTTTGATCACAAGGCTATGCCATCCGCAGGAATCGTTGAATTCATCAAAAGTACAATTTGTTCATTCAACAACACATGTAATCAACAAATCACCGATGGTAAATCAACATTACTCTCAGAACAAAGATCATCAACACCTTTCGAGCAATTTGAAACCATTCTGAGAACTCGATTAACCGATGAAAATCTGAATAATTTCAAAGTCATCGATTCAGATTTGCAAACC…	WSSDVCLPILRLLLMKNYVSHRRQKLRVFMEILWPLLLMVILMWVRTRGLRTFVHECHFDHKAMPSAGIVEFIKSTICSFNNTCNQQITDGKSTLLSEQRSSTPFEQFETILRTRLTDENLNNFKVIDSDLQTLSQLTKLLTNPKSSIQNSVRLKDLLDKPIGDTFAMYNLTNEEIDFLDTLTINWTIIPLMFKYQTFNFFNLLCDEDKGVDVSNQIFTSNNLDHEQMIEQLREKLCDNLNSNSTSSSDSISKSFQVLQLINNQALLREISTLSKLSIGRDLHVKQLKGINETINHIVNDVTKMDKFDSLSSDLTNYWYALRDAIDNPGNNTIRLIQLWLCGRNSSQLYENLPGGPGTRLEELGEEMRAHLIHNRPSNTTDYIYDNTTTTECNSLFLSL…	721					tetur25g01640	A
contig_11399	506	GCATATGAAACTGAAGATGAAATCGTTCGTCGCGGTGGAGAGTTGATGAGTGAGAACAAACTTTTTGCTGGATTAGTTTTCGAAAATTTCAATTCAACAAGTTCATCTAACAACTCATCGAATGGCATTGATGACGACTTGTTACCACCTTATGTACGATATAAGATTCGTATGGATTCGAGTAAAGTTGACAGCACGAAAAAGATTGAAGATCGAATATCAACTCCTAATTCGCGTCGGAGACCTTTGATCGATCTAAAATACATCACTTATGGATTTGCTTTTCTTCAAGACCTAATCGATAAATCAATCATTCGAGAGCAAACAAATGTATCGACAGAAACTGGTACTTATTTACAGCAATTCCCAAACCCATGTTACATTAATGATAAATTCATC…	AYETEDEIVRRGGELMSENKLFAGLVFENFNSTSSSNNSSNGIDDDLLPPYVRYKIRMDSSKVDSTKKIEDRISTPNSRRRPLIDLKYITYGFAFLQDLIDKSIIREQTNVSTETGTYLQQFPNPCYINDKFIKAISRSFPLFMVLSWIYNASMIIKSIVHEKELRLK	168					tetur11g05030	A
contig_9873	210	TTAATCCAAAAAATGAACGGTATAAGACCTTCGATGTTCTGGTTAAGTCATTACGCTTTTGATTTCTGTTATCACTTGATTGTAACAATTGTTATTTTCATTTCTATTATCATTGTTGATCAATTTCCATTTGTTTCATTCAAGGTTATCGCATCCATTTTTGTACTATTGATACTTTTTGGTTCCGCTTCGATCCCGTTGTTTTAT	LIQKMNGIRPSMFWLSHYAFDFCYHLIVTIVIFISIIIVDQFPFVSFKVIASIFVLLILFGSASIPLFY	69					tetur11g01800	G
contig_14108	374	GAAGCTGATGGTTGTTTCCCCGGCAGTGTTAATACTGCTAATGGAGGTCTTTCCCTAGTCTCTAACAATTTAACTTCAACGGAATTGTCAAGCTTAAGCGCTAATCTAATTAATAAAAGCCCTGGGGCCGTTTTAGCAGCGACTCAGGATAATGTGGCTTTCATTTTTTTCATCACTTTGTTTACCGTTATGGCCTGTATGATGCCAACGGTGTTGACCTTTCCCGCTGAGGTTGCAGTTCACATTCAAGAGCGTAACAATGGTTGGTACTCATGTTGGACCTACTATTGGACCAAAATAATCGCCGATACCCCTTACCAAATCGTGATAACAACACTTTTCTGTTCAATTGTTTATCCAATGACGGGAGTC	EADGCFPGSVNTANGGLSLVSNNLTSTELSSLSANLINKSPGAVLAATQDNVAFIFFITLFTVMACMMPTVLTFPAEVAVHIQERNNGWYSCWTYYWTKIIADTPYQIVITTLFCSIVYPMTGV	124					tetur32g01710	H
contig_16903	546	GTTGAAGGAGCACCAAATGACCTGATGAAAAGATATAATTCCAATTCATTAGAAGATGTTCTATTTCGAATCTGTGTTAATAAGAGGTTAAAATATTCGAAATTGACAAAGATGGACCATGATAAAAACGATAAAAACGACGAACCTAAAGAAGTTAATCTAAAGTTACCCAAGGAAATAATGATCTCAAATAGTCCAGTTTCAAATAAGGATAATGTTCAAATGATTAGACTGGACAATCAATCAACTTACGTTGATATCAATGAGATTGATGAATACAAACAATTTAAAGAAACTGATTGTAAACCAAGCTCATCAAAGATGATAACCAGAAACTCTTATCAATTTAACGATTCAATTGAAAGTGAAATAATTGATTCCAACGATGATAATAACAAT…	VEGAPNDLMKRYNSNSLEDVLFRICVNKRLKYSKLTKMDHDKNDKNDEPKEVNLKLPKEIMISNSPVSNKDNVQMIRLDNQSTYVDINEIDEYKQFKETDCKPSSSKMITRNSYQFNDSIESEIIDSNDDNNNQEDDNQSSQKDVPKLALFSQLRSSSTSSASSSNPSISSSNSPLSLSSN	181					tetur11g04040	B
contig_3253	1430	CTAATCACTAATCAAACATTTGTTGATGAACGAGTGGTCAGCGATCAAGAAGCATCGCAAGAAGCTGATTTTTCCATTTCATCACCGAAATCTTTAGCATCTCGAATTTCATTCTCTCAACACTCGATGTCTACAATATTTTCACACGGAAAAACACAAGTTGTCGAAGCCGATGGAGAAGTTTTCGAGCTTCCTTCCAACAGCAAAATCATGCAATGGTGTTGGTACAAATGGGACAAATTCCTTTTACTGGGCTACATTTTTTCTGCTTCTTGTCTTGGATTAGTTATGCCCTTTTTCGCTGTGATATTCGCTAGTGTTGCTCAGTCTTTCGATCAAGATGCATCAGGAGTTTTGGAATCTGCAAAGTTTTGGGCTTGGATGTTTGTTATTCTCGCG…	LITNQTFVDERVVSDQEASQEADFSISSPKSLASRISFSQHSMSTIFSHGKTQVVEADGEVFELPSNSKIMQWCWYKWDKFLLLGYIFSASCLGLVMPFFAVIFASVAQSFDQDASGVLESAKFWAWMFVILAILNFTCNFFRIICSDNLAEHVVRRLRVAAYTNVLRQDQSWHDQEIHSPARVSSKLARDAPMIRAAAGQRSGLLLCCIVALVAGLGIAFYYGWILALALSLILPLLLLASRLEFRINHGRNLKQADEMADAGRIATEVIANVRTVQSLSKEKYFCDKFDQILEASVKKNKKTAIVSSFAYGFTQSLLFFVYAAGFYLGAYLVTLGLTSAPGVYKVFFAMTMTAGYVGMLTTVYPDYTQAKLSAGLVFQLIESRSNIDNLSEEGLKPA…	476					tetur05g05440	G
contig_15181	375	CACTTTTGGATTCTTTGGCAAAGATTAACACTAATCACACTTAGAGATCCAATGATGTCGGGATTGAGAATTGCTTTTGCTTTTAATGCCGCTCTATCAATATCGCTCGTTTATGCTGATTTAGCGCAAGGAACAGGATGCCCACCGAAACCACCAAAATACGATGACATTTTTAACGCAAATGGACTAAGTGATTTTCAATTATCATTCGATGAAGCAAAGAAACAAACTTTCGAAGTCGTTGCTTCCTTTTTCTTCATCTTGTTGTACACAACTTTCGGGAACATAATTCCAACTGCAACCACGTACCCGTTGGAAATTATGGTTTTCCAGAAAGAGCGATACAATGGTTGGTATTCGCCGATGTCTTAT	HFWILWQRLTLITLRDPMMSGLRIAFAFNAALSISLVYADLAQGTGCPPKPPKYDDIFNANGLSDFQLSFDEAKKQTFEVVASFFFILLYTTFGNIIPTATTYPLEIMVFQKERYNGWYSPMSY	124					tetur11g01800	G
contig_23793	343	ACCAAACAGATGACATTGATTAACGATGAGAAAACAATGTATCTCTCTTGTCGTAAATTAATTGTTCCCGGTTCTCGGTCTGGAGTTGATTCGGACACAATGATGGTTGATGACCAAATGGACCCGATGAACAATGGCCTGGGAATGATTACCGTCTCACCAAACGAGAAAAGGGTAAAAGTAACGCGAATTGTTGATAAAATGAAGCAGCAAAATTTTCCCGTTTTCTCTCATTTTATTATTCTACTCACTCGAACTTATTTAACAACAATTCGAGATCCAAAGTTGACCTGGTTTCGTGTCGGTCAAGCAATTTTCATCGGTCTTCTTATGTCTTATCTG	TKQMTLINDEKTMYLSCRKLIVPGSRSGVDSDTMMVDDQMDPMNNGLGMITVSPNEKRVKVTRIVDKMKQQNFPVFSHFIILLTRTYLTTIRDPKLTWFRVGQAIFIGLLMSYL	114					tetur11g01800	G
contig_14764	975	TGGAGGGTCGCTTTGTTTATATTCATCTCTATCCTGATTTCCAATATCGCACAAACGGTTGGAATGCTTTTCGGTACAATTTATGTTCGAAGTGTTCAAAACGCCGTTTTCATGGCTCCACTTTCAATGGCACCAGTTTTCCTTTTAAGCGGCTTCTTTGGTAAAATATCTAAAGTACCGTTGGCCCTTAAACCGATAGCGACCATTTCCTATGTTCGTTATGCTTTCGAAGCGTTTCTCATTGTTCTTTATGGTTACGATCGGTGTCCACCTCTAAATTTAACAATGGCTAATCTAAATTCATCGCCATCTTCATCATCCTCTTCATCGGCATCTCCCTCTTACTCTCTATCATATGCTGCTCAAGACCTTCACTTTTCAACTGAACTTCCTCCAACC…	WRVALFIFISILISNIAQTVGMLFGTIYVRSVQNAVFMAPLSMAPVFLLSGFFGKISKVPLALKPIATISYVRYAFEAFLIVLYGYDRCPPLNLTMANLNSSPSSSSSSSASPSYSLSYAAQDLHFSTELPPTDYEDENISSSPDYPGDPESSTGTSSYLYDSLPKIWSGFYNPLDYLRLAAELPSSSSSPDQATSSSLILNHFSLKDDYLWQNIAILIASLTLLRLLAYFILMYKTNERR	241					tetur02g11400	G
contig_16673	321	ACCTCGTTAGCGAAAGTTAGACTTCGTCCAGTGACACCATTTGCCCGACACTTTTTGATCTTACTTTCGAGACAATTTCTGGTGATGGTTCGTGATCCTCTTCTTGGTGTATTGCGTTTTGTTTTCGCGATAAATATTGGCCTAACTTTGGGTGCTCTTTATAATGGAATTGGAGTTTACTCTGGATGTACACCCGATATAAGAGGTAAAGCGAATCTTAATCATATGGAGGAGGTAAAACAGGCCATTGAAGATCAGGTTCGATCGACGCAAGATAATATTGGGTCACTTTACTTTCTACTTCTTTACTCTTGTCTG	TSLAKVRLRPVTPFARHFLILLSRQFLVMVRDPLLGVLRFVFAINIGLTLGALYNGIGVYSGCTPDIRGKANLNHMEEVKQAIEDQVRSTQDNIGSLYFLLLYSCL	106					tetur25g01640	A
contig_12336	504	GTTTTATCTTCGATCAATCTTTTCGTCGGAACTCTTACCACAATTTCTACATTCGTTCTCGAATCATTCGATGATGAAAAACTACAAAATATTGGAAATATTTTACAAAAAGTTTTTCTGATTTTTCCTCAATACTGTTTGGGACGCGGGCTACTCGATATGTCCGCTAATCATGTGGCAAGTCAAACCTTTGCTGAGTTCGGTGTATCATTTGAAAAGAATCCGTTTGAGTTCACCTTCATTGGCCGTAATATGTTAGCTCTTTTTATCGAAGGAATCATATTTTTCAAGATAGTTCTATGGATCGAATCGGGAGCTGTTCTGTGGAGAGCAAAAGGAATTGAATCCACTTATGTAGATCAGGATGAAGATAGCGATGTTGCGGCTGAAAGACAACGA…	VLSSINLFVGTLTTISTFVLESFDDEKLQNIGNILQKVFLIFPQYCLGRGLLDMSANHVASQTFAEFGVSFEKNPFEFTFIGRNMLALFIEGIIFFKIVLWIESGAVLWRAKGIESTYVDQDEDSDVAAERQRIMSGYATESPLRVENLTKIYKNRKIPAVNKLWMSV	168					tetur25g01640	A
contig_13450	361	AACGCGATCAACAATGTGATCTTAAGAGCAAATTTACCAGAAAATGTAGATAAACGATATTATGGAATAACGGTGATTAATCATCCAATGAATTTCACCAAAAATCAATTGAAGTTCGAAATGGGTGATCAGACTCGTATCCCACTTTTACATGCGATCACCATTTTATTCGCAATGTCCTTTGTACCAGCGAGTTTCGTTCTCTACTTGATTGAGGATCGAACCAGTGGATCGAAGCATCTTCAGTTTGTGAGCGGTGTCAATCCAAATGTCTATTGGATTTCCACCTTCATTTGGGATATGGTGAATTATTTGATTACAACGTTTCTCTGTTTAATCATCTTCATAGCATTTAATGCA	NAINNVILRANLPENVDKRYYGITVINHPMNFTKNQLKFEMGDQTRIPLLHAITILFAMSFVPASFVLYLIEDRTSGSKHLQFVSGVNPNVYWISTFIWDMVNYLITTFLCLIIFIAFNA	120					tetur25g01640	A
contig_17073	494	CTGATGAATCTTAACGTGATGAACTGGTTGAAACAACTTCGTTTATTGTTAATTAAAAATTATATTTCTCATAAAAGACAAAAGTTTCGCATAATCGTTGAGATAATATGGCCTCTCTTATTGATGAGTATTCTAGTGTGGACCCGAACTCGTGGTCTTCGTAATTTTGTTCCCGAATGTCACTTTGATCAAAAGGCGATGCCATCCGCTGGAATTGTTGAATTTATTAAAAGTACAGTTTGTTCATTCAACAATACGTGTAATCAACAAGTTGCCCATGAAAAATCACCATCACTTTCAGAATTAAGATCATCAACGGTTTTCGATCAATTGGAAACTATTGTTAGAACTCGATTAACTGATGAGAGTCTAAGTAACTTCAAAGAACCAGATTTACAA…	LMNLNVMNWLKQLRLLLIKNYISHKRQKFRIIVEIIWPLLLMSILVWTRTRGLRNFVPECHFDQKAMPSAGIVEFIKSTVCSFNNTCNQQVAHEKSPSLSELRSSTVFDQLETIVRTRLTDESLSNFKEPDLQMISKMINIANDV	145					tetur25g01640	A
contig_21523	217	CCGGATGCAAATGTTATGAGATTAATACAATTGTGGTTATGTGGTCGTAATGACACTTCGCAATTACTTGAACTACCAACTGATGATTCGGGAGTACGATTAGATGAGTTCGGTGAAGAGATGAAAGACCAAATTATTCACAATCAACAATCAAATGTAACCGATTACATTTATGACAATACAACAACTCCTGAATGTAACTCACTTTTTCTGTCA	PDANVMRLIQLWLCGRNDTSQLLELPTDDSGVRLDEFGEEMKDQIIHNQQSNVTDYIYDNTTTPECNSLFLS	72					tetur02g13710	G
contig_24281	364	GTTAACGGAATTGGTGGAAGTTGGTTCAATGAAGAAAATCAATCAGGAGCAATTAGTTACTATGATCTAGATGATTCTGCTTACATGAGGGCGATTTATGCTCTAATAGCAACATTGATAATCGGACGCTTACTAACTTATTACATTTTAAAATGGAAAGGAAATTTACAGAAA	VNGIGGSWFNEENQSGAISYYDLDDSAYMRAIYALIATLIIGRLLTYYILKWKGNLQK	58					tetur33g01719	G
contig_15151	525	CTTTCCTACATAAGGTTCGGTTTCGAGGGTGTCATAATTTCGTTGTATGGATTTTTCCGTTGTGGCAAGGGGACAATGGAAAAAATTGACATGATGAAATCAATGTTCCAGGGATGGCTTAATAAAATGTTCGCGATCGCATTTGAAACAATAACCGGAGATGAAGATTCACCCGAACAAATTAAACAAGTTCGAGATATAACCGATTCTCTGACCACTGCAGTGTTTAATTCAGTCGGTGGTGGGCTAGCAAAAGGTGCAGGAGGCAATAGAACAGAAGTCGAATCGGGTGTGATGATTATCTACAATCTAAAAGATGATTATCTTCGACGAACCTTCTGGGTTCTAGCAGTTAATCTGTTCGTCTATCGATTTATCACCTTTCTCATTATTCGTTAT…	LSYIRFGFEGVIISLYGFFRCGKGTMEKIDMMKSMFQGWLNKMFAIAFETITGDEDSPEQIKQVRDITDSLTTAVFNSVGGGLAKGAGGNRTEVESGVMIIYNLKDDYLRRTFWVLAVNLFVYRFITFLIIRYRASH	137					tetur05g05440	G
contig_16374	566	TTCGTTGGTTATGTTACTGCGATGTTTGGTTTCTCAAGGTGTGATAGAAGTCAAATCGCTAATTTACTAAATTCAAAACGATTATTTAGCAGTTATCTTGGTAATATATTCCGAGTTTCGGCTCGGACACTCGCTGGTTACGATGATTGTGATGCCGAGAGCAACATTGACGAAAGTCGTTATTTCAACAAGACACAAACAGTTAAAATCGTCCAAGCTCTAGTTGATGGAATTGGGGGAAATTCATCAGGAATCGATGAGAATAATATCAAATCAGGGCCATTGATTTACTACAATTTAGAAGACAACGATTATTACATCGCAATCGCAGGTTTATTGGCCACATTCATCGTACTTCGAGTAGTTTGTATTCTACTTCTTAAAAGACTCGCAACATTT…	FVGYVTAMFGFSRCDRSQIANLLNSKRLFSSYLGNIFRVSARTLAGYDDCDAESNIDESRYFNKTQTVKIVQALVDGIGGNSSGIDENNIKSGPLIYYNLEDNDYYIAIAGLLATFIVLRVVCILLLKRLATFKN	135					tetur18g00230	H
contig_1089	2869	GAAAAGGTCAAATTATCGCAGAGGATAATCCAAAGTCTTTCATGGAATCATACAAAGAGACCTCCTTGGAAAAGGCAGTGTTCAAATTGTGCATCAAGTGGGACAAACAGAATGACTCATCATCCCCACCACCACCANNNNNNNNNNNCATCATCATCATCAACAACGTGCCCCGAAGAAGTTGATGTAATAACCCGTGCGAATAAATTTTCACCGGAGGAAACAACAATGACCAAAGTAACGGTTGACGGAATAAATCAACCCTCATCTTCATCTTCATCATCATGTTCAACCTCAACATCAACCACCTCATCATTAGCATCAACCTCAAAATCATCTTCATTTTCATCCTTAACCTCATCCACTGAATCATGGGAACCACTTTCCAATTGTACAGTC…	EKVKLSQRIIQSLSWNHTKRPPWKRQCSNCASSGTNRMTHHPHHHXXXXXSSSSTTCPEEVDVITRANKFSPEETTMTKVTVDGINQPSSSSSSSCSTSTSTTSSLASTSKSSSFSSLTSSTESWEPLSNCTVLSILIWRLWLRCKRFMIYPIILSCFVIFIIIGTFGSMFGRFPKGLTLDYMYSESGNQNISEKFISHLSRNNISLNRVYSELQSRRDLENGLIDGYFIIGETFGDLVKERIEKGLSSFAGGPMVSEGQGFRPSVADKILLTVDSSNQFNVDTLDIMLTRSLNKLLEEIKSSLNISVNYYQFFTIDPIYKSHETDDLMLSNEMVLIRYFLYAVEQFTILLMMSWTMQEAKEKMNERLMAAGIGRVQLIFALILTATLVIVPVYMILFT…	528					tetur04g06390	H
contig_18170	521	TTGGAAATGTTACCTGATTTGGCCATTTATGGTCAAAGTGTTTCCTTAAGTTTAGGTAGTTATCTTGACCCAACTCCAATATTGACCAATTTACACTTGACCATACCAAAGGGTTGTATTTATGGTCTAATTGGCCCCTCTGGATGTGGTAAAACAACACTACAAAAATGTATCATGGGTGTTTATAAGCCTGATCATGGTGTTATCTCAGTCTTTGGTTTACCACCGGGTTCACAAGGATCAACTGTTCCTGGTCCATCAGTGGGTTACATGCCTCAGGATATTGCTTTAGATAGTGAGTTAACTGTTTGTGAGCAATTAACTTTCCTTGGA	LEMLPDLAIYGQSVSLSLGSYLDPTPILTNLHLTIPKGCIYGLIGPSGCGKTTLQKCIMGVYKPDHGVISVFGLPPGSQGSTVPGPSVGYMPQDIALDSELTVCEQLTFLG	111					tetur09g04610	C
contig_11035	419	CCAACATTACAAAAGATCAATATGAAAGTAAAACCTGGTTCATTTGTAGCGATTGTTGGTTCTGTTGGTAGTGGTAAAAGTTCATTGTTAAGTGCGATTCTCGGTGAGATGGAGAAAATATCAGGACGAATTAATATCAATGGGAAATATTCAATCGCTTATGTAGCTCAACAAGCATGGATTCAAAATACTTCTTTGAAAAACAACATCTTATTTGGTTCTCCATTCGATGAAAGTAAATATAATGAGGTAATTTCTGCTTGTGCATTAGAACCTGATATCGCTTATCTACCTGGAGGAGATGAAACTGAAATCGGTGAGAAAGGAATTAACCTTTCGGGTGGACAGAAACAAAGAGTTAGTCTTGCTCGTGCTTGTTACAGTGATTCTAATCTGTTC…	PTLQKINMKVKPGSFVAIVGSVGSGKSSLLSAILGEMEKISGRININGKYSIAYVAQQAWIQNTSLKNNILFGSPFDESKYNEVISACALEPDIAYLPGGDETEIGEKGINLSGGQKQRVSLARACYSDSNLFILDDPL	139					tetur13g02060	H
contig_25433	202	TCGAATCGTGAGAACAATTTGATCAAAGTTTCTTCAAATTGTAATTCTCTAATTGTTGAAGAAACTGATGTGTCTTTGCCAATGGACTCAAAAGTGACCGCCGTGGACTCGCGTAATCTTTACCTTAACTACAGTAAAGGAAAGTCGAAAGTGATCGCTCTGAACAATTTCTCTCTTTCGATTCCATCGGGATGTATTTTC	SNRENNLIKVSSNCNSLIVEETDVSLPMDSKVTAVDSRNLYLNYSKGKSKVIALNNFSLSIPSGCIF	67					tetur13g02060	H
contig_27320	338	ATTCGATTTAGTGAATCGAAGTTCAGATTTGTGCTACAAATAATAGTCAATGATTGTTCACCTGTTGAATCCGAAAACGGAGACCATGAACCCTTCAAATCCCCACCTCAGGTACGAAAAATAAGAAGCGTATTGGAAAATAATGGGCATCGCTTTTTGTCGAATAAAGAAACCAGAGAAAAGTATAAGTGGAACCGTTGTATTGGGAGCGGTGAACACGGAGGCCACAATGTTGTTCAT	IRFSESKFRFVLQIIVNDCSPVESENGDHEPFKSPPQVRKIRSVLENNGHRFLSNKETREKYKWNRCIGSGEHGGHNVVH	80					tetur02g11270	G
contig_21534	604	TTGTTTTGGTTTCTTTTCCCGTTTCTCTGTTTTTTTTTCAGGTCGATTCCTCATTATCTGGCATGGATTAAATATCTCAGCTGGTTTTACTATGGAAATGAGATTCTCGTAGTTAATCAATGGCGTAAAGTTACTAACATTTCCTGTGATATTCCAGATTCTGATCATTTAGGTTCGTTGGTCGGAGCTTTAGTGCCCAACATGACCGAAATTGAAGGTCTTCGAGACGCTTTGCCCCCAGGGCTGGGATGTATATTGGACGGGAAAGGAGTAATCGAAAGGCTACATTTCGATGAAAATAATGTCACATTTAATTTCATCGCTCTAGGAGTTCTTCTAGTCGCTTTTAGAGTTTTAGCTTTTATTGCAATTACAATCAGAGCTCAATTATTCAGA	LFWFLFPFLCFFFRSIPHYLAWIKYLSWFYYGNEILVVNQWRKVTNISCDIPDSDHLGSLVGALVPNMTEIEGLRDALPPGLGCILDGKGVIERLHFDENNVTFNFIALGVLLVAFRVLAFIAITIRAQLFR	132					tetur13g02060	H
contig_8659*	875*	TTGGGTTACATGCCTCAGGACACTGCTCTTAATGATGATCTTACCATCGGTGAAATGTTGAATTACTTCCGTCGTTTACTTAATACTTATTCCTCATCATCACCAATTAACAAAGTTATCGATCACAATCATAACAATCGAAAGTTAAACGACAACAATTTACTATCAAGTTTATCTCTTCCAAGTAAAGATACTCTGATCAATTCTCTAAGTGGTGGTCAAAAGCGACGAGTGTCCTTCCTTTGTTCAATTCTACACTCACCTAAGTTAATTATTCTCGATGAACCAACGGTTGGTTGTGATCCGGTTGTCATATGTTCCATGTGGAAATTGTTACATTCAATCACTTCGACTGGACAATCAACGGTTATTATCACGACTCATTACTTGGAAGAAGCT…	LGYMPQDTALNDDLTIGEMLNYFRRLLNTYSSSSPINKVIDHNHNNRKLNDNNLLSSLSLPSKDTLINSLSGGQKRRVSFLCSILHSPKLIILDEPTVGCDPVVICSMWKLLHSITSTGQSTVIITTHYLEEARRTDIIGFMRKGQLLEVGSPAQVLNRLSVNSIEAAFALMCQQFKKNKQNRPSIQHEELNLTNVVENTQPNLSKQMTDQHFDKSSSNQANSSPSSHLSFDWFRQSFVIPLIVYLQLTYAMTHRLCLCQSKIKCLFLGSTIVTIFLVGLTLLCIGRTPVVSIGVINNEQENNGSKIFLNKINQQLLHLIPYNSSESARHDTLSDKLSGYLTISSQFTPKLISKYTFDDNKVIDSKPAMVLMEMQSNXVILNTIIFLLESALDESLPEI…	472*	contig_3798_2*				tetur13g02060	H

## Sheet: Panonychus citri
Additional file 11 - Panonychus citri ABCs
Sequences included in the phylogenetic analysis
Contig name	Contig length (nt)	ORF nt sequence	ORF AA sequence	ORF length (AA)	Contig/ORF used for fusion/removed from the list	N-terminal NBD*	C-terminal NBD*	Undetermined NBD	BLASTp with T. urticae	Subfamily
Pcit_ERR044692_fastq_contig_2139	3394	ATTGGGACGACCATGGCTCGTTTGGAGACCGTAAAGTGTGGCCGTGAGAAAATCAATCAACAAATGAAGATCATGCTTTGGAAATCATGGGCTGTTCGTCGTAATCATCTTCTAGAATTTACCTTTGAACTGTTAATTCCTTTAACAATATCGGTCATTTTTGTTTATGTTCTCATAAGACTGGGAACTTTACCCGATTCAAGTACTTCGTCCCGTGTACCAGCTCAAACTTATCCCAGTCCCTCTTTCAGTTTTAACCCAAGTGCTTTTAGTTATTCCAATATTTTCTACACACCAGACGATGAACCCACCGTGCGATTAATGAATATTATCGAGACCAAACTGGCCCTTCAAGGTACACTACCGATATTTAAAAATTTCAGCACAACGGATGAATTA…	IGTTMARLETVKCGREKINQQMKIMLWKSWAVRRNHLLEFTFELLIPLTISVIFVYVLIRLGTLPDSSTSSRVPAQTYPSPSFSFNPSAFSYSNIFYTPDDEPTVRLMNIIETKLALQGTLPIFKNFSTTDELYNEYLKMIAIDPNAIIYGVIFEKEKANSPGFTYTIRSRMPQWLKTTFCVKTNSYPCPESPYNVFSNLQTLLNLAYLTEKFPEIELNMTKVLSSGLVNGYRFPYPSHTTASDNLSDLTPWVLVFSFIITYVLIVKRITAEKSNQIREMYRITGLMDWIYWFVHLVNHYSIFLVQAIIVTALFTMKFINGYACVFNYSSPSLVFFIIALWGLNFMLTAMALSIPFNRPISAVVVGVIAWALQIIPAYYIDPATNKLVDVIETRELRFV…	1129		PcABC10				A
Pcit_ERR044692_fastq_contig_8756	2306	CCATTTCCTTCCAAAGGTGACCTTCTTCAGCCAATCATTTCATCCGCTCTTCGACCTCGTCTTTGGAGTGTTTTAGTACAAATCACGATGCCCTTTCTAGCTGCTAGTCATGTTCTGGTTCCTATCCAGGAAAGAAGCTCAAAAGCCAAACTATTACAAATAATGACCGGACTTCATCCCATTTTATACTGGCTGGCCCATTTTCTTGTCGACATGTTGATTCATATTATTTGTACCTGTTGTATATTTGCGGTCATTTTGCTTCTAGATTTCCAAATGATCTTCCATGACGATATCAATATCCAATTGGCTTTTCTTCTTTCACTGATTGCAAGCGGAGTTGCTTCCATTCCTTTGGCATATATTTTCTCATTTATTTTTGATCGTCCAAGTATTGGT…	PFPSKGDLLQPIISSALRPRLWSVLVQITMPFLAASHVLVPIQERSSKAKLLQIMTGLHPILYWLAHFLVDMLIHIICTCCIFAVILLLDFQMIFHDDINIQLAFLLSLIASGVASIPLAYIFSFIFDRPSIGYSFLVLLFLVFGVMMAIIDFIIESLVPKIVSHTFKSAFDLIISFFPLHAMTSAIVKAFSLALEAKVCGQVMPKVLEVQCVNATVSDTDMTYRCCPNICEKTDDCFKYRDPLSWEYGVLPGLTQLVTEAAIFIVILLILEFYYDRLEWLNDLKDSLLTRLSIHTSYVDEDPRRRNIESEDSDVTAERHRVYAERNRCTIDQDILSVIDLKKKYRKFRAVEGLTFGVRQNECFGLLGINGAGKSTTFKMLVGDILPSHGSAYICDLDI…	653			PcABC26			A
Pcit_ERR044692_fastq_contig_2349	3433	ACTAGAGAAATGTCATCTTTACATTTGAAACAGTTAAAAGCTCTTTTCGTGAAAGATTGGCTCATCCGTCGAAGACACTGGGTTTTAACAATATTGGAGTTGTTTTTGCCTCTATTGTTAACATGTATTATGCTAAGCAGCTTAAAATCTACTCAGCTAAATGAAAATTCAACCCAAGAAATCAAAGTGGTTCCTCAAGTAGCGTCAACTGTCAGTCCCACCGAGGCCAAATTTCTTTGCCGTTTAGTTGGAGATATAGCTTTGTTTACTCCTGAAAGATCAGATATTATAGAGTTTATGAATAACCTCGCCAGCACTTGTGAGATTAAAGTTCGGTCATATCCTGATGAAAATACGATAATAGAGCTTTTAAAAAGGGGAGAGTTGTTCAATACGTTA…	TREMSSLHLKQLKALFVKDWLIRRRHWVLTILELFLPLLLTCIMLSSLKSTQLNENSTQEIKVVPQVASTVSPTEAKFLCRLVGDIALFTPERSDIIEFMNNLASTCEIKVRSYPDENTIIELLKRGELFNTLIGVSFHSFDADLRRANYSIISPSLGYDEPWSDSYQPISDFFSLQAAINLLMASVTPIEFNYTKELLPENISTIEPPQSQSELAKLSNIDFFVTFTFIEFMFLFTVAIMIRHIVKEKSTNSKEFLLIMGMSNNVYWISHFINYFTISIFHGITITSAFYFSDVHPFGNWTPSLFFIFYLMTSISVILSTFVLSTVINRPVIAVLVAIVLRSLLGYIAVSMNSSVSSFLLVSVRTWSCLLPDGGLYYSLQDLAILGNSNRSAWNHLLT…	1107		PcABC11				A
Pcit_ERR044692_fastq_contig_7563	1591	ATAACTTCTGATGGAGGATTTGTATTTATCGTTGTGATTTCTCTCATCGCCTCTTTAGTCGGAACTGTTACTTTCTTCTTATTCAACTTTTTCTTTGGAGTTGCCTATTCGGAGGTTATGCTTGGATTCCTTTTTCCTCCATTTACGATGACCACAGCACTGGCTATTCTTTATTCGAAAGTAGTTCTATTTCGCCATTGTACGGAAAACAACGAAAAATGTGATACATTTCCTCTATTCGGTATTACCAGTTGTTGTAGCGATAAAGAAATCGAAATCTACTCAAACCCTTTTGATGTCGAAACCGGAGTATATTACCACACAATTATGCTCTCAATTGCTCCGTTTATCTACTTCTTTTTACTCATCATTTTGGATATGAATCTGAATCAATTGGGT…	ITSDGGFVFIVVISLIASLVGTVTFFLFNFFFGVAYSEVMLGFLFPPFTMTTALAILYSKVVLFRHCTENNEKCDTFPLFGITSCCSDKEIEIYSNPFDVETGVYYHTIMLSIAPFIYFFLLIILDMNLNQLGYWYETLLNFILGKTTHPVTREDDDIAIERDRVHDLLKKPSYPDSLIVYNLTKDFRSFRAVDNLNFTVRQKECFGLLGVNGAGKTTTFRMLTGDLLVTSGDAFIRKISLRNDINKFQKSISYCPQFDALLNNLNPRETLALFARLRGMPEYKIRENVDYMIKSLDLSKFECTLNCHLSGGNKRKLSLAIASIGKPDLMFLDEPTTGVDPVARRKIWSSLVYLRDFSGSSIILTSHSMDECEALCSRIGIMARGKLRCLGSAQYLKEK…	493			PcABC23			A
SRR341928_contig_10152	630	TTTGGTTTGTTGGGTGTTAATGGTGCAGGTAAAACAACAACATTCCGAATGTTAACTGGAGATATTATGGTTACTTCGGGAGATGGTTATGTGGGAGGATATTCATTGCGAAAAGATTTACTCAATTTCCAACAATCAATAAGTTATTGTCCACAATTTGATGCGCTACTTGACAATTTAACTCCAGTGGAAAGTTTAATGTTATTTGCACGAATCAGGGGAATGCCTGAAAGTAAAGTAAAGGATAATGTAAATTATATAATTGAATCAACTGATTTAACTTCATTCGCCAACACATGTAATCAGAATCTAAGTGGTGGTAATAAGAGGAAATTATCATTGGCCATTGCATCTATTGCTAAACCAGAGGTGATTTTCTTGGATGAACCAACCACCGGT…	FGLLGVNGAGKTTTFRMLTGDIMVTSGDGYVGGYSLRKDLLNFQQSISYCPQFDALLDNLTPVESLMLFARIRGMPESKVKDNVNYIIESTDLTSFANTCNQNLSGGNKRKLSLAIASIAKPEVIFLDEPTTGVDPASRRKIWSTLIHLRDTSGSSIVLTSHSMDECEALCSRIGIMARGNFKCLGSSQHLKEKFGLGFTLIIKMTQSNQ	210			PcABC29			A
SRR341928_contig_4893	1713	TCCTCATCATCATCATCTTCAGTATCTGCCTCATCTGCTCAACAATCAAATACAACAGGAACAACACTCACAACCTCATCATCTTCATCAACATCCTCATCATCAACACTAAATGGTCAAAATTATCCTAATGAAGACTGTGATGTAGCTGAAGAATGTCGACGTGTTACTCGTACTGATGGTTCACTTTTCGATATCCTTCGAGTAATTGAAGTTACCAAAGTATTTAAATCAATGTTTGGTACTCGATTAGCTGTTAACAATATTTCATTTGGTGTTCCAAGAGGCGAATGTTTTGGTCTACTTGGTGTTAATGGAGCAGGTAAAACAACGTTATTCAAAATGTTAACAGGTACCATTCAGCCAACCTCAGGAGCAACATATATAAACAATAAGAGT…	SSSSSSSVSASSAQQSNTTGTTLTTSSSSSTSSSSTLNGQNYPNEDCDVAEECRRVTRTDGSLFDILRVIEVTKVFKSMFGTRLAVNNISFGVPRGECFGLLGVNGAGKTTLFKMLTGTIQPTSGATYINNKSIAATLKSNLRTLGYCPQSDALDMVLTPRQHLIIYARLRGIPYLHRSHLVAESLAKFQLTSHADMPVSALSRGTRRKLCLALAMLGNPSLVLLDEPTSGMDPMSRRCLWQNIQDAIKERRSILLTSHSMEECDILCSRLAIMVNGRFRCIGSPQYLKHKFGTGYTITLRINETYSNWTDAVNYMKQSFPTIILRAHHHNMLEFSLPTNDILLSDIFAALQSAISRLHLQDFAVTQTTLDQVFVSFANQQVNDFHHNHSPSSSTSPPL…	523			PcABC47			A
SRR341928_contig_8978	688	TCAAAAGTTTATTCCGGTGGTAAAATCGCTGTTGATAATTTAAGTTTAAATTTCTACGAAGGACAAATAACAAGTTTCCTTGGTCACAATGGAGCGGGAAAAACAACCACAATCTCAATTCTAACAGGTCTCTTTCCACCCACCTCGGGAACTGCTTGGATCTATGGACACGATATAACAACAGAAATGGACACAATCCGTCATAGTCTTGGAACTTGTCCCCAATATAATGTTCTATTTGGCCATTTAACTGTAGCAGAGCATCTTTGGTTTTATGCTTCGTTAAAAGGAGCAGGACCTGAAGTGCAGAAAGAAATTGATGTTCTGATCGACGATCTCGGTCTCTCACATAAACGAGATGAATTTTCGACCAATTTATCTGGAGGAATGCAAAGGAAA…	SKVYSGGKIAVDNLSLNFYEGQITSFLGHNGAGKTTTISILTGLFPPTSGTAWIYGHDITTEMDTIRHSLGTCPQYNVLFGHLTVAEHLWFYASLKGAGPEVQKEIDVLIDDLGLSHKRDEFSTNLSGGMQRKLSIAIAFVGGSRTVILDEPTAGVDPYSRRSIWELLIKYKAGRTVILTTHHMDEADLLGDRIAVIGNGKLRCVGSSLFLKSKFGSGYYLTFVTKSN	228		PcABC55				A
Pcit_ERR044692_fastq_contig_3498	2128	ATTTTGACTGAATTAAAATTTGTTAACCAATTAAATGTCACTTATTTGGTAATTATGATTCGTTGTTTGTTTCATGCAAGTCGGACTACACGATTAAGAACTGGTAATTCATTGATAATAAGTCAACATGTGAACAAACCTTTGGTTAAAAGTTACAAATCATTTTACCGTTTCTTTCATGGTCTTGGTCACGGCGGAGAGGCAAATAATGGCCTCACATCGGCAAAAAACAAGGTTGGATCTTGGTCGATAATAAAACAAATGGCCAGTTATGTTTGGCCTAAAGATAAGCCTGAACTAAAGAGACGAGTCGTCATTGCTTTGGGTCTATTGATCGCTGCTAAGACTGTAAATGTTTCAGTTCCATTTATCTTCAAATATCTAGTTGACTTTTTAAAT…	ILTELKFVNQLNVTYLVIMIRCLFHASRTTRLRTGNSLIISQHVNKPLVKSYKSFYRFFHGLGHGGEANNGLTSAKNKVGSWSIIKQMASYVWPKDKPELKRRVVIALGLLIAAKTVNVSVPFIFKYLVDFLNSNAGTPLNFEDPATSIMTTALSLVIGYGVFRASASLFNELRNAVFAKVAHDSIRTVARNVFLHLHKLDLSFHLSRQTGALSKAIDRGTRGINFVLSAIVFNVAPTILEVALASSILYYKCGPQFAAITLICIGSYSAFTFGVTSWRTKFRIQMNKAENDAGNHAIDSLINYETVKYFNNEHHEAATYERVLKKYEEASLKTSTSLAALNFGQNAIFSSALAGVMGLAAVQIVKGNMTVGDLVMVNGLVFQLSMPLNFLGTVYREVR…	679				PcABC16		B
SRR341928_contig_2365	1443	CTAATCACTAATCAAACGTTCGAAAATGAGCAGAAAGAAAGTGAACACCCACACGAATTGTCTCAATCCAAAGCTCACTCATTATCTGATTTTTCAACATCCACAATGACGATTGCTGCTAAAGCAAAAGTCGCTGATTTCAACGGAGAAGACGTGATTCTGCCTTCGACTTGGAAAATACTTAAATGGTGTCGACATGATTCTTGTCTTGTGTCTTCCCTTGTCATTTCATCTTCTCTGTTAGGAATCGTGATGCCTTTGTTTGCGGTCTTTTTCGCGAGTGTCTATGAATCATTCTCACTGCCACCGGCGCAAATGTTAGATTCTGCTTTTTTCTGGAGTATGATGTTCATTACTCTCGCTGTCTTGACTTTCATTTGTCATTTTACTAGAGCTTTA…	LITNQTFENEQKESEHPHELSQSKAHSLSDFSTSTMTIAAKAKVADFNGEDVILPSTWKILKWCRHDSCLVSSLVISSSLLGIVMPLFAVFFASVYESFSLPPAQMLDSAFFWSMMFITLAVLTFICHFTRALTSGVAGENMTRRLRIACFTSILRQDMSWHDEDIHAPARLSTKLARDAPMIRAAAGSRIGIVISAVVTMVTGMAIAYYFGWVLALALTAMVPLLLLAGKLEMSISKGDQAQEAEEIELAGRIATEAVENVRTVQSLTQEQTFYQRYSDRLALPSKKNKKQAIAYSFSYAFTQSLIFFVYGAGFCFGAYLVNIDEMTPTNVYRVFFSITMSAIMVGQLTSILPDYAQAKLSAGLVFKIIESRSAIDNLSQDGLRPKIKGKISIDDVYF…	635	SRR341928_contig_1251		PcABC40			B
SRR341928_contig_2792	1464	AATTTCAACCTTGAGATGAAATCTGGTGAAAGTGTCGCTCTTTGTGGTGGAAGTGGCTCTGGAAAATCAACAATTGTGGCCTTGCTTCAAAGATTCTATGACCCCACGAGTGGAAGGATTACTGTTAATGGAGTTGATATTCGTGAATTAAATTTAAATTGGTGGAGATCCCAAATTGGTATCGTTAGTCAAGAAGCTGTTTTGTTCAGTGGAACCATTCGAGAGAATATCGCTCTTGGTACTACAAATGCCGCTTTCGATGAGATTGTCCGAGCCGCTAAAAAGGCAAACGCTCATGCGTTCATCAAGGCTCTTCCCGCTGGATATGATACACTGGTGGGGGAAAGAGGAGCTCAATTGTCTGGTGGTCAGAAGCAAAGGATCGCCATTGCTCGATCG…	NFNLEMKSGESVALCGGSGSGKSTIVALLQRFYDPTSGRITVNGVDIRELNLNWWRSQIGIVSQEAVLFSGTIRENIALGTTNAAFDEIVRAAKKANAHAFIKALPAGYDTLVGERGAQLSGGQKQRIAIARSIIGNPKLLLLDEATSALDTVNEQVVQKALDKARKGRITLIVAHRLSTIKDADLICAMESGRMVEKGKHDQLVETKGLYHKLITNQTFADERVVSDQQASQEADFSISSPKSLASRMSFSQHSMSTIFSHGKTQVVEAEGEVFELPSNSKIMRWCWYKWDKFLLLGYIFSASCLGLVMPFFAVIFASVAQSFDQDASGILESAKFWAWMFVILAVLNFTSHFFRIICSDNLAEHVVRRLRVAAYTNVLRQDQSWHDQEIHSPARISS…	688	SRR341928_contig_4605	PcABC41				B
SRR341928_contig_3974	1544	ATCAATCTATCGACATTATCAATTATCGGTGAGCGAATGGCTCTTAATCTAAGAATTAAATTGTTCCGATGTATTCTTGATCAGGATGTTGAATTTTTCGATCAACATTCAACCGGTGATATAATTAGTCGACTAACAACTGATGTCCAAGAATTTAAAAGTTCATTTAAATTGATTATTTCTCAAGGAATCAGAAGCATAACTCAGGTTGTTGGTTCAGCGATTTCACTTTATTCACTTTCGTCTAAAATGACGCTCACTTTGGGACTAGTTCTACCGGCGATGGTTTCGATCGGCAGAATTTTCGGACTCTATTTGAAGCAATTATCAAACGAATGTCAAAAACAGATTGCAAGAGCCACCGAGGTTGCGAATGAATCAATTGGAGATATTAGAACT…	INLSTLSIIGERMALNLRIKLFRCILDQDVEFFDQHSTGDIISRLTTDVQEFKSSFKLIISQGIRSITQVVGSAISLYSLSSKMTLTLGLVLPAMVSIGRIFGLYLKQLSNECQKQIARATEVANESIGDIRTVKAFALEDQEFQSFSHEMSLTNQMNVSLGIGIGIFRGITNLALNGLVLGTLMMGGYLVSIGDVTPGSLMSFLVASQTVQRSLAQLSLLIGQYIRACSAGERIFEFIDSKHKIPAIGGSTLAFPTGDIQFENVQFAYPTRPGQTVLNNFNLDLQHGTVTAICGLSGSGKSTIAGLIERFYDVNGGSIKIDGTDVRCLDCRWLRGSLIGYINQEPTLFATTIRENIRFGKPDASDDEVYEAAKLANADEFIKQFPDGYDTQVGERGLA…	502				PcABC45		B
Pcit_ERR044692_fastq_contig_2728	2751	TTCACAATAATCATTTGTATTCTACTCAATTTAGTTTCTCAATTGCTGTTCAATGGTACTGACATTTGGTTATCTGTTTGGACTAATGGAGTTCAAGGAGAATCAACAGTCAATACTATTCCAATGATCTCCCTAAACGAAACCATAATTTCGAATGACACTATTATCGAGCCTCAAGATTCACAATTGACCTACAACTCGATTGTTTACTCTGTCATGATTGTCGCTCTTATGATTATCACACTTGCCCGTTCATTACTTTTCTTTTACATGTGCAACTCGTCATCAATTAATCTACACAATTCAATCTTTTTCCGAGTCTTAAGATCACCAATGTCTCTCTTTGAAAGTCAACCAATAGGTCGAATTCTCAATCGTTTCTCCCGTGACTTGGGTATT…	FTIIICILLNLVSQLLFNGTDIWLSVWTNGVQGESTVNTIPMISLNETIISNDTIIEPQDSQLTYNSIVYSVMIVALMIITLARSLLFFYMCNSSSINLHNSIFFRVLRSPMSLFESQPIGRILNRFSRDLGILDELLPLNAYTLILTSFQVTGILVTVTYVSWYLAFPAIGLMVLSMIWRAIYIPTGQAIKRLEAITRSPVYSHISLTIDGLPTIRAFGTEEMFRDQFRIILNNHSSTWFLFLCASRSLGMWIDWTCVVYVTITTFVLITNSGLVPAGDAGMALSNAVGLTGLMQYFIRQSTEFESQMTSVERVVEYTKLSLEAELESEKPPPPEWPTKGLIKFNGVTLKYPTAPKPTLEDITIIIEPGEKIGVVGRTGAGKSSLLSCLFRIVEFEGA…	608			PcABC14			C
Pcit_ERR044692_fastq_contig_11765	4569	ATCTTTTCAAGAGTGACCATCAGCCTAATCATGTCCATTATAGTTGACTATCTCGATGAATATTGTGGTCAACCATTTTGGGATGAAAACCTGACTTGGAATACAACCAAACCGATCTTGACCCCTTGTTTCTTGTCCACTGCTCTCACTTGGCCACCATGTATATTCATTTGGATCTGTGGTTTAATCTCATTCTGTTTCTATTCCCGTTTATCAACGGTCAAGACTCCATGGACCTGGTTAATTGTTACAAAAATGCTTCTAATTTGCATTCTAATTGCCACTAATCTTGCGGAGATGATCCATCAATTGAATTCAATGGAAAATGGACTTGATTTATATTATCAAACACCGTTGATCAAAGCGATAACTTTTTTTTTTGCTCTCATTCTGCAAACC…	IFSRVTISLIMSIIVDYLDEYCGQPFWDENLTWNTTKPILTPCFLSTALTWPPCIFIWICGLISFCFYSRLSTVKTPWTWLIVTKMLLICILIATNLAEMIHQLNSMENGLDLYYQTPLIKAITFFFALILQTTYFRKGVRTSGILFVFWSLMTFQVVLSCWTTIVTLQNPEDKYWTISKMTLICQSIETLTIISYLIAICFADKQRGKYNEDPKKICPFTESSFFSQMFFSWYDSMAYLGYKKSLTLDDMWNLPKVNRSREIFAKFRHNLNSSKNCIQTSESPQKNNTNDSLALQPLKKVQSAPKSDYSVLYNPKFDILTTLIGGFWFHLVACSVLKLISSFLTFANPSLLDQLLTFVKSSDPAWQGYLIAVAMFAFSLLQSLIDGQYEFWISNLGLR…	1491		PcABC3				C
SRR341928_contig_10753	883	TCGGTTGCAAGATTATTCGTGAATATTATTCATACAATATCGTTTCTATTCACTTGTTCAACAATTATCATTGTCTTAATTGCAATCAAACAACTAAACGGAAGTAGCGCTGGTCTAATCATTGTTGCCGTTCTCAGTATAGCAAATACAATTCAATGGAATATAAGACAATTAACTGATTCCGAGACAATGATGACTTCGGTTGAACGAGTTGATGAGTTGAATCATATTGAATCGGAAGCGATCCTTCAATCAGCACCTTACATTAAACCCGACCAATCATGGCCTCGAATAGGATCAATTGCTTTTAAACATGTTCATCTTCAGTATGGTCCAGATGCACCATTTGTATTGCACGATCTCAACTTTCATATTGAACATGGTCAACGAATTGGCATC…	SVARLFVNIIHTISFLFTCSTIIIVLIAIKQLNGSSAGLIIVAVLSIANTIQWNIRQLTDSETMMTSVERVDELNHIESEAILQSAPYIKPDQSWPRIGSIAFKHVHLQYGPDAPFVLHDLNFHIEHGQRIGIVGRTGAGKSSLITILFRLVDFSGSIIIDGVNTKTINPLDLRKKISIIPQDPIIFTGTIRYNLDPFGERTDDQLMRALDQVQLMSAISSMGNGLDSQLTDGGSNLSVGQRQLVCLARAILNNNNILILDEATANIDPSTDECIQRIIREQFTNCTILTIAHRLNTIMDSDKIMVIDCGHIVQFDETEKLIQDKTGHFYSLLKSSSSSHLVS	343	SRR341928_contig_31528		PcABC30			C
SRR341928_contig_10795	2385	AATTCGATATTCAACAGAGTTGTACTGAAAATGGTTCGGCTTCGGTCGATTATTTATAAAAAATCATCCTACGAACAAGCGAATGTTTTTTCGAAATTCGCTTTTTGGTGGTTGGTTAAATTTTTCGTCGAGTTTCAAGACAAGAAGCTCAAGACTAGTGATTTGGAGAAATGTCCAAAAAACGAGGAATCAGAGCGAATCGGAGATACTCTTGAAAGGAAGTGGAACGAAGAGCTTCGTCGAGCCAAAGAAAGTGGGCGAGAACCAAGGCTTGGGTTCGCTATTACAAGAACATTCGGTCTTCGTTATTCATTTACCTTCATCCTTCTCGCTTTCTCGACAGCCTGCAGTATAATTCAAACACTTTGCATGGGAAGTTTGATCAATGATGTTTACACC…	NSIFNRVVLKMVRLRSIIYKKSSYEQANVFSKFAFWWLVKFFVEFQDKKLKTSDLEKCPKNEESERIGDTLERKWNEELRRAKESGREPRLGFAITRTFGLRYSFTFILLAFSTACSIIQTLCMGSLINDVYTLTLHDIKPDLVKRRIYAAGVGVILTQFLGSFVQNLYLFLARKFGIAVRVACSVLIYRKSIRLSQKALGQTTVGQIVNLLTNDITRFDFASEYPFYLIVAPIQALVCIYIMWPLLGVSTVVGLAVFLFYVPFQSIMGHAFAKLRLWGALRMDERIRLMNEFIPAMRVIKMYAWEKSFAGLVDRARRREINCVRCAAFLRGLNLGLGTVAEKLIMFVTLVTFVLLGNRLTAETVFVSMALIRQLQQSITVFIPAAITMGCESWITIGR…	787		PcABC31				C
SRR341928_contig_11234	1693	TTTATTTTTGGATTAATAATGAAAACTTCAGCCTATGAAAAAGCAAACTTTTTATCTAAATTCACCTTCTGGTGGATGGTTGGATTTTTCATCAAATTACAAAGTAAAAAAATCAAAGTTTCGGACCTGACAACTTGTCCATCGTTTTTGAGATCTGAAACATTAAGTAAACTACTGGAAAGGATATGGATTAAGCAGATTGAAAAAGTGAAAGTTAAATCAAAGCCGAGTTTACTATGGGCAATTCTCAAATCAATTGGAATCACTCATCTTTTGTCATTCATTTTTGTCTTAATTGGATCAATAGCAAATATCGTGCAAACAATTTGCCTTGGCGATTTGATTAAGTTACTCTACCTGATATCTAACGGTGATGATGCGAACGTAAATGACCTGAAG…	FIFGLIMKTSAYEKANFLSKFTFWWMVGFFIKLQSKKIKVSDLTTCPSFLRSETLSKLLERIWIKQIEKVKVKSKPSLLWAILKSIGITHLLSFIFVLIGSIANIVQTICLGDLIKLLYLISNGDDANVNDLKLKVYLNALVVALTQIIVALSYSFYWFMVQQTGMKVRIACSRLIYSKILKLSQLAFGKTTSGQIINHLSNDVSKFDFAFEFQFFLIIGAFELIMSLYILWPLLGVSSLIGFFVLFLTIPLQSFMGKAFSKLRSKGAEMTDERIRLMNEIIPAMRVIKMYTWEKPFVELVNKSRKNEISKIRLATYLKSINMSIAAISEKFIMFVILSSFVLLGNHLKAEAIFIAISLIRQLQWTITEFIPLAVSSSAEALISVQRIQRFLLLPEVDV…	564		PcABC32				C
SRR341928_contig_11917	535	GGTTCGTTTGTAGCGATTGTTGGTTCTGTTGGTAGTGGTAAAAGTTCATTGTTAAGTGCGATTCTCGGAGAGATGGAGAAAATATCAGGACGAATTAATATCAATGGAAAATATTCAATCGCTTATGTCGCTCAACAAGCATGGATTCAAAATACTTCATTGAAAAACAACATCTTATTTGGTTCTCCGTTTGATGAAAGTAAATATAATCAGGTAATTTCTGCCTGTGCATTAGAACCTGATATCGCTTATTTACCTGGAGGAGATGAAACGGAAATCGGCGAGAAAGGAATTAACCTTTCAGGTGGACAAAAACAACGAGTTAGTCTTGCTCGAGCTTGTTACAGTGATTCTAATCTGTTCATTTTAGACGATCCATTAAGTGCTGTCGATGCTCAT…	GSFVAIVGSVGSGKSSLLSAILGEMEKISGRININGKYSIAYVAQQAWIQNTSLKNNILFGSPFDESKYNQVISACALEPDIAYLPGGDETEIGEKGINLSGGQKQRVSLARACYSDSNLFILDDPLSAVDAHVAQHIFKKVLSSKTGILKNKTRVLVTNKLDLLSKVDSIYVLTNG	177		PcABC34				C
SRR341928_contig_13325	1965	GGAAAGAAAAAAAATTCCGAGAACATAGAGTCCAGGTTCAAACTTGTCGAAACAGAAACGGCTGAAAAAGGTTCAGTTGAATGGAAAGTTTATTTGGAATATTTCACCGCCATTGGTATTGTCCCGTGTGTTTTTTTATTGGCACTTTACTGCCTTGGAAGTGGATTAAATTTAAGGTCAAGCTTTTGGCTAACCGATTGGTCAGATGATTCTCTTGACCCAACAACGTATAATAATACGAGACTTAGAAACAAACGACTCTGGGTTTACACAACTTTGGGAATCTCTGAATCTCTAATTGTTTTCATAATTTCGGCCACAATAAATGTTGCCACAGTGAACGGAGCCCGTTTGATACACGAAAAAATGCTGGCAAGACTTGTTCGTGCACCGATGTCG…	GKKKNSENIESRFKLVETETAEKGSVEWKVYLEYFTAIGIVPCVFLLALYCLGSGLNLRSSFWLTDWSDDSLDPTTYNNTRLRNKRLWVYTTLGISESLIVFIISATINVATVNGARLIHEKMLARLVRAPMSFFDTTPIGRILNRFTADMNTADTLMGFSFSFLISQIFRAIVAVIIICLQTSYLIIVILVVGIVYVMVQKFYIASSRQLRRIESITRSPIYSHFSETVAGSTSIKTYGAVDRFTNRIYHLVDTNHASYFANLTADRWLAIRLEFLGNMIVTLATVFAVLTKGDVSPGKTGLAITYALQITMILSFLVRSVSDVETNIVCIERCLEYTRVDTEAPWINPLYHPTKDWPKEGKITFNKYSTRYRPGLELVLKDIVCTISPNEKVGIVGR…	603			PcABC37			C
Pcit_ERR044692_fastq_contig_14130	2199	ACAATTAATGAAATGACTGTTCAATTGTCTAAATCAAAATATGATCGAGCTAATTTAGCATCTAAATTAATTTTCAGTTGGATGCTGAAATTTTTCATCGATTCACAGAAAAAGAAGTTAAGAGTTTCTGATCTAGAAAAATGTCCACAAACCTCAAGATCGTCAATGATTGGAATCAAATTAGAAAAGCAATGGATTAATCAGCTCAACAAGGGAAAAACAGGTAAAGGTAAACCAAGTCTTGGTTGGGCGATAATTAAAGCGATTGGTCCTTCGTATTCATTTTGTTTCATCATTATGGCGATTTCGAACTTGTTCCCAATAATTCAGACCGTTTTCATGGGATATTTGGTTGATCTTCTCTACAAGATGAATAAACCCGATGTCGATAATCATTCG…	TINEMTVQLSKSKYDRANLASKLIFSWMLKFFIDSQKKKLRVSDLEKCPQTSRSSMIGIKLEKQWINQLNKGKTGKGKPSLGWAIIKAIGPSYSFCFIIMAISNLFPIIQTVFMGYLVDLLYKMNKPDVDNHSLKNQIYWYASGVVIAQILGAYSNNFYWFYARIGGLDARVACSRLIYQKTLRLSQRALGETHNGTNRXFYLMMSLDLIMLPNFLYSPIQTGICLWILWPLMGISSVIGFLVLFCFAPFQYFMGKAFSKLRTSGAVRTDERIRLMNEFIPAMRVIKMYAWEKPFASLVDYARKREVSKIRGAAYLKSLNFGIGTVSEKLIMFLVLCSYVLMGNHLSAKMVFVAMSLIRQLQYSITLFIPLGISAGAEALISIKRIQTFLELPEIDEKS…	920	Pcit_ERR044692_fastq_contig_22228	PcABC5				C
SRR341928_contig_6966	1477	TTTAATTCTGCTCGAAGTCCGGTTTATTCGTTAATCCAATCAATTGTCGAAGGAATTGTAACAATTAGATCATATAAAGTGGAAGATTTATTTTGCCGTCGATTTGAGGCTCACCTTAATGATCATTCGGGTACCTGGTTCACCTTTATTTGTGCTTCAAGAGCATTGGGAGTTTTCACTGATTATTTTTGTCTACTATACATAATCATTGTTACCACTGTAATTGTCACCATCACTCAAGATAATGCTCCTGGAGAAGTTGGTGTTGCCCTTTCATCGGTGGTCATTCTTATCGGTCTTTTCCAATGGTCTGTTCGTCAATCAGCTGAATTTGAGAGTCAAATGACTGCCGTTGAACGAGTCATTGAATATACTGAGATAGAAACTGAAGCTCCTCCA…	FNSARSPVYSLIQSIVEGIVTIRSYKVEDLFCRRFEAHLNDHSGTWFTFICASRALGVFTDYFCLLYIIIVTTVIVTITQDNAPGEVGVALSSVVILIGLFQWSVRQSAEFESQMTAVERVIEYTEIETEAPPITDVIPPATWPDSGAIEFEHVSLKYPSAIKPTLEDINITIKPKEKIGVVGRTGAGKSSLLSCLFRIVEPKGSITIDKVNIMSLGLDTLRKKISIIPQEAVLFAGTIRYNLDPFKEHSDAEIWEALGDVQLRETVDEFNGKLEYEIREGGSNFSVGQRQLVCLARALLRNNKILVIDEATANVDYSTDLVIQNTIRTKFSECTTLTIAHRLNTIIDSDRVLVLDAGQVAEFDSPFNLLKDKSTLFSKLVSQTGKAMARKLRHAADEF…	428			PcABC51			C
SRR341928_contig_8236	1229	ATTCAATGGGGTATGAGACAATTAACGGAAGTTGAAACCATGATGACTTCGGTTGAACGTGTGGATCAGATGAGATACATTGAACCCGAAGCCGAATTAGATTCAACCCCTGAAAATAAGCCAGCCGATTCTTGGCCCAGTAAGGGTGAAATTGAATTCCATCATGTTTACCTTAAATATGATCCGAAAAAAGCTCCAGTTCTGAATAATATTAGTTTCAAAATTAATGCTCGAGAAAAGGTCGGCATTGTTGGTCGAACTGGTGCCGGTAAAAGTTCAATAATGACTGCTTTATATCGAATGACCGAAACGGAAGGTCATATAATCATTGATGGAATTGATGTTTCATTGATTGGATTACATGATTTGAGAAAAAAGATTTCAATTATTCCTCAAGAA…	IQWGMRQLTEVETMMTSVERVDQMRYIEPEAELDSTPENKPADSWPSKGEIEFHHVYLKYDPKKAPVLNNISFKINAREKVGIVGRTGAGKSSIMTALYRMTETEGHIIIDGIDVSLIGLHDLRKKISIIPQEPIIFSGSIRYNLDPFSSKKDSDLWEALSQVQLKRPVDEMGGLDAIVTDGGTNLSVGQRQLVCLARAILANNKILVLDEATANIDPVTDELIQQTIRKRFADCTVLTIAHRLHTIMDSDKILVMDAGKVAQFGDPASLADDKEGIFYSMIQSTGKETADALIKIAMRSRLRGKGFEDSE	311			PcABC53			C
SRR341928_contig_8399	2363	GATGATGGTGATGTTGGTGAATCGGAACAACAATTAACAAAGAAAACAGCAACAATTAAAGGTTCGGTTAAAGGTGATTGTGATGGTGAGACTGCCGTTAGAATAAGAAATGGCCTTTTCGCTTGGAGTAATAATAAGGAGATTGATAATTTAAGGGACATTAATGTTGCCATACCAAAGTCAAAGTTGACCATAGTGACCGGTCCAGTTGGGGGTGGAAAAACTTCCCTGCTTTCGGCTTTGATGAATGAGATGATTAAACTTGACGGAACTGTGACCTGGTGTTCAGGTAATTCTCGTATTGGATTTTTACCTCAAACTCCGTGGCTTTATAATGTCTCCCTAAGGGATAATATCACCTTTGGAATGCCCTTTGAACCTGAACTTTATACAAAGGTG…	DDGDVGESEQQLTKKTATIKGSVKGDCDGETAVRIRNGLFAWSNNKEIDNLRDINVAIPKSKLTIVTGPVGGGKTSLLSALMNEMIKLDGTVTWCSGNSRIGFLPQTPWLYNVSLRDNITFGMPFEPELYTKVKEITCLQGDIELLPNRDDTEIGERGINLSGGQRQRVALARAIYCDPSTLILDDPLSALDPKVSQTIFTSAIVDYLLTRGKTVIMTSHDLDHLKVASKVIVVDRGQIDFDGDFSGLVSSNCEFYIQLRNNELAQEKNRAFVSSGSSTAKERQKLSRLVTKRALVRTVSTIEGHSKRRSGIYMRQVSHDPSCPLPCDDYADITGPCCPSTSTSGSSKDDFCLYGNSSSNMASSGSTGAYGRKPGKSGHLLRLISSESTQSRASSNLSG…	787		PcABC54				C
SRR341928_contig_9046	2021	GATGCTAACAAGGCTTTCGTTTCAATCTCGTTGATCAATTTGTTGAGAACTCCGCTGATTCAATTGCCAATGGTTGTTACTTATGGTGCTAATTGCGCTATATCGATGAGACGAATCGATAAATATCTTCAAGGAGATGAAATTGATTCGAAGGCTGTTTCTCATCAAGTCAATGATAAAGTTCCGATAAAAATTTCCAACGCAACGTTCAGTTGGTCTCAAGATGAAGATGTTGTGTTGAAAGATATTAACATTAGCGTTGAACGGAATAAATTGATCGCGATTGTTGGAACTGTTGGAAGTGGTAAATCGTCCCTTTTATCCGCTCTTCTTGGTGACCTCTACAAACGATCGGGCTCTGTGAATGTTCATGGACGAGTGGCTTATGTACCTCAATCA…	DANKAFVSISLINLLRTPLIQLPMVVTYGANCAISMRRIDKYLQGDEIDSKAVSHQVNDKVPIKISNATFSWSQDEDVVLKDINISVERNKLIAIVGTVGSGKSSLLSALLGDLYKRSGSVNVHGRVAYVPQSAWLQNATVRQNIVFGEFFRKEKYDRVIDSCALTPDFKILPGGDSTEIGERGINLSGGQKQRISIARAVYSNSDVYLMDDPLSAVDAHVAAQLFDKVIGPNGLLKNKTRLLVTHRITFLPQVDEIIVIKDGKVHESGTYNELMAKKGEFSDFIIQYLADDETEDEITDEDPIMIEAMKASIKPELELRRSLNRMDSIGTLSRRRTLSRMGSKMSTTSLTKDNQKADKSKDDTADYNIVAIEKAETGSVKFSVYLEFFQAIGILAFVV…	673		PcABC56				C
Pcit_ERR044692_fastq_contig_16658	1523	GCTTTTATGATACAACACCCATGGGAAGGATTTACAAAAGATATTGATAATGCTGATACAACGATCACTTTGAACTTTCGAGGTTTTTTCAACCATTGTTGCCGTCTTGCCATCTCAATTGTCGGTATTTGCACTCAGAGTATTTATCTAGCAGTTGGGATAATAGTTGTTGGAATATTTTATTGCTTCGTTCAGAAATTTTACATTGCATCATCTCGACAATTACGTCGCATAGAGTCAATTACACGATCACCGATCTATTCGCATTTTTCTGAGACAGTAACGGGTTCGACAGTGATTCGATCCTATGCTGCATCAGAACGTTTTATTCATGAGTGTTACCGTCGAGTTGATATGAACCATTCATCATTATTCTTGAACATTGGTGCTTCTAGATGG…	AFMIQHPWEGFTKDIDNADTTITLNFRGFFNHCCRLAISIVGICTQSIYLAVGIIVVGIFYCFVQKFYIASSRQLRRIESITRSPIYSHFSETVTGSTVIRSYAASERFIHECYRRVDMNHSSLFLNIGASRWLSIRLELLGNLIVTCVAFAAVISRGSSTAGSTGLALSYALQITSILNLFMTSFSNIENNIVSIERCLEFTKTKSEASWVNHSNRPRKSWPENGKITLRNYSTRYRPGLDLVLKQIDCTINPNEKVGIVGRTGAGKSSFTLALFRLIEPVEGTILIDNKDISSLGLHDLRSRLTIIPQDPVLFSASLRVNFDPFEKFNDQEIWRSIELSGLKEFVSSLEQGLDHPIAEGGENLSVGQRQLVCLTRALLRKTKILILDEATAAVDVET…	458			PcABC7			C
Pcit_ERR044692_fastq_contig_17333	889	TGGACTGACCAACGAATTCGTACAATGAGTGAGATTATAAGCGGAATGAAAGTGATCAAGTTATATGCTTGGGAAAAACCGTTTGCCGATATGATCGCAAAAATAAGAAGATCTGAAATAATGCAAATTCGTAAATCATGTTCATTAAGAGCGATCAATTTTACTCTGATGTTTGTCACCACAAAGACAATTTTATTCGCAGTTTTCATCACTTATGTTCTAACTGGACATGAGTTGACCGCTAAAAATGTATTCGTAACGACAGCTTTTTTCAATTCGTTACGTTTATCACTAACCAACCAATTCCCTCAAGGGGTATCAAATATATCGGAAGCTTTGGTTTCATGTAAAAGATTAACGGATTTTCTTTTACTAGAGGAGAAGAAAGCTCTCGATCTA…	WTDQRIRTMSEIISGMKVIKLYAWEKPFADMIAKIRRSEIMQIRKSCSLRAINFTLMFVTTKTILFAVFITYVLTGHELTAKNVFVTTAFFNSLRLSLTNQFPQGVSNISEALVSCKRLTDFLLLEEKKALDLTSNSSFKQVFRNDQSKKHLKVENLVATWDATDEEPTLNKVTFKAESGNLALVVGAVGSGKSSLLLAIMKEIIVKSGTIDINGTLSYASQESWTWNASIRDNITFGQSFDEQRYRKVLEVTALQRDVEILPYGDKTLVGERGVGLSGGQRARVNLARAIYREADIYLFDDPLSAVDASVAATIFQKCFKDYLKDKVVVLVTHQIQFLRRADKVL	346	Pcit_ERR044692_fastq_contig_18441	PcABC8				C
Pcit_ERR044692_fastq_contig_3193	3735	ATTTATCGAAAGAGTTTAAAATTATCCAGCTCAGGAAGGAAAGATTTTACTGCCGGTGAAATTGTTAATTTAATGGCTGTTGATACCCAACGAGTTGTTGATTATATCAATATTTACAATCTTCTTTGGGCGGCACCGATTCAAATTTTTCTCGCTCTCTATTTACTTTGGAATCAATTAGGAGTCGCTTCTCTTGCTGGTATTGCTGTGATGATTATTTTAGTTCCAATTAATGGTTTTATTACCGTTAGACTGAAAACCTTACAAGGTCGATTGATGGCACAGAAAGATAAGAGAACTAAATTAATGAGTGAAATTCTGAATGGAATTAAAGTTCTTAAATTGTATGCTTGGGAAGGAGCTTTCGGCGATCTAGTGACAAATATTCGTGATGTTGAG…	IYRKSLKLSSSGRKDFTAGEIVNLMAVDTQRVVDYINIYNLLWAAPIQIFLALYLLWNQLGVASLAGIAVMIILVPINGFITVRLKTLQGRLMAQKDKRTKLMSEILNGIKVLKLYAWEGAFGDLVTNIRDVEILALRGQAKLSAGIVFAFSCAPFFVAFASFCTFVLIDSNNILDANKAFVSLSLFNILRIPLALLPMVVSYGANFVISIKRINKYLQGDEIDPETIQHEPNQKNPVVLRNGTFSWSKEETPVLNEMTLDIKDRSLVAVVGQVGSGKSSLLSALLGDLYKTDGYVNVYGKIAYVPQTAWIQNATVRQNITFSQPYIQDKYDKVIESCALSQDLKILTGGDLTEIGEKGINLSGGQKQRVSLARAVYSNADIYFLDDPLSAVDAHVSRH…	1139		PcABC15N	PcABC15C			C
Pcit_ERR044692_fastq_contig_3731	3200	GCCAATATGTACTGGTTTTTGGCACGAAAATTTGGTATCGATATAAGGGTTTCCTGTAGTCGATTAATTTTCTGTAAATCATTACGATTATCACAAGCATCTCTTGGTGAAACTACTGTTGGTCAGATTGTTAATCTACTTTCAAGTGATGTTTCTCGTTTCGATCTTGCATCAGAATTTCCCTTCTTTCTGATCGTTGGTCCAATGGAGGTCATTCTTTCTATCGTTATACTGTGGCCTATGCTCCATGTTTCCACCATCATTGGGCTGTTAGTTTTGTTCCTTTATGTACCTTTTCAAACGTTCATGGGAAAAGCTTTTGGTAAACTTCGTGAGAGTGGAGCATTTTTAACCGATGAACGGATTCGCCTTATGAATGAATTTATTCCCGCAATGAGA…	ANMYWFLARKFGIDIRVSCSRLIFCKSLRLSQASLGETTVGQIVNLLSSDVSRFDLASEFPFFLIVGPMEVILSIVILWPMLHVSTIIGLLVLFLYVPFQTFMGKAFGKLRESGAFLTDERIRLMNEFIPAMRVIKMYAWEKPLASLVDHARKREVAKIRWAAYLRGLNLGLGTIAEKLIMFITLVTFVLFGNQLNARTVFVAMSLIRQLQLSVTLFIPLGISTGAESLIAIKRIRNFLLLPECELTDNLSRGLWNAGVKKPKIVFSGVTLSWRDDKEPILKDISFEASPGKLLSIVGPVGAGKTSLLMSILGEITTKAGTAEILGSVSYASQQSWIFAGTVRENILFGNGYNSTRYKRVIYVSALERDLEILPAGDQTIVGDRGASLSGGQRARINLA…	1187	Pcit_ERR044692_fastq_contig_13191	PcABC17N	PcABC17C			C
Pcit_ERR044692_fastq_contig_609	3529	ATTTATAAAAAAGCCTTAAAGAAAACCCAATCTTCATGGAGAGACTTTGAAACGGGAAAATTAATGAACATGGTCTCTGTTGATACTCGTCGTCTTCTCGAGTTTATGGAATTTTTTTACGTCCTTGTTTCGGCTCCATTCCGTTTTATTGTTTCCGTTTACCTGTTGCATCAAAGTTTAGGTCCATCGGCACTTTATGCTCTTCTAATCATGGCCATTTGGTTTCCATTCAATTTATCGGTGGTTCGATTCATGAAACTTCAACAAGCTAAAAAAATGGAAGAAACCGATAAACGAGTTCGTTTTGTGAATGAAGTTCTCAACGGCATCAAGATCGTCAAACTTTACGCCTGGGAAGAATCATTCATGGAATACATTGCCAAACTTCGGGATTCCGAA…	IYKKALKKTQSSWRDFETGKLMNMVSVDTRRLLEFMEFFYVLVSAPFRFIVSVYLLHQSLGPSALYALLIMAIWFPFNLSVVRFMKLQQAKKMEETDKRVRFVNEVLNGIKIVKLYAWEESFMEYIAKLRDSELKYLKTMAFLQASIILQSPLLPLIFSVIIFGTYLSTNTEPLSAQNIFFTLSIAATIQIPLQRFCTVIEKYTLAMVSCRRINDFLNLNDPRCYISRNNEMDAIRIEEASFSWKDGTIDRDDKSTSKNLSKNSSKNSFTESVSMEWKPADLENINIKIPKKSFTAIIGSVGSGKSSLLSAILGEMNLTQGKINIDGASEIAFISQQPWCQHMTMRDNILFGKQFNKEKYDRTLFSCALSEDINILPNGDLTEIGENGINLSGGQKQRV…	1115		PcABC21N	PcABC21C			C
Pcit_ERR044692_fastq_contig_11	3451	AGCAATGAAGGTTTCTATTATTGTGCCTTCCTCTTGGGTTCAACTTTAATCTCTTCAATAAGTAATAGTCTTTACAATTTTCAATCGGCTAACATTTCACTTAAAATTACCAGTGGAATTACCAATTTAATTTATCGAAAATTGTTAAACGTTCGTAGTGATTCAATGGCATCAACTTTCAGCTCTGGAGAGATAATTAATTTCATCAGTACCGATGCTGGTAGAGTGACAAACTTTTACCCATCAATTGTTGCCTTTTTAACTTTACCCTTGCAACTTACAGTTACACTTTATTTACTTTACCGTCAACTTGGTCTTGCTTTTCTGGCCGGACTTTTACTGACCCTCATCATTATCCCGATAAACAAAGTGATCTGTGATAAGATTGGTTCCCTTAAC…	SNEGFYYCAFLLGSTLISSISNSLYNFQSANISLKITSGITNLIYRKLLNVRSDSMASTFSSGEIINFISTDAGRVTNFYPSIVAFLTLPLQLTVTLYLLYRQLGLAFLAGLLLTLIIIPINKVICDKIGSLNSSLLHWKDNRIKLMSEMLSAIRLVKMQAWERVFEIRIGIIREMEMKYMKKIKYFDALCVYFWATTPVLISISTFTTYVLLGNELTAAKVFTSLALFNMLINPLNAFPWVLSGIIEARISERRIQKFLNLKEMYPRSHYTGCLKGEIKLNSVGSFFKRDALVDHRFTLGPIDLMVKSGDYVGIVGSVGSGKSSLFSAIIGEMSRTSGTFQINDHDLIKGIGYVPQDPWIQNTTVKDNILFGQIFDPSKYNSVIDACALNEDLKMLPN…	1113		PcABC2N	PcABC2C			C
SRR341928_contig_4316	3341	TATCTTAAACTCCAAGCTGTTTGGTCAACAGGAGTGGCCTTTGCTTTTGCCGTTGCTCCTTTCTTGGTTTCGCTGACTAGTTTCGCGACCTTCATCTTCATCAGTCCGGATAATGTCTTAGACGCTAACAAAGCTTTCGTCTCGATTTCCTTGATTAACATCTTAAGAGGTCCACTCGCCTTCTTACCAATGGTTGTAACTTTCGGTGCCAATTTCCTGATATCAATGAAGCGTATAAACAAATATTTACAAGGAGATGAACTAAATCCGAATACGATAACACATGAACCAGCTTACGAAACTCCTTTGACCGTTAAGAACGCGACATTTTCTTGGTCATATGATGAGCAACCAGTACTTAAGAATATAAATCTCTCAATTAAACGGAATAAATTAGTG…	YLKLQAVWSTGVAFAFAVAPFLVSLTSFATFIFISPDNVLDANKAFVSISLINILRGPLAFLPMVVTFGANFLISMKRINKYLQGDELNPNTITHEPAYETPLTVKNATFSWSYDEQPVLKNINLSIKRNKLVAIVGTIGSGKSSLLSALLGDLHKQQGSANVCGRVAFVPQSAWIQNATVRDNILFGEPYSKTKYNSVVEACALAPDFKILTGGDLTEIGERGINVSGGQKQRISIARAVYANSDVYFLDDPLSAVDSHVASHLFDKVIGPKGVLRHKTRLLVTHRITFLPQVDEIIVMKDGQIHESGTYHELMDKKGEFSDFIIQYLAEANDEDLKGEDATIVEQIKEVVGHDVVAERRSTFTRMDSVMSIGAMSKLKRTQSSIRRRKTSIDTAPSA…	1002		PcABC46N	PcABC46C			C
Pcit_ERR044692_fastq_contig_1452	4327	AAAAGTGACCATAACATTTACCCAACTGATTATTATTCACCATTGATTAAACTACTCACTTATGTTCTTGCAATTAGTTTATTGCTCCTTTACCGGCGTAAAGGAGCTCATACATCAGGATTATTGTTCCTATTTTGGCTTCTCATGACAATCTATTCATCAATTAATTACTCATCAGTAATTAGCTCATTAAAAGATCCGTTACAACATAGTTGGTCATTTGATAGAAGTGACATTTTTATCAAATCGATACAAACTTCCGGGTCAATCTGTTTACTATTCTTGTATTGCTTTGCAGATATAAGAAGGGAAAAATTCACAGAGGATTGTCAGAATGAATGTCCATATGCAAGTTCATCGTTTATTAGCCGATTACTTTTCTTTTGGTACGATTCAATG…	KSDHNIYPTDYYSPLIKLLTYVLAISLLLLYRRKGAHTSGLLFLFWLLMTIYSSINYSSVISSLKDPLQHSWSFDRSDIFIKSIQTSGSICLLFLYCFADIRREKFTEDCQNECPYASSSFISRLLFFWYDSMAYKGFRKSLTQSDMWNLMNVNKTTTIKQYFDPHLKSSMGSVNSSGDTPSTSSQSSRSIEISILGVLIKAFWPMLLFCAFCKLISSLLVFASPQLMDALLTFIISDQPVWKGYIIALGMFSAALLQSILDSQYEFWINTTSMRMRSALIATIYRKSLRLSSLGRRDFTTGEIVNLMAVDTQRVVDYVNIVNIIWSSPIQLALTIYLLWQQIGVSSIAGLAIMIVLVPFNGFVTTRFKNCQIRLMKEKDARSKLVSEILSGMKVLKLY…	1409		PcABC6N	PcABC6C			C
Pcit_ERR044692_fastq_contig_10085	2688	ACCACCATGTCAATCCTTTCTAAATTAAGTATACCCGATAGGTCCAAGCTTACCCGAAATCAATGGGTACTTATTGTTGGTTCATCTCTTTCCTTAACCTTATGGACTTGTAGTGTTTTATCAAGAGGAAAATCAAACAGGCGATCTAAAAATGTCGATGATCAACCATTGTTTCTTGAGAAAGATGGACAATTATCAAAACGGAAAACAGACAATTTATCACAAACAATGTCCGAGTTAAAGGTTATCCTTAATATGATTGCTGGTGGTAAAGAATATGCTTATGGAGCTGGTGTAATTTTAATTCTAATTGTTAAAACAATTAACGATCTTTGGTTAATGAGCAATGGAACCCAAATTGAGGCTGCAATTATCACGGCCAATTTGTCAAAATTAAAG…	TTMSILSKLSIPDRSKLTRNQWVLIVGSSLSLTLWTCSVLSRGKSNRRSKNVDDQPLFLEKDGQLSKRKTDNLSQTMSELKVILNMIAGGKEYAYGAGVILILIVKTINDLWLMSNGTQIEAAIITANLSKLKSNLSAFFLAMPTLAVTNNLFKYFLNQLRLNLRNKLSVILYDKYIDGLTYYRINVFDDQCRNLDQLLTSDVEKFCNTLVDVYSNIAKPLLDIFTLVYRLSVSYTGFKTPGAMITYLLVSGTILTSVRRPLTRLTIKETQLEGQLRYVHSRLIANCEEVAFYQGNSRERLTLMGALGRLKNHLNNVAIFKFNIDFLDNLIARYFAVVVGYLSLAIPFFSNSITGTTQDRLEAYYKSGRMMVRLAESIGRLVLAGRDLSRLAAYTQRVT…	658				PcABC1		D
Pcit_ERR044692_fastq_contig_5703	2914	TCAACTATTTATATCATCATGTCCGCCGTTTTATCAAAATTACGGGAATTCAGTGACACTCACGCGATTCCTCATCATCAATTCACTCGAGTCGCTTCTGGATTAGTGTTCGCTTTGTATTTTTACAAATTCGGTACTCCAGTGGTCGTTAAGATAATCTCGTCGTGTCAGGATAAGGCCACTTCGATCCAGGAAAAGATCACCGGACTCGATAGTTTCAATGATAAAGGAGAGCCCGTTAAAGATCAAGATTTACTTAATTCAATTAGCACTCGATCGGCCAGTAAATCAAATTGCAATTCATCTAAGCCCACAGAGGATTATACTAATTTTGGCATTCGCGATGGTACAATTATGGACTTTGTTATCGACACAATTGTTAAAAGTTTAAGACAGTTT…	STIYIIMSAVLSKLREFSDTHAIPHHQFTRVASGLVFALYFYKFGTPVVVKIISSCQDKATSIQEKITGLDSFNDKGEPVKDQDLLNSISTRSASKSNCNSSKPTEDYTNFGIRDGTIMDFVIDTIVKSLRQFQTLTGFNVTFIIQLVKLIRIMVPGIRTVEVALLLLHTMSLVSRTFLSIFVANLEGQVVKYIVRRDVVNFASMLTKWLLIAVPATFINSSIRFLENQLALAFRTRLVRYGYELYFKNQTYYAVSNLDGRLENPDHCLTDDIISFSQHCAHLYSSVTKPLLDLFLITYTLLKMSRQMGSYGRYGGYGQLMNAVAIISTHGILRWISPKFGSLVSEEARRKGFLRSVHARVISNAEEIAFYGGHQIELNVVQRAYKALAQQMNVIYNQR…	841				PcABC20		D
Pcit_ERR044692_fastq_contig_2508	2331	ATCCATTTGATTATATTTTCCTATTCCAATTGTGTTTTGAACAAAATGTCAAAAACAAATGAAATCATCAACACTAATTTTCCTTTAATTGATCAAAATGTTTATAATTATATCGTCGGTGTCCTGAAAGAGGGTAAAAGTGAATTCCAGGATCGGGAAGACATATTTGAATGTCTTGGTGAAGTTTTTCTCGATGTTACAAATGGAACCAGAAATGAGGATGAGATTAAGGATGTTTGTCATCAATTACTTGAGTCTCTTAAAATAGGTGAAGATAAATCAAAAAGGTCGACGAATGGCTCGGATTCTGATGGTCATCGGATTCTCTCAAAACCAATTCTTTTAGGTGAGATGGTCTCTAACATGACGGGCTCTCTTGATGAATATAAGAGTATTTGG…	IHLIIFSYSNCVLNKMSKTNEIINTNFPLIDQNVYNYIVGVLKEGKSEFQDREDIFECLGEVFLDVTNGTRNEDEIKDVCHQLLESLKIGEDKSKRSTNGSDSDGHRILSKPILLGEMVSNMTGSLDEYKSIWCPQRELSSQVNQKKLDKAEAKLKSKQEKRDASEGTTTTTGGFQVNKEASANQMINRRDIKMDETGRCKDIRIENFDISFGNKQLLAGADLILSYGRRYGLVGRNGIGKSTLLKMISNGSLIIPKHISFLHVEQEVIGNDTIALDAVLECDLARNKLLAEEKRLLALKDGSGEDVNAKLEKVYADLNASEAEKAPARAASILAGLGFTDEMQKKATKEFSGGWRMRIALARALFSKPDLLLLDEPTNMLDMKAIIWLENYLIKSWTS…	731		PcABC13N	PcABC13C			F
Pcit_ERR044692_fastq_contig_757	2201	TTGATCATCATGCCTTCTGATAGTAAAAAGAAACGTGAAGCCAAGAAAAAGGAACAAGCCAAAGCAAGAGATGTAACCAAAAAAGAGACACCAAAAGATTCAACTAATGGGGTGAAAAATTGTGGTAAAGGTGATGCCGAAGATGAACTGGTCGCGAAAATGGAAAGAGATTTGGACATTAATGCTGAATTTCGATCATGTACTGGTGTCCTTGGAGTTCATCCTCGATCAAGGGATATCAAGATTGATAATTTCTCATTAACTTTTCATGGATGTGAAATGTTAACTGATACTAAATTAGAACTTAATTGTGGTCGTCGTTATGGTCTGATTGGTCTTAATGGTTCTGGTAAAAGTACTCTACTATCAGCTATTGGAAAAAGAGAGATTCCAATTCCT…	LIIMPSDSKKKREAKKKEQAKARDVTKKETPKDSTNGVKNCGKGDAEDELVAKMERDLDINAEFRSCTGVLGVHPRSRDIKIDNFSLTFHGCEMLTDTKLELNCGRRYGLIGLNGSGKSTLLSAIGKREIPIPDQIDIYHLTREIPPSNKSALEAVLDVDQERARLEKLAEELVQNDDEQSQDQLMDIYERLDEIGADKAQAKAAYILHGLGFTAEMQAKACKDFSGGWRMRIALARALYVKPHLLLLDEPTNHLDLDACVWLEEELKNYKRILVMVSHSQDFMNGICTNIIHLYNGKLHYYGGNYDAFVKTRLELLENQAKRYNWEQSQISHMKEYIARFGHGSAKLARQAQSKEKTLAKMVAGGLTEKVVSDKTLTFYFPSCGGIPPPVIMVQNVSF…	613		PcABC24N	PcABC24C			F
Pcit_ERR044692_fastq_contig_7596	1966	TTGTTCAACGTTTACGGAATTATTTATCCAGATAAAATGGCTGATCGAAAGAGTCGACGTAAGGAAAAATTGGCCAAACAACTTGAAGAACAAATGAAAGAAATCGCTTTGGAAAATTCAAGTTTCTCCGTTTCCACTTCTAGCAATCAAAATGCTCAAACAATTGACAATGCAATCAAGATAGACAATTTTTCAATCAGTGCTGGTGGTAAAGAATTGTTTGTAAATGCATCACTTAACATTACCTTTGGTCGAAGGTATGGTTTAGTTGGTCCTAATGGTCATGGAAAAACAACTCTTCTTCGTCATATCTCAGAAAAGAAGGAATTAAATTTAGCTGAAGATTTACATGTTCTTCTTTGTGAACAAGAAGTTATGGCTGATGAAACACCGGCAGTT…	LFNVYGIIYPDKMADRKSRRKEKLAKQLEEQMKEIALENSSFSVSTSSNQNAQTIDNAIKIDNFSISAGGKELFVNASLNITFGRRYGLVGPNGHGKTTLLRHISEKKELNLAEDLHVLLCEQEVMADETPAVEVLIKSDDRVTKLQKKLEELQNAENPDQDLINEIYTELNALGADSAEARARRILAGLGFSTKEMQDRPTKNFSGGWRMRVSLARALFIEPTLLLLDEPTNHLDLNAVIWLDNYLQSWKKTLLIVSHDQSFLDNVCTDIIHLDQKKLYAYRGNYTKFKVMYQQTKAANQKKYETQEKRMRELKKKGASGKQAEKSVKEHQQRKQGETQIGDLIERPKEYVVKFKFKNPDPLSPPILGLYDVDFAYNPEGQLLFKKLNFGVDMSSRIA…	596		PcABC25N	PcABC25C			F
SRR341928_contig_5701	3327	GGAAATAAAATGGCAGGACGAGGTCCAGCTGGAGGTGATACCCAAGATAAGTTAACTCGTATCGCTATTGTCAATAATGATAAATGTAAACCTAAACGATGTAAGCAAGAATGTAAGAAAAGTTGTCCAGTTGTCCGAATGGGTAAACTTTGTATTGAGGTTACACCTAATGATAAGATTGCCAAAATAAGTGAAGAGCTTTGTATTGGTTGTGGTATTTGTGTGAAAAAATGTCCATTTGAGGCGATTCACATTATCAATCTTCCAAGTAATCTGGAAAAGGCGACTACTCATCGGTATGGACAAAATTCATTTAAACTTCACCGACTTCCAATTCCTCGACCTGCTGAAATTTTAGGTCTTGTAGGTACTAATGGTATTGGTAAATCAACAGCTCTT…	GNKMAGRGPAGGDTQDKLTRIAIVNNDKCKPKRCKQECKKSCPVVRMGKLCIEVTPNDKIAKISEELCIGCGICVKKCPFEAIHIINLPSNLEKATTHRYGQNSFKLHRLPIPRPAEILGLVGTNGIGKSTALKILAGKLKPNLGRWGTDPPDWSEILTYFRGSELQNYFTKILEDELKAIVKPQYVDQIPKAVKGTVQHHLTKKDEMKNQDEVCLMLDINDVIRSRNVEDLSGGELQRFAIAMVCIQRANIYMFDEPSSYLDVKQRLKAAEAIRYLIAADRFIIVVEHDLAVLDYLSDFICCLYGVPGAYGVVTMPFSVREGINIFLDGFVPTENLRFRDTSLVFKVSETAAEEEVRRMCRYEYPTMVKRMGDQFELNVTTGTFTDSEIIVLLGENGT…	617		PcABC48N	PcABC48C			E
Pcit_ERR044692_fastq_contig_3766	1061	ACGTTTCGTTTTTGTTTCCAAAAAGTGTCAACAATGTCTTCAAATGAAGTTGCGGTTATAACTATCGAGGAATCAGAGGCCAAGGAACCAAATCGATATTTCGTCAATTCAGCTTACATCGAAGACGAGATCGTTACATCACAGAATGTGGGCCAGGATGGGTCAGCTGAGAAAAATTCACGAGGTGGAACTTTCCAAAGGGTCAGTATTGAATGGCGAGATTTAAGTGTCTCCTCTCGACCGGCTAAAGGCTTAATCGGAGGTAAATCCGAAAATGAATCTAAACCAATCGAAATAATAAAAGAGGTTTCGGGTAAAATTGACAGCGGTCATTTACTTGCCATCATGGGAGCTTCAGGAGCTGGTAAAACGACATTTCTAAATGTTCTAACTGGACGG…	TFRFCFQKVSTMSSNEVAVITIEESEAKEPNRYFVNSAYIEDEIVTSQNVGQDGSAEKNSRGGTFQRVSIEWRDLSVSSRPAKGLIGGKSENESKPIEIIKEVSGKIDSGHLLAIMGASGAGKTTFLNVLTGRNLRNLDVRGKVYLNGQISTADMTAACSAYVQQDDMFIGVLTVREHLLFQAHLRTTNSSEREILEKVNNVINELGLKKIENSRIGTPGMDKSISGGEMKRLAFASEILTDPSILFCDEPTSGLDSFMAQSVVSVLKSMAATKRTILATIHQPSSEVFEMFDEILLLSQGRVA	304				PcABC18		G
SRR341928_contig_13852	1086	ATTGACCATCATTCTAATAAACAACAACAACAACAACAATTAACAACAATTATGTCAGAAAAAACTTCAGTCGAATTGAATCTTCTTGATAAATCACCACAGATCACAATTTTACCGGCCAAACCTGTTCGGACAATTAACCAACAATCCGATGGCATAATTAACATTGACAACGATGGTAATAATTCAATTACTGATTGTACACTTTCCTGGAATGATTTAAGTTACGTTATCCCGAGAGATTCACGATTAGTTCATCTATTCAAACGAATGGCAACTAATCGTTGTGATTGGAGATCCAAATGTATACTTCATCCACAAAGTGGTCAAGTTTCAAAAGGTCAAATGATCGCGATTATCGGCCGATCTGGTTCAGGTAAATCAACACTTTTACAATGT…	IDHHSNKQQQQQQLTTIMSEKTSVELNLLDKSPQITILPAKPVRTINQQSDGIINIDNDGNNSITDCTLSWNDLSYVIPRDSRLVHLFKRMATNRCDWRSKCILHPQSGQVSKGQMIAIIGRSGSGKSTLLQCLSGCKQKNRSGKVEVILNSQPSSSVNLSNGKKIENLPSSSSSISPSCSSSSSSKKPHMKICYIPQADHLIPTLTVYETLIYASKLRNLSQKCDNYHSIRVETIMADLNLTCSRSVMVKRISGGQRKRLSIGLELLGSPDIFLLDEPTSGLDSSNALQCVQLLKRLANNNNSSSINDQSPHIMSIMDNIIMTN	325				PcABC38		G
SRR341928_contig_2957	2189	GAAAAGATGAACTATATGAACCCAGGATCTGGTGGATCTCATCCTCAATCTTATCATATGATTGAACTAATTGGTGTTTCTCACACGGGTCCCGTTGTACCGGCCAATAGGGCGACCTTTTGGTCAAGACTGACCGGTTCACTGACGAAAGGCCTAATTTTGAAGGATGTTTCTTTCGAGGTGTATTCGGGTGAAGTGATGGCCATTTTGGGAAGCAAAGGTTCCGGTAAACGTGCATTGATTGATGTTATCGGTCATCGTGTTTCTGGTCAAGGATCGACCAAAGGTCAAATCTTATTGAATGATGTTCCTCTTACCCTGAGACTGTTCCAGGAACAATGTGGCTTCGTCTCTAAACGGACACAACTTATTCCAGGTCTAACGGTTCGTCAAAGTCTC…	EKMNYMNPGSGGSHPQSYHMIELIGVSHTGPVVPANRATFWSRLTGSLTKGLILKDVSFEVYSGEVMAILGSKGSGKRALIDVIGHRVSGQGSTKGQILLNDVPLTLRLFQEQCGFVSKRTQLIPGLTVRQSLQYMANMTMKTSSTMKKTRIKQVIADLALTGLANRKVETLNPSEAKRLAIGLQIVRDPLLLVLDDPTASLDPLNTYFVISILSNHVKKYGRIVILTMDKPRSDIFPFLDRVTYLCLGDIVYTGSTRMMMDYFRSIGFPCPELENPLMYYLCLSTVDRRSRDRFIESSSQIAALVDKFKVEGHEYRKYSGPVNGTSVNGTGMAPLAPSIPLTAYGRASTWNVTMALMGRQFSSLFTWSNIGRRIFVLPLFFLLLYIFLLPKLPSQQQS…	636				PcABC42		G
SRR341928_contig_3114	3301	GGCACGACGACGATACCCAAAAGTCCAAACGGTTCACCCGTTACCAGGTCATCACAAGTGACCCCGTGTGACGTAACGGGAAAGTGTGAACCCATAGGAAATCGTTACCGTGATTGTTGTAACGGTTTAAATAACCAATCAGCTGATCCTGATAATCAACCATCTAAACAGGTAACCAACATTCAGCATCACGGATTATCATCAGGATCATCAACAATCAAACCGATTGATTTGAGTGGTAAAAAGTTATCACCACCGTCAACAAATAACATCATGTGTCCACCTCAAGTGACCACCGTTGATGAAAACAATCATGTGGCCGTTGTCTGGCGAAACCTTACCGTTTATAAACCAATGGATCTACTTGACGGTTTCCTGGTTAAATCCATGTCCCATAAA…	GTTTIPKSPNGSPVTRSSQVTPCDVTGKCEPIGNRYRDCCNGLNNQSADPDNQPSKQVTNIQHHGLSSGSSTIKPIDLSGKKLSPPSTNNIMCPPQVTTVDENNHVAVVWRNLTVYKPMDLLDGFLVKSMSHKCRKAILRNISGVFRFHDLSAIMGPSGAGKTTLLQCLFGTWSGRYKGKIYRNPLANKASFITQKEEDHLFPCLSVIESIFYASRLKGAQNESKVVEELIDQLDLRNCRHTLVHSCSGGQRKRLVIAQELASEVKPKILFIDEPTSGLDSNVSFTVLTQLQKLCMAHGMAIIATIHQPSYKILKLFDQLYVLSRAGKCLYQGRPEVLRSYLSQFQVNCPNGHNPADVIIDAAAINTVCLLDEEEPTDCFSRSHRSSRSSSKSSSAVAK…	922				PcABC43		G
SRR341928_contig_3530	2041	GTTGACCAAGATGGTCAGTTAACTGATAAAACTTTGGATCGTCGTTGTAGCTTTCAAACGGTCGGTATCGAATGGCAAGACTTGAGTGTCTCATCTCGACCGGTTAAACCTTTGTTTCGAGCTGCATCCACAACTGAGCCCATTCAAATTATCAACAATGTCTCCGGTAAAATTGCCAGTGGCCATTTACTTGCCATCATGGGAGCATCAGGAGCTGGTAAAACGACATTTCTTAATGTTCTAACTGGACGGAACCTTAGGAATCTCGATGTTCGCGGTAATGTTTATCTCAATGGTCAACTTGCCACCGCTGATATGACAGCCGCATGTTCAGCTTATGTACAACAAGATGATATGTTCATCGGTGTATTAACTGTTCGGGAGCATCTACTATTCCAG…	VDQDGQLTDKTLDRRCSFQTVGIEWQDLSVSSRPVKPLFRAASTTEPIQIINNVSGKIASGHLLAIMGASGAGKTTFLNVLTGRNLRNLDVRGNVYLNGQLATADMTAACSAYVQQDDMFIGVLTVREHLLFQANLRTSASFTSAEIREKVDHVIFELGLRKIENSRIGTPGMDKSISGGEMKRLAFASEVLTDPSILFCDEPTSGLDSFMAQSVVSVLKSMAATKRTVLATIHQPSSEVFEMFDEILLLSQGRVAFMGNSSDALEFFSGIGLHCKPNYNPADFYIQQLAIVPGREDECKQKVKEICQKFSESKFAANMNNRANLSETEIHSEYKSKISSFYKRGYLTQIKWVLWRSWLINTREPLLSTIRIAQTFFFAFLLGFIYFGQEYNQESIMNI…	653				PcABC44		G
SRR341928_contig_6223	3350	GTTAACAACAACAATAATAATATCAACAAAGACAATGGATCGGGTATTGGTCCATCAACGATAATAGGTCAATGGCCTAACGGTGGGATCGGAGGAGGTTATGGTAACCGTGGTTATGATAACACGGAGGATCTTCATGCCTGGTCCATTTATCGGCAAAATTTGAATGCTGATCTATCAGAATCGGCAATTGGAATAAATAAAAGCTCGAATACCGAACGACCCTTCGGCAATTTCCAGTTAAAAGAGACAACGGTCAAGAATATACTTAATCATCCTAAATATGGTCCACGACTTCGTGATCATGATCCGGCCACTTACCTTCGGTATGGTTTACCAAGGGCTAAAGTTGCCCAATCGGAATTGGGAGGTGTTGGTAGGGATGATGATAGACGATCT…	VNNNNNNINKDNGSGIGPSTIIGQWPNGGIGGGYGNRGYDNTEDLHAWSIYRQNLNADLSESAIGINKSSNTERPFGNFQLKETTVKNILNHPKYGPRLRDHDPATYLRYGLPRAKVAQSELGGVGRDDDRRSRLGGASVIGGPISDRPSGHHHLKQRHHSHTQQQQQQQQINPRNKHTYGHPLTSDSASISDDDDVDVVGGEEDEDEVDIGRPGTGQPSSNGNKRKNVRRPWKSDPDLLRGDNESGIESSHHHNQSHHPNHHHHHNPPSSQHQYRLNKQRSGQPSVISSNKYSSHLGSSPPYLTANGKAVSETDLRYSNHQNHINNNNHSPLTNGNGYGLNGKIANGFKGNSYGYDNNFITMESESPLTNGNGLSSPSSSPKYPHLIVRGLYYELDKT…	1000				PcABC49		G
SRR341928_contig_6451	2064	CTTGATTGTGTTCAATTTAAAATGAAATCAGAAACTGATAAAAATATTTCATTAAGTTCAACCCACAATGGTTCATATAATACCTTTGATAATCCAATTTTTACCGTTACTGATGAGATTCAACCAACAATCAATGGAATGAACAATAATTCAACTCTACCTCGGGATAATCATATGAATCCTTATGTTGATTTCAAGCCGATTTCAATTGGTTGGGATAATCTTAATGTCCATTCCAAAGCCTCGTCCAGATTAAGCAATTTTCTGGGTAATCCAAAGGAATCAGTTCATATTATCCGAAATGTTTCTGGTTATGTTGAACCGGGTAATTTATTGGCTATTCTTGGCCCATCAGGAGCAGGTAAAACAACTTTACTCAATGTGTTGACTGGTCAAAAT…	LDCVQFKMKSETDKNISLSSTHNGSYNTFDNPIFTVTDEIQPTINGMNNNSTLPRDNHMNPYVDFKPISIGWDNLNVHSKASSRLSNFLGNPKESVHIIRNVSGYVEPGNLLAILGPSGAGKTTLLNVLTGQNLRNVIVDGQVLLNNEPTTIQKLSKYSSYVQQDDLFFGYLTVKEHLKFQLKMRSPVKLTSSQINSKIDQLLERLGLSKVADSRIACEKTGQRLSGGERKRLSIATEIIMDPPILFCDEPTSGIDSFMALSVISVLKSLASEQRTIICTIHQPSSEIFKLFDKIMLIADGRLAFFGTSGQAIDFFSSNGLVCPSNYNPPDFFIQKLSIDPGNEQQCRSKINMICDAYKKTGQFQKMESKIKSDEQLINNSQLMDNSVPLNSRVYKQGI…	688				PcABC50		G
Pcit_ERR044692_fastq_contig_21109	622	TCAGTTAATTGTAGACGTATATTGGACAATATTAGTGGCTATGCTAAGCCAGGTCAAGTGCTTGGGATTATGGGTCCATCAGGATCAGGTAAATCAAGTTTATTAAATGTATTATCTGGAAGATTAAAGTCTAATCAAGGTTGTATCACTTTGGGTGGTGAGATGATTAATAAACGGATTAAGAGGAGGATTAACTATGTCCTTCAACATGACATTTTCCTGTCTGATTTAACACTCAAACAAACTCTTACGTACACCGCTTTACTCCGTTTACCTGAATCAATGAGCTATTTGCAAAAGATGAAGCAAGTGGACAATATAATTAACCTTCTTGACCTCGGTCAGTGCGAAAACACAATAATCGGTGACACTTTACATCGAGGATTATCTGGAGGTGAA…	SVNCRRILDNISGYAKPGQVLGIMGPSGSGKSSLLNVLSGRLKSNQGCITLGGEMINKRIKRRINYVLQHDIFLSDLTLKQTLTYTALLRLPESMSYLQKMKQVDNIINLLDLGQCENTIIGDTLHRGLSGGEKKRANIACELLSNPSVMLLDEPTSGLDSSTALGIMKFLKDYAIKERKIVITSIHQPSSQIFYLLDKLLLLSNGH	207				PcABC9		G
Pcit_ERR044692_fastq_contig_2489	2408	ATTGTAATTACGATGGTTACATTTGATCCGAACAATAATCCATCGGCTTTAAGTGCTCCAGTCATTTCTATAAGTACAACATGTGAAACAAATAATTCGTTGGGTAAAAGTAACCTTGCCGTTCGTGGCCGTAACCTTTGTTTAACTTATGGTTCAGGTCCGAAAGCTGCCTATGTACTTAATAACCTTTCGATGTCCGTTCCCGCTGGTGGGATCTATGGGCTTCTTGGTCCATCAGGTTGTGGTAAAACTTCACTGCTCAAAATAATTTGTGGCCTTCAACGAGCGGACACTGGGACTGTTCGTATCTTTGGCTGTAAACCAGGTGAACGGGGCAGCGGTGTCCCTGGCCCTGGAATAGGTTACATGCCCCAAGATGTTGCTCTTCTTCCCGATTTA…	IVITMVTFDPNNNPSALSAPVISISTTCETNNSLGKSNLAVRGRNLCLTYGSGPKAAYVLNNLSMSVPAGGIYGLLGPSGCGKTSLLKIICGLQRADTGTVRIFGCKPGERGSGVPGPGIGYMPQDVALLPDLTVEEMLSYFGNLYYLPAPVIRKQINDLVSLLEIPDKKRIIEAMSGGQQRRLSLACTIIHKPRLVILDEPTVGVDPLLCSRIWELLYGLAREESMTIIVTTHYIEECRRAKMVGFMRKGEILEEDEPEAMIKRFSAENLEDVFYKICLAQKRRNTLIAAPLVNRKAVQRKSLSAVVMDDSHLDKVEPYKSPQDSRPIYSAFWPTWTLYKRYLLQVKRQPIFLILLFLFPITSLGFLYICVGHTPKDLPVGWVVEEEAEYGSLHARPE…	746				PcABC12		H
Pcit_ERR044692_fastq_contig_4550	3264	AACAAACTAACCATGAGTCCATCGGTAGATCCATCAGTGAATACAGTGACCCTTCAAGTCGTAGGTCGTCCACGTTCCCATACAATAGTAAGTATGGTCAGTTCAACAAGTGTTTGGTCTTCGGTGTCAACCCGATCAGCTCCAAGTGAAAAATCAGCCGTTCAGGCTAAACAAGTTTCCCTCGTTCTCATGAATGGATTAGAACCCGTGCCAATATTAAATCGTCTTAATCTAAATGTTCAAAGAGGAACAATTTATGGGCTTTTAGGTCCATCAGGCTGTGGGAAAACTTCATTTCTACGATGTCTCATCGGTTTCCAGGCCATTTCTTCAGGTAAGATAAGTGTCTTTGGTTACCCTCCAGGCGATGAAAGATCAGGTGTTCCCGGGAGAGGTTTA…	NKLTMSPSVDPSVNTVTLQVVGRPRSHTIVSMVSSTSVWSSVSTRSAPSEKSAVQAKQVSLVLMNGLEPVPILNRLNLNVQRGTIYGLLGPSGCGKTSFLRCLIGFQAISSGKISVFGYPPGDERSGVPGRGLGYMPQDLALHEYLSIGELLTYYGNLYLIETETLKKRIDRLITSLDLPDKDRLVINLSGGQRRRVSFALTIVHKPRLLILDEPTVGCDPILRERIWESLTHFSTVDRITVIITTHYIEEARRSHRVGFMRTGSILVEDSPTELMDRMGFNTLEKVFLALVMDNKTKDCINNNQKNQLIVNVQQQRTSFVNVNLEDEDEISSDEINYDDSDSNDCANGKQRPRSVSYTSTIAPIKYPMSEVSEIMVDYKKPIPVRRKNLETRLLFWYY…	790				PcABC19		H
Pcit_ERR044692_fastq_contig_730	2813	TTGATTATCATGGAGACAATTAATTTAGGCGATATCATTGATGAGAAATCAACAACAACAAAACCACCATCACAATCAATTGTTGGTAACAATAAACGAGAATCTAATGTAACAATTAAATCACCTTCATTAGCTGTTCTTATGAAAAATGTTTGCTACAATTATGGAACCTCAGTCAAACCCTTAATTGCTCTGAATAATGTTAAGGTTAATATTCCGGAAGGAATAATTTACGGTCTATTAGGTCCAAGTGGGTGCGGTAAGACGACACTTCTAAGGTGTCTCTTAGGCCGATTGAAACCCCAATCGGGCGATGTTCAGATCTTTGGATATAAACCCGGAACTCGAGAGAGTTTAGTTCCAGGCCCTGGAGTGGGTTATATGCCTCAGGAATTAGCT…	LIIMETINLGDIIDEKSTTTKPPSQSIVGNNKRESNVTIKSPSLAVLMKNVCYNYGTSVKPLIALNNVKVNIPEGIIYGLLGPSGCGKTTLLRCLLGRLKPQSGDVQIFGYKPGTRESLVPGPGVGYMPQELALYMQFTIKETINYFGQLTGIPKEERHSRVEFLLSFLDLTDADRMVSDLSGGQRRRVSLAVALVHKPPLLILDEPTVGVDPLLRESIWSHLVHLTQSEGMTAIITTHYIEEARQANVVGLMREGSLLVEEDPDILMRTHQKDTLEGIFLKICHEQRSLTTSSSTNSFVRENGGTNPATINNIRKRQSADQSGNNLTKEVKWKRSRPEPLTDKPEMFKDSCRKIGALTEKMAIRLRRNIPMLTFQLVLPTIQIMLFCICIGQEPKNLD…	742				PcABC22		H
Pcit_ERR044692_fastq_contig_952	2603	ATCTTCATCAGCCCCGAAATGGGTGCACCAAAAGATTTAACCGTGTGTAGCAACAATTCGGTAAAAATATCGGTTCCGTGGCAATCACCATCAGCAGCACTTCGTCAACAGTTATCAACTTCATCATCGTTGTACAATCATCTTCATCACTCAACCACCAACAATTCCAATTCTTCGTCTTCTCCTGCTACAAATGGACTTGTTATTCGTGGTTTAGGTTATTTGACCAAAAAGAAGGAGGAAATTCTGAGGGACATCAACATGACGGTTCCAAAAGGTACAATTTACGGCCTATTGGGACCCAGTGGATGTGGTAAAACAACTTTACTTCGTTGTGTCGTCGGTTGTCTTCGACCTCAATATGGACAAATCATGATTTTTGGTAAACAGCCAGGCCGT…	IFISPEMGAPKDLTVCSNNSVKISVPWQSPSAALRQQLSTSSSLYNHLHHSTTNNSNSSSSPATNGLVIRGLGYLTKKKEEILRDINMTVPKGTIYGLLGPSGCGKTTLLRCVVGCLRPQYGQIMIFGKQPGRETAQIPGTGVGYMPQENTLYENMTIEEVLIYYGRVFFLSIEELYERIKGLMGVLELPDKGRMIKKLSGGQKRRVSFAIALIHRPGLLILDEPTSGVDPLLREKLWQHLMCISKNQGATIIITTHYIEEARRSHNVGFMRQGRLLMQEDPDRLLADRGVETLEDAFLDICRNQGRISCVPEQEKIEYKGNVPTATFVTDPVLIKKRIREWFFIFFGALWRHLVSDIREPLTIGFQYVIPILSMLLFALCIGGQPFDIPLGIVNEEVG…	740				PcABC27		H
Pcit_ERR044692_fastq_contig_972	2878	AAAACAAAGAGTTCGCTAATTATGTCATTTGATTGTGACAAAAATAATGTCACTTTGTGCTCATATCAACAAGTTAATGATAAAACTGGTGTGACCTTAAGAACTGGAGGTGAACCCAGAGGAACACCAAGTGGAGTGGAATATAATTCAAATCTAGTACCCGCGGTGGAAGTGAGGAAAGTGCGTCTTTCCTATGGTCGTGGTAAAAATGCCAAATCAATTCTATCGGCTATTGATTTAACTGTGCCCGAGGCATCAATTTATGGTCTCCTTGGACCAAGTGGTTGTGGTAAAACCACCTTACTCAGGTGTGTGGTGGGAAGATTATCACCTTCATCGGGATCAATTAGGATATTTGGTTTTCGTCCTGGTGAACCAGGAAGTCAAATACCTGGACCA…	KTKSSLIMSFDCDKNNVTLCSYQQVNDKTGVTLRTGGEPRGTPSGVEYNSNLVPAVEVRKVRLSYGRGKNAKSILSAIDLTVPEASIYGLLGPSGCGKTTLLRCVVGRLSPSSGSIRIFGFRPGEPGSQIPGPAIGYMPQEIAVYEDFTIEETLIYFGRLFRLSSTILRERIEFLIKFLDLPSKSRLVANLSGGQKRRVSLAAALVHSPPLLILDEPTVGVDPLLRQSIWQHLVTLTQAEKITIIITTHYIEEARQAHVVGLMRHGHLLAEDSPESLLQQYQMETLEEVFLKLCMADTTGQRIINNTTTTTSTNLSTLTPNQHHQPLPLPPAPPPITSELIQSTKKDSKFPSVFSIYSDYSDYNLTPKPEINAFPSAPTKGNRCGNGTGGGGMIANGGK…	796				PcABC28		H
SRR341928_contig_11824	1159	CTAATCATGTCTCCAGCTGATTGTAAATCAATGATGTCAACCAAATCCGCTGTGATTACGGACAAATTAGTGTTAAGTTATGCCAAAGGAGAGAAATTGTTCCTTGCCCTTAACAATTTATCGATCAATATTCCCCAAGGTTGTGTTTATTGTTTAATTGGCCCCTCAGGGTGTGGTAAGACCACTTTCTTACGATGTTTAACCGGATTCCTTAAACCAGTGAAAGGGTCAATCAAATTGTTTGGTGTGACACCGGGAGATTCATCATTAGGTATTCCTGGTCCAAATTTGGGTTACATGCCTCAGGACATTTCACTTGACAGCGATTTTACCATAGGCGAATCAGCCACTTACTATGCGAGACTTTACCGTGTCCCCTTATCGGGTGTTCAAGCTCGA…	LIMSPADCKSMMSTKSAVITDKLVLSYAKGEKLFLALNNLSINIPQGCVYCLIGPSGCGKTTFLRCLTGFLKPVKGSIKLFGVTPGDSSLGIPGPNLGYMPQDISLDSDFTIGESATYYARLYRVPLSGVQARLTTLLKALSLPPSTRLIGKLSGGQKRRVSFICSIIHEPKLIILDEPTVGCDPLVRENMWKIIFQMTTTKLTTVIITTHYIEEARRTNLIGFMRKGSILAQESPDDILARYGVSTLEETFAILCRQERPLSGQGVPHTSSSSTSSLSSPSSSSTTHYHHQDYHLQNQQQHQQQSAQFAIQNEDSSSPDPSSSNFLTKSNLIIQWSLFTAVFSRV	346				PcABC33		H
SRR341928_contig_12122	1093	CTTAATCCAAGAAGGCGACTTCTTCTTGACCCTGGAGTTCCTAGTGCTGTTCAAGTTCGTAGTGTTACTTATACCCTTGGAAGTGCTGATAAAATTGTGAACATTTTGAATCGCACCAACATGACAGTTCCACTTGGGGCAATTTATTCACTTCTTGGACCCAGTGGGTGCGGTAAGACAACTTTACTTAGATGTGTCATCGGGTGTCTTAAGCCACAAAAAGGATTAATCAGAGTCTTCGGTTATAAACCAGGAACCAAAGGAAGTTTTATTCCAGGACCTGGAATTGGTTATATGCCGCAAGATTTTGCTCTTTATGATGATTTAACCATTGAGGAAACTTTAATCTACTTTGGTCGAGTTTACTTTATGCACAATGATTTACTCCAACAACGAATA…	LNPRRRLLLDPGVPSAVQVRSVTYTLGSADKIVNILNRTNMTVPLGAIYSLLGPSGCGKTTLLRCVIGCLKPQKGLIRVFGYKPGTKGSFIPGPGIGYMPQDFALYDDLTIEETLIYFGRVYFMHNDLLQQRIDYLIEIMDLPKRGFYIKNLSGGQKRRVSFACSLVHKPKLLLLDEPTVGVDPILRTRIWDVLIHLTENEKMTVIITTHYIEETRRSHMVGFMRRGHILAEDSPSTLIRRYHAKSLEDVFYKLCVAQKRQSKLWKRTSSRKRSGLFSKYPLSPRDWNEPPGIVGGLGQGLGDGLESADELEPETPESGFGPDMALDSSNAHWYTKLDAVTRKILIQSVRQPSAIFAQFILPLV	364				PcABC35		H
SRR341928_contig_13267	1016	TTGGCCATTTATGGTCAAAGTGTTTCCCTAAGTTTAGGTAGTTATCTTGACCCAACTCCAATATTGACCAATTTACACTTGACCATCCCAAAGGGTTGTATTTACGGTCTAATTGGCCCCTCTGGATGTGGTAAAACAACATTACAAAAATGTATCATGGGTGTTTATAAGCCCGATCATGGTGTTATCTCAGTCTTTGGTTTACCACCGGGCTCACAAGGATCAACTGTTCCTGGTCCATCAGTGGGTTACATGCCTCAGGACATTGCTTTAGATAGTGAGTTAACTGTTCGTGAGCAATTAACTTTCCTTGGAAGAATCAATAATCTACCAAATGATTTGATTAATTCTCGAATTGATGAGATTACGACTACACTTGAGATTGGAGATCTTGATAAA…	LAIYGQSVSLSLGSYLDPTPILTNLHLTIPKGCIYGLIGPSGCGKTTLQKCIMGVYKPDHGVISVFGLPPGSQGSTVPGPSVGYMPQDIALDSELTVREQLTFLGRINNLPNDLINSRIDEITTTLEIGDLDKRSGEFSGGQQRRISLACTLIHQPSLYLLDEPTVGSDIVLVHKIWNYLKHLRDTTGATIIISTHYIEEVNSADLFGFMSKGTIIIQDSPSNFVQISQTRSLEEAILKEYVRIYSKRPNGRPSFFPEQYIEEVPARRRSIRASIDSLRKRLSFFWTPKKIKEKDMIESNMESQYKSQPKSFFNYPIILLIYRYLLRWRISMVIPFIV	338				PcABC36		H
SRR341928_contig_19050	560	CTTGATTATAATTGTAATTCTCTCTCTCTTTTTATTTGCTTCTTGTTTTATCTTAAATCTCCTCCAAAATCAGGTCCCAGTGGTTGTGGTAAGACTTCATTGATCAAATGTCTGGTGGGTTATTTTAAACCCGCTCGTGGTAATATTTTTATTCATGGTTATCCTTTGGGTTCCGAGAGACTCAATATTCCTGGTCCTGGAGTTGGTTACATGCCTCAAGAGTGTCAATTGTATAATGAGTTAACCATTGAGGAAACATTGAGATACTTTGGTCGTCTCTTTTTACTTGAGAGTAAAAAAATTGATTCAGCCATTGATTATCTGATTAGTTTACTTGATCTTCCACCAAAAACAAGGATGATTTCCGGTTTATCGGGTGGACAAATGAGACGAGTATCA…	LDYNCNSLSLFICFLFYLKSPPKSGPSGCGKTSLIKCLVGYFKPARGNIFIHGYPLGSERLNIPGPGVGYMPQECQLYNELTIEETLRYFGRLFLLESKKIDSAIDYLISLLDLPPKTRMISGLSGGQMRRVSFAASIISKPKLVILDEPTAGVDPMVTRSIWSHLAHLSNQLSITVIVTTHYIEE	186				PcABC39		H
Pcit_ERR044692_fastq_contig_12865	2544	TTAAATGATTCACTTTCAATTGATTTTGACATTGGTGATTTTAATGAAGATAATCTTTATTATCCTGATCCAATACGATCTTGGCTCGCTGAAGACGCCAACTTAGCTGTTCGAGCTCGAAATGTTTGTTACACTTATGGATCAGGTACGAATACAACTTGTGCACTTAACAACTTGTCGATTTCAGTTCCTGTCGGTACTATTTATGGCCTTTTGGGTCCGAGTGGGTGTGGTAAAACAACTTTATTGGGTATTATTTCGGGTCTCATGAAACCAGAATCAGGACTGGTCAAGGTTTTTGGACAAACTCCTGGTTCGAGGGAATCAGGTATGCCGGGTTCTGCCCTGGGGTATATGCCACAAGATACTGCTCTTCAAACTGATCTAACAGTTTATGAA…	LNDSLSIDFDIGDFNEDNLYYPDPIRSWLAEDANLAVRARNVCYTYGSGTNTTCALNNLSISVPVGTIYGLLGPSGCGKTTLLGIISGLMKPESGLVKVFGQTPGSRESGMPGSALGYMPQDTALQTDLTVYETLWYFGRLFFIPTPVLNKRIERLIEMLDIPYPNKLVSSLSGGQSRRVSLACSIIHRPRLAILDEPTCGVDPLLCHRIWQLMYKFSSEENMTIIITTHYIEECRKAGIVGFMRAGEILEEDSPQALMDRYQTASLEQMFYKICFSQKRRNTIIRRRLSSKGPTIAPDDKQRDFNSPYKSHRVSHPIHSFFSSIYTLTWRYLMQSLRSPIYILLLFVFPICSLAIMYICVGHSPFDVPIGWGTDDPSDYSGLHVRESNYSIGWQTHRI…	735				PcABC4		H
SRR341928_contig_8154	734	GAAACCAACGATATTAACAGCGATTCTCATACTAATTATCAGCCATCAACATCTTTGCCTAAACCCGATTCTCAATCAATTGTTTCATCTGAGAATCTATTTGTTACCCGAAATTCAATTAAATCAGGATTGGATATAGTTCTTAATAATATTAATCTAACTATCGGTGAATCAAATTTTTTCGGTATAATCGGTCCTTCGGGTTGTGGCAAGACAACTTTCCTTAAGTGTATCGCAGGTCTGATTAAAGTGTCTTCTGGTAACTTGACCGTTTTGGGTGAGCCCGTCGAAAGAGTTGACCATCAATTGATTGGTTATATGCCACAGAACATTGATCTATTTGACAATTTATCGATTACAGAGACAATATTTTACTTTGGTTCTCTTCACTCGATGTCG…	ETNDINSDSHTNYQPSTSLPKPDSQSIVSSENLFVTRNSIKSGLDIVLNNINLTIGESNFFGIIGPSGCGKTTFLKCIAGLIKVSSGNLTVLGEPVERVDHQLIGYMPQNIDLFDNLSITETIFYFGSLHSMSLHDIRTSYNQLSNYLNLPNESRLIVNLSGGEKRRVSFVCAIIHQPKLLLLDEPSAGCDPVIRVKLIKLLNQLCLHKRSTVVMTTHYIEEARIANSIAFMRNGRIIEKGSPK	244				PcABC52		H
SRR341928_contig_9495	883	GTCAAAGCTGATTGTTTGAAACTTGAGTTAAATTCATTTGGTGAAACTCATCAAGTGTTCAAAGGTTTAAAATTAAATGTTCCAAGTGGCACAATATTTGGTCTAATTGGTCCGTCCGGGTGCGGCAAGACGACCTTTTTTCGGACAATCTTGGGTCGATACAAAGTTCTATCAGGAAATCTTCAAGTTCTTGGCGTCAATCTTAGTGCTAAATGCACTAAATTTGCACAACTCGGTTCGCAAATCGGTTATATGCCTCAGGATATTGCCTTAGATCAAGATCTTACCGTTACAGAGACGCTTTACTTTTATGGTTGTCTCAATAATCTTACATCAAATGTTATATCAGATCGATCGAATCAACTGATGAATATTTTAGGATTCGATAATTTCTCACGA…	VKADCLKLELNSFGETHQVFKGLKLNVPSGTIFGLIGPSGCGKTTFFRTILGRYKVLSGNLQVLGVNLSAKCTKFAQLGSQIGYMPQDIALDQDLTVTETLYFYGCLNNLTSNVISDRSNQLMNILGFDNFSRKVCQLSIGQQRRLSLACALLHRPKLALLDEPTVGSDPMLVKRIWDYLKSATSRGEMTIIVSTHYLEEVRRADHFAFLSQGYVLFADNPTDFIKNSGSSTLEEAISSMYKIKMDESSDQPTVSLNTQPDTQSEPSSEIFQQSTVKLNQNQNFFHLYIWLLW	293				PcABC57		H
Sequences not included in the phylogenetic analysis
Pcit_ERR044692_fastq_contig_10833	1138	TATGTTCTAACTAATGGTGTTATTACCGAGAATGGAACATACAAACAATTGATGGAAGCTAAAGGAGAGTTTTGTGATCTCGTTGAACAATTTACTAATCAATCAGTTGAAAATGACAGTGAACTGCATGAAGAATTAGGCAAAAGTAAATCGGTCGATAAAAAAGATGATTTTAAACTACCTGAGGAAAATCAAGACGACAAGACGAAATTGATTGAAAATGAAGAATCAGAAACTGGCAAAGTCAAATGGTCAGTTTACTTCGAATACTTTGGAATGGTTTCTATTCTTTGGACATTACTTATCGTTTTGAGTCATGGAATTTCAAATGGATTCCAATTAGGATCAGATATTTGGTTGGCCAAATGGTCAAGTGATTCGACAACTCAAAATGTTACT…	YVLTNGVITENGTYKQLMEAKGEFCDLVEQFTNQSVENDSELHEELGKSKSVDKKDDFKLPEENQDDKTKLIENEESETGKVKWSVYFEYFGMVSILWTLLIVLSHGISNGFQLGSDIWLAKWSSDSTTQNVTLSSTEMRLGVYSFLGLMKGVLTLIGSFSLVNGTLRASIGFHRNLAHKVFRLPMSFFDTNPIGRIVNRFSKDIDVIDTGLPMVLNYWILCLFEVISACIIICINTPLFIITLVPITIIYIFIQRVYVSSSRQLKRLESVTRSPIYSHFGETLNGVSTIRAFNVSERFIQESAYKVDHNLSCLFPSIVANRWLSIRLELCGNLMILSTAIFAVLSRGSLDPGAVGLAVSYALSITGSLNWLVRMASD	378					tetur09g04610	C
Pcit_ERR044692_fastq_contig_11115	368	ATGGATAGGCCGGAGACCATCACTAATCCAAGTCACTATGATGATGCTTGTCTATTGTCAAAAATTTTCTTCTTTTGGCATGCAAGTTTCATGTGGATCGGTCTCAGTCGTGAACCAAATAAAGACGATTTTTTCAAGTGTCCTAGTGATGATGAAGCTCTTAAGGTTACAACGGATTTAGAAAGAAATTGGAATCGGCAAATTAAAGATGCTAAATCTAAAGGTCAGGCTCCCAGTTTACTTAAGACCATCATCAAAACCTATGGACTAACGACAGTCTTAAAC	MDRPETITNPSHYDDACLLSKIFFFWHASFMWIGLSREPNKDDFFKCPSDDEALKVTTDLERNWNRQIKDAKSKGQAPSLLKTIIKTYGLTTVLN	95					tetur14g02330	C
Pcit_ERR044692_fastq_contig_12137	1170	TATGTTCTAACTAATGGTGTGATTACCGAGAATGGAACACACAAACAATTGATGGAAGCTAAAGGAGAATTTTCTGATCTCGTTGAACAATTTACCAACCGATCAATAGAAAACGATAATGAGCAGCATGAAGAATTATCAGCAACCGAATCTATTGAAAAGAAAGATACAAGTAAAGATATTAAATCTGCCGAGAAGACTGATGATCAAAAGAAAAAATTGATTGAAGCAGAAACTTCAGAAACTGGTAAAGTCAAGTGGTCAGTTTACTTGGAGTACTTCAAAATGGTCTCATTCTTTTGGATTGTTATCATAATTATTGCGCTAACCGCTTCAAATGCTTTCTCATTGGGGTCCAATGTTTGGCTATCTGATTGGTCAAGTGATGTTAATATTGCA…	YVLTNGVITENGTHKQLMEAKGEFSDLVEQFTNRSIENDNEQHEELSATESIEKKDTSKDIKSAEKTDDQKKKLIEAETSETGKVKWSVYLEYFKMVSFFWIVIIIIALTASNAFSLGSNVWLSDWSSDVNIANNSLSHTKMRLGVYGGLGLGQAIVTFIGAWFLVIGTLRASSGFHRDLLYQIFRSPMSFFDTTPTGRIVNRFAKDIDTVDAVIPQNLRSWLLCFFQVLSTFFIISFNTPLFIVALIPIAFIYLFIQRIYVASSRQLKRLESVTRSPIYSHFGETLNGVSTIRAFDVSERFMQESADKVDHNLSCYYPNMIANRWLGIRLEFCGNMIIIFAAVFAVLSRNSLDPGAVGLSVSYALSITATLNWLVRMSSELETNIVAV	389					tetur09g04610	C
Pcit_ERR044692_fastq_contig_12990	255	GTATCAGTGAAACGGATCAATGACTTTTTGAGTTACGATGACCTTGATCAATATGTAACTCGAAATGATGAAATTGATGCAATTAGTGTGGAAGATGCTTCCTTCAAATGGGGAAAGCAAAAGGATAAAGAAAAAAAGGAAAAAGGCAAAAAGAGATTTTTCTCAAAGAATCGAAAAGTTGAAGCCGATCCAAATGAGAACGGTGATGTTTCTGTTTCCTTGATAAATGAAGTTCCAACATTGCAAAAGATC	VSVKRINDFLSYDDLDQYVTRNDEIDAISVEDASFKWGKQKDKEKKEKGKKRFFSKNRKVEADPNENGDVSVSLINEVPTLQKI	84					tetur09g04610	C
Pcit_ERR044692_fastq_contig_13512	392	GCCGCATATGTATTGATTCAAAAAGAATCATTAACAGCAGAAAAAGCATTCGTTTCTCTTTCGCTATTCCATCTACTCCAATTTCCTTTATCTATGCTACCCGAACTTTTGTCGTATTTCGTCATGACTTCCATATCTATAAGGAGAATCAACAAATTTCTTAGCTACGAAGATCTTGATCCTTATGTAACAAGAAACAATGAAGTTTATGAGATCTCAATTGAAGATGGTTACTTCAAATGGAACAAGAAAAAACAAGAAGATAACAAAAATAGAGGAAAGAAAAACTTTTTTTCTCGAATCAAAAAAGATAAATTGAGCACTAACCTCGAATCTTTGGCAAAAGAAATTCCGACATTGCAAAAGATCAACATGAAAGTGAAACCTGGT	AAYVLIQKESLTAEKAFVSLSLFHLLQFPLSMLPELLSYFVMTSISIRRINKFLSYEDLDPYVTRNNEVYEISIEDGYFKWNKKKQEDNKNRGKKNFFSRIKKDKLSTNLESLAKEIPTLQKINMKVKPG	130					tetur09g04620	C
Pcit_ERR044692_fastq_contig_13661	303	GAGCGATGTCTCGAGTTCACGAAATTACCGGCAGAGGCTCCATGTGTGATCGATCACAGCCGACCTCGACCAGATTGGCCTGACAGAGGACGCATTGAGTTCCAAGAATATTCTACACGCTACCGACCTGGTCTTGATCTCGTTCTACGATCAATCGATGTCACTATAAATGAAAGAGAGAAGATTGGTGTTGTTGGTCGTACAGGTGCTGGTAAATCATCTCTTACTTTGTCTCTCTTCCGTCTTATTGAACCTGTCACTGGAAGGATAAGAATTGACGGTGTCGATATTTCAACATTAGGC	ERCLEFTKLPAEAPCVIDHSRPRPDWPDRGRIEFQEYSTRYRPGLDLVLRSIDVTINEREKIGVVGRTGAGKSSLTLSLFRLIEPVTGRIRIDGVDISTLG	101					tetur01g10390	C
Pcit_ERR044692_fastq_contig_13855	541	GATGAAGCAACTGCAGCGATTGATTTGGAAACGGATTCATTGATTCAGAAAACAATCAGAACAGAATTTAAAGATTGTACAATATTAACGATCGCTCATCGTTTGAATACAATATTAGATTCCGATCGGGTGATGGTCTTGGATCGAGGTCAAATCGCGGAATTTGATGAGCCAAAAGTTTTATTAGAAAACAAACAATCAATATTCTATTCATTAGCTAAAGAGGCTAATCTTGTCTCT	DEATAAIDLETDSLIQKTIRTEFKDCTILTIAHRLNTILDSDRVMVLDRGQIAEFDEPKVLLENKQSIFYSLAKEANLVS	80					tetur09g04620	C
Pcit_ERR044692_fastq_contig_16368	615	TTTTTACCTCAAGTCGATGAGATAATTGTGATGAAAGATGGATCAGTATATGAGACTGGAAAATACGACGAACTTATGTCCAAAAAGGGTCAATTCTATGACTTTATTGTTCAATATTTAGCAGAATCAGAGGCTCAAGATAAATTGGATGAAGATCCTGAAAAGATAACGCAAATGAAATCCAGTGTAAAATCAGCAATAGAAGCACGACTATCATTGGATCGAACGCTATCAATTGGAGCTCTAAGTCGAAGTATAAGTCGCCAAAGTACACAAACGTCCAATGAAATATCGATTGATAGATCAAACTCAATGAAGATCGAAAAGTCCAAAGACCCGTCAGAAAATGTCAACAAAGAAAAGCACAAAATTATCGCTATCGAAACAGCAGAAACGGGA…	FLPQVDEIIVMKDGSVYETGKYDELMSKKGQFYDFIVQYLAESEAQDKLDEDPEKITQMKSSVKSAIEARLSLDRTLSIGALSRSISRQSTQTSNEISIDRSNSMKIEKSKDPSENVNKEKHKIIAIETAETGSVAFRVYFEFFQAVGLVSMVITFILYVISSILNFGYTLWLTDWTEDPTAAADFSSRIYRLSVYAALGMGGSF	205					tetur11g02060	C
Pcit_ERR044692_fastq_contig_16727	315	TTTTCATTTTTGATTTGTTTTTGTTGCAGTTATTGGATTTTACACCTTTTCGAAGTAATTTCCGCATGTATCATCATTTGTATCCATACTCCGCTGTTTATCATTACTCTGGTTCCAATCACGATGATTTATACTTTTATCCAACAGATTTATATGTCATCGTCTCGACAACTTAAGAGACTCGAATCGGTCACTCGATCACCGATTTATTCA	FSFLICFCCSYWILHLFEVISACIIICIHTPLFIITLVPITMIYTFIQQIYMSSSRQLKRLESVTRSPIYS	71					tetur04g05540	C
Pcit_ERR044692_fastq_contig_17392	465	GGTGATATAATGTGTAGAGGTAAATCCAAAGTAACCAAATCGTTTATCCCTCAAGAGGATCAGCTTCATCAGGGATTAACTGTAAGAGAATCGTTAACTTATTCATATGGATTAAAATGTGGATCTCGATTAAAAGAGAAAAATTCAAAAGAGAAAACAAGAAAAGTTGAAAGTCTCATTAATCAATTACATCTAATTGATTGTTCAGATACTGTAACTGGAGTAATTTCTGGTGGACAAAAGAAACGAACCCTAATCGCCCAAGAACTTGTCTCAAAGCCTGATATTTTATTCATTGATGAACCAACCTCAGGATTAGATTCATTGAGTTGCCAATTGTTGATTAAATTGTTACAAAAATTGGCTTTCCAATCATCCATTGCAATCATAATCACCATT…	GDIMCRGKSKVTKSFIPQEDQLHQGLTVRESLTYSYGLKCGSRLKEKNSKEKTRKVESLINQLHLIDCSDTVTGVISGGQKKRTLIAQELVSKPDILFIDEPTSGLDSLSCQLLIKLLQKLAFQSSIAIIITIHQPSAKIFNNLHDVYMLSSTG	154					tetur04g04550	G
Pcit_ERR044692_fastq_contig_17602	695	CTCAATACCTATTCCTCATCTGCATCACCGATCAATAAAGTTATCGATCTCAATCGAAGGTTGAAAACCAGTGATGATGATTTTCTTGCGAATTTATCTCTTCCAAGTGAAGATACTCTGATTGGTTCTCTGAGCGGAGGTCAAAAGCGACGAGTGTCCTTCCTTTGTTCAATTCTACATTCACCTAAGTTAATTATTCTCGATGAACCAACGGTCGGTTGTGATCCGATCGTCATAAACTCCATGTGGAAAATATTACATTCAATTACTTCGAGTGAACAATCAACGATCATAATTACAACTCATTATTTGGAAGAAGCTCGAAAAACGGACATGATCGGATTCATGAGAAAAGGTCAGTTACTCGAAAAAGGTTCACCAGCCCAAGTGCTCAATCGG…	LNTYSSSASPINKVIDLNRRLKTSDDDFLANLSLPSEDTLIGSLSGGQKRRVSFLCSILHSPKLIILDEPTVGCDPIVINSMWKILHSITSSEQSTIIITTHYLEEARKTDMIGFMRKGQLLEKGSPAQVLNRLSVNSIEAAFALMCQRYKKNKLNRSANYKHRQSNANNKSVDKNAEPSSSQQVNEQNFTKSSTNLVNTSSPPSSSPLSVDWFRDNLAIPLIVYLQLTYA	231					tetur13g02060	H
Pcit_ERR044692_fastq_contig_17878	457	TCTTCAATCAATATGAATCTTAATTCAATCATCCAATTGGAATCAATTTGTGGTGAATCAATTCTATGGGATGTTAATTCAACTTGGAATTCAGATTCTCCTAAATTGTCTCGATGTTTTCATACTACGATTCTCAATTGGTTACCAACTTGTTTCCTTTGGTTACTTTGCATCTATGAAATTAGACGAACAATTAAAATACGGAGACAATTGATTCCTTGGAACTGGATTAACACATGCAGATTAATTTTATCCACATTAAATATCCTCATAAATGGTTTACAATTAGTCAACATAATCTACAGATATTTCAATTCATCTAATCCATCAGTTGCTGCTGATTTTTACTCTTCCTCAACTAATATTATCTCATTTACATTGGTCAGTCTCTTATTCCAT…	SSINMNLNSIIQLESICGESILWDVNSTWNSDSPKLSRCFHTTILNWLPTCFLWLLCIYEIRRTIKIRRQLIPWNWINTCRLILSTLNILINGLQLVNIIYRYFNSSNPSVAADFYSSSTNIISFTLVSLLFHYHRLRGIHTSAIIWIYFFL	152					tetur09g04610	C
Pcit_ERR044692_fastq_contig_18246	295	TCAATGATTGATAAAATAATCCGAGCTCCAATGTCATTCTTCGATACGACACCACTCGGCCGAATTCTTAATCGTTTTACGAAAGATATCGATACAATCGATATTCCGCTTTATTTCAATGTTCGAGTTTTTGTTACTCAAGTAGTCCGTTCATTAGTCGCATTCATTGCCATCAGTCTTGAGACACCATTATTTTTAGCATTCATAATTCCACTTTTAATCATTTATTTAGCAATTCAAAAGCTTTATATTAGCAGCTCACGGCAACTGAAACGAATTGAATCAGTTACA	SMIDKIIRAPMSFFDTTPLGRILNRFTKDIDTIDIPLYFNVRVFVTQVVRSLVAFIAISLETPLFLAFIIPLLIIYLAIQKLYISSSRQLKRIESVT	97					tetur06g00360	C
Pcit_ERR044692_fastq_contig_19100	296	GGAGTTTACAGTTTCTTGGGATTTATGAATGGTCTCTTTACTTTCATCGGGTCTTGGTTTCTTATAAGTGGTGCATTTCGAGCATCTATCGGATTTCATCGAAATCTTTCACATAAAGTATTCCAATTGCCGATGTCGTTTTTTGACACCAACCCGATCGGTCGAATCGTTAATAGATTCTCTAAAGATATTAGTGTGATCGATACGGGATTACCGATGGTCTTAAATTCGTGGATTTCGTGCCTTTTGGACGTGATTTCCTCTTGTGTCATTATCTGTATCAATACTCCTTTG	GVYSFLGFMNGLFTFIGSWFLISGAFRASIGFHRNLSHKVFQLPMSFFDTNPIGRIVNRFSKDISVIDTGLPMVLNSWISCLLDVISSCVIICINTPL	98					tetur09g04620	C
Pcit_ERR044692_fastq_contig_19755	570	AAGCTTTTGAAAATGAGTCGAGCAGCAACCATGAAAACTGATATTGGTTATATCTTGAACGTAATATCCAACGATCTTTCAAGATTCGATGATTTGACTTTCAGTATAATGTACATTTTTATTGGACCGTTTATGGCAGTTGCAGGTCTAATCTACATGATAAATATTCTGGGTCTCGCAAGTTTAGGACTACTTGTGGTTCTAGTATTCCTTATGCCTTTTCAAGCGATGTGTGGAAAATATTATAATAAATTCAGGAGAGAAACAGCTCTTCTTACTGATAAAAGGATAAAATCAATGGAAGAAATGATTTCATCGATTAAGATAATCAAAATGTTCACATGGGAACAATCATTTGCTGATATTATCTCTAAAATAAGAAAACAAGAAATGGTCAAA…	KLLKMSRAATMKTDIGYILNVISNDLSRFDDLTFSIMYIFIGPFMAVAGLIYMINILGLASLGLLVVLVFLMPFQAMCGKYYNKFRRETALLTDKRIKSMEEMISSIKIIKMFTWEQSFADIISKIRKQEMVKIYNSSILRLMNIVANASATRIMVFACLLIHVILGRPLTPELVFITLSLCNSLKTPV	189					tetur14g02290	C
Pcit_ERR044692_fastq_contig_20960	424	GGTTATATGCCTCAAGAAATAGCAGTGTATGAAGATTTCACAATTAAAGAAACGTTGACTTATTTCGGTCGTCTGTTTTTACTCGATCGTCGTACTCTCCACGAGAGAATCGAGTTTCTCTTGGCTTTCCTCGATCTTCCACATGCCTCTCGTCTAGTGGCTAATCTCTCGGGAGGTCAGAAACGTCGTGTGTCTCTCGCTGCTGCACTCGTGCACTCTCCTCCGTTGTTGATTCTCGACGAGCCTACAGTCGGTGTTGATCCTCTTCTGCGACAGAATATCTGGCAACACTTGGTGACTCTCACACAGACAGAGAGAATCTCGGTCATCATTACGACACATTACATTGAAGAAGCGAGACAAGCGAATTACGTTGGTTTAATGAGACAAGGAAGAATG…	GYMPQEIAVYEDFTIKETLTYFGRLFLLDRRTLHERIEFLLAFLDLPHASRLVANLSGGQKRRVSLAAALVHSPPLLILDEPTVGVDPLLRQNIWQHLVTLTQTERISVIITTHYIEEARQANYVGLMRQGRMLAENTPAV	141					tetur01g05940	H
Pcit_ERR044692_fastq_contig_20961	431	ATGATTTCGTCTATTAAGATTGTCAAAATGTTCACGTGGGAACAATCGTTTGCTGATGTTATTTCAGAGATTAGAAAAAAAGAAATGGGTAAAGTTCGTAATTCAGCAGTTCTTAGATTGATGAATTTGATGGCTCATGCATCAGCTACAAGGATCATGGTTTTCGCGTGTCTAATAATTCATGTACTTCTTGGCCGACCATTGACTCCGGAATTGGCATTTATAACATTATCTTTATGTAATGGGCTCAAGGCCCCGGTTACATTTCATATTGGCAATGCAATCGGACTGCTTGTGGAAACTTTAGTCTCTATAAGAAGAACCCAGGAATTTCTTCTAGTGGATAGTCAAAAAGCATTGAGTCCACCATCAAGTGATGATGACCATGCGAAAGGTGCA…	MISSIKIVKMFTWEQSFADVISEIRKKEMGKVRNSAVLRLMNLMAHASATRIMVFACLIIHVLLGRPLTPELAFITLSLCNGLKAPVTFHIGNAIGLLVETLVSIRRTQEFLLVDSQKALSPPSSDDDHAKGAIVLDKYGGKW	143					tetur14g02310	C
Pcit_ERR044692_fastq_contig_22082	328	AAAGTTTTAGTCTTGAATGATGGAAAATCTAAATTCTATGAAGATTCATCAGAATTTGAAGATGGACCCATGGGAGTTGGTTTAGCTATTACTCAGAACCAACCGAGTGGTAAAGCCCCACAAGAACGTAAAAAGTTAGAACGGTCAGACTCGACGATATCAACCATTTCCATTTCATCTGAAATCGCTGATACCATCGAGGAACAAGTTACACTTGATGAGCCGAGAATTGCTGAAGAAAGTAAAAGTACCGGTGGAGTTGCTTCTTGGGTCTATTGGGCTTATATCAAAGCAGGAGCAAATGTATTCACAATAATCATTTGT	KVLVLNDGKSKFYEDSSEFEDGPMGVGLAITQNQPSGKAPQERKKLERSDSTISTISISSEIADTIEEQVTLDEPRIAEESKSTGGVASWVYWAYIKAGANVFTIIIC	108					tetur01g15330	C
Pcit_ERR044692_fastq_contig_22083	305	TTGAATGAAGGAAAATCTAAATTCTATGAAGATTCATCAGAATTTGACGATGGACCCATGGGAGTTGGTTTAGCCATAACTCAGAGCCAATCGAACGGTAAAGGGCCCCAAGAGCAAACAAAACGGGAAAGGGCAGATTCAACTACATCAAGCATTTCTAATTCTGAACTGGCTATTGAGAAACAAACGCTTTTTGATGAGCCCAGAATCGTTGAAGAAAGTAGAAGCACCGGTGCAGTTGCCCCTCAGGTTTATTGGGCTTACATTAGAGCAGGAGCAAACTTATTCACAATAATCATTTGT	LNEGKSKFYEDSSEFDDGPMGVGLAITQSQSNGKGPQEQTKRERADSTTSSISNSELAIEKQTLFDEPRIVEESRSTGAVAPQVYWAYIRAGANLFTIIIC	101					tetur01g15330	C
Pcit_ERR044692_fastq_contig_22241	379	GCATTGGTATCACTTAAACGTATTGATAAGTACCTTCGACAGCCTGAAATCGATTTAACAGCAGTCTCTCACGAACCTAATCCTCAATATTCAATCTCAGTCAGAAACGCGTCCTTCCAATGGTCTCCTGAGAATTCACCTGTTCTCGATAATCTTTCGTTTAGAATCGCTCACAAGAAACTCATCGCAATCGTCGGAGGAATAGGTTCGGGGAAATCTTCTTTATTGCAAGCTCTTTTGGGTGATCTCATCAAGAGAAACGGTGAAGTTAACGTCAGCGGTTCGGTGGCTTATGTTCCACAACAGGCATGGATTCAAAATTCAACTCTTCAAAGAAATATTCTCTTTACTTCGTCAATGAGTAAAGATAAATAC	ALVSLKRIDKYLRQPEIDLTAVSHEPNPQYSISVRNASFQWSPENSPVLDNLSFRIAHKKLIAIVGGIGSGKSSLLQALLGDLIKRNGEVNVSGSVAYVPQQAWIQNSTLQRNILFTSSMSKDKY	125					tetur01g10390	C
Pcit_ERR044692_fastq_contig_22259	246	GTTGATGATTCGTTAAACTTTATACAAACTTTTCTTCTTGGATTAATTGTTCGCTATTTTTCAAGTAACAATTACTCGAATGTGACCTGGAATGAGTGCTTATACTATTCTATTGGATTAACCGTCACTATTTTTTCCTTTGGAATGATTCGACATCACGTTTTTCTTTCAACTAATAGACAAGGTCTTCGAATACGAACTGCACTCACAGTATTAGTTTATAAAAAGCTTTTGAAAATGAGT	VDDSLNFIQTFLLGLIVRYFSSNNYSNVTWNECLYYSIGLTVTIFSFGMIRHHVFLSTNRQGLRIRTALTVLVYKKLLKMS	81					tetur14g02300	C
Pcit_ERR044692_fastq_contig_3876	1119	GATGCTTTTCTTACAGTTGATTCCGGCAGTGAAAGTGCTCCCAGTGCGAATATTGTGAATGAAACTCTTTCCAGTTTCTTTTATCATCATAATGATAATCAAAGGAATTTCGGTTCAAGTTTTCACCATTCGCAAGAATCGGTTAGTGCGAGTACTGATTCCACTTCCTTCCAATCAGGATATGGAAGCATAATGTATGGATACGCTTTGTATTATGTCTACTTTGGGTTCGCAGTTTTTTTTGCTTCTGTTTTACAGTACGCGGCTTGGCAGTATACCTGTGAGAGACAAATCCATAGGATTAAGAAGCTCTTCTTGAGACAAGTTCTTCGTCAAGACATCGGCTGGTTCGACGCTCATAAATCGGGTGAATTCACGTCTCAATTGAATGATGACATT…	DAFLTVDSGSESAPSANIVNETLSSFFYHHNDNQRNFGSSFHHSQESVSASTDSTSFQSGYGSIMYGYALYYVYFGFAVFFASVLQYAAWQYTCERQIHRIKKLFLRQVLRQDIGWFDAHKSGEFTSQLNDDIERIRDGIGSKLSLFLVSITGFLGGYIIGFVESLQLTLALIFIAPFLLYSTYYKWTYYAKSTSKEQEEYASISAIAEEIFSSIKTVWSLCGQKYEIERYRQMLEESSKMLSRKYFITGITFGFDNIILYLSYAFAYWYGANLVLSGVITPGSIFIIFLSVIMGSMLLGNAMPNLNDVATAKGSAGTIFNIIEREPAIDSYSGTGKVIEEPITEIKFEQVNFFYPTRPNVQVLFNFNLEMK	372					tetur11g04040	B
Pcit_ERR044692_fastq_contig_6350	1029	TTGTTAATCACCAATAACCAAATGGATTTACCAGAGTTAATTACTAAGCCGAGTCGTTATGATGAAGCTTCACTCTTATCAAAGGCAACATTTTGGTGGAATGCACCAACATTACGAGTTGGAATGAGTCGCGAGCCGACTAAAGATGACCTGTACAAAGGTCCTGATGTGGACGAATCATTTAAAGCAACAGTTGAATTTGAAAGAAATTGGGATCGAGAAATTAAAGATTCTAAATTAGCAAAGAAACAACCAAGTTTACTCAAAGCGATTATTAAAACCTATGGATTATCAACCATTTTCAATGGGATTCTATTAACTATCGATGATACGTTAAACTTGGTTCAAACTTTCCTCCTTGGATCAATAGTTAGATACTTTTCGAAGCAAAATTACACC…	LLITNNQMDLPELITKPSRYDEASLLSKATFWWNAPTLRVGMSREPTKDDLYKGPDVDESFKATVEFERNWDREIKDSKLAKKQPSLLKAIIKTYGLSTIFNGILLTIDDTLNLVQTFLLGSIVRYFSKQNYTNVTFNECLICSIGLVLTIFSYGLIRHHVIMLTQRQGLRIRTALTAVVYKKILTLSRAATTRTDIGYILNILTNDLTRFDELMFTIIYVVLGPLMAIAVLIYMIHVIGLASLGLVLILVLLIPYQAVTAKYSDKFRGQTAKLTDKRIKLMEEMISAIKIIKMFTWEKSFADIISSIRKQEMSKIRNAAILKLMNISVHASAPRIMLFSCLVFHVLLGRPLTPELAFITLSLCNALRLPVTFHI	375	Pcit_ERR044692_fastq_contig_13617				tetur14g02290	C
Pcit_ERR044692_fastq_contig_6848	528	GAACTTTTATTATTGGATACAAGGCAAACCATGAGCTTGACCAGTAGTGAAGACTTATCAACACCCAAAGGAACAATTTCGATCAACAATTACCATGGAAAATGGGATAAGAACTCGAATATAATTAATCTTAAAAATGTTTCATGTAAACTGAATCCTGGTGAATTATTGGTTGTCATTGGAACCGTTGGATCGGCTAAGACTTGTCTTGTAATGGCTCTTCTTGAAGAGATCGCAACAGTTTCTGGGACATGTAAAGTTTTCGGAAGAAAAGCTTATTCACCACAAGAATCTTGGACTTTTTCTGGAACAATTAGACAAAATATTTTATTTGGAAGAGAATATTCAGAATCTAAATATCGTAAAGTAATCGAGGTTTGCTCTTTAAAAAAGGACATT…	ELLLLDTRQTMSLTSSEDLSTPKGTISINNYHGKWDKNSNIINLKNVSCKLNPGELLVVIGTVGSAKTCLVMALLEEIATVSGTCKVFGRKAYSPQESWTFSGTIRQNILFGREYSESKYRKVIEVCSLKKDIKSFPYGDNTLVGEKGYSLSGGQKARITLARAVYEDADVYLLD	175					tetur14g02310	C
Pcit_ERR044692_fastq_contig_7155	2329	CCTCTCTCATTATCGTCTAATTCAACTTCCGATGAAATGGACGATTGGACAATACGATTTCGCTGTTTGGTCTGGCGACAAATGATCCAAAATATCCGTCGCCCTGAGCCGATGATCGGCCGTGTGATTGTACCTTTGCTCGTTGTGATAACTTATTGTGCCTGCATCGGCGGGACACCGCAAGGTCTAAAAATGGCCATAATTAATTACGAAAATTGTTCAGCATTAGCGTCCGGAGAGCCTTGTCTGAGTACAAGATTATTGGAACAATTTAACTCTTTTGTATTCACTAAAATTCCTTATGATAATGTAACTAAGGCACGAGAAGATGTCAAGACACGAGATCTATGGGGTTACATGGTGATTAAGGCCAACTTTTCATCGGCCATCATATTGAAA…	PLSLSSNSTSDEMDDWTIRFRCLVWRQMIQNIRRPEPMIGRVIVPLLVVITYCACIGGTPQGLKMAIINYENCSALASGEPCLSTRLLEQFNSFVFTKIPYDNVTKAREDVKTRDLWGYMVIKANFSSAIILKTRFAEKEFDVVANDSIVKIHGDITGKILMITVEVTIDEIYQDFIFTALRDKGYNPFVGQLPIRLEKTIFGEKQKVDYLGVRGFGGPGLIVIITYSISCAIMVLVIITDKTDGMFERNYAAGVSIGQIIISHVTTQFFFSSISTCIIFFLCVYLLDIPCKGSPFEALGLLLLQCLAGIGTGLLVAAALPTLSACAVVCNAILLGSFTLSGVLWTNKTLPYYAKWATMYLPATLPAEGLRTIMTRGLPASTPIAFQGYLITFAWIVGL…	412					tetur32g01710	H
Pcit_ERR044692_fastq_contig_7390	933	AGCATAATGTATGGATACGCTTTGTATTATGTCTACTTTGGGTTCGCAGTTTTTTTTGCTTCTGTTTTACAGGTAATTTGCTTCCAATGGACATGCGAAAGACAGATTCATACGATTCGTCGGCTTTTTTTCACTCAAGTATTGAGACAAGATATCAGTTGGTTCGATTCTCATAATTCAGGAGAATTTACATCTAAATTAAATGATGACATCGAAAGGATTCGAGATGGAATCGGCAATAAACTTGGATTATTCATTCAATCACTGGCGACATTTCTTGGTGGTTTTTTAATCGGTTTTATTGAGGCTTGGCAATTGACTTTAGTTATTGTTTTTCTTGCTCCTTTTTTAATCATCACAACTTCATGCAAAGGGGTGTATATGACCCGGGCCACAATT…	SIMYGYALYYVYFGFAVFFASVLQVICFQWTCERQIHTIRRLFFTQVLRQDISWFDSHNSGEFTSKLNDDIERIRDGIGNKLGLFIQSLATFLGGFLIGFIEAWQLTLVIVFLAPFLIITTSCKGVYMTRATIREQENYAKVSAVAEEVFASLRTVFALCGQNYEIKRYQTMLEEAKKMIRKKYLVFGFVIGLDFLILYSSYGIAYWYGANLVLEQIISPGSIFIIFLAVILGSLSLGNAMPSLTDIAAAKGSAANIYQIIDRTPEIDCYATNGRILEGPIEEIKFENINFFYPTRASVQVLHNFNLEMK	310					tetur11g04030	B
Pcit_ERR044692_fastq_contig_7766	1482	TTCCGTATCACCATCATGTCTTCAAATGGGCTCATTGAAACATTTTGTGGTGATCAACTTTTCTGGGAATCAAATTTATCATGGAACACAACTGATCCCCAATTCACTGAATGTTTCCAGGTTGTTGTTTTCAACGGATTTCCTGTTTCTCTTCTTATATTTACGATTTTAACTCACATTTGCCGCGAAAAAAAGTTACCTTTCGATCCGACCAAATGGACATTCCTAAAATGGACTCGATTAATTTTGATCATGTTCGCTTGTCTTTCCAATCTTATATATTCATTCATTCTCACCCAACGATATTATTCAATTCAAGATCGAGTTCTTTTAACATTCACAGTCTTCCAATTAATCAAATCAACATGTTATGTATGTTTAACTTGGACTTATTTGAAA…	FRITIMSSNGLIETFCGDQLFWESNLSWNTTDPQFTECFQVVVFNGFPVSLLIFTILTHICREKKLPFDPTKWTFLKWTRLILIMFACLSNLIYSFILTQRYYSIQDRVLLTFTVFQLIKSTCYVCLTWTYLKQRISTKSGMIWIFLIVETICTLLIYHEKWIMFNPENFSQFVFYTTYVPILVLLSILFCFNEGWKLHSPFNHHNHLHNPSLQLEKPLFETKKCPKSQASFINRVFFLWFTKLILLGRRKPLGTEDMWQLKGNLQAETLSSFFDSSSAGSRKIDIVSMSIKLFARKFLVAIMLTLLTDIFTLLVPILIKEFIGFIQYEYEQPAWHGFLIALCLFGANITMNLLQIQLKEWPSFSVQGIVGTLSIEFAINS	381					tetur04g04360	C
Pcit_ERR044692_fastq_contig_7874	1761	CGAGCAGATAAAATTCTCATTATGAATGAAGGCGAATCAATTGCTTTTGGTACATTCAAACAATTGAATAATATTGGAATAGATTTTATCAAGTTTCTTAAGGAAACGGAAACGGAAACACCAACTCAGCGAGCTGATGAAATGTTGTCAATTGATGAGCTTTATGATGGACCTAAAGGTGAACAGAAAACTTCAGCGAGAGGACTCAAGCAGGTCAACTCGTTAATGCTTGGAGATGATACAGATATTAGTAAAATCATAAGCCAACAAATGGAGCTAAAGGAGGAAAAGCTTACCTTTGGTACTTTGGGTGGTCGAGTTTATCGAGAATATTTCTTAGCTGGTGGAAATATCGTCTTTATTGTAATCTTCTTAATGACAACTTGTTTATCTCAAGCG…	RADKILIMNEGESIAFGTFKQLNNIGIDFIKFLKETETETPTQRADEMLSIDELYDGPKGEQKTSARGLKQVNSLMLGDDTDISKIISQQMELKEEKLTFGTLGGRVYREYFLAGGNIVFIVIFLMTTCLSQAIINYADWWISEWSDDSLALSESYNETVAGIDFKEYSRPFISRNATIYSCVMLALLISVFIRLGMNYRICLKASETLHNRIFARLLRTPLNFFENNPVGRILNRFTRDMGIIDVQIANNLVFMNLNLLQIVGVIVITGIVLPIVIIVAIVVVFVMWFVRKVYLQTARYIVRLEAQTRSPIYNQVATTYEGLTTIRAFQYEAKFIRQLYRLMNDNNSCKFMYFGVSRLIGMSLDLSIIFLLATILISVLSFPDKFPGGEVGLVISTLL…	586					tetur14g02310	C
Pcit_ERR044692_fastq_contig_7878	617	GAAACAAACATTGTTGCTGTTGAACGTATTATGGAATATTGTAAATTAAAAAGCGAAGCTGATTGGTATGAAGGTAAAGTTATGCCACCTGAAGATTGGCCATCAAAAGGATCAATTAAATTCGATAAATATGAAACTCGATATCGAGAAGGAACCGAATTGATTTTGAAAGGAATTTCAGGAGAAATCAAAGGATTGGAAAAGATTGGAATTGTTGGTCGAACTGGAGCTGGTAAATCGACAGTTACTCTGTCATTGTTTAGATTAATTGAAGGATCAGGAGGATCGATTTCTATTGATGGTCTTAATATCAGCGAATTACCTTTGCATCCATTGAGATCTCGTCTTGCAATTATCCCTCAAGATCCAGTCCTTTTTGGTGGAACCTTGAGATTCAAC…	ETNIVAVERIMEYCKLKSEADWYEGKVMPPEDWPSKGSIKFDKYETRYREGTELILKGISGEIKGLEKIGIVGRTGAGKSTVTLSLFRLIEGSGGSISIDGLNISELPLHPLRSRLAIIPQDPVLFGGTLRFNLDPFDCYSDNDIWDALSHAHLKQFVNNTGQGLNYQIAEEGKNLSVGQRQLLCLARALLKKPKILFLDEATAA	205					tetur05g04300	C
Pcit_ERR044692_fastq_contig_8938	336	ATCAATGCCGCTGAGAACATCCCAAAGGCCAAAATGTATCCTTTCCATATTGGATCGTTAGACCGAATGAAAGTTAATAGCAAATCGAGTAACTGTGGACTTGCAAATGCTAAGAAACTCGAGGTCAACTTCATAATAAGACAAGCGGTTAACCAAGGCCAGAAGCCTTTGAGAACCGTACTGAACAAGTTACTCTTTGGCTTTGATCCACTTCATTTTCTACTGTTAATTAATTTAATCCGTTCT	INAAENIPKAKMYPFHIGSLDRMKVNSKSSNCGLANAKKLEVNFIIRQAVNQGQKPLRTVLNKLLFGFDPLHFLLLINLIRS	82					tetur05g04300	C
Pcit_ERR044692_fastq_contig_8994	1630	TTAACTCGATGTTTCCATCAAACGATACTTAATTGGATACCAACATCTTTCCTTTGGTTATTTTCAATCTACGAATTGACGATAACTGCAAGAATCAAAAGAAAAACAATCCCATGGAATTTTCAAAATCGTTCTAGATTAATCTGCACTTTTCTATGTATTTTACTCAATATTTTTCAATTATTGAACATCATTTATCGTAATTTTAACTCCGATCCACCAGCTCCATCTGATTTTTATGCTCCATTGCTCAACATTGCCTCTTTCACACTGGTAACTCTTTTCCTCTATTACCACCGCCTTCGTGGTATTCATACAAGCGCTGTGATATGGATTTATATATTTCTCCAGACAATCGGTACTTTTCCAATCGCTTATCAGACTTGGATTGACTCTGCT…	LTRCFHQTILNWIPTSFLWLFSIYELTITARIKRKTIPWNFQNRSRLICTFLCILLNIFQLLNIIYRNFNSDPPAPSDFYAPLLNIASFTLVTLFLYYHRLRGIHTSAVIWIYIFLQTIGTFPIAYQTWIDSAEYTSSEVVLFNIYFVTISLLLIIISFSDGPINFTTDTELTTKLDQNESKKLSPENNASFLNKLVFWWFNEMAFLGWRQDLTSKDLWQLRDDLKTENLIGPFETRLEEALLVAKKKSQNSNSTSNGSTKDTSINQETIKKHKINFIPILAKIFGSYFAVGSFFKLIHDIAQFVTPQLLKSLISFIEHKTDQPLWHGFLITFAMFAISTIQSIFLNHYFYRMFMTGMQVSSTLTAAIYKKSLNLNDKARKEVTSGEIVNLMAVDAKRF…	542					tetur09g04610	C
Pcit_ERR044692_fastq_contig_9394	1222	CTTGGAATGAACTATCGAATTTGTTTGAAAGCTTCTGAAACTTTACACAATAGAATATTCAGTAAATTGTTACGAACACCATTAAGTTTCTTTGAAAATAATCCTGTGGGTCGGATATTAAACAGGTTCACTCGTGATGTCGGAATCATTGACGCAATCATCCCAACGGAAATCGTTTATTGTAATGTGGATCTATTGGAAACCATTGGCCTTATAACTGTAACATCAATAATTCTACCCGTCGTCATTATACTCGCAGTTGCCATTGCTTTTATTACTGTGTTCGTAAGGCAAATATATACAAGATTAGCACGATACATCTTTAGAGTTGAAGGGCAAACCAGGTCACCAATCTATAATCAAATCGCTTCAACATACGAAGGTTTAGTTACAATAAGG…	LGMNYRICLKASETLHNRIFSKLLRTPLSFFENNPVGRILNRFTRDVGIIDAIIPTEIVYCNVDLLETIGLITVTSIILPVVIILAVAIAFITVFVRQIYTRLARYIFRVEGQTRSPIYNQIASTYEGLVTIRTFSYESRYMKQFYHHLNDNNACIFMNFGASRTIGMILDLVMVMLMIIIMTTVLTFDTKFGGGDIGLIISTMISLFGTLQYAVKSTAELETYMIAVERVLEYGDLPSEPSWKTTKSNLLPSIWPDVGNIKFDSVYFTYPGSVSPVLKNLTFDIKGGEKIGIVGRTGAGKSSLISVLFRLSEFQGNVLIDNIDIQQLGLHDLRKKISIIPQDPLLFTGTIRSNLDPLSEQSDESIWSTLKAVNLSRTIESMPGGLDAIVRERFTALRV…	406					tetur14g02310	C
SRR341928_contig_10033	282	CGTACCGCCCTTGTCGGCCCCAACGGTGTCGGCAAGTCGACTCTTCTCAACATCTTCACTGGCAAGCTCAGACCTACCAGCGGTGTTGTCTCCCGTCACACTCACTTGAAGCTCGGTGTCTACTCGCAACACTCTGCTGAGCAGCTCATCCTGACCAAGTCATCCCTCGACTTCGTCCGTGACAAGTTCCCCCACGTCTCCCAGGATCTCCAGTACTGGAGACAGCAGCTCGGCAAGTACGGTCTCACCGGTGAGGCTCAGACTGCTCTTATGGGAACCCTT	RTALVGPNGVGKSTLLNIFTGKLRPTSGVVSRHTHLKLGVYSQHSAEQLILTKSSLDFVRDKFPHVSQDLQYWRQQLGKYGLTGEAQTALMGTL	94					tetur32g00490	F
SRR341928_contig_10157	442	GCTCTTCTTCATGAGATTTCAACTATATCAAAATCATCAATTGGTCAGGATCTTCATGTTAAACAATTAACGGGAATCGGTGAAACAATCAATCATATTGTTAACGATGTTACCAAAATGGATCAATTTGATTCACTTTCAAGTGATTTAACTAATTATTGGTACGCTCTTCGTGATGCTGTTGATAATCCAGGAAACAATACCATTAGATTAATCCAATTGTGGTTATGTGGCCGAAACAGTTCACAATTATATGAAAATCTACCCGGTGGACCTGGAACTAGATTAGAGGAATTAGGTGAAGAGATGAGAGCTCATTTGATTCACAATCGACCATCAAATACAACGGATTATATTTATGATAATACAACAACTACTGAATGTAACTCACTTTTTCTT…	ALLHEISTISKSSIGQDLHVKQLTGIGETINHIVNDVTKMDQFDSLSSDLTNYWYALRDAVDNPGNNTIRLIQLWLCGRNSSQLYENLPGGPGTRLEELGEEMRAHLIHNRPSNTTDYIYDNTTTTECNSLFLSLESGSVTKVLWRQ	147					tetur25g01640	A
SRR341928_contig_10332	307	GTCTCCGAGAGATTCATTCAGGAATCGGCTTATAAAGTAGATCACAACCTTTCGTGTCTCTTTCCGAGTATTGTAGCGAATCGATGGTTGAGTATAAGAATAGAACTATGTGGTAATCTAATGGTTCTATCAACTTCCATTTTCGCCGTTCTTTCTCGAGGTTCTCTTGATCCCGGGGCTGTTGGTCTCGCTGTTTCGTACGCTCTTAGTATAACTGCATCACTCAATGAGCTCGTTCGGATGGCATCTGATTTGGATACCAGTATAGTGGCAGTTGAACGTGTTATGGAATATTGTAAATTA	VSERFIQESAYKVDHNLSCLFPSIVANRWLSIRIELCGNLMVLSTSIFAVLSRGSLDPGAVGLAVSYALSITASLNELVRMASDLDTSIVAVERVMEYCKL	101					tetur09g04620	C
SRR341928_contig_10827	205	TTTTTTGTTCACATAAGCAACATGCCATACATATACCAGATAGTTTCTCATCTCTCATATGTAAGGTATAGTTTTGAAGGTATAGTGGCCGCCGTTTTTGGCTTCAAAAGGTGTTCAGGTCAATCGCAAGCTATTCAGGTGGTTGAGGAATCAAAGAAACAGCTAGGAAGTTTCATGCATTCGATGTTCAAAATTGCCCGCGCG	FFVHISNMPYIYQIVSHLSYVRYSFEGIVAAVFGFKRCSGQSQAIQVVEESKKQLGSFMHSMFKIARA	68					tetur02g13710	G
SRR341928_contig_10872	628	ATCGTTGTTTACCTGGCCACTTATCTTCCCTTTATGGTTGCTATAACTCTTGAAAATGAAATGTCATATCTTAGTAAACTTGGTTCGTGTCTCAGTATGTCTACCTCATTTTGCTTCGGGATAATGTACTTGGCTCGTTATGAGGCTCAAGGAATCGGTATTCATTGGTCAAATGTTTGGCAATCACCAATGTCCGAGGATACGATGAATTTTGCATCATCTGGTTTAATGATGATCTTTGATGGTTGCATATACTTTTTAATTGCTTGGTATATTTCAAATGTTCATCCACCGGGTCGAAATGGTCATCGTGAACCTTGGTACTTTTTCCTATTACCAAGTTACTGGGGATTAACTAATAAGCGATCAAAAAGTCGAGTTCTAACACCTAATATTCAA…	IVVYLATYLPFMVAITLENEMSYLSKLGSCLSMSTSFCFGIMYLARYEAQGIGIHWSNVWQSPMSEDTMNFASSGLMMIFDGCIYFLIAWYISNVHPPGRNGHREPWYFFLLPSYWGLTNKRSKSRVLTPNIQANIHASGGQKMYSLEKGCHQKSGMEIHNLFVIYNKGSARSEHRAVSNLNLELKEGQITTLLGRNGAGKTTTISVLT	209					tetur27g01890	A
SRR341928_contig_10938	497	CATTACAAAAATTTCGCTCTCAATTTCGTCTTCATCCTTTCATCTTATGCTCTAAATACAATTGTCTACATAATTCCAATCCCTGGTTCGGTTAAATCAAAATTCAGAGAT	HYKNFALNFVFILSSYALNTIVYIIPIPGSVKSKFRD	37					tetur01g16290	G
SRR341928_contig_10961	525	TATTTCATCTCGTGCATCAGTAAAAGTGTCACCATGGGATTGTCGATAGCACCGCCGTTCATGATTCCACTCATGTTGTTTGGTGGACTTTTCTTGAATAATAAGTCGATTCCCCATTATCTGGCATGGATTAAATATCTCAGCTGGTTTTACTATGGAAATGAGATTCTCGTAGTTAATCAATGGCGTAAAGTTACTAACATTTCCTGTGATATTCCAGATTCTGATCATTTAGGCTCGTTGGTCGGAGCTCTAGTGCCCAACATGACTGAAATTGAAGGTCTTCGAGACGCTTTGCCCCCAGGGCTTGGATGTATATTGGATGGGAAAGGAGTAATCGAAAGGCTACATTTCGACGAAAATAATGTCACATTTAATTTCATCGCTCTAGGAGTTCTT…	YFISCISKSVTMGLSIAPPFMIPLMLFGGLFLNNKSIPHYLAWIKYLSWFYYGNEILVVNQWRKVTNISCDIPDSDHLGSLVGALVPNMTEIEGLRDALPPGLGCILDGKGVIERLHFDENNVTFNFIALGVLLVAFRVLAFIAITIRAQLFR	153					tetur02g11270	G
SRR341928_contig_11109	751	GGCCTGGATACTATCGATAAATTAGTTGGACAAAATGAAAAACGATCGAGTAAAGATCAACAACTAGAAATAATAGAGAGTGTCACCAGTAAAAGGAAGATGAAGATAAATGATAAACCTTTTCACGATTGTATTGATACATCTTGTGGTTCGTCATTGAACATCTTTCTCGCACTAACTGCTCGTCATTACACCTTTAATAAACGCGATAAATTAACAATAATCCTTAGGTATCTTTTCGGGTTCAACATCATATTCCTGTTGTCTACATTTTTCCCTGGGCGTGGACTTAGCGATGGATGCTTACCTGATACAGTTGGAAATGACCTTAAAAATGGACGCATTGACAGTATACAAAAATCGGTTCAGGGCCACTTTTTCATGACCCAAGAAAATATT…	GLDTIDKLVGQNEKRSSKDQQLEIIESVTSKRKMKINDKPFHDCIDTSCGSSLNIFLALTARHYTFNKRDKLTIILRYLFGFNIIFLLSTFFPGRGLSDGCLPDTVGNDLKNGRIDSIQKSVQGHFFMTQENICCLFFAMLFVILANLLPLSARIPFFLQIFTKEYSNGWYNLKIYTLPHTLRPKYHSHYSYR	193					tetur02g11400	G
SRR341928_contig_11629	639	TCAGGATCATCGATGTTTCTCAAGAAACAGTTCGGAGCTGGATATTCAGTTCGACTGGCTAAAGATGCTTGGGTGTATAAACCTACTGAACTAAGTTCTTTAGTGCAGAAATATTTCCAGGAAGCAAAAGTTACGAATGAGACAAATGCAGAGATCGTTTTTCAGTTGAATAATAAATCGAATCAAGAATCAACAACTGCACTAGTTAATCTTTGTGATGATCTAGATAATAATCCAACATCATTTGGTATCACTTCTTATGGGATATCGGTAACAACACTCGAAGATGTTTTCCTTAAAGTAGCTGAAGATGAAGATGTTGGTAAACGAACAACAATAACTATGGAAGAAAAATTGTTTGAAGTAAATAAAATACTCGATTATCAGAAATTAACTGGG…	SGSSMFLKKQFGAGYSVRLAKDAWVYKPTELSSLVQKYFQEAKVTNETNAEIVFQLNNKSNQESTTALVNLCDDLDNNPTSFGITSYGISVTTLEDVFLKVAEDEDVGKRTTITMEEKLFEVNKILDYQKLTGLSLVMQRFKGLVMKRFNYTKRHYKTIGFTIVLPAIVTVLVFLAARNAMSNVKLAGNDYLEPITMDLKEIYGSNAKAVIR	212					tetur11g05040	A
SRR341928_contig_11798	209	ATTCTCAAAGGTCAAATAACTGTTCTTTTGGGTCACAATGGTGCTGGTAAAACGACCACAATGTCCATGATCACTGGAATATTAAAACCTTCGTCTGGTAACATTTATGTCAATGGAATTGATGTTCATAAGAATACGGTAGCTGCTCGTCGATGTCTCGCTTTGTGTCCTCAACATGATTTACTATTCGAAGATCTCACTGTTCGA	ILKGQITVLLGHNGAGKTTTMSMITGILKPSSGNIYVNGIDVHKNTVAARRCLALCPQHDLLFEDLTVR	69					tetur15g01990	A
SRR341928_contig_11799	450	CTTTTACCCAGTGGTCAGTTACATTATTCAATAAGTGACCTACTTTACTTCGGTCGGAAAAATGGAAAGGTTCTTTGGTCTGACATTTTCGCTTCAATTGGAGATGAAGAAACGTTAACACTTTGGTCCGTTTATTTTGTTATGATCTTTTCCTGGTTGTTTTATGTAGTTCTAATCTGGTACATTGATGCAGTTTGGCCCTGGCAAACCGGAACACCAAAGCCTTGGCACTTCCCCATATCTCAATTCTTGAATTCACCTACTGTCGGCATTGAGCCTAACTCAAAATCTAATTATGAAGAAGATGATGAGAGACACAATGAACCAGAACCAGAAAACTTGAAAAAAAGCATTAGATGCGACAATCTGTACAAATCCTTCAACTCATCAGGGTCAAAG…	LLPSGQLHYSISDLLYFGRKNGKVLWSDIFASIGDEETLTLWSVYFVMIFSWLFYVVLIWYIDAVWPWQTGTPKPWHFPISQFLNSPTVGIEPNSKSNYEEDDERHNEPEPENLKKSIRCDNLYKSFNSSGSKFAVDRLNINILKGQIT	149					tetur15g01990	A
SRR341928_contig_12083	229	GGGATAAATGTCAAATCCATCATCGGATGTGTCACACTGATAAACGCTTATAATGCTTTCCTTTGGTTACTTGGATGTGTCGCTTGGCCTTATGAAGGAATAGCCTACTTTATGCAACCATTAACGATTATGATTCCACATCTTGACCCAGGTAATTCAATGATACGAATGACCATTTATGGCGATTCAATTTGGACACCACAAGTTTATCATGGAATTGGAGTCGCA	GINVKSIIGCVTLINAYNAFLWLLGCVAWPYEGIAYFMQPLTIMIPHLDPGNSMIRMTIYGDSIWTPQVYHGIGVA	76					tetur04g06390	H
SRR341928_contig_12091	736	ACCCTTGAAGGATGTGCTGAGGTCAGGGTTGGCCGTATCTCGGGAGGCCAATTGAAACGGGTAACCTTTGCAATTGAGTTAATCTCAGGTCCAGATATACTTATGTTGGATGAGCCAACCTCCGGTTTAGATTCATCGTCAACCTATTCTTGTATCTCCCTGTTAAGACAATTAACCGATCTCCGTCATAACGGTAATTATTATAAACCACCGGCCATTATTTGCTCCATTCATCAACCCTCGGCAAGAGTGTTAAACATTTTCCACCAAATGTATGTCCTCTCCTCCGATGGTCGGTGTCTCTACCAGGGTTCACCCACTTCACTGTTATCTCATCTTTCCCGTCACGATTTAACTTGTCCCCAGTTTCACAATCCAGCGGATTTTATCATTGAAGTT…	TLEGCAEVRVGRISGGQLKRVTFAIELISGPDILMLDEPTSGLDSSSTYSCISLLRQLTDLRHNGNYYKPPAIICSIHQPSARVLNIFHQMYVLSSDGRCLYQGSPTSLLSHLSRHDLTCPQFHNPADFIIEVASGDYGLEPINKLALYESTKQMTLINDEKTMYLSCRKLIVPGSRSGVDSDTMMVDDQMDPMNNGLGMITVSPNEKRVKVTRIVDKMKQQNFPVFSHFIILLTRTYLTTIRD	244					tetur11g01800	G
SRR341928_contig_12216	1146	CTTGTCGCTTTGACCAACGTTAGTACTGGCGGTACTCCAGTAGTGACCATTGGAGTGATTAACAATGAACAGGAAAATAATGGGAGTCAAATTTTCCTCGATCAAATTAATCAACAATTAATTCATTTAGTCGCATATAACTCAACTGAATCTGCTCGACACGATTCACTTACAGGTCAACTTTCCGGTTACCTGATAATTTCTAGTCAATTCACTGATAAATTAGTTTCAAAATACAGTTTCACGGAAAATGATCTGACTGATTTAGAACCAGCTCTAGTTTACCATGGAGATACAACCAGATCAATTGTATTGGCAGCGATTAACTTTCAACTTGAATCAGCTTTAGATGATTCTTTATATGCTATTATCAATCAATCAGATCTTAATCCAATTCTT…	LVALTNVSTGGTPVVTIGVINNEQENNGSQIFLDQINQQLIHLVAYNSTESARHDSLTGQLSGYLIISSQFTDKLVSKYSFTENDLTDLEPALVYHGDTTRSIVLAAINFQLESALDDSLYAIINQSDLNPILSSPFALIVDPIGKAESPIDLYNSRNYWMPKFIGFWSFTVTIMLSSFTFYRDRNEPLYERNLSSGTTQGQFVIGHFITSMLLPLANSWPVIAFAVHVIGLKSKGPLALIWLIYISNCSTAITTSFLISSAPIDIAFIFILDAAYVFSGLTSTGTLWPFEALPYFLKPYKNLFPFVVNSDSLLRIISHGHSWDDSLILWGLAQNLGYNIIVLMLVRFILTLQ	353					tetur13g02060	H
SRR341928_contig_12467	1388	GAGTGGTCATTCAGTTTATCCGATAAAATCGCCAAGACTTTTCATCTTGTTGGATCAATTTGTATGCTGTTATTACAGTGTTTTCCAGATTCGAGGATTCCAAGTTCACTGATTAAAGAAAACGAATGTCCATATGAAAGAGCTTCGTTTATCAGTAGAATACTCTTCTTTTGGTTCGATTCAATGGCATTAAAAGGTTTCCGTAAATCGCTTGACCAATCTGATATGTGGAAACTGGCGGAAGACAATCAATCGATCACAATCAGGAAACGTTTCGACAATTATATACGTTCATCATCTTCTCCATCGAATCATATTAATCTTCTTGGTGTATTAATTAGAAATTTTTGGCTTCCATTACTTTTAAGTGCCATTTGTAAGCTAATTTCAAGTTTACTC…	EWSFSLSDKIAKTFHLVGSICMLLLQCFPDSRIPSSLIKENECPYERASFISRILFFWFDSMALKGFRKSLDQSDMWKLAEDNQSITIRKRFDNYIRSSSSPSNHINLLGVLIRNFWLPLLLSAICKLISSLLVFASPQLMDQLLTFIISNQPNWRGYIIALSIFTASIASTIFESQYEFWTNITAMRIRSALITAIYRKSLRLSSLGRRDFTTGEIVNLMSVDTQRIIEYVNVFNYAWTAPIQFALTIYLLWRQLGVSSIAGLVLMAVVMPLNGFVFTQYQKLQTRLMKEKDSRSKLLSDILNGMKVLKLYAWESAFGDIVSSIRKNEIKALKSQALWAAWFIFTFTCAPFFITATNFVTYVLIDRKHVLDANKAFVSISLISILGGPLGFLPIVISH…	555	SRR341928_contig_22486				tetur01g07880	C
SRR341928_contig_12468	216	CAACCTGTTAGAAAGTATATCGATGAATTGACTGGTGATCCAGGAATCGGAACGAAATGTGTCCAAGGAATACCAGAAAAATATCGTAAACTCAAACCTCAATTTAATTCATTCACGCCAGTCAAACGATCTCAATGGTCTGAAAGTTGCGATGCTGAGGTTACAGATCGTAATTTGACTTCACCCTACAACTTAACTGTAGTTAATCAATAC	QPVRKYIDELTGDPGIGTKCVQGIPEKYRKLKPQFNSFTPVKRSQWSESCDAEVTDRNLTSPYNLTVVNQY	71					tetur25g01640	A
SRR341928_contig_12513	603	TTTTGGCCTGCGATCGTCTTTTTTACTGTGCTTATATTTAGACTTAAATTTCCACCAGAATCAAATGATTCATGCTTTTATCATGCCAAGGGTTTACCTAGTGTTGGAGGAGTTAATTTTTTTCAATCTTTAATCTGTACAATTGATAATCCATGTTTAAATGAATCGTCTTACTCAGAAGTACCAACGTTTCCAGGCTCAAGGATTCACGAATTGGTTGAACATTTATCACCACTTTTAACGGACACTTCGATAACCAACATTGTCCATGATTTACCTTCTGGAATCAACTTACTTTCCACTCTAGTGGATAAACTATATCACCCGGAAGTTCGTGGTATTCTTGAAGAGGGTGGTTCCGTTGCAGACAATTTTATTCAATTGATTGGAGATGAAATA…	FWPAIVFFTVLIFRLKFPPESNDSCFYHAKGLPSVGGVNFFQSLICTIDNPCLNESSYSEVPTFPGSRIHELVEHLSPLLTDTSITNIVHDLPSGINLLSTLVDKLYHPEVRGILEEGGSVADNFIQLIGDEILTNAGLDRAQIPRILASLQSAASSMPLVNDFINKFTLTLDLQEDTSQLDLKRDGIDLIATPQAAKIIG	201					tetur27g01890	A
SRR341928_contig_12604	808	CATTATATTGCTACTCTATTTGAATTGTTTCTTCCCATATTATTGGTACTGATTCATGTGTGGACAATTTATAAAAAGAGTGACCAACAACCACCAGTCTCAGTGACCAACAAACTTCAATCAACAGTTTATCCTTTGAATGGTGATTTTTTTAACAATACTTTTCAATGTTACTCTTTCAATCAATCAATTTTCTATTACTCACCTGATTCAGTTGCTAGTCAACTATTGACACCCGATTATCGTACTTGTGGACTTCAAACGAGATCTTTGAATAGCTCAGAGGCAGTGATCAGATCTTGGGGTGATTCCTTAACGATGACCTCGTATTCAGCTAACACTGGACTTTTTTTCGACTTCCTCGACCTCGAAGAAGGTATTTCTAACTACAGCGTAAGC…	HYIATLFELFLPILLVLIHVWTIYKKSDQQPPVSVTNKLQSTVYPLNGDFFNNTFQCYSFNQSIFYYSPDSVASQLLTPDYRTCGLQTRSLNSSEAVIRSWGDSLTMTSYSANTGLFFDFLDLEEGISNYSVSGGAIDYSNPWGEPVYSTFDNYLRTQSIVNILLANHPNEQKLTSKDFAYFYTTKLFAEGNPSTDQLTNKKETYKRFGQGSGSRSVPTEVLDFYQSYTILEIGFLYMTTLIVRRVVREKSTNSKELLRIMGLTDLIY	268					tetur15g01990	A
SRR341928_contig_13042	1090	CATCACCAACATCATCACCACCATGAGCACCATAACCCATCACCTTTAGGTCACAACGCGAGTGATTTTTACTTTTCCAATGAACGTTGTTTGAGCTCAGCTTTTCTCTCATCGATTAATAGTTACATGTTCAGTAAACGATATTATGCCGATTACGTTGATGCGCTCGATGATGTGGCCAGTGGTCATATTTGGGGTGTTGTTAGGATTAAGAAAGGATTTACTGATTCTCTTTTGGCTCGATTAACTTTCCAGGAAACTGATCCGTTTACTGGTACCTCGATTGATCTTAATTCATCAACCATTGAAATTCATGGCGATTTAACTTCATTTGTGTTAACTCGTTTGGTCACTGGTGCTTTGGGTCGAACCTTTTTGGAGACCATTAAACCGACATTG…	HHQHHHHHEHHNPSPLGHNASDFYFSNERCLSSAFLSSINSYMFSKRYYADYVDALDDVASGHIWGVVRIKKGFTDSLLARLTFQETDPFTGTSIDLNSSTIEIHGDLTSFVLTRLVTGALGRTFLETIKPTLSNPKLADLPIKLGSTVFGSFGKSDFFGVRDFAAPGLMIVIVYSIGFALTAFTLLIEKEDRTLDRNYSAGLGAFQIILGQVVTRFIFLIPPVVILLTLSITLFGVPCRGSFPFAILLLLLQMLSGMSLGVFLSTVLPSIFSCAIVANAVLLFTFIISGVMWSIDTLPYYLRWVTQPTTAAAESLRSILVRGLPIAQSSVFMGYVTSAAWIGVWLTLGTLSFAFQNS	358					tetur01g03530	H
SRR341928_contig_13582	507	GATGAAGATGATATTGATAATCAGGAACAAGTGACAACATTTAATAGTGAGTACCATCCAGTGAATGATCATGATCGGACTGATGGAGATGTTGATGAAGCAAACCCTCTTTGGCCTGACGGAAGAGATTCAACTGAAGTAAATGATCCCTCTAAACCTCCGGGGTCAACTGAATTAAGAGTATTAATTGATCCTTGTTGTAAAAAGTTGGCCAAGATTTACACCAAAATCGTTAATGATGATGACTCCGGGCGATCCAGTTGGACCGAGACTGATCGCTCATCGACGGCAACCTTTTCTTCCTCCTCATTAACCGCCTCAACTGAGGAAATGTATTACACAGGAAGTGGGTTAAGTCCATCATCACGTTACTCATCAAATGGTCGACTAACAGGTAAT…	DEDDIDNQEQVTTFNSEYHPVNDHDRTDGDVDEANPLWPDGRDSTEVNDPSKPPGSTELRVLIDPCCKKLAKIYTKIVNDDDSGRSSWTETDRSSTATFSSSSLTASTEEMYYTGSGLSPSSRYSSNGRLTGNETYAKWPTSFWTQCKVLTQRNFHESRGRMLSKLNW	168					tetur17g02510	G
SRR341928_contig_13927	439	GCTCAATGTTTCGAACTTGAAAGATTCATTGGTTATCCCGATGAAGTTGCCTTAGAGGAAGCAGCTCGTGTTTACACTTCGAGCCATGAACTCATCGCTGGAATTGTTTTTCTCAATGTGAATGATGAAAATGTGCCTGATAACTTGACAATGGATCTTGTTGTCGGTGATGAGACAACCACAATCACCAGTACTAATCAACCTCCATCCATCAGGTTACCTAAAAAAATTGAATACAAAATACGAGCAGATATTGACTTTGTACCAACCACCAAAGTTTTGAAAGATCGTATCTGGGAACCTGGTTCTAGAGACCATTATTCCAAACATTTAGGCTATTTCCGGGGATTCGTTCAGGTTCAAGAAATGATTGACCGGGCAATTACCTCAATACATATT…	AQCFELERFIGYPDEVALEEAARVYTSSHELIAGIVFLNVNDENVPDNLTMDLVVGDETTTITSTNQPPSIRLPKKIEYKIRADIDFVPTTKVLKDRIWEPGSRDHYSKHLGYFRGFVQVQEMIDRAITSIHINASDLTFAPPVS	145					tetur27g01890	A
SRR341928_contig_14077	297	GTATCTTATGAAAAGAATCCATTTGAGTTCACCTTCGTTGGCCGTAATATGTTAGCTCTTTTTATCGAAGGAATCATATTTTTAAAGATAGTTCTATGGGTCGAATCGGGAGCTGTTATGAGGAGAGCAAAAGAAATTGAATCCACTTATGTAGATCAGGATGAAGATGGCGATGTTGCAGCTGAAAGACAATGGATTATGTCCGGCAATGCCAAACAAGCGGCTATTCGCGTAGAAAATTTAACGAAGATCTTCAAGAATAGACGGATTCCCGCGGTAAATAAGCTTTGGATG	VSYEKNPFEFTFVGRNMLALFIEGIIFLKIVLWVESGAVMRRAKEIESTYVDQDEDGDVAAERQWIMSGNAKQAAIRVENLTKIFKNRRIPAVNKLWM	98					tetur25g01640	A
SRR341928_contig_14198	656	CATTCACTTTATCGAGTTACCTTTTTAATTATCCTAATCTCTTATTGGACTGTAACTGTAATCAATTTAATCTACCAATTGGGATTACTATTAACGATGGGCTTATCCTTAACTAATCACGTTCGTCTACAATTAACTTTGGCAACAATTTGCATCTCTACTTGTTTCCTGTGTGCTAAATTATCCGCAATTCTTATGACCAAGGAACAATTTGATGGCGATTTGAAACGTCCAAGTGATTGTAAATATCTCCATCCATACTCATCGATATTATCGAAGGCCACTTTCTCGTGGTTCTGTCAAATCCTCCGTCTTGGTTATTCAAGGCCAATTCAACTTAGTGATCTTGGCTCATTGCCTAAGGAACAAACAACCGAAAGTCAATTTGCCAAATTCAAT…	HSLYRVTFLIILISYWTVTVINLIYQLGLLLTMGLSLTNHVRLQLTLATICISTCFLCAKLSAILMTKEQFDGDLKRPSDCKYLHPYSSILSKATFSWFCQILRLGYSRPIQLSDLGSLPKEQTTESQFAKFNTFFEQERCKSINQGESISLWRCYWKTFKFSLAIGAILRISADIFALFGPISIQYILNYVDSVKNSTLNQSQSAQQSNFTSFPPNQ	218					tetur11g05990	C
SRR341928_contig_14310	225	GTGTTAACTTCTCATTCCATGGAGGAATGTGAAGCTCTTTGTACTCGATTGGCTGTAATGGTGAACGGACGATTCCGATGTTTAGGTAGCACTCAACATTTAAAGAATAAATTTGGTGAAGGTTATATGGTAACTCTTCGAGTGGGTCGAGGGGAGGAATGCAAAGGAGCAGCTCAATCGTTCATTGATGGTGCTTTCGGTGGTGAAGCTTCATTGAAGGAA	VLTSHSMEECEALCTRLAVMVNGRFRCLGSTQHLKNKFGEGYMVTLRVGRGEECKGAAQSFIDGAFGGEASLKE	74					tetur25g01640	A
SRR341928_contig_14560	874	TCAGGATCATCGATGTTTCTTAAGAAACAATTTGGAGCTGGTTATTCAATCAGAATCGCAAAAGATGCTTGGGTTTATAAACCTTCTGAACTTGGAGCTTTGATAACGAAATATTTTGAGGAAGCTACAGTTACGAATGAGACAAATTTAGAGATTATTTATCATTTGAATGATAAATCGAACCAAGAATCAATGACTTCACTGGCCAATCTTTGTGATGATTTAGATAATAATCCAACATCGTTTGGTATCACTTCTTATGGAGTATCGGTAACAACGCTCGAAGATGTTTTCATCAAGGTCGCTGAAGATGAAGCTAATAAGACAATAATAACAATGGAAGACAAATTGTTTGAAGTGGATAAAATTCTTGATTATCAACGATTAACTGGATCCAGA…	SGSSMFLKKQFGAGYSIRIAKDAWVYKPSELGALITKYFEEATVTNETNLEIIYHLNDKSNQESMTSLANLCDDLDNNPTSFGITSYGVSVTTLEDVFIKVAEDEANKTIITMEDKLFEVDKILDYQRLTGSRLFAQRIRGLVMKRFHYTRRHFKTIGFTIILPALVMIFTFLASRNAMGYVDKSYRDYPYPIEISAKQIYGSNVKSVIRASFTNEKNQQFIDGYRESMKSLGIQVVDINSSLTIVDFLLATSQNADQFMKDHIFGIIEKDPSDTHSYSKSAFSLWYNPK	290					tetur11g05040	A
SRR341928_contig_14712	568	AGGGAAAATTTAGATCCATTCCAAGAGTATACCGATGATGAGATTTGGAGGGTTCTTGAGGAAACTGATTGTCGGTCAATTGTTGATTCATTAGATGAGATAATTAATGATGAAGGTTCCAATTTAAGTTCAGGTCAACGGCAATTACTTTGCTTTGCTCGAGCGATACTCAAAAAGAGTCCAATCCTTATAATGGACGAGGCCACATCTTCATTGGACGTTCAAAAAGAAGCGACAATCGTTGATTATATTCGTAAATCAAATCAAACCGTAATCTCAATCGCTCATCGAGTTAATTCACTTCTTGATTATGACAGAATTGTTGTCCTTGATTCCGGTAGAATTGCTGAAGAAGGTTCTCCAAAGAAATTAATGTCCAAAGAAAATGGTCTCTTCAGG…	RENLDPFQEYTDDEIWRVLEETDCRSIVDSLDEIINDEGSNLSSGQRQLLCFARAILKKSPILIMDEATSSLDVQKEATIVDYIRKSNQTVISIAHRVNSLLDYDRIVVLDSGRIAEEGSPKKLMSKENGLFRSLIENENGRQ	143					tetur11g05990	C
SRR341928_contig_14907	1189	AGAATCCGTCGCTCATTCACATGTCCCAAACCTCGCAATGGTTGGAAAGTTTCCAAATGTCCAATCGTTCGTGGTAAACCTTCACTTCCTTCGTTATTATCTAGTGGACAGATAACTGTTCGAGATGAAGTTTGTAAATGTAACTCAACCTGTTCAACTGATTCAACGTCATCAAAACCAATCACTGGATTAATAAATTATGATAACATTGAAGCTCCAATTGAAACAGAAATTGGATTCATTTATAATTTAACATCACTCAGTTTATCACCTAACCAACCATACCGATCAGTTGAACATTATTTGATAAATACGTTCCCATCGTTCAATGATTATCGCTACGGAGGTTTCACCTTTCATCACAAGTCCAAAACCAACAGTAAAGTTAACAAAACCATT…	RIRRSFTCPKPRNGWKVSKCPIVRGKPSLPSLLSSGQITVRDEVCKCNSTCSTDSTSSKPITGLINYDNIEAPIETEIGFIYNLTSLSLSPNQPYRSVEHYLINTFPSFNDYRYGGFTFHHKSKTNSKVNKTIRNGSMIKVWFDNNGFHALTSYLNTLDNAIMRANLEAHGLPSEEYSITTYSHPFHLRSAQLGDQSLMQRAGDAGIALIILVGFVFIPTSFVFYIVRERTAEEKQLQKIFGVGPVLYWSAAIIWDSLSIIVSGLLCSLIIYSFQIPIYTARLNLPAILVLLLLFGWAMTSLVYLMEKLFSESSIAFMVIYCIALFIGINTMVMRLLIDVFQLLEVTSYWRDTFNSFVLIFPPYALMSGLVDITKNQLFAEIYTLFGQDAYVNPF	395					tetur27g01890	A
SRR341928_contig_14958	988	GGTAATGGAGGTCTATCCCTAGTCTCTAACAATTTAACTTCAACGGAATTGTCAAGCTTAAGTGCTAATCTAATTAACAAAAGTCCTGGGGCCGTTTTAGCAGCGACTCAGGATAATGTGGCTTTCATTTTTTTCATCACTCTGTTTACCGTTATGGCCTGTATGATGCCGACGGTGTTGACCTTTCCCGCTGAGGTTGCAGTTCACATTCAAGAGCGTAACAATGGCTGGTACTCATGTTGGACCTACTATTGGACCAAAATAATCGCCGACACACCTTACCAAATCGTGATAACAACACTTTTCTGTTCAATTGTCTATCCAATGACGGGACAAATTTGGGACCATTGGAGGTTCGCTTTGTTTATATTCATCTCTATTCTGATTTCCAATATCGCA…	GNGGLSLVSNNLTSTELSSLSANLINKSPGAVLAATQDNVAFIFFITLFTVMACMMPTVLTFPAEVAVHIQERNNGWYSCWTYYWTKIIADTPYQIVITTLFCSIVYPMTGQIWDHWRFALFIFISILISNIAQTVGMLFGTIYVRSVQNAVFMAPLSMAPVFLLSGFFGKISKVPLALKPIATISYVRYAFEAFLIVLYGYDRCPPLNLTMANLNSSPSSSSSSSASPSYSLSYAAQDLHFSTELPPTDYEDENISSSPDYPGDPESSTGTSSYLYDSLPKIWSGFYNPLDYLRLAAELPSSSSSPDQVTSSSLILNHFSLKDDYLW	328					tetur11g01800	G
SRR341928_contig_14994	1079	CTTTGGGTTTCCTCTGGTTTCCTCTGGTTTCTGGTTCCATTTGCTATTTACTTAACATCACCAAAATCAGCTTTACCTTTTACCCTGAGGCTTTATACAAGATTGGGATTGAGTATAATTCTATGTGGTATAACAATCTACGAAGTAATCAATGTAACAATCAAATCAAGAAATGGTTATCTCACTTATCCATATCAAATTGTTTCACCAATTATCAGATTAATTTCATTCTTAATTGCAACATTTATGGTTCTTTATAACCGACGGAAAGGAGTCCACACCTCGGGCGTATTATTTGTCTATTGGCTCCTAATGGGAATCACTTCGGCCTTTAATTATTGGACCATAATCGATACTAGAAAAAACCCAGATATCAGAGTTTGGAGCTATGATAAGACG…	LWVSSGFLWFLVPFAIYLTSPKSALPFTLRLYTRLGLSIILCGITIYEVINVTIKSRNGYLTYPYQIVSPIIRLISFLIATFMVLYNRRKGVHTSGVLFVYWLLMGITSAFNYWTIIDTRKNPDIRVWSYDKTDFIIRTIQLTIVLILLFLNCFADSRKKSSSIKQSSEYECPYVASSFLNRLTFFWYDTMALHGFRKTLTQADMWDLPEDDRTQIIQDKFSRLLVSGTKYLGIPDKPTFNGLTSGTKKMNKRPKTMKVSLLSILVKGFWPWMAACVMFKLISAVLVFASPQLMDYLLTFIASDAPVWQGAILALGMFMATFVQSIIDSQYEFWIQTTSMRMKSALIACVYQKSLRLSS	359					tetur01g10390	C
SRR341928_contig_14999	482	TTGTGTCGGTCTTTTTTAAATTTGCTCTTCGGGTTGAATGTGAAAATGTTCTGGTGGAAACAACTTCGTTTACTTTTAATGAAAAATTATGTTTCTCATCGAAGACAAAAGTTGCGTGTTTTCATGGAGATATTATGGCCTCTTCTTTTGATGGTTATTCTTATGTGGGTTCGAACTCGTGGTCTTCGGACATTTGTTCACGAATGTCACTTTGACCACAAGGCTATGCCATCCGCAGGAATCGTTGAATTCATCAAAAGTACAATTTGTTCATTCAACAACACATGTAATCAACAAATCACCGATGGTAAATCAACATTACTCTCGGAACAAAGATCATCAACA	LCRSFLNLLFGLNVKMFWWKQLRLLLMKNYVSHRRQKLRVFMEILWPLLLMVILMWVRTRGLRTFVHECHFDHKAMPSAGIVEFIKSTICSFNNTCNQQITDGKSTLLSEQRSST	115					tetur25g01640	A
SRR341928_contig_15056	228	GATAACCGAGAAAATATCGAGCGTACAATCACTAACTTGACCTCTACCCTCGAGCGAGCCGAGCTTTGGAACAATGTTAAGGTTTGGTTTAATAACAAGGGTTGGGCCGCTTCGGTTTCGTATTTGAATGCGATCAACAATGTGATTCTAAGAGCAAATTTACCAGAAAATGTAGATAAACGATATTATGGGATAACGGTGATTAATCATCCAATGAACTTCACC	DNRENIERTITNLTSTLERAELWNNVKVWFNNKGWAASVSYLNAINNVILRANLPENVDKRYYGITVINHPMNFT	75					tetur25g01640	A
SRR341928_contig_15558	1156	CCATTAACAAGGAAAAGATTGAATCATTTGGAAGCTTTTAAACTGTTAACTTGGCGATATTGGTCTCGGTGGAAAGCGTTCACTTTATATCAATTCTTGGGTCTGGGTGGACTTTTAATCTGTGTCTTATTCACCATGGGACTTTTATTTGGACATTTTCCAAAAGGATTAAGAATCGGAGTGGTTAATCATGATGTTAATGGTTCTCTAAGTAATAGATACATTGAATCCTTAATTTCCCACTCAAATGATTGGCTAATTGTTTCCTATCTCTATGAGAGTGATGCTCGTAATCATCTTGAATCCAACAGGTTATCAGGTTATCTTGTTATTGGTGAAAAATTTAGTCAATCATTTACTCATCTTGGCTATTTGGATGGAATTGATTCAAATTTGGTC…	PLTRKRLNHLEAFKLLTWRYWSRWKAFTLYQFLGLGGLLICVLFTMGLLFGHFPKGLRIGVVNHDVNGSLSNRYIESLISHSNDWLIVSYLYESDARNHLESNRLSGYLVIGEKFSQSFTHLGYLDGIDSNLVNRSPRSGTIVLTLDYSNRFISDSIEIVTTRSLINLTSSPSQRIENSHSIDGLLSIEPIYRWPPTDDLKFLAPTKIVLVKFLFHIIESFSMTLVMLIEVYEHGYLVNERLSAGGLQRWELIVSMVILSTGLLLPTYLIAFTFIWLTIDIPVKGGIIFIFGLTLALIISGIIKGLFIGSLTRSPVNAVFLQCSYGFTGLFCGAVLWPYQSLPYFIKPLNYFFPYTQSGDSAVKSMIYGQSITDQQVYMGLVYS	384					tetur12g03340	H
SRR341928_contig_15593	496	AATTTGGCTTTGGCGGTGATCAAATCATTTGGACCAAGATATATAATCTCATCATTAATCATAACTGGATATGAACAACTTATTCTGAAAATTGCTCAACCCTTTCTTCTTGGTGCGATATTGGACTATTTCAATGGTATCGCTTACACGGAAGGTTATGATATCTATTATATTTCCATAGCTTTTTGTCTTTGCTCGGTCATCTTTATAATCAGTCATCATGCATGGTTATTGTACATCCTACGAATCGGAATGAAAGTTCGTGTGGCCATTCAAAGTCTACTCATGGAAAAAACATTCGCTCTCAGTAAATCAGCTCTTTACAATAACAAAGGAGGAAATATAATTAACCTAATGTCAAACGATGTCACCAAATTTGATGAGTGTGCCATGTTTGCT…	NLALAVIKSFGPRYIISSLIITGYEQLILKIAQPFLLGAILDYFNGIAYTEGYDIYYISIAFCLCSVIFIISHHAWLLYILRIGMKVRVAIQSLLMEKTFALSKSALYNNKGGNIINLMSNDVTKFDECAMFAHSVFMAPCEAIVISVILFNSLGYPYIIGLVLL	165					tetur01g15330	C
SRR341928_contig_15714	1390	ACCACTCATTATATTGAAGAGGCAAGAAAAGCTGATTGTGTTGGATTAATGAGAAAGGGTAAACTTTTAGCTGAAGATAATCCTGAAGTTATAATGAAAAGATATGGAGCTGTTACCTTGGAACAAGCATTTCTTTGTATTTGTAACAATCAACAAATTGTTAACTCAACTATTGATCCAATTTCATCGTCATCGTCAACCTTTTCCCTTTCATCACCATCTTCATCAGAAATTGCTACAATTACAGAGACTCCTGATCCCCCTGATAATCAGTATTCAGGTGAAATTATTTATCAACCTAAAGCGGCTTATAGTCCACTTGATTTGAATAAATTGTTCACCGTTAATCTTGACCATTGGTTTACCATTGTGTCCATTATTTTTTGGAAAAACACTTTA…	TTHYIEEARKADCVGLMRKGKLLAEDNPEVIMKRYGAVTLEQAFLCICNNQQIVNSTIDPISSSSSTFSLSSPSSSEIATITETPDPPDNQYSGEIIYQPKAAYSPLDLNKLFTVNLDHWFTIVSIIFWKNTLRNIRNLPFLVLQFIVPVVPVVLLCIAVGLDPFDVRVAIVNHDRGGEYSSMFLKHIDTYHINAVPYESLDEALDDIKHQRTWGVLHFKHNFSNSILNRIDFTNPSLSNETIDSSTIKLYADLTDDLTVIHVTRSLDRTFHSFVRNALAEKGRKPTIAALPIKMERPIFGEANVNRHNNFKRFTLPGFMAAVCFTIGYTITAVIISFERNDNMLDRHYVIGVSPLQFLVAHAFNRQISNIIQISTVLCTCVYVLQILDMPAFTQLLTS…	463					tetur21g00940	H
SRR341928_contig_15755	271	GAAGCTTCATTGAAGGAAGTTCATCTCAATCAAATGGAATATCAAATTGGATCAAAGATTAGAATCTCATCCATTTTCTCTGAACTCGAAAAGTCAAAGAATCTCGGAATAGTCAGCGATTATTCAGTTACTCAAACAACATTAGATCAAGTTTTTATCCGATTTGCTCGAAATCAAAAAGATCAAGTGAAACAATCAAAATCTCAATCAATC	EASLKEVHLNQMEYQIGSKIRISSIFSELEKSKNLGIVSDYSVTQTTLDQVFIRFARNQKDQVKQSKSQSI	71					tetur25g01640	A
SRR341928_contig_15829	463	TGTGGCAAGACCACGTTGATTAAGTGCTTAATGGGTTTGAAGATTCCCGATTCTGGTGAGATATCGATATTCAATTATAGTCCAGGTACTCGGGAAAGTGGTGTTCCTGGACCTGGGGTGGGTTATATGCCCCAGGAAACTGCGCTTTCACGAGATTTAACCATCAAAGAGACTTGGACATTTTTCGGACGAGTTAATTTCCTAACATTTGATCAAATCAATGAACGAATATCATCACTAATCACCTTATTAGATCTTCCTGATAAAAATACACTAATTAGTTCGTTGAGTGGTGGTCAACAGAGGCGAGTTTCTTTCGGTGTTACAATCCAAGGTTAT	CGKTTLIKCLMGLKIPDSGEISIFNYSPGTRESGVPGPGVGYMPQETALSRDLTIKETWTFFGRVNFLTFDQINERISSLITLLDLPDKNTLISSLSGGQQRRVSFGVTIQGY	113					tetur01g03530	H
SRR341928_contig_15892	1281	TTGATTGTGATAATTACAAGCTTTGAAAGGTTTTATTTAAAAATGAGATTGTTGCATTGGGAACAATTTAAATCTATGTACAAAAAGGATTGGCTCATACGAAGGCGACATTATATTGTTACATTTTTCGAGCTTTTTTTACCAATCGCTTTGATCGGTGTTCATCTTTACTCATTACCCGATCCTGATCAATCACCATACCCAAAGTCTTTCGATTCATCGTCATATTTAAGTGAATCGAGTGCTTCTCAAACGACGAATAAATTATCTGCCCCAAGACGATTAAGTGCTAATAAAAATGACGATTATTACTATTCTAATACATTTTATTGTTCTATCGATGGAACATCAATTTTCTACACCTTACCTGATGAATCTACACCTGATTTTATCCGATTA…	LIVIITSFERFYLKMRLLHWEQFKSMYKKDWLIRRRHYIVTFFELFLPIALIGVHLYSLPDPDQSPYPKSFDSSSYLSESSASQTTNKLSAPRRLSANKNDDYYYSNTFYCSIDGTSIFYTLPDESTPDFIRLTQQKCGVETFPLAGDKEVIKAWGNAMKYEYFSQENGLFFHELDPVLGKANYSIGGKSLDYSGPWIDIEYVPFQDYIGVQSLINQLLAFYPDYSKLVRTDLTYDYTAKLFQEGNPKSGSIMIDTQSDDEMKSISPVQATDFYQGYTFIEVGFLYLSTIITRRVLREKVTNSKELLRIMGLSDLIYWASHLINYFTLSVFHGSIITLIYSVSSKNPYPGWNAGIFWFNYLINSVTNILFSFTFTTILSRPVVGVLIVLVGRTALAYVP…	426					tetur11g05040	A
SRR341928_contig_16172	400	GACAATGTTTTCGTCACAGTGAAACAATCATGGCAACAATTGACCATTCTAAATGGTTTGTCGTTAACTGTGCCCAAAGGGTGTGTTTATGGCCTTATTGGTCCTTCGGGATGCGGCAAGACAACATTTCAACGATGTTTATTGGGCCAACATTGTATTAGTTCAGGTTTAATCTCAGTGATGGGTCATTATCTTGGTGTAACAAGTGGTCAGTTTGGAGAAGATTCTGCTGGTCAAAAAGTAACAGTTTCAACTAAGCTAAAACTTGGTCCAATGTTTGGCTACATGCCTCAAGATATTGCTCTTGATATTGAATTGACCATTGATGAAATGGTGACTTTTTTTGGTCGTTTGTATGGATTGACATTAGAAGAGATTAATAATCAACTTGAAAAT	DNVFVTVKQSWQQLTILNGLSLTVPKGCVYGLIGPSGCGKTTFQRCLLGQHCISSGLISVMGHYLGVTSGQFGEDSAGQKVTVSTKLKLGPMFGYMPQDIALDIELTIDEMVTFFGRLYGLTLEEINNQLEN	132					tetur12g03340	H
SRR341928_contig_16193	262	TTTCTTAAAGAATCGAATGAAATTGAAACGAATAATCAGAAATCAGAGGAAATGTTATCGATTGATGAACTTTATGGATTACCAACACCATCACGATTAACCAAAACACAATCGAAAACATTGACACAAGTTAATTCCTTACAATTTATGGATCCATTAGATGAAATTTCGATCATTGAGAAACAAATGGAACAACGCGAAGAAAAAATCTCATTTGGTTCTCTTAAAGGTCGAGTTTATTTGGATTATCTTTTAGCTGGT	FLKESNEIETNNQKSEEMLSIDELYGLPTPSRLTKTQSKTLTQVNSLQFMDPLDEISIIEKQMEQREEKISFGSLKGRVYLDYLLAG	87					tetur14g02320	C
SRR341928_contig_16408	572	AGAGCAATTTATCGTGAAGCTGATATTTACCTTCTTGATGATCCTTTGAGTGCTGTTGATGCTCATGTTGCAAATCTTATATTTGAACGGTGTATTAGAGATTTTCTTTCTGGAAAAGCGGTTTTATTGGTAACCCATCAAATTCAATTCTTACAGAAAGCTAGTAAAATTGTTTTAATGCACGACGGTAAAGCGACCTTGTTTAATTCCCTTACTGAACTTCAAGCAGCCAAAGTTGATTTAGTCAGTGAAATATCAAAGGAAACAGCTAAAAGTAAATTGATTAAGGCCAAAAGAGCTCGAAAACGGGCTGAAAAACAACGTAAATCAAAAGACGTGGCACATTCACCGGTCAACTCAACTCCATCTCGAGATTCAACCGCTTCCCAACTTTCCGTG…	RAIYREADIYLLDDPLSAVDAHVANLIFERCIRDFLSGKAVLLVTHQIQFLQKASKIVLMHDGKATLFNSLTELQAAKVDLVSEISKETAKSKLIKAKRARKRAEKQRKSKDVAHSPVNSTPSRDSTASQLSVGSMPMGAIDIVPIMQPSPEVEQYSRGTVKTKVYWAYLKSGANCFLGLATLATNILSQVFFTSNDLWLSNWTDSFSGSLMKKFRDNLIMEWLWSRSPVGFYSLPIMDFESAGYRSDVPDSQDPNLTYNIGIYSSLIIGLFVTSIL	277	SRR341928_contig_23371				tetur03g02240	C
SRR341928_contig_16496	420	CTAATCGCTTATTCGACTTGGGTTGATTCTTCAGAATATAATATGACAGAGGTCGTATTGATGAATATCTATTTCGTATTAAACCTTCTTCTATTTATCATAACTTCGTTTGCTGATAAAGCGATTCCATTATCCAGTGAGAAAGTCGACAAATCCAGTAATAAGTATAATCCGGAAAACGAAGCCTCTTTTCCAAGTGTTTTACTTTTTTGGTGGTTCAACAAAATGGCCATTTTGGGCTGGAGAACTTCTTTGACTACTAAAGACTTGTGGGAGCTTAGAAGTGATCTT	LIAYSTWVDSSEYNMTEVVLMNIYFVLNLLLFIITSFADKAIPLSSEKVDKSSNKYNPENEASFPSVLLFWWFNKMAILGWRTSLTTKDLWELRSDL	97					tetur09g04610	C
SRR341928_contig_16596	352	TCATTGATCTATTTACCTCAAGATGATAAACTCATTGAAAACTTGACCGTTCGTGAATCAGTATCTTATTCATATAGAATGAAAAACGACATCAGAAGATTAACAATTTCCGATGAGAAAAAGGTAACCACTTTGTTAAATCAACTTGGTCTTACTGATTGTGCTGATCGATTGATTAAAACTATCAGTGGAGGTCAAAAAAAGCGAACCTCAATAGCTCAAGAATTGACAAATTCACCCAACATTTTGTTACTTGATGAACCAACTTCCGGATTAGATTCATCCTCATGCTTCCAGTTAATTGAACTGCTAAATTCAATCATGAAACAATCTCCAATCGCAGTAATGATT	SLIYLPQDDKLIENLTVRESVSYSYRMKNDIRRLTISDEKKVTTLLNQLGLTDCADRLIKTISGGQKKRTSIAQELTNSPNILLLDEPTSGLDSSSCFQLIELLNSIMKQSPIAVMI	117					tetur04g04550	G
SRR341928_contig_16640	558	ATTTCAGCAATTTTTCATAAGAGTTTACGACTTTCTGGTTTGGGTCGACGTGATTATACCAGTGGTGAGATTGTAAATTTAATGGCCGTTGATACTCAAAGGATTATTGATTATGTGAACACAATTAACGTTCTCTGGTCAGCACCAGTTCAAATCGCTCTTTCAGTGGTTCTTCTTTGGGCACAATTAGGAGCTGCTTCGATTGCTGGATTAATTTTCATGCTTACTTTGGTTCCACTTAATAGTTTGATTAGAACTGCGATCAAAAATTATCAAACCAAAGTAATGAAGGAAAAAGATAAACGAGCCAAGATGATGTCCGAAGTTCTCAACGGGATGAAAGTGCTCAAACTTTATGCTTGGGAAGGTGCGTTCGAGGATATGATTATGTCCATTCGA…	ISAIFHKSLRLSGLGRRDYTSGEIVNLMAVDTQRIIDYVNTINVLWSAPVQIALSVVLLWAQLGAASIAGLIFMLTLVPLNSLIRTAIKNYQTKVMKEKDKRAKMMSEVLNGMKVLKLYAWEGAFEDMIMSIRANEIKYLKKQALWTAVTNFIANFAPFGVSLVCFATYILMDPNNSLDANKAFV	185					tetur11g02060	C
SRR341928_contig_16949	728	TTAAGAAAATCATTAACTCACTTGGTTAATGTAATGATCTCTCTCTCTTTACCTGATATTTTGAATCTTAAATTTTCATCTTTCATCGCTAATCCCCCAGTTCAGATAAAAGAAGCGATAAAATCTTCCCTTAATTTTAATGATCGCTATGAGAGAGCTGAATTATCTGGTCATCTTGATTTTATCGCCCCTGGAATGATAATCAGCATCACGTTTGCTGTTTCTTACGCAACTGTAGCATTTAACTTAATCACCGAACGAACCAATCAAACATTTGAACGTAATTTAGTTGCAGGGGTCAGTTCAACTCAATTCTTGTTCGCTCTCTCACTGGCCAGAACTTTATTCATGATTCCATATTTTTTCTTGGTCACTTTCTTACCGATCAAATTGTTCCAT…	LRKSLTHLVNVMISLSLPDILNLKFSSFIANPPVQIKEAIKSSLNFNDRYERAELSGHLDFIAPGMIISITFAVSYATVAFNLITERTNQTFERNLVAGVSSTQFLFALSLARTLFMIPYFFLVTFLPIKLFHIPTNLSSVLHSVPLLMAMNISGITYGMFLSVVCDRLESCVMVAAASLFIIISVSSIFWPFQAIPAYFKWISAIIPTTSASATIRKIFYSHLTFNDYDALHTYAIVTCWA	242					tetur28g00780	H
SRR341928_contig_17011	291	TTATGGTACAATCCAAAAGCCTCATTATCGCTGCCGTTGACTGTCGATGCTTATACAAATACTTTGCTAAGAGTGAAAAGACCTGAGCTCAAGTCACCTTCGTTGTACACAACATACATGCCGATGCCAAATCGTCAAACATCACAGCCCAAATATAAATCAATTGTCGCTCGAATTTTGTCAGCTCTTTTTAGTCCCGTTGCTTTTTGTCTCATCGCTGTTTCATATTTCCTATTCCCTTCAACAGAATCTCAAAATAAGGCAAATTTAATTCAGAAAATGAGTGGG	LWYNPKASLSLPLTVDAYTNTLLRVKRPELKSPSLYTTYMPMPNRQTSQPKYKSIVARILSALFSPVAFCLIAVSYFLFPSTESQNKANLIQKMSG	96					tetur11g05040	A
SRR341928_contig_17012	311	TTTGATAATTATCTGTATTGTGAGCCAAGTTTCAGTGTCGATTGGTTTAATCTTAATTACTCTGTTTACCCAACGATGGTTGATAAATTAATCAATCGTTATAAAGGTAAACGTAATTATGAAAACTTGAATCAACCTTTTGGTGTGAAAAAAATACTACACAATTTAAGTGGATCATTTCAATCAGGTAAATTGTCAGCAATCATGGGACCTTCAGGATCAGGTAAATCAACGTTAATTGAATGTTTAGCCGGAATCAGGGAGAAAGGGCTTAAAGGTGATATCATGTGTAGAGGTAAATCCAAAGTA	FDNYLYCEPSFSVDWFNLNYSVYPTMVDKLINRYKGKRNYENLNQPFGVKKILHNLSGSFQSGKLSAIMGPSGSGKSTLIECLAGIREKGLKGDIMCRGKSKV	103					tetur04g04550	G
SRR341928_contig_17184	502	CAAGCAGCGAAAATTATTGGTAAAACAATGTGTGGTCAAGCTCTTCCGCTTTTGACTGATGAATTTAGTCACTTAGAAGGACAGTCGGGCAAAGTTAATTCAGTTAATGAAGCCGAACTAAAAGCGTTACCAAGTGACTTTTGCCGTGATGGCTATCGTCAGATTATGAAACTTTCCACTGGACCAGTGATTTGGGCCTGGTTGAAACCTTTGTTAGCAGGTAAAATCCTCTATAGTCCAGAAAATACAGCAACTCGTGCCATCATGTCTCGAATGAATGGAACTTTTAGTGGAATGTCAACACTAGTTCGAACTTTACAAGACTGGTCATCTACTTTGGGCACACTAGAAAAATTCTACAGTCAACCAGGAATTAATGAACGTCTAGTAGCAGTTGAA…	QAAKIIGKTMCGQALPLLTDEFSHLEGQSGKVNSVNEAELKALPSDFCRDGYRQIMKLSTGPVIWAWLKPLLAGKILYSPENTATRAIMSRMNGTFSGMSTLVRTLQDWSSTLGTLEKFYSQPGINERLVAVEPLLEKILGGKMSGFVLSSDSNSKGQIEALINSGG	167					tetur27g01890	A
SRR341928_contig_17244	263	GACAATTCAATCAATGGATTTGAAGTTACCTGGTCAAATTTATACTATCGTGTTTATCCAAGTAAATTTAGCCAAGTGGTTAATACTTTGAAAGGTCAACGACGAATATCGGTAACTAAAACGATTCTGAAAAACTGTTCTGGTACCATTAGATCAGGTCAATTTTCGGCAATAATGGGACCCTCTGGATCAGGTAAATCAACGCTTCTCAAATGTTTAGCTGGACTACAAGTGAGTGGATTAGAAGGTAACATCAAATTT	DNSINGFEVTWSNLYYRVYPSKFSQVVNTLKGQRRISVTKTILKNCSGTIRSGQFSAIMGPSGSGKSTLLKCLAGLQVSGLEGNIKF	87					tetur04g04550	G
SRR341928_contig_17395	717	TTCTGGATTCAAACAGTATCTATGAGAATGAGATCAGCTCTTATATCTGCAATTTATCATAAGAGTTTACGACTTTCTGGCTTAGGACGACGGGATTACACCACTGGAGAGATTGTTAATATAATGGCAGTTGACACCCAGCGAATTACTGATTATATCAATACGATAAATGTCCTTTGGTCAGCACCTATTCAGATAATTATCACGATTATCCTTCTTCGCTTTCAAATTGGACTTGTTTCCTCTCTCGCTGGACTGGCATTCATGGCAACTTTGGTTCCAATCAATGGATACATTCGTACATTGGTTAAAAATTATCAGGCCAAAGTGATGCTCGAGAAAGATAAAAGAGCCAAAACAATGTCCGAAATACTAAATGGGATCAAAGTATTGAAACTC…	FWIQTVSMRMRSALISAIYHKSLRLSGLGRRDYTTGEIVNIMAVDTQRITDYINTINVLWSAPIQIIITIILLRFQIGLVSSLAGLAFMATLVPINGYIRTLVKNYQAKVMLEKDKRAKTMSEILNGIKVLKLYAWEGAFEDMVSDIRARELFWLKRQAIWHAVINFIANFAPFGVSLVCFATYILTDSSNVLDANKAFVTIALINILRVPLTHLPMVVSYGANCIISLRRINKYLQGD	239					tetur11g02060	C
SRR341928_contig_17456	872	ACCTTTACAAGTTCCTTAATGATGTTCCAAGTCTATGGATTACCAATGAAACAATTATCTATCGGTGTAGTTAATTATGGTAACCATTCACACTATTTAAATAACATTACCAATTATTTGGGTTCTGATGATTTTAATTTACTCTTAATGCCTGATGAGATCGTCGCTCGTCAAGCAACGGAAAATGGTACAACAACGGCCTACATTGTAGTTCCTGATAATTGGGATGATTATTTGGACCAAAGAGTGACCAGTTTATTTTCAACCGATCCCAACGAATCGCTAATCAAGTTAAGTCAAGTTAAATTGTTCCAAGATACAACTCACGCTGGTAAAGTTCTAACAATTCAAAGTCGACTTTTCCAAGCAGTTGATTCATTGATGAAAAATATAACTCGA…	TFTSSLMMFQVYGLPMKQLSIGVVNYGNHSHYLNNITNYLGSDDFNLLLMPDEIVARQATENGTTTAYIVVPDNWDDYLDQRVTSLFSTDPNESLIKLSQVKLFQDTTHAGKVLTIQSRLFQAVDSLMKNITRNSGLNSKYNEFFESHPVFKSLDESDRLAPKYNFIIRLYVFFMESFTMLLLTAWFLRESNETVNERLISLGLKRYQLLASLMIVATVFLTIAFVGMFLSFSIILKLPYPSSWPAVTFLTASIIICGICKARLLGSNVKSDIGCMTLIIFYNALLWLIG	290					tetur04g06390	H
SRR341928_contig_17524	670	GTTAATTGTTGCTTGTTCTTAATGATGGAAGATGATTTGAATAATAATAATGTGAATACCAATGGTCATCCTAGTCAACAACAAGATGACCTTTACCACTTTGATGATAAAATTTGGCAAGAAGGATTAATAGCCCGTAACCTTTGCTATGCAATTAAAAACGTTGACATTTTAAACAACGTTGACCTTAACCTGGCCCGAGGGCAAATATATGGTCTATTGGGTCCAAGCGGGTGTGGTAAGACAACCCTTTTAAGGTGTTTCATTGGATCAATAATACCCCAGGTGGGTGACCTATTCATTTTTGGACATCGACCTTACGACTTTGAACTTGGTATACCAGGTCCTCGATTGGGTTACATGCCCCAGGAAATTGCCCTTCACGGTAACCTAACCACT…	VNCCLFLMMEDDLNNNNVNTNGHPSQQQDDLYHFDDKIWQEGLIARNLCYAIKNVDILNNVDLNLARGQIYGLLGPSGCGKTTLLRCFIGSIIPQVGDLFIFGHRPYDFELGIPGPRLGYMPQEIALHGNLTTYENAIYFGLITQMSRGQLTSRIDYLLDLLNLTPFRNYYVRQLSGGQARRVSLLVTLIHEPRLIILDEPTVG	204					tetur12g03910	H
SRR341928_contig_17632	403	AAAAATCGCGTGGTGGTTACTATGGATAACCAGGAAAAAGTGACCATTCCCTGTCCATGGGATAGTGCTAATTTCTGGTCTCGAACTTCATTCGCTTGGAATTTATCCTTATTCAAGAGAGGATATAAAAAAGATTTGGAGCTAACCGATATGTACCGATGTAGTACCAGCGATGAAGCGGACAAAGTTTACAATAAATTGTCTGTAGAATGGGCCAAGGAGATGAAGAAAAAGCAACCAAGCTTAGCGAGAGCTTTACTTAGAGCATTTGGTTATCGTTACATGTTAATCTCATTTCTT	KNRVVVTMDNQEKVTIPCPWDSANFWSRTSFAWNLSLFKRGYKKDLELTDMYRCSTSDEADKVYNKLSVEWAKEMKKKQPSLARALLRAFGYRYMLISFL	100					tetur03g02240	C
SRR341928_contig_17836	565	ATTGTACTTGGTATAATTACTGGTTTAATTTGGTTTCAAATACCTCGACAAGAATCATCTATTAACGATATTAGAGGTTGGATGTTTTTCGCCACCTCATATTGGATGCTTTTCGCTCTATTTGGAACGCTTGTTTCACTTCCACCAGAGAAAGCGGTAGTTAATAAGGAGAGAGCTTCCGGTTGTTATCGTTTATCCGCTTATTATATTGCCAAATTACTTGGAGAGTTACCATCAACGATAACTTTACCAACAGCCTTTTACCTTATATCTTATCCAATGTTTAGCTTTTACTCCATCACCACATTCATTATCCAATGGTTTTTTTTCATACTCAATTCTGTTGTCGCTCAAACTATTGGATTTGTAATTGGGGTGACAACAGATAATCTTGAAATT…	IVLGIITGLIWFQIPRQESSINDIRGWMFFATSYWMLFALFGTLVSLPPEKAVVNKERASGCYRLSAYYIAKLLGELPSTITLPTAFYLISYPMFSFYSITTFIIQWFFFILNSVVAQTIGFVIGVTTDNLEIGMTISALYSMSTNLLGGFYSSLIPSWLTWAKYFSIVHYAFQNMQIIELTYGPTI	187					tetur17g02510	G
SRR341928_contig_18185	552	GCGACTATTCATCAACCTTCATCTCAAGTTTTTGAAATGTTCGATGAGATACTTTTACTTTCTCAGGGAAGAGTCGCTTTCATGGGAAGTTCAGCTGATGCTCTTATTTTTTTCTCTCGAATTGGACTTCGATGTCCATCCAATTATAATCCTGCCGATTTCTATGTCCAGCAACTCGCAATCATACCTGGAAAAGAAGATGAGTGCAAACGAAAAGTTTCCAGAATTTGTTCTAAATTCTCGGAATCCGTTAGCATTTCACGCACGGCACAAGCGCAAAGACAAATAGACCAGAAAGGAGGCTACAAAAGACCGATTCGATTCTCGTACAAACGAGGCTTTTGTACGCAAATTAAATGGGTCGTTTGGAGATCATGGTTGACTAATCTTCGAGATCCT…	ATIHQPSSQVFEMFDEILLLSQGRVAFMGSSADALIFFSRIGLRCPSNYNPADFYVQQLAIIPGKEDECKRKVSRICSKFSESVSISRTAQAQRQIDQKGGYKRPIRFSYKRGFCTQIKWVVWRSWLTNLRDPLLTFFRVAQTIFVALLLGVVYWKQEYSQEGIMNINGALFILLANVTFTNV	183					tetur02g11270	G
SRR341928_contig_18501	308	CCATGGCATTTTCCTATCTCAGAATTTTTATCAAGAAAAGGGGAAAATAGATCAATCAATAGATCAGCGCTTGGTATGAGTGAATTACAAAGCGGTGCTAATCGAAACCAGGATATTGGTAATAATAATGAACCAGTAATGGGAAATCTGAGACCAAGTATTCGTTGTAACGACTTGTACAAATCGTTTGGGCCAACAGGTTCGAAAGAGTTCGCAGTTAATGGTCTCAATGTTAATATTCTCAAGGGTCAAATAACTGTACTTTTGGGTCCCAATGGTGCTGGAAAAACGACCACAATGTCCATG	PWHFPISEFLSRKGENRSINRSALGMSELQSGANRNQDIGNNNEPVMGNLRPSIRCNDLYKSFGPTGSKEFAVNGLNVNILKGQITVLLGPNGAGKTTTMSM	102					tetur15g01990	A
SRR341928_contig_18864	389	TCTTTCTATTATCCTGGTCCATGGACTGATCGACGATATATACCATTTTTAGAATATATCGACGCACAGTCGGTAATCAATGAATTGTTAGCCTTTTATCCCAATTACGCAAAGTTCAGAGAATCAGATTTCTATTACGATTTCACCGATAAACTATTTCAAGAAGGTAATCCTAAATCAGGTCACATAAGAATGAATACCAAATCGGATGAGAAAACGGAACCAATTTCACTAGTTAAAGCTACTGATTTCTATTTATCTTACATATTCATTGAGATTGGTTTTATTTATCTATCAATTGTAATGACCAAAACGCTACTTCGAGAAAAAGTGATCAAGTCAAAGGATTTACTACGAATTATTGGTCTAAGTGATATTTTTTATTGG	SFYYPGPWTDRRYIPFLEYIDAQSVINELLAFYPNYAKFRESDFYYDFTDKLFQEGNPKSGHIRMNTKSDEKTEPISLVKATDFYLSYIFIEIGFIYLSIVMTKTLLREKVIKSKDLLRIIGLSDIFYW	129					tetur11g05200	A
SRR341928_contig_19138	529	ATCATCGGCGACGGTCCCCAGGCCGTCATCGAGACCCTCCGCCTCCGCTGCATGCCCGAGGGCGAGGCCGCCGGTGTTGTCGAGCCCGATGAGGAGGAGGGTGAGGATCTCTGCAACTGCACCTTCAACTTGGCCTACGGTGCCAAGATTCTTCTCAACCAGACCACTCTCCGCCTGAAGCGTGGCCAGCGTTACGGTCTTCTCGGCCCCAACGGTTCCGGAAAGACCACCCTCATGCGTGCCATCAACAACGAGCAGGTCGAGGGTTTCCCCAAGCAGAGCGAGGTCAAGACTGTCTACGTCGAGCACGATCTTGACTCTGCTGACACTGAGATGACCACCATCGCCTGGACCATCATGAAGCTCCGCTCTGTCGGCATCACCCTTCCCGATGAGGAC…	IIGDGPQAVIETLRLRCMPEGEAAGVVEPDEEEGEDLCNCTFNLAYGAKILLNQTTLRLKRGQRYGLLGPNGSGKTTLMRAINNEQVEGFPKQSEVKTVYVEHDLDSADTEMTTIAWTIMKLRSVGITLPDEDIKKGLFEFGFNEEQIDGPITALSGGWKMKLALARAVFEKPDI	175					tetur29g00620	F
SRR341928_contig_19277	422	AAATTATTCGGTTACTCTGTTGCTAATTGTAAGAAATTGATCTCAATTCCTGGTTCCAATGTTGGTTATATGCCCCAAGAAGATGCACTTTATGATTTCATGACAATCAGTCAATTGTTTCGATACTTTGGTCGAATCTATCAAATGAATTCATCAAAATTGAATCAACGAATTCGTGAACTTATTGATATCCTCGAATTACCTGATGCCAACCAAAGGATAAGTTCATTATCAGGTGGGCAAAGACGCCGAGTCTCATTTGGCTGTGCTCTGGTTCATTCGCCGTGTTTAATGATTCTCGATGAACCAACATCAGGAGTTGATCCAGTTCTCCGGGAAAAGATCTGGAAACTCTTACAGTTATTATCTTCCACTCAAGGTACAACTATAATCATCACG…	KLFGYSVANCKKLISIPGSNVGYMPQEDALYDFMTISQLFRYFGRIYQMNSSKLNQRIRELIDILELPDANQRISSLSGGQRRRVSFGCALVHSPCLMILDEPTSGVDPVLREKIWKLLQLLSSTQGTTIIITTHYIEEA	140					tetur28g00780	H
SRR341928_contig_19769	203	AACCCTTTGGGAAGAATAGTTAATCGGTTCTACAAGGACATGGACACCATTGACACTACTTTACCGAAGATAATTCATCATTGGATTATTTGTCTATTCGAAGTTGTCATCACCTGTGTGATAATTTCGTTTAACACACCGATGTTCGTTCTCGTACTGATTCCGCTCATTTGTCTGTATGGTTACATCCAAACAATTTAC	NPLGRIVNRFYKDMDTIDTTLPKIIHHWIICLFEVVITCVIISFNTPMFVLVLIPLICLYGYIQTIY	67					tetur09g04610	C
SRR341928_contig_19882	540	TCATATTATTCCTTGCATACGATTCAGTTTCGCTTGATCGTTGAGATAATATGGCCGCTCCTTTTGATGAGCATTCTAGTGTGGACACGAACTCGTGGTCTTCGTTATTTTGTTCCTGAATGTCACTTTGATCAAAAGGCGATGCCATCCACTGGAATGGTTGAATTCATTAAAAGTACAGTTTGTTCATTCAACAATAGGTGTAATCGACAGGTTGCCCATGAAAAATCACCACCGCTTTCAGAATTAAGATTATCAACCGACCATTCGAAGTTGGACCAATTGGAAACTATTCTTAGAACTCGATTGACTGAAGAGAATCTAAGTAATTTCAAAGAACCAGATTTACAAATGATAAGTAAAATGGTTAACATTGCGAACGATGTCAGCAAAATAGAT…	SYYSLHTIQFRLIVEIIWPLLLMSILVWTRTRGLRYFVPECHFDQKAMPSTGMVEFIKSTVCSFNNRCNRQVAHEKSPPLSELRLSTDHSKLDQLETILRTRLTEENLSNFKEPDLQMISKMVNIANDVSKIDQLESLSSDLANYWPDFRDAVDDSDANVMKFIQLWLCGRD	172					tetur25g01640	A
SRR341928_contig_19902	465	ACCAAAGTCCTTTGGCGACAATTTAAACCTTTCGTTCGCGGGAAGATAATTTACTCTCCTAATCGTGCCTCAATTAAACGAATTTTATCCAGAGTTTTATATTATTTCCAACCGATTCAATTGTTTCATAATCTTTCAATCATATGGATTGATGAGATTGGTCCAAGACTAAATGAGAGTCTTAATGATGAATCTTCATTAATAAACAACATAACTAGATTAATCTTATCAAATGATATCCCATTTGCAACGGATTTAATTACTTCAAGGCTCGGTATTAACTCTGCTGATGGTCGGGATAATGTCGTCTCGTTATTGGGCCAATTCAAGAACATTACCCAATTTATATCTACTGATGGTCCAACGATATTGCAAACAATTGACACTTTTCTGCGAAAA…	TKVLWRQFKPFVRGKIIYSPNRASIKRILSRVLYYFQPIQLFHNLSIIWIDEIGPRLNESLNDESSLINNITRLILSNDIPFATDLITSRLGINSADGRDNVVSLLGQFKNITQFISTDGPTILQTIDTFLRKLKMYMECIELDKLEAYESEDE	154					tetur25g01640	A
SRR341928_contig_20236	514	TCATCATCATCATCAACTTCAATATCAATCTCTTCAGTTTTCAAACCAAAAATCAGTAGCTATTATTTAATTGTTTTGCTGCTTTGGAGATATTTGCTTCGTTGGAAAGCGACTTTACTATATCCTTACCTACTATTGTGTATCTCATCTGTGTTTATCGGTTACTTTATGACCAACTTTTTTGGCCGTCCAATGGTTGACCTCACAGTAGCTTATGTAAACTTAGCTAATTCATCAGTATACATTTCTAAACTCAATGAATATCTCGTCAGTCGTGATATTAATTTGGTTAATGTACCCGATGAGATTATTGGACGGAAAATGGTTGAAAACGGTCAAGCTGCGGCTTATTTTATTGTCCCGCAAGAGTTTGATCTCGGTCTTGAAACTCGAGTCGCT…	SSSSSTSISISSVFKPKISSYYLIVLLLWRYLLRWKATLLYPYLLLCISSVFIGYFMTNFFGRPMVDLTVAYVNLANSSVYISKLNEYLVSRDINLVNVPDEIIGRKMVENGQAAAYFIVPQEFDLGLETRVASALSTNADEALQLAGRITMYQDKSHIIISETIVKELYE	171					tetur04g06390	H
SRR341928_contig_20237	455	AAAAGGTCAACACAATTTTCAATTGGACAACGAAGGCGAATCTCGTTGGCCTGTTCGTTGATTCATTCACCTGAATTGTTACTTCTTGACGAACCAACTGTAGGTTCGGACATTGTTCTAGTCCATAAAATTTGGACTTACCTTCGACAATTGAATGAAACTGTTGGTACAACAATAGTGATTACAACTCATTATCTTGAAGAGGTAACTCGGACTGATTATTTCGGTTTCATGGCGAACGGGGAAATTAAGTTCCAAGGGAAACCAAAAGATTTCATGAGGTCAGTTGGTGCTGTTACTTTTGAAGAAGCGATTCTTATAAAATACAATTCGAGAAAGAAAGATACAAAGACGATCTTTGACGATGATCCAATAGATGAAATCAAATTAAAACAAATC…	KRSTQFSIGQRRRISLACSLIHSPELLLLDEPTVGSDIVLVHKIWTYLRQLNETVGTTIVITTHYLEEVTRTDYFGFMANGEIKFQGKPKDFMRSVGAVTFEEAILIKYNSRKKDTKTIFDDDPIDEIKLKQIEQQSTTTQSTTTESSSSS	151					tetur04g06390	H
SRR341928_contig_20653	604	CATCCAATGAACTTCACCAAAGATCAATTGAGAGATGAAATGTTTCGACGTGGTGGTCTTTCTCTTCTACATTCCATTACCGTTCTTTTTGCGATGTCCTTCGTACCAGCGAGTTTTGTTCTCTACTTGATTGAAGATCGAATCAGCGGATCGAAGCATCTTCAGTTCGTGAGCGGTGTCAATCCAAATGTCTATTGGATTTCCACCTTCATTTGGGATATGGTGAATTATTTGATTCCAACGTTTCTCTGTTTGATAATCTTCATAGCATTCAATGCAGAAGCTTATATAAAATCTCCAAATATCTATGCGTTCATTTTTCTTCTAATTCTCTATGGATTCGCTTCAATTCCACTCATGTATCCGACTGTATATCTTTTCAAAGTACCAAGTTCAGCT…	HPMNFTKDQLRDEMFRRGGLSLLHSITVLFAMSFVPASFVLYLIEDRISGSKHLQFVSGVNPNVYWISTFIWDMVNYLIPTFLCLIIFIAFNAEAYIKSPNIYAFIFLLILYGFASIPLMYPTVYLFKVPSSAFVVLSSINLFIGTFTTISTFVLQSFDDEKLQSIGNILQKVFLIFPQYCLGRGLLEMSANHVAGQTLA	200					tetur25g01640	A
SRR341928_contig_21232	869	TCGGTATTTGTTTATGGTTATCCAGTTCCTGATCAATTTGATGAAGCTCGAAAACTTTTAGGTTACTGTCCTCAATACAATGTTCTCTTCGATAACATTACAATTCGTGAACATTTGAAATTTTTCGCCAGTCTTAAAGGTCTTCTACCTGATGATCAAATTGAAGATGATATCGATGCAATACTCCATTCAACTGGCCTTTGGAATATGCAACATGAACTAGCCCGTAATCTGTCTGGTGGACTTGCTCGTCGTCTTTGTGTTGCATTAGCGTTTGTCGGTGGTTCCAAGTTAATCATTCTTGATGAGCCAACAGCAAGTGTTGATCCAGTTGCTCGTCGTTCCATTTGGGATTTAATTGTGAAACAAAAATCTAGTCGAACAGTTTTACTTACAACT…	SVFVYGYPVPDQFDEARKLLGYCPQYNVLFDNITIREHLKFFASLKGLLPDDQIEDDIDAILHSTGLWNMQHELARNLSGGLARRLCVALAFVGGSKLIILDEPTASVDPVARRSIWDLIVKQKSSRTVLLTTHHLDEADILSDQVSVIHRGKLLCSGSPLLLRSKYGCGYQLTVSRQSLRSEDKESNDSDSGRASNEPPHGVDVETASDSDRLLAFIKCLIPNASLIEDHNSSEVILALPRTGPDGSVHDYATFFRCLDANIHNLGFGSYGLTSTTLEEVFLTLCNSE	289					tetur27g01890	A
SRR341928_contig_21310	373	GGAATCGCATTCTTAGTTTATACTTTACAAATTATCCTTGGTATTGTGGCCGGTATTGTGCTTTCCGGTTTATCGAAGGAAGTTGTCGCCTCTCTTTACGCTGTTTCCGGTTTCTTTATCGTCTTCCTTGTTTCAACGGGCTCTATTTGGCCTATTGAGGCCATTTCACCTTCATTTAGATGGATTTGCTTTTGTTTACCTGGAACAGGATCAGTTGAAGCTTATCGAAGTTCAATCTATCGAGGGTGGGGTTTAGGTCATCCAAAAATTTGGCCTGGAATTTGTATCGACACACTTTGGCTTATCGGGACACTTATAATCGGCCTTAAAGTATTCAAA	GIAFLVYTLQIILGIVAGIVLSGLSKEVVASLYAVSGFFIVFLVSTGSIWPIEAISPSFRWICFCLPGTGSVEAYRSSIYRGWGLGHPKIWPGICIDTLWLIGTLIIGLKVFK	113					tetur12g03910	H
SRR341928_contig_21577	273	TCGCTGTTGAAAATTTGGTTTACCCTTTGGTTAGGATTAACTCGTAACAATATACGAAATGAGTTTCGTGATCCATTAGTTTTATGCTGCCAATATCTTGTTTCCATCTGGATGATCCTTTTATTTTACTTTGGTATCGGTAATCCTCCGTCGGGAATTAGAATGGCCTTTGTTAACGAGGATTCCTCATTCTTTAGCCTTAGTGGCTCGTTCATCGATTCACTGGACAGCCAAATGTTCATAAAGCAACCATATCAATCTTTCAATGAA	SLLKIWFTLWLGLTRNNIRNEFRDPLVLCCQYLVSIWMILLFYFGIGNPPSGIRMAFVNEDSSFFSLSGSFIDSLDSQMFIKQPYQSFNE	90					tetur12g03910	H
SRR341928_contig_21720	473	AGTGTTATTGCATCTGTCATCATCTTATTGGTACTTTTTGGTCTCACGTCCATCCCGTTGTTTTATTTATTCTCATTTTTACCTTTGACTCCCGATCGAGGATTCTCATTATTAGCCTCGATTTCACTCATCGGTACTCTCGTCGGTTCAGGATTAGCATCAGTTTTCTTGGCATTTGATACAGTTAAAGCGATTTACTTGATTGTAGGTGATCTATTTCCACCTTTCGCTGCCTCTTTTGGACTATCAAAGATTTTCGGAGCAGTTAAACTGTACAAAGAGTGTCAAGAGTACGATGCATGTCCGAATGGAAATGCAATAATTAAGGATACCTGTTGCAATGAATATGAAGAATATATAAAGTATGATCCATTTACCTTCGAAGACAACGGTATAAAT…	SVIASVIILLVLFGLTSIPLFYLFSFLPLTPDRGFSLLASISLIGTLVGSGLASVFLAFDTVKAIYLIVGDLFPPFAASFGLSKIFGAVKLYKECQEYDACPNGNAIIKDTCCNEYEEYIKYDPFTFEDNGINTEITILMVCAFVYTILLISLDKNL	157					tetur30g01960	A
SRR341928_contig_21762	372	GGAATATTAAAACCTTCATCTGGTAGTATTTATGTAAATGATATTGATGTTCATACGAACACGTTAGCTGCTCGTCAGAGTCTCGCTTTGTGTCCTCAAAATGATTTACTATTCGAAGATCTTACTGTTCGAGAAAATTTAGAACTTTGTTCTGGACTTCGAGGTTTGAGTGACCAGACTAAGAAGGAATTAATTCTCTTGAACATGGAACGAGTAGACTTAACAGAAAAAGCAAACACATTAGCCAGTAATTTATCGGGAGGAATGAGACGTCGTCTTCAATTGGCCTTGGCTCTTTCGACAGCATCAGAGATATTGATTCTCGACGAGCCAACGTCAGGTTTAGATCCAGAGTCTCGAAGACAAATA	GILKPSSGSIYVNDIDVHTNTLAARQSLALCPQNDLLFEDLTVRENLELCSGLRGLSDQTKKELILLNMERVDLTEKANTLASNLSGGMRRRLQLALALSTASEILILDEPTSGLDPESRRQI	123					tetur15g01990	A
SRR341928_contig_22062	214	CGTCGTATCTCTTTGGCCGCATCACTTATCCATCGGCCGAAACTTTTACTTCTCGATGAGCCAACCGTTGGTTCAGATCCATTGTTGGTCTACAAAATGTGGACCTACTTATTTCACCTTCGTGACACCTATAAAATGACCATTGTAGTGACCACTCATTACTTAGAAGAGATTGTGAAAGCAGATCGATTCGGGCTAATGAGAAAAGGTCAA	RRISLAASLIHRPKLLLLDEPTVGSDPLLVYKMWTYLFHLRDTYKMTIVVTTHYLEEIVKADRFGLMRKGQ	71					tetur18g00230	H
SRR341928_contig_22137	416	TATTCCATGATGATGTTTACTTATTGGGTTACTAAAGAATCACATGAACCAATGAATGAGCGACTCTCATCTTTGGGAATTACGAACTACCATCTAAAAGGCACCGCTACACTTTTAGCGACTTTTGCCTTATCTCTAGCCTATTTCGGAATGTTTGTAGTTTTCATTCCACTTTTTGATATTCCAAATAAAGGTCATCTAGTGCTCATCGTTCCGATAATTGTTGGTTGTGTCCTTTGTGGAATTTTCAAGGCCATATTACTTGGGTCATTGATCGAATCCGATGTGACCTGTTTCATTCTCAACCTCTTTTACTCAGGAATTACGTGGGCCTATGGTTGTATTGCTTGGCCTTACGAGTCAGTCTATTATTTCATTCAACCCTTGACCTACTTGTTC…	YSMMMFTYWVTKESHEPMNERLSSLGITNYHLKGTATLLATFALSLAYFGMFVVFIPLFDIPNKGHLVLIVPIIVGCVLCGIFKAILLGSLIESDVTCFILNLFYSGITWAYGCIAWPYESVYYFIQPLTYLFPNHVS	138					tetur04g06390	H
SRR341928_contig_22180	406	TCAGAATTGACTGATAAACGTTCAAAAAGTAATCTAAATGGTTCGTCAAAAAATCAAAGTAAACGAAAAGTAAATATTATCAGAATTCTGGTTAAAAACTTTGGTCATAGTTTTCTAGTTGGAACGACATTGAAACTGGTTCAGGATATTCTGCAGTTCATTTCACCACAGTTACTTAAATTATTCATTAATTTCATCGAAAATCAATCAGAGGAACAACTTTGGCATGGAACTTTAATTGCGTGTTTAATGTTCGTTGTTTCATCTGCCAAGACAATTTTTCTTAATCACTATTTTTACCGTATGATCATCGTCGGAATGCAGATAAATTCAACGTTGACTGCAGCAATTTACAGAAAATCTTTCAATATTAGTGACAAAGCAATGAAACAAATCACT…	SELTDKRSKSNLNGSSKNQSKRKVNIIRILVKNFGHSFLVGTTLKLVQDILQFISPQLLKLFINFIENQSEEQLWHGTLIACLMFVVSSAKTIFLNHYFYRMIIVGMQINSTLTAAIYRKSFNISDKAMKQITSG	135					tetur04g05540	C
SRR341928_contig_22423	331	TCACTAATCATCTCAATGAAAACCTGGTTAACAATTTATTTTGCTTTAGTGATTCGGTTCATTAATCATGAAGCTCTTGATCCATTCACCCTTGCATTTCAATACTTTATCCCGTTAAGTCAAATATGTTTGCTCTGTATTTGTATCGGTAATCAACCTCATCATGTTCCCATGGCAGTGGTCAATCGTGACGACTGGTCAAACAGTTTATCAACAATTTATCTCTCAATGTTGAATGAAACAACTTTGGACATCAATTTGTACAATGATTTCGAGGAAGCCTTTGATTCAGCTTATTCATTATCTAATTGGGGTGTGATTGAATTTCCA	SLIISMKTWLTIYFALVIRFINHEALDPFTLAFQYFIPLSQICLLCICIGNQPHHVPMAVVNRDDWSNSLSTIYLSMLNETTLDINLYNDFEEAFDSAYSLSNWGVIEFP	110					tetur28g00780	H
SRR341928_contig_22428	435	GGTTTTGCTTTTCTTCAAGATCTCATCGAAAAATCAATCATTCGAGAGCACACAAATGTATCAACAGATACTGGTATTTATCTGCAGCAATTTCCGAACCCTTGTTACATTTTTGATCAGTTTGTAATGGCGATATCTCGTTCTTTCCCGATGTTCATGGTACTTTCATGGGTATATAATGCATCGATGATCATTAAAAGTATTGTCCATGAGAAAGAATTACGATTAAAAGAAGTGATGAAAGTAATGGGTCTAAGCAATAGTGTCCTCTGGTCATCGTGGTTCATTGAATCATTTTCGTTCTTTACCTTGAGTTCATTTCTCTTGGTGCTGATTCTTCATTATGGAAAAGTTTTAATCTACAGCGATCCATTTATTGTGTATATATTTTTAATCCTC…	GFAFLQDLIEKSIIREHTNVSTDTGIYLQQFPNPCYIFDQFVMAISRSFPMFMVLSWVYNASMIIKSIVHEKELRLKEVMKVMGLSNSVLWSSWFIESFSFFTLSSFLLVLILHYGKVLIYSDPFIVYIFLILYSISVITSCFT	144					tetur25g01640	A
SRR341928_contig_23227	328	GATGACCTGACGATCAGTGAGATGATCAATTACTTTGGTAACTTATATGGTGTCCAAAGGAAAGAGTTGAAATCCCGGTCACTTTTATTGTGTAAACGATTAGGGTTACCGGACATTAACCGACCGGTAGCTCGTCTGAGCGGTGGACAACAGCGTCGAGTCTCATTCATTTGTACCTTGATACATTCGCCGCGACTAATGATCCTCGATGAGCCCACGGTGGGTTGTGATCCTTTAATCATTGAGACAATGTGGGAATGTGTCTTTGAAATTGCCCGATCAGCGGGTACAACGGTTATCGTGACGACCCATTACCTGGAAGAGGCC	DDLTISEMINYFGNLYGVQRKELKSRSLLLCKRLGLPDINRPVARLSGGQQRRVSFICTLIHSPRLMILDEPTVGCDPLIIETMWECVFEIARSAGTTVIVTTHYLEEA	109					tetur19g01780	H
SRR341928_contig_23281	282	CTGGAAGAGGCCAGAAAAACCGATATGATCGGTTTCATGAGAAAAGGTCACCTTTTAGCCCAAGGTGAACCGAGTAAAATTCTTGACCGTTACCAAGTTGACTCAATTGAAAAGGCTTTCGCAAAGATGGTCAAGCAAGATAAGGTCAGAAAAAGTTTAGCCGTTCCTACGGGCTCATTGCCGACATTTGCTCGACGACCCTCATCGATTGCGCCTCGACCTTTGTTCACTCGAACCAATGTTATCAGTCAAATTTCCCGTTACATTCAAGTATCTCAGGCA	LEEARKTDMIGFMRKGHLLAQGEPSKILDRYQVDSIEKAFAKMVKQDKVRKSLAVPTGSLPTFARRPSSIAPRPLFTRTNVISQISRYIQVSQA	94					tetur19g01780	H
SRR341928_contig_23288	482	GGATTGTCCAAAATCTATGGGTCGATTAAATTGTTCACTGAATGTAAAAAGATCAACGCTTGTCCGGACGGAAACATATGGGCTCGTGATATTTGTTGTGCAAATAATGCAACTTACATACCATATGAGCCATTTTCATGGGAAAATGATGGAATTTATCCTGAAATATTAATACTGTTATTGGACATTTTCTTATACACGATCGTTTTGATTGTGTTGGATATGAATCTACATCGACTTGGATATTGGTATGAATCGAATCACCAAAGTTTATCTTATCCAAATTCAGAAAATGATGTTGAAGATAAAGATGTAGTTCAAGAAAGAGATCGAGTGAAAAGTTTGATTTCTTCAAATGGAATACGAAATGAAGCTTTAATTGTTGATGGTTTAACTAAA…	GLSKIYGSIKLFTECKKINACPDGNIWARDICCANNATYIPYEPFSWENDGIYPEILILLLDIFLYTIVLIVLDMNLHRLGYWYESNHQSLSYPNSENDVEDKDVVQERDRVKSLISSNGIRNEALIVDGLTKDFGSFRAVDRITFGVHKAECFGLLGVN	160					tetur15g01990	A
SRR341928_contig_23367	247	GGAGCCGGATATTCAGTTCGTCTGGCTAAAGATACATGGTCATATGAACCTAGTAGATTATCAAATCAAATAAGGTTCGTTTTTTCTGATGCACAAATAACCAACGAAACCAGTGAAGAAGTGATCTACCAGCTTAATAATAGATCCGATCAAGGGTCGACTTCAGATTTAGCAGAACTTTGTGATACTCTTGACAAGAATCAAACCTCATTAGGTATCACTTCCTATGGAATATCGGTAACA	GAGYSVRLAKDTWSYEPSRLSNQIRFVFSDAQITNETSEEVIYQLNNRSDQGSTSDLAELCDTLDKNQTSLGITSYGISVT	81					tetur11g05040	A
SRR341928_contig_23522	284	ATTTTGTCTGGTATTATTTGGCCTTTGGAGGCGATGCCATATTGGATAAGATGGTTCTCATATATTCAACCTCAGACACTGCCAACTGAAGCATTGAGACATGTTCTGTCTCGAGGTTGGGGTATTTTAGAGCCCGGTGTTTACATAGGTTTCCTTGTGACAATCGGTTGGATGTCGGCTTTCTTAGTGGCAGCCGCTGTCATTTTTAAATACAACAAA	ILSGIIWPLEAMPYWIRWFSYIQPQTLPTEALRHVLSRGWGILEPGVYIGFLVTIGWMSAFLVAAAVIFKYNK	73					tetur01g05970	H
SRR341928_contig_24027	801	GCGGGTTACACTGACGAAATGATCTCACTGATGACCTTTCAAAAACCTCCTTCTGAAGTTCATCCAGATCGAGATTCTAAAGGAATCGTAACTTTCCACCAATCACATGAAGATTTAATCTCAGATACGATTGAACACTTTCTAAATAAAGCGCTGAACATTTCGGCCTGGAGGTTATCACGGCGGGTACTTCATCACCCAAAAAGAGCTCAAGCTCCGCTGATTGTAGTAAATTCAATAGCTGAACCCGAATTGGATGAAGACATTTTCAACTCGCGAAATTTTTTCATCCAGGTTAACACAATGTTCTGGTCATTTGCGGTCAATTTGTACTTTTCAATCTTCACCTTTCACCGAGACTATTCAGATTCCCTTTATGAACGAAGCCATTCAGCCGGT…	AGYTDEMISLMTFQKPPSEVHPDRDSKGIVTFHQSHEDLISDTIEHFLNKALNISAWRLSRRVLHHPKRAQAPLIVVNSIAEPELDEDIFNSRNFFIQVNTMFWSFAVNLYFSIFTFHRDYSDSLYERSHSAGSTPTQFLLSHLIVSIFIPAFNCLPVLILIIVTFGATAKGSILLTALIYWINNVAAIVTAFIMATMKLDVFFILVFAGAYCFVTMFLGAAQWSTISLPYFLKPVTWIFPNIINNPAMIRVMVHGDGLESSQVYLP	267					tetur19g01780	H
SRR341928_contig_24371	282	GAAGGAGCGCCAAATGACCTGATGAAAAGATATAATTCCAATTCATTAGAAGATGTTCTATTTCGAATTTGTGTAAATAAGAAGTTAAAATGTTCGAAATTGACAAAGATGGACCATGAAGAAAACGATAAAAACGGTGAACCTAAACAAGTTAATCTAAAGCTACCTAAGGAAATAATGATCTCAAATAGTCCAGTTTCAAATAAGGATAATGTTCAAATGATCAGACTGGACAATCAATCAACTTACGTTGATATCAATGAGATTGATGAATACAAA	EGAPNDLMKRYNSNSLEDVLFRICVNKKLKCSKLTKMDHEENDKNGEPKQVNLKLPKEIMISNSPVSNKDNVQMIRLDNQSTYVDINEIDEYK	93					tetur32g01710	H
SRR341928_contig_24457	239	GATGAGAGAGTTAAAGCGATTAAAGAAATTCTGAATGGAATACGAATCATCAAATTCTATGCTTGGGAAAAGTCATTCCTGCGATATGTCACCTCGCTCAGAGAAAAAGAAGAAGGTCAACTGAAAAAATTATCATATCTCGAATGTATTTCAGCATTTATTTGGCTTTGTTCACCTACGATTGTGTCAGTGACGACGTTTGCCTCTTACGTTTTGCTTCAAGGAGGAACACTCACC	DERVKAIKEILNGIRIIKFYAWEKSFLRYVTSLREKEEGQLKKLSYLECISAFIWLCSPTIVSVTTFASYVLLQGGTLT	79					tetur09g04610	C
SRR341928_contig_24672	328	ATGGCAGCGAAAGTGAATGATTATGCCATTCTTGGCCTTAATTTGGGTCTAAGTTTGGGACAAAGTTGGAAACCAGTGACTATTTTTCAAAATTTATCGATAAAAGTGCCCAAAGGTGCGATTTATGGTCTAATCGGTCCATCAGGTTGCGGCAAAACGACCTTACAACGATGTATATTTGGCTTTTACCGACCAACTCATGGG	MAAKVNDYAILGLNLGLSLGQSWKPVTIFQNLSIKVPKGAIYGLIGPSGCGKTTLQRCIFGFYRPTHG	68					tetur18g00230	H
SRR341928_contig_24692	247	GGAGCCTCTGGAGCGGGTAAAACGACCTTTCTAAATGTTCTAACAGGTCGAAATCTACGAAATCTCGACGTGGGGGGTAAAGTACTTCTCAATGGTCAAATCGCGACTGCCGATAAAATGGCCGCTTGTTCGGCTTACGTTCAACAGGATGATATGTTTATCGGTGTGTTAACAGTCCGTGAACATCTCACATTCCAGGCTCATTTACGGACAAGCGATGGATCAGATCGAGAGATCAAAGCCAAG	GASGAGKTTFLNVLTGRNLRNLDVGGKVLLNGQIATADKMAACSAYVQQDDMFIGVLTVREHLTFQAHLRTSDGSDREIKAK	82					tetur02g11270	G
SRR341928_contig_24916	374	CAAGGTCAACTTGTTTACGATGGTCCACCAGAAGCACTGGTTCCCCATCTCGACAAAGTTGGTACACCTTGTCCCGCTTTCACTAGCCCGGGTGATTTTCTAATTGAAATAGCCTCAGGTGAACATGGCCTCGAACCTTTGAACATCCTACTCGCCAATCCAACGGCTTTTGAAAATAAATTTGAACGAGAAACATTAGATCAGAAAATTTTGAACCATTCAGCATTTCGAGCCTCGTATCCACATTTTAAGCATTTTATTATCCTCTTTCAACGAGCTTTCATCTTAATTCTTCGTGACCCCTTACTGACCGCCTCCCGTTTTGGGATTCACATTTCAATGGCACTTTTTCTGGGCTGGTTTTATGGACCT	QGQLVYDGPPEALVPHLDKVGTPCPAFTSPGDFLIEIASGEHGLEPLNILLANPTAFENKFERETLDQKILNHSAFRASYPHFKHFIILFQRAFILILRDPLLTASRFGIHISMALFLGWFYGP	124					tetur33g01719	G
SRR341928_contig_25336	423	CGGCGACTTTATACTCTCACCTTTTGGGAACTAATCTTCCCGATCGTTATGGTTTTGGTTCAACTTTACCTTTTTCCCGATCTTGATCAATCCCCAGAACCTTTCGGTGAATCTTCAGTTATAATTGCATCAAACGATCGTTACTATTTTCATACGTTCTACTGTTATATCGTTGGAAAAACAATTTTCTATGCATTACCTGATGGATCTACACCCGATTTCATTGGATTGTCGAAGGAAAAATGTGGAGCTGAAACAGTTCGTTTAGCTGAAGATAAAGAAGTGATCAAAGCTTGGGGCGATCGAATTGAGTCTGAACATTTATCAGTCGACAATGGTCTTTTTTTCCACGAACTTGATCCAGTTTTGGGTCGCGCCAATTACTCACTCGGTGGCAAC…	RRLYTLTFWELIFPIVMVLVQLYLFPDLDQSPEPFGESSVIIASNDRYYFHTFYCYIVGKTIFYALPDGSTPDFIGLSKEKCGAETVRLAEDKEVIKAWGDRIESEHLSVDNGLFFHELDPVLGRANYSLGGNSFYYPGP	140					tetur01g00580	A
SRR341928_contig_25365	296	TATGAAAGTGAAGATGAAATAGTTCGTCGTGGTGGAGAGTTGATGAGTGAGAACAAACTTTTTGCTGGATTAGTTTTCGAAAATTTCAATTCGACAACAAAAAGTTCTAATGATTCATCGAATGATATTGATGACGATGTGTTACCACCTTATGTACGGTACAAGATTCGTATGGATTCGAGCAAAGTTGATAGTACGAAGAAGATTGAAGATCGCATACCTACACCTGGTGCTCGACGCAGATCTCTCGTAGATCTAAAGTACATCACTTATGGTTTTGCTTTTCTTCAAGAT	YESEDEIVRRGGELMSENKLFAGLVFENFNSTTKSSNDSSNDIDDDVLPPYVRYKIRMDSSKVDSTKKIEDRIPTPGARRRSLVDLKYITYGFAFLQD	98					tetur25g01640	A
SRR341928_contig_25647	252	ATCGGTATGCGATCTCGTGTGGCCGTTCAAAGTTTACTCTTGGAAAAAACATTCGTTCTTAGTAAATCAGCTCTTTACAGTAACAAAGCGGGAAACATAATCAACCTAATGTCCAACGATGTCACCAAATTTGATGAGTGTGCGATGCTTGGCCATTCAGTGTTCATGGCTCCTTGTGAGGCTATTGTGATCTCCGTCATTCTATTCAATAGCCTTGGTTATCCATATATAATTGGACTTGTTTTACTT	IGMRSRVAVQSLLLEKTFVLSKSALYSNKAGNIINLMSNDVTKFDECAMLGHSVFMAPCEAIVISVILFNSLGYPYIIGLVLL	83					tetur01g15330	C
SRR341928_contig_26049	283	AAAATCCTTATGATGGATGAAGCAACTGCCAATGTAGATCCCCAGACTGACAAGCTGATTCAGACAACCATCCGAGAAAAATTTATGAACTGCACTGTACTTACTGTTGCTCACCGACTTAATACAGTCATTGATTCTGATCGAGTGTTAGTTATGGAGAGTGGCACTGTTGTTGAATTTGATCACCCTTGGAAACTTCTAGATCGCCCAGATGGGGTATTCAAGTCCATGATCAACCAACTTGAGGGGCATGGTGCCGAGCAGCTGATGCACATTGCCAAG	KILMMDEATANVDPQTDKLIQTTIREKFMNCTVLTVAHRLNTVIDSDRVLVMESGTVVEFDHPWKLLDRPDGVFKSMINQLEGHGAEQLMHIAK	94					tetur23g02452	C
SRR341928_contig_26362	535	CCCCTTGTTTCACTGTTCCTTTTCTGCTGGTGTGTCGGAGGAACCCCGAAATTAGTTCCAATTGCTCTGGTTAACAATGAGAATCCACCTTACCTATCGGAAACCTATTTATCTCATATCGACAAATCGATAATTAGTTTAAGAAATTATTCCTCCCTGGAAGAAGCTCTTGAAGGTGTTAGAGCCAATAAACTATTGGCCGCTCTTCACTTTGAGCATAATTTTTCCGATTCATTGATACAACGTTCAGAAACAAATGAGATACTTTCTGATCGGGTTGTCAACGATTCGACAATTAAAATCTATGCTGATCTCACCAATAAGATTTTAGTTGTTACCTTGCTTCGTTCATTGAACATTGCCGTTCAAAAGTTTCTTCGTGATGTTTCAAGTGACCTC…	PLVSLFLFCWCVGGTPKLVPIALVNNENPPYLSETYLSHIDKSIISLRNYSSLEEALEGVRANKLLAALHFEHNFSDSLIQRSETNEILSDRVVNDSTIKIYADLTNKILVVTLLRSLNIAVQKFLRDVSSDLGYSSELFTPPIKVESAIFGEYRPGDYFAVRDYGIPGTLIILTYS	177					tetur07g05200	H
SRR341928_contig_26532	294	CATGTTGGTAAAGTTCTGACGATCCAAAGTCGATTTTTCCAAGCGATCGATTCTCTTATGAAAAATGTGACCAGAACTTTCGGAATGAACTCAAAAATTCACCAATTTTTCGACACTTATCCAGTGTTCGAATCATTAGATCGATCGGAAATTCTGGCTCCAAGATTCAATTTCCTAATTCGCTTGTATCTCTTTTTCGTGGAAACATTCACGATTCTATTACTGACCGCATGGTTCCGGCACGAAATCAATGAACCAGTCAACGAGAGATTCATGGCCCTCGGGCTGAAGCCC	HVGKVLTIQSRFFQAIDSLMKNVTRTFGMNSKIHQFFDTYPVFESLDRSEILAPRFNFLIRLYLFFVETFTILLLTAWFRHEINEPVNERFMALGLKP	98					tetur04g06390	H
SRR341928_contig_26975	296	CTCTATGGATTTGGTCGATGTGGCACCGAATATAAAACACCATTAAGACGATCGGTTATACCACAATTAACCCAATTGATCCAAGATGAAGATATCGGCTGTGTTTATGATCAATACCAATTAAATTCTGATTGTTTTGATGATGTCCTTCGCGAATGTAATACCACCATGGATTACATTTATAAGGCCACAATCGGACGAGAGGAAAATCGTTTCTCCGCTTCACTTGACCAATATGACGGATCTTTTGTAATGTCCTATTACGAAGTGACCAATACTCAATTTCATGTCAAC	LYGFGRCGTEYKTPLRRSVIPQLTQLIQDEDIGCVYDQYQLNSDCFDDVLRECNTTMDYIYKATIGREENRFSASLDQYDGSFVMSYYEVTNTQFHVN	98					tetur37g01090	G
SRR341928_contig_26983	618	GACGCAGATGCTTATAATCCTGATCAATTATCAAACGAGATTCTAAGCTATTTCGAATCTGCAGAAAAAGTCAGTGAAACATCTCAAGAGATCATCTTTCAGCTCGGTTCAAACAGAGACGAAGAATCATCATCCTCTCTTATGGATTTATGCGAATCTCTTGACGGTGACCTTTCCTCTTTTGGCATTACTTCTTATAGTATATCGTTAACAACGCTTGAAGACGTTTTCATCAAGGTTACTGAAAATGATGGTGAAGGCAGAAAGATGTCAATATCAATGGAGGATAAATTGTTTGAAGTGGACAAGATACAAGACTATCAGAAATCAACTGGATTATCCTTAATTATCCAAAGATCAAGAGGGTTAATTATGAAACGTTTTCATTTTACCAAACGA…	DADAYNPDQLSNEILSYFESAEKVSETSQEIIFQLGSNRDEESSSSLMDLCESLDGDLSSFGITSYSISLTTLEDVFIKVTENDGEGRKMSISMEDKLFEVDKIQDYQKSTGLSLIIQRSRGLIMKRFHFTKRHFKTIGYSIIGPAILFFFTFFASRGAKNAIVNIDHDYPEPIPMDVKMFYGSDAKSIIRASFNNYSPFIDSYRQ	206					tetur11g05030	A
SRR341928_contig_2719	1189	GTTGCAACAAGTAGAATGGATCAACCAGAGACAATCACTAATCCATGCTGTTATGATGAAGCTAATTTCCTATCAAAGATTTTTTTCTGGTGGAACTTTAACCTAATTCGAATTGGCTTGAAACGTGAACCGACTAAAGATGATTTATATAAATGTCCTAGTGCCGACGAGTCGTTTAAAACGACAACTCAACTCGAAAAAAATTGGGAGCATGAGATTCGTTATGCTAAATCGAAGGACAAAGACCCAAGTTTACTTAAAGCGATCATTAAAACTCATGGATTGACGACAATAGTTCACGGAATTTTATTAACGATCAATGATACATTGAATTTGGTGCAAACTTTTCTCCTTGGATTTATTGTTCGATACTATTCGACTGATAATTATACTAATGTG…	VATSRMDQPETITNPCCYDEANFLSKIFFWWNFNLIRIGLKREPTKDDLYKCPSADESFKTTTQLEKNWEHEIRYAKSKDKDPSLLKAIIKTHGLTTIVHGILLTINDTLNLVQTFLLGFIVRYYSTDNYTNVTYRQCCFYSFGLVLAILGYGVLRHQLFLSTSRQGLRMRTALTALVYKKLLSMSRAASTKTDIGYMLNLISNDLSRFNDLMFSVIYIVLGPLIATAVLLYMIYLLGVASLGLVFVLLFLMPFQVLCGKYSDKFRGKTALISEKRIKSMEEMISSIKIIKMFTWEQSFAEIVSIIRKKEMELIGKSALLKLLNIMAHASATRIMIFSCLVLHVLLGRPLTPELAFVTVSLCNSLRAAITYHIN	374					tetur14g02300	C
SRR341928_contig_27247	364	GCTCTTCTTCATTCACCAGAATTGTTACTTCTCGATGAACCAACAGTTGGTTCAGATCCAATTGCAGTAGACAAAATATGGAAACATTTATTGCACCTTCGAACCAACAACAAGATGACCATTGTACTGACCACACATTATCTAGAAGAGGTAAACAAAGCAGATTATTTTGCTTTTATGAGCCAAGGAAAAGTGATAATTGAAGATATTCCCGAACAATTTAAAGCCAAACAAAATTCAAATTCCCTGGAATCAGCTATCCTCTTTTACTACATGTCCAAAAAATTTACTGACCAACCAAATTTAACAAATAATAACAAAATTAAACATAGACAATCATCACCATCATCATCATCTCCA	ALLHSPELLLLDEPTVGSDPIAVDKIWKHLLHLRTNNKMTIVLTTHYLEEVNKADYFAFMSQGKVIIEDIPEQFKAKQNSNSLESAILFYYMSKKFTDQPNLTNNNKIKHRQSSPSSSSP	120					tetur12g03340	H
SRR341928_contig_27353	350	TATGTTCAACAAGATGATCTATTCATTGGTAATTTAACAGTTCGAGAGCATCTAATGTATCAGGCTAAACTGCGGATGAGTCCGGAGACAAGTAAGACCGATATTGAGAAACGAGTTGATGAAGTTTTACTCGAGTTAAGTTTAAACAAATGTGCCGATTCATTGATTGGTTTGAAAGGTTCAAAGAAATCAATTTCGGGTGGAGAAATGAAAAGATTAGCCTTCGCATCAGAGATATTAACTAATCCATCAATACTATTCTGTGATGAACCAACCTCAGGATTAGATTCATTCATGGCTTATAATGTGATCTCCCTGTTGAAATCGATGGCTCGATCTGAGAGGACA	YVQQDDLFIGNLTVREHLMYQAKLRMSPETSKTDIEKRVDEVLLELSLNKCADSLIGLKGSKKSISGGEMKRLAFASEILTNPSILFCDEPTSGLDSFMAYNVISLLKSMARSERT	116					tetur06g05430	G
SRR341928_contig_27400	540	TTAAACAGGTTCACTCGTGATATTGGTCTTATCGATGTGACTATTGCAAATAGTTTTGTCTCGATAAATGTTGATTTATTGCAAATTTTTGGCCTTATTTTTATAACTGCAAGTGTTTTGCCTGTTATCGTTATCCCCAATATTGTTGTTTTCAGTGTTGGATGGTTTGTGAGGCAGATCTACCTAAGGCTGGCTCGATTCATTTCGAGAGTCGAAGCTCAAACGAGATCCCCACTTTACAACCAAATCGCAACAACATACGAAGGCCTTACTACCATAAGAGTATGGCAATATGAATCGAAATACACTGACCAATTCTATCGATACTTGAATGACAACAATGCCTGCAAGTTCATTGCATTCAGTTTGAGTCGTTCTATTGGAATGATTCTTGACTTC…	LNRFTRDIGLIDVTIANSFVSINVDLLQIFGLIFITASVLPVIVIPNIVVFSVGWFVRQIYLRLARFISRVEAQTRSPLYNQIATTYEGLTTIRVWQYESKYTDQFYRYLNDNNACKFIAFSLSRSIGMILDFIMLALLAVILIAVLSFPERFGGGQVGLIISTMLSVFGALQYGVKTT	179					tetur14g02310	C
SRR341928_contig_27417	251	CTTAAAGCGTCCGTTGCATGGGTAACCTGGTTTCTTCTTGGATTCTCAGCAATGATCTTTGGCTCAATTTGTGGACTAACAATTTATAAAATGGCCAATCTGATTCCTCATTCAAACATGTTCATACTCTATCTTTATTTTACTGCATTCAGTTTCTCAGTTATCATGTATTGCTACTTGATAAGCTGTTTCTTCCGAACGATACCCGAAAGCGATGCAATTGTTGCCGTTCGGAAGAAACAGCTTATC	LKASVAWVTWFLLGFSAMIFGSICGLTIYKMANLIPHSNMFILYLYFTAFSFSVIMYCYLISCFFRTIPESDAIVAVRKKQLI	83					tetur27g01890	A
SRR341928_contig_27435	364	TGGGACCGCACCCTCATCCTCGTCTCTCACTCCATGGATTTCCTCAACGGTGTCTGCACAAACATGATCGACATGCGTCAAAAGCAGCTCATGTACTATGGTGGTAACTACGACTCTTACATGAAGACCAGAACCGAACAGGAGACCAACCAGCAAAAGGCTTACGTCAAGCAACAGGATGAAATTGTTCACATCAAGAAGTTCATTGCCTCTGCTGGTACCTACGCGAACTTGGTCAAGCAGGCCAAGTCGAGACAAAAGATTTTGGATAAGATGGAAGCCGACGGTTTCATACAGCCCGTCCACCAGGATCGTGTCTTCACTTTCCGCTTCGCTGAGCTAGAGAAGTTGCCTCCACCA	WDRTLILVSHSMDFLNGVCTNMIDMRQKQLMYYGGNYDSYMKTRTEQETNQQKAYVKQQDEIVHIKKFIASAGTYANLVKQAKSRQKILDKMEADGFIQPVHQDRVFTFRFAELEKLPPP	120					tetur20g02610	F
SRR341928_contig_27864	404	GCCGGATTTGCGGTCATTTGTATTTTCGTCCCTTTTCAATTATTGATGGGCTCATCTTTTGGGAAAACCCGACGGAATACCGCTGGTTTTACCGATGAACGGATAAGAACAATGACTGAAGTACTTTCTGGAATTAAAGTGATCAAAATGTACTCATGGGAAAAACCTTTTGCCGATATGGTTCAATCGTTACGAGAGAAAGAAGTTAAAAGTATCAAATGGTTCTGTTTTCTTCGTGCCATCAATATGTCACTTTCGTTTGTCACC	AGFAVICIFVPFQLLMGSSFGKTRRNTAGFTDERIRTMTEVLSGIKVIKMYSWEKPFADMVQSLREKEVKSIKWFCFLRAINMSLSFVT	89					tetur03g02240	C
SRR341928_contig_28066	262	GACAATTTACCAATCAATAATTATCAGTCTTCTTTTTTTGGTCAATCGCTTTTCTACCGGTCAACCTATTTGACCCAATTTTGGGTTATCCTTAGCCGGTCATTCATTTGTAATTGGCGTGAATACTCAGTTACATCAACTCGATTCATTGAGACAATTGTAATCTCATTGATTATGGGATTAATTTACTATCATCAGGAATACAATCAAGAATCTATCATGAATATAACTGGAGCTCTCTTCATGATATTGATTAATAAC	DNLPINNYQSSFFGQSLFYRSTYLTQFWVILSRSFICNWREYSVTSTRFIETIVISLIMGLIYYHQEYNQESIMNITGALFMILINN	87					tetur06g05430	G
SRR341928_contig_28146	447	CTTTTATTAACTCGAACCTGGAAATCAACGATACGACAGCCGATGTTAACTTGGCTTCGTTTATCTCAATACCTTTTGGTTGGACTAATTTTATCTTTTCTTCATAATTATAAAATCGGTGAGCTTGATGGTTGTTACACCGATGTCCTAAGAAATGCAAGCGCTTTTTCGGGCGAACACAATTATGGTCAACTTTTAGCTCGAATAAATGACAATACAGCAACAATTTACTTCGCACTAATGTTCCTTATCGGCGTGGCCATCGTACCAACCGTTTTAACCTTTCCCAGTGAAATAGCAGTAATTTTCAACGAAAGGCACAATGGTTGGTATTCATCTTTCTCTTATTATATCGCTAAAATCATGGCGGAAACACCCTTGTCAGCGGCACTTCCTTTC…	LLLTRTWKSTIRQPMLTWLRLSQYLLVGLILSFLHNYKIGELDGCYTDVLRNASAFSGEHNYGQLLARINDNTATIYFALMFLIGVAIVPTVLTFPSEIAVIFNERHNGWYSSFSYYIAKIMAETPLSAALPFLFSALFYYITGQIPEY	149					tetur37g01090	G
SRR341928_contig_28419	383	AATAGAATATTCAGTAAATTGTTACGAACACCAATAGTTTTCTTTGAGAACAATCCTGTGGGTCGGATATTGAACAGATTTACTCGGGATATCGGAGTTATTGACGTGACACTTGCGTATTCTACAATCATTACTAATTCGGATCTACTGCAACTTTTTGGACTAATTATAATCACTGCAGTAGTTTTACCATATGTTATTGTTGCAGCGATTGCTGTCTTTTGTTTCAGTGTTTTCGTAAGGCAAATATACCTGAAATCGGCTCGATTCATATCAAGGGTTGAAGGACAAACTAGGTCACCGATTTACGATCAGATCGCCTCAACTTACGAAGGACTCACTTCTATTCGAGCTTTTCAGTACGAATCTCAGTATATTAAG	NRIFSKLLRTPIVFFENNPVGRILNRFTRDIGVIDVTLAYSTIITNSDLLQLFGLIIITAVVLPYVIVAAIAVFCFSVFVRQIYLKSARFISRVEGQTRSPIYDQIASTYEGLTSIRAFQYESQYIK	127					tetur14g02310	C
SRR341928_contig_28571	240	AACCTCACCGTCGAAGAGGCGATGCAGGTGGCCACGGCCCTTAAGCTGGGCTCTGACGTCTCCAAAGCCGAGAAGGAGGAGTTGATTCAAGAAATTCTTGAAACACTTGGTTTGTCGGAGCATGTGAAGACGATGACCAGCAACTTATCTGGTGGACAGAAGAAGCGACTGTCCATTGCATTGGAACTTGTTAACAACCCTCCCATCATGTTCTTCGACGAACCTACCAGTGGCCTG	NLTVEEAMQVATALKLGSDVSKAEKEELIQEILETLGLSEHVKTMTSNLSGGQKKRLSIALELVNNPPIMFFDEPTSGL	79					tetur03g04350	G
SRR341928_contig_28599	285	ATTGTTATTAATAAAATGTTATTACAATCATATTGTGGTCATGAATTTTGGAACAATTCATTATCCTGGAACACTGGTCATCCAGTGTTGTCACCTTGTTTCGTCGAGACTGGACTACTTTGGATTCCATCGGTCATCTTGATATTTTCCTTTCCATTCGCAATCACGTTTACCCTTCGTAATCCGAAACCCCCTCTCATTTGGACTTGGCGACTTTATATTAAATTGCTATTCTGTATTATCTTAACCTCATCG	IVINKMLLQSYCGHEFWNNSLSWNTGHPVLSPCFVETGLLWIPSVILIFSFPFAITFTLRNPKPPLIWTWRLYIKLLFCIILTSS	85					tetur11g02060	C
SRR341928_contig_28762	497	TTAGACGAACCGACAACTGGACTTGATTCAACTTCAGCTTTTCATTGTATTGAAGTTCTTAACTGTCTTACCGAGATGGAATCGCCTCCAGGCATAATTGCCTCCATTCATCAGCCCAGCTCAGAGCTGCTTAATCTGTTTCACAATGTTTACGTTATCGGTGCTGGTGGTAGATGCATTTACTTTGGTCCAACTGATCAATTGGTCAGTCATCTTGCCTCAAATGGTCTACATTGTCCACTTTACCATAACCCGGCAGAATTTATTGTCCATGTGGCCTCAGGTCGATACGGAGAGAAAGTATTGAACAATTTAGCGACCGCACAAACGGACTCATTTGAAAATCTTCATATTGCCATTAAATCAGAAGAGATCGACATGGATGTTGACAAGATTGAT…	LDEPTTGLDSTSAFHCIEVLNCLTEMESPPGIIASIHQPSSELLNLFHNVYVIGAGGRCIYFGPTDQLVSHLASNGLHCPLYHNPAEFIVHVASGRYGEKVLNNLATAQTDSFENLHIAIKSEEIDMDVDKIDVKRLYQENNRKHHPSCNHIGLLLTRTWKSTIR	165					tetur37g01090	G
SRR341928_contig_28983	317	CCCTGGTTGAATATAAATGCTTATGCTAAGCAACATTATCTTAATCAATTGATTAGTAAATTAGGAAGTAAATTGTCATGGAAAGACAAAGTTAATCTACCTCAGCAAATAATTAAAGATGTTTCGGGTGAAGCAAAACATGGCAATATATTGGCGATCATGGGCTCATCCGGATCCGGAAAGACAACGTTACTTAATTCATTAACTGGACGCAATTTAAAGGATTTAAATGTAACCGGAAGTATTTTACTTAACGGTAAATCATCAACAATTGACTTAATCACATCGTGTTCAGCTTATGTTCAACAAGATGAT	PWLNINAYAKQHYLNQLISKLGSKLSWKDKVNLPQQIIKDVSGEAKHGNILAIMGSSGSGKTTLLNSLTGRNLKDLNVTGSILLNGKSSTIDLITSCSAYVQQDD	105					tetur06g05430	G
SRR341928_contig_29010	251	CCAGAACTGTTCGTTTCCATGCCCTTGTTTCTGATTCGTTTAGTGACCCTTTTTGTTGAAACTTACCCGATGTTATTAACAACCTATTGGATAACCAAGGAAACGCACGAACCCATGAACGAGCGACTGGCCTCTCTGGGTATACGACGATACCACCTACGAACCACCGCTCTAACTTTGGCCACTTTAATCGTAGTTCCCGCTTACTATTTGGTGTATGCAATTTTCATCCCCATTTTCAATATTCCA	PELFVSMPLFLIRLVTLFVETYPMLLTTYWITKETHEPMNERLASLGIRRYHLRTTALTLATLIVVPAYYLVYAIFIPIFNIP	83					tetur18g00230	H
SRR341928_contig_29186	239	ATTGAATCAATTCAATCAGGTCAAATGAAAATCTCCGTTGATATGGCCAATAAATTGGTTTCCGCTATGTGCCTTCGTAGTTTAGTCAATGGTTTCATCTCTTTCATTGGTGATACCATGAAATCTTTTGGTCTAGATGAAAGGTTAACATCATCACCGATCGTTATTGATCAGGTCATTTACGGGAAAAATGTCTCTAGAGATTATAATGATTTCCGCCGGACAATGTTCTCCGGG	IESIQSGQMKISVDMANKLVSAMCLRSLVNGFISFIGDTMKSFGLDERLTSSPIVIDQVIYGKNVSRDYNDFRRTMFSG	79					tetur12g03910	H
SRR341928_contig_29635	508	TTTTTCGAAGCACTGGTTTCATGTAAACGAATTACGTCCTTGTTAGTATTGGAAAATGTTGTCAATTCAAATTCGATTGCTGTTGATAATCCGGTCGAGACTCGATTTGTGCACATTGATAAATTAACTTCTTATTGGGATCCATCTGATGACGATTCTTGTCTGGAAAATATTAACTTACAAGTAAATCAAGGTGATCTTATGGTGATTATTGGTTCTACCGGGAGTGGGAAAACTTCCCTACTGTTGGCAATTCTTGACGAGATTCACAATAAGACTGGTAGAGTTATACGAAATGGTACAATTTCTTATGCTTCACAGGAAATTTGGTCTTTCAATGCAAGTATTAGGGAAAATATTCTTTTCGGTCAACCATTTAATCCCGAAAGATACAAACGT…	FFEALVSCKRITSLLVLENVVNSNSIAVDNPVETRFVHIDKLTSYWDPSDDDSCLENINLQVNQGDLMVIIGSTGSGKTSLLLAILDEIHNKTGRVIRNGTISYASQEIWSFNASIRENILFGQPFNPERYKRVLAASTLERDIMSLPFGDSTLVGERGIGLSGGQRAR	169					tetur03g02240	C
SRR341928_contig_29723	289	GGAATCCTATTGGGGTCGCTAATCAAATCCGATGTGACCTGTTTCATAATCAACTTGTTTTACTCTGCGACAACTTATGCCTATGGTTGCATCTCTTGGCCTTACGAATCGGTCGTTTATTTCATTCAGCCATTGACCTACTTAACTCCTTGTTTCATTCCGTCTGAGGCCATAATCAGAATCATCATGTATGCAGATGACATTTCTCATCCAATCGTTTTCACAGGCTATTCATATATAACCATCATGGTTTTCATTCATATCATTCTGGTCTTGATGGTAAAT	GILLGSLIKSDVTCFIINLFYSATTYAYGCISWPYESVVYFIQPLTYLTPCFIPSEAIIRIIMYADDISHPIVFTGYSYITIMVFIHIILVLMVN	95					tetur04g06390	H
SRR341928_contig_30135	236	TTTTATGGACCTTACATCGGTCGTTACGGTGGATGTCCACCCGATCTTGGGTCAACCTTTGATATTCATGCAATTCGCACAGCATCAAACGAAGTACTCGACGAAGCTAAAGGCCTACTGGACAACTTTTCCGCTCTATTTTTCTCTCTCCTCTTACTTATGTTCGGCTCTTTAACACCAATGTTAATCACTTTCCCCCTGGAATTGTCCATTTTTATCAAAGAAAAGTCCAAC	FYGPYIGRYGGCPPDLGSTFDIHAIRTASNEVLDEAKGLLDNFSALFFSLLLLMFGSLTPMLITFPLELSIFIKEKSN	78					tetur33g01719	G
SRR341928_contig_30346	296	CATTACATTGAAGAGGCTCGTCGTGCCCATCGTATTGGTTTCATGAGGAAAGGTCGGATTATCGTTGAAGATGAACCCAATCAATTAATGTCCAGTCACAAAGCGACCTCACTGGAAACGGTTTTCCTTAACCTTTGCTCAGTTAAACGGAAAAGCACAATGGTCAATCCTAGAGACTTAAAACTATTCCAACAACGTATGGCTCGAGAGGGTAAAAATATCACATTAGGTCACAATCCGTATAAAACTTGTTTCCCGTGTCTTCTTCCTGGTCCGAGAAGCTTAAAAACTGAC	HYIEEARRAHRIGFMRKGRIIVEDEPNQLMSSHKATSLETVFLNLCSVKRKSTMVNPRDLKLFQQRMAREGKNITLGHNPYKTCFPCLLPGPRSLKTD	98					tetur12g03910	H
SRR341928_contig_30910	220	AATCGATTCTCACGTGATATGGATGTTGTCGATATGTGGATTCGTTTGGTTATTTGTTGTCTTATTATCGCGGCCATTGACTGTATTGGAGCTTTGTGTAATATCGCAATCCAAGCACCTGTATTTATCTTGGTTATGCTTCCCCTTGGATTCATTTTCAGTATATTTCCTAGAGTTTACATGCCAGCTACCCGACAATTGAAAAGACTTGATTCA	NRFSRDMDVVDMWIRLVICCLIIAAIDCIGALCNIAIQAPVFILVMLPLGFIFSIFPRVYMPATRQLKRLDS	72					tetur04g04360	C
SRR341928_contig_31051	280	CAGACACATATCAGCGAGAAGGAACCAGAAAACTCAGCCACTTTCGAACTGGACAAAGTCGAGTTCGCTTACAGCACTCGACCTGAGAACACTATCATCAAAGGCTTGGACATTGAGATCCACCCTAGCGAATTTGTCGCTTTCGTTGGTGCCTCAGGATGTGGCAAGTCGACCGTGGTCTCACTCTTAGAGCGCTTCTACGAGCCATCTGCTGGAAAGATCAAGCATCACAACAAAGAGCTTAAGAATTACTGTCCTCGGAAATATAGAGATGGCATT	QTHISEKEPENSATFELDKVEFAYSTRPENTIIKGLDIEIHPSEFVAFVGASGCGKSTVVSLLERFYEPSAGKIKHHNKELKNYCPRKYRDGI	93					tetur11g04030	B
SRR341928_contig_31196	228	GGAGGTTTCAATTCATCTGATAATTTCACTAAAACCTCAATTGTGTCCCAATTACTATTCATTTGGTATGATTCTATGGCTCTTCTTGGATTCAGAAAAACGCTCACCCAATCTGATCTATGGGAATTACCTGATGAAAATAAAACTCACCTGATTCAAGGATCGTTTGAAAAGCTATTACAATCATCGTCAAAGAGCAAACAATCAAATGCAAATATTAGCACCAAC	GGFNSSDNFTKTSIVSQLLFIWYDSMALLGFRKTLTQSDLWELPDENKTHLIQGSFEKLLQSSSKSKQSNANISTN	76					tetur11g02120	C
SRR341928_contig_31384	361	GTTGGAATAATCTTAATGTTTACTCCAAAGGGTCCAATGGTTTGGTTAGCTGTTTTGGTAAAAAAAAAGGAATCTGTTCACATAATCAAGAATATCACTGGTCATGTGAAGCCAGGAAATCTTTTGGCCATTCTTGGTGCCTCTGGAGCAGGAAAAACAACGTTATTGAATGTATTGACTGGTCAGAATTTAAATAGTTTAACCATCGAAGGAAAAGTTCTGTTGAACAATGAACCCACTACTATCCAGAAATTAGCTTCATGTTCTGCATATGTACAACAAGATGATTTGTTT	VGIILMFTPKGPMVWLAVLVKKKESVHIIKNITGHVKPGNLLAILGASGAGKTTLLNVLTGQNLNSLTIEGKVLLNNEPTTIQKLASCSAYVQQDDLF	98					tetur09g02000	G
SRR341928_contig_31618	231	CCTGGTATCTTGACCGGTGTCAAGTCCAACACCAGAAGCATCCTCCGTATGACTGACTGCAACTTCACCTACCCCGGATCATCCAAGCCTTCGCTCCAGGGTGTCAGCTGTCAGTTGTCGCTCTCCTCCAGAGTTGCCATCATTGGTGCCAACGGTGCTGGTAAATCTACTCTCATCAAGCTGCTCACTGGTGAAACTATTCCTCAGACCGGTAAGGTCGAGAAGCAC	PGILTGVKSNTRSILRMTDCNFTYPGSSKPSLQGVSCQLSLSSRVAIIGANGAGKSTLIKLLTGETIPQTGKVEKH	76					tetur32g00490	F
SRR341928_contig_31916	270	CGAGGGACACTTCCTGTCTTACCTTTACTGTCCACTGATACATATCTTATGGACAAAGCACTGGTAAAGCCGATAACGCCTTTTTGGACTCACTTTTGGATCCTTTGGCAAAGGTTAACACTAATTACACTTAGAGATCCAATGATGTCAGGCTTGAGAATCGCTTTTGCTTTTAATGCCGCTCTATCAATATCGCTCGTTTATGCTGATTTAGCCCAGGGAACAGGGTGCCCACCGAAATCACCAAAATACGATGACATTTTTAACGCG	RGTLPVLPLLSTDTYLMDKALVKPITPFWTHFWILWQRLTLITLRDPMMSGLRIAFAFNAALSISLVYADLAQGTGCPPKSPKYDDIFNA	90					tetur05g05440	G
SRR341928_contig_4508	422	ATGCGTGGTCTTTCCGGTGGTCAGCGTGTCAAGGTCGTCCTTGCCGCCTGCTCATGGCAACGTCCTCACTTGATCGTCCTTGACGAGCCCACCAACTACCTCGACCGTGACTCCCTTGGTGCTCTGTCCAAGGCCATCAAGTCCTTCGAGGGTGGTGTCATCATCATCACTCACTCTGCCGAGTTCACCAAGGACTTGACTGAGGAAGTCTGGGCTGTCCAGAATGGTCGCATGACTCCCTCCGGTCACAACTGGGTTCAGGGACAAGGTGCCGGACCTAGACTTGAAGCCAAGGGTGGTGAGGAAGAGGAGAGATTCGATGCTATGGGGAATAAGATCGAAACTGTCGAGAAGAAGAAGAAGCTCACAAGTGCTGAGCTTCGCAAGAAGAAGAAGGAC…	MRGLSGGQRVKVVLAACSWQRPHLIVLDEPTNYLDRDSLGALSKAIKSFEGGVIIITHSAEFTKDLTEEVWAVQNGRMTPSGHNWVQGQGAGPRLEAKGGEEEERFDAMGNKIETVEKKKKLTSAELRKKKKDRMARRKR	140					tetur20g02610	F
SRR341928_contig_5159	1070	TACATTGCGTCTTATGGATCAATAGTTTCTTATGTGATATCAATATTAATTTTAATTATCCTTTTCTCATATTGCTTTGGACAAACACCAAATCTAATTAACTTAGGCCTGGTTATTAAAGACAAATTACTTTCGACCACTGATCTAATTCAAATTTACAATACTTATCCAATCTCGTTAAAGTTGTACAATTCAACCTCGATTGCCGATTCTGAGACCAAAAAATCATCGATTCATGGTTACCTTTTGATTCCTGAAAATTTCACACTCATATCTCGTTACCGTTTCCCTGGAGCTGAAACCGATCATGATTTACCAAATGAAACAATAATGAATTCAGCTCGAGTTCAATACATATCAAGTGGCCTCAACACAATATACAACGATCTGATTGAGTCT…	YIASYGSIVSYVISILILIILFSYCFGQTPNLINLGLVIKDKLLSTTDLIQIYNTYPISLKLYNSTSIADSETKKSSIHGYLLIPENFTLISRYRFPGAETDHDLPNETIMNSARVQYISSGLNTIYNDLIESLLQQSTNNWTWSVLRQAKVNPAIGNQPIIKEKAIIGKPKANDFFNQANHHLPRSIFFVSSIVTLTYALPVLYSERRPSLLERTLSTGLSPFQLLLIAYLITCILPVLSSLIILLLPIILSSTIYPGPFLFGWFLLSLSQTSSVLVSFLFATFGFDITFTYSILTGYIFMGETVSGFLWATSALPYYIRPLSYLQPYFLPTEAFIETIVKGLPLSTCSDKILGT	356					tetur05g05000	H
SRR341928_contig_5783	506	GTTAAATTGCTTCGTTCACATGGATCAAACAATTTATTGACTATTTCCCGAAGTTGGCATTCAAATGTGTCCAGGCTTATTAAACCTTCAAAAGTTTTCCAGTTCAAATCAAATGTTGGCCAACAATTAAAAGCCCATGGACTTAAATTGAGTTTCGCTTCCACTTTAATTGGTCTTTCTGGTTATTCCCTGGCCAATTTAGTTCGAGTTAATTGTGAAATTGGTCAACATGTCGAAACTGATGTAACTCAAATCATCGAGTCCAAAACTGTCCCCGAAAAGGATGAAACGAGTGACCACTTTAGATGGTCAAGAATTTGGACTTTCATAGCAAACGATTACATTTTACTAATTGTTTCAATTGCTAGTGCGTTTTGTGTCGCTATGCTCAACATTAAA…	VKLLRSHGSNNLLTISRSWHSNVSRLIKPSKVFQFKSNVGQQLKAHGLKLSFASTLIGLSGYSLANLVRVNCEIGQHVETDVTQIIESKTVPEKDETSDHFRWSRIWTFIANDYILLIVSIASAFCVAMLNIKIPLALGSIINDLSKYINGTNQWSISEFAQVIDDRS	168					tetur17g02000	B
SRR341928_contig_5945	800	GAAACTAAGCCTATTTTCAATGAGAAATTAACCCTTTCGATATCTAAATATTCATGTAAACCACTTTCCGATTGTTACATTTACTCTGAGGCTCCTTTTTTCGCCCAGTTTAAATTGCTTTTCTACCGACAATTGACCATATCAGCTCGAAATCCATTCTCTTCTTCGGTTCGATTTTTCTTTGCGATCCTTTTGATTATCCTTCTTGGTGGAGTTTACTCAGGTAAAGGTGTCTACGATGGATGTGTACCCGATATAAATAACTCGACACTAACTGACCTTTCATCGATTAGAAAATCGATTGAGCTTTACACAGTAAATACAAGAGACAATGCAATCTCTTTCTACTTTCTATGTACTTTCATCACCTTGACCAATATCTTACCAATGTCCGTTCTT…	ETKPIFNEKLTLSISKYSCKPLSDCYIYSEAPFFAQFKLLFYRQLTISARNPFSSSVRFFFAILLIILLGGVYSGKGVYDGCVPDINNSTLTDLSSIRKSIELYTVNTRDNAISFYFLCTFITLTNILPMSVLIPQEMKLFRKEHFNGWYRTSAYFLARNLADIPFILMSVVTCVTGTFVFTGQPFSRYIDCLFIFTILAFIASTQGFITGIICMNDTMTSVVSGPTSQAIFLLFSGFFSPIELMPLPLRLFSSLSYLKHGFIAYT	266					tetur04g04550	G
SRR341928_contig_6190	1590	TCCCCACCACCATCATCATCCTCATCATCAACTTGCCCCGAAGCGGTTGATGTAATAACCTGTGCGAATAAATTTTCACCGGAGGAAAAAATGACCAAAGTAACGGTTGAAGGTACAAATCAACCCTCATCATCATCTTCATCATCATCATGTTCAACCTTAACATCAACCACCTCATCATTAGCATCAACCTCAAAATCATCTTCATTTTCATCTTTAACCTCATCCACTGAATCATGGGAACCACTTTCCAATTGTACAGTCTTGTCAATATTAATTTGGCGACTTTGGTTAAGGTGTAAACGTTTCATGATCTATCCGATTATTTTATCTTGTTTCGTTATCTTCATCATCATCGGTACTTTCGGTTCAATGTTTGGCCGTTTCCCGAAAGGTCTT…	SPPPSSSSSSTCPEAVDVITCANKFSPEEKMTKVTVEGTNQPSSSSSSSSCSTLTSTTSSLASTSKSSSFSSLTSSTESWEPLSNCTVLSILIWRLWLRCKRFMIYPIILSCFVIFIIIGTFGSMFGRFPKGLTLDYMYSESGNQNISEKFLYHLARNNISLNRVYSELQSRRDLENGLIDGYFIIGETFGDLVKERIEKGLSSFAGGPMVSGSQGFRPSVADKILLTVDSSNQFNVDTLDIMLTRSLNKLLEEIRSSLNISVNYYQFFTIDPIYKSHESDDLMLSNEMVLIRYFLYAVEQFTILLMMSWTMQEVKEKMNERLMAAGIGRVQLIFALILTATMVIVPIYMILFTILIPTLNFPMRGSFLAVVLTTFAITLCGITKGVLTGLVSSDLIVA…	483					tetur18g00230	H
SRR341928_contig_6474	1546	TCATCTGGACTTGCAATTGTCGCTTCAATTCATCAGCCAAGTGCCAAAATCCTTTCACAATTTGACAAAATCTACCTCATGTCATTTGATGGTCGATGTATTTACTTTGGTCCACCAAGTGAAATGGTTACAATATTTTCAACTTTTGACCTTAATTGTCCAGCTTATCATAATCCAGCAGATTTTGCAATTGAAATTGCATCGGGTGATTATGGTAGAGATAAAGTTGAAGCTCTTGAAAATTGGACCAATTCAAATGGACCCGATCCTTTACCACCAACACCACCGATAACGGTAAATGAATCAACTTGTGATAACTCAATGATGGCCTTGACCGTTGAGGAAGTGGTCAGCGACATGTTGAGACAATCAAAGTCAAATTTTGCTCATTTCTGGATA…	SSGLAIVASIHQPSAKILSQFDKIYLMSFDGRCIYFGPPSEMVTIFSTFDLNCPAYHNPADFAIEIASGDYGRDKVEALENWTNSNGPDPLPPTPPITVNESTCDNSMMALTVEEVVSDMLRQSKSNFAHFWILLNRTLLTTIRDPSLNGFRLIQHILIGLIVVLLYSNSIGTGSGCLNNIVNLNDLRNEERLTAQNLALIFFSLMFLTFAAMMPTVMVFPLEMSVFTKERKNGWYSCASFYFAKTFADLPYQLVYTFIYIAMVYFGTGQFFSWWRFAFFLSIGILISIIGQSIGLLFGALFAKYLQTAIFIAPISTLPLILISGFFVRLNTIPALLRPITYTSYLKYAFEALIITIYGYDRCTLSPSVDISVKEYNGCTVVGQFYSYLRDDLNISFDA…	491					tetur19g01160	G
SRR341928_contig_6747	342	TATGGTTCTAACGCTAAGGCAATAATTCGAGCATCGTTAGCTGAACATTCACCTTTTATTGATTCATACCGACAAATTATGAGCGAATCTGGAATTCAAGTGATCGAAATTGAATCATCCATTTCATTAGATGAATATTTTAAAACAAGTTCCCAAAGTCGTGAACAGTTCATGAGAGAAAATATCTTTGGTATTATTGAAGATTCGTCGAAACCAAGAGGATTCGCTGCTTGGCTTAACCCGAAAGCGGCCTTATCTCTACCATTGTCCATCAGTGCCTGGCAAAATGCGCTGATACGTAGTCTTGGTGATGGAAAAAGAACTCAATCTAAAGTGACG	YGSNAKAIIRASLAEHSPFIDSYRQIMSESGIQVIEIESSISLDEYFKTSSQSREQFMRENIFGIIEDSSKPRGFAAWLNPKAALSLPLSISAWQNALIRSLGDGKRTQSKVT	113					tetur11g05040	A
SRR341928_contig_6748	609	AAACAATTCGGAGCCGGATATTCAGTTCGAATTGCGAAAGACACATGGTCATTTGAACCTAACCGACTATCGAATCAGATTAAGAGTCAATTCAAAACTGCAGAAGTGTTGAATGAAACAACTGAAGAGATAATCTATCAGCTCGAGAAAGATACAAATCCAGAAACGAAATCGACATCATCTCTAATTAGTCTTTGTGACACTCTCGACAATAACTTATCTTCTTTTGGTATAACTTCTTATAGTATTTCCGTGACAACACTCGAAGATGTTTTCCTCAAGGTCGCAGAGGATGAAGGTGAAAGTAAACAAACAACAATCTCAATGGAAGACAAATTGTTCGAAGTGAATAAGATACTTGATTATAAAAAGTTGACTGGATTATCATTGATGATGCAA…	KQFGAGYSVRIAKDTWSFEPNRLSNQIKSQFKTAEVLNETTEEIIYQLEKDTNPETKSTSSLISLCDTLDNNLSSFGITSYSISVTTLEDVFLKVAEDEGESKQTTISMEDKLFEVNKILDYKKLTGLSLMMQRLRGLIMKRFHYIKRHYKTIGFTIILPAIVFFFTFLASRNAMSVVGRKGHDYSDSITMDLKKIYGSNAKA	203					tetur11g05040	A
SRR341928_contig_6753	245	TTAATTATGGTTCTTGAACATTATTGTGGTTATGATGCTTGGGACTTACAATCAATTTGGCATTCAGAAGCGCTTAGTATTCCACCTTGTTTGATTGATACTAGTTTACTATGGACAATCTCGGGTTTCCTTTGGACACTATTTCCGTTCGCGGTTCAATCAGTTTTAAACTCATCTCGAAGTAAAAGGAAAAAGTTACCATGGACTTTTCTCCTTACGGCCAAATTAATCATTGGATTATGT	LIMVLEHYCGYDAWDLQSIWHSEALSIPPCLIDTSLLWTISGFLWTLFPFAVQSVLNSSRSKRKKLPWTFLLTAKLIIGLC	81					tetur01g07880	C
SRR341928_contig_6860	254	GATAGATTGAAAGATTTAGCACCAACCAACATAATTTTAATCAAATTTTTCTTTCAACTCATTGAAACGATAACTGTTGGTATGATAATCATTTGGGTTACTCGTGAGTTTCATGAGCCTACTGTTGAGAGACTCTCAGCCTCTGGTGTGACCCGACTTCATCTGACCTGTGCTCTAATCACAATTACTGTTTTACTTTTATCACCAATCATAATTATGTCTTGTGCAATCTTAACAATGACTACAGGATTT	DRLKDLAPTNIILIKFFFQLIETITVGMIIIWVTREFHEPTVERLSASGVTRLHLTCALITITVLLLSPIIIMSCAILTMTTGF	84					tetur13g02010	H
SRR341928_contig_7261	267	ACTCAATCTAAAGTGACGGCAACTTACAAATCGATGCCCAATCGATATACTACTGAGCCTTATTACAAATCGATAATCGCCCAAATTGTATCAGCTCTTTTCTCACCCGTTGCTTTTTGTCTAATCGCTGTTTCTTATTTCCTCTTCCCCTCAACTGAAGCTCAAAATAAGTGCAATTTAATCCAAAAGATGAATGGTATAAGGCCTTCAATGTTCTGGTTAAGTCATTACGCTTTTGATTTCTGTTATCATCTAATTGTAACA	TQSKVTATYKSMPNRYTTEPYYKSIIAQIVSALFSPVAFCLIAVSYFLFPSTEAQNKCNLIQKMNGIRPSMFWLSHYAFDFCYHLIVT	88					tetur15g01990	A
SRR341928_contig_739	1013	ACTTCATTTCCACCCAATCAACAACAATTTGAATTACAGGTTATTGAGACAACTAATTATCTAAAAAATGGCTTCTTAATTACTTTCCTAGTTTTATGTTCAACATTTTTACAAAGTAATTTCAGTAATTCATTTAATCATTTGGCTGTTTTACAAAGTTTACAATTAAAAAGCGCCCTCCAGAGTTTAATCTACAAAAAGACCTTAAGAATGGCCCCATCAATGGGACTGGACATCGGGGGAATATCAAATCACATGTCCTCGGACACTCACGACATGATGATGTTATTTTCAATGGGTCATTACGTTTGGGCAATACCGTTAAAAATAATCATTTTGATGACATTACTTTATTTCCAATTGGGAATCAGTTCAATCATCGGAGCAGCGGCCATTTAC…	TSFPPNQQQFELQVIETTNYLKNGFLITFLVLCSTFLQSNFSNSFNHLAVLQSLQLKSALQSLIYKKTLRMAPSMGLDIGGISNHMSSDTHDMMMLFSMGHYVWAIPLKIIILMTLLYFQLGISSIIGAAAIYILAPIQYYLGKRLSAIRKDTMNISDQRLKKTNELLTGIKLLKLLNWEILFCRKVENIRNEELNYQKRDAIHVACITILTQASSVILTLVTFVLYPYIEGEPLQSTKVFTGLALFNQLTVPLYIIPVVVPIIISSLTSSRRLSKFLSQPEIDCNVPWRQDDCDCIIKDNDEDEDEDDQNEDKDDESEDGNANLNCKLYE	331					tetur11g05990	C
SRR341928_contig_7766	1374	TTCTCTCGGGTTTTCTTACGATTCACCAAAATGCGCTGGTACATCATCGGTGCTTCCTTTATAATCGCTTACCTGGTTTACCTTTACGCAACCATTTACGGCACTACACCTAAGCACATGGCTGTGGGTCTATTCAATGAGGAAGATCCACCAAGAGCGAGTCAAATTGTCTTGGATAATATAAATTCTGAGGTTATTCAGATAATACCTTTTAACGATCTTGAATCGGCTTATGCTGCGGTTGAATCTAAATCGATTCATGGGTTTCTTCATTTTCCTCGATTCTATTCCTCATATGCTCCATTGAAATATCATTTTCGAGAACCCGTTGATCAAGAGTATCGTGATTTCATTGAAAATGCTCAAGTTCGGTATGTTGGTGACGCTTTCGAGAAAATT…	FSRVFLRFTKMRWYIIGASFIIAYLVYLYATIYGTTPKHMAVGLFNEEDPPRASQIVLDNINSEVIQIIPFNDLESAYAAVESKSIHGFLHFPRFYSSYAPLKYHFREPVDQEYRDFIENAQVRYVGDAFEKIVFQIIEQSLTRGLRTAGPLMLANLSLNPMMATWPITQGDPIYDLADPSDLTGSRTFFMPVAIFYIAHVTGFLLSIYSLLRDRKDAVLERTYAAGAGPTHILLSHMITNTLIPVLTSAPVWYIALEYLKAPCEGSFALLLVFYFLNIIAALPVSFLFAVLKFDQMFIFMLAVAYCMVGLATCGILWPEEGLPYFMRSIKYFFPYPEIIKAAIRIMVKGCGLEDAIVTNSLIHSLAFTAITSIFVRIVF	380					tetur36g00630	H
SRR341928_contig_7768	293	ATCGTGCTGGTTGGAATTCAGTTTATCATCATCATAATCGATTTTAAACATGGTACAAACATTCACCCCGTCGATTATTATTCACCGTTAATCAAATTGATGACCTACACTTTGGCAGTAGGTTTGTCTCTTTGGTATCGATTCAATGGTGTTCATACGTCGGGATTATTATTCATTTACTGGTTTTTTATGTTCATCTATGAATCAATCAACTATTTATCTCTAATCCAAACTTCGAAAGATCCAAATTATTATGAGTGGTCATTCAGTTTATCCGATAAAATCGCCAAG	IVLVGIQFIIIIIDFKHGTNIHPVDYYSPLIKLMTYTLAVGLSLWYRFNGVHTSGLLFIYWFFMFIYESINYLSLIQTSKDPNYYEWSFSLSDKIAK	97					tetur01g07880	C
SRR341928_contig_8351	269	CAACAATTGGATAAAATTAAAAGATGGATGGTCGAGAAATTCCCTTCGTCCATTTTGAGAGATGTTCATCAAACTATTCTTCATTATCATATAACGGACACTTCACTTCGTTGGGGTGAAATGTTGAGGTGTTTAGATGAAGCAAAACGATTATTGCCCATTGAAGATTTTACTTTAACTGGAACAACATTAGAACAAATTTTCTTATCATTTGCTAAGCAAACT	QQLDKIKRWMVEKFPSSILRDVHQTILHYHITDTSLRWGEMLRCLDEAKRLLPIEDFTLTGTTLEQIFLSFAKQT	75					tetur15g01990	A
SRR341928_contig_8477	1136	GATTTTTATATTCAACAATTGGCCATCGCTCCAGGAAAGGAAGATGAATGCAAGAGAAAAGTTGGAGAAATTTGTGACAAATTTACCGAATCAGAATTCGCAACAAGTTTAAATAACAAATCTAAACAACCTTCTCTTGAATTAGACGATGGATATAAATCAAAAATAGACTCTTCTTATAAGAGAGGATTTTGGACACAATTAAAATGGGTTTTATGGCGATCGTGGGTCACCAATTTACGAGAACCATTATTAACCTCCGTTAGAATCGCTCAGACAGTATTTATTGCTCTTTTATTGGGAGTAATTTATTGGAGACAAGAATACAATCAAGAATCAATTATGAACATCGACGGTGCTCTTTTCATTCTACTTGCGAATATAACATTCACCAATGTT…	DFYIQQLAIAPGKEDECKRKVGEICDKFTESEFATSLNNKSKQPSLELDDGYKSKIDSSYKRGFWTQLKWVLWRSWVTNLREPLLTSVRIAQTVFIALLLGVIYWRQEYNQESIMNIDGALFILLANITFTNVFAVVNTFCLELPIFVREYGNGLYSVTVYFFSKTLAELPYFIALPFAFVAITYWMIGLYNDFEVFLLTAFVLVLIANVACGFGYFISCISKNVTMGLSIAPPFMIPLMLFGGLFLNNKSIPVYLNWIKYISWFYYGNEILVVNQWRKVTNITCELPPSLGGFSSMMTNMTEMIPDDIQDAIPSGLGCILDGKGVIRKLNFEEDNVTRNFIALAGLLVAFRVLAFVCLNIRARLLR	367					tetur09g02000	G
SRR341928_contig_8908	1550	TTTCTTCCGATTCTATTGGTTCTTATTCATATTTATACAACGGATTCTCAGACTGAACATTTCCAATCGGAAGGTTCAGTTTCATCTTTGACCGTTTCTGCTCCTGTTTATTTGGAAAATTCTGACTATTATTATGATCAAACTTTCATGTGCTACTCATTTGGTCAGTCATTTTTTTACACTTCTCCTGGTTCAGTGGTTGACCAGATTTGGGCTCCAGATTATCGGACTTGTGGCCTGCTAACGAAGTCATTTGATACAACAAAGGGTGTGATTAAAGCCTGGGGCGATAAGATCACCCAACAATCATATTCCGCAAATGTTGCTCTTTTCTTTGATTCCTTTGATCTCGAAAAAGGTATTTCTAGCTACACTGTAAGTGGTCAAGCAATCGACTAC…	FLPILLVLIHIYTTDSQTEHFQSEGSVSSLTVSAPVYLENSDYYYDQTFMCYSFGQSFFYTSPGSVVDQIWAPDYRTCGLLTKSFDTTKGVIKAWGDKITQQSYSANVALFFDSFDLEKGISSYTVSGQAIDYNDPWGEPVYATYDDYLRAQSIVNILLANHPNEQKLTSKDFAYFYTTKLFNEGNPLTDSLNNSRKSDLNHDTQNLVNAFDFYQAYVFLEIGFLYMSTLIVRRVVREKNTNSKELLRIMGLTDLIYWFSHFINYFTLSIFHGTIITILYSIFSNKNPYHGWNPSLFWFNYVTNSVTSILFSFTLTTFLTRPIIGVLVVIVGRAGLAYLPFAAGTATRNILWISPKVWASLLPSGQLHYSIYDIFYFGEIKDKVKWSQIFSSIEIDQSL…	516					tetur15g01990	A
SRR341928_contig_9128	394	CTAGATCAAAATATGGATCCAATTAACGTGAATAAAGGTTCACCTACAGGCTCATCGATGATACGACCTTCCGTTACCTCGAATAGTTTACCATCAACATCAACCGATTATAAGAACTGGTCAATGGTCAGTAAATCATCAATTCGTCGTCTTTCCCTTGAACAACAAGATATCGTTAAGGAAAAACCAACTGAACCTTCAGACGCTTTTCTTGCCTTTCCTTTTGAATATTCATCCCATTCAACCAATTCAATTGTCCGACTTGTTTGGCGTAATTTAACTTACACTTCACCGAAAGCACCGAAAAAACCCCCGACCACACCAACGGGCACCAGTTCTATGGGTCCAATTATACGTCGAGTTATTTTAGATAAACAAAACGGTGAAATT	LDQNMDPINVNKGSPTGSSMIRPSVTSNSLPSTSTDYKNWSMVSKSSIRRLSLEQQDIVKEKPTEPSDAFLAFPFEYSSHSTNSIVRLVWRNLTYTSPKAPKKPPTTPTGTSSMGPIIRRVILDKQNGEI	130					tetur11g00520	G
SRR341928_contig_9144	358	CGAGGACTTCTCGAAATGTCCGCTAACCACTTGGCTTCTCGTGCATTCGCTAAATTTGGTGTATCGTTTGAAAAGAATCCTTTTGAATTCAGTTACATTGGGCGTAATATGTTGGCTCTTTTCATCCAAGGAATCATATTTTTCGCATTGATTCTGTGGTTTGAATCTGGAATTCTGTCCTGGAGAATGAGAAAACCAAAAGCACCGAATGTGGATGATGATGAGGAAGACGACGACGTTGCTAGTGAGAGGGAACGCATACTTGGAGGCTTTGCATCAGAATATCCTCTTCGATTGGAAAATTTAACTAAAATTTATCAAGATGGACAAATTCCAGCGGTAAATAAGCTTTGGATG	RGLLEMSANHLASRAFAKFGVSFEKNPFEFSYIGRNMLALFIQGIIFFALILWFESGILSWRMRKPKAPNVDDDEEDDDVASERERILGGFASEYPLRLENLTKIYQDGQIPAVNKLWM	119					tetur25g01640	A
SRR341928_contig_9736	315	CGAGATTGGACTTTCAACCAAACTGATCTAATTGTTAAATCTTTTCAATTAACATCGATCGTGTTGATTTGTATTCTCAATTGTTTCGCTGACACAATAAGTGACGATGATTCAAGGAAAGTTAAAACTTCGGGAAACTTTGTATCATCTTCGTTTTTCTCTCGACTTTTCTTCCTTTGGTACGACTCGATGGCTTATCTCGGCTTTAAAAAGACACTTGTACAGTCCGATCTCTGGGATTTACCTGAAGAAAGTCAAACTTCAAAGGTTCATGACCAATTTTCAGCCCAGTTATCGAAGGCTCAAGAACGG	RDWTFNQTDLIVKSFQLTSIVLICILNCFADTISDDDSRKVKTSGNFVSSSFFSRLFFLWYDSMAYLGFKKTLVQSDLWDLPEESQTSKVHDQFSAQLSKAQER	104					tetur11g02060	C
SRR341928_contig_9774	531	GCGGTAAATAAGCTTTGGATGTCCGTTGCTCCGGGCGAGTGTTTTGGTCTATTGGGTGTCAATGGTGCAGGGAAAACATCCACGTTTAAAATGTTGACCGGAGAAATAAAGATCTCATCGGGTGAGGCTTTTATCGCTGGATTCAGGGTGAAAAATGAATTGACCAAAGCTCGTCAACATATCGGTTATTGTCCACAATTTGACGCTCTTGATCCTTTTCTAACTGGCTGGGAACATCTTGAACTTTATTCTAGATTAAGAGGAATCCCAGAAGAAAAGATTAAAAAAGTAGTTCGTTGGTCCATCAAGAAACTTGGACTCTACGAATACAGTAATGTTGTTGCTGGATCATATTCGGGAGGGAATAAGAGGAAATTGTCCACTGCAATTGCTCTGGTT…	AVNKLWMSVAPGECFGLLGVNGAGKTSTFKMLTGEIKISSGEAFIAGFRVKNELTKARQHIGYCPQFDALDPFLTGWEHLELYSRLRGIPEEKIKKVVRWSIKKLGLYEYSNVVAGSYSGGNKRKLSTAIALVGQPSVVFLDEPTTGMDPKARRFLWNCIIDIVKDKCAVVLTSHSM	177					tetur25g01640	A
SRR341928_contig_9809	245	ATTTTTCTGACGATGGATCAACAAGACATAATCACAAACCGTTGTACCTATGATGAAGCTTGTTTTTTGTCTAAAATATTTTTCTGGTGGACCTCAAGTATACTGAGAATTGGATTAAAACGTGAACCAACCAAAGACGATCTTTACAAATGTCCTGCTGAAGATGAATCTGCTAAAACTACACGAGACTTTGAAAGGAACTGGGGGCAAGAGATAAAAGACTCTAAAGCAACTAATAAACCA	IFLTMDQQDIITNRCTYDEACFLSKIFFWWTSSILRIGLKREPTKDDLYKCPAEDESAKTTRDFERNWGQEIKDSKATNKP	81					tetur14g02300	C

## Sheet: Tetranychus urticae
Additional file 11 - Tetranychus urticae ABCs
Gene ID	Gene nt sequence	Gene length (AA)	Gene AA sequence	N-terminal NBD*	C-terminal NBD*	Undetermined NBD	Class
tetur15g01990	ATGGCATTTGTTTATTGGAGCCAGTTGAAATCTATGTTAATAAAAGATCAGCTCATCAGGAAGAGACATTGGATATCTTCATTGTTTGAATTTTTCTTGCCGATTTTACTGGTTCTGTTGCATATCTGGATCTTGGACGATCAAGGAACGACTCATCTGTCATCATCTGCTGCGCCTAAATCAAAAGTTGTCAGACAAAACAGTCCGCCTTTGAAATATTCAAGTGATGTTTATTTTTCACAGACATTTTATTGCAATTCATTTGGCGCACATATTTATTACACTTCACCCAACGATGTTGCTTCAAAACTGTTGCCTCCAAAATTTTCCGCTTGTAGTTTAAGGAGCGTATCATTGGCCAACGACAGAGCCGTGGTCAAGGCCTGGGGAGATGCAGTT…	1667	MAFVYWSQLKSMLIKDQLIRKRHWISSLFEFFLPILLVLLHIWILDDQGTTHLSSSAAPKSKVVRQNSPPLKYSSDVYFSQTFYCNSFGAHIYYTSPNDVASKLLPPKFSACSLRSVSLANDRAVVKAWGDAVDERFRNSNTAVFFHELDVDKGIANYTIGGPTIEYEGPYSEPVLNTYQDYIRTQSVINILMANYPDFASLKEANLEYVYTSKLFNEGNPSHEKETDSNPKPASQSSFQIDTFNFIEAYAFLEIGLIYLASIITRRLIREKVTNSKELLRIMGLSDLVYWISHFINYLSLSIFHATFITIIYSVFSNKNPYGNWSASLFWFNYLITSISNILFTFTFTTVLNRPIIGVLLVIVGRAGLAYLPVAASTSTLKLLYISPKVWSCLLPSGQ…	TuABC7N	TuABC7C		A
tetur01g15090	ATGGCTCGATCAGAGACCTACAAAAGTGGTCGAAATAGGATTAACCAGCAAGTCAAGATTATGCTTTGGAAATCATTGATTGTTCGTCGAAATCACATCTCCGAATTATTATGCGAGTTTTTGATTCCATTGACGATTTCAATCATCTTTGTTATTGTTCTTATCCGTCTGGGATCATTACCTAGCAGCACCACTTCTCGCGTTCCAGCTCAAACCTTCCCGGATCCTTCATTCAATTTTGACCCAAGTATTTTCGGTTTTTCTAATATTCTATACGCACCTAATGATGAAAAGACTGTCAATAGAATGACAATGATCGAAAAAAAGCTGTCGATGACTGGAATTCGACCAACGTTTGCCAATTTTTCAACATCGGAAGATCTTTACAGTGAATATCTT…	1640	MARSETYKSGRNRINQQVKIMLWKSLIVRRNHISELLCEFLIPLTISIIFVIVLIRLGSLPSSTTSRVPAQTFPDPSFNFDPSIFGFSNILYAPNDEKTVNRMTMIEKKLSMTGIRPTFANFSTSEDLYSEYLKMIAIDPNALIFGVLFDQEKANNPAFTYTIRSRMPHWLKTTFCVKTNSYPCVEAPYNTFSNLQTLVNLAYLTEKFPEIELDMTKVLSSGLVKGYRFPYPSHTTASDNLSDLTPWVLVFGFIISYVFIIKRITSEKSNQIREMYRITGLMDWIYWFAHLADHYAIFLVQALIVTGLFTMKIINGNACVFNYSSYSLVFFITALWGLNFTLSALALSIPFNRPISAVVFGALFWTLQIVPAYYIDPATNPLVDVIETRELRFISCFLP…	TuABC20N	TuABC20C		A
tetur27g01890	ATGGCGTTTTTCCGTCAACTTCAACTTTTACTTCGACACCGCCTCATACTTCGGCGAAGACAAATTTTCATCTTAGGGCTTGAAGTTTTCTGGCCCGCAATAGTCTTCTTCACTGTTCTCATATTTAGACTTAAATTCCCTCCAGAATCTAGTGATACATGTTTCTATCATGCCAAGGGATTACCAAGTGTTGGCGGAGTAAATTTTTTTCAATCATTAATTTGTACAATTGATAATCCATGTTTGAATGAAACAAGTTACTCTCAAGTTCCAACCTTTCAAGGATCCAAAATCCATGGATTGGTTGAGAGCTTGTCCCCCCTTGTAACGGACACTTCAATTACTGAAATTGTCCACAATTTACCTTCCGGAATTCAACTTTTAACCTCACTGGTGGAC…	2083	MAFFRQLQLLLRHRLILRRRQIFILGLEVFWPAIVFFTVLIFRLKFPPESSDTCFYHAKGLPSVGGVNFFQSLICTIDNPCLNETSYSQVPTFQGSKIHGLVESLSPLVTDTSITEIVHNLPSGIQLLTSLVDTLSDNVTDNFVQLFGDERMLKKAGLLRPSVPESIASLRAAATAMPFVMNFINNFSVSLNLHEDMNQLDLKKDGIDLIASFDPSAFGKIMCGQTPRIFIDDFNKLEGPESNSLDEAELASLKSDFCRDGYRHIMKHPSGPVIWAWLKPVLAGKILYAPDNPSTRAIISQMNKTFSGMPVWINALEDWSATLKSLEMFYQQPGIQERLVLAQPLLVKILGDEVQSFFADFTTQQQFTELLNTGGIVKLVQLITNIAQCFEHERFIGLP…	TuABC22N	TuABC22C		A
tetur30g01960	ATGACATCTCTACTTTGGGAACAGTTGAAAGCCATGTATAAAAAAGACTGGCTTATAAGAAAGAGACATTGGATTGTCACATTATTTGAACTGTTTTTACCAATATTAATGGTTAGTATTCATCTTTATTCATCGCCTGATAAATCTGAACTAATGCCATTGTCATCGTTGTCACCGTATTCGGATAGATACATATATAATGAAGGTATATTTTCCTGTTCGCTCATTAAACAACTCTTTTACTATTCAGAAATCAGGAATATTTCAGACCTTCTGAGTCCAGCTGTTTCACAATGCAGACTTCGCCCAGTAGCTGAACAAAGTGAACATGATTTGATGAAAGATTGGGGTGATTCAGTAGAAACCATACTTAGGACAAGTCCAGCTCTTTTTATTCAT…	1652	MTSLLWEQLKAMYKKDWLIRKRHWIVTLFELFLPILMVSIHLYSSPDKSELMPLSSLSPYSDRYIYNEGIFSCSLIKQLFYYSEIRNISDLLSPAVSQCRLRPVAEQSEHDLMKDWGDSVETILRTSPALFIHQLDLDKGIAYYTIGTGRLVYPGPWYHSFIPPSYETYVSLQSILNILLAAYPNQEKLTAGNFSYSYTDKLFDEGNPISEHYPDENYDRTAEPGKSPDIEYFYQAYAFLEVGFLYVSIIIARRIIQEKATNSKELLRIMGLSDLIYWISHFIDYYFLSIFHATAITMLYSISDNNPYPGWNAGLFWFNYIFASVSNILFTFAFSTILTHPIIGVLIVIVGRAGLSFLAFDAKTAKFNFLWISPKIWSCFLPEGQLHYSLYDIFYFGAN…	TuABC23N	TuABC23C		A
tetur11g05040	ATGGCATCTCTACTTTGGGAACAATTGAAAGCCATGTACAAAAAGGATTGGCTTATTAGAAAGAGACATTGGATTGTCACAATATTTGAACTATTTTTGCCAATTTTAATGGTTGGCATTCATCTTTATTCATTGCCTGATAAATCTAACCAAATGCCAATGTCATCGTTACCTAGTAGAAAGTCGGAATATAACTCACCAATGGTACAGCAACTTTCAAAACATTCGGATGAATACTTCTATTATGATAATACATTTTACTGTTACTCTTATGGAAAACTCTTTTACTATTCACCAACTGGAAATATTTCAGACTTTCTGAGTCCAGCTGTCTCAGAATGTGGCTTGCGTACAGTTGCTGAACAAAGTGAATATGACGTGATTAAAGACTGGGGTGAC…	1671	MASLLWEQLKAMYKKDWLIRKRHWIVTIFELFLPILMVGIHLYSLPDKSNQMPMSSLPSRKSEYNSPMVQQLSKHSDEYFYYDNTFYCYSYGKLFYYSPTGNISDFLSPAVSECGLRTVAEQSEYDVIKDWGDSIDNIYTTSPALFIHELDLDKGIANYTIGTGRLVYRGPWSDSSFTPSYQSYVSPQSILNILLASYPNGENLTHDSFSYHYTNKLFDEGDPSSEQNYANNKNGDPTPDPGKTPDAVDFYQAYTFLEVGFLYVSTIIARRIIQEKATNSKELLRIMGLSDVIYWISHFINYLSLSIFHASAITILYSISKKNPYPGWNGGVFWFNYSFLSVANILFTFTFSTILTRPIIGVLIVIVGRAGLSYLAFDAKTDNFNLLWISPKVWSCLLP…	TuABC25N	TuABC25C		A
tetur11g05030	ATGGCATCTCTACATTGGGAACAATTGAAAGCCATGTACAAAAAGGATTGGCTTATTAGAAAGAGACATTGGATTGTCACAATATTAGAACTATTTTGGCCAATTTTAATGGTTAGTATTCATCTTTATTCATTGCCTGATAAATCTAATCAAATGCCAATGTCATCGTTACCTAGTAGAAAGTCGGGATATAACTCACCAATGGTACAGCAACTTTCAAAACATTCGGATGCATACTTCTATTATAATAATACATTTCACTGTTACTTTTATGGAAAACTCTTTTACTATTCACCAACTGGAAATATTTCAGACTTTCTGAGTCCAGCTGTCTCAAAATGTGGCTTGCGTACAGTTGCTAAACAAAGTGAATATGACGTGATTAAAGACTGGGGTGAC…	1671	MASLHWEQLKAMYKKDWLIRKRHWIVTILELFWPILMVSIHLYSLPDKSNQMPMSSLPSRKSGYNSPMVQQLSKHSDAYFYYNNTFHCYFYGKLFYYSPTGNISDFLSPAVSKCGLRTVAKQSEYDVIKDWGDSIDNIYTTSPALFIHELDLDKGIANYTIGTGRLVYPGPWSKRLIKPSYQSYVSPQSILNIILASYPNGENLTYNSFSYHYTNKLFDEGDPSSEQNYVNHKNGDPTPDPGRSPNALDFYQAYTFLQTGFLYVSTIIAHRIIQEKATNSKELLRIMGLSDVIYWISHFIDYLSLSIFHASAITILYSISNKNPYPGWNGGVFWFNYSFLSVANILFTFTFSTILTRPTIGVLIVTVGRSGLSYLAFEAKRGKFNFLWISPKIWSCLLP…	TuABC34N	TuABC34C		A
tetur25g01640	ATGAGTTGGTGGAGACAGCTACGACTGCTGTTATGGAAAAACTATGTGTCACATCGCAGGCAAAAGCTCCGAGTCATTGTGGAGATATTTTGGCCTCTTCTGTTGATGGGTATTCTCATGTGGGTTCGAACTCGAGGTCTTCGTACATTTGTCCATGAATGTCATTTTGACCAAAAAGCATTGCCATCAGCTGGACTTGCGGAGTTTATAAAGAGCACAGTTTGTTCATTCAACAATACTTGCAATCCACAAATAACGGATGGAAAGTCAGCAATACCTCTCGATGAAAGGTCACCTAGTTCTTATGAACAAGTTGAAAGCATCCTCAGGACGCATCTGACGCCTGAGAATCTGAAAAATTTTGAAGTTGTAGACAAAGATTTACAGACAATTAGCCAA…	2303	MSWWRQLRLLLWKNYVSHRRQKLRVIVEIFWPLLLMGILMWVRTRGLRTFVHECHFDQKALPSAGLAEFIKSTVCSFNNTCNPQITDGKSAIPLDERSPSSYEQVESILRTHLTPENLKNFEVVDKDLQTISQLTKVLTNPYAKINRSVRLKDLLKSDINSTFSMYNLTSEEVDFLDSTQINWTLIPLMFKYQKFNILNLFCSEETVSADIFISNNLDHEQMVEQLKEKFCDNTNSRSTISKSFEALQIFDRQVLLNEMSSVAKVAVDRNLHIKELNGISQTFGNIVSDMARMNQFSNFSTDFSYYWNALKDAVDSPGNNTIRLVQLWICGRNSSVLYERFSGEPGTRLEELGDEMKEHLIHNRQSNTTDYVYDNSTTPACNELFHSLEGGSITKVLWK…	TuABC49N	TuABC49C		A
tetur11g05200	ATGGTATCTCTACATTGGGAACAATTGAAAGCCATGTACAAAAAGGATTGGCTTATTAGAAAGAGACATTGGATTGTCACAATATTAGAACTATTGCTACCAATTTGGCTCGTTTTTATTCATCTTGTATCATTGTCTGCTAAGTCTAATCAAGTGCCAATATCCCCGTTGCCTAGTACGAAATTGCAATATAATTCACCGATGGTACAGCAAGTTTCAAAACATTCGGATGAATACTTCTATAATGACGGTACATTTTACTGTTCCTCCTATGGACAATTCTTTTACTATTCAGCGATTGGGGATATTTCAGGCTTTCTGAATCCAGCTGTTTCAAAATGTAAGCTGCGAACAGTTGCTGAACAAAGTGAATTTGACGTGATTAAAGATTGGGGTAAT…	1673	MVSLHWEQLKAMYKKDWLIRKRHWIVTILELLLPIWLVFIHLVSLSAKSNQVPISPLPSTKLQYNSPMVQQVSKHSDEYFYNDGTFYCSSYGQFFYYSAIGDISGFLNPAVSKCKLRTVAEQSEFDVIKDWGNSVESIYTTSPALFINELDLDKGIANFTIGTGRLVYPGPWSDSSFPPSYESYVSPQSILNILLASYPNGEKLTIDDFSYHYTNKLFDEGDPSSEQNYANNKNGDPTPEPGGLPDAVDFYQAYTFLQVGFIYVSIIIARRIIQEKATNSKELLRIMGLSDVIYWISHFINYFFLSIFHASAITILYSIFEKNPYPGWNGGVFWFNYTFVSVSNILLTFTFSTILTRPIIGVLILIVGRAGLSYLAFTAKTDKSNLLWISPKIWSCFLP…	TuABC90N	TuABC90C		A
tetur01g00580	ATGGCATTTGTTTATTGGTACCAGTTGAAAGCTATGTTAATTAAAGATCAGCTCATCAGAAAGAGACATTGGATATCAACATTTCTAGAATTTTTCTTGCCCATTTTGCTGGTTTTGTTGCATGTCTATATCTTGCCCGATAAACAAGCAGCGAAAATTTTTGAACCAACAGTTAATGAAAAACTTCAGTCTTGGAAAAATATATTTGATAATTTTCCTCAGATGTTTCTTTGCTACACATTTGGAGCAACAATTTTTTACACTTCACCCAACGATGTTGCTAAAAAACTGCTGCCTTCTCATTTATCAGCTTGTGATTCAACGGCTGTATCATTGGCTAACGACAGTGCTGTGATTAAGGCTTGGGGAGATACGATTAAAGACAGAATTGTTAATTCA…	1660	MAFVYWYQLKAMLIKDQLIRKRHWISTFLEFFLPILLVLLHVYILPDKQAAKIFEPTVNEKLQSWKNIFDNFPQMFLCYTFGATIFYTSPNDVAKKLLPSHLSACDSTAVSLANDSAVIKAWGDTIKDRIVNSNSAVFFHELDVDKGIANYTIGGTSFIYTGPYTEPIHSTYEEYIRTQSLVNILMANYPSKTLQRTDFEYMYTSKLFPQGNPSYEKEVESEPKLAPQTSSPVDTLKYLQAYVFLEIGLIYLSSIITRRLIREKVTNSKELLRIMGLNDFVYWISHFINYLSLSIFHSTLITIVYSIFDQRNPYGNWNASLFWFNYLIASISNILFTFTFTTVLNRPIVGVLVVIAGRGGLAYLPVAAKTSMVNVLNISPKVWSCLLPSGQLHFSIYNM…	TuABC92N	TuABC92C		A
tetur32g01330	ATGATTCGGTGTTTACTTCAACTTAGCCGAACTAAATTCACCGGTAAACATTTTGTCTTACACTCTGACAGATCTTTGATCAAAAATTACAAGTCATTTTATCGTTTGTTTCATGGTCTTGGCCATGGTAGTGAGGCTAATGGTCTCACATCAGCGAATAATAAAGTCGGATCATGGTCAATAATAAAACAAATGACCAGTTATGTTTGGCCTAAGGACAAACCTGAGCTGAAAAAACGGGTCGTTGTTGCTCTTGGATTATTAGTTGCTGCAAAGGCAGTAAATGTCTCCGTTCCTTTCATTTTCAAGTATCTAATTGACTTTTTGAATACAAGTCAAGGAACACCATTGAACTTCAGTGATCCTGCAACCACTGCTATCACGTCTGCTATCTCATTA…	657	MIRCLLQLSRTKFTGKHFVLHSDRSLIKNYKSFYRLFHGLGHGSEANGLTSANNKVGSWSIIKQMTSYVWPKDKPELKKRVVVALGLLVAAKAVNVSVPFIFKYLIDFLNTSQGTPLNFSDPATTAITSAISLVVAYGVFRASASLFNELRNAVFAKVAHDSIRTVARNVFLHLHKLDLSFHLSRQTGALSKAIDRGTRGINFVLSAIVFNVAPTILEVALASSILYYKCGPQFAAITLICIGSYSAFTFGVTSWRTKFRLQMNKAENDAGNHAIDSLINYETVKYFNNEQHEAALYEKVLKKYEEASLKTSTSLAMLNFGQNAIFSSALAGVMGLAVVQIINGNMTVGDLVMVNGLVFQLSMPLNFLGTVYREVRQSLIDMKTMFSILSLKSAIQSKP…			TuABC48	B
tetur17g02000	ATGTTGATATTAAAGCTTGTACGTTCTCATGGGACAAATAATTTTCTATCATTATCACGTAGTTGGCATCCTAACGTTTCATCTGTTTTCAAGTCACTGAAAAATGTCCGATTCGGTCAAAATATCAAAACGCATGGAAGAAAGGTTGGACTGGCTTCGGGTTTAATTGCCTTTTCTGGTTATCAGATTTACAATTTAGTTCACGTGAAATGTGAAGTTGGACATCATGGAGACTCTGATATTACCGAGATAATTTCCCCAAAAGATGAGCCAGCATTTTCAAAGGAAAATGAACATAAGCACTTTAGATGGTCTCGAATATGGGCTTTTATTAAGAATGATTATATCTTATTATTTATTTCAATCGCTAGTGCTCTTTGTGTCGCTGTGCTCAATATA…	689	MLILKLVRSHGTNNFLSLSRSWHPNVSSVFKSLKNVRFGQNIKTHGRKVGLASGLIAFSGYQIYNLVHVKCEVGHHGDSDITEIISPKDEPAFSKENEHKHFRWSRIWAFIKNDYILLFISIASALCVAVLNIKIPLALGSIINDLSKYIQGTNQWSITELIGEIKNPVYTLITLYLLQSLGTFINISTLSIIGERMALNLRIKLFRCILDQDVEFFDKNSTGDIISRLTTDVQDFKSSFKLIISQGIRSITQVIGSAVSLYSLSSKMTLTLGLVLPAMVSVGRIFGYYLKRLSDECQKQIAKATEVANEAIGDIRTVKAFSLEDREFESFSNEMALTNQMNTALGIGIGMFRGVTNLALNQLVLGTLMMGGYLVSIGDVTPGSLMSFLVASQTVQRSL…			TuABC62	B
tetur11g04030	ATGGCTGAAGAAAGAAAACTTTTAAAGTCAGAATGTGGATCAGAATATGGTTCATTCAGCCAATCTGCTAATTTGAGCGGCCCTGAACCATGTGGTCCTTCCATTCCTAAAAAGTCCCATTCTGTCAAGTCGAAATCTCCAAGTGTATCTATTTTAGGATTGTTTAAATATGGAACCCAACTGGATTGGTTTTTAATCGTTATTGGTACGATTGGAGCTATAGCTAATGGCTTTGCGCGTCCGATGATGGCAATAGTTTTTGGTCGCATGACCGACTCATTTCTAGATATTGATACAATGGATAAAGATCAAAGCCTTGTGAATCATGCTAATCATTCAGTTGATGAGCACCATATTAATTTGAAACCTAATTTTATGACCGTTGATACAGCAAACACT…	1295	MAEERKLLKSECGSEYGSFSQSANLSGPEPCGPSIPKKSHSVKSKSPSVSILGLFKYGTQLDWFLIVIGTIGAIANGFARPMMAIVFGRMTDSFLDIDTMDKDQSLVNHANHSVDEHHINLKPNFMTVDTANTGIYTAMYSYSLYYIYFGFLVIVASVLQVICFQWTCERQVHTIRRRFFNQVLRQDISWFDAHKSGEFTSKLNDDIERIRDGIGYKCGLFIQSLATFFGGFVIGFVEAWQLTLIIVFLAPFLIITTSYKGVYMTRATIREQENYAKVSAVAEEVFASVRTVLALCGQFYEIQRYQSLLEEAKKLIRKKYFVFGAVIGLDFLILYSAYGIAYWFGANLVLQGTITPGSIFIIFLAVILGSLSLGNAMPSLTDIAAAKGSAANIYSIIER…	TuABC81N	TuABC81C		B
tetur11g04040	ATGGCTGAAGAAAGAAAACTTTTAAAGTCAGAATGTGGATCAGAATATGGTTCATTCAGCCAATCTGCTATTTTAAGCGGTCGTGAACCAAGTGGTTCTTCCATTCCTATTGAACGATCTGCAAAGTCGGAATTTCCAAGTGTATCTATATTAGGATTGTTTAAATATGGAACCCAACTCGATTGGTTATTAATTGTTCTCGGCACCATTGGTGCCATGCTTAGTGGTTTTGCAAGGCCATTGATGGCAATAGTTTTTGGTCGTATGACCGATTCATTTCTTGAATATGATGCAGCTGAACAGGATTTCAAAAAATCATCAAAAGTTTCAGCTGATTCAACTTTCAATGGATTTTATGGACAAATTATGTATGAATATTCCGTTTATTATATTTATTTT…	1293	MAEERKLLKSECGSEYGSFSQSAILSGREPSGSSIPIERSAKSEFPSVSILGLFKYGTQLDWLLIVLGTIGAMLSGFARPLMAIVFGRMTDSFLEYDAAEQDFKKSSKVSADSTFNGFYGQIMYEYSVYYIYFGLLVIVSSMLQYLCWQYTCERQIHKIKKLFLKQVLRQDIGWFDAHKSGEFTSKLNDDIERIRDGIGNKLSLYLVSISGFIGGYIIGFIESWQLTLVLVVIAPVLLFSTYYKWTYFHKSTSQEQEEYASIAAIAEEILSSLKTVWSLCGQRYEIERYKQMLDDASKSLARKYFISGLTFGLDNVILYVSYAIAYWYGANLVINGSITAGSIFIIFLSVIMGSMLLGNAMPNLNDVATAKGSAGTIYGVIERNPLIDAYSESGIVLEE…	TuABC84N	TuABC84C		B
tetur14g02320	ATGGAGCGACCGCAGCTGATAACAAAACCATGTCGATATGATGAAGGCTCATTGTTATCTAAGATAACATTCTGGTGGTGTGCTGCTACATTGAGAATAGGATTGAGTCGTGAACCAACCAAAGATGATTTATACAAATGTCCAGAAGCTGATGAAGCGCTCAATGCTATAGTTCAATTTGAAAGAAACTGGGATCGAGAAATTGCAAATGGAAAGTTGAACAATAGAAAGCCAAGTTTGTTGAAAGTAATCGCCAGAACTTATGGAATCGAAACCATTTTATATGGAATCTTGCTAACCATTGATGATACTTTGAATTTGTTTCAAGCTTTTCTTCTTGGATTCATTGTTCGATACTTTTCTAAGGACAACTACAGTAATGTCACATGGAATCAATGC…	1310	MERPQLITKPCRYDEGSLLSKITFWWCAATLRIGLSREPTKDDLYKCPEADEALNAIVQFERNWDREIANGKLNNRKPSLLKVIARTYGIETILYGILLTIDDTLNLFQAFLLGFIVRYFSKDNYSNVTWNQCLYCSIALVSAIFFWGFLRHHVIILTQRQGLRIKTALTAAVYKKILTLSKAATTKTDVGYILNILTNDLTRFEEVTFSIIYLVLGPLLGIAALIYMIHVIGLASLGLVIVLVFLIPYQSVTGKYSDKFRAQTAKLTDKRISLMEEMISAIRIIKMFTWEKSFADIISQIRKKEIKKIRNAAILKLMNVSIHTSAPRIMVFACLLLHVLLGRPLTPEIVFITISLCNALRLPVTFHIGNATGLLAETLVSVRRTQELLLSETRQTKEL…	TuABC2N	TuABC2C		C
tetur14g02300	ATGGAGCAACCGCAACTAATAACAAAACCATGTCGATATGATAAAGTCTCGTTCCTGTCTAAGATATCATTCTGGTGGAATGCACCCATATTGAGAATAGGATTGAGTCGTGAACCGACCAAAGATGATTTATACAAATGTCCAGAAGCTGATGAAGCGCTCAATGCTACAGTTCAATTTGAAAGAAACTGGGATCGAGAGATTAAAAATGGAAAGTTGAACAATAGAAAGCCAAGTTTGTTGAAAGCGATTGTCAGAACTTATGGAATCGAAACAATTTTATATGGAATCTTGTTAACCATTGATGATACATTGAATTTGGTTCAAGCTTTTCTTCTTGGATTCATAGTTCGGTACTTTTCTGACAAAAACTACAGTAATGTCACATGGAACCAATGC…	1313	MEQPQLITKPCRYDKVSFLSKISFWWNAPILRIGLSREPTKDDLYKCPEADEALNATVQFERNWDREIKNGKLNNRKPSLLKAIVRTYGIETILYGILLTIDDTLNLVQAFLLGFIVRYFSDKNYSNVTWNQCLYCSIGLVLTLLSYGIIRHNVFILTQRQGLRMRTALTNVVYKKILTLSKAATTKTDVGYILNIITNDLTRFDELMYTIIYLALGPLMGIAVLIYMINVLGLASLGLVIVLVFLIPYQAVTGKYSDKFRAQTAKLTDKRIKLMEEMISAIRIIKMFTWEKSFADIISEIRKKEISKIRNAAFLKLMNISVHGSASRIMLFSCLLFHVLLGRPLTPELVFITLSLCNALRVPVTYHIGNATGLLFETLVSVRRTQELLLLETRKTQSL…	TuABC5N	TuABC5C		C
tetur07g04410	ATGGGTCTTCAACCAACAATCAGCAAAAAATCATCATTTGATCGAGCCAATTTTTTAAGCAAATTAGTCTTTTGGTGGTTAACAAAATTTTTCATTGAGTCTCAAAATAAACGACTGAAAACTTCTGATCTTGAAGTTTGTCCCAAGTCGACAGCATCCGAATGGATTGGAAGCAAATTAGAAAAAGAATGGGTGAAAGAATTAAAGAAAAGTTCCAAAGATCCAAAAGGTGGAGGAAAAAAGCCAAGTCTTGGTTGGGCCATAATTAGAGCCATTGGACCCAATTACTCATTTTCATTCATACTTCTAGTTTTTCAGAATATATTTCCTTTTGTGCAAACATTATTCATGGGAGAGTTGGTTGATCTAATTTACCAAATGAGTAAAGCAGGAGCTGAC…	1325	MGLQPTISKKSSFDRANFLSKLVFWWLTKFFIESQNKRLKTSDLEVCPKSTASEWIGSKLEKEWVKELKKSSKDPKGGGKKPSLGWAIIRAIGPNYSFSFILLVFQNIFPFVQTLFMGELVDLIYQMSKAGADIQSIKTKIYYYGAAVVVSQILGSYTNNYYWFYARRGGLETRVACSRLIYHKTLKLSQKALGQTTTGQIVNLLSNDVARFDYAAEFPFFFIFGPIQVVLYLWILWPQLGISAVVGFIVLFLFAPFQTFMGKAFGKLRTAGAIRTDERIRLMNEFIPAMRVIKMYAWEKPFAALVDYARKREVAKIRGAAYLKGVNLGAGTVSEKLIMFLILVVFILTGHHLTAKTVFVAMALVRQLQYTITFFIPLGISSGAEALISIKRIQKFLEL…	TuABC9N	TuABC9C		C
tetur05g01110	ATGGACGACTATTGTGGCCATCCATTTTGGGATGACAACATAACCTGGAACACTTACAAGCCCTGTTTAACACCCTGTTTCATTTCAACTGCTCTAACCTGGCCACCATGTTTATTCCTGTGGATTTTTGGACTGATCTCATTGTGTTTACATTTACGTTTGGAGCCCACAAAGACGCCTTGGACTTGGCTTATTATCGTCAAAATGCTTCTTATCTTGGTCTTGGTTGCGGTTAATATAGCGGAATTGGCTGAGCAAATTGTTTCTGCTGCCAATGGCTTTGAAATTAATTCATTAGATTACCAAACTCCATTGATCAAGGGCTTATCCTATATGTTGGTTTTGACCCTTCAGACCGTCTATCTTCGTAAAGGCGTTCACACTTCAGGAATAATATTT…	1523	MDDYCGHPFWDDNITWNTYKPCLTPCFISTALTWPPCLFLWIFGLISLCLHLRLEPTKTPWTWLIIVKMLLILVLVAVNIAELAEQIVSAANGFEINSLDYQTPLIKGLSYMLVLTLQTVYLRKGVHTSGIIFLFWLVMTFQSLMSFWTTVVTLQNPYDKLWSVDRFTLVCQSIETPATICYLLALCFSDTTKKHFAEDSKKISPYTRASFASQMVFSWYDSMAYLGYKKALTLEDVWHLPEDNRSRNVFIRFRQYLNSSKDCVPIKENPEKRGEKGLTNYSILYNPKFDILKTLIRGFWVNLLACSTLKFISSFLTFANPSLLDKLLSFVKSSDPQWQGYMIALAMLAFSLLQSLIDGQYEFWISVLGLRMKSAMVGTIYQKSLKLSSEGRKAFTTGE…	TuABC12N	TuABC12C		C
tetur14g02290	ATGGAGCAACCGCAGCTAATAACAAAACCATGTCGATATGAGCAGGTCTCGTTCCTGTCTAGGATAACCTTTTGGTGGAACGCAACTACATTGAGAATAGGGTTGAATCGTGAACCGACCAAAGATGATTTATACAAATGTCCAGAAGAGGACGAGGGTTACAAGTCTACAGTTCAATTTGAAAGAAACTGGGATCGAGAGATAAAAGATGGAAAATTAAACAAAAGAAAACCAAGTTTGTTGAAGGCACTCATCAAAACGTATGGAATAGAAACAATTATTTATGGAATTTTCTTGTCAATTGATGATACATTGAATTTGGTTCAAACCTTTCTTCTTGGATCAATAGTTCGCTTCTTTTCTACCAACAATTACAGAAATGTCACATGGAATGAGTGC…	1310	MEQPQLITKPCRYEQVSFLSRITFWWNATTLRIGLNREPTKDDLYKCPEEDEGYKSTVQFERNWDREIKDGKLNKRKPSLLKALIKTYGIETIIYGIFLSIDDTLNLVQTFLLGSIVRFFSTNNYRNVTWNECLYCSIGLVLSLFLYGFIRHQIIMRTQRQGLRIRTALTAVVYKKILTLSKAATTKTDVGYILNIVTNDLSRFDELMFSIIYIVLGPLMGIAVLIYMINVLGLASLGLVIVLVFLIPYQAITAKYSDKFRAQTAKLTDKRIKLMEEMISAIRIIKMFTWEKSFADIISEIRKTEMSKIRNAAFLKLLNISVHASAPRIMVFACLLFHVLLGRPLDPELAFITLSLCNALRLPVTYHIGNATGLLFETLVSVRRTQELLLLETRKTQSL…	TuABC13N	TuABC13C		C
tetur40g00010	ATGGTGCTTACAGGATATTGTGGTTACAATTCATCGGATTTGATTGAACAATGGAACTCCGATTCATTTGTAATCTCACCTTGTTTCTGTGACACCTTTTTACTTTGGATCATTTCACTCTTCATTTACCTTTCAATACCATTTTCAGTTTCATCTTTAAAATCAACAGATTCATGCAAAAAACTGCCATGGACTTTACTAGTTATTTCAAAATTAATTATTGGTTCAATCCTCATTATATCGAGCATTTACGAATTGATTGATTCTTTGATTGAAATAAAAAATGATCAAGTTGTCTATCCAACTGCTTATGTAACTCCATCTATTAAGCTCTCAACATATATTCTCGCATTATGGCTTATTTGGTATTATCGACTCAAAGGAGTTCACACTCCAGTC…	1491	MVLTGYCGYNSSDLIEQWNSDSFVISPCFCDTFLLWIISLFIYLSIPFSVSSLKSTDSCKKLPWTLLVISKLIIGSILIISSIYELIDSLIEIKNDQVVYPTAYVTPSIKLSTYILALWLIWYYRLKGVHTPVSLTIYWFLMTIYSVFNFYSLIVTLNHHDEFIWSFDKTDIINKSLQTSGILCQLFLCCFPDTKREIFTKEIENECPYESSSFIGRLFFSWFDSMAIRGYRKTLQESDIWNLSEENTSLAIERKITAVEAKFNQDGQKKNQVNILKILLKSFWPTLLLGAVCKLFSSLLVFASPQLLDALLSFAVSDQPVWKGYIIAIAMFVSSLTQSIFDSQSEFWTQTTSIRLRSALVAKIYKKTFKLSNLGRRGYSTGEMVNILSVDAQRVMDYV…	TuABC14N	TuABC14C		C
tetur09g04610	ATGGACCATAAACAAGTCTACCTTGAATCTCTTTGTGGTGATTCACCTTTTTGGGATTACAATTTATCATGGAACTCGACAGCTCCCAAATTGACTCGTTGTTTCCATCAAACAATACTTAACTGGTTACCCACAACATTTTTATGGCTATTCTCCGTCTACGAACTCACAAGAACTGCTAGGATAAAAAAGAAACCGATTCCTTGGAATAAACAGAATCGTTCTCGTTTAATTTTATCCCTTTCTTGTATACTTATTAATACTTTACAATTATTCAACATCATCTATCGATACTTCAACTCATCAGATCAACCGACTCCATCTGATTTTTATGCACCATTGCTTAACATTGCTTCTTTTACTTTGGTTACTCTTTTCTTGTACTATCAACGACTTCGT…	1522	MDHKQVYLESLCGDSPFWDYNLSWNSTAPKLTRCFHQTILNWLPTTFLWLFSVYELTRTARIKKKPIPWNKQNRSRLILSLSCILINTLQLFNIIYRYFNSSDQPTPSDFYAPLLNIASFTLVTLFLYYQRLRGIHTSPVIWIYMFLQALCTFLINYQTWVDAAEYTSSEIVLFNVYFIVIALLFIVTSFADAVASPEDHELSTKQEQEHKKKISPEYRASFLNQLTFWWFNEMAILGWRKDLTTKDLWELRDDLKTENLIKPFESRFEEALLKAKKKSTQKLQLNGNTDKSPTDEAVKVKKVNFIPIFARIFGSYFIVGSFFKLIQDICQFVTPQLLKSLINFTQNPKEPAWHGFAIAFAMFAVSTIQSIFVNHYFYRMFMTGMQVSSTLTATIYKKS…	TuABC19N	TuABC19C		C
tetur01g07880	ATGGTGCTTGAAAATTACTGTGGTTACAATGCATGGAACCTGAACAAGTTATGGAACTCTGAAACGCTACTATTTCCACCATGTTTAAGCGACACTGGACTACTTTGGATAGCCGCTGGATTCATCTGGATCTCGTGTCCATTTGCAATTCATTCAGTCGCTTCGAGTTCGGGTAAAAAGTTGCCCTGGACTTTACTCATTTTCACTAAAATAATTGTTGGATTAATACTCATTGTGTCAAGTGCTTTTGAATTTATAAGTTCATTGATTGAACTTCGAAGTGATGAAATTACTTATCCAACTGATTATTATACTCCATTCATAAAACTATTGACTTATATTTTGGCCTTTTTCTTAATATTACTTTATCGTCGTAAAGGAGCTCACACTTCAGGATTA…	1508	MVLENYCGYNAWNLNKLWNSETLLFPPCLSDTGLLWIAAGFIWISCPFAIHSVASSSGKKLPWTLLIFTKIIVGLILIVSSAFEFISSLIELRSDEITYPTDYYTPFIKLLTYILAFFLILLYRRKGAHTSGLLFIFWLLMTIYSSINFSTLIASLKYPSVQSWSFDKSDIINKSLQTSATICQLILYCFADTRRQVFTEDVQNECPYASSSFISRLLFFWYDSMALKGFRKTLTQGDMWNLISDNQTQTIEKHFDPHLQSATEYIQYSNYDKPTTSSSQRRSTLKVSILGVLIKAFWPVLLFGAICKLISSLLVFASPQLMDALLTFIVSDEPAWKGYTIAIGMFTAALFQSILDSQYEFWTQTTSMRMRSALLATIYRKSLRLSSLGRRDFTTGEIV…	TuABC27N	TuABC27C		C
tetur01g15310	ATGACGGTGTTAACAGGTTCAAAACCTAAACCTTTACCACATGATAATGTCAACATTTTCTCTAAAATTTTGATTCTCTGGATTTATCCTCTTTTCAAGACTGGATTCAAGAAAAAGGATTTAGACTTTCAGGATATTTATCAAGTCAGTGTTCATGATCATTCAGATCAGTTGAGAGATAAATTGAAAAGAGAATGGCTGAAAGAGTTGAAGAAAAATAAACCAAGTCTGGCTAAAGCAATATTGAGAGCCTTTGGTCCACAATACATTATTTCGTCTCTTGTTATTACTGGTTATGAGCAACTTATACTTAAGATAGCTCAGCCCTTTTTACTTGGAGCCATTTTGGACTATTTCGCTGGTATAGCCTTTACTCAGGGATATGATATCTATTATATT…	1300	MTVLTGSKPKPLPHDNVNIFSKILILWIYPLFKTGFKKKDLDFQDIYQVSVHDHSDQLRDKLKREWLKELKKNKPSLAKAILRAFGPQYIISSLVITGYEQLILKIAQPFLLGAILDYFAGIAFTQGYDIYYIGVVFCLCSMFYIISHHAWLVYIHRIGMRVRIAVQSLLMEKTFVLSKSALHNNKVGNIINLMSNDVTKFDEFAHSLFMAPLEAFVISIILFYSLGYPYVIGLILLIAFVPLQAYIGKSFGAIRRVTAKWTDNRIKLMGEIIGGMKVIKLYAWEKPFADMIAKIRKSEIMQIRKSFILRAINFTLTFVTTKTILFAVFITYVLTGHNLTAKNVFVTQAFFNSLQLSLTNYFPKGVSNLSEALVSCRRLTVSYNLDQIYNSLDLTSKDT…	TuABC29N	TuABC29C		C
tetur03g07460	ATGGTACTTGAAAGTTATTGTGGTTACAATCCATGGGATTTGGTTGAACAATGGAACTCGAATTCATTCGTAATCTCACCATGTTTCACTGATACCTTTTTACTTTGGATTACTTGGTTCTACCTTTACCTTTCATTGCTCTTCTCAGTTTTTTTCCTGAAATCAAATTCCCATAAAAAGCATTCTTGGACTTTATTTATTGCTTTAAAATTGTCAATTGGATTGGTTCTCGTTGTCTCGAGCATTTACGAATTGATTGATTCTTTGATTGAATTTGAAAATGATCAACTTGTCTATCCAACTGCTTACCTAACTCCATCTATTAAGCTTTCAACTTATTTACTCTCATTATGGCTAATTTGGTATCATCGGGCAAAAGGAGTCCAAACTTCAGTGTTA…	1482	MVLESYCGYNPWDLVEQWNSNSFVISPCFTDTFLLWITWFYLYLSLLFSVFFLKSNSHKKHSWTLFIALKLSIGLVLVVSSIYELIDSLIEFENDQLVYPTAYLTPSIKLSTYLLSLWLIWYHRAKGVQTSVLLTIYWFLMTIYSVFNLYTLIVTLEHRDEFSWSFDKTDVVNKSLQTSGVLCQLLLYCVADTKKETPSKESENACPFESSPFISKLFFTWFDSMAIRGFRRTLLQSDMWSLRGPNTAPVIEKKITSVEAKLRLKDQRTDILKILVKSFWPTFLLGVVCKFCSTLLIFAGPQLMDALIAFVISDHPVGRGYIIAAAMFISSLMQSILESQSEFWTQVVVIRMKATLFSIIYKKNIKLSSHGKRAYTTGEIVNTMAIDAQRVIDYFGIVN…	TuABC30N	TuABC30C		C
tetur03g09880	ATGGTGCTTGAAGGCTATTGTGGCTACAATTCATGGGTGAATATTTATTTATTGGATTTGATTGAACAATCGAACTCTGATTCACTTGTAATCTCACCTTGTTTCTGTGAAACCTTTTTACTTTGGATCACTTCACTCTTCATTTACCTTTCGATACCGTTTTCAGTTTCATCTTCAAAATCAACAGATTCATGCAAAAAATTGCCATGGACTTTACTAGTTATTTCAAAATTAGTGAGTATAAACAACTTACACTTTTACGAATTGATTGATTCTTTGATTGAATTGAAAAATGATCAACTTGTCTATCCAACTGCTTATGTAACTCCATCTATTAAGCTCTCAACATATATTCTTGCATTATGGCTTATTTGGTATCATCGACTCAAAGGAGTTCAC…	1496	MVLEGYCGYNSWVNIYLLDLIEQSNSDSLVISPCFCETFLLWITSLFIYLSIPFSVSSSKSTDSCKKLPWTLLVISKLVSINNLHFYELIDSLIELKNDQLVYPTAYVTPSIKLSTYILALWLIWYHRLKGVHTSISLTIYWFLMTIYSVFNFYSLIVTLNHHDEFIWSFDKTDIINKSLQTSGILCQLFLCCFPDTKREIFTKEIENECPYESSSFIGRLFFSWFDSMAIRGYRKTLQESDIWNLSGENTSFAIERKITAVEAKLNRDGQQKNQVNILKILLKSFWPTLLLGAVCKLFSSLLVFAGPQLMDALLTFIASDLPLWRGYAIAAAMFVSSFTQSIFDSQSEFWTQTTSIRLRSALVATIYKKLSNLGKSDYTTGEIVNTMAVDAQRVIDYV…	TuABC31N	TuABC31C		C
tetur04g07860	ATGCGCTTTGATTCAATTAATTTTGTGTTTGTTTGTGGTAACTCATCTCTTTGGGAACATGATTCGTTATGGAGTTCATCTAAACCCGGATTAACACAATGTTTCAAGAGGACAATACTTAATTGGTTGCCAACGATTTTTCTTTGGTTTTTTTGTTTCTTTGAATTTTTAAGGATTGCTAGAGTGAAAAACAAGACAATTAAATGGAATCGCCATAATTTTATTTGTGTAATTTTATCGTTGGCTTATATATTTTTGAATGACTTACAATTTGGACGCATACTTTACAAGTCAGAAGATTCAATAACTCCTGTTGATTTACATGTCCCTTTGGCTAATGTTGCATCTCTTACATTAATCATTTTCTTCTTCTATTACCACCGACTTCTTGGAATCCAT…	1502	MRFDSINFVFVCGNSSLWEHDSLWSSSKPGLTQCFKRTILNWLPTIFLWFFCFFEFLRIARVKNKTIKWNRHNFICVILSLAYIFLNDLQFGRILYKSEDSITPVDLHVPLANVASLTLIIFFFYYHRLLGIHTSAVIWIYCFLQTITTFLITCQTWIDTQNNSTFEFIIFNFQFGVILSLLIVISFADGPIINVEYLATNEQVDVQSKHLIPENEVSFLNQLTFWWFNSLVFLGRKRETTIDDLWDLPDDSKTENLHKSFEADVSKAKRGSKTNINLVLILLKKFWGYFVLLSIFQFLIDILSLFSPLFIKLLINFIEKKASVPIWHGFMIAGAMFIVSCIENLINAQDSYLHDTIGEKVFAIICASIFRKSLYLGAKAKKKVSSGKIVNLMTSDSQK…	TuABC33N	TuABC33C		C
tetur09g04620	ATGGATCATCAGGTCAACCTAGAAGTTCTCTGTGGAGATTCACCTTTTTGGGACTACAATTTATCATGGAACTCGACAGTACCCAAATTGACCCGCTGTTTCCATCAAACAATACTTAACTGGTTACCCACAACATTTTTATGGCTATTCTCAGTTTACGAACTGACAAGAACTGCTAGGATAAAAAAGAAGCCAATTCCTTGGAATTTGCAAAACCGCTCTCGTTTAATTTTATCAATTTCATGTTTACTTATTAATGCTTTCCAGTTAGTCAACATCATCCATCGTTACTTCAAATCATCCGAACAACCGGCTCCGTCTGATTTTTATGCACCATTACTTAACATTGCCTCTTTCACTTTAGTTAGCCTTTTCTTATATTACCATCGCGTTCGCGGG…	1502	MDHQVNLEVLCGDSPFWDYNLSWNSTVPKLTRCFHQTILNWLPTTFLWLFSVYELTRTARIKKKPIPWNLQNRSRLILSISCLLINAFQLVNIIHRYFKSSEQPAPSDFYAPLLNIASFTLVSLFLYYHRVRGVHTSAVVWIYMLLQTVGAFLISYQTWVDSSEYSFIECGLFNIYFALIALLLIIVSFADGPVEQLEDFELKISPKQDDNRPISPENESSFLSYLVFSWFDKMALLGWKKSLTTQDLWSLQDDLKTENISRTFESKMKKSVQKPNKSSEGPNEPKRVNILPILAKTFGSYFIAGAFFKLCQDILQFIIPKLLGYLIEFIKNHSEEPVWHGFLIAFAMSVVTFTQTIFVNHYFNRMYITGMKISSALTAAIYKKSINLGDKARKDVTTG…	TuABC36N	TuABC36C		C
tetur03g07490	ATGGTACTTGAAAGTTATTGTGGTTACAATCCATGGGATTTGGTTGAACAATGGAACTCGAATTCATTCGTAATCTCACCATGCTTCACTGATACCTTTTTACTTTGGATTACTTGGTTCTACCTTTACCTTTCATTGCCCTTCTCAGTTTTTTTCCTGAAATCAAATTCCCATAAAAAGCATTCTTGGACTTTATTTATTGCTTTAAAATTGTCAATTGGATTGGTTCTCGTTGTATCGAGCATTTACGAATTGATTGATTCTTTGATTGAATTTGAAAATGATCAACTTGTCTATCCAACTGCTTACCTAACTCCATCTATTAAGCTTTCAACTTATTTACTTTCATTATGGCTAATTTGGTATCATCGGGCAAAAGGAGTCCAAACTTCAGTGTTA…	1484	MVLESYCGYNPWDLVEQWNSNSFVISPCFTDTFLLWITWFYLYLSLPFSVFFLKSNSHKKHSWTLFIALKLSIGLVLVVSSIYELIDSLIEFENDQLVYPTAYLTPSIKLSTYLLSLWLIWYHRAKGVQTSVLLTIYWFLMTIYSVFNLYTLIVTLEHRDEFSWSFDKTDVVNKSLQTSGVLCQLLLYCVADTKKETPSKESENACPFESSPFISKLFFTWFDSMAIRGFRRTLLQSDMWSLRGPNTAPVIEKKITSVEAKLRLKDQRTDILKILVKSFWPTFLLGAVCKFCSTLLIFAGPQLMDALIAFVISDHPVGRGYIIAAAMFISSLMQSILESQSEFWTQVVVIRMKATLFSIIYKKNIKLSSHGKRDYTTGEIVNIMAVDAQRVIDYFGIVN…	TuABC37N	TuABC37C		C
tetur14g02330	ATGGAGCAGCCACAGTTAATAACGAAGCCATGTCGATACGAGCAAGCCTCGTCCTTGTCTAAGATATTTTTCTGGTGGTGTGTTGCTACATTGAAAATAGGATTGAATCGTGAACCAACCAAAGATGATTTGTACAAATGTCCAGCTTATGATGAAGCATTCAAGGCTACAGTTCAATTTGAAAGAAACTGGGATCGAGAAATTAAAGACGGAAAGTTGAATAGCAAAAAGCCAAGCTTGTTGAGAGCGATCGTCAAAACTTATGGAATAGAAACAGTTTTATTCGGAATGTTACTTACTATCGATGAAATATTCAACTTTACATCAATCTTTCTTCTTGGATTCATAGTTCGTTACTTCTCTGACAATAACTACAGCAATGTTACTTGGAATCAATGC…	1310	MEQPQLITKPCRYEQASSLSKIFFWWCVATLKIGLNREPTKDDLYKCPAYDEAFKATVQFERNWDREIKDGKLNSKKPSLLRAIVKTYGIETVLFGMLLTIDEIFNFTSIFLLGFIVRYFSDNNYSNVTWNQCLICSIALVFTLFCFGLIRHHVFMFTQRQGIRVRTALTTVVYKKILTLSKAATTKTDVGYILNIVTNDLSRFDELMFSINYIILGPLMGVVALIYMIYILGLASLGLVIVLILLIPYQAITAKYSDKFRAQTAKLTDKRIKLMEEMISAIRIIKMFTWEKSFADFISEVRRKEMIKIRNAAILKLMNISVYASASRIMVFACLLFHVLLGRPLTPELAFITLSLCNALKVPVTFHSSNAMGLLFETLVSVRRTQELLLLETRKTKAL…	TuABC38N	TuABC38C		C
tetur03g07840	ATGGACGAACCAACTCTTTACGAGAAATTTTGTGGTGAACCGCAATTCAATGTGTTCACTGGATATTCTCTTGATTATTGTTTCCTCCAGATGATAATTGAGATACCACTTCACTTCTTCATAGCTCTAGTCTCAACGTTATTGTTATCAACCCTCACAATTCCTGACCATGTTTATATAAAGCAAAATTGGCCCAAATGGGTTGCTCATGGCTTTAGGTTAATCCTAACTCTGACTGTGATAAACTTAATTCTTCTTGAATATTGGTCTCTACCTGATGGCAAACATCCTCCCGATATTGCTATAATTTCCATTGGAATCAAGATAATTGCTTGGTTCATGGTATCTCTTGTATCATATAGAATTATAAAATTCTCACCGTTAACCAAATTAGTCAAC…	1458	MDEPTLYEKFCGEPQFNVFTGYSLDYCFLQMIIEIPLHFFIALVSTLLLSTLTIPDHVYIKQNWPKWVAHGFRLILTLTVINLILLEYWSLPDGKHPPDIAIISIGIKIIAWFMVSLVSYRIIKFSPLTKLVNLSSLMVLMFSALISNGLHLDWVLNNRTLSSSYSQYTTIIASLVIAINLIFILTLWPRFNRWRIFKEQLYDTDLQNLLSQSHPMSTSFSASFSLDNHQTCSLPSRFFFYWVNPLLTKGYKQKIKSHNDLFPLPSSLSTNTSYERLIQHIVPNESGLNHPYNKFSLVLWKSLFKAFGRPAFITAFFKIVADIFYFGGPLILERLILYIEDETSTPSNEGFYYCAFLLGSTLVSSISISLYNFQSANISLKITSSISKLLYRKLLNVRS…	TuABC41N	TuABC41C		C
tetur06g03510	ATGGTAACTCAACAAGGAACCATTTTCAAAAAGTCATCATACGATCAAGCTAGCAGTTTATCAAAATTATTTTTCTACTGGCTGCTTAGTTTTTATCTGGAATTCCAAAAGAAGCGAATAAAAACAAATGATCTTGAGCAATGTCCAAAGTATGATCAATCAGAAAGGATCGGAGAGAAACTTGAGGAGCAATGGAACGAAGAGCTTAAAAAATTGAAGACTGGTGGTCGACCTAGCCTAGGATGGGCAATAATCAGAACAATTGGTTGGCATTACTCATTCACCTTTATTCTGCTTTTCAGTTCGAGTATGGCCCGTCTAGCACAGACTGTTTGCATGGGTTACCTGATAGAGGCGTTGTACCAATATAATATGGAAAAAGATCATTCATACGAAATT…	1344	MVTQQGTIFKKSSYDQASSLSKLFFYWLLSFYLEFQKKRIKTNDLEQCPKYDQSERIGEKLEEQWNEELKKLKTGGRPSLGWAIIRTIGWHYSFTFILLFSSSMARLAQTVCMGYLIEALYQYNMEKDHSYEIRRNIYLTAAGVVGTQFFHPYVSNMYWFLARKCGIDIRVACSRLIYQKSLRLSQASLGETTVGQIVNLLSSDVSRFDLASEFPFFLIQGPLEVIICIIILWPMLNISAIIGLLVLFLYIPFQTLMGKAFGALREKGAFLTDDRIRLMNEFIPAMRVIKMYAWEKPLTLLVDSARKREVSKIRCAAYLRGLNLGLGTIAEKLIMFLTLVSFVLFGNQLSARTVFVAMSLIRQLQNTITLFIPLGISTGAESLIAIKRIRDFLLLPECE…	TuABC43N	TuABC43C		C
tetur03g09800	ATGGTGCTTGAAGGATATTGTGGCTACAATTCATGGGATTTGATTGAACAATGGAACTCCGAACTATTTGTAATCTCACCTTGTTTCTGTGACACCTTTTTACTTTGGATCACTTCACTCTTCATTTACCTTTCAATACCATTTTCAGTTTCATCTTTAAAATCAAAAGATTCATGCAAAAAATTGCCATGGACTTTACTAGTTATTTCAAAATTAATTATTGGTTCAATCCTCATTATATCGAGCATTTACGAATTGATTGATTCTTTGATTGAAATAAAAAATAATGAAGTTGTCTATCCAACTGCTTATGTAACTCCATCTATTAAGCTCTCAACATATATTCTTGCATTATGGCTTATTTGGTATCATCGACTCAAAGGAGTTCACACTTCAGTC…	1491	MVLEGYCGYNSWDLIEQWNSELFVISPCFCDTFLLWITSLFIYLSIPFSVSSLKSKDSCKKLPWTLLVISKLIIGSILIISSIYELIDSLIEIKNNEVVYPTAYVTPSIKLSTYILALWLIWYHRLKGVHTSVSLTIYWFLMTIYSVFNFYSLIVTLNHHDEFIWSFDKTDIINKSLQTSGILCQLFLCCFPDTKREIFTKEIENEYPYESSSFIGRLFFTWFDSMVIRGYRKTLQQSDIWNLSGENTSLATENKITAVEAKLNRDGQKKNQVNILKILLKSFWPTLLLGAVCKLFSSLLVFASPQLLDALLSFVVSDQPVWKGYIIAIAMFVSSLTQSILDSQSEFWTQTTSIRLRSALAATIYKKTIKLSNLGKRDYTTGEIVNIMAVDAQRVIDYT…	TuABC44N	TuABC44C		C
tetur16g03480	ATGGTTTTTGAATCGTTTTGTGGTCACTCACTTTGGGATCCTGAAATATCATGTAACTCATATCGGCCCATGTTTTCGCCTTGTTTAACGGAAACAGTTGCTTTATGGTTCTCTACAGGCTTCTTATGGATTGGTTCACCAATAGCTGTTTATGGAGCCTTTAAAGCTTACAAGCCTAGGTTACCCTACACCAAAAGGTTGGTCATAAGATGGACTGCAAGCTTAGCACTTTGTGTTTTAACTCTTTATGAGTTGATTAGTGTGAACATTAGAAGCTCCAATGGCTTTGATATTTACCCATATCAAAAAGTATCTGCAGCTATTCGATTGATTTCCTTTTGCATGACAACTGTTTTACTAGTTGTGTATCAACGTAAAGGAATCCATTCGTCTGGTTTA…	1514	MVFESFCGHSLWDPEISCNSYRPMFSPCLTETVALWFSTGFLWIGSPIAVYGAFKAYKPRLPYTKRLVIRWTASLALCVLTLYELISVNIRSSNGFDIYPYQKVSAAIRLISFCMTTVLLVVYQRKGIHSSGLLFVYWLLMALTMSINYWSLIDANNNRNLKRWHVDAEDFTIRTIQLSLIWILLVFNCFVDTRKTLNSTDKQTIQIESPYESASFLSYLLFSWYDSMALLGFKRTLTSPDIWPLPSEYKSKPIDSEFYRLIAAGTKYTFTDSSKASKANGEQVEKLDLKTTKTMKLSLLKILLKGFWPYFVLSGLFKLVSSVLIFSNPLFMDYLLTFVKATDKPAWHGVFIALGMFVITFISSMFDAHYEFLIQTTSMKIKSALIASVYQKTLRLSSA…	TuABC45N	TuABC45C		C
tetur04g05540	ATGGAATCAAAACAAATTGAATTCGAGTCTTTATGTGGTGATGAAATATTCTGGAATTTTGATTCATTTTGGAACTCTAAATCGCCCAAATTGAGCAAATGTTTTATGCAAACTGTTCTCATTTGGCCTGGTTCACTTTTCTTGTTTGTCTTTTCTTATTTCGAATACAAACGAACTCTTCAAACCAAGAATAAAACGATTTCATACAATAAACTTAATCTGACTCGATTAGTGTTATCAACTTTTTGTATTCTGATAAATGTATTTCATTTGGTACACATCATCCGCAAGCAAAGCTCCAACTCATACTTACAACTCACCACTGCTGAAATAGTTGCACCTTCATTGAATATCATATCATTTGTATTGATAAGTCTCTTCTTCTACTATCACCGTATT…	1504	MESKQIEFESLCGDEIFWNFDSFWNSKSPKLSKCFMQTVLIWPGSLFLFVFSYFEYKRTLQTKNKTISYNKLNLTRLVLSTFCILINVFHLVHIIRKQSSNSYLQLTTAEIVAPSLNIISFVLISLFFYYHRIRGVHSSAFIWIYLSIQSICCSITTIQSWINFEIYSGLEIAIINAQCAAIILLLLLASFVDYELDTIATEGYEMKEDGESTVESSIKYKISFPSRLVFWWANKLIFLGWKKPLTIKDLWPLKDYLKSDFLLEKLKSKDKSLKLEQSTKSSIKTSKDSADAQKVNVVLLLFKTFGHYLLFGACLKLMQDILTFLTPELLKVLLNFIENQSSEPIWHGFFIAIVLFSVTCCQTLFGNYYFYKMYILGMRVQSALTAAVYSKSLTLNDEA…	TuABC51N	TuABC51C		C
tetur01g10390	ATGGTTTTGGATTCCTTTTGTGGTCATCCATTTTGGGACACAGAGACATCATGGAACTCACCTCAGCCAGTATTTTCGCCTTGTTTAACTGAAACTGCCGCTCTTTGGGCTAGCTCGTTATTTTTATGGATCCTGACTCCGTTTTCAATTTATTTTACTCTTAAAGAGCCCAAACCATGTTTACCTCTTACTTTTAGGCTTTATGTCAAATTGGCTTTCAATTTGATTCTTTGCCTGGTGACAATTTATGAATTAGTAAACGTTATTCTTGAGGCAAGAAGCACTGTCGTATATCAATATCAATATGTTGCGCCCATCGTCAGACTCATTTCATTTATAATCGCTACATCTTTGCTGTTTTTATTCCGACGCAAAGGGGTTCATACTTCAGGTTTACTC…	1530	MVLDSFCGHPFWDTETSWNSPQPVFSPCLTETAALWASSLFLWILTPFSIYFTLKEPKPCLPLTFRLYVKLAFNLILCLVTIYELVNVILEARSTVVYQYQYVAPIVRLISFIIATSLLFLFRRKGVHTSGLLFLYWLLMGITTAFNYWTLIDAKNNPDLRLWTFNKKDMVIKTLQLCSVWILLIFNCFADVKQKPSKFKDINEYECPYVTSSFLGRLLFVWYDSMALLGFRKTLTQADMWDLPEEDRTQLIQDKFAHLMTAGTKYLGSPSKSEAVMNGATKRSDVKKRKTMKVSLLTILLKGFWPWMLACGMFKLVSSVLVFASPQLMDSLLTFIASDAPIWQGAILALGIFVSTLIQSMFDSQYEFWIQTTSMRMRSALIACVYQKSLRLSSSGRHA…	TuABC53N	TuABC53C		C
tetur04g07910	ATGCGCTTTGATTCAATTAATTTTGTGTTTGTTTGTGGTAACTCATCTCTTTGGGAACATGATTCGTTATGGAGTTCATCTAAACCCGGATTAACACAATGTTTCAAGAGGACAATACTTAATTGGTTGCCAACGATTTTTCTTTGGTTTTTTTGTTTCTTTGAATTTTTAAGGATCGCTAAAGTGAAAAACAAGACAATTAAATGGAATCGCCACAATTTTATTCGTGTAATTTTATGCTTGGCTTATATATTTTTAAATGACTTACAATTTGGATGTACAATTTACAAGTCAGCAGATTCAATAACTCCTGTTGATTTACATGTCCCTTTGGCTAATGTTGCATCTCTCACATTAATCATTTTCTTCTTCTATTACCACCGACTTCTTGGAATCCAT…	1494	MRFDSINFVFVCGNSSLWEHDSLWSSSKPGLTQCFKRTILNWLPTIFLWFFCFFEFLRIAKVKNKTIKWNRHNFIRVILCLAYIFLNDLQFGCTIYKSADSITPVDLHVPLANVASLTLIIFFFYYHRLLGIHTSAVIWIYCFLQTITTFLITYQTWIDAQNHSTFEFIIFNFQFGVILSLLIVISFADGPIINVAYLATNEQVDVESKHLIPENEVSFLNQLTFWWFNSLIFLGRKRETTIDDLWDLPDDSKTENLYKSFEADMSKAKRGSKTSINLVSALLKKFWGHLVLLSIFQFLTNILSLISPLFIKLLINFIEKKSSVPIWHGFMIAGSMFIVSCIENLINAQDSYLHNTVGEKVFAIICASIFRKSLYLGAKAKKKVSSGKIVNLMTSDSQK…	TuABC54N	TuABC54C		C
tetur11g02120	ATGGAAGAGTTTTGTGGACATTCATTTTGGGATGAACTATCATGGAACTCATCAAATCCAATCATTACTCCATGTCTTAGTGAAACTGCCTTACTTTGGGCTTCTTCTGCCTTCTTATGGATATTTGCACCTTTTGCTGTTTATTTAACCCTTAAAAGCCCTAAGTCTAGTTTAATTTGGACATGGAGACTTTACATGAAATTGGTAAGCGTTTTTGTTAATGAATCGACAGCGTACGAAGTTATCCATGTTTTCATGAAATATAGCCAAAATGAAATCATCTATCCTTATGAATATACTGCACCGGTTATTAGGTTATGTTCATTCATGATTGCTACTATGTTACTATTATTTTACAAACAAAAAGGCGTCTTCACATCTGGATTGCTGTTTTTATAT…	1493	MEEFCGHSFWDELSWNSSNPIITPCLSETALLWASSAFLWIFAPFAVYLTLKSPKSSLIWTWRLYMKLVSVFVNESTAYEVIHVFMKYSQNEIIYPYEYTAPVIRLCSFMIATMLLLFYKQKGVFTSGLLFLYWFFMAIQSSVNYWALIDSIQNPGYREWTFEQTDLVLKSIQLTSIILVCLLYCVADSVNENGGKEFNAAGNFVSSSFVSHLFFHWYDSMAYLGFKKALTQSDLWDLPEESRTKLIHDNFSELLTESQQSLKLMNAKKPLNKARSNLFRTLLKSFWPWLLACFILKLFSSLLAFASPQLLDLLLTFIRSNDPSWKGVILALGMFVAALLQSLFDSQYEFWIQTTSMRMRSALISAIYHKSLRLSGLGRRDYTSGEIVNIMAVDTQRII…	TuABC58N	TuABC58C		C
tetur23g02452	ATGGTCCGACTTCGGTCGATTATATACAAAAAATCATCATACGAACAAGCAAATGTTTTTTCAAAGTTTGCTTTCTGGTGGTTGGTTAAATTTTTCGTCGAGTTTCAGGATAAAAAGTTGAAAACAAGTGATCTTGAAAAGTGTCCAAAAAATGAGGAATCTGAAAGGATTGGTGATACTCTTGAAAGGAAGTGGAACGAAGAACTTCGCCGAGCCAAAGAAAGTGGACGCCAACCAAGGCTTGGTTTAGCAATTACAAGAACTTTCGGTCTTCGTTACTCTTTTACCTTCATACTTCTGGCTCTATCGACGGCATGCAGCATAATACAAACGCTGTGCATGGGAAGTTTAATTAATGATGTATACACATTGACGTTGCATGATGTTAAACCAGAAATA…	1345	MVRLRSIIYKKSSYEQANVFSKFAFWWLVKFFVEFQDKKLKTSDLEKCPKNEESERIGDTLERKWNEELRRAKESGRQPRLGLAITRTFGLRYSFTFILLALSTACSIIQTLCMGSLINDVYTLTLHDVKPEIVKRRIYLAGIGVIVTQFLGSFVQNLYLFLARKFGIAARVACSVLIYRKSLRLSQKALGQTTVGQIVNLLTNDITRFDFASEYPFYLIVAPIQALVCIYIMWPLLGISTVVGLAVFLFYVPFQSIMGHAFAKLRLWGALRMDERIRLMNEFIPAMRVIKMYAWEKSFAGLVDRARRREINCVRCAAFLRGLNLGLGTVAEKLIMFVTLVTFVLLGNRLTAETVFVSMALIRQLQQSITVFIPAAITMGCESWITIGRIAKFLLLPER…	TuABC59N	TuABC59C		C
tetur01g15330	ATGACAGTGTTAACCAATTTAAAACCTAAACCTTTTCCCCATGATAATGTCAACATTTTCTCCAAGATTTTCATTCTCTGGATTTATCCTCTTTTCAAGACTGGATTCAAGAAAAAGGATTTAGACTTTCAAGATATCTATCAAGTCAGTGTTCATGATCATTCAGACCAGTTGAGAGATAAACTAAAAAGAGAATGGCTGAAAGAGTTAAAGAAAAAAAAACCAAGTTTGGCTAAAGCAATATTGAGATCTTTTGGTCCACAATACATTATTTCGTCTCTTGTCATTACTGGTTATGAGCAACTCATACTTAAAATATCTCAACCTTTTCTACTCGGAGCCATTTTGGACTATTTCGCTGGTATTGCCTTTACTGAGGGATATGACATCTATTATATT…	1329	MTVLTNLKPKPFPHDNVNIFSKIFILWIYPLFKTGFKKKDLDFQDIYQVSVHDHSDQLRDKLKREWLKELKKKKPSLAKAILRSFGPQYIISSLVITGYEQLILKISQPFLLGAILDYFAGIAFTEGYDIYYIAAAFCLCSMLFLISHHAWLLFILRLGMRVRIAVQSLLMEKTFVLSKSALHNNKVGNIINLMSNDVTKFDECAMYAHSVFMAPLEALVISIILFYSLGYPYVIGLILLISFVPLQAYIGKSFGAVRRVTARWTDQRIKLMGEIIGGMKVIKLYAWEKPFADMVAKIRKSEIMQIRKSFILRAINFTLMFVTTKTILFAVFITYVLTGHNLTAKNVFVTQAFFNSLRLSLTNLFPQGVSNISEALVSCRRLTDFLLLEEKKALDLTSN…	TuABC63N	TuABC63C		C
tetur04g04360	ATGTCTTCAAGTCAACTAATTCAAACAATTTGCGGTGATGATGTTTTCTGGGATTCGCAATTATCATGGAATACAACGAATCCTCAATTTACAGAGTGTTTCCAAGTTACCCTTCTCACTGGATTCCCTGTCGTTCTAATGATTCTCACCATATTAACCCACGCTTTCCGTGAAAAAAGCTTTGATCTTGGAAATTGGACATTTTTAAAATGGACTCGTCTGACTCTAATTATTTTTGCCTGCCTTGCCAACATTTTATATTCATCGCTTCTTACCCAGCGTTATTATAAAACACAATATCGTGTCCTTTTAGCTTATACCATAATTCAGTTGGTCAAAGCTGCTTGTTATGTTTTTTTAACTATGATTTATTTTAAACAACGTTTATCTGTAAAATCT…	1523	MSSSQLIQTICGDDVFWDSQLSWNTTNPQFTECFQVTLLTGFPVVLMILTILTHAFREKSFDLGNWTFLKWTRLTLIIFACLANILYSSLLTQRYYKTQYRVLLAYTIIQLVKAACYVFLTMIYFKQRLSVKSGMMWLFLVTETFFSIIIYHDKWVTYNSQPFSEFVFYTIYVPILVLLLILFSFNEGLRLRNPLNHHHHLHSPSSTLEKPLFETKMCPKSQASFINRIFFLWFTKLILLGRRKALGTEDMWQLKGNLQAAILSSYFDQAISVGKTVFQAVLNHLRNCIQRIISCGKSPSIETKLTSDVTKKIDVVTLSMRLFARKFCVAILLTLLTDIFTLLVPILIKAFIGFIQYEYEQPAWHGFLLAICLFAANITMNLLQIQLKECQQCLGLRMT…	TuABC66N	TuABC66C		C
tetur09g00580	ATGGTTGAGGTTGCCGTTGATGATGCAGTTTATTTTGAAACTTTGTGTCATGAAAACATCTTCTGGAGCAACAATCAAACATGGAATACAACTTCACCCAAATTAAGCCGATGTTTCAGTCAAACAGTGCTTAACTGGTTACCAACAGGACTTCTTTGGTTATTCACAATCATCAAACAGCTTGTCAAGAGTGATACTTGTGTTAAGGAAACACAGAAGATTCCATGGAATCTTCAGAATTCATCTCGTTTCATACTAACTTTGATTTGCATTCTTCTTTATGTGTTACAATTATCCAAAACTATCTATCAACATTCCTATTCACCTGAATCAATTATTCCAGTCGATTTTTTGGCTCCAATATTGAACATTGTTTCCTTTATCTTTGTTTTAACATTA…	1507	MVEVAVDDAVYFETLCHENIFWSNNQTWNTTSPKLSRCFSQTVLNWLPTGLLWLFTIIKQLVKSDTCVKETQKIPWNLQNSSRFILTLICILLYVLQLSKTIYQHSYSPESIIPVDFLAPILNIVSFIFVLTLFHYHRLHGVHTSVTIWIYIFLQTITSFITSFQTWTYPEDYSPFDINLFNTQSVVIFLLLFVISFADVPNPPLEDHSETGAQKDSYGINPETKASFPNHLFFLWFSPLAWLGWRKILTTKDLWDLRDDMKTKNLIQVFESSAEKKTFHENKTPNVKQLQSDEQELSVIPVFIKIFGYRFLVGSFLKLLHDTAQFIVPQLLKYLIDFIEKQSDEPVWHGYAIVVALFLASIVQTISINHYFYRMYIIGMKVSSTLTAVIYKKSLKLGN…	TuABC67N	TuABC67C		C
tetur03g02240	ATGGATAACACGGAGCGGGTAAAAATACCCTGTCCTTGGGATCGAGCTAATCTCTTGTCGCGAACGTCATTTGCATGGACTTTGTCTCTGTTCAAAAAAGGGTATAAACAAGATCTTGAACTGGATGACATGTTCAGATGTAGCGTTCATGATGAAGCTGATAAGGTTTATGAACAACTCTCTATTCAATGGAACAAGGAATTGAAAAATAAAAATCCAAGTCTAGTCAGAGCTTTAATGAAAGCCTTTGGGTATAAACATTTACTCTATTCACTGTTGATCATTGGTTATGAGGATTTTTTCATTCGAATCATTCAACCTTTTTTCATGGGTGCCATAATTAATTATTTTTACAAGCGAGATGAAGAAGGAGCTTCTGATCGACTCATCTTCTATTCA…	1376	MDNTERVKIPCPWDRANLLSRTSFAWTLSLFKKGYKQDLELDDMFRCSVHDEADKVYEQLSIQWNKELKNKNPSLVRALMKAFGYKHLLYSLLIIGYEDFFIRIIQPFFMGAIINYFYKRDEEGASDRLIFYSIGFCFCSISFVVTHHPWFVNAARYGLKARVAVQRLMFEKLVTLPKSAILNNEIGQIVNLMSNDVQRFDECSWFLPYLITAPIQAIIISFLIWGYIGRSYLAGFAIIVVFVPFQSIMGSAFGSTRRGTATFTDERIRLMTEVLSGIKVIKLYSWEKPFADMVQSLREKEMKSVKWFCTLRAINMSFSYVTTRIIVFACFVTHVLRGYSLTAEIVFVTLALFNTLRVTLTLQFPQAVTTVFEARVSCARISALLGLESLSSGNNGNNI…	TuABC70N	TuABC70C		C
tetur05g04300	ATGGATCGAATAAACCTTGAAGTACTCTGTGGTGACTCGCCTTTATGGGATTATAATTTATCATGGAACTCGACAGTACCCAAATTGACCCGTTGTTTCCATCAAACAATACTGAATTGGTTGCCGACAATATTTTTATGGCTATTCTCCGTTTACGAACTCACAAGAACTGGTCGAATAAAAAATAAACCAATTCCTTGGAATCTAAAGAATCGGTTTCGTTTAATTTTATCCATTTCATGTTTACTTATCAATGCTTTCCAGTTGGTCGACATCATCTATCGATACTTCAACTCATCCGACCAACCGACTCCATCTGATTTTTACGCACCATTACTTAATATTGCTTCATTCACTTTAATTAGCCTCTTCTTTTATTACCATCGCATTCGTGGGATT…	1491	MDRINLEVLCGDSPLWDYNLSWNSTVPKLTRCFHQTILNWLPTIFLWLFSVYELTRTGRIKNKPIPWNLKNRFRLILSISCLLINAFQLVDIIYRYFNSSDQPTPSDFYAPLLNIASFTLISLFFYYHRIRGIHTSAVLWIYIFLQTICTFLISYQTWVDSSEYSHLECGLFNVYFALVALLLIIVSFADGPVHQLEDFELTIYPKQDDNRPTNPENESSFLSYLVFSWFDKMALLGLRKALTTQDLWRLQDDFKTENITTTFEMKVKKSQKTSEGAKEFKGINILPVLVKTFGSYFIVGAFFKLCQDILQFVQPKLLGYLIEFIKNHSEEPVWHGFLIAFAIAIVTFAKTIFVNHYYNRMSIVGMKVSSALTAVIYKKSINLGDKARKDVTTGEIVNL…	TuABC72N	TuABC72C		C
tetur14g02310	ATGGAGCAACCGCAACTAATAACAAAACCATGTCGATATGATAAAGTCTCATTCCTGTCTAAGATATCATTCTGGTGGATTGCGCCCACATTGAGAATAGGATTGAGTCGTGAACCGACTAAAGATGATTTGTACAAATGTCCAGGATCTGATGAGGCGTTGAATGCTACAGTTCAATTTGAAAGGAATTGGGATCAAGAGATAGAAGATGGAAAGTTGAAAAAAAGAAAACCAAGTTTATTAAAAGCTATTGTTAGAACTTATGGAATGGAAACGATCTTTTACGGAATCTTGTTAACCATCGATGAAACAATGAATTTGGTTCAAACCTTTTTACTTGGCTCGATAGTTCGATACTTCTCTAAAAATAACTATAGTGGTGTTACTTGGAACCAATGC…	1309	MEQPQLITKPCRYDKVSFLSKISFWWIAPTLRIGLSREPTKDDLYKCPGSDEALNATVQFERNWDQEIEDGKLKKRKPSLLKAIVRTYGMETIFYGILLTIDETMNLVQTFLLGSIVRYFSKNNYSGVTWNQCLYCSIGLVLSLFIYGSLRHNITVFTLRQGLRIKTALTAVVYKKILTLSKAATTKTDVGYILNIVTNDLSNFDELMYTLIYIVLGPLMGIAVLIYMIQVLGLASLALVIVLVLLIPYQAVTGKYSDKFRAQKSKLTDKRIKLMEEMISAIRIIKMFTWEKSFADIISEIRKKEMRKIRNSACLKLMNMAIHTSAPRIMVFACLLLHVLLGRPLTPESVFITISLCNALRLPVTFHIGNATGLLFETLVSVRRTQELLLLETRKTQSL…	TuABC73N	TuABC73C		C
tetur07g04290	ATGGGTCTTCAACCAACAATCAGCAAAAAATCATCTTTTGATCGAGCCAATTTTTTAAGCAAATTAGTCTTTTGGTGGTTAACAAAATTTTTCATTGAGTCTCAAAATAAACGACTGAAAACTTCTGATCTTGAAGTTTGTCCCAAGTCGACAGCATCCGAATGGATTGGAAGCAAATTAGAAAAAGAATGGGTGAAAGAATTAAAGAAAAGTTCCAAAGATCCAAAAGCTGGAGGAAAAAAGCCAAGTCTTGGTTGGGCCATAATTAGAGCCATTGGACCCAATTACTCATTTTCATTCATACTTCTAGTTTTTCAGAATATATTTCCTTTTGTGCAAACATTATTCATGGGAGAGTTGGTTGATCTAATTTACCAAATGAGTAAAGCAGGAGCTGAC…	1325	MGLQPTISKKSSFDRANFLSKLVFWWLTKFFIESQNKRLKTSDLEVCPKSTASEWIGSKLEKEWVKELKKSSKDPKAGGKKPSLGWAIIRAIGPNYSFSFILLVFQNIFPFVQTLFMGELVDLIYQMSKAGADIQSIKTKIYYYGAAVVVSQILGSYTNNYYWFYARRGGLETRVACSRLIYHKTLKLSQKALGQTTTGQIVNLLSNDVARFDYAAEFPFFFIFGPIQVVLYLWILWPQLGISAVVGFIVLFLFAPFQTFMGKAFGKLRTAGAIRTDERIRLMNEFIPAMRVIKMYAWEKPFAALVDYARKREVAKIRGAAYLKGVNLGAGTVSEKLIMFLILVVFILTGHHLTAKTVFVAMALVRQLQYTITFFIPLGISSGAEALISIKRIQKFLEL…	TuABC74N	TuABC74C		C
tetur11g05990	ATGACCCCTAAAGTATTACTTGACATCTTCACTTTAATGTTACTTTTCATTGTTTCTCTTTCCATCATTGAGCTCCTTCAATCTCCTTGGAACCATGTCAGTGACCATTTCAATGGTCGATTTATCACACTTGTTTCAACAATGATCACCTTGTTGGTCAACTATTTTATTGTGTTTCCCCAACTTGGCCTATTGCTGTTAAAACCTGGTTATGGTAACAGCCTTTATCGGGTTACCTTCTTAATCATCGTTGTCTCGTACTGGACCATCACCATAATCAATTTAGCTTGCCAATTGGGATTACTGTTAAACATGGGACTGTCCATTTGGACCCACATCAGGTTACAATTAACACTTGCTTCCATGATTATTACGACTTGGGTTCTTTGTGCTAAACTT…	1684	MTPKVLLDIFTLMLLFIVSLSIIELLQSPWNHVSDHFNGRFITLVSTMITLLVNYFIVFPQLGLLLLKPGYGNSLYRVTFLIIVVSYWTITIINLACQLGLLLNMGLSIWTHIRLQLTLASMIITTWVLCAKLSAILMTKERFDGDLKPPSDCKYLHPYSSILSKATFSWFCEILRLGYSRPIQLEDLGSLPKEQRTESQFEKFNKFFEQESCKSINQDKPISLWKCYWKTFKYSLAVGAILRISADLFALFGPISIQYILNYVDAVKNSTKNSTLNGTANLLQTDLQVIETSTFIHNGFLIAFLVLCSTFLQSNFSNSFNHLAVLQSLQLKSALQSLIYKKTLRMAPSMGLDFGGISNHMSSDTHDMMMLFSMGHYVWAIPLKIIVLMTLLYFQLGVS…	TuABC86N	TuABC86C		C
tetur25g01780	ATGATTTTAGAGAAATATTGTGGCCATTTGCTTTGGGACAAAAAACTTGCTTGGGACACTTCAAGTCCTATTTTGTCGCCATGTTTCAGTGAAACGCTGCTTCTTTGGTTCCCATCTTTTGCCTTCTTCTTTGCTGTTCCTTTTGTTATTTTATCATCAACTAAATCATCAAAACTGCAACTTGAATGGACTTTTAAATTAGTCTTTAAATTAATTCTGTCTCTCACTTTAATAATCTCAAACATTTATGAGCTCATTTCTGTCGGAATACAAAGTCGTCACACTAAACAGACTTATCCATACCAATACTGTTCACCGTTGATAAAGTTAGTTTCATTTACAACAGCAACTTATTTATTGCTATTATGCAAAAGGAAGGGGATTCAAAGCTCTGGACTA…	1526	MILEKYCGHLLWDKKLAWDTSSPILSPCFSETLLLWFPSFAFFFAVPFVILSSTKSSKLQLEWTFKLVFKLILSLTLIISNIYELISVGIQSRHTKQTYPYQYCSPLIKLVSFTTATYLLLLCKRKGIQSSGLLFIFWMSMVIQSSINYWTVIATLLSLVPLPWTYGQADFTLKTLQIVLILSIYLLNWSSDSLNTNCLHIKSMSPYASSSFLSRITFHWYNSMAYLGYRKTLESKDVWSIPEQYETSNLEATFDNLLARGQSIAIKSKEGQKQQTQTTGLKYNLFGEFVKKFWPWLFLCTFFKLIASLSAIASPQILDFMLTFISSDDPTWKGIILVKALIISAILQSIFDSQYEFWIQVTSIKIRSALISVIYRKSLLLSGEAKRNYKTGQIVNLMA…	TuABC87N	TuABC87C		C
tetur11g02060	ATGGCATTGAATGATTTTTGTGGACATCCATTTTGGGATGAACAACTATCATGGAATTCATCAAATCCAATCATTACGCCATGTCTTAGTGAAACTGCCTTACTTTGGGCCTCTTCTGGCTTCTTATGGATATTTACACCTTTGGCTGTTTATTTAACCGTTAAAAGCCCTAAGCCTAGTTTAATTTGGACATGGAGACTTTATATGAAATTGTTTCTTTGTTTGGTGCTTTGTGTAGCGACAGCGTATGAAGTTATCCATGTTTTCATGAAATATAGCCAAAATGAAATCATCTATCCTTATGAATATACTGCACCGGTTATTAGGTTATGTTCATTCGCTATCGCTACTATATTACTATTACTTTATAAACAAAAAGGTGTCTTGACCTCTGGATTG…	1500	MALNDFCGHPFWDEQLSWNSSNPIITPCLSETALLWASSGFLWIFTPLAVYLTVKSPKPSLIWTWRLYMKLFLCLVLCVATAYEVIHVFMKYSQNEIIYPYEYTAPVIRLCSFAIATILLLLYKQKGVLTSGLLFIYWFFMAIQSSLKYWALIDSIQNPGYREWTFEQTDLVLKSIQLTSIILICLLYCVADSVNQNDKRKANASGNFVSSSFISQLFFHWYDSMAYLGFKKALIQADLWDLPEESRTKLIHDNFSELLTESQQRLKLMNAKKPVSKARSNLFRTLLKSFWPWLLACFILKLFSSLLAFASPQLLDLLLTFIRSNDPSWKGVILALGMFVAALLQSLFDSQHEFWIQTTSMRMRSALISAIYHKSLRLSGLGRRDYTSGEIVNIMAVDT…	TuABC89N	TuABC89C		C
tetur28g01950	ATGTCACCGAAAGAATCAAAGGATGAAAGTCCATTTGCGAAAGCCTCGTTCTTCAGCCGCTTGCTGTTCATCTGGTATGATTCAATGGCGTATAAAGGTTACCGAAAGGCGCTTACACAATCGGATATGTGGCCTATGATAGAAGATCATCAAACTGCTTCGATTGTTAAAAAGACTGATCCCTATTTTGAGCCAGTCTTGAGTTCATCTAATGAACCAGCTAAAACTAAACCAGTACTTAAAGTGAATACCTTCAAAGTGTTGATCAAAGTATATTGGCCAATACTATTGTTCGGATCGGTGTGTAAATTGATTTCTAGTTCCCTTGTGTTTGCGAATCCCCAGTTATTGGATGCTCTCTTAACATTCATTGTTTCGGATGAACCAATATGGAAAGGT…	1288	MSPKESKDESPFAKASFFSRLLFIWYDSMAYKGYRKALTQSDMWPMIEDHQTASIVKKTDPYFEPVLSSSNEPAKTKPVLKVNTFKVLIKVYWPILLFGSVCKLISSSLVFANPQLLDALLTFIVSDEPIWKGYVIASLMFATSLFQSLLDSQCEFWTQVASMKMKSALTATIYRKSLRLSSLGRRNNTTGEVVNLMAVDIQRIIAYINIASLMLSSPIQLVITIYLLWRQLGVSSFAGLGAMLIFIPFNGFFTTRFKKCQSQIMKEKDARSKMISEILNGMKVLKLYAWEGAFGEIVASIRRKEIKILRFQSIWLALIFFALGCGPFLIAVVSFATYVLIDKNHILNANKTFVSISLINILNGPLAMLPIVIAFGANFLIAIRRINNYLEGDELDANA…	TuABC96N	TuABC96C		C
tetur09g00590	ATGGATGAATTTGAAACAAATTCAGAGCCAATAATTGAGGCTGCCGTTGATGATGCAGTTTATTTTGAAGCTTTGTGTCATGAAAACATCTTCTGGAGCAACAATCAAACATGGAATACAACCTCACCCAAATTGAGCCGATGTTTCAGTCAAACAGTGCTTAACTGGTTACCAACAGGACTTCTTTGGTTATTCACAATCATCAAACAGCTTGTCAAGAGTGATACTTGTGTTAAGGAGACACAGAAGATTCCATGGAATCTTCAGAATTCATCTCGTTTTATACTAACGTTGATTTGCATTCTTCTTTATGTGTTACAATTATCCAAAACTATCTATCAACATTCCTATTCACCTGAATCAATTATTCCAGTCGATTTTTTGGCTCCAATATTGAAC…	1497	MDEFETNSEPIIEAAVDDAVYFEALCHENIFWSNNQTWNTTSPKLSRCFSQTVLNWLPTGLLWLFTIIKQLVKSDTCVKETQKIPWNLQNSSRFILTLICILLYVLQLSKTIYQHSYSPESIIPVDFLAPILNIVSFILVLTLFHYHRLNGVHSSVTIWIYIFLQTITSFITSFQTWTYPEDYSPFDINLFNTQSVVIFLLLFVISFADVPNPPLEDHSETGAQKDSYGINPETKASFPNYLLFLWFSPLAWLGWRKILTTKDFWDLRDDMKTKNLIQVFESSTEKKTFHGKKPQNVKQLLLDKHKLSIIPVLIKIFGYRFLVGSFLLLVHDIAQFIIPQLLKYFIDFIERQSDEPVWHGYTIVVALFLASTIQTVSINHYFYHMYIMGMKVSSTLTAV…	TuABC98N	TuABC98C		C
tetur01g15340	ATGACAGTGTTAACCAGTTCGAAACTTAAACCTTTACCACATGATGAAGCCAATATTTTATCCAGAATTTTCATCCTCTGGATTTATCCTCTTTTCAAGACTGGATTCAAGAAAAAGGATTTAGACTTTCAGGATATTTATCAAGTCAGTGTTTATGATCATTCAGACCAGTTGAGAGATACACTGAAAAGAGAATGGCTGAAAGAGTTAAAGAAAAACAAACCAAGTCTGGCTAAAGCAATATTGAGAGCCTTTGGTCCACAATACATTATTTCGTCTCTTGTTATTACTGGTTATGAGCAACTTATACTTAAGATAGCTCAACCCTTTCTACTTGGAGCCATTTTGGACTATTTCGCTGGTATAGCCTTTACTCAGGGATATGACATCTATTATATT…	1339	MTVLTSSKLKPLPHDEANILSRIFILWIYPLFKTGFKKKDLDFQDIYQVSVYDHSDQLRDTLKREWLKELKKNKPSLAKAILRAFGPQYIISSLVITGYEQLILKIAQPFLLGAILDYFAGIAFTQGYDIYYIAAAFCLCSMLFLISHHAWLLFILRIGMRVRIAVQSLLMEKTFVLSKSALHNNKVGNIINLMSNDVTKFDECAMHAHSLILAPIETIVISVILLYSLGYPYVIGLILLIAFVPLQAYIGKSFGAVRRVTARWTDQRIKLMGEIIGGMKVIKLYAWEKPFADMVAKIRKSEIMQIRKSFILRAINLTLVFVTTKTILFAVLITFVLTGHNLTAKNVFVTQAFFNSLRVSLTHSFPQGVSYMSESLVSCRRLTEFLLLKEKKALDLTSN…	TuABC101N	TuABC101C		C
tetur06g00360	ATGGAGCATTTCTGTGGTCACAATTTTTGGGACACTCAATTAACTTGGAATACCTCACATCCACTTTTTACTCCATGCTTTGGTGAAACCTTGTTAACATGGGTTCCTTGTGGTTTCCTATGGATAGTTGCGCCTTTTGCACTACACAAATTAATCCGATCACCAAACAGGAATATACCGTGGACTCTACTAAATTTTTGCAAAACAATATTAGCAATTTTATTAAGCGCATCTTCTGCTGTCCAGTTAATCTATGCCATTGTTGAATTAGTTAATGGAAATCAAGTCCATCCAGTTGAATATTACTCGCCATTTATCAGCTTTTTAACATTTAGTCTGTCAACTATATTTATATTGCTTCATCGTCGCAAAGGTGTTCATTCTTCTGGTGTCTTGTTC…	1517	MEHFCGHNFWDTQLTWNTSHPLFTPCFGETLLTWVPCGFLWIVAPFALHKLIRSPNRNIPWTLLNFCKTILAILLSASSAVQLIYAIVELVNGNQVHPVEYYSPFISFLTFSLSTIFILLHRRKGVHSSGVLFIFWLLFTVGALIYYWTIIDTVINPDKYWTIDKITFIIRSIQTPAILCSFLLSCFADTRREYFTAGEDYKNECPLLRASFFNQITFFWYDSMAYLGFKKSLTQDDMWDLPVDNKTEKIYDKFRRYLEDAILYSFNTKQKYQSGIVNSIEDYSIISVNVVLPLFKAFWPQLMGCGVIKLCSSFLTFGNPLLLDQLIAFVASDDPNWRGYVIALGMAICALLESMLNGQYEFWINVTSMRMRAALIASIYRKSLKLSSAGRKDFTAGEI…	TuABC102N	TuABC102C		C
tetur06g03560	ATGGTAACTCAACAAGGAACCATTTTCAAAAAGTCATCATACGATCAAGCGAGCAGTTTATCAAAATTATTTTTCTACTGGCTCCTTAGTTTTTATCTGGAATTTCAAAAGAAGCGAATAAAAACAAATGATCTTGAACAATGTCCAAAGTATGATCAATCAGAAAGGATTGGAGAGAAACTTGAGAAGCAATGGAACGAAGAGCTTAAAAAATTGAAGACTGGCGGTCAACCTAGCCTAGGATGGACAATAATCAGAACAATTGGTTGGCATTACTCATTCACCTTTATTCTGCTTTTCAGTTCGAGTATGGCCCATCTAGCACAGACTGTTTGCATGGGTTACCTGATAGAGGCGTTGTACCAATATAATATGGAAAAAGATCATTCAGATGAAATT…	1340	MVTQQGTIFKKSSYDQASSLSKLFFYWLLSFYLEFQKKRIKTNDLEQCPKYDQSERIGEKLEKQWNEELKKLKTGGQPSLGWTIIRTIGWHYSFTFILLFSSSMAHLAQTVCMGYLIEALYQYNMEKDHSDEIRWKIYLTAACVVGAQFFNTYVANMYWFLARKCGIDIRVACSRLIYQKSLRLSQASLGETTVGQIVNLLSSDVSRFDLASEFPFFLIQGPLEVIICIIILWPMLNISTIIGLLVLFLYIPFQTLMGKAFGALREKGAFLTDDRIRLMNEFIPAMRVIKMYAWEKPLTLLVDLARKREVSKIRWAAYLRGLNLGLGTIAEKLIMFLTLVSFVMRGNQLSARTVFVAMSLIRQLQSSITIFIPLGISTGAESLIAIKRIRDFLLLPEYE…	TuABC103N	TuABC103C		C
tetur05g06640	ATGTCGGCTGTCCTGTCTAAATTAAGAGAGTTTAGTGATAACCATACAATACCACACCACCAATTCACCCGAGTTGCATCGGGATTAATCTTTGCTTTGTATTTCTACAAATTTGGTACACCAGTGGTATCTAAATTGGTCTCATCATGTCAAGCCAAAGCCCAATTCATTCAAGAGAAGATTACAGGACTAGATAGTTTCAATGATGATGGAACAGTCAAGGATCAAGATTTATTAAATTCAATTAGTTATCGACCGTCTACCAAATCTCAGAATGAAAAGTCAAAGCCGTCTGAAGATTATACCAATTTTGGTATTCGCGATGGGTCAATTTTAGACATTGTCATGGACACTATTGTAAAAAGTTTAAGACAATTTCAAGCTCTTACCGGTTTCAAT…	830	MSAVLSKLREFSDNHTIPHHQFTRVASGLIFALYFYKFGTPVVSKLVSSCQAKAQFIQEKITGLDSFNDDGTVKDQDLLNSISYRPSTKSQNEKSKPSEDYTNFGIRDGSILDIVMDTIVKSLRQFQALTGFNVTFIIQLVKLIRIMVPGVRTVEVALLLLHTMSLVSRTFLSIFVANLEGQVVKYIVRRDVVNFASMLTKWLLIAVPATFINSSIRFLENQLALAFRTRLVRYGYELYFKNQTYYAVSNLDGRLENPDHCLTDDIISFSQHCAHLYSSVTKPLLDLFLITYTLLKMSQQMGSYGRYGGYGQLMNAVAIISTHGILRWISPKFGSLVSEEARRKGFLRSVHARVITNAEEIAFYGGHLIELNVVQRAYKALAQQMNVIYNQRLWYIMFE…			TuABC61	D
tetur35g01360	ATGTCTATTCTTTCTAAATTTAGTATTCCAAATAGATCTAAAATCACCCGTAATCAATGGGTACTGATTGTCGGCTCATCTCTTTCACTGACTCTATGGACTTGTAGTGTACTTTCCAGAGGAAAGTCGAACAGAAAGTCTAAAAATTTGGATGACCAGCCATTATTCTTGGAAAAAGATGGACAATTATCACGACCCAAGACGGAAAATTTATCCAAAACCATGGCCGAGCTGAAAGTGATTCTTAAAATGATTGCTGGAGGTAAAGAGTATGCCTATGGATTTGGTGTCATAGTCATTTTGATTGTCAAAACAATCAATGATCTTTGGTTAATGAGTAATGGAACTCAAATTGAAGCAGCCATTATTACGGCTAATCTCTCCAAATTAAAGTCCAAT…	657	MSILSKFSIPNRSKITRNQWVLIVGSSLSLTLWTCSVLSRGKSNRKSKNLDDQPLFLEKDGQLSRPKTENLSKTMAELKVILKMIAGGKEYAYGFGVIVILIVKTINDLWLMSNGTQIEAAIITANLSKLKSNLSAFFLAMPTLAVTNNLFKYFLNQLRLNLRHKLSIILYDKYIDGLTYYRINVFDDQCRNLDQLLTSDVEKFCNTLVDVYSNIAKPLLDIFTLVYRLSVSYTGFKTPGAMITYLLVSGTILTSVRRPLTRLTIKETQLEGQLRYVHSRLIANCEEVAFYQGNNRERLTLMSALNRLKNHLHNVAIFKFNIDFLDNLIARYFAVVVGYLSLAIPFFSNSMPGTTQDRLEAYYKSGRMMVRLAESIGRLVLAGRDLSRLAAYTQRVTQL…			TuABC82	D
tetur30g01400	ATGGCAGGTCGTGGTCCAGCTGGTGGTGATACACAAGATAAGTTAACTCGTATTGCAATTGTCAACAATGATAAATGTAAGCCAAAAAGATGTAAGCAGGAGTGTAAAAAAAGTTGCCCAGTTGTGAGAATGGGCAAACTTTGTATCGAGGTTACTCCAAATGATAAGATCGCAAAAATCAGTGAAGAGCTCTGCATAGGATGTGGTATTTGCGTGAAAAAATGTCCTTTCGAGGCTATTCACATTATCAATCTTCCAAGTAATTTAGAAAAGGCAACAACTCATCGATATGGACAGAATTCATTCAAACTTCACCGTCTTCCAATTCCAAGACCTGCTGAAATATTGGGTCTTGTAGGTACAAATGGTATTGGTAAATCAACTGCCTTGAAAATTTTA…	615	MAGRGPAGGDTQDKLTRIAIVNNDKCKPKRCKQECKKSCPVVRMGKLCIEVTPNDKIAKISEELCIGCGICVKKCPFEAIHIINLPSNLEKATTHRYGQNSFKLHRLPIPRPAEILGLVGTNGIGKSTALKILAGKLKPNLGRWGSDPPDWSEILTYFRGSELQNYFTKILEDELKAIVKPQYVDQIPKAVKGTVQFHLDKKDEMKNQNEICDMLDINQVIRMRNVEDLSGGELQRFAIAMVCIQRANIYMFDEPSSYLDVKQRLKAAEAIRYLITSDRYIIVVEHDLAVLDYLSDFICCLYGVPGAYGVVTMPFSVREGINIFLDGFVPTENLRFRDASLVFKVSETAAEEEVRRMCRYEYPTMVKKMGDQFELNVKQGTFTDSEIIVLLGENGTGKT…	TuABC93N	TuABC93C		E
tetur29g00620	ATGTCTGATCGAAAGACAAAGCGAAAAGAAAAGTTGGCCAAGCAACTTGAAGAACAAATGAAAGAATTGGCCCTTGAGAACTCAGCCTTTTCAGTTTCTACGTCAAACAATCAAAATGCACAAGCTATTGACAATGCTATAAAGATAGAAAATTTTTCTATAAGTGCTGGTGGTAAAGAACTTTTTGTTAATGCCTCTTTAAATATTACATTTGGTCGACGATATGGTTTAGTTGGTCCTAATGGTCACGGAAAGACAACCCTTCTTCGTCATATGGCTGAAAAAAAAGATCTAGGTCTACCACCTGATTTACATGTACTCTTATGTGAGCAAGAAGTTATGGCGGATGAAACTCCCGCTGTTGAAGTATTATTGAAAAGTGACGACCGTATAACCAAA…	585	MSDRKTKRKEKLAKQLEEQMKELALENSAFSVSTSNNQNAQAIDNAIKIENFSISAGGKELFVNASLNITFGRRYGLVGPNGHGKTTLLRHMAEKKDLGLPPDLHVLLCEQEVMADETPAVEVLLKSDDRITKLQKELEDLQNADNPDQDRINEIYTELNALGADSAEARARRILAGLGFSTKEMQDRPTKNFSGGWRMRVSLARALFIEPTLLLLDEPTNHLDLNAVIWLDNYLQGWKKTLLVVSHDQSFLDNVCSDIIHLDQKKLYSYRGNYTQFKKMYVQKKSELQKEYEKQEKKLRELKKKGTSGKQAEKSVKEQQSRKQGEVQVGELIQRPKDYIVKFRFTDPTPLNPPILGLHDVDFAYNRNGPLLFTKLNFGVDMSSRIAIVGPNGVGKSTF…	TuABC4N	TuABC4C		F
tetur20g02610	ATGCCGTCTGACAGTAAAAAGAAACGTGAAGCTAAAAAAAAGGAACAAGCCAAAGCAAGAGAAGGTACCAAGAAAGCTGATGCTCCTCAAACTAATGGTGTTACAAATTCTGGTAAAGGCGATGATGGTAATTATGAAGAAGAGATTATTAAGAAAATCGAAAGAGACATGGACCTAAATGCCGAATACCGTTCCTGTACTGGTGTTCTTGGAGTCCATCCTAGATCCAGAGATATCAAGATTGATAATTTCTCATTAACATTTCATGGATGTGAAATTTTGACTGATACTAAATTAGAACTCAATTGTGGTCGTCGTTATGGTCTAATTGGTTTGAATGGTTCCGGTAAAAGTACTCTTTTAGCAGCAATCGGAAAAAGAGAAATCCCTATTCCTGAA…	613	MPSDSKKKREAKKKEQAKAREGTKKADAPQTNGVTNSGKGDDGNYEEEIIKKIERDMDLNAEYRSCTGVLGVHPRSRDIKIDNFSLTFHGCEILTDTKLELNCGRRYGLIGLNGSGKSTLLAAIGKREIPIPEQIDIYHLTREIPPSNKSALEAVLDVDQERARLEKLAEELIQNDDEESQDQLMDIYERLDEIGADKAQAKAAYILHGLGFDKEMQAKACKDFSGGWRMRIALARALYVKPHLLLLDEPTNHLDLDACVWLEEELKTYKRILVMVSHSQDFMNGVCTNIIHLYSLKLHYYGGNYDAFVKTRLELLENQMKRYNWEQSQIAHMKEYIARFGHGSAKLARQAQSKEKTLAKMVAGGLTEKVVSDKTLTFYFPSCGGIPPPVIMVQNVSFR…	TuABC88N	TuABC88C		F
tetur32g00490	ATGTCAAAAACTGAAGACATTATTAATCTTAATTTTCCTTTGATTGACGAAGATGTCTCTAGCTATATATTCAATGTCCTGAAAGAGGGCAAAAATGAGTTTCATGATCGAGAAGATATATTCGAATGCCTTGGAGAGGTTTTCATGGATGTTACAAATGGTGTCAAGAAGGAGGATGAGATTAAAGATATCTGCGACCAATTGCTCCAATCTTTGCACATAGGAGAAGAAAAGTCTAAAAAGACATCAAATGGTACTGGCCCTGATGGTCACCGTGCTCTTCCCAAATCAATCCTTTTAGGTGAAATGCTTTCCAATATGACTGGTAATCTTGAGGAGTATAAAAGCATTTGGTGTCCTCAAAGAGAGTTACCTTCTCAAGTTGATCAGAAAAAATTG…	719	MSKTEDIINLNFPLIDEDVSSYIFNVLKEGKNEFHDREDIFECLGEVFMDVTNGVKKEDEIKDICDQLLQSLHIGEEKSKKTSNGTGPDGHRALPKSILLGEMLSNMTGNLEEYKSIWCPQRELPSQVDQKKLEKAEAKIKTKQERRDAAEGTTTIGIVVPGLQTNKEASANQMINRRDVKIDETGRCKDIRIENFDISFGNKLLLSGADLILSYGRRYGLVGRNGIGKSTLLKMISNGSLIIPKHISVLHVEQEVVGNETSALDAVLECDLARASLLAEEKRLLAIKDGSEDVNAKLEKVYADLNATEADKAPARAASILAGLGFTETMQRKATKEFSGGWRMRIALARALFSKPDLLLLDEPTNMLDMKAIIWLENYLIKSWTSTLLVVSHDRQFLN…	TuABC97N	TuABC97C		F
tetur17g02510	ATGGAGTTAGTGTTTAGGAATATTATTCTGTATGAACCTTTTAATGTGAAAAGTAATGGACTTTTTTGCTCCAAATCATCTTGTCTTGCCAGTAAAGGTGAGGATGTTTCAATTACAATAGATGATGATAAACGTAATCAAGTCAACAGTTATGATAGCTGTTCAACGGCAACCTCAAGTTTAACGGAAAACAGACGCATTTTGGACGATATTAATGGTTATGCCAGGCCAGGTCAAGTTCTTGGTATTATGGGTCCATCAGGATCGGGTAAATCAAGTTTATTAAATGTTTTATCCGGAAGATTAAAGCCTGATCAAGGTTGTATTACACTTGCTGGTGAGATGCTTAATAAAAGGATGAAACGAAAGATTAATTATGTCCTTCAACATGACATTTTC…	833	MELVFRNIILYEPFNVKSNGLFCSKSSCLASKGEDVSITIDDDKRNQVNSYDSCSTATSSLTENRRILDDINGYARPGQVLGIMGPSGSGKSSLLNVLSGRLKPDQGCITLAGEMLNKRMKRKINYVLQHDIFLPNLTLRQTLKYNAILRLPESMSYSQKMKQVDNIIDILDLGQCMDTIIGDASRRGLSGGEKKRANIACELLSNPSVMLLDEPTSGLDSSTALGIMKFLKEYAMKERKIVIISIHQPSSQIFYLLDKLLLLSNGNLAYFGDSHSVVPFFSSIGFEITPNYNPADFMMETIKGSKQDQEKIISAARRLSKLPLTQRSRPPSLSSSSSPSSHQMKTSSIDHHSQDSDDNSQSELNPHPHHQHIQHHHSHQRRHHHRQDSLSEHHHQTEP…			TuABC10	G
tetur09g01930	ATGTTAACAGCTGAGGAGCAGATAAAAGAAAACTCGGGAAATGGATTCCAACGTTTCTTCACGGATCTCAACAAATCTTCATCAGACGAGATTGACTCAATAGAATTGACCGACTGCGCTTCATGTTCATCAGAAGATTTAAGCTCGAGTGCTTCGAATTTTAAACCCACTACATTGAGTTGGAATAACCTTAATGTTTACTCGAAAGGGTCGTCTGGATTAACTGATTATTTCCGAAAACCAAAGGAACCAGTTCACATAATTAAAAAAGTTTCTGGTCAAGCAAAACCTGGTAATCTGTTGGCCATTCTTGGTGCTTCTGGAGCAGGAAAAACCACTTTACTGAATGTATTAACTGGTCAAAATTTGAATAAATTGGCCATTGAAGGACAAGTCTCT…	686	MLTAEEQIKENSGNGFQRFFTDLNKSSSDEIDSIELTDCASCSSEDLSSSASNFKPTTLSWNNLNVYSKGSSGLTDYFRKPKEPVHIIKKVSGQAKPGNLLAILGASGAGKTTLLNVLTGQNLNKLAIEGQVSLNNEPITIERLSSCSSYVQQDDLFFGVLTVREHLRFQLKLRTTFSMNASQINKRIDQILEKLGLMKVAENRIKCGSSGERLSGGELKRLSIATEILTDPAILFCDEPTSGLDSFMAQTVVSVLKSLANEQRTIVCTIHQPSSEIFKMFDQIMLLAEGRVAFLGTADKALDFFSQLGFKCPSNYNPSDFYVQQLSIVPGNKEQCLSKVNMICNSYEASDYHRDLRSELKIVSEATFEAISGPAKLKQYSKPVQIDIFSQFNLLTHRS…			TuABC11	G
tetur02g11270	ATGATCAGAAGAGATCATCAAGTTTTTACCGTAGAAAGCTCTATGATCAAAGGGTCTGGAAGATATTTTGTCAATCCAGTTTTCTCTCATGATGAGATTGTTCCAGTGTCAAATGTGTTTCGCCAAACAATCAATAGATGTGACAGAAGTTTAAAGCGTCAATCAAGCTTTCAGCCGGTAACAATTGAATGGCAAGATTTAAGTGTTTCAGTTCGACCAGGAAGAGGATTGTTCAAATCAAAAACATCTCATAACGAGCTTATTCCTATTATTAAAAATGTCACTGGACATGTTGACAGTGGTCATCTTCTTGCCATCATGGGAGCCTCAGGAGCTGGTAAAACAACATTCTTGAATGTGTTGACCGGCAGAAACCTTAGGAATCTTGATGTTAGCGGT…	690	MIRRDHQVFTVESSMIKGSGRYFVNPVFSHDEIVPVSNVFRQTINRCDRSLKRQSSFQPVTIEWQDLSVSVRPGRGLFKSKTSHNELIPIIKNVTGHVDSGHLLAIMGASGAGKTTFLNVLTGRNLRNLDVSGKVLLNGQIATADKMAACSAYVQQDDMFIGVLTVREHLIFQAHLRTSHSSDKEIRAKVDNVIFELGLKKIENYRIGSPGMNKSISGGEMKRLAFASEILTDPSILFCDEPTSGLDSFMAQSVVSVLRGMAATKRTILATIHQPSSQVFEMFDELLLLSQGRVAFMGSSADALIFFSRIGLRCPHNYNPADFYVQQLAIIPGREDECKRKVARICTKFSESSYAYRTKQESAPVGLKFGFKTQIDFSYKRGFFTQIKWVVWRSWLTNL…			TuABC18	G
tetur09g01960	ATGTTATCAACTGAGGAGCAGACACAAAGAAACCCGGGAAATGGATCCCGACATTTCTTCAGTAATCCCAACTTTTCCATAGATGAGATTGAGTCAACACCTAATGAGATAAACAACTATGCTTCATCTTCATCAAAAGATTTAAACTCGAGTGCTGCTAATTTTAAACCCACTACATTAAGTTGGAATAACCTTAATGTGTACTCCAAAGGATCGTCTGGTTTAACTAATTGTTTTCGTAAACCAAAGGAACCAGTTCACATTATCAAAAAAGTTTCTGGTCAAGCAAAACCTGGTAATCTGTTGGCCATTCTTGGAGCTTCTGGTGCAGGAAAAACCACTTTACTGAATGTATTAACTGGTCAAAATTTGAATAAATTGGCCATTGAAGGACAAGTC…	684	MLSTEEQTQRNPGNGSRHFFSNPNFSIDEIESTPNEINNYASSSSKDLNSSAANFKPTTLSWNNLNVYSKGSSGLTNCFRKPKEPVHIIKKVSGQAKPGNLLAILGASGAGKTTLLNVLTGQNLNKLAIEGQVSLNNEPITIERLSSCSSYVQQEDLFFGVLSVREHLRFQLKLRTPVSMNASQIDKRIDQILEKLGLMKVAENRIKCESTGQRLSGGELKRLSIATEILTDPAILFCDEPTSGLDSFMAQTVVSVLKSLANEQRTIVCTIHQPSSEIFKMFDQIMLLAEGRVAFLGTADKALDFFSQLGFNCPSNYNPSDFFIQQLSIAPGNREQSSSKVNMICDTYEASEYHRNLKSEFKNVSEATFNSPDKLKHHSKTAQIGIFSQFNLLTYRSAV…			TuABC26	G
tetur09g02000	ATGTCTCAAGATGGAGAGGCGGTGATACCGATTGAAAGTTCAGAATCCAAACAAGCAGGACGATATTTTGAAAATCCAGCCTTCATTGAAGATGAAATCACTTCATCTGGAAACGGAATTAATAACAATGATATATCACCATCAAATGATGCTCATTTCAAACCCACTACATTAAGTTGGAATAATCTTAATGTTTACTCCAAAGGGTCCAATGGTTTGGTTAGCTGTTTTGGTAAAAAAAAGGAATCTGTTCACATAATCAAGAATATCACTGGTCATGTGAAGCCAGGAAATCTTTTGGCCATTCTTGGTGCCTCTGGAGCAGGAAAAACAACGTTATTGAATGTATTGACTGGTCAGAATTTAAATAGTTTAACCATCGAAGGAAAAGTTCTGTTG…	683	MSQDGEAVIPIESSESKQAGRYFENPAFIEDEITSSGNGINNNDISPSNDAHFKPTTLSWNNLNVYSKGSNGLVSCFGKKKESVHIIKNITGHVKPGNLLAILGASGAGKTTLLNVLTGQNLNSLTIEGKVLLNNEPTTIQKLASCSAYVQQDDLFFGVLTVREHLQFQLELRTSVPLTPEQRRAKINKLLETLGLMKVAESRIKCSSTGQRLSGGELKRLSVATEILTDPAILFCDEPTSGLDSFMAQSVISVLKSMAAARRTVLATIHQPSSEVFEMFDEILLLSQGRVAFMGKSQDALSFFSQIGLQCPQNYNPSDFYIQKLAIVPGREEECKRNVEEICNKFSESQFAARMNKFDKEIVQTDDGYSSKIVFSYKRGFFMQMFLVLWRSWLTNLRE…			TuABC28	G
tetur01g16290	ATGATTGAATTAATTGGAGTCTCTCATACAGGACCCATAGTGCCGCCCAATAGAGCCACTATCTGGTCAAAATTAACTGGTTCTTTGGCTAAAGGATTAATTTTAAAAGATGTTTCTTTTGAAGTTTACTCTGGTGAAGTGATGGCCATCTTGGGAAGCAAAGGTTCTGGAAAGAGAGCTTTAATAGACGTTATTGGACATCGAGTCACCGGACAAGGATCCACAAAGGGGCAAATTTTATTGAATGATGTTCCATTGACTTTAAGACTGTTCCAAGAGCAATGTGGTTTTGTCTCTAAGCGAACTCAACTCATACCAGGATTAACGGTTCGTCAAAGTCTTCAATATATGGCCAATATGACTATGAAGACGAGTCAAACCATGAAGAAAACGCGCATC…	644	MIELIGVSHTGPIVPPNRATIWSKLTGSLAKGLILKDVSFEVYSGEVMAILGSKGSGKRALIDVIGHRVTGQGSTKGQILLNDVPLTLRLFQEQCGFVSKRTQLIPGLTVRQSLQYMANMTMKTSQTMKKTRIKQVLADLALTGLANRKVDTLSLPEAKRLAIGLQIVRDPLLLVLDDPTSSLDPLNTYFVISILSNHVKKYGRIVILTMDKPRSDIFPFLDRVTYLCLGDVVYTGSTRMMMDYFRSIGFPCPELENPLMYYLCLSTVDRRSRDRFIESSSQIAALVDKFKVEGHEYRKYSGSPAAINGAGPLSPSIPLTAYGRASTWNVTMALMGRQFSSLFTWTNIARRIFVLPLFFLLLYIFILPKLPSQQQSFQTRSGLFLNCITVINFVTPALT…			TuABC35	G
tetur37g01090	ATGTCCACTGATTCATCTTCATCTTCATCGCTTCCACCAACACCAACCACAATACCTCTTCATCCTAGTTTGACTCGCGGCTTATCGCCCAGACTTTCCTTGGAATCAGCTGGATCATCTAAAAGTGTTTCAACCACATCTTCATCTTCTTGTCCAAGTTCAAATCGAACATCATATCTCGCTGAAGCAGTTGCTTGTTCCGATGGACGCATAACTTCTGGAAGTTGCAGTCTAATTTGGAAAAATTTAGCTTATACAATTGAGACGAGTAAATGGTCATCTTCATCTTTTTATGGAGTTAAACGGTCAACATCCAAAAAGGTTATCTTCACTGGGCTCTCTGGTGAAGTTAGAGCAGGACAGTTAACAGCCGTAATTGGACAATCAGGTGTTGGTAAA…	780	MSTDSSSSSSLPPTPTTIPLHPSLTRGLSPRLSLESAGSSKSVSTTSSSSCPSSNRTSYLAEAVACSDGRITSGSCSLIWKNLAYTIETSKWSSSSFYGVKRSTSKKVIFTGLSGEVRAGQLTAVIGQSGVGKSTLLESIAGRRKQGLTGEAYLKFVGSTTHQVNSAQVSFIPQKDAHLPCLTVKETLMYASRLKNSESAQRVVSKCKKLNQFDFLTEMDYHNYLITQVQKDLCLGRCWDVKVAKCSGGEIKRLSMAVELISNPKVIILDEPTTGLDATSAFHCIEVLNCLTEMESPPGIIASIHQPSSELLNLFHNVYVIGAGGHCIYNGPTDQLVTHLAQNGLCCPLYHNPAEFIVHVASGRYGEKILTNLASIQAESFENLHAAIKSEEIDVDVDK…			TuABC39	G
tetur03g04350	ATGACAATTCACGATAAATCAATGGAAAATTATTTGATGAACAGTAGTTCTACAATTGATTTATCCGATTCTTTCACAGTAACTTGGTCTAGCTTAACATATCGTTGTTACCCAACAGCAATGCAAAGATTGACTAACAGTGTTAAAGGTGACCGATCAACGTTTGGATGTAAAACAATTTTACAAAATTGTAATGGTTCTTTCAGATCGGGTCGGTTAACAGCAATCATGGGTCCATCAGGCTCAGGTAAATCAACTTTGTTGGAGTGTTTGGCAGGAGTCAGAAAAGTAGATCAAGTTGACAATATAAGGTTACACGGACCCATTTCCCATGTTTCCCTTTCATTCATACCTCAGCAAGATCAACTGTTTGAGCGGTTGACTGTTCGAGAAGTAATG…	688	MTIHDKSMENYLMNSSSTIDLSDSFTVTWSSLTYRCYPTAMQRLTNSVKGDRSTFGCKTILQNCNGSFRSGRLTAIMGPSGSGKSTLLECLAGVRKVDQVDNIRLHGPISHVSLSFIPQQDQLFERLTVREVMTYAARLHFVSRQKTDYGKIKTEIDQILTQLNIFDCVDQIIENLSGGQKGRLSIAQELIASPEIIMMDEPTSGLDSSSSYSLIELLVKLASSLSIAIVITIHQPSARLFNLLQDVYMFSYNGKFMFEGKPDQVTSTLNAVGIKFDSFNNPADVLLDVANGEYGIEVIETLTKKVSNKNNQSYPWKKDKPLASCLMNYRGAFKDHLCILISRQCLISIRDRLSILLKYSVAISLALLVGISYYNIGKSDGCLTEQIRTWLNLDKIGRL…			TuABC40	G
tetur09g01970	ATGGTAAATTCTTGTTCCATTGTATTCCATTCGATCATAATAGATTATCGAAGATTGTTGAGCCATAATCATGTTTGTTTTCACATTGAACTCCCCTACTCTCTTCAGGAAATCTTTTTTAATGAGTCGTTATCTAACGATTCCTGTATCAACTACAAATTTTCCTCGAAAGACTTAAGCCCGTGTGTTGCTAATTTCAAACCCAGTACATTAAGTTGGAATAATCTTGATGTCCATTCCAAAGGATCTACTGGTTATTTTGATAAACCAAAGGAACCAGTTCACATTATTAAAAAAGTTTCTGGTCAAGCAAAACCTGGTAATCTGTTGGCCATTCTTGGTGCTTCTGGAGCAGGAAAAACCACTTTACTGAATGTATTAACTGGTCAAAACTTGAAT…	688	MVNSCSIVFHSIIIDYRRLLSHNHVCFHIELPYSLQEIFFNESLSNDSCINYKFSSKDLSPCVANFKPSTLSWNNLDVHSKGSTGYFDKPKEPVHIIKKVSGQAKPGNLLAILGASGAGKTTLLNVLTGQNLNKLAIEGQVSLNNEPITIERLSSCSSYVQQDDLFFGVLTVREHLRFQLKLRSPVAMNASQINERVDRIIEKLGLRKVAENRIKCGTNGERLSGGELKRLSIATEVLTDPAILFCDEPTSGLDSFMAQTVVSVLKSLANEQRTIVCTIHQPSSEIFKMFDQIMLLAEGRVAFLGTADKALDFFSQLGYKCPSNYNPSDFFIQQLSIAPRNKEQCLSRINMICDRFEASGFNENLRSKVSFKTGLETNYFSEVSKSVESTPPSILTQFI…			TuABC42	G
tetur09g01950	ATGTCAACAGCTGAGGAGCAGACAAAAGGAAACCCGCGAAATGGATTCCAACGTTTCTTCACTAATACCAACTTTTCAACAGATGAGGTTGATTCAATAGCAGAATTGATTAACTGTGTTTCATGTTCATCAGAAGATTTAAGCTCGAGTGCTGCTAATTTTAAACCCACTACATTGAGTTGGAATAACCTTAATGTTTACTCGAAAGGATCGTCTGGTTTCACTGAGTATTTCCGAAAACCAAAGGAACCAGTTCACATAATTAAAAAAGTTTCTGGTCAAGCGAAACCTGGTAATCTGTTGGCCATTCTTGGTGCTTCTGGAGCAGGAAAAACCACTTTACTGAATGTATTAACTGGACAAAATTTGAATAAATTGGCCATTGAAGGACAAGTCTTT…	683	MSTAEEQTKGNPRNGFQRFFTNTNFSTDEVDSIAELINCVSCSSEDLSSSAANFKPTTLSWNNLNVYSKGSSGFTEYFRKPKEPVHIIKKVSGQAKPGNLLAILGASGAGKTTLLNVLTGQNLNKLAIEGQVFLNNEPITIERLSSCSSYVQQDDLFFGVLTVREHLQFQLKLRTTFSLNSGQINKRIDQILEKLGLMKVAENRIKCGSSGQRLSGGELKRLSIATEILTDPAILFCDEPTSGLDSFMTQTVVSVLKSLANEQRTIVCTIHQPSSEIFKMFDKIMLLAEGRVAFLGTADKALDFFSQLGFKCPSNYNPSDFYVQQLSIVPGNKEQCLSKVNMICNSYEASDYHRDLRSELKIVSEATFGGPVKYNQYSKPVQIEIFSQFNLLTHRSALI…			TuABC46	G
tetur02g13710	ATGACAAGTATTGTTTCTGAATCAGTCGACAATACGTTGACCAAAATTGAAACTCTGGACGCAAAGGAAGAAATTGATTCATCTGGTGAGGGCGACATTGAATCTGATATTAACTGTGAAGTGAACGAAGAGAAAAAAGACGAAATTGGTCAAGTTGAAAGGAATAATATTATTAATGAGCGTGAAAATAATAAGATGACCTCACCAAGAATATTTGACGCTTTGAAGGTGACAACGGGCAAGGGTTTGACTGATGGTTCAATTAATGGACCAGCCAATGATACCAGTGATCATCAACAAAAAAATCATTCAAGAATTATTGAAGTTCCGATGGAAGAAACGAAGAGCTTTACAATCTCTTGGAACCAATTGACTTATCGTGTAAAAATGTCCACTTTT…	811	MTSIVSESVDNTLTKIETLDAKEEIDSSGEGDIESDINCEVNEEKKDEIGQVERNNIINERENNKMTSPRIFDALKVTTGKGLTDGSINGPANDTSDHQQKNHSRIIEVPMEETKSFTISWNQLTYRVKMSTFEKVINKVRGIKYTTDSRTILRSVQGSFSSGMLTALMGPSGAGKSTLLECIAGMRIKGLEGKIRCVGRDKISIAFIPQHDHLYGLLTVREALIYASELQHSRTINGVKTNLNKTDHMNIVESILRQLNLDTCADTKIDRISGGQLKRVSIAQELVSHPDILIMDEPTSGLDSSTCYQLMEMLSNLTSSSPIAIVMTIHQPSAKVFNMFHKVYMLSRIGKFIYEGSPDGVVAALSQHNINCSQFYNPADLLVEVASGDYGSEVIHSMA…			TuABC50	G
tetur09g01980	ATGGAAACGAGAAGAAAATCGGAAAATGGATCGGATAATTTCTTTACTAATCCGATCTTTTTATCAGATAGGATTGAGTCAACACCAGATGAATACAATGTTTCATTTCCATTAAAAGATTTAAACTCTGTGCTGCAAAGTGCAAGTGCTGCTGATTTTAAACCCACTACATTAAGTTGGAATAATCTAAATGTCCATTCCAAATTGTCGCCTAGTCTAGCTGATTGTTTTCGTAAACCAAAGGAGCCAGTTCACATTATTAAAAAAGTTTCTGGCCAAGCAAAACCTGGTAATCTGTTGGCCATTCTTGGAGCTTCTGGTGCAGGAAAAACCACTTTACTGAATGTATTAACTGGTCAAAATTTGAATAAATTGGCCATTGAAGGACAAGTCTCTTTG…	681	METRRKSENGSDNFFTNPIFLSDRIESTPDEYNVSFPLKDLNSVLQSASAADFKPTTLSWNNLNVHSKLSPSLADCFRKPKEPVHIIKKVSGQAKPGNLLAILGASGAGKTTLLNVLTGQNLNKLAIEGQVSLNNEPITIERLSSCSSYVQQEDLFFGVLTVREHLRFQLKLRTTFSMNSSQINKRIDQILEKLGLMKVAGNRIKCGSNGQRLSGGELKRLSIATAILTDPAILFCDEPTSCLDSFMAQTVVSVLKSLANEQRTIVCTIHQPSSEIFKMFDQIMLLAEGRVAFLGTADKALDFFSQLGYKCPSNYNPSDFFIQQLSVNSRSINECRSKIKIICDNFDSSGYNEKLKNEITFEPELTTNYFIRVFRSVKLMPASIATQFVQLVWRSSLIN…			TuABC52	G
tetur19g01160	ATGCCATCCAAAAATTCAGTTGAATTAAATTTACTCGACAAGTCGAAACCAATTACAGTTTTACCGGCCAAACAGCCACAAATTACGGATCAGGATAAAGATGCCGCAATCATCATTGACAATCATCAAATTGATTGTACACTTTCTTGGACAGATTTAAGTTATGTTATTCCCAGAGATTCACAATTTGTTCATCTGGTTAAACAACTGGTATCCAATAAAAGTGATGGAAGATCAAAGTGTATATTACATCCTCAAAGCGGGTCGATTAAAAAGGGCCAAATGATTGCCATAATTGGTCGCAGTGGATCGGGTAAATCAACTCTTATTCAATGTCTTGCAGGTTGTAAAGAGAAAAATCGATCCGGTCAAATTCAGATTACTTTAAATAGTCAGCAA…	776	MPSKNSVELNLLDKSKPITVLPAKQPQITDQDKDAAIIIDNHQIDCTLSWTDLSYVIPRDSQFVHLVKQLVSNKSDGRSKCILHPQSGSIKKGQMIAIIGRSGSGKSTLIQCLAGCKEKNRSGQIQITLNSQQNGKVDSTQLPPLRAPTKPHIKICYLPQVDHLIPTLTVYETLMYASRLRNLSKTSDQYHSHRVEAIMTDLNLLGSRNVLVRRISGGQRKRLSIGLELLGSPDIFLLDEPTSGLDSSNALQCVQLLKRLANSSFNDNKQLNNDILTNGGPVEESQQTQRPMSSSSELAIIASIHQPSAKILAQFDKIYLMSFDGRCIYFGPPNEMITVFSTFGLHCPAYHNPADFAIEIASGDYGRDKVEALENWTNSNVSNSDSSVDLPKTLAIKEV…			TuABC56	G
tetur09g01990	ATGTCACCAACCGGTGGGCAAACGGAAAATACACCGGGAAAAGGACCAGAACCTCGAATCACTAAACCCTTCTTTTCACCAGAAGTGCTTGGTTTAGATGCAGTTGACATAGACGCGATTGAGCCAAATGAGATCAAAAAAGATGTTCCATCTCCATCAGAAGACTCGAGTGCTAATTTTAAACCCACTACATTAAGTTGGAATAACCTAAATGTTTACTCCAAAAGATCTTCCTGTTTAGCTGATTGTTTTTTTAAATCAAAGGAACCAGTTCACATAATTAAAAAAGTTTCTGGCCAAGCAAAACCTGGTAATCTGTTGGCCATTCTTGGTGCTTCTGGAGCAGGAAAAACCACTTTACTCAATGTATTAACTGGTCATAATTCGAATAGATTGGCC…	688	MSPTGGQTENTPGKGPEPRITKPFFSPEVLGLDAVDIDAIEPNEIKKDVPSPSEDSSANFKPTTLSWNNLNVYSKRSSCLADCFFKSKEPVHIIKKVSGQAKPGNLLAILGASGAGKTTLLNVLTGHNSNRLAIEGQVSLNNEPITIERLSSCSSYVQQEDLFFGVLTVREHLRFQLKLRSPINMNVEETNRRIDQILEKLGLTKVSENRIKCGSSGQRLSGGELKRLSIATEVLTDPAILFCDEPTSCLDSFMAQTVVSVLKSLAKEQRTIVCTIHQPSSEIFKMFDQIMLLAEGRVAFLGTTEAALDFFLQLGLNCPSTYNPSDFFILQLSLTPNNVDQCRSKIKMICDNFDSSGYYEDLKKEITFATKLETNYYYRMFGFVRTVRRPISTQFKLLL…			TuABC57	G
tetur05g05440	ATGGTTAAAGTGTACCTTATAAGTGGATCGACTTCTAATGATAAAGCAAATCGGAAAAGCAACAATTCAGAGAAACCCAAACCAAGCCATTTCAGTGTAACATGGACAAACCTAAACTATCATGTTGCTGCTTCTACAGTTGATGTAATTTTAGCTAAACTGGTTGGTGAAACAGTGCAAAACACTCGCTATGTTTTACAAAACTTCAATGGTTCCTTCAAATCAGGTGAAATGACTGCTTTAATGGGACCAAGTGGAGCTGGTAAATCAACATTATTAGAGTGCATTGCAACCCTTAGACATAAGAATCGAACCGGAATGATTCAGGTTAATGGAAGATCTAAAGTTTCTATTGGATTTATACCACAAAAGGATCATCTATATGAACATTTGACTGTC…	722	MVKVYLISGSTSNDKANRKSNNSEKPKPSHFSVTWTNLNYHVAASTVDVILAKLVGETVQNTRYVLQNFNGSFKSGEMTALMGPSGAGKSTLLECIATLRHKNRTGMIQVNGRSKVSIGFIPQKDHLYEHLTVREAINYASRLQNSRILGLDQEEEERKKSNPNETLNEPKSPSKVDHKAITEALLADLGLFVCSDTRIGSISGGQLKRVSIGQELVSQPDILILDEPTSGLDSSSCLQMVDLLYTLTQKSKPIAILMTIHQPPARIFNLFHKVYMLSIIGKAIYEGSPKDVVSTLAKHNIQCSQFYNPADLLIEVASGDYGLPVINSMASSMNLSHQGTLPILPLPSADTFPMEKALVKPITPFWTHFWILWQRLTLLALRDPMMSALRLIFAFNAAL…			TuABC69	G
tetur11g01800	ATGGAACATAATGATATTGTTAAAGATAAACCAACCGAACCTTCAGATGCTTTTCTCGCCTTTCCTTTTGAATATTCATCTCACTCAAGCAACTCAATTGTTCGGCTAGTTTGGCGTAATCTTACTTACACTTCACCTAAAGCACCTAAAAAACCGCCACCAAGTTCATCTCCATCTTCAAATGCAATTCGCCGTGTTATTTTGGATAAACAAAATGGTGAAATAACTGGAGGCCAATTAACTGCTATAATTGGTCCATCAGGAGCAGGTAAATCAACTCTTCTTGAAAGTTTAGCAGGTCGAAGGACCAAAGGTTTAAAAGGTTCAATTGTCGTTGCCTATGACCGTGATTACCTTGAAACAAGTGAAGAGAGCAGGTCCATTGGAATATCATTTATT…	791	MEHNDIVKDKPTEPSDAFLAFPFEYSSHSSNSIVRLVWRNLTYTSPKAPKKPPPSSSPSSNAIRRVILDKQNGEITGGQLTAIIGPSGAGKSTLLESLAGRRTKGLKGSIVVAYDRDYLETSEESRSIGISFIGQKDQLIAELTVRETLMFASRLKNYKRIRNSYYHPRLVNSVLKALNLEACAEVRVGRVSGGQLKRVTFAIELISGPDILMLDEPTSGLDSSSTYSCIALLRQLTDLRRNGNYYKPPAIICSIHQPSARVLNIFHQMYVLSSDGRCLYQGSPTTLLNHLSRHDLTCPQFHNPADFIIEIASGDYGLEPINKLALYESTKQMTIINDEKTMYLSCRKLMVPGSRGDQDMMNDEIDPMEGGLGMINGATNEKRVKVTRVVDKMKSRKFP…			TuABC75	G
tetur33g01719	ATGATACGAATTTCAAACTTTGAATCTTCTGACAATTCTCATTACAACAATTATTTGGTTAAAAGTGGCGAAGAATCTGATATTTCAGTTTATCAAGCATTTACCATGACTCAGGGTGACTCTTATTCAACCAATGGAGATGGCAAAGTTTACCCTGAAACGGTCATCTCAACCATATCAGCTAGTTTACTCAACGATTTCATTGTTCACTGGAAATCATTTTCCGTTTCAGTCGAAGTCAATCCTTATGTCAAGTACATTGGCCGTAAGCCGGAAAGTAAATACATTTTAAACAATATTGATGGATCCTTCAAGTCGGGTCAACTGATTGCCATTATGGGACCTTCGGGATGTGGCAAGTCAACCTTGATCAACTGCATCTCGGGTCGATGGAAGGGT…	761	MIRISNFESSDNSHYNNYLVKSGEESDISVYQAFTMTQGDSYSTNGDGKVYPETVISTISASLLNDFIVHWKSFSVSVEVNPYVKYIGRKPESKYILNNIDGSFKSGQLIAIMGPSGCGKSTLINCISGRWKGLTEGDICLSGDRARLNMAFIPQYDNYFDVLTVKETLVFASRLQTSTLVASNYYKAYKALSTEGPAARLDVRRFTVSDTNYHQLASDHVLTLFGLEHVVDSRVGKLSGGQKKRLSIAQELISRPDILILDEPTSGLDSAASYNCIEILRSLASSKPSMLIMVTIHQPNMKIFQLFDKVYVLSSQGQLVYDGSPISLIGHLDKVGTPCPTFTNPGDFLIEIASGEHGPDALGALLAHPRPFDDKNELELVNKRILTQAAFRASYPHLK…			TuABC76	G
tetur01g16280	ATGTGGGACGATCGTGAATCGCGTAAATATGTTGCTCCTAATGGGAACAACAATAACAAAGACAGTCCAATGAATAGTCCATCGGTTATGAGCCAATGGCCTGGTGGTGGTTACGGTAATCGTGGCTATGACAATACAGAGGATCTTCATGCTTGGTCCATTTATCGACAAAACTTGAATGCCGATCTGTCTGAATCAGCCATTGGAATAAACAAAAGTGTCAACGGTGAGAGGCCGTTTGGCAATTTCCAGTTGAAAGAGACGACCGTTAAAAATATACTCAATCATCCCAAGTACGGTCCAAGGCTTCGTAATCATGATCCAGCCACTTACCTTCGGTATGGCCTTCCTCGGGTCAAAGTGTCTCAATCCGATGATCCTGACCTTCTTCGAGGTGAT…	916	MWDDRESRKYVAPNGNNNNKDSPMNSPSVMSQWPGGGYGNRGYDNTEDLHAWSIYRQNLNADLSESAIGINKSVNGERPFGNFQLKETTVKNILNHPKYGPRLRNHDPATYLRYGLPRVKVSQSDDPDLLRGDLEESIISPSAVHQSHHHPHLANHSSSHLNSHLHSNQLYRGKRSQANLLLSSSSANSPSNNKYSGLIHSSPPYMTANGKAVSETDLRFPSSNHNNKNNNNYHTRDQMANGNGYGLNGKMGKTNGYIHSNGEDMIDTELPLSNGLSAPSSSPKNPHLIVRGLYYELDKTSTLRRICGAQRTKSRILDNISFEVKAGEVLAIMATSEYEGTSILEILSDRYNKSRGTVKSEITLNGIFMTPAKLSQVSSYVGQDTDLCPNMSARQTLLF…			TuABC78	G
tetur02g11400	ATGACAAGTATTGTTCCTGAATCAGTCGACAGTACGTTGACAAAAATTGAAACTCCAGACGAAAAGGAAGAAATTAATTCATCTGGTGAGGGCGATATTGAATCCCATATTAACTGTGACGTGAACGAAGAGGAAAACGACCAAATTAATCAAGTTGAAAGGAATAACATTATTAATGAGCGTGAAAGCAATAAGATGACCTCACCAAGAATATTTGACGTGTTAAAGATAACACCAGACAAGGGTTCAACAAATGGTTTAATCAATGGAACAGCCAATGATACCGCTGATCATCATTACGCACCACAAAATCATTCAGGAACCATTGAAGTTTCGATGGAAGAATCGAAAAGCTTTACAATTTCTTGGAACCAATTGACTTATCGTGTGAAAATGTCC…	811	MTSIVPESVDSTLTKIETPDEKEEINSSGEGDIESHINCDVNEEENDQINQVERNNIINERESNKMTSPRIFDVLKITPDKGSTNGLINGTANDTADHHYAPQNHSGTIEVSMEESKSFTISWNQLTYRVKMSTFEKVINKIRGIKYTTDSRTILRSVQGSFSGGMLTALMGPSGAGKSTLLECIAGMRIKGLEGKIRCVGRDKISIAFIPQHDHLYGLLTVREALMYASELQHSRKINGVKTNLNKTDHMNIVESILRQLNLDTCADTKIERISGGQLKRVSIAQELVSRPDILIMDEPTSGLDSSTCYQLMEMLSDLTSSSPIAIVMTIHQPSAKVFNMFHKVYMLSRIGKFIYEGSPDGVVAALGLVNINCSQFYNPADLLVEVASGDYGTEVIHS…			TuABC79	G
tetur17g03970	ATGTGTCCACCACCTGCAGTAACCTGCGATGAGAATAACCATGTTGCCGTGGTTTGGCGTAACCTTACCGTCTACAAACCAATGGATCTGTTGGATGGGTTTCTGGTTAAATCAATGTCACACAAGTGTCGAAAAGCCATTTTACGAAACATTTCTGGTGTATTTCGGTTTCACGATTTATCAGCCATCATGGGACCCTCTGGTGCAGGTAAAACAACCCTGTTACAATGTCTCTTTGGTACTTGGTCAGGCAGATATAAGGGTAAAATATATCGTAATCCATTGGCCAACAAGGCTTCCTTTATAACCCAGAAAGAAGAGGATCACCTTTTCCCGTGCCTTTCCGTTATAGAGTCCATCTTTTATGCTTCCCGGTTAAAGGGTGCTCAAAATGAGTCC…	702	MCPPPAVTCDENNHVAVVWRNLTVYKPMDLLDGFLVKSMSHKCRKAILRNISGVFRFHDLSAIMGPSGAGKTTLLQCLFGTWSGRYKGKIYRNPLANKASFITQKEEDHLFPCLSVIESIFYASRLKGAQNESKVVEELIDQLDLRNCRHTLVHSCSGGQRKRLVIAQELASEVKPKILFIDEPTSGLDSNVSFTVLTQLQKLCMAHGMAIIATIHQPSYKILKLFDQLYVLSRAGRCLYQGRPEVLRSYLSQFQVNCPNGHNPADVIIDAAEMLKVRLLEESSAKLIEFEMDSIDTSSMSEVEAMRENRNHLSLRHMMYLLRRSFLHGTCREPLWLFIRVGLHVFVALLLSMLYDGNIGVDNGCLRVNSAGYYYRPNCTEQVPLSRLREESNIDRNIS…			TuABC91	G
tetur06g05430	ATGGAAACTGTTCGTAATATCATTGCTCAGAAATCAAAGTTATTCGAAAAATCAAAACAGTCAATCTTTTGGATTCAATCAACCAGACCACAAGATAGCCTAAAAGGACCGATTGACCTGTCTTGGATCAATGTTAGTGTTTACAGCAATCAGAGTTACTTCAACCAATTTATTGGGAATCTACAAACAAAGTTCAATTTACCTTCAAAAGGGATTCAACCACACCAAATAATAAATGACATCTCAGGTGAAGCTAAACACGGTAATATATTGGCAATTATGGGCTCAAGCGGATCGGGAACCATCTTATTGAATGGTAAACCGTCAACAGTTGAAAGAATCACTTCTTGTTCAGCTTACGTCCAACAAGATGACATTTTCTTGGCCAATTTAACCGCT…	647	METVRNIIAQKSKLFEKSKQSIFWIQSTRPQDSLKGPIDLSWINVSVYSNQSYFNQFIGNLQTKFNLPSKGIQPHQIINDISGEAKHGNILAIMGSSGSGTILLNGKPSTVERITSCSAYVQQDDIFLANLTAREHLMYQAKLRMSPDTSQDAIIKRVEEVILELSLTKCADTIIGLKGSKKSISGGEMKRLAFASEILTNPSILFCDEPTSGLDSYMAYNVVSLLKSMANSKRTIIITIHQPSSDIFALLDQLLLISEGRLAFIGTSADALKFYSSLGMECPSNYNPADFFIQKISISPGNEQDDLQMVNMICDEFIESSYGQSLKKRLTQSTSIVNSDAYQSMFGHSLVYRSTYLTQFWVILSRSFLCNWREYSVTSTRFLETIALSLIMGFIYLRQ…			TuABC94	G
tetur11g00520	ATGAGACAAGACAATCGATCTTTGGCTTCTTCTGATAGAGCTTCTAATGGTAGTAGTGGAAATGTTCACGATGGAAAGAATAATGGTTTACATGGGATTGACAATGTTTGCCTTAATATTGACTCATATTTAGATGATTTGGAACATCCAATGAACCCTATCAATCCTATTAAAGGTTCACCATCGTCAATGGTTCGTCCAAGTGCTGCCTCAAATAGTTTACCTTCAACATCAACTGACTACAAGAATTGGTCAATGGTTAATAAACCAACCGAACCTTCAGATGCTTTTCTTGCCTTTCCTTTTGAATATTCATCTCACTCTAGCAACTCAATTGTTCGGCTGGTTTGGCGTAATCTTACTTACACTTCACCCAAAGCACCTAAAAAACCGCCACCA…	872	MRQDNRSLASSDRASNGSSGNVHDGKNNGLHGIDNVCLNIDSYLDDLEHPMNPINPIKGSPSSMVRPSAASNSLPSTSTDYKNWSMVNKPTEPSDAFLAFPFEYSSHSSNSIVRLVWRNLTYTSPKAPKKPPPSSSPSSNAIRRVILDKQNGEITGGQLTAIIGPSGAGKSTLLESLAGRRTKGLKGSIVVAYDRDDLETSEESRSIGISFIGQKDQLIVELTVRETLMFASRLKNYKRIRNSYYHPRLVNSVLKALNLEVCAEVRVGRVSGGQLKRVTFAIELISGPDILMLDEPTSGLDSSSTYSCISLLRQLTDLRRNGNYYKPPAIICSIHQPSARVLNIFHQVYVLSSDGRCLYQGSPTTLLNHLSRHDLTCPQFHNPADFIIEIASGDYGLEP…			TuABC95	G
tetur04g04550	ATGGATTCTCATAAACTGGTTCATTTTTCTGAAACAACTGATAAATTGATAAATCATAATGAACAGTTGATCAAATTTCAAGATAAGTGTAAAAATGACTTCAGCATTGATTGGTTCAACCTTACTTATCGCCTTTACCCGTCACCCTTAAACAATTTGATCCATCGGTTTAAAAGAAAGAAAAGATTGACTGGAAATAAGACAATCTTGCGAGACTTGAATGGTACCTTTAAATCTGGTAAATTGTCAGCTATAATGGGTCCTTCAGGTTCGGGTAAAACGACTCTTATCGAGTGTTTAGCGGGAATCAGAGTGAAAGGGGTTGAAGGGGATCTGAGGTTGACTGGAAGATCAAGAGTGACCAAAGCATTTATCCCACAAGAAGACATTTTGTGTTCA…	721	MDSHKLVHFSETTDKLINHNEQLIKFQDKCKNDFSIDWFNLTYRLYPSPLNNLIHRFKRKKRLTGNKTILRDLNGTFKSGKLSAIMGPSGSGKTTLIECLAGIRVKGVEGDLRLTGRSRVTKAFIPQEDILCSQLTVREALMYSYGLKVGSKLIGKRPYSTLPDYVKEASITIGHLAHQLNLTDCFDVRISSISGGQKKRTSIAQELVSKPDVLLMDEPTSGLDSSSCYQLIKLLQRIASESSMAVIITIHQPSSRTFNLLQDVYMLSFNGKILFHGLPNQVVPTLTAVGVKCDVFNNPADLLNEVAYGEHGYDVLDKMVNKMDANFNPYKYSDNYTNHLNNVKPNGSVHLFSRPLLQSYFQSEASFLSQFKILMSRQLKLCFRNQMSSTVRIVIAIQA…			TuABC100	G
tetur12g03340	ATGGGTTCATCCAAAATCTCTTCGCCATCATTGTATGACCAAAATGAAATAGCTATACAAGCCACCAACATTAAAGTGTCCATCAAACAATCATGGAAACAAATTAATATTCTTAATGGTTTAACTCTTACAGTTCCAAAAGGTTGTATTTATGGTCTCATTGGTCCTTCTGGATGTGGCAAGACAACATTTCAAAGATGCATTTTAGGACAACATCGGATAAGCTCTGGCCATCTTCAAGTAATGGGACACTCTCTCAGCAAACCTGTTGGTGACAGTATTGATGTTAAAAAGCGCAAGGAACTACGATCCGATTTTTTAGGTCCAATTATTGGTTATATGCCTCAAGACATTGCTTTAGACGCTGAGTTAACCATTGATGAAATGTTAATCTTTTTT…	745	MGSSKISSPSLYDQNEIAIQATNIKVSIKQSWKQINILNGLTLTVPKGCIYGLIGPSGCGKTTFQRCILGQHRISSGHLQVMGHSLSKPVGDSIDVKKRKELRSDFLGPIIGYMPQDIALDAELTIDEMLIFFGQLYGLSKAEITNQVDKLVHILNISSFHRSLKISQLSLGTQRRVSLICSLLHSPDLLLLDEPTVGSDPVVVDKIWAHLLHLRSDCKITIVLATHYLEEVNKADYFAFVSSGKVIIEERPEQFKKKQNENSLEAAILSFYMTKEIKDHIGKDLKKYYIIDGIDQTPEEPKNNNNHSNHTIFNQNLMPSSSKVTRNRLSYLKAYKLLTWRYWCRWKAFTLYQFIGVGFLLVVVLFTLGRLFGHFPLGLKIGVVNHDKTGNLSQLYLAS…			TuABC1	H
tetur04g06390	ATGTCGTCCGAACTAGCGATTTGTGGTAAAAGTGTTTCCCTCAATCTTGGAAGTTATCTTTCGCCAACTTTGATTCTCAACAATTTAAACTTAGCCATTCCAAAAGGATGCATTTATGGGTTGATTGGACCTTCTGGTTGTGGCAAGACAACCCTTCAAAAGTGTATAATGGGTGTTTATAAACCAGATCATGGGTCTATCTCAGTTTTTGGTTCAACCCCTGGTTCACCCGAATCACTGGTTCCTGGTCCTAGTGTTGGTTACATGCCACAAGATATTGCTTTGGACAGTGAATTGACTGTTCGTGAACAGTTAGTTTTTCTTGGTCGCATCAACAATCTAAATATGGAATTGATCAATATTCGTATAAAAGAAATTACTGAAACACTGGAAATTAGT…	708	MSSELAICGKSVSLNLGSYLSPTLILNNLNLAIPKGCIYGLIGPSGCGKTTLQKCIMGVYKPDHGSISVFGSTPGSPESLVPGPSVGYMPQDIALDSELTVREQLVFLGRINNLNMELINIRIKEITETLEISDIDNRSGQFSGGQQRRISLACTFIHQPSLYLLDEPTVGSDIVLVHKIWNYLKHLRDNSGATIIISTHYIEEVNSADLFGFMSKGTMIIQDSPSNFIQTSGTRTLEAAILKEYIKIYSHRLETQRPSFFPEQFLNDTDLVPKRRRSLRSSIDSLIKRVSFAWFPRMKKSKEKTRSQESRDVPPSLPSYLIISLLIWRYLLRWKITMTIPFAVFLTMTITSSIVMFGVYGLPMKQLAVGIVKHANSSNYLTNVTNYMATDDFSFLQMP…			TuABC3	H
tetur13g02060	ATGGAAGCGAAAGGTTCAACTGTAAATGCCGTTGAATCTAAAAATCTTTACTATGCTTATACCAAAGGTTCATCAAGAGTAACTGCTCTCAACCATTTAACCCTAACGATTCCAAGTGGATGTATTTATTGTTTAATTGGTCCCTCTGGTTGTGGTAAGACAACTTTCCTAAAATCATTAATTGGTCTGATTAAAGTTGAATTTGGTTCAACACTTCTTTACGGTTATCCATTGGGCCATAAACACCTATTAATTCCTGGTAGTGATTTGGGTTACATGCCACAAGAGGTTGCCCTAAATGATGATTTAACCATAGATGAGATGTTGAGGTATTTTGTGCGGTTAAACAAGACCATTTCAACAACTGTGCGAGACAAAAACATTCAACAAAATGCAGAG…	724	MEAKGSTVNAVESKNLYYAYTKGSSRVTALNHLTLTIPSGCIYCLIGPSGCGKTTFLKSLIGLIKVEFGSTLLYGYPLGHKHLLIPGSDLGYMPQEVALNDDLTIDEMLRYFVRLNKTISTTVRDKNIQQNAEPPINESIVSGDNFDKHLDSLSLPCKSTLISSLSGGQKRRVSFLCSLLNNPKLIILDEPTVGCDPLVICSMWDLLHKITASKQSTIIITTHYLEEARKTDVIGFMRKGQLLEHGTPDNVLNRLKVNSIEAAFAFMCLQYKKSKHKNPKQLKYSPSNCLPSTSKQKFDPPNDPPLKEANPNKTQKFSVNWFDLVIASICCIQLTYAVTNRLCLRLFKLKMVLLSSILVVPFLVLLTNIGIGGTPMVTLGLVNNEIDNPKGSDIFLNKI…			TuABC6	H
tetur36g00240	ATGTCACTAGAGATTAATAATAACAATGATCAAGATGATAACAACAACCAATCCAATGGAAGGATTGAAATCAATAGGATTGAAAAAGAGTTCAATTATGACCCCAATAACAATAACAACGAACCAAAAATACAAGATGACCATCATAATTTAAATCATAAAACAATACATTCAGACTCTCTTTATTATCCCGATCCTATTCGCTCTTGGCTCAACGAAGATGCCAATCTTGCTGTGCGAGTTCGAAACGTCTGCCTGACTTATGGCTCCGGCCAAAAAACAACTTGTGTCCTCAACAATCTTTCAATATCAGTTCCAGTTGGTTCAATTTACGGTCTCCTCGGTCCAAGTGGTTGCGGTAAAACATCACTTCTAGGAGTAATTTCAGGTTTATTTAGA…	778	MSLEINNNNDQDDNNNQSNGRIEINRIEKEFNYDPNNNNNEPKIQDDHHNLNHKTIHSDSLYYPDPIRSWLNEDANLAVRVRNVCLTYGSGQKTTCVLNNLSISVPVGSIYGLLGPSGCGKTSLLGVISGLFRPESGLVRVYGSPPGTQGSGVPDSGLGYMPQDTSLHTDLTIYENLWYFGRLFFLPPAVLNKRIDFLVTLLEMPEPNRLVSTLSGGQQRRVSLACAIIHKPRLAILDEPTCGVDPVLCHKIWQLLNKFSKEDKMTIIITTHYIEECRKASMVGFMRAGEVLEEDTPSNLTARYQTPKLEEIFYKICFSQKRRNTILSRRMSTQSPTLAPDDKQRDYVSPYKSYRSTYPIHSFFSSIYTLTWRYMLQSLRSPVYLLLLFIFPVSSLVIM…			TuABC8	H
tetur12g03910	ATGGTACAATCGTTTTCATCGAATAATCAATCTACATTGAAAGTTGATTGTGACAATAATTCAAATAACATTGATCCGTGCTATGTCGATGAAAAGATTTTACAAGAAGGTTTGGTGGCTCGAAATTTGTGTTACGCCATTAAATCGGTTGATATTTTGAATAATGTTGATCTAAATCTTCCTCGAGGACAAATTTATGGTCTATTGGGACCAAGTGGATGTGGCAAGACGACATTACTTCGCTGTTTTATTGGCTCAATTATTCCTCAAGTTGGTGACCTGTTCATCTTTGGCCGTCGTCCATATGAGAGTGAATTGGGTATTCCTGGACCAAATGTTGGTTACATGCCTCAAGAAATTGCTCTTCATTCCAATTTAACGGTTTACGAGAATCTCATG…	714	MVQSFSSNNQSTLKVDCDNNSNNIDPCYVDEKILQEGLVARNLCYAIKSVDILNNVDLNLPRGQIYGLLGPSGCGKTTLLRCFIGSIIPQVGDLFIFGRRPYESELGIPGPNVGYMPQEIALHSNLTVYENLMYFGIVYQIPFGDLTKRCNDLIEKFHLEPFKSQCVRTLSGGQARRLSLLVALLNESPLIILDEPTVGVDPVLRETCWNYLAKLAELQNCTIIVSTHYIEEARKANRIGFMRKGKIIVEDEPGRLMNIHSTTSLDQVFFKLCSVRRKSTICNPRDLKIFQQRMARAGKNIALGQYPSKSWFPTEIKPSTVSASIKQWLSLWSSLTLNNIFNEFRDPLVLSLQYSVSCWTILLFYFCIGNPPTGLKLAIVNNGSSFIDMGSAFIDSING…			TuABC15	H
tetur28g00870	ATGGGTGCACCGAAAGACCTTACCGTGTGTAGCAATAATTCAGTAAAAATATCGGTTCCGTGGCAATCACCATCAGCAACACTTCGTCAGCATCTATCTTCGGCATCATGCAATCAACACCACAGTATTTCTTCAGCAACAAGTGGACTTATTATCCGTGGTTTAGGTTATTTAACACAAAAAAAGGAGGAAATTCTTCGAGACATCAACATGACTGTTCCAAAGGGAACCATTTACGGTCTATTAGGACCCAGTGGATGTGGTAAAACAACTTTACTTCGATGTGTCGTTGGATGTCTTCGGCCTCAATATGGTCAAATCATGATTTTTGGTAAACAACCAGGTCGTGAAACTTCTCAAATACCAGGCCCTGGAGTAGGGTATATGCCTCAAGAAAAC…	721	MGAPKDLTVCSNNSVKISVPWQSPSATLRQHLSSASCNQHHSISSATSGLIIRGLGYLTQKKEEILRDINMTVPKGTIYGLLGPSGCGKTTLLRCVVGCLRPQYGQIMIFGKQPGRETSQIPGPGVGYMPQENTLYENMTIEEVLIYYGRVFFLSIEELYERIKGLMEVLELPDKGRMIKKLSGGQKRRVSFAIALIHRPGLLILDEPTSGVDPLLREKLWQHLMFISKNQGSTIIITTHYIEEARRSHNVGFMRQGRLLMQQDPDRLLADRGVDTLEDAFLDICRNQGRISCVPEQEKIEYKGNVPTATFITDPVLIKKRLREWFFIFFGALWRHLVSDIREPLTIGFQYVIPILSMLLFALCIGGQPFDIPLGIVNEEGGSEDLGQQFINALDPHLF…			TuABC16	H
tetur03g03080	ATGGATCCGTCAGAAGTATCATTGAATCCAGCGACCCTGCAAGTCGTAGGTCGTCCTCGTTCCCATACCATAATCAGTATGGCAAGTCAAGCAAGTGTTTGGTCTTCTGTATCAACACGCAGTCAGCCACGACTCGCTGTTCAAGCTAAACAAGTGTCTCTTGTACTGTTAAACTCTTATGAACCAGTTCCAATACTTAATCGACTCAATTTAAATGTTCAAGTGGGAACCATTTACGGTCTTCTTGGACCCTCTGGATGTGGTAAAACGTCATTCCTTCGGTGTCTCATTGGATTCCAATCAATCTCCAGTGGACAGATCAGTGTTTTCGGTTATCCTCCTGGAGATGAGAGATCAGGTGTTCCTGGTCGTGGTTTGGGTTACATGCCTCAAGATTTG…	768	MDPSEVSLNPATLQVVGRPRSHTIISMASQASVWSSVSTRSQPRLAVQAKQVSLVLLNSYEPVPILNRLNLNVQVGTIYGLLGPSGCGKTSFLRCLIGFQSISSGQISVFGYPPGDERSGVPGRGLGYMPQDLALHEYLTIGELLTYYGNLYLIDNETLKGRIDRLITSLDLPEKDRLVINLSGGQRRRVSFALTIVHKPRLLILDEPTVGCDPILRERIWESLSHFSTTDRITVIITTHYIEEARRSHRVGFMRAGSILVEDSPNDLMAKMGSNTLEKVFLTLVLNKTKDDVNKCDKPRQNHQTVHFNHHEEAVEVSDINECDGPMQRPRSVSYTSAIGPMKYPISEVSEINVDYQKPIKVKRKNLETRILFWYYTLSIVIQNITMQIKRTPTTIIVQ…			TuABC17	H
tetur36g00630	ATGTCTCAAGTTGATTGTACAGTCAGTGTTAACTGTAAATCAGACACAACAAAAGCCGCTGTTGTTGCTGACAAATTAGTGCTAAGCTATGCCAAAGGAGAGAAGCTTTTTCTTGCTCTTAACAATCTTTCCATGAACATACCGCAAGGTTGTGTTTACTGTTTGATTGGACCATCTGGTTGTGGTAAGACAACCTTCCTTCGATGTCTCACCGGATTTTTTAGACCAGTGAAAGGTTCAATTAAACTGTTTGGTCTTAATCCAGGAGATCCATCTTTAGGTATTCCTGGACCTAATTTAGGTTACATGCCTCAAGACATATCATTGGATAGTGACTTTACCATTGCTGAATCAGCCATTTATTTTGCTCGTCTGTATCGTGTTCCTTTGGCCGGTGTT…	705	MSQVDCTVSVNCKSDTTKAAVVADKLVLSYAKGEKLFLALNNLSMNIPQGCVYCLIGPSGCGKTTFLRCLTGFFRPVKGSIKLFGLNPGDPSLGIPGPNLGYMPQDISLDSDFTIAESAIYFARLYRVPLAGVQQRLTSLLKTLGLPPSTRLIGKLSGGQKRRVSFICSIIHEPKLIILDEPTVGCDPLVRENMWNIIFKMTSTKLTTVIITTHYIEEARRTNLIGFMRKGSILAQESPDAILARYGVPTLEETFAIMCRQERPLSGQNVCEQNSSCSSSSFNTQHESSGQQQSEDSSSSQSSNTFNCLSKTNLIIQWSLFTAVFSRVFLRFTKMRWYILGASFVIAYLVYLYATIYGTTPKHMAVGLFNEEDPPRASQIVLDNINSEVIQIIPFNDLE…			TuABC21	H
tetur19g01780	ATGACAGAGTCGCCAGCAATCATCAATTCGGAATGCAACAACAATGGAGCAGAGGAACAGGTGGCTGTTGAGTCCAGAAATTTAATGTTAACCTATTTTGATGAAGGTAAAACTACTACAGTTTTGGACAAGTTCAACATTAAAATACCAAAAGGTTGTGTCTATGCACTTATTGGTCCATCTGGTAGCGGTAAGACAACTTACCTGCGATCCCTTATTGGTTTGAAGATCCTTGACGCAGGTGAAACTCGACTCTTTGGCCTGACTTTGGGCCATCCATTGCTTGATATTCCTGGTTGTGGGTTGGGTTACATGCCACAGGATACGGCTTTAAATGACAATTTGACCATTTCTGAGATTATCAACTATTTTGGTGCTTTGTATAGGATTCCAAACAAA…	693	MTESPAIINSECNNNGAEEQVAVESRNLMLTYFDEGKTTTVLDKFNIKIPKGCVYALIGPSGSGKTTYLRSLIGLKILDAGETRLFGLTLGHPLLDIPGCGLGYMPQDTALNDNLTISEIINYFGALYRIPNKECKAKAKVLCQRLGLPEESRSIGQLSGGQKRRVSFICTLIHKPRLMILDEPTVGCDPIVIEVMWQCILEIARSFGTTVIVTTHYLEEARKTDMIGFMRKGHLLAQGSPAKIMNLYKVSSIEKAFAIMVKQDKIRRSITPPSGTLGTIKENKTTLEPSKSPFSSNNTFRLKTYLQIFLAVLHRVLLIYIKSKTYLIATTLLTLTLISLSAICFGPTPHNLDIGFINNESPVEYSHSFIHSINTHIINLVEYNDTGEAEDDMKAGKIR…			TuABC24	H
tetur32g01710	ATGGAGGAAGAGGAAATTGTTGCTGTGAAAGTTCGTAAGCTTCAAGTCTCTTATGGACCTAAAATTGCTCGCAATGTTGTTCTCAACGATGTTAATATAACAATACCAATGGGCAGGATATATGGACTTCTTGGACCGAGTGGATGTGGTAAAACAACTTTACTTAAGTGTATCATGGGATGTCGACTTCCAGATCAAGGTGACATCTCAATCTTTGGTTGTAATGTAAATTCACCTGAAAGTGGAGTTCCTGGTGTTGGGGTTGGATTTATGCCTCAAGATATTGCTCTTCACGATGACCTGACTGTTGAAGAGATGCTCATCTATTTTGGTAACCTTTACCTTATGCCACCAAAAATACTTTGCCAGCAAATTAACCTTTTACTTAAACTATTTGAT…	805	MEEEEIVAVKVRKLQVSYGPKIARNVVLNDVNITIPMGRIYGLLGPSGCGKTTLLKCIMGCRLPDQGDISIFGCNVNSPESGVPGVGVGFMPQDIALHDDLTVEEMLIYFGNLYLMPPKILCQQINLLLKLFDIPDRHQYIGTLSGGQKRRVSLMSALIHRPRLLILDEPTVGVDPALRERIWKFLVQLTVEEKITVIITTHYIEECRRADLVGFMDKGNVLVEGPPKDLMEKYSCKSLEEVLFRICVSKRLKKSKRSKNQVCDKSDISDDDDDYLNFPKETISNYPMSIDSVKMVRLDNQNTHNTSEIKEHNQSNGNGESTSSKDIHIESSCNEQFDETISCEVLPSDGNNNSNDKANSQVNVPKLALFSQCRSSASSNSSDSSSTSSLNSPLSSSPA…			TuABC32	H
tetur28g00780	ATGTCAATCAAATTGAACAACAGTGTTGAGCCAAATTTACCATTTCAAAGTTTTTCATCGCTCGCTGTTTCAGCTTGCCAAGTCAACCTAAAGGTAGACGCTGGTGAATCCATATTGTCAAATGTTAATTTAACTATTCCCCAATCAACCATTTATGGTTTACTTGGACCAAGTGGATGTGGAAAGACAACATTACTTCGGTGCATTTTGGGTTACATTAAGCCAACTTCGGGTTCAATCTCTCTTTTTGGTTATCCAGTGTCCAAGAGTACTTCAATCATTTCTATTCCAGGCTCAAATGTTGGTTATATGCCACAGGAAGATGCTCTGTATGATTTTATGACCATCGAGCAATTGTTTCGTTATTTTGCTCGAATCTATCAAATGAACTCCAAGGAT…	727	MSIKLNNSVEPNLPFQSFSSLAVSACQVNLKVDAGESILSNVNLTIPQSTIYGLLGPSGCGKTTLLRCILGYIKPTSGSISLFGYPVSKSTSIISIPGSNVGYMPQEDALYDFMTIEQLFRYFARIYQMNSKDLNSRVSELIEILELPSGNRLISQLSGGQRRRVSFGCALIHSPPLMILDEPTSGVDPVLREKIWKHLQFISSTQGTTIIITTHYIEEARRSNNVGFMRKGTIMLQDNPNKLMTTMKVNNLEEVFLLICRKPQQYCVQSKSDDNCNSKSLDEINVNNQPSCSSLPSTSTVPSLHEQGRCSPMKKAIISIKNWLTVFLALLIRYINHDAFDSFTLGFQYFIPLSQICLLCFCVGKQPNHIPMAVVNRDNWSNSLSTMFVSKLNETLLSV…			TuABC47	H
tetur18g00230	ATGGAGATCAAAACTAGCGATTATGCCATTCTTGGCCTCAACTTGAGTTTAGAGTTGGGTAAAAGTTGGAAGCCAGTGACAATATTTAAAGATTTATCAATAAAAGTGCCGAAAGGAGCCATTTATGGTTTGATTGGTCCATCAGGTTGTGGTAAAACTACTTTACAACGATGTATATTTGGATTTTATCGACCAACCAAAGGTAGCCTTTTGGTCTTTGGTCGTTCCCCGTTAGAGAAAGGATTTGGAGTACCTGGTCCACTGGTTGGGTTTATGCCTCAAGATTTGGCACTTAATGAAGACTTGACCATAAAGGAAATGTTGACTTTCTTTGGTCGACTTAGTGATTTACCAATGGATACTGTTAATGAAAGAATCGACGAGCTTCTCAAAGTAATT…	736	MEIKTSDYAILGLNLSLELGKSWKPVTIFKDLSIKVPKGAIYGLIGPSGCGKTTLQRCIFGFYRPTKGSLLVFGRSPLEKGFGVPGPLVGFMPQDLALNEDLTIKEMLTFFGRLSDLPMDTVNERIDELLKVIDIPYPDRLISNLSIGQRRRISLAASLIHRPKLLLLDEPTVGSDPLLVYKMWTYLFHLRDTYKMTIVVTTHYLEEIVKADRFGLMRKGQVIVEDNPMSFMEKYKETSLEKAVFRLCTEWDSRNRASPSSSSSSSSSSSSSSNSPKLSPSVQTNGMDQKKTVQQSTVGSQNTQIHNTQSPSSSSSTLSSDPSSLASSSSITETWTPLSNFTVLIILMWRLWLRCQRFMIYPIILSCLIIFIISLTFGVMFGRFPKDLRVNYMNLGTSD…			TuABC55	H
tetur13g02010	ATGTCCACTGATCAATCAAGTGTTGTAAACAACAACAACGGTGAAGATGTTTTGAATTGTGTTGAATTTGCTGCAATAAAAGCCAATTCATTGAAGTTGGATTTAACTTCATTTGGTGAATCTAATCAAGTCTTTAAATGTTTACAATTGACTGTTCCAAGTGGATCAATATTTGGACTTATCGGTCCTTCAGGATGCGGCAAGACAACCTTTTTCCGAACCATTTTGGGTCGCTATAAAATTACCTCGGGAAGCCTTCAAGTTCTCGGTGTTAACCTGACTAAACACGGGTTACATCAATTTGGACCCGAGATTGGTTACATGCCACAAGATATTGCACTTGATCAAGACTTGACTGTCCAAGAAACACTCTACTTTTACGGTTCATTAAATAAGCTT…	704	MSTDQSSVVNNNNGEDVLNCVEFAAIKANSLKLDLTSFGESNQVFKCLQLTVPSGSIFGLIGPSGCGKTTFFRTILGRYKITSGSLQVLGVNLTKHGLHQFGPEIGYMPQDIALDQDLTVQETLYFYGSLNKLTAKVISHRSHQLTAILGFDNFSRLVSHLSIGQQRRLSLACALLHQPKLALLDEPTVGSDPLLVNKIWDYLKSAQREWKMTVVVSTHYLEEVRRADQFAFLAQGFVLFEDSPHQFIVKSGSFNLEAAISCRYKKEMDNKMKVLTCQPVLPEEKSIKPVNLKIKCNQTFFHVYIWLLWRYYHRWMKHMVYRLIGVGLVHAMIITFCGLLYGHFPKDLSIGIVNRDNGSFAIRYIDLLRENPNHWSFPLYQDERSAHHDIEVGKLQGYL…			TuABC60	H
tetur01g05970	ATGTCTCTTGAAAACGATAAAAACAGTGTCACCTTGTGCTCATACCAACGGGTAAATGAAAAAAATGTTATTGGAGGAGGAGGAGGTTTTGTTAGTGAAACACCGGCAGTGAAAGTTTGTAAAGTTCGTCTTTCATATGGTCGAGGTAAAAATGCTAAACAAATTTTATCCAACATTGATTTGACTGTGCCAGAAGCTTCTATTTATGGTCTTTTGGGACCAAGTGGATGTGGTAAAACCACATTGCTTCGATGTGTTGTTGGTCGACTTTCACCTTCCTCTGGTTCCATTAGGATATTTGGTTTTCGCCCTGGTCAACCAGGTAGTCAAATACCTGGACCAGCAGTTGGATATATGCCTCAAGAAATTGCTGTTTACGAGGATTTCACTATTGAGGAG…	735	MSLENDKNSVTLCSYQRVNEKNVIGGGGGFVSETPAVKVCKVRLSYGRGKNAKQILSNIDLTVPEASIYGLLGPSGCGKTTLLRCVVGRLSPSSGSIRIFGFRPGQPGSQIPGPAVGYMPQEIAVYEDFTIEETLIYFGRLFRLSSHVLRERIEFLIKFLDLPSKSRLVANLSGGQKRRVSLAAALVHSPPLLILDEPTVGVDPLLRQSIWQHLVTLTQVERITIIITTHYIEEARQAHVVGLMRHGHLLAEDSPESLLRHYQMETLEEVFLKLCMADATNREVTTSNLSVPPTTELVQSTKKDTKLPSVFSIYSNYSDYNLNPKPEINNLRSSGGKKYESKRLTFGEYWATTMALFWKNMTRLRRNIPVLLFQFALPAIQVILFCICIGADPFNIPLA…			TuABC64	H
tetur01g05940	ATGGGTGACAGTGATAAAAATAATGTCACCTTGTGCTCCTATCAACGAGTTAATGAAAAAATTGGAGGCACTGGAGTAGGAGGTGGGATTGTTGTCAACTCAACACCTGCGGTCGAAGTTCGCAAAGTTCGCCTCTCTTATGGAAGGGGTAAAAATGCTAAATCAATTTTATCCGCTATTGATTTAACTGTGCCCGAAGCTTCTATTTATGGTCTTTTGGGACCAAGTGGATGTGGTAAAACCACATTGCTTCGATGTGTTGTTGGTCGACTTTCACCTTCCTCTGGTTCCATTCGGATATTTGGTTTTCGCCCTGGCGAACCAGGTAGTCAAATTCCTGGGCCAGCAATTGGATATATGCCTCAAGAAATTGCTGTGTATGAGGATTTCACTATTGAG…	767	MGDSDKNNVTLCSYQRVNEKIGGTGVGGGIVVNSTPAVEVRKVRLSYGRGKNAKSILSAIDLTVPEASIYGLLGPSGCGKTTLLRCVVGRLSPSSGSIRIFGFRPGEPGSQIPGPAIGYMPQEIAVYEDFTIEETLIYFGRLFRLSNHVLRERIAFLLSFLDLPVKTRLVANLSGGQKRRVSLAAALVHSPPLLILDEPTVGVDPLLRQSIWQHLVTLTQAEKITVIITTHYIEEARQANVVGLMRHGHLLAENAPEELLRQYRMETLEDVFLKLCMADTTGRGVTTSTNLSVPPTPDLKSKDGSKQFPSVFSIYSNNSEFNLPPTPKPEMGFDSSTLNLVPENNGVTNISGSNGSTNMSLTRRKSKGSKYESKRLTFGEYWATTMALFWKNMTRLRRN…			TuABC65	H
tetur05g05000	ATGAATGGATTAAAGTCAATCCAAATCAATCCACCTTGCCCTATGAAACCAGTGATTAATCAACCAGTTGAATCATCTGCTCAATTAATTGTATCAGCAAAGAATCTTTGTGTCCACCGAAAATCAATTTCAACAGGAGACATTATTATCCTAAACAATATCAATTTATCAATAGGTGAATCAAGTTTCTTCAGTTTAATTGGACCTTCAGGCTGTGGAAAAACGACCTTTCTTCGATGTGTCGCCGGTCTAACCAGACCAACTTCAGGACATCTAACAGTTCTTGGAGCAACAGTTGAGTCCTTTGATCATCGACTACTCGGTTACATGCCACAAGATATTAACCTCTTTAACAATCTGACAATTGCCGAGACAATCTTTTACTTTGGTGCTCTTCAA…	714	MNGLKSIQINPPCPMKPVINQPVESSAQLIVSAKNLCVHRKSISTGDIIILNNINLSIGESSFFSLIGPSGCGKTTFLRCVAGLTRPTSGHLTVLGATVESFDHRLLGYMPQDINLFNNLTIAETIFYFGALQSMPFHQIRTSLNQLSNYFDLPDESCLISDLSGGEARRVSLICALIHKPKLLLLDEPSAGCDPLIRAKMVQLLSQLQLHYKSTIIMTTHYIEEARIADSVSFMRNGSIIEQGSPQLIISSLKVNSLEEAFIKLIKLQKSGYEPDEQLSLCVNQDTLTLKQSFQQICQSYVINPAINYSHRLISIRLTDCYSVKNRSLARRMVQQYYSSSQSTVSYLASLIILIVLFTYCFGRTPDVINLGLVTKDKSLSPDSLIKIYNNTYPLTITA…			TuABC68	H
tetur01g03530	ATGGAATCGATTGTTAATAATGACCATCAACTTAGTGAACTTAAATTATCACAAATTACCGTTGACCCTAACAGTTTAACATCAAAATCCGATACTTCTACCGTTACTGTCAGTTCTAATGATGAAAGCAGTGTTATTCAACAACCATCCATTGGATGCACCTCTTTGTCCTCACCAGAAACAATTACAACAAATTTTTCATCACAACCAGCAACACCATCACCATCATCAGCGCAATTATCAGTACCACCATCAATCCAAGTAAATCATTCATCCAACCGTATTACAACAACTCGACCTGCCATTCGAATACAAAACCTCAATGTGACTTATGGTCATTCTGGTGCCATTGAATTTGTTCTTAACAATGTAACCATGACGGTTCCCAAAGGTTGTATC…	828	MESIVNNDHQLSELKLSQITVDPNSLTSKSDTSTVTVSSNDESSVIQQPSIGCTSLSSPETITTNFSSQPATPSPSSAQLSVPPSIQVNHSSNRITTTRPAIRIQNLNVTYGHSGAIEFVLNNVTMTVPKGCIYGLLGPSGCGKTTLLKCLMGLKVYDSGNISIFNYPTGTRESGVPGPGVGYMPQEAALSRDLTIRETWTYFGRVNFLSDQEIQEKVNSLISLLDLPDADQLISNLSGGQQRRVSFGATILHNPRLMILDEPTVGVDPILRSRIWRQLVNATRMKGTTIIVTTHYIEETRKADVVGFMRKGAIIAENNPIRFMNRYGVNTLEAVFHRLCYIHKRTSLSGSGGNIHTNNQSNLIQCCSMNSSRPLGSQATVTSLSAPWIRPNNISDSKA…			TuABC71	H
tetur21g00940	ATGGATATTCAACAAATTACTGTTAGTGATCAACAACCTAAATTTGCTGTTCAAGTGGACGATCTTTACTTGGGTTACAATCAAACTGGTAATGTATTGAAAGGAGTTCAACTCAATGTTAAACCAGCTTCAATTTATGGGTTATTGGGTCCAAGTGGTTGTGGTAAAACTTCACTAATCAAATGTCTTGTTGGCTATTTCAAACCAGCCCGAGGAAGTATAACTATCAATGGATATCCATTAGGCCATGAGAAACTTGGTATTCCTGGTCCTGGTGTGGGTTACATGCCGCAAGAGTGTCAACTTTACAATGAATTGACAATTGAGGAAACATTGAAATACTTTGGTCGCCTATTTTTGATGGAGACTAAAAAAATTGAACAAAATATTGACCATTTA…	717	MDIQQITVSDQQPKFAVQVDDLYLGYNQTGNVLKGVQLNVKPASIYGLLGPSGCGKTSLIKCLVGYFKPARGSITINGYPLGHEKLGIPGPGVGYMPQECQLYNELTIEETLKYFGRLFLMETKKIEQNIDHLITLLDLPPKSRLVSSLSGGQMRRVSFAASIINKPKLVILDEPTAGVDPMVTKSIWNHLSHLSKKLSITVIVTTHYIEEARKADCVGLMRKGKILAQDSPGVIMKRYGAVTLEQAFLCVCNKIQVSERSMSSIEPSSSQLSPETSSSLQEPEIPNGNTDDELNECPGEIIYRPKAAISPLDFNKLFTVNLDHWFTIVSIIFWKNTLRNLRNIPFMVLQFIVPVVPVVLLCIAVGLDPFDVRVAIVNDDLGGKYSALFLKHIDKYHIN…			TuABC77	H
tetur03g05300	ATGGTGTCTTTTGATCCTAACAATAATCCATCTGGTCAACCTAATCATCCAGTCATCGCAATCAGTACAACATGTGAAACAAGTGATTCAGTTAAAACTAAATTGGCCATTCGTGGTCGTAACCTTTGCTTAACTTATGGATCAGGTGATAAGGCTACTTATGTCTTGAATAATTTATCCATATCAGTTCCTGCTGGTGGCATCTATGGATTACTTGGACCTTCCGGGTGTGGTAAAACTTCGCTACTTAAAATAATTTCGGGACTTACAGCTCCTGATAGTGGAACTGTCCGGGTTTTCGGCTCTAAACCAGGTGAACGGGTTAGTGGTGTACCCGGACCTGGAATAGGTTACATGCCACAGGATATTGCTCTGATTCCAGATTTAACAGTAGAAGAA…	739	MVSFDPNNNPSGQPNHPVIAISTTCETSDSVKTKLAIRGRNLCLTYGSGDKATYVLNNLSISVPAGGIYGLLGPSGCGKTSLLKIISGLTAPDSGTVRVFGSKPGERVSGVPGPGIGYMPQDIALIPDLTVEEMLAYFGNLYFLPAPVIRKQINDLVNLLEIPDKKRPIENMSGGQQRRLSLACTIIHKPRLVILDEPTVGVDPLLCERIWKLLYSMAREESMTIIVTTHYIEECRKAKMVGFMRKGEILEEDEPESLINRFSADNLEDVFYKICLNQKRRNTMCLPTFNKQRKSIASVVVDDSHLDKVEPFKSPQDNRPIYSRFWPIWTLYKRYLVQILRQPIFLLILFMFPITSLGLLFVCLGHSPKDLPIGWVVEETPEYGLFHARPEEFDQAFTK…			TuABC80	H
tetur07g05200	ATGATTGTCATTAATGAAATGAGTGATCGTGAGTTTACATCTTTACCAAATATGGATGTTTTGGAAGAGATTAAAACCATTGATCAACCAGTTTTGGCTATTCTTAATCCAAGAAGGCGACTTCTTCTTGACCCAGGAGTTCCTAGTGCTGTTCAAGTTCGTAGTGTCACCTATACTCTTGGAAGTGCTGATAAGATTGTTAATATTCTTAATCGTACCAATATGACAGTTCCTCTTGGGGCAATTTATTCCCTCCTTGGACCCAGTGGTTGTGGTAAAACAACTTTACTTCGATGTGTTATTGGATGTCTTAAACCACAAAAAGGATTGATTCGTGTCTTTGGATATAAACCTGGAACAAAAGGAAGCTTTATTCCAGGACCAGGAATCGGTTACATG…	765	MIVINEMSDREFTSLPNMDVLEEIKTIDQPVLAILNPRRRLLLDPGVPSAVQVRSVTYTLGSADKIVNILNRTNMTVPLGAIYSLLGPSGCGKTTLLRCVIGCLKPQKGLIRVFGYKPGTKGSFIPGPGIGYMPQDFALYDDLTIEETLIYFGRVYFMHNDLLQQRIDYLIDIMELPQRSCLIKNLSGGQKRRVSFACSLVHKPKLLLLDEPTVGVDPILRTRIWDVLIHLTENEKMTVIITTHYIEETRRSHMVGFMRRGHILAEDPPSTLIRRYHAKSLEDVFYKLCAAQKRQSKLWKRTSSRKRSGLFSKYPLNQRDWDETLGGLGGVGNNGGIGGANMNGEGDSDEAEPESPFGSSLDMAPDSGNAHWYTKLDAVTRKILIQSIRQPSAIFAQFI…			TuABC83	H
tetur26g02620	ATGGAGGGAACACCAACAACTCAACAATCACCAAAGCCAACAATTAAATCACCATCATTAGCTGTTCAGATGAAAAATGTTTCCTACAATTATGGAACCTCAGTTAAACCAATGATCGCTCTTAATAATGTCAATGTTCATATTCCTGAAGGAATTATTTATGGTTTATTGGGTCCAAGTGGCTGTGGCAAAACCACTTTGCTTCGATGTATTTTAGGCCGATTGAAACCACAATCTGGTGATATACAAATATTTGGTTACAAACCAGGAACTCGTGAAAGTCTGGTGCCTGGTCAAGGTGTTGGTTACATGCCACAGGAATTGGCTTTATATATGCAGTTCACGGTCAAAGAGACGATCAATTATTTTGGACAGTTGACTGGAATACCCAAAGAAGAA…	709	MEGTPTTQQSPKPTIKSPSLAVQMKNVSYNYGTSVKPMIALNNVNVHIPEGIIYGLLGPSGCGKTTLLRCILGRLKPQSGDIQIFGYKPGTRESLVPGQGVGYMPQELALYMQFTVKETINYFGQLTGIPKEERHSRVEFLLSFLDLTDPDRMVSDLSGGQRRRVSLAVALVHKPPLLILDEPTVGVDPLLRESIWSHLVHLTKTEGMTAIITTHYIEEARQANVVGLMREGSLLVEEDPECLMKTHQKDTLEGIFLKICHEQRTLSSNQFIEKNGGTVNATKKRQSVGQVNSSKEIKWKRPKPEPITGELELFKDSCRKIGALTEKMAIRLRRNIPMLTFQLVLPTIQIILFCICIGQEPKNLDLAVYNQDLSGANYSQKFLDLIDPNYVKINYVDSK…			TuABC85	H
tetur30g00890	ATGATTCCGCAAGGAACTGGTGGGATTGTTGAAAGTAAATCAATTGCCGCCGTTAAAGCTCGAAATGTTGTTTACATTCGTTCTGCTCATCAAACAATTTTAAATGATCTAAACTTGTTAGTACCAAGTGGAAGTGTTTACGGTCTTATTGGACCCTCTGGTTGTGGTAAAACTAGTTTCCTTCGTGTTCTTGTGGGATATAAAAAGCCAACTTCGGGATGCATCCAAGTGTTTGGATTAGAACCAGGTTCGCCTGGTCTAGGTATTCCTGGACCAAATATTGGTTATATGCCTCAAGATGTTGCTCTTAATAGTGATTTAACCATCATTGAAATGCTCGTTTACTTTGGGCATATTCATGGTTTATCAAACGGTGAAATGATTAAACGTATTAAATCT…	722	MIPQGTGGIVESKSIAAVKARNVVYIRSAHQTILNDLNLLVPSGSVYGLIGPSGCGKTSFLRVLVGYKKPTSGCIQVFGLEPGSPGLGIPGPNIGYMPQDVALNSDLTIIEMLVYFGHIHGLSNGEMIKRIKSLLALLELPSGDRLIGDLSGGQQRRVSFACTVLHRPKLLILDEPTVGVDPLLREKMWSYINYLTSTFGATVIITTHYIEETRRADVVGFMRKGRILEEDNPSRIITKYNTSSLEETFACLCREDKMRKALSIPSVHNNNNVTESNSVESFNHSSSSPSSSTWSLSSMFTNSDYWRIQKAVMNRIFLRFYKMKPAFYGSGLILFFIITIYGLFYGRTPRGLRLGLINDEKPANQSLLFLQSINPAHLNIRPYQSLDLAIDSTKKGIIH…			TuABC99	H

## Sheet: Drosophila melanogaster
Additional file 11 - Drosophila melanogaster ABCs
Flybase symbol	NBD sequence (AA)	NBD length (AA)	Class	Gene ID
CG1494	LKIKKLCKRfaTNDRPALNLFSWNVYENEVTVLMGHNGCGKSTLLKILAGLVEPSRGTVMISSHNIQTERKAASMELGIAFGHDMLLTGFTVIDYLRFICRVKGLHNNIEIDGQSNYFLNVLQIGGLKTKRIRTLTDRDLCLVSICCAFVGNSPIILIDDVHSDLDKRTQSLVWNLINEEKSKRTIILVSNSPALAENIADRMAIMSNGELKCTGTKPFLKNMYGHGYRLTCV-	233	A	AaCG1494
CG1494	CKLFMIYEFklICMDPVVNFTSVEVFKSECLSITGANNSGKTTLLKVVVNETKMNAGQLWIHDYSVNTHRVQCYRMVGYCPQkDSLPSEFTPRELLYIHAMLQGHRHRIgRELSEALLRLVGLTPCWNRSVRMCTTGQIRRLYFAYAVLGSPDLICVDGVPAGLDPTGKRIILMMTSTMQAMGSSFLYTMLTGLDAERLSLRTPLLLEGQLWMIRPMDTETENYKSGYQLEVR-	233	A	AbCG1494
CG1718	LQMRHLKKRFGNKMVVKGLSMNMFEDEITVLLGHNGAGKTTTISMLTGMFPPTSGTAIINGSDIRTNIEGARMSLGICPQHNVLFDEMSVSNHIRFFSRMKGLRGKAVEQEVAKYLKMIELEDKANVASSKLSGGMKRKLSVCCALCGDTKVVLCDEPSSGMDPSARRQLWDLLQQEKVGRTLLLTTHFMDEADVLGDRIAIMCDGELKCQGTSFFLKKQYGSGYRLVSG-	230	A	AaCG1718
CG1718	LVLDRVTKYYGQFMAVNQVSLCVQEVECFGLLGVNGAGKTTTFKMMTGDERISSGAAYVQGLSLESNMNSIYKMIGYCPQFDALLDDLTGREVLRIFCMLRGVQESRIRQLSEDLAKsFGFMKHIDKQTHAYSGGNKRKLSTAIAVIGSPSVIYLDEPTTGMDPAARRQLWNMVCRIRDSGKSIVLTSHSMEECEALCTRLAIMVNGEFKCIGSTQHLKNKFSKGLILKIK	231	A	AbCG1718
CG1801	MRLRHVSTShrDSERKILKNISMRIYRGEVFVILGHIGSGKLTLLRILAGLKFPLRGNVYIMGNPFEPNGEARRLVDFRFDEHGLNKHLTVEQTIDYHVRLKLSPSESdryEIERRKWLAILDQHVESRGVRIGKLSSGSMKLVALCCCLAGDTPIIILEEPTTQLTGREAQIFWSIVHAEKENRAFIIATYNVGEAEHVADRIGILSMGVLEASGTPFFLRSKFSSSVDLVII	234	A	AaCG1801
CG1801	VFLVDQVEArvPAAGKRIHTVSFALNKYMSMGIFGPRNSGKSHLMRQLVGQRGFAFGEIYVRGLDFKYDLESIHTYMGYSPQHRGLLNELTPREHIRLLCMIRGVPEAKIGEKMHDLCLMLNMTGWMHRKCSLLTAEKRHKLKIALALVAYNKILVLDEPTCGMPATTRREIWNILRYIRYCGKTIIFATNDELECKILADFIILFQDSEMLAIGSLQYLRYKYSHGFYLEVR-	233	A	AbCG1801
CG34120	ASLVNVSKLYGSKCAVSNLSLDFARNQVSCLLGRNGAGKSTLIKLLTGQIRQSSGKVLLAGEHQVGVCWQDNILIPTLTAREHLQLYAQIKIPPGGSggvEEIRSEVAQTLQSLNFGKHESYPSWQLSGGYRRRLCVAIAFIASPSVVILDEPCNGVDAKARKDIWQLIERLRQGRAVIFATHFMDEAKYLSDSLVIMRNGRIIAQHSRDSLQRLCTSNYSIRLR	225	A	AaCG34120
CG34120	VRAENLWLAyRRGHYAVRNVNFSVQRGECFGLLGKNGAGKSTIFKLLTGQLQPDVGQIYFEQPGISYCPQSNPLDPLLTTTECIRFYGRLRGIRDLDQFLDRVLDTYELRPYKDVQVRNLSGGNRRKLTVAVTCCGCTPTVLMDEPTSDMDPVTRDMVYATIEQLLLARRAVVLTSHSVSEIEHLCQRVAVLRAGQVIASDSPQRLKSEHGGYYAVTCF	219	A	AbCG34120
CG31213	IEVRSLSKTFGFRNVVKDLFFNVYENEITALVGHKGSGKTTIIMMLCGILQPTTGTVLINGYDIVTEAKVAKSSLGICPQHSVIFKGMSARDHIYFFSRVKGYNKTEAMMESNIYISKLGLVDSQKWDAMRLSPGNQRRLSLACALCAGSKVILCDEPSSGLDPIGRHELMRFLQKEKHGRTILMTTQQLEEGEILADRIAIMNDGQILCYGTLGYLKQLPFTSYTLSCQ-	230	A	AaCG31213
CG31213	IRVLDEERRvglipkyeheDYPIIVDQLCHMILNSGDTFGLLGAQGAGKTSIFQMIAGETSMSHGNIYVRGHSLREHRNAAKMEVGFCPQGDNAPKYLTGRQLLRIHCLLHGVPKDHIKAVSEQMAIeFNFKDQLDRPIHTYSGGKKRKLNIALAIDSGSVLCLDDTNGSVDHATQRFIWRKLEAVKRSGRPVLLTTQSMEEANAVCSRVAFLVAGEMMFIGSLQQVRSEVSNTIVIRLR	240	A	AbCG31213
CG31731	IIITELCKKfqtsKRDTLISDNLNMTINNKEITVLLGHNGAGKTTMMNMIMGLVPKDSGKIIVCSERDVASYRHLIGFCPQHSVFMSYMTCHQHLEFFAQLRGACRSDARDWADEKLKKLGLSDKRNEFGKNLSGGMKRRLSLGIAIAGNTKIVILDEPSSGLDINSRRELWDILLNLRKEKAVLVTTHYMEEAEVLGDTICILANGKLQSIGSPLELKRKSGIGYRLKLE	231	A	AaCG31731
CG31731	LIVHNLRKRYGDKLAVDGVSFAAAQGECFGLLGVNGAGKTSTFQMIAANLPLDGGTIRIKGADIREHELKYREYFGYCPQYDALNKFMTAEQCLYYMALLRGLSRRrtdgpASCKEHVKYWLEKMHLTKYQKVQVRHYSGGTKRKLLAAMAMIGAPALVLLDEPTTGVDPISRRFLWQCIKDFQGKDRTVVLTSHSMDECEELCNRLAIMAHGKFKCLNNICALKRLSGFTIKLKMK	237	A	AbCG31731
CG32186	VQIRGLSKTFGKMEVVKNVSFDMFEGQITVLMGHNGAGKTTLISMLAGFISPTSGTALINGFDIRQERRQAQRCIGLCPQQNVLFKHLSSVSHIQLFSRLRGLRGAEVKSEVQNYLKKLNLQEKKRLAARNLSGGTQRRLSVACSLCGGVKVLICDEPSTGLDPSARRELWRLILEAKEGCTILLTTHQLDDGEVLGDRVVIISDGQLRCIGSLPFLKKQVDASCLITCE-	230	A	AaCG32186
CG32186	LVVNGVSKKyGCDQLAVNNISFALKPSHCVGLLGPNGAGKTTTFKMIVGEHSIDKGNIYISGYSMRMKRNKAMKELGYCPQSDSFFEFLTGRQLLKVFLLIWGFPSKDLNKRCEKLADQFGFRKHLDKKITYYSGGTKRKINAAVACGANSLICLDEPSAGVDPASRRHVWTIINEVAQQGKAVLLTSHNMDEINALCSKSVILVDGSIYAMGSVQHVKNKIAKGMTLKLV	231	A	AbCG32186
CG33173	IEFRGVWQKySNSTYVVQDITLNVYAGEVVALLGHNASGKSTIIKMLYGRTRPKLGEIYLSGFNIVTQRKEALKNSSISMSYKTLFTELVVLDHLVFLSRLRGLSKTEAKLEAKALLRYLKLEDWEKTLVNDLTIGQRRVLQFLCAFAGGNQIVILDKPFDGIDEQRTSLFYSLILDQKKNRSIFFTSNNQKVASGIADRIFVLSKGKLQAFGTVKKLCRMLNESYRLIIF	231	A	AaCG33173
CG33173	LHVEHLSVFFGLKAAIKHIDFMVNRYQVMSVFGANGTGKSVLLKTILGIYTPSSGRIISSKTVPFKSKDLDSCHMVGYSAQEFQTMQLMTILETWDLILRIRRSKQISFRAEATKLCKIFGLYKYRFNSLSICSQGVLKRLSLGIALMSDAELILLDDPFTHLDIVSQRSMLHIIHDLRRRGHSIIYTCSDTAYSTPALRMATLSYPGIAVIGEREEMQQNYYSSYYMVET	231	A	AbCG33173
CG6052	IQLFNLQKNYGKLKAVKGISLKMHRNEITVLLGHNGAGKTTTINMITGIVKPTSGTAIVNGYDIRTHLAKARESLGICPQNNILFKEMSVRDHIIFFSKLKGIRGTKAVENEVGKYMTMLKLQDKSYVAAKNLSGGMKRKLSLCCALCGNAKVVLCDEPSSGIDAAGRRSLWDLLQSEKDGRTILLTTHYMDEADVLGDRIAILSEGKLQCQGTSFYLKKRFGTGYLLVCI	231	A	AaCG6052
CG6052	LLVYKISKRYRSKLAVKAISFHVPHAECFGLLGINGAGKTSTFKMLAGDEKITSGEAYIDGTNISTHKVYRKIGYCPQFDALFEDLTGRETLNIYCLLRGVQRRHVTPICWGLAIsFGFAKHMDKQTKHYSGGNRRKLSTAISVLGNPSVLYLDEPTSGMDPAARRQLWQIIGLIRTAGKSIVLTSHSMDECEALCSRLAIMVDGEFKCLGSVQSLKNQFSKGLILKVK--	229	A	AbCG6052
CG8908	NRKWNIEKVFNEWIAVKDLNLNFYQDEITVFLGHNDSGKSTILMLLAGFLRPSAGEITINGYDLATNQRKARQSMCICPQPNVLFEKVNARWHLQFYCRLKGLNRQEASAETDKYLEIGRLQDFANTKVKNLPSGIKRMLMLCCNLCGNSKILLLDEPGTSMDPAMRSNMWDLLRRERKGRCIIMATHNMNEAEVVADQIVVLCDAQVIGYGTTGFLTQIAGTGSSYLLI-	230	A	AaCG8908
CG8908	LILKNLSKRYGSFVAVRSLTLDLNPFECVGLLGRNGSGKSSIFRMIVGMESITVGSIHIKGYSLKTRPKDASRHVGFCPRELMLLSFMTGKDALRFCCLINGIRREYIKSLVASLAecFELVPHMNKRISTYSNGTKRKLMIAMGTLAPSLMCLDEPTAGVDMHAKYEIWSILDGIRQGGRSILLTTHNLEECEFLCTNVGIMDHGSLLCYGSLSRLKHRFNMGIFVKVK-	230	A	AbCG8908
CG10226	VEFRDVFFRypaREDVIVLRGLNVVVEEGQTVALVGPSGCGKSTCIQLLQRFYDPVFGQVLLDGEDVRKYNIKWLRSNIAVVGQEPVLFQGSIGENIRHGKPEATQKEVEDAAKAANAHDFiialhKGYDTDISEKGVQLSGGQRQRIAIARALIQQPKILLLDEATSALDYHSEKLVQAALDKaCKGRTTLVVSHRLSAIRHAHRIVYIENGKAVEQGTHEELMKLEGFYHKMVTV	237	B	BfaCG10226
CG10226	VSYRGLNFSypsRPHIKVLQNFNLDINQGQTVALVGASGSGKSTCVQLLMRYYDPDEGKILIDQESIHHDMDLKTLRRRLGIVSQEPSLFEKSIADNIGYGDTSRQVPMQQIIEAAKMANAhefimslpAQYDTVLGSKGTQLSGGQKQRIAIARAMVRNPKILLLDEATSALDFQSERVVQQALDSaCSGRTCIVIAHRLSTIQNANVICVIQAGKIVEQGSHSQLLAKNGIYSKLYRC	240	B	BfbCG10226
Mdr49	IRFEGIRFRypaRPDVEILKGLTVDVLPGQTVAFVGASGCGKSTLIQLMQRFYDPEAGSVKLDGRDLRTLNVGWLRSQIGVVGQEPVLFATTIGENIRYGRPSATQADIEKAARAANCHDFitrlpKGYDTQVGEKGAQISGGQKQRIAIARALVRQPQVLLLDEATSALDPTSEKRVQSALELASQGPTTLVVAHRLSTITNADKIVFLKDGVVAEQGTHEELMERRGLYCELVSI	237	B	BfaMdr49
Mdr49	IVYENVGFEyptRKGTPILQGLNLTIKKSTTVALVGPSGSGKSTCVQLLLRYYDPVSGSVNLSGVPSTEFPLDTLRSKLGLVSQEPVLFDRTIAENIAYGNNFRDDVSMQEIIEAAKKSNIhnfisalPQGYDTRLGKTSQLSGGQKQRIAIARALVRNPKILILDEATSALDLESEKVVQQALDEARSGRTCLTIAHRLTTVRNADLICVLKRGVVVEHGTHDELMALNKIYANLYLM-	239	B	BfbMdr49
Mdr50	IEFKEVEFQyptRPEVSILNKLNLKIHRGQTVALVGPSGCGKSTCIQLVQRFYDPQAGNLLFNGTNLKDLDINWLRSRIGVVGQEPILFATSIYENIRYGREDATREEIEAAAAAANAaifikklpKGYDTLVGERGAQLSGGQKQRIAIARALIRDPEILLLDEATSALDTASEAKVQAALEKVSAGRTTIIVAHRLSTVRRADRIVVINKGEVVESGTHQELMELKDHYFNLVTT	237	B	BfaMdr50
Mdr50	VRFDKVKFSyptRSEIQVLKGLELAVSKGQKIALVGPSGCGKSTCIQLIQRFYDVDEGATLIDECDVRNVSMTNLRNQLGIVSQEPILFDRTIRENISYGDNARNVTDQEIISACKKSNIhefianlpLGYDTRMGEKGAQLSGGQKQRIAIARALIRNPKIMLLDEATSALDAESEKVVQDALDAASEGRTTISIAHRLSTVVHSDVIFVFENGLVCEAGDHKQLLANRGLYYTLYKL-	239	B	BfbMdr50
Mdr65	VEFQDVFFRypsRPEVIVHRGLNIRIRAGQTVALVGSSGCGKSTCVQLLQRFYDPVFGSVLLDDLDIRKYNIQWLRSNIAVVGQEPVLFLGTIAQNISYGKPGATQKEIEAAATQAGAhefitnlpESYRSMIGERGSQLSGGQKQRIAIARALIQNPKILLLDEATSALDYQSEKQVQQALDLASKGRTTIVVSHRLSAIRGADKIVFIHDGKVLEEGSHDDLMALEGAYYNMVRA	237	B	BfaMdr65
Mdr65	VRYRGIQFRyptRPDAKILNGLDLEVLKGQTVALVGHSGCGKSTCVQLLQRYYDPDEGTIHIDHDDIQHDLTLDGVRTKLGIVSQEPTLFERSIAENIAYGDNRRSVSMVEIIAAAKSanahsfiislpNGYDTRMGARGTQLSGGQKQRIAIARALVRNPKILLLDEATSALDLQSEQLVQQALDTACSGRTCIVIAHRLSTVQNADVICVIQNGQVVEQGNHMQLISQGGIYAKLHKT	240	B	BfbMdr65
CG1824	IRFENVSFAypmQPDHLVLKDFSLTLRPGQTVALVGASGSGKSTIASLVERFYEPSAGNIKLDGYKLSDISPYWLRSNVLGFIEQQPVLFGTSILENIRYGKPDAGEEDVYAAARLSQShdfvtalpDGYATHVGERGTQLSGGQRQRIAIARALLKNPRILILDEATSALDATSEAEVQKALDTVVQNRTTLVIAHRLSTIRNADLIVVLDQGRVVETGKHDELMGKRGLYFELVRQ--	238	B	BhCG1824
CG3156	VGFQNVFFTfptRPESAVLTDFSLNLMPGTTTAVVGRSGSGKTTIALLMLRLYDPQGGTVHLDGIDLRTVNPQWLRNNIGAVSQEPVLFSCSIRENILYGANPGETPSPERLQQVIEDANVsqftdqlpDGLDTLVGQRGMMLSGGQKQRVAIARALIKNPAILILDEATSALDAVSENLVQNALDNLIQGRTVLTIAHRLSTIRNADQIAVLSDGKIVEQGSYNELMGIQEGVFRELVA	240	B	BhCG3156
CG4225	IEFSNVTFGySPEKIVLRNVSFTVPAGKTVAIVGPSGAGKSTIMRLLFRFYDVQTGAILIDGQNIKLVQQQSLRKAIGVVPQDTVLFNNTIFYNIEYAKLGASDEAVYeaaraADIHERILGFPEKYETKVGERGLRLSGGEKQRVAIARTLLKAPIIVLLDEATSALDTHTERNIQAALARVCANRTTIIVAHRLSTIIHADEILVLQQGSIAERGRHEELVLREDGIYADMWQ--	235	B	BhCG4225
CG7955	IEFRNVSFEyEPGKPIFRDLSFTIPAGKNVAIVGGSGSGKSSMVRLLFRFFEPNSGKVLIGGQDISAVDLESLRKVIAVVPQDSVLFHNTIEHNIHYGNLSKSHAEVQNAARMADLhdsimswpGQYSTQVGERGLKLSGGEKQRVAIARAILKNTPILIFDEATSSLDSITEHNILQALTRATSGRTSICIAHRLSTVKDADEILVLENGRVGERGTHSELLRQNGLYARLWET--	235	B	BhCG7955
CG10505	LSFRKVSASwdkpsikQPRKPHIEGISFHINAGQFVGIVGNVGSGKSTLLHAILGEIELMQGRVEVHGRISYAAQQPWVFQGSIRENILFVEQYEEKRYRAVVHACQLdrdlellpRGDATVVGERGISLSGGQKARIALARAVYRQADIYLFDDPLAAVDAQVGKLLMDKCFHRLLDGKMRILVTHHVQLLKSVDQLLLLEGGKLTQQGSYEELKDVITHHAALDLE	228	C	CaCG10505
CG10505	LRFQDLRMRysPGDEDILRGLNFESQPMEKIGIVGRTGAGKSSIIQALFRLALNEGTIEIDGLDIGKLGLHDLRSRISIIPQDPVLFSGTLRFNLDPFDEKSDESLWSALDDVKLkkhvasleGGLSCRMQDGGSNFSMGQRQLVCLARAILRQNRVLVMDEATANVDTETDILIQETIQTKFAECTVLTIAHRLHTVMDNDSVLVMDAGQIVEFGAPHKLLQRKDGALLKLVN	234	C	CbCG10505
CG11897	VVLKNVSASwdtsdGHANCAIEDFSTDIKDQTLAAVVGPVGAGKSSFLNVLLGEVGIDKGEAMVHGKISYASQESWVFEGTIRDNIVFVEDYNERRYKKVVKVCGLerdmellpRGDLTVVGERGVSLSGGQKARVSLARAVYRKADIYLLDDPLSAVDTHVGKHIFDRCIRDFLSNKIRILVTHQVQYLFDVEHLLLMGSGKIMAQGSYQELQRSRQFQFLEQTQ--	226	C	CaCG11897
CG11897	IEFINFKLRysPKEAPVLKDLNFTIEPREKIGIVGRTGAGKSSIIQSIFRLACNEGMIRIDDVDIEHIGLHDLRSQVSIIPQDPVLFSGTLRYNLDPMDERSDEEMWKALGDVELrsyvstliGGLNCRMYDGGSNFSVGQRQLVCLARAILRHNKILIMDEATANVDPETDKLIQQTIRSKFAHCTVLTIAHRLHTVMDSDRVLVMDAGEVRELGHPYELLQRTGGYLRQLVD	234	C	CbCG11897
CG11898	VKSITVHKLsaswdqkkqEKRHRHIEDVSFQAQDQQFVGIVGTVGAGKSTLLQVILGELDIISGSVEVNGVLSYAPQEPWLLRGSLRDNILFTEPYDEQRYLEVLRVCHLdrdveqlpLGDSTRVGEGGASLSGGQKARVSLARAVYRKADIYLLDDPLSAVDSHVSKMLLDRCLNEFLSKKIRILVTHRVQLLRHVDHLVLLEGGRISVQGHYDALKKLIRFRMSVAND-	230	C	CaCG11898
CG11898	LDFRDLRLRysNHGPYILKGLTFTIRGEEKIGIVGHTAAGKSSIVHALFRLAHINGHISIDGFETSQLGLHDLRRRISIIPQDPVLFSGSLRFNLDPFEEKTDEELWLALEAVKLkefvsnlkDGINCRLHDCGANFSMGQRQLVCLARALLRQNKILIMDEATANVDPETDNLIQEAIHTKFAHCTVLTIAHRLHTVMDNDRVMVVDMGRVVELGHPHELLHNRHGYLHRFVE	234	C	CbCG11898
CG14709	IEFSQFQARwesHSLEPTLEDINLQLGRRKLVAVIGPVGAGKSSLIQAILGELPGESGTLRINGSYSYAAQEPWLFTGTVRQNILFGLDWDKHRYRTVVKKCALerdfellpFGDKTIVGERGASLSGGQKARISLARAVYRRADIYLLDDPLSAVDTHVGRHLFDQCMRGYLRSELVILVTHQLQFLEQADLIVIMDKGRISAMGTYSSMKRSGLDFAQLLTA-	224	C	CaCG14709
CG14709	IIAEDLCLRyfpdPQAKYVLKALNFRIRPCEKVGIVGRTGAGKSSLINALFRLSYNEGIITIDERDTADMGLFDLRSKISIIPQEPVLFSGSMRYNLDPFEEYNDAKLWDALEEVKLkpliselpNGLQSKISEGGSNFSVGQRQLVCLARAILRENRVLVMDEATANVDPQTDALIQATIRSKFRDCTVLTIAHRLNTIMDSDRVLVMDAGHLVEFGSPYELLTSSESKIFHGMV-	236	C	CbCG14709
CG31792	VSISELKAKwttNSPDYTLSGVNLQVHAGALVAIVGHTGSGKSSLIQAILGELRVESGEIEVTGSMSYASQEPWLFSGTVRQNILFGQPMDRRRYDLVVRKCALerdfellpLKDKTILGDRGASLSGGQKARISLARSVYRDASIYLLDDPLSAVDSSVARRLFEECLRGHLRDKIVILVTHQLQFLQQADQIVIMEMGKVKAVGTYESLHKSGLDFGIVLDD-	224	C	CaCG31792
CG31792	IEFVELSLRyepyLKSESVLKSLSFVIKPKEKVGIVGRTGAGKSSLINALFRLSYNDGSVRIDDKDTNDMGLHDLRSKISIIPQEPVLFSGTVRHNLDPFDEYSDDRLWCALEEVELkdvvasvaTGLETKITEGGSNFSVGQRQLVCLARAILRDNRILVMDEATANVDPQTDALIQATIRNKFRECTVLTVAHRLHTIMDSDRVLVMDAGRVVEFGTPYELLTADDTNAFQDLV-	236	C	CbCG31792
CG31793	VEIKALRARwgqEQHDLVLNNVNMSLRRGQLVAVIGPVGSGKSSLIQAILGELPPESGSVQVSGKYSYASQEPWLFNASVRDNILFGLPMDKQRYRTVLKRCALerdlellHGDGTIVGERGASLSGGQRARICLARAVYRRADVYLLDDPLSAVDTHVGRHLFDECMRGFLGKQLVILVTHQLQFLEDADLIVIMDKGHVSACGTYEEMLKSGQDFAQLLVE--	223	C	CaCG31793
CG31793	LVTKDLSLRyepdTNSPCVLKGLSFTIQPMEKVGIVGRTGAGKSSLINALFRLSYNDGAILIDSLDTNDIGLHDLRSKISIIPQEPVLFSGTMRYNLDPFEQYPDDKLWKALEDVHLkeeiselpSGLQSIISEGGTNFSVGQRQLVCLARAILRENRILVMDEATANVDPQTDALIQATIRNKFKDCTVLTIAHRLNTIMDSDKVLVMDAGHVVEFGSPYELLTASKAKVFHGMV-	236	C	CbCG31793
CG4562	IVISKLKAKwdqKNTDNTLDNISLKFKPRQLVAVIGPVGSGKSSLIQAVLGELNPDSGSVKVNGTLSYASQEPWLFTGTVRQNILFGLPMDKHRYRTVVKRCALerdfellpYADKTIVGERGASLSGGQKARISLARAVYRKADIYLLDDPLSAVDTHVGRHLFDQCMRGFLREEIVLLVTHQLQFLEQADVIVIMDKGKISAMGTYESMAKSGLDFAQMLTD-	224	C	CaCG4562
CG4562	IVFDDLSLKyfpdKAADYVLRSLNIAIEGCEKVGIVGRTGAGKSSLINALFRLSYNEGAILIDRRDTNDLGLHDLRSKISIIPQEPVLFSGTMRYNLDPFDEYSDAKLWESLEEVKLkqvvadlpSGLQSKISEGGTNFSVGQRQLVCLARAILRENRILVMDEATANVDPQTDALIQTTIRNKFKDCTVLTIAHRLHTVMDSDKVLVMDAGKAVEFGSPFELLTTSEKKVFHSMV-	236	C	CbCG4562
CG5789	VTIKDINASwdiEKPQKTLQSINLQIEKGQLCAVIGPVGAGKSSILQLLLGELPVIDGGVFIQGDLSYAAQEPWLFTGSVRNNILFGEEFDRKRYQEVTRCCALstdfqqlpNGDKTLVGERGASLSGGQRARISLARAVYKPAQIYLMDDPLSAVDAHVGRHLFDEVIGPRgrlAQLKATRILVTHQVHFLSEADVIVIVDQGRILRQGTYQELINSDLDFARLLER	228	C	CaCG5789
CG5789	VEFRNMSCRydPNGSPVLRNLNLTIEAGWKVGIVGRTGAGKSSLIGALFRLAHIEGEIFIDGIETGTISLEILRTRISIIPQDPVLFSATIRYNLDPFERYTDAELWSALEDVELrkaiPGLDYMVTERGGNFSVGQRQLLCLARAILRNNKVLVLDEATANVDPQTDALIQRTIRIKFKQCTVLTVAHRLHTVMDSDRIIVMDAGVAVEFDVPYLLLKKSQGHLRQMVE-	230	C	CbCG5789
CG6214	MSIENGEFSWGDEITLRNINIEVKKGSLVALVGTVGSGKSSVVQAFLGEMEKLAGVVNTVGKLAYVPQQAWIQNATVRDNILFGQTYDRKRYNKVIDACALradidilsAGDLTEIGEKGINLSGGQKQRISLARAVYSDADLYLLDDPLSAVDAHVGKHIFEEVIGPKgILARKSRVLVTHGVTFLPQVDSIYVIKMGEISESGTFDQLVKNKGAFADFIIQ--	223	C	CaCG6214
CG6214	VEFQNFQVRyrEGLDLVLRGVSFNIQGGEKVGIVGRTGAGKSSLTLALFRIIEAAGGRISIDGVDIASMGLHMLRSRLTIIPQDPVLFSGSLRINLDPFEIKTDDEIWKALELSHLksfvkslaAGLNHEIAEGGENLSVGQRQLVCLARALLRKTKVLVLDEATAAVDLETDDLIQKTIRTEFKECTVLTIAHRLNTILDSDKVIVLDKGQIIEFASPTELLDNPKSAFYSMAK--	235	C	CbCG6214
CG7627	ISISGLMAKwdvNSPDYSLNGVNLRVQPGTMLGIVGRTGSGKSSLIQAILGELPAESGEIKVNGSMSYASQEPWLFSGTVRQNILFGQPMDRRRYAKVVKKCALerdfellpFKDKTIVGERGASLSGGQKARISLARAVYRETSIYLLDDPLSAVDTHVARHLFEQCMRGYLRERIVILATHQLQFLQHADQIVIMDKGRVSAVGTYESLRESGLDFASMLAD-	224	C	CaCG7627
CG7627	IVFDELSLRytpdPKSENVLKSLSFVIKPKEKVGIVGRTGAGKSSLINALFRLSYNDGSVLIDKRDTSEMGLHDLRSKISIIPQEPVLFSGTMRYNLDPFDEYSDDKLWRSLEEVKLkevvadlpSGLQSKITEGGTNFSVGQRQLVCLARAILRENRILVMDEATANVDPQTDGLIQTTIRNKFKECTVLTIAHRLHTIMDSDKVLVMDAGRAVEFGTPYELLTLADSKVFHGMV-	236	C	CbCG7627
CG7806	LQMKCASFChdsdeqtSPTPFRMKDINVDIKAGQLVCIEGPVGGGKSSFLSAIVANLQCTDGEVCVQELTTGFGYVPQSPWLQRGTIRDNIVWGAQFDEQWYKTVLHACALeedlqilGGDLVGVGENGRTLSGGQRARVALARAVYQDKKVYLLDDVLSSLDAHVARHIIKHCILRLLKHKTRIVVTRNIQLFFHANQILQVKDGQLLPSEYMTQSIELSLDEDADDEQ-	230	C	CaCG7806
CG7806	FREVQLSYREHLAPALRGITFQTEAFERIGIVGRTGAGKTSVLAALLRVAPLTHGEIRLDQVNLKTLPLSVLRERIGVITQEPFLFEGTVRENLDPRHGFYDSEIWHAIKNSAAATLLVQQLGGLDGKVETCGNNLSAGQRQLLCLARALLKNAKVVAIDEGTSNLDDESDLSIQQALRNAFKSCTLLFIAHRLRGLHAMDRIIVLDDGRICEEGNPQSLASDSSTIFYGMLL-	233	C	CbCG7806
CG8799	ISIRDLKAKwdpNSPDYTLSGINLEIKPGSVVAVIGLTGSGKSSLIQAILGELKANSGQLQVNGSLSYTSQESWLFSGTVRQNILFGQPMDSQRYEEVVKKCALerdfdllpLRDNTIVGERGATLSGGQKARISLARSVYRKASIYLLDDPLSAVDASVARHLFDQCVRGHLRGSTVVLVTHQEQFLPHVDQIVILANGQIKALGDYESLLKTGLITGLGSLS-	224	C	CaCG8799
CG8799	FKELNLRYTpnAKAENVLKSLSFVIQPREKVGIVGRTGAGKSSLINALFRLSYTDGSVLIDTRDTRQMGLHDLRRQISIIPQEPVLFSGTMRYNLDPFDEYSDEKLWGCLEEVKLkevvsdlpDGLASKISEGGTNFSVGQRQLVCLARAILRENRILVMDEATANVDPQTDGLIQATIRSKFRDCTVLTIAHRLHTIIDSDKVMVMDAGRVVEFGSPYELMTKSDSKVFHNLV	234	C	CbCG8799
CG9270	VKLQSFQARwnhDHVEPVLENINISLSPPQLVAVIGPVGSGKSSLIQAILGELPGESGKLKVQGDISYASQEPWLFNASVRDNILFGLPMDKHRYRNVIRNCALerdfellHGDRTFVGERGASLSGGQRARISLARAVYRQADTYLLDDPLSAVDTHVGRHLFEECMRGFLRDKLVILVTHQLQFLEHADLIVIMDKGKISAVGTYEEMLKSGQDFGKLLAT--	223	C	CaCG9270
CG9270	ISAEQLSLRynpdPKADRVLKSLNFIIMPREKIGIVGRTGAGKSSLINALFRLSYNEGSLVIDNTDILGIGLHDLRSKISIIPQEPVLFSGTLRCNLDPFEQYADEKLWEALEEVHLkdevselpNGLESVVAEGGSNYSVGQRQLVCLARAILRENRILVMDEATANVDPQTDALIQSTIRRkFRDCTVLTIAHRLNTIIDSDRVMVLDAGTLVEFGSPFELLTQSWSKVFYGMV-	236	C	CbCG9270
CaSur	VSINDGLFTwqpqsQMPVVQLHVPGIIVPKGKLTIVVGKNGSGKTSLLSALLMEMPLLAGNMFWHKTCTISYVSQQPWLLNDTIRENILFGESFRPKRYDFVLEACALkpdielmpRGDLSIIGERGINISGGQRQRIAIARAIYSSANVVIMDDPLASLDNEVGEHIFQHCIReMLQKSNRTFILVTQQLHRIKEAEYLIAIKDGRVEACGSYADIELMQPRITAEWNA-	230	C	CaSur
CbSur	IHFDNVSLRyeGQKQNVISNLTLKIPAGQRIGICGRTGSGKSSLGLSLFGVLQTTRGHIYIDDVDIQRIRPDELRTRLSIIPQDVHLFNATIRENLDPHGYFQDLQLWNCLELAQLkefvnghlpLGLDTVICDGGLNLSAGHRQLLCLARAILRGSVCLVLDEATSVLDSSTESALLKAADLAFRGRTIITIAHRLTTILDYDRLIVLDQGRIVEDGNPRELQQLEGSVFRGLLE-	236	C	CbSur
G12703	IRFEKVPLVtPNGDVLLQELSFEVKSGTNVLVCGPNGCGKSSLFRILGELWPTWGGKVTKPSRGKLFYVPQRPYMTLGTLRDQIIYPHTRDDMRRLGHSDEDLMHYLDIVQLtyleqrENGLDSIEDWIDVLSGGEKQRIAMARLFYHKPQFAILDECTSAVSVDVEGKMYSYCREVGITLFTVSHRKSLWAHHDYYLQFDGRGSYEFATIDQDKDHFGS--	220	D	DCG12703
G2316	ISLRAVPVVtPNCDIVVPKLTLCIEPGVHLLITGPNGCGKSSLFRILSGLWPIYAGELHIPRPVKDVPCMFYIPQRPYMSIGSLCDQIIYPDTREDMKRKHITENELRSILKMVSLehiaqRDSFDVVRDWKDILSGGEKQRMAIARLFYHRPRYALLDECTSAVSIDVESSIYEIAKGMGITLLTITHRPTLWKYHTHILEFDGLGNWQFRKMNSDEEQKGQ--	223	D	DCG2316
CG5651	ITIINLPSNlekhtthrYSKNSFKLHRLPIPRPGEVLGLVGQNGIGKSTALKILAGKQKPNLGKYANPPDWTEILSYFRGseLQNYFTKILEDNLKALVKPQYVDQIPkavrgavgdlldkKDERELQTKICEMLDLSHIRDREIAQLSGGELQRFAIAMVCIQNADIFMFDEPSSYLDVKQRLNAALTIRSLLHPTKFIIVVEHDLSVLDYLSDFICCLYGVPGCYGVVTMPFSVREGINIFLDG	246	E	EaCG5651
CG5651	IKRMNHYVYPAMVKTLGKFELTVEKGHFSDSEilvllGENGTGKTTFIRMLAGNLQPDGEVELPMLNISYKPQKISPKFQNHVRHLLHDKIRDAYVHPQFIADVMKPMKIEEIMDQEVQNLSGGELQRVALVLCLGKPADVYLIDEPSAYLDSEQRLVAAKVIKRYILHAKKTGFVVEHDFIMATYLADRVIVIEGQPSVKTTAFSPQSLLNGMNRFLELL-	221	E	EbCG5651
CG1703	IKIENFTISAKGNDLFVNANLLIAHGRRYGLVGPNGHGKTTLLRHIATRAFAIPPNIDVLLCEQEVVATDKTAINTILEAdvrrTEMLKKADELEKQFVAGDLTVQEELNdtfaelkaigaYSAEARARRILAGLGFSKEMQDRPTNKFSGGWRMRVSLARALYLEPTLLMLDEPTNHLDLNAVIWLDNYLQGWKKTLLIVSHDQSFLDNVCNEIIHLDQKKLQYYKGNYSMFKKMYVQKRREMI-	245	F	FaCG1703
CG1703	LGVHNVTFAfPSQKPLFIKVDFGIDLTSRVAIVGPNGVGKSTFLKLLLGELEPQEGEQRKNHRLHVGRFDQHSGEHLTAEESAAEYLQRLFNLPHEKARKALGSFGLVSHAHTIKMKDLSGGQKARVALAELCLSAPDVLILDEPTNNLDIESIDALAEAINEYEGGVIIVSHDERLIRETGCTLYVIEDQTINEIVGEFDDYRKEVLDSLGEVV-	215	F	FbCG1703
CG9281	VKIANFSITFFGSELLQDTMLELNCGRRYGLIGLNGCGKSSLLAVLGGREVPVPPHIDIFHLTREIPASSKSALQCVMEVDEERIKLEKLAEELAMSeeDDAQEQLIDIYERLDDmsadlaevkaarilhglGFDKAMQQKQAKDFSGGWRMRIALARALFVKPHLLLLDEPTNHLDLDACVWLEEELKTYKRILVLISHSQDFLNGVCTNIIHLTGKRLKYYTGNYEAFVRTRMELLENQM-	242	F	FaCG9281
CG9281	IMVQNVNFRynDETPWIYKNLEFGIDLDTRLALVGPNGAGKSTLLKLLYGDLVPTSGMIRKNSHLRIARYHQHlhELLDLDASPLEYMMRAFPDVKEKEEMRKIIGRYGLTGRQQVCPIRQLSDGQRCRVVFAWLAWQVPHLLLLDEPTNHLDMETIDALADAINDFDGGMVLVSHDFRLINQVAEEIWVCEKETVTKWKGGILDYKDHLKNKITSEN-	218	F	FbCG9281
CG9330	IKIENFDLAFGEKVLLQNANLLLSYGRRYGLVGRNGLGKTTLLRMIAERQLQIPSHISVLHVEqevvgddtpAVESVLECDTERTRLLTREKEILAALNNGVQDATLSNELSETYASLQnieaDKAVARASVILKGLGFDADMQLRPTKSFSGGWRMRLALARALFSKPDLLLLDEPTNMLDIKAIIWLENYLQTWATTILVVSHDRNFLDTVPTDIIHLHSQELEAYKGNYEQFEKTKTEKLKSQR--	247	F	FaCG9330
CG9330	LAISEVTFRynpEDPLPIFKGVNLSATSDSRICIVGENGAGKSTLLKIIVGQLSTIHGNIVLHRGLRIGYFAQHHVDHLNMNVTCVGVLAELFPGRPDEEYRRQLGSFGISGPLALQSIASLSGGQKSRVALAKMCMAEPNFLVLDEPTNHLDIETIDALGRAINAFKGGVILVSHDERLIKVVCKELWVCGNRTVRAIEGGLDEYKREVYKEIEANS-	218	F	FbCG9330
tet	IEFCDISYSvtdshrRGFKTILKSVSGKFRNGEITAIMGPSGAGKSTLMNILAGYKTAQLSGSVLINSKERNLRRFRKLSCYIMQDDVLIANLTVREAMMVAANLKLGKNMIsYAKVVVVEEILETIGLKESVNTLTCNLSGGQRKRLSIALELVNNPPVMFFDEPTSGLDSSTCFQLISLLRSLARGGRTIVCTIHQpSARLFEKFDHLYLLAQGQCVYEGRVKGLVPYLSSLGYECPS	240	G	GAtet
Brown	YSFWNECRKKRELRILQDASGHMKTGDLIAILGGSGAGKTTLlAAISQRLRGNLTGDVVLNGMAMERHQMTRISSFLPQfEINVKTFTAYEHLYFMSHFKMHRRTTkAEKRQRVADLLLAVGLRDAAHTRIQQLSGGERKRLSLAEELITDPIFLFCDEPTTGLDSFSAYSVIKTLRHLCTRRRIAKHSLNQVYGEDSFETPSGESSASGSGSKSIEMEVVAESHESL	228	G	GBrown
GCG11069	LEAHNIFHTtevdgggcfngaGNSALVLKGVNLTVHSGEVMAILGSKGSGKRALlDVISRRADGATRGQVLLNGSPLSKALFQQRCGYVTQSCTFVPGLTVAQTLHYTPTILSGYLKSSKVRQVLADLALSQVAHKRVEYLNISEARRLAIGIQLVRDPVMLLLDEPTHGLDPLSAYLLISILSNTAKKTGCGILLSLEKpRSDVFPFLDRALFLCLGGVVYSGGTRAMLEYFHGIGFPCPQ-	242	G	GCG11069
GCG17646	IQFADVRYTvkkfsfperkFVTKEILHGLNGSFRSGELTAIMGPSGAGKSTLLNVMSGFCSTGVSGDIRVNRKPMAPSSERFRQMLCYIHQDDLLRPQLLVGEIMLLAAHLKLGFKVTkaykMDLIKHILSLLGLDHRYNVPTGKLSGGQKKRLAIALELISNPPVLYLDEPTTGLDSSSCSSCVALLKKLASQGHTIVCTIHQpSALIFEMFDKLYTVVDGHCMYQGPVRELVPFLADQQLVCPS	246	G	GCG17646
GCG31121	LIYPNIQVHcLDVNPCLRGVSMQAKAGDLFAIMATSQREGSALAECLAGLTERLGGEILINGQQVSRRGLRELCSYVPALEVSSLDPRMSVQCTLNFHAALRgpidrSDLEERMDVLIEDLGLNTVRASNVSTLTHSEKQRLSVACQLLAQSSLLILDQVTSNMDIFDTFFLVEYLRQWCSGGRIVIMTLQPpTFEILSMCSGVLLLSGGRTVFSGSRADLPRHMGELGYPCPP	234	G	GCG31121
GCG3164	LAFHNLTYRvkegnrSNAKTILKGVSGRLRSGELTAIMGPSGAGKSTLLNILSGYKTSSiEGSVTMNGAERNLSAFRKLSAYIMQDNQLHGNLTVQEAMTVATNLKLSKKFSkPEKHSMIDDILLTLSLSEHRYTMTRNLSGGQKKRLSIALELVSNPPIMFFDEPTSGLDSSTCFQCIHLLKMLAAGGRTVICTIHQpSARLFEMFDQLYTLADGQCVYQGSTKQLVPFLSTLNLECPS	240	G	GCG3164
GCG31689	IHFEDLVYQvnvpkkPEKKSVLKGIKGTFKSGELTAIMGPSGAGKSSLMNILTGLTKSGVSGKIEIGKARKLCGYIMQDDHFFPYFTVEETMLMAATLKISNQCVslKEKRTLIDYLLNSLKLTKTRQTKCSNLSGGQKKRLSIALELIDNPAVLFLDEPTTGLDSSSSFDTIQLLRGLANEGRTIVCTIHQpSTNIYNLFNLVYVLSAGRCTYQGTPQNTVMFLSSVGLECPP	234	G	GCG31689
GCG32091	VEFQDVYYTvkerknfwrvTGERRILNGVSGSFRNGQLSAIMGPSGAGKSSLLNAISGFRRDGVTGNIKMKRDNACYITQDDHHQTLLTVEELMNLACDLKLKNRHKKAEIMTDILENLHLNHRRNVTAEKLSGGERKRLSIALELVDNPNIFFLDEPTSGLDEVTAAQCIRLLQAMAYEGRTIVCTIHQpSATIYNYFDSIYVLAKGQCVYQGSPRATIPFLRLAQLDCPR--	232	G	GCG32091
GCG3327	MGPSGSGKTTLLDCLSGQRHIDSGSVFLNREPLTKKWRRRIGYVLQEEIFFPQLTLRETVVYTALLRLPESMPrAEKMRQVDHILEALELgcCQQTKFGDYLNRGLSGGEKKRANIACELLTNPLLMLLDEPTSGLDSHSAISLMKVLKRYAQLEQKTIVISVHQpSSQMFHMFDKLLLLHQGRTAYFGDVQNIYRHFEDIGVTIKP	207	G	GCG3327
GCG4822	LQFSELCYVvpdqtnaSKTKTILRRVNGMFHSHELTAIIGPSGAGKTTLLNLLAGFGAVCESGEILVNNSPRDMRVFRKMSRYIMQTDVLDSQFTVLEMMILAANLKLGKELNlKQKLEVIDEILGMLRLKDTLNTMAQKLSGGERKRLCIALELVNNPPVIFLDEPTTGLDDLSSSQCIALLKVLAAGGRTVICSIHTpSAKIFEMLDAVYVLAEGQCVYQGKGSNIVPFLKNFGLCCPI--	241	G	GCG4822
GCG9663	IGFENIRYTtkfgvfqRETKDVLMGLTGYFKSGELSAVIGPSGAGKSTLLNILSGYTTYGFTGDFRVNGNRRDLKAFKSNVAFIRQDTSLQAFLSVKEAMHFAANLKIGTHMThSEKRERVKCILEAIGMYENRHTRTGQLSGGQKKRLAIALELVNNPPVLILDEPTTGLDSFTSNQLINLLKKLAIEGRTVICTIHQpSALTFAMFDHLYAIGEGKCIYAGGAQNLLPFLGALNLHCPE--	241	G	GCG9663
GCG9664	LHFSQVSYSlkgatKGSTPIINEACGVFKSGRLTAILGPSGAGKSTLLNALAGFkLQGVTGQFLLNGRPRDIMSFRKMSAYIAQNFVMLNLLTVEETLRVSTDLKMPSSTAaQEKQKIIDDIIDILQLQSCRRTLVKNLSGGEHKRLSIGIELVTNPPIMFFDEPTSGLDCVGSYQVICHLQRLAHDGRIVVCVVHQpGSRLFQLFDDVLVLAHGEVLYAGEQREMLPTFAQSGHICPQ-	239	G	GCG9664
GCG5853	MEFKELSLTvklgfnRGSKEILHNVCGKFPGSQLIAIMGPSGAGKSTLLDALSGFKTTGvDGSILLNGRRRDLPSFRRMSCYITQDDRLQPLLTVNENMHIAADLKLGQTVSyEEKESRIEDILLLLGLYNHDQTLTMRLSGGQKKRLSIAMELINNPTVMFLDEPTTGLDSSSCTKVLELLKKLTSQGRTIICTIHQpTAKLFQIFDQVYVLSAGNCVYQGSTQKLVPFLQSVDLPCPM	240	G	GCG5853
Gscarlet	LVWRDLCVYtnvggsgQRMKRIINNSTGAIQPGTLMALMGSSGSGKTTLmstLAFRQPAGTVVQGDILINGRRIGPFMHRISGYVYQDDLFLGSLTVLEHLNFMAHLRLDRRVSkEERRLIIKELLERTGLlsaAQTRIGSGDDKKVLSGGERKRLAFAVELLNNPVILFCDEPTTGLDSYSAQQLVATLYELAQKGTTILCTIHQpSSQLFDNFNNVMLLADGRVAFTGSPQHALSFFANHGYYCPE-	248	G	Gscarlet
Gwhite	NRTRGLFCNerhipAPRKHLLKNVCGVAYPGELLAVMGSSGAGKTTLlnalaFRSPQGIQVSPSGMRLLNGQPVDAKEMQARCAYVQQDDLFIGSLTAREHLIFQAMVRMPRHLTyRQRVARVDQVIQELSLskcQHTIIGVPGRVKGLSGGERKRLAFASEALTDPPLLICDEPTSGLDSFTAHSVVQVLKKLSQKGKTVILTIHQpSSELFELFDKILLMAEGRVAFLGTPSEAVDFFSYVGAQCPT	249	G	Gwhite
CG11147	VEVRNGYKYygskSNPKIVLNQLNMNVMRGSIYGLLGASGCGKTTLLSCIVGQRRLNGGEVVVLGAKPGEPGSGVPGSRVGFMPQEIALVEEMTVKETIFYFGRIYGLTDERIREKFKLLKELLQLPPARQMIKQCSGGQQRRLSFACAMIHDPELLILDEPTVGLDPMLREKIWDFLVETTRNSKLAVIITTHYIEEAKQANCIGLMRNGVLLAEDTPTNIMIKFGTQSIEDAF--	235	H	HCG11147
CG33970	RRAHKMYGSsKNPNVVLDGLNMTVPKGSIYGLLGASGCGKTTLLSCIVGRRRLNSGEIWVLGGRPGSRGSGVPGPRIGYMPQEIALYGEFTMRETLIYFGIISAMSKGDiEDRTEFLLKLLNLPNASKFVKNLSGGQQRRVSLAVALLHEPELLILDEPTVGVDPVLRQSIWDHLVDITKNGHTTVIITTHYIDECAQAHMIGLLRGGKMLAEESPDYLRQQYNADSLEDVF--	232	H	HCG33970
CG9990	VSVRHAFKAygkkKNANQVLNNLNMTVPKGTIYGLLGASGCGKTTLLSCIVGRRYMDAGEIFVLGGKPGTRGSGVPGKRVGYMPQEIALYGEFSIQETMMYFGWIFGMDTKEILERLQFLLNFLDLPSEKRLVKNLSGGQQRRVSFAVALMHDPELLILDEPTVGVDPLLRQSIWNHLVHITKAGQKTVIITTHYIEEARQAHTIGLMRSGHLLAEESPSVLLSIYKCISLEEVF--	235	H	HCG9990
