# Supplementary material for: Transcriptome profiling of a spirodiclofen susceptible and resistant strain of the European red mite Panonychus ulmi using strand-specific RNA-seq
Source: BMC Genomics. 2015 Nov 18;16:974. doi: 10.1186/s12864-015-2157-1 (PMC4652392; doi:10.1186/s12864-015-2157-1)
Supplement: Additional file 12: Table S7. — Annotation details and accession numbers of HTGs. (XLSX 159 kb) [file 12864_2015_2157_MOESM12_ESM.xlsx]

## Sheet:  Panonychus ulmi UGTs
Additional file 12 - Panonychus ulmi UGTs
Sequences included in phylogenetic analysis
Contig name	Contig length (nt)	ORF nt sequence	ORF AA sequence	ORF length (AA)	blastp with T. urticaeUGT	Class/Clan	UGT ID in phylogenetic tree
contig_2660	4151	TTAGACTGGTTAATTGTTACAAGAACAATAATGAAACCCAAATATCGTATTCTAATCTCGGCCATCGATGCACTTGGACACATAAACTGTACTCTTGGATTTGGTGAGATTTTAGCTGAGGCTGGACATGAAGTGACCTTCGTTCAGCGTATTCATCATAAGAAACTTGCAGATAAACGAGGTTTCAATTTTATTCCGTTCGATGAATCGATATTTGAAAATATTAAACCAGGACCTTTTGTCGATTGGGTTGCAAATAATTTGGACAAATTTCGAGGTGATGCTCTTGAACAATACAAACGTTGGAATGATAAAGATAAAGAGATGTTTGCATCTATTGTTGATGATTATGAGATAGTTGATCAAGCATTGGCGAGGTTCCTCGACGAACATAAGGAT…	LDWLIVTRTIMKPKYRILISAIDALGHINCTLGFGEILAEAGHEVTFVQRIHHKKLADKRGFNFIPFDESIFENIKPGPFVDWVANNLDKFRGDALEQYKRWNDKDKEMFASIVDDYEIVDQALARFLDEHKDSFDIFIGDFVTQYPALVRSPIPYIPLLSISPVCLYPQGPPPFSGYPEKVGKEKAEEFEQIYESACSKFIDKLYAWWISHKVPLLSIKNFFIDNPKYFGFYHYPEGLDYKECGPKEPADKWFRVDASIRRPDEENEFIVPESIASLPGKLIYFSLGSLGSVDVELMRQIISVLSKLPHRFIVSKGPKGDEIELPPNMWGENYVNQIAIIKVVDMVITHGGNNTFLETIYSGKPLIVIPYFFDQLDNAQRVVDCGIGRRLDTWNLDEK…	453		UGT201C3	PuUGT1
contig_3776	2022	CAAAGTTTAAATCACTTACGAGAAATATTAATCTGTTATCCAATCAATTTGTTTAATCAAATTTACTTGAGTAAAATGCCTTCATACAGGATTATGATTTCAGCGATTGATGCATTTGGACACATCAATGCTTTGTTGGGCTTTAGTGAAGGTCTAAAGGCTGCTGGACACGAAATCTTTTTCGCTCATCGAAATAAACACAAACACTTAGCCGATAAACGAGGCTTCGAGTTAATCCCTCTTGATGAATCATTACCAGGTCTCAATATGGATGAGGCCATTTTCCAGTGGATTGATATGAATGGAGATAAATTCAGACAACCACCTTTGGAACGATATCAGGGAATGGATTTGGAATCTCAAGAAGCGGTTTCAGCTCAGGCTGAATTTTTCTTCATT…	QSLNHLREILICYPINLFNQIYLSKMPSYRIMISAIDAFGHINALLGFSEGLKAAGHEIFFAHRNKHKHLADKRGFELIPLDESLPGLNMDEAIFQWIDMNGDKFRQPPLERYQGMDLESQEAVSAQAEFFFILDKALDKVVTENSFDLIVIDIPGPMPFLYKHSIPWIPLASLNPLILYPKGPPPFSGYSVNSDPSDWSEFKKAYQTAHQILTESHNKHLAKVGLGHIKFDPSIFVDNPVHFGFYHYPGELDYDECPPRRDNWIRVDAWIRQADFDDDFQLPEQLKEKPGKLVYFSLGSLGSADLVIMKKLIAILAKSPNKFIVSKGPRGDQLELADNMWGQNYVNQIKVIQSVDLVITHGGNNTFLETLFYGKPMIVIPYFYDQLDNAQRVVDKNIG…	462		UGT201B6	PuUGT2
contig_7331	1236	ATAAACTTTAGTGTTTATTTCAGATTCTTACTTCCTGCTTTTGTCGTAATGTCATCTTATGATATCCTAATTACTTGTATTTGTGCATCAGGTCACATTAGTGCAATTTGTGGATTCGGCGAGTTGTTAACTCGTCATGGACATAAAGTGACATTTGCTCACCGACTGAAGAATAAGCATCTTGCTGATAAACGTGGCTTCCAATTTATCCCTTTCGATGAAAATATCATCGGCTCGTTATTTGAGAATAGTGTTTGCGATTGGATTGATGCTAATTCCATTAAATTCCGAATGGATCCAATGGTTCGATTTGCTAATTATTCTGAAGAAGAGAAAGAATCACTTTCATTGGGAATTTATCAATATCGAGCTCTTAACGAGACAATATCGGTAATTCTG…	INFSVYFRFLLPAFVVMSSYDILITCICASGHISAICGFGELLTRHGHKVTFAHRLKNKHLADKRGFQFIPFDENIIGSLFENSVCDWIDANSIKFRMDPMVRFANYSEEEKESLSLGIYQYRALNETISVILKEHQFDAIIHDGMDFLECLYNSNTPLITSLSLVPSLLYSNAPPPFSGLSVNSDRELRQQFTKHFDDAHSKMTEKVNQLLKESGRAETFKMSTYLLPLKTIGFFHYPVDIDYVECGPKRPGWHRIDCYVRSPDEDSHFELPEKLVDKPGKLIYFSLGTGASADLVLMRNCLSAMSRSGHRFIVSIGQRGDQLQLADNMWGEPYINQIKAIEKVDLVITHGGNNTFMESLYHGKPMIVIPYFYDQLDNAQRVVDKEIGYRVNPWEFDE…	402		UGT201E1	PuUGT3
contig_9790	1752	ATCATAAAAATGGCCAACACAAGTTATCATTTCCTCTTGACCTCTATGAATGCATATGGACCAGTCAATGCAACACTTGGTTTTGGCGAAGTTCTTACTCGCCATGGACACAAAGTGACCTTCGCTCATTTACCAAAGTACGAAAAGGCTGCTACGAATCGTGGGTTCGGCTTCATCGCCTTCAAAAAGGAACTTTTTCCAGAAAAAAATGAAGATTCTCTTGTTGAAACGATCGACAAGACTATGGACAAACTTCGTCGCGATCCAATGGTTCGATTTACTAATTTTACTCAACAAGACAAAGAGAATATGAATGACACGAGTGCTTGGTTAACTCTTCATGAAGCTCATAAAGAATTTCTCAGTCGGACAAATATCGATCAATTTGATGGTATAATT…	IIKMANTSYHFLLTSMNAYGPVNATLGFGEVLTRHGHKVTFAHLPKYEKAATNRGFGFIAFKKELFPEKNEDSLVETIDKTMDKLRRDPMVRFTNFTQQDKENMNDTSAWLTLHEAHKEFLSRTNIDQFDGIIHDCCDLTGAIFSTGLPVINLHSCNPLGLYNNGPPIQFGLSTSSDRKLWAEMRNHLLDSHEVFITCMNEHLAKISRPPVFRPTRLSLPLTNIGFYHYPKQLDYTECEPIEPGWHRIDNFIRCSESKCLEIPDNLRDKPGSLIYFSLGSTASNDIQLMQRMINTLAKSPHRFIISKGFRGDQLKLADNMWGDNYVDQIAVIQSVDLVITHGGNNTLMETLLYGKPLIVVGYYFDQLDNAQRVVDKKIGFRVNPWEFDENYLLDCIEKS…	442		UGT201G2	PuUGT4
contig_6152	1570	ACAATTGTTGCAACAATGGTTGATAGTCCAGTGAAAATTTTGGTGACTTCGGTTGATGCNNNAATTGGTCATTTGAATTCGGCTCTTGGTTTTGGTGAGGCTCTTCTTAAGCGTGGAAATGATGTTTACTTTACTAATCGGCGAAAACATCAACAGACCGTTGAGAAACGCGGTATTAAGTTTATCGCACTTGAAGATTTTGATGATTCTTTTACCGAGGCCAATTCGGAAGTTTTTTTGGGATTCATTGTACAATTTATGTCGAAAATGGAACTGACCCCAATGCAGAGATTGGATTCTTGGTCAGAAGCCGACAATGGTATGATAACAACTCTAATAGATGAGCTCAAATTATTGGATAAAACATTGAGAAAGATTATCGATAACCTTAAACCCGAT…	TIVATMVDSPVKILVTSVDXXIGHLNSALGFGEALLKRGNDVYFTNRRKHQQTVEKRGIKFIALEDFDDSFTEANSEVFLGFIVQFMSKMELTPMQRLDSWSEADNGMITTLIDELKLLDKTLRKIIDNLKPDILIGDIIFSIPLFVQSPIPCIPLFSANPVSIFYEYGLPAGTGFSVHSDKSLWKQYHDKELALHQQIITQFDDWFHSFGLEAPNMFAFRAFAKYFGIYIYPEALDYTDLGPPPKNWVRMDFSIREADNSTFVLPESLTNRPGKLIYLSMGSLGSAHIELMKKLLNTFGKSKHRFIVSKGPRGDQLTLSENMWGENYVNQIAILPKVDLVITHGGNNTIVETLYYGKPMIVMPLFFDQLDNAQRIDDLKLGYRVEPFRYDENDIHKMV…	414		UGT204B2	PuUGT5
contig_563	9709	ATGGCAATTATCCAAATGAACACAAAGAATCAACTTTCGCTGNNNNNNNNNNNNNNNGTCGATATTCGGTTGATATCATTGAATTTAACCCTCGCCATGGACAAATTGTCATCAAATAAGTTAGCCTGGTGCTCCAATGGAACCTACTTAACTATTCATAATCACAATAAGAAACCATTGAATATTTTAATGTCATCATTAGACGCTTATGGCCATTTTAATGCGATCATTGGACTTGGAGAGAAATTAGTTAAACGTGGACATCAAGTTTATTATGCAAATCGATCTGGATATAAATCTTTGGTTGAAGCTTCGGGTTTAAAGTTTATTCCAATCGAAAAATTTGATCCATCCATGGGAAATTATGAAGCCAATCAATTTATACTCAAATTTATCGAC…	MAIIQMNTKNQLSLXXXXXVDIRLISLNLTLAMDKLSSNKLAWCSNGTYLTIHNHNKKPLNILMSSLDAYGHFNAIIGLGEKLVKRGHQVYYANRSGYKSLVEASGLKFIPIEKFDPSMGNYEANQFILKFIDNYSKQMEKSSLDRLTNWSFNDLFSNLGYFSEMKRMEKVLEMIINQIKPDLIIGDFTFALPLFTKSIIPCIPLLSTNPLPLYGDRGPPVASGYPINGPKDVWTIYRKAEKRAMFGLRLYMRPWWWRKCLSPPETSQLRSYAKYFGIYVYPSALDYDSDLGVPSSNWTRLDMCIRHISDDFQLPDCLNGKPGKLIYLSMGSLGSVNLKLMKRLVKTLSSSPHRFIVSKGAKGDQLTLTDNMWGDNFVNQLAILPKVDLVITNGGSNTI…	516		UGT204C1	PuUGT6
contig_2271	1499	TTGAATGCTTGCATTGGTATCGGTTTATTATTAAGTAAAAGAGGTCATGAGGTTTACTTTGCCCATTACTCGAGGTTTAGGTCACTCATTGAGGCGAATGGGATGAAATTCATCTCGTTAATTGACCATCAAGATGAAGTTCATAAGATTCCAGAAGAGTCACCGGTTAATCAGAACTTTTTTAAAGCCATGTTGGATCGTGCGAAAACATTTTCTCCATTGGAATTGGTTAAATATGAGAAAAGTTCAGTTTTCAGTGTATTCATTACTCTACTTGATGGTTCGAAGGGTGAAAATTACGCCATGTTGAACATAATCGATAAGATTAAGCCTGACATTTGTCTGGCGGATTATCTTTGGGTGATGCCTTGGATGGTCAAGGCCGATATTCCTGTAGTT…	LNACIGIGLLLSKRGHEVYFAHYSRFRSLIEANGMKFISLIDHQDEVHKIPEESPVNQNFFKAMLDRAKTFSPLELVKYEKSSVFSVFITLLDGSKGENYAMLNIIDKIKPDICLADYLWVMPWMVKADIPVVPIMSSAPNELYNGPPLRSDYSVNDPPELWEEYRNLIHKAEKEFVEKSKELFNHFGVDYVDKTHAKQLGIYIYPEPLDYKEFGPPKKNWIRLDSSIRFTKSIEFKIPEKIADIPGKLIYVSMGTLASMVPDMMDMILEPLSNLPYRFLVSTGPNGEQVKLSDNMWGDKFINQVAILPHVDLFITHGGSNSLIEGLTAGKPLIVIPQFGDQLNNGQRVVDLKLGTKINLWEFSGDKLTKAIDYVLNNDEIQANVKKVSEQLKHSDSSE…	416		UGT202A9	PuUGT7
contig_3918	1746	TCGTTTTGTTGCTCAGTTGTGATTTGTAACGATAAAATGTCAACGACTAATGAAAGACCATTGAAAATTTTGATAACATCGATGATCAGTGTTGGTCATTTAAATGCTTGTCTTGGAATTGGATTGTTACTTCATAAACGTGGCCATGATGTTTATTTTGCTCACTATTTGAAGAATCGTTCGGTCATTGAATCAAATGGAATGAAGTTTATCTCATTATCGGAGAACAATAATAATTCAGATTATATTGTCCATGAAGAGTTACCTCGTCCTCCAGGATTCTTTAAATCTAAATTTGATTATGCAATGAAGTTTTCACCACTCGAAATGATCAAAGATGAGCTAAACAGTAATAAAGATAGTGTCGGTTTCCTGAGTATCCTTGAAACCTCAATCGGT…	SFCCSVVICNDKMSTTNERPLKILITSMISVGHLNACLGIGLLLHKRGHDVYFAHYLKNRSVIESNGMKFISLSENNNNSDYIVHEELPRPPGFFKSKFDYAMKFSPLEMIKDELNSNKDSVGFLSILETSIGENYSMLNIIDQLKPDLCLTDYLWVMPWMVKVNIPVVPIMSTSPNDLYNGPPLMSGYSINSSPQLWKEYNSLREMSELRFVARAKEIFSSFGVEYVPRNYAKQLGIYIYPGPLDYKELGPPMKPWIRLDSAIRLTDSTEFVIPDKLKGQPGKLVYVSMGTLASTVPEMMNMMISALSTSPHRFIISTGPFGDSYKLHDNMWGDKYLDQVSILPHVDLFITHGGSNSLIESLTVGKPLLVIPQFGDQLNNGQRIVDLKLGDKVNLWEF…	452		UGT202A3	PuUGT8
contig_3250	5096	GGAGAAGATGATGAAGAAGAAGAAGATGACGATGATGGTGGTGTTAAAGGAAAGGATAGAAATGAAAAAGCGTTCGAATTTTTCGAGAAAATATTAGGTTCACTTCGAAAAGACCCGATTGAAGCCTTAGAACAGTTCGATAGCCAAGTTGTTATCGCTTATTTACAGTGGGCGACGACAATGTACAAATACGATGAACCCTTAGCTCGAGCGATAGATACTATTAAGCCCGATATGGTTATCCTTGATTTCATCTTACGATTACCCTGTTTGATTAAAGGTTCAACTCCATGGGCAACCCTTTGGTCATGTAGTCCAGTTGCTCTTTACAGAGGTTTTGTACCACCGGAAGGATCGGGTTTCCCACTTGATAGTCCAAAAGAATTGTGGGAAAAATTT…	GEDDEEEEDDDDGGVKGKDRNEKAFEFFEKILGSLRKDPIEALEQFDSQVVIAYLQWATTMYKYDEPLARAIDTIKPDMVILDFILRLPCLIKGSTPWATLWSCSPVALYRGFVPPEGSGFPLDSPKELWEKFYSLHYKGFKPLRDYLNGKLIKAGVEPYHDNESFYVFKSPYMNIYNYPEALDYNDIAPRPDKYYRMDAVIREPDDKTPFSLPENLVNKPGALIYFSLGSMGCVDIELMKRVISVCAKSPHRFIVSKGPYHEQIDLADNMWGDRYLNQIAILPHVDLVITHGGNNTLTESLYFGKPLIVLPLFYDQLDNAQRVEDKKLGVRLNTYKFTDNEMLQAIEKLLNDSQLYDRLEEISFNMKNTKTRLEIVKLIEKTAITKKSTE	391		UGT205A3	PuUGT9
contig_1785	1325	ATTGGTCATGTTAATGCCTCCATGGGTATTGGTAAACTGATGGCTGATCGTGGACACAATGTGATGTTCATTCATTACCCTGAACACAAGAGTCTTGCTGAAAACCAGGGAATCAAATTTATCGATATTTTTGATTATCAAGAGGCCGATGATCCTCTTGAGAAAGCCAATCCTTTTAGTGATTCTCCTGTTGAGACATTTGATAATCGAAAAAAATATTCACCAAAGGATTTGGTGCGCGGAGGAGGAGGAAGAGGCCGAGGTGGTAATCGAGGTGGCGGTGGACCTCGTGGTGGTGGAAGAGGACCAAGGTTTAGTGGTGAAAATGCTGCCATCGAAAACGCTCTGAAAGTGATTAAACCCGATGTAGTATTGGGAGATTATCGTTGGGTAATGGGC…	IGHVNASMGIGKLMADRGHNVMFIHYPEHKSLAENQGIKFIDIFDYQEADDPLEKANPFSDSPVETFDNRKKYSPKDLVRGGGGRGRGGNRGGGGPRGGGRGPRFSGENAAIENALKVIKPDVVLGDYRWVMGFMTKCPCPFIPVMSNGPVSLYNGPPIGSGLSVFDAPEKWAEARENGNDMMKEMAIKVAEGKMRSWTHAEYLGIYIFPEALDYKELGPVNKNWVRLDQSIRLPESQDFELPDKLKDKPGKLVYVSMGTNASGDPMLIKMLVDACAKSPNRFIFALGRNGHLIQLPENVWGDTYVKQLSIIPKVDLVITHCGSNSLVESLYFGKPMVAIPIFDDQLDNGQRVADLKLGKKINLSDFTEEKLVQAIDEVLNDQQIHDNVIKVSEEMKKS…	421		UGT202C1	PuUGT10					,
contig_4274	1590	TGTTTGTTTTTTTTTCAATTCGTTAATTGTGATTGTGTTTTATCAATTTTGTTTTTGTCATCTAGTCATGGACACGTTAACTCGTGTATTGGTTTAGCTCGAATGCTACGTGATCAAGGCCATGAATCGGTTTTTGTTGTTCCTTCAAATTGGTCAGTTCTGATTACTGGTCATTCGTTTGCTATTGAACCAATTGTCGATCCAACTTGTGGTGATTTAGATCCATTGGATAGATGGGCTGAAATAGTTCGAGCTTTTAGCCCATCGTTTGCTAAAAGTCCTTCTGATCAAATCATCGATCTAATTGCTACTGATACCAAAGAATTTACTGATTATGCTAAAAGGATCGACGATCAAGTAGCAAAGGCCATTGAGAGAGTCAATCCTGATCTAATTATC…	CLFFFQFVNCDCVLSILFLSSSHGHVNSCIGLARMLRDQGHESVFVVPSNWSVLITGHSFAIEPIVDPTCGDLDPLDRWAEIVRAFSPSFAKSPSDQIIDLIATDTKEFTDYAKRIDDQVAKAIERVNPDLIIIDFYVTVPSVTRSGKPWVLLYSANPLFAYESPNNPPRYSGLGASDDPKLFQQFRDLVNHQLTEVKADFDSFLKSKGLTPHETELVSPSPYLNLYSYPEDLDYSELGPIPDKWFRLDHMVREAEIGPIGFDESFFNTNEKIILFSLGSMGGAVVTLMNRLIGFMSESKHRFIVSKGPFHEEIKLYDNMIGGKYLNQIKILPKIDLVLTHGGNNTFIETLYFGKPLIVLPLFGDQHDNARRAIDKNIGRAFGPYQVTKEQLNGAIDEI…	439		UGT203F1	PuUGT11
contig_1046	1915	TCAATAACTATCATCATAATGGAAATTAAGAAACTGAAAATCTTATGTTCAGCAATGGACAGCCAGGGTCATGTAAATGCTATTCTTGGATTTGCTAAAGTTCTGGAAGAAAGAGGTCACCATGTTATCATGACTCTTGCCCCTGGTTGGGGTTCATTGATAAAGAAACATGGATTTGAATTTATCCCATTGCAAATGGAAGAGAAAGTAAAAGATGACCAAGTGACCAATGGAAATCCTGATGCACCAAATAAGATGCTAATCGATGTGGTCAATGCTCAATTGAAAAGTTTAAGAATGACCCCAATGGAAGCGGTCAGTCAGGATGAATCAGGAATATGGATTCCATGGTATGATAAGCAATTTAAATTCGATGATGCTATTAAAACCGTAATGGAA…	SITIIIMEIKKLKILCSAMDSQGHVNAILGFAKVLEERGHHVIMTLAPGWGSLIKKHGFEFIPLQMEEKVKDDQVTNGNPDAPNKMLIDVVNAQLKSLRMTPMEAVSQDESGIWIPWYDKQFKFDDAIKTVMESVNPDFIVIDFIMRLPCLEKSSIPWAQLWSANPMMLYHGHLPPATTGFPTDSPKELCDKYISLRKLKGEKIFNHLNNWLISKGVRPHTPDEPILVAESKWINFYTYPEFLDYNDIAPKLAKWVRMDASVREPDSTEPFELPESLKGKPGKLIYFSLGSMGSIDLELMKRVISVCAKSPHRFIVSKGPLHEQIDLPDNMWGDRYVNQLAILPHVDLVXXXXXXXXXXXIN	362		UGT205B2	PuUGT12
contig_4951	1818	TTGTTAATTGTTGACGAAATGGCTCGAGTACCGCCAAGGATTTTACTCATTTCACTTGATGGAACTGATTATGTTTCCTCCATTCTTAATATCGCTACAATTTTACACAGTCGTGGGAACGATGTTTATATTAGTAATAGACGGAAACATCAATTCGCAGCTGAAGCTATTGGACTTAAATTTATCGCTTTCGAAGATGTTGATCCAAACCATGACGAGCTAATCGGCGACGTTGTTATCCCTTGTATGACCCGATCAATGACCAAGGTCAATATGCCACCATTGGAAAGGTTAAATAGTTGGTCAGGTGAAGATACTCAAATTTTGGTTGCTCTTTTAAGAGAGCTTGTTGTAATCGATAGACTGTTACGATCATTAGCCGTCGATTTGAAACCTGAT…	LLIVDEMARVPPRILLISLDGTDYVSSILNIATILHSRGNDVYISNRRKHQFAAEAIGLKFIAFEDVDPNHDELIGDVVIPCMTRSMTKVNMPPLERLNSWSGEDTQILVALLRELVVIDRLLRSLAVDLKPDLIIGDTIYPPAFFMEDKIPCIPIYSVNPLGLYFKYGLLSGTGFSVHGDRSLWEKYREKEKVINERICSHFNDWYSSFGFQVTDMNLHRTYAKNFGIYIYPEVLDYTDLGPTPSNWVRLDPIMRKSSGRRFRMPEKLAKKPGALIYLCIGTATRVHVAIMNRLINTFGKSKHRFIVYKGPYGSQLTLPDNMWGKNDLDEVAVMSAVDLIISHGHNQMIYEGLYFGKPMMLMPLFFNQLDNAQRFVDLNLGVRVNPFVYDEAEIQVKV…	443		UGT204B2	PuUGT13
contig_2996	583	GAGTTCGAGCCAGTTGAACCTGGTTGGCATCGAATCGATTGTTACGTTCGATCTCCCGATGAAGGTTCGACATTCGAGTTACCAGATAAACTCAAAGATAAACCAGGAAAGTTAATCTACTTTTCTCTTGGATCAACTGCTTCTAATGATTTACTAATTATGAACAAATGTCTTTCCGTTCTTGCTCGTTGTGGTCATCGTGTTATCGTTTCAATGGGTCGACGAGGTGATAAACTAAACCTTTCTGATAACATGTGGGGACAAGAATATGTCAATCAGATCGCAGTTATTGAGAAAGTTGATTTAGTTATAACTCATGGAGGTAACAACACATTCATGGAGACTCTTTATCATGGAAAACCAATGATCGTCATTCCTTGGTTCTTTGATCAACTGGAT…	EFEPVEPGWHRIDCYVRSPDEGSTFELPDKLKDKPGKLIYFSLGSTASNDLLIMNKCLSVLARCGHRVIVSMGRRGDKLNLSDNMWGQEYVNQIAVIEKVDLVITHGGNNTFMETLYHGKPMIVIPWFFDQLDNAQRVVDKEIGYRVNPWEFDEDYFLNCIEKVLNDEQLQEKVKKISKNMRNSNSGT	188		UGT201B6	PuUGT14
contig_5114	2069	TTCATTATGCCTTTAAATCCGATTAAAATTTTAATTATTCCAACCAATGGTTATGGTCATCTCAATATTGGCCTTGGATTGGCGGACATGTTGACCAAACATGGACACAAGCCAATTTTTGCATTGAACAAAAAGTGGGCTCCGTCTGCTGAGGCTCGAGGGTACGAGACACGTATACTGGATGCCAATGTGATCGAGGAAGCGGAAGCCGATCAAGCAGCTCGACAAATGGCCGTACTTGATTTACTCGCTTCATCGCTAAGTGAACCAACCATTGAACAGACAACCTGGATGTCCGGTAAAGAGACCATTTTGTATGAGGATCATTTAAGGATCGATGTTGGTCTTGAATCCCTATTATCTACCGGTGAACATTTTGACCTTCTAATTGTGGCCACA…	FIMPLNPIKILIIPTNGYGHLNIGLGLADMLTKHGHKPIFALNKKWAPSAEARGYETRILDANVIEEAEADQAARQMAVLDLLASSLSEPTIEQTTWMSGKETILYEDHLRIDVGLESLLSTGEHFDLLIVATLVAIPSAETSGIPWVYFHTPSPHILYGTQITPPFSGYPLDTPKDICQRYWDRYYSERAMGDAIYNSYFASRGVGKVNVGYFQRESPYLNIYAYPKELDYRDVATLPKHYFRMDNAIRENDALVTKIPDEFLFRPGKLIYVSLGSWFSGMTDVMVNLISILAKSPHKFIVSKGPNADKIVLPKNMWGERFVNQLSILPLVDLVITHGGNNTIVECLHNGKPMIVLPFFIDQHDNAQRIVEKQLGHKFDPFHLDGPGILRSIEMILND…	514		UGT207A1	PuUGT15
contig_1810	1591	TCAAAAATGAAGATCGCCTTTTGTCCTATGGATGGCCATGGTCATGTAAATGCTTGTATTGGATTGGCAAAGATTTTGAAACGTTATGAGAATGAATGTATTTTCATTGTTCCCAAAAATTGGACTAAAACTGTCGCTGGGAATGATTTCGGTATCGAAGCCATTGAGGCCGATGGGTTCGAGGCCGATCGAGATCCACAGGAAAAGTGGGGCAAATTCATGGAGCAAAGATCGCGTGTGTTTGACATGGAGACAGTCGAGAAATTCATCCATCTTAATGTGCCAAGTAACGAGAGTTTCTATGATTATCTGATTAAAACGGATGATCAATATTCCTTGATTTTGGAAAGGATGAAACCCGATTTGATTATATTCGACTTTTGGGTCTCCGTTCCTGCC…	SKMKIAFCPMDGHGHVNACIGLAKILKRYENECIFIVPKNWTKTVAGNDFGIEAIEADGFEADRDPQEKWGKFMEQRSRVFDMETVEKFIHLNVPSNESFYDYLIKTDDQYSLILERMKPDLIIFDFWVSVPAIVNSGIPYVTLWSTNPLLAYWSYGAPPYSSALGINDDPKEFDKLRIAFNESLAEIKSSFDEFYRSKGIDPSKQDRIDFSILGKSPFLNLYPYPEDLDYSEFGPVPEKWFRVDHMVRGTDDIPLGVDESFFTSNANCKIILFSLGSLGTSNYQLMTRLINILGKSPHKFIVSKGIHHEKMQLPGNMTGAKYLNQMKIMPRVDMVIHHGGNNSFIETLYFGKPFIVMPLFGDQHDNGRRAIDKKIGKCFLPYRVTEDELVQGIDEILN…	433		UGT203B1	PuUGT16
contig_1565	2386	ATCGTAAATTCACTCAACATGAAGATCTTTTTCCTTCCAATGGATGCCCATGGTCACGTTAATTCGTGTATTGGATTAGCTCGAATGCTTCAAGACTTTGGTCATCAAATTGTCTTTGGTGTTCCTAAGCGATGGTCTCCGACTATTGAGAAATACAAATTCGATATCGAAATACTTGATGATCCATCGGTACCCGAAGATCAAGATCTCCAAGAAAAGTGGGGATCGTTTATGGGACAACATGCTGATGCTTTTAGAATAGAACCAAAAGATCAGTTAAAAGCAATGATTGAACCTGCTACTCGAGCTTTTATTGAATATGTAAAGATAATTGATGATCAATTGGCCAGTGTTTTCGAGAAATCAAATCCTGATCTAATCATCTTGGACTTTTATGTA…	IVNSLNMKIFFLPMDAHGHVNSCIGLARMLQDFGHQIVFGVPKRWSPTIEKYKFDIEILDDPSVPEDQDLQEKWGSFMGQHADAFRIEPKDQLKAMIEPATRAFIEYVKIIDDQLASVFEKSNPDLIILDFYVTVPAVVKSGRPWMLLFSCNPLRLYEGPKTPMAGLGLSVDTDPSVTMQMQMLMMDSMKDIKSNFDNWLISKEIEPDLFTIMRLSPFLNLYSFPSDLDYFEFGSVPDKCFRLDHMVRKVEEGPLGFDESFFDKPGKKVFLSLGSMGSVDVQLMKRLVSICSKSKHQFIISKGLYHDKYELADNMVGGKYVNQMAILPKVDLVIHHGGNNSFVETIYFGKPCIVLPLFGDQHDNGRRVEDLKIGRSFRPHWVTEEELLTAIDELIEDEQ…	434		UGT203A3	PuUGT17
contig_2038	1471	TCGATCCTACTTTTTGATCAATTTGAAGATCCACAGGAAAGATGGAGTAAAACAATGGCCAGAAATGCGGTTCATTTCCATAAGACTCCGATTGAACAGGCTTGGCTTCAGGGTGTATTTCATGATGACTTTGTGAACACAGTGATTGATATAAATGATCAATTGGAGAAGATAATTAGAGAGGTCAAACCTGATTTAATGTTTGTCGATTACTATGTGGCAGTTCCAGCGATTATTTTATCAAAGATTCCATGGATTTGTGTTGTCTCTGCTAATCCATTGAGTATCTACCAACTGATTGATGGTCCACCCTTTTATTCAGGTTATTCTTTAACTGATAGTAATTGTAATTGGCTTGATTTCAAGAGGAGATTTAGAGTAGCCCTTTCTGGACCTTGT…	SILLFDQFEDPQERWSKTMARNAVHFHKTPIEQAWLQGVFHDDFVNTVIDINDQLEKIIREVKPDLMFVDYYVAVPAIILSKIPWICVVSANPLSIYQLIDGPPFYSGYSLTDSNCNWLDFKRRFRVALSGPCHKLHAYAAERGLQLPPNRLWVASPYHNIYIYPLALDYCEIPGFPLRKWSRIDHCIRPFSADPDPLGLDLTALKPQVPKIYFSLGTMGSADIVLMDLLLKILKETPYQYIVSKGPNCDKINLPPNAIGSGYLNQLKILPLVDLVIFHGGNNTLIECLYFGKKMLLLPLFGDQFDNAARIVDRRLGLALRPYQVKPDELKRAIVTLLDDDALHNQLTTISNNLKKSNSLEKAIEEIETSMHIFKNQSEILAMS	384		UGT206A1	PuUGT18
contig_6115	1110	TTTGCAAAGTTAACTGTGATGGCTGAGAAGAAATTAAAAATCCTTTGCTCAGCAATGGACAGCCAAGGGCATGTGAACGCAATCCTTGGGATGGCAAAGATTTTGGAGTCGAGAGGTCATCAAGTTATAATGACTCTTGCCCCTGGATGGGAATCTTTGATCAAGAAACATAGCTTTGAATTTATCCCTCTCGATTTAAAGGAAACTCCAGCAATTAATAAATCAGCAACAACTAATGGTGATAAAGGTGATGAATCAAAAGAAAGCAAAGTTAATGATGGTGATGAGAAAGTAAAATCAACCGACGAAGCACCGAATGCAAAATTAATCGGAATAATTAATGATGGATTAAAGCAATTGAGATTATCTCCCATGGATTCAGCTCGTAATCCAGATCCA…	FAKLTVMAEKKLKILCSAMDSQGHVNAILGMAKILESRGHQVIMTLAPGWESLIKKHSFEFIPLDLKETPAINKSATTNGDKGDESKESKVNDGDEKVKSTDEAPNAKLIGIINDGLKQLRLSPMDSARNPDPGAVDRFIDWYSKQFAFDEALKQVMDQIKPDMIVLDFMMRLPCLEESTIPWAQLWSCNPIMLYHGHCPPATTGFATDSPRELWDEFKKLQDANNKPIIDHINSWFISKGSQPYGPDEPIPIGASPYMNIYTYPGFLDYNDIAPRPVKWFRMDASIREPDDSTPFVIPEKLINKPGKLIYFSLGSMGSVDLELMRRVISVLAK	334		UGT205B2	PuUGT19
contig_7053	993	TTGAAAACTAAATTAAATCAAATCATGGGAAAGTTAAAGATCCTATTGTTTGCTATGGACGGTCAGGGTCATGTTAATGCGATTCTTGGATTAGCTGGAATCTTATCAAAAGCTGGACATGAGATAGCGATCACTTTATCCAAAGGTTGGGAACCATTGATTAGTTCAAAAGGATTTCAATTTATACCTTTAGATATGGAACCGGTTGGTGGTCATGTACCGGAAGAGGAAACAGCAGAAAAGGACCAAGATGGGAAGGAAAAGAAATCACATTCGGTGAAAACTTTTGTGTTTATTGAGAAAATGTTGAAATCTTTTCGACATGATCCAATTGAGGCTTTGGAAAACTTTGAAAGTGAAAACGAGAAAATTTATCTCGATTGGTCAGATACAATGTTG…	LKTKLNQIMGKLKILLFAMDGQGHVNAILGLAGILSKAGHEIAITLSKGWEPLISSKGFQFIPLDMEPVGGHVPEEETAEKDQDGKEKKSHSVKTFVFIEKMLKSFRHDPIEALENFESENEKIYLDWSDTMLAFDQPLERVINDLKPDIIIVDFLIRLSCLLKGSIPWVSLWSCSPVALYRGFCPPEGTGFALDSPRELWDKFYSLFAKKLKPIRDKVNNKLIEAGVEPYSEYESLYLFKSPYLNVYVYPESLDYTDIAPRPVKCFRMDAVIREPDDVTPFMLPDNLIDKPGALVYFSLGSMGSVDLELMRRVISVLAK	320		UGT205A3	PuUGT20
contig_12851	720	AATGCGATTTGTGGTTTCGGTGAGTTGTTAACTCGACATGGACATAAAGTGACATTTGCTCATCGAACGAAGAATAAGCATCATGCTGACACACGAGGCTTCCAATTTATCCCTTTCGATGAAGAAATTCTTGGGTCAGTTAATGAGGAAGATTTTCTAAAATGGATGGATTCAAATGCAGATAAATTACGACAAGAGCCAATAGAAAGATTCAAGAATTATACCCAAGAGGAAAAGGAAATTCAAGCTTTCGGCGTTGAACAATATCATAAAATGAATGAAACGCTGATTCCAATTTTGGCTGAGAATAATTTTGACGCGATCATTCATGACGAATTAGATTCATTGGATTGTTTCTATAAAGCGACCATTCCTGTGATTTCCTTTTTCTCAGGTGTA…	NAICGFGELLTRHGHKVTFAHRTKNKHHADTRGFQFIPFDEEILGSVNEEDFLKWMDSNADKLRQEPIERFKNYTQEEKEIQAFGVEQYHKMNETLIPILAENNFDAIIHDELDSLDCFYKATIPVISFFSGVPLLLYEKGLPGMSGLSVKSDHRLWAEFEKYSTEAFSKMAESFNGLLRQSGRPEDFRITKWVLPLKTIGFYHYPAHLDYTELEPVEPGWYRIDCCVRC	230		UGT201E1	PuUGT21
contig_5690	630	ATAAATTCAGTGACAATCAGTCGAGTTGGTTCATTAATTGTAATTATGTCTAAACCATCGTACAAGATTTTAATTACTTCGATCGAAGCTTATGGTCATGTTAATGCGATTTGTGGTTTCGGTGAGTTGTTAGCTCGACATGGGCATAAAGTGACCTTCGCTCATCGATTGAAGTACAAAATGCTCGCAGATCAACATGGATTTGATTTTATTCCTTTCGATGAAGAAATTGTTGGTTCTGTTTGCGACGAAAACTTTTTATCATGGATAGACAAGAACATGGAAAAGTTTCGAAAATCGCCCATAGATAGATTGATGAATAAAACTGACCAGGAAAAGGAAACTCCTGCTTTTGGAATTGAACAATATCGTAAAATTAACGAAGTCTTGATTTCGATC…	INSVTISRVGSLIVIMSKPSYKILITSIEAYGHVNAICGFGELLARHGHKVTFAHRLKYKMLADQHGFDFIPFDEEIVGSVCDENFLSWIDKNMEKFRKSPIDRLMNKTDQEKETPAFGIEQYRKINEVLISILNENSFDAIVHDGLDILDCLYRATIPVVSSLSPAPLNLYEKGPPAMSGYSVHSDPKLWTEFEKYNAYAFSNMTEIF	209		UGT201E1	PuUGT22
contig_3289	2225	TTGTATTACATTAATTCAGTTGATTGTGAACCTTTTTTTTTGCAAAGTATTGAATTGAACTTTCATTTATGTATAAATATGAAAATCGCTCTGATTCCAATGACCAGCTCTGGTCGTATTAATATATGTACAGCTTTAGCTCGAACTTTGGCCACTTTTAACCACGAATGTGTCTTCATATTACCTGCCGTTTGGACTGCGATCATAAAAGATTCTGGTTTCCAGGTCGAAACGTTTGAAGATATTAAAGTAAATCCGAGTGGAGATGTTAGAGCTTCGAGTTCAAATTTAATCGCTTCACAAGCGGCAGTTTTCAGCTTACCTGCTCTTCAACAATTTCCCTTAGTCGGTGCAAATGGATTTAAACACTGTTGCGATTCAGTAATGAAGAACAATGAT…	LYYINSVDCEPFFLQSIELNFHLCINMKIALIPMTSSGRINICTALARTLATFNHECVFILPAVWTAIIKDSGFQVETFEDIKVNPSGDVRASSSNLIASQAAVFSLPALQQFPLVGANGFKHCCDSVMKNNDSYAETLKRVKPDLIIFDFWTTVPAFVQSGIPYVALFSCSPTMIYWKYNAPPFSSGLGKGDDLELVKETREKFSKSLEPVRKQFDEYLESVGINLESEDRLDFSLLGQSRYLNIYLYPRDLDYSEYGPVPEKWFRLEHMVRGSNDESPLGLPDDSWLNRTEHNEGKKLILFSLGSMATALVDIMNRLIGILAHSPHRFIVSKGIHHESIELPDNMFGGKYLNQMKIMPKVDLVIHHGGNSTFIETFYFGKPCIILPILGDQFDNGRR…	464		UGT203G1	PuUGT23
contig_9524	534	CCTTTCGATGAAGAAATTGTTGGTCCATTGTTTGAGGAAAAATTCTTTGAATGGATGGACAAGAACATGGACAAGTTCCGACGCGAACCAATGGAGAGATTCAAGAATTATACTGAAGAGGAAAAGAAAGAGGCCGCTTTTGGAGTTGAACAATATCGAAAAGTAAATGAAACATTAACGCAAATTTTGGCTGAGAATTCATTCGATGCGATTGTTCACGATGGATTCGATATATTAAACTGTTTCTACAAAGCGACGATTCCTGTTGTTTCCTCGTTTTCGGCCGTACCATTGATTTTATACGAAAAAGGTCCACCAGGAATGTCCGGGTTTTCTGTGAATAGTGACCCCAAATTATGGGAAGAGTACAACAAATATTGTACTGACGCTTACGAGGAA…	PFDEEIVGPLFEEKFFEWMDKNMDKFRREPMERFKNYTEEEKKEAAFGVEQYRKVNETLTQILAENSFDAIVHDGFDILNCFYKATIPVVSSFSAVPLILYEKGPPGMSGFSVNSDPKLWEEYNKYCTDAYEEMTKNFNTLLRESGRSEVFVVTRWILPLQTIGFYHYPADLDYIEFE	178		UGT201E1	PuUGT24
contig_8033	5714	TTAGGTGAAAAAGTGTTGATTGTGGTAAGAAGATTATTTTTAATTGAAAGGATTGAAATCCCTTTAGTATCTCACTTCAACCCAGTCTTGTTTTACCCTCAAGGTTCACCTCCATTCTCTGGATACCCTGTAAGTGTTGATAGAGAAAAGGCCAAAAGTTCAAAGAAATCTATGATTCTGATTGTGTTCATTTCAAAGAAAAACTTTACTCATGGTAGGAATCTTTCAACGTTCCCGTCCTACCAGAAGATTGTTGGCTTTTTAATCGATATCCAAAGTATTTTGGTTTCTAGAACTATCCTTAGGGTCTTGATTACAAAGAGAAGTGGACCTAAAGAGCTTGCAGATAAATGGTTTCGAGTTGATGCCTCGATTCGTAGACCCGACGAAGAGAATGAA…	LGEKVLIVVRRLFLIERIEIPLVSHFNPVLFYPQGSPPFSGYPVSVDREKAKSSKKSMILIVFISKKNFTHGRNLSTFPSYQKIVGFLIDIQSILVSRTILRVLITKRSGPKELADKWFRVDASIRRPDEENEFIVPESIDSLPGKLIYFSLG	153		UGT201C2	PuUGT25	sequence causing missalignment, excluded
Sequences not included in phylogenetic analysis
Contig name	Contig length (nt)	ORF nt sequence	ORF AA sequence	ORF length (AA)	blastp with T. urticaeUGT	Class/Clan
contig_3658	4393	GTGATTAGTGTATTAGCTAAATCACCTCATCGATTTATCATCTCCAAAGGTCCTTATCATGATCAAATTGATTTACCAGATAATTGTTGGGGTGAAAAGTATGTTAATCAAATTGCGATTCTACCCCATTGTGATCTTGTAATCACCCACGGCGGTAACAACACCCTCACAGAGAGTATTTACTTTGGAAAACCGTTAATTGTGATGCCATTATTTTACGATCAACTCGATAATGCTCAACGAATTGTTGATAAACAATTAGGAGTCCGTTTAGATACCTACAGATTCACTGATGATCAATTGTTAACTGCGATTGAAAAACTGGTTCATGATGAAAAATTGTATTCAGAATTGGAAAAAATTTCCTTCGCAATCAAAAATACAAAATCAAGGGAGAAA…	VISVLAKSPHRFIISKGPYHDQIDLPDNCWGEKYVNQIAILPHCDLVITHGGNNTLTESIYFGKPLIVMPLFYDQLDNAQRIVDKQLGVRLDTYRFTDDQLLTAIEKLVHDEKLYSELEKISFAIKNTKSREKIVELIEQTAITKKSPE	149	tetur32g01240	UGT205A3
contig_5691	275	ACATCGATCGTGACAATGTCTAAACCTTCATATCGTATTCTGATTACTGCTATTGAAGCTTATGGTCACATTAATGCGATTTGTGGTTTCGGCGAGTTGTTAACTCGAAATGGACATAAAGTGACATTTGCTCATCGATCGAAGCATAAAAAGCTCGCAGATCAACATGGCTTTGATTTTATTCCTTTCGATGAAGAAATTGTTGGTTTTGTTTGCGACGAAAACTTTTTATCATGGATAGACAAGAACATGGAAAAGTTTCGAAAATCGCCC	TSIVTMSKPSYRILITAIEAYGHINAICGFGELLTRNGHKVTFAHRSKHKKLADQHGFDFIPFDEEIVGFVCDENFLSWIDKNMEKFRKSP	91	tetur05g05710	UGT201E1
contig_24493	433	TTGAAGGTCTCGCCGCGGGTAATCCCGTTAATTGTAATTCCACAATTTGGTGATCAACATAACAATTCTCAGCGAATTGTTGACCTTAAATTGGGTTCCAAGGTTAATCTATGGAAATTTAATAATGGAGAAAAATTAATCAACCAAATTGAGTTTGTTCTGAGCAATGAAGAGATTAATCAAAATGTTCTAAAGGTATCGAATCAATTGAAGAATTCAGATTCTTCGGATAAAGTTTGTTCATTGATTGAAAATCTTGCAAAGAGTCAAAACCCACCAACATGC	LKVSPRVIPLIVIPQFGDQHNNSQRIVDLKLGSKVNLWKFNNGEKLINQIEFVLSNEEINQNVLKVSNQLKNSDSSDKVCSLIENLAKSQNPPTC	95	tetur22g00360	UGT202A6
contig_10263	789	AATGAGATTAATTTACCTCCCAATGGAATTGGATCTGGATATTTAAATCAATTGAAGATTCTTCCTCTGGTTGATTTAGTTATATTACATAGTGGTGATAACACACTAATTAAATGTCTTTATTTTGGTAGGAAAATGTTACTGTACTTTTACCGTTATTTGGAGATCAGTTTGATAATCCAGCTCGAA	NEINLPPNGIGSGYLNQLKILPLVDLVILHSGDNTLIKCLYFGRKMLLYFYRYLEISLIIQLE	63	tetur32g01250	UGT205B2
contig_27272	568	ACAGGTAAGTTGTCAAATAAGCAAATTGTCATCTACCAGTGGTACCTATTGTGTCATGCTCGCCAAATGAGCCTTACTATGGGCCAGGTTCAGGCTGTTCGGTGTACGATCCACTTAAATTATGGGATGAATATCGGACATTGGTCAATAAAGGTCAACTTGAATTTGAGGAGAAAAAGAAACAATTGTTTGAGCTTTTCAAAGTTGATTGTGTGTTCGCGTACTTTTGCCAAACTTTTGGGTATCTACGTTTATCCTGGACCTTTGGACTATCACGAATTGGTACTAGTTGAGAAAAATTGGGTTCGACTTGATTCCGCAGTTCGTATTCCCGAATCAAGTGATTTCCATGTTCCTGGGAAAATCGCTAATTCACCCGGTCAATTGATCTACATTTCT…	TGKLSNKQIVIYQWYLLCHARQMSLTMGQVQAVRCTIHLNYGMNIGHWSIKVNLNLRRKRNNCLSFSKLIVCSRTFAKLLGIYVYPGPLDYHELVLVEKNWVRLDSAVRIPESSDFHVPGKIANSPGQLIYISMGT	136	tetur22g00420	UGT202A8
contig_9655	405	TCAATTTTAATTGCTTTAAAAATGGTTAAGGTGCTTTTGTTTGCAATGGATGGCCAAGGTCATGTGAATGCTATTCTGGGATTAGCCGGAATCTTATTCCAAGCTGGACATGAGGTTGTAATCGCTTTGTCCAAAGGATGGGAAGAGCTAGTGGTCAAGAGAGGTTATCAATTCTATCAACTGGAACCTGAATCTGAATCGGAGGGGGAAAAACAGGAAGATGTAAAAGATAAAAACAGCAACAATGACGATGAA	SILIALKMVKVLLFAMDGQGHVNAILGLAGILFQAGHEVVIALSKGWEELVVKRGYQFYQLEPESESEGEKQEDVKDKNSNNDDE	85	tetur32g01240	UGT205A3
contig_17878	217	TCATGTAATCCTCTTCGACTTTATGAAGGACCAAACATACCAATCGCACGATTAGGGCTTAGTCTCGACACTGATCCTGATTTGAACAAAGAGATGAAAATGAAAGTGATGGATTCGATGAAAGATGTTAAATCCAATTTCGATAATTGGTTGATTTCAAAGGACGTTGAACCTGATCCGTTTAAATTAATCAGATTATCACCTTTTCTTAATTTG	SCNPLRLYEGPNIPIARLGLSLDTDPDLNKEMKMKVMDSMKDVKSNFDNWLISKDVEPDPFKLIRLSPFLNL	72	tetur04g02350	UGT203A2
contig_15981	586	TTTACTTATCACTTCTCCGCTGATATCGTTCTAATGGACCTATTACTAAACATCCTCAAGAACACATCCAATCAATTTATTGTCTCGAAAGGGCCGAATTGTGATAACATTGATTCACCTCCCAATACAATT	FTYHFSADIVLMDLLLNILKNTSNQFIVSKGPNCDNIDSPPNTI	44	tetur08g05390	UGT206A1

## Sheet:  Panonychus citri UGTs
Additional file 12 - Panonychus citri UGTs
Sequences included in phylogenetic analysis
Contig name	Contig length (nt)	ORF nt sequence	ORF AA sequence	ORF length (AA)	Combined wit ORF of:	blastp with T. urticae	Class/Clan	UGT ID in phylogenetic tree
Pcit_ERR044692_fastq_contig_9647	1360	CAAAGTTTAAATTACTTACGAGAAATATTAATCTGTTATCCAATTAACTTGTTTGATCAAATTTACTCAAGTAAAATGCCTTCATACAGGATTATGATTTCAGCGATTGATGCATTTGGACATATCAACGCTTTGTTGGGCTTCAGTGAAGGTCTAAAGGCCGCTGGTCACGAAATCTTTTTTGCTCATCGAAATAAACACAAACACTTAGCCGACAAACGAGGCTTCGAGTTTATCCCTCTTGATGAATCGTTGCCAGGTATCAATATGGATGAGGCAATTTTCCAGTGGATTGATATGAATGGAGATAAATTCAGACAACCACCTTTGGAACGATATCAAGGAATGGATTTTGAATCTCAAGAAGCGGTTTCAGCTCAGGCTGAATTCTTCTTCATC…	QSLNYLREILICYPINLFDQIYSSKMPSYRIMISAIDAFGHINALLGFSEGLKAAGHEIFFAHRNKHKHLADKRGFEFIPLDESLPGINMDEAIFQWIDMNGDKFRQPPLERYQGMDFESQEAVSAQAEFFFILDKALDKVVTENSFDLIVVDIPGPMPFLYKHSIPWIPLASLNPLILYPKGPPPFSGYSVNSDPSNWSEFKEVYQSAHQILTETHNKHLEKVGLGHIKFDPSIFVDNPAHFGFYHYPGELDYDECPPRRDNWIRVDAWIRQADFDDDFQLPEQLKEKPGKLVYFSLGSLGSADLVIMKKLIAILAKSPNKFIVSKGPRGDQLELADNMWGQNYVNQIKVVQSVDLVITHGGNNTFLETLYYGKPMIVIPYFYDQLDNAQRVVDKNIG…	427			UGT201B6	PcUGT14
Pcit_ERR044692_fastq_contig_10080	917	TTGTTCGCAATTAACATGAAACCAAAATATCGTATATTAATTTCAGCTTTAGATGCATTCGGTCACATTAATTGTACCCTTGGTTTCGGTGAGATTCTTGCTGAGGCGGGACATGAAGTGACCTTTGTCCACCGAGCCCATTACAAGAAACTCGCTGATAAACGAGGTTTCAAGTTTCTTCCCTATGACGAGTCGATATTTGAAAATCTCCCACCAGGACCTTATGTCGATTGGGTCGAAAGAAATTTGGACAAATTTCGATCTGATGCTCTTCAACGATACGCGAATTGGACTGATGAAGATAAAGAAGTTTGCGCTTCGATGGTCAATGAAATTAAAATTGGAGATCAAGCGATGGGGAAATTTCTTGACGAACATCAAGATTCATTTGACATTTTA…	LFAINMKPKYRILISALDAFGHINCTLGFGEILAEAGHEVTFVHRAHYKKLADKRGFKFLPYDESIFENLPPGPYVDWVERNLDKFRSDALQRYANWTDEDKEVCASMVNEIKIGDQAMGKFLDEHQDSFDILIGDFVTKYPSISRSTIPYIPIASMNPLLIYPRGPPPFSGYSVNVDKEKALEFRRIYRDSASKLFDKLHAWWKSSNVSCLTEVNWILDTPKYFGFYHYPEGLDYKECEPKDPADKWFRVDASIRKPDEESEFVIPESIASLPGKL	277			UGT201C3	PcUGT1
SRR341928_contig_13417	675	AAAAGAGGTTTCAATTTTATTCCGTTCGATGAGTCGATATTTGAGAATATAAAACCAGGACCTTTTGTCGATTGGGTTGCTAATAACCTGGAAAAGTTTCGTGGTGATGCTCTTGAACGATACAAAGGTTGGACTGATGAAGATAAAGAGATATTCGCATCTATTGCTGGTGACTATGAGATAGTTAATCAAGCATTGGAAAAGGTTCTCGACGAACACAAGGATTCCTTTGACGCTTTCATCGGTGACTTTGTAACCCAATATCCAGCGTTGTTCCGATCGCCGATTCCATATATTCCATTATTATCAATCAGTCCAGTGTGTCTTTATCCTCAAGGTCCACCTCAGTTTTCCGGTTACCCTGAGAAAGTCGATAGAGAAAAAGCTGAAGAGTTTGAA…	KRGFNFIPFDESIFENIKPGPFVDWVANNLEKFRGDALERYKGWTDEDKEIFASIAGDYEIVNQALEKVLDEHKDSFDAFIGDFVTQYPALFRSPIPYIPLLSISPVCLYPQGPPQFSGYPEKVDREKAEEFEQTYESACSKFIEKLYAWWTSHEVPLLSIKNFFIDNPKYFGFYHYPEGLDYKECGPKEPAGKWFRIDASIRKPDEESEFVIPESIASLPGKL	224			UGT201C3	PcUGT17
SRR341928_contig_8113	1601	TTTATAACTCTCGTTAGCGGTTCAATTGCACCGATAATCAAAATGAAGCCCAAATACCGTATACTAATTTCAGCAGTGGACGCATTTGGTCACATCAATTGTACTCTTGGATTTGGCGAGATTCTAGCTGAAGCTGGACATGAAGTGACTTTCGCTCATCGAATACGATACAAAAAACTGGCTGATCTAAGAGGTTTCAAGTTTATTCCTTTGGATGAATCAATTTTTGACGAACTATCTAATCAGCCTTTCTTGCTATGGACCGAAAAAAATATGAACAAATTTCGTGACGATCCTATTGGCCGATATTCGAATTGGACAGACGAAGATAAAGAAATGTTTGCCTCGGTAGTTGATGATTATAAGATCACTAATAAAGCCATGGAAAAACTTATCAAT…	FITLVSGSIAPIIKMKPKYRILISAVDAFGHINCTLGFGEILAEAGHEVTFAHRIRYKKLADLRGFKFIPLDESIFDELSNQPFLLWTEKNMNKFRDDPIGRYSNWTDEDKEMFASVVDDYKITNKAMEKLINENVDSFDILIGDFVTRYPALYLSPIPYIPIFSMNPLSLYPHGPPMFSGFSVNGDPNESEKYRHVYQSSCARLREKLEIWWKSHDVPKIPGTNWYADVPKYFGFYHYPEELDYHECEPKEPEDKWILVDALIRKPDDESEFIIPESIASLPGKLIYFSLGSLGSVDVDLMRKLISILSKSPNRFIVSKGPRGDEIELANNMWGANYVNQIAIVKLVDLVITHGGNNTFLETIYSGKPLIVIPYFFDQFDNAQRVVDCGIGRRLNPWD…	452			UGT201C3	PcUGT31
SRR341928_contig_17328	706	ACGAACGAAGCCTTGGAACGAGTCTTGAAAAGTATCGAAGTTGATCTTATAATTGGCGATCTTCTTGTTCCGTTTCCCGTTATGGCGAAATCAAAGATTCCTTATATTCCTCTTGCTTCTCTTAACCCATTGGTGCTTTTCTTAAATGGTCCACCAGAATTTTCGGGTTTATCGGTAACAAGTGGACCAAATGAACGGAAAGAGTTTCGAGACGCTTTCGAATGGGCAATGACCCCACACAAAGAAAAGATCAACAAATGGTTAAACGAACACGATTTACCAGGTCTATTCGAACCGGCCTGGTTTCTTGATCGACCGAAACATTTTGGATTCTATCATTACCCAGAAGATTTAGATTACACCGAAGTAGGACCAGTTCTAGATAATTGGGTTCGAGTT…	TNEALERVLKSIEVDLIIGDLLVPFPVMAKSKIPYIPLASLNPLVLFLNGPPEFSGLSVTSGPNERKEFRDAFEWAMTPHKEKINKWLNEHDLPGLFEPAWFLDRPKHFGFYHYPEDLDYTEVGPVLDNWVRVDLSIRKPDADYFVLPDCLTNRTGKLIYFSMGSQFSADLQLMRQLIKILAKSPHRFIVSKGPKGDELDLPDNMWGENYVNQLKVLPEVDMVITHGGNNTIME	234			UGT201D1	PcUGT22
Pcit_ERR044692_fastq_contig_11037	740	TCATATCATATTCTGATTACTGCTATTGAAGCGTATGGTCATATCAATGCAATTTGTGGTTTCGGTGAGTTGTTGGCTCGACATGGACATAAAGTGACTTTCGCTCATCGATTGAAGCACAAAAAGCTCGCAGATCAACATGGCTTTGATTTCATTGCTTTCGATGAACAAATTGTTGGTCCTTTGTTTGAAGAAGTTTTCTTTGAATGGATGGACAAGAACATGGACAAGTTCCGACGCGAACCAATGGAGAGATTCAAGAATTATACTGAAGAAGAAAAGAAAGAGGCCGCTTTTGGAGTTGAACAATATCGAAAAGTGAACGAAGCATTAACTCAAATTTTGGCAGAAAATTCATTCGATGCAATTGTTCATGATGGATTCGATATACTAGACTGT…	SYHILITAIEAYGHINAICGFGELLARHGHKVTFAHRLKHKKLADQHGFDFIAFDEQIVGPLFEEVFFEWMDKNMDKFRREPMERFKNYTEEEKKEAAFGVEQYRKVNEALTQILAENSFDAIVHDGFDILDCLYKATIPVVSSFSAVPLILYEKGPPGMSGFSVTSDPKLWEEYNKYCTDAYEEMTKNFNALLRESGRAEVFLPTRWILPLKTVGFYHYPADLDYTEFEPIEPGWHRIDCYVRSP	246			UGT201E1	PcUGT2
Pcit_ERR044692_fastq_contig_12576	598	TCATATCATGTTTTGATTACTGCTCTTGAAGCTTATGGTCACATCAATGCGATTTGTGGCTTTGGTGAGTTGTTGGTGCGACATGGGCATAAAGTGACATTTGCTCATCGATTAAAGTATAAAAAGCTCGCAGTTGAACATGGATTTGATTTCATCCCTTTCGATGAAGCAGTTATTGGTACTATTTGTGAAGAGGACTTACTAAAATGGGTAGATGCAAATGCGGATAAGTTTCGGCAAGACCCAATGGAGAGATTTAAGAATTATACTGAAGCGGAAAAGGAAGCAGCAGCTTTCGGTGTTGAGCTTTTTCAAAAGCTAAATCGAGCTTTAATTCCGATTTTGGGAGAAAACTCGTTCGATGCAATTGTTCATGATAATTTGGATATGATAGATTGT…	SYHVLITALEAYGHINAICGFGELLVRHGHKVTFAHRLKYKKLAVEHGFDFIPFDEAVIGTICEEDLLKWVDANADKFRQDPMERFKNYTEAEKEAAAFGVELFQKLNRALIPILGENSFDAIVHDNLDMIDCINKQNIPVISSFSCVPLILYEKGPPGMSGLSVNSDPRLWKKYEEYYTDAFSKMTENFNALLRESGR	199			UGT201E1	PcUGT4
Pcit_ERR044692_fastq_contig_3595	656	AATGCGATTTGTGGCTTTGGTGAGTTGTTGGCTCGACATGGACATAAAGTGACCTTTGCTCAACGATTGAAGTACAAAAAGCTCGCAGATCAACATGGATTCAATTTCATTCCTTTTGACGAGACAATTATTGGTACTGCTTGTGAGGACGTTTTTCTTAAATGGATCGACGCGAACGCGGACAAGTTTCGACAAGAACCGATAGAGAGATTTAAGAATTACACTGAAGAGGAAAAGGAAGCAGCGTCTTTTGGAGTTGAGCTTTACAGGAAATTGAATCGAACTTTGATTCCGATTTTGGGTGCAAATTCATTCGATGCAATTGTTCATGATGGATTAGAAATAATCGATTGTATCTACAGGCAGACAATACCGGTCATTTCCTCGTTTTCGGCTGTA…	NAICGFGELLARHGHKVTFAQRLKYKKLADQHGFNFIPFDETIIGTACEDVFLKWIDANADKFRQEPIERFKNYTEEEKEAASFGVELYRKLNRTLIPILGANSFDAIVHDGLEIIDCIYRQTIPVISSFSAVPLILYEKGPPGLSGFSLDSDPKLWEEYEKCCNEAYSKMNESFNALLRESGRSEVFTFLQWVLPLKSIGFYHYPADLDYTELEPIK	218			UGT201E1	PcUGT9
SRR341928_contig_14297	762	AATTCTTTGTATTCAAGATCAGGTCACATTAGTGCAATTTGTGGATTCGGTGAACTTTTGGTTCGTCATGGACATAAAGTGACATTTGCTCACCGCCTGAAGAATAAGCATCTTGCCGATAAACGTGGCTTCCAATTTATCGCTTTCGATGAAAATATTATCGGCTCATTATTCGAGAATAGTGTTTGCGATTGGATTGATGCCAATTCTGTTAAATTCCGAATGGATCCAATGGTTCGATTCTCTAATTATTCTGAAGAAGAGAAAGAATCACTTTCATTGGGAATTTATCAATATCGAGCTCTTAACGAGACATTGTCAGAAATTCTGAAAGAACATCAATTTGATGCTATTGTTCATGATGGAATGGATTTCCTTGAGTGTCTTTACAATTCCAAA…	NSLYSRSGHISAICGFGELLVRHGHKVTFAHRLKNKHLADKRGFQFIAFDENIIGSLFENSVCDWIDANSVKFRMDPMVRFSNYSEEEKESLSLGIYQYRALNETLSEILKEHQFDAIVHDGMDFLECLYNSKTPLITSLSLVPSLLYSNAPPPFSGLSVKSDQELRQTFTEHFDDAHSKMTEKVNQLLKESGRSETFKMSTYLLPLKTIGFYHYPADIDYVECGLKRPGWHRIDCYVRSPD	242			UGT201E1	PcUGT20
SRR341928_contig_2585	836	TTGATAATCAATCGAGTTGTTTCACTAATCGTGACAATGTCTAAACCTTCATATCATATTCTGATTACTTCTATTGAAGCTTATGGTCACATTAATGCGATTTGTGGCTTTGGTGAGTTGTTGGCTCGACATGGACATAAAGTGACCTTTGCTCAACGATTGAAGTACAAAAAGCTCGCAGATCAACATGGATTCAATTTCATTCCTTTTGACGAAAATATTATCGGTGATATTTGTGAGGAATCGTTTCTAGAATGGATCGACGCGAACGCGGACAAGTATCGACAAGATCCAATAAAGAGGTTTAAGAACTATACCGAAGAGGAAAAGAGAGCAGCGGCTTTCAGCGCTCAGATTCTTCGAAAACTAAACCAAGCTTTAACTCCTATTTTGGGTGAA…	LIINRVVSLIVTMSKPSYHILITSIEAYGHINAICGFGELLARHGHKVTFAQRLKYKKLADQHGFNFIPFDENIIGDICEESFLEWIDANADKYRQDPIKRFKNYTEEEKRAAAFSAQILRKLNQALTPILGEHSFDAIVHDGLDFLDCVYKQLIPVISSASGAPLILYKKGPPGMSGFSVNSDPKLWEEYNKYCTDAYEQMTRNFNTLLRESGRAEVFLPTRWILPLKSIGFYHYPADLDYTELEPIMPGWHRIDCYVRSPDEGSTFELPDKLKDKP	278			UGT201E1	PcUGT23
SRR341928_contig_7325	863	CGACATGGACATAAAGTGACCTTTGCTCAACGATTGAAGTACAAAAAGCTCGCAATCCAACATGGATTTGATTTCATCCCTTTCGATGAAGCAGCTATTGGTACTATTTGTGAGGAGGATTTACTAAAATGGATAGACGCAAATGCGGATAAATGTCGACAAGATCCAATGGAGAGATTCAAAAATTATACTGAAGAGGAAAAGGAAGCAGTGGCTTTCGGAGTTGAGATTTTCAGAAAACTAAATCGAGCTTTAGTTCCGCTCCTGGAAGAAAATTCTTTCGATGCAATTGTTCATGGAAGTTTGGATATAGTTGATTGTATCTACAAACAGGCCATTCCCGTTATTTCCTCGTTTTCTTGTGCACCATTGATTTTGTACGAAAAAGGTCCACCAGGT…	RHGHKVTFAQRLKYKKLAIQHGFDFIPFDEAAIGTICEEDLLKWIDANADKCRQDPMERFKNYTEEEKEAVAFGVEIFRKLNRALVPLLEENSFDAIVHGSLDIVDCIYKQAIPVISSFSCAPLILYEKGPPGMSGFSVNSDPKLWKKYEEYYTDAFSKMAENFNVLLRESGRPEDFLPTQWTLPLKTIGFYHYPADLDYTEFAPVKPGWHRIDCCVRSPDEDSIFELPEKLKDKPGKLIYFSLGPIASNDTPIMNKFISALARCGHRVIVSMGRRGDKLNLSDNMW	287			UGT201E1	PcUGT30
SRR341928_contig_12495*	662*	TTTCCAGAAAAAAATGAAGATTCTCTTGTTGAAACGATCGACAAGACTATGGACAAACTTCGCCGCGATCCGATGGTTCGATTCACTAATTTTACTCAACAGGATAAAGAGAATATGAATGACATGAGTGCTTGGTTAACTCTTCATGAAGCTCATAAAGAATTTCTTAGTCGGACGAATATCGATGAATTTGATGGCATAATTCACGATTGTTGTGATCTTACTGGTGCTATTTTCTCAACGGGTCTTCCGGTGATCAACTTACACTCTTGTAATCCACTTGGACTTTACAATAACGGACCACCGATTCAATTTGGTTTATCAACATCATCTGATCGTAAACTATGGGCAGAGATGAGGAATCACCTTCTCGATTCCCATGAAGTTTTCATCACTTGT…	FPEKNEDSLVETIDKTMDKLRRDPMVRFTNFTQQDKENMNDMSAWLTLHEAHKEFLSRTNIDEFDGIIHDCCDLTGAIFSTGLPVINLHSCNPLGLYNNGPPIQFGLSTSSDRKLWAEMRNHLLDSHEVFITCMNEHLAKIGRPPVFRPTRLSLPLTNIGFYHYPKQLDYTEYEPIEPGWHRIDNFIRCSESKCFEIPDNLKDKPGSLIYFSLGSTASNDIQLMQRMIDTLAKSPHRFIISKGFRGDQLKLADNMWGDNYVDQIAVIQSVDLVITHGGNNTLMETLLYGKSLIVVGYYFDQLDNAQRVVDKKIGFRVNPWEFDEDYLLDCIEKSLVDDEMKKRIAQISETMKTSQSSSEAITMIEDVIRKHKSSSTN	377*	SRR341928_contig_12688		UGT201G2	PcUGT15
SRR341928_contig_15638	1061	AAAATGTCAGAGACTAAAGTTAATCGTCCTTTGAAAGTTTTAATTTCAGCAATGAATGGCATTGGTCATCTAAATGCCTGCCTTGGGATTGGATCATTGTTAGTTAAACGAGGACATGATGTTTACTTTGCTCATTATTTGCCAAGTAAATCATCAATTGAAAAAAATGGTATCAAATTTATATCATTAGCTGACCATCAACATCCAGATTATAAGGTATTCAATGAGCTACCGGCTGCCCCTCATGTTTTTGAGGCTAAAATCGCTAATTCAATGAAATATTCACCATTGGAAATGGTCAGCGATGAGACTATTGCTCGAGGTGAAAACTTGGGCTGGATTATGCTCCTCGAACTGTCCAAAGGTGAAAACTATTCAATGTTAAACATCATTGACCAA…	KMSETKVNRPLKVLISAMNGIGHLNACLGIGSLLVKRGHDVYFAHYLPSKSSIEKNGIKFISLADHQHPDYKVFNELPAAPHVFEAKIANSMKYSPLEMVSDETIARGENLGWIMLLELSKGENYSMLNIIDQLKPDICLADYLWVMPWMVKVNLPVVPVMSSSPNDLYYGPPLSSGYSMYDSPKLWDEYRTLASKGQLEFEEKRKKLFEFFKVDYVSRTFAKQLGVYIYPGPLDYHELELVDKNWVRLDSAVRIPETSDFHVPEKIANLPGRLIYISMGTLASMVPKMLNIILEPLANIPHRFIVSKGSNGDSVNLHDNMWGDKFVNQIAILPHIDLFITHGGSNS	347			UGT202A1	PcUGT21
SRR341928_contig_6231	1497	TTGCTATTAAAATCGTTTTGTTGTTCAGTTGTAATTTGTGTGGATAAAATGTCAAAGACTAATGAAAGACCATTGAAAATTTTGATAACATCGATGATCAGTGTTGGTCATTTAAATGCCTGTCTTGGAATTGGATTGTTACTTCATAAACGTGGGCATGATGTTTATTTTGCTCATTATCTTAAGAATCGTTCGGTCATTGAATCAAATGGAATGAAGTTCATCTCATTATCGGAGTATAATAATAATTCAGATTATATTATCCATGAAGATTTACCTCGACCTCCAGGATTTTTTAAATCTAAATTTGATCATGCAATGAAATTTTCACCACTCGAAATGATCAAAGATGAGCTAAACAGTAATAAAGATAATGTCGGTTTCCTGAGTCTCCTTGAA…	LLLKSFCCSVVICVDKMSKTNERPLKILITSMISVGHLNACLGIGLLLHKRGHDVYFAHYLKNRSVIESNGMKFISLSEYNNNSDYIIHEDLPRPPGFFKSKFDHAMKFSPLEMIKDELNSNKDNVGFLSLLEASIGENYSMLNIIDQLKPDVCLTDYLWVMPWMVKVNIPVVPIMSTSPNDLYNGPPLMSGYSINSSPQLWKEYNSLRERSELRFVARASEIFSSFGVEYVPRTYAKQLGIYIYPGPLDYKELGPPMKPWMRLDSAIRLTSSTEFVIPDKLKDGPGKLVYVSMGTLASTVPEMMNMMISALSKSPHRFIISTGPFGDSYKLYDNMWGDKYLDQVSILPKVDLFITHGGSNSLIESLTVGKPLLVIPQFGDQLANGQRIVDLKLGDKIN…	456			UGT202A4	PcUGT28
SRR341928_contig_5723	686	AAGAATCAATCGATTATTGAACGACAAGGGATGAAGTTCATTAATTTACTTGATTACTCGAGTGAAATTGTTCCTGTGGAAGAGATTTTGATGTCCGATCCTAAATTTTCCAAGGATCAAATCGAAGATGCTTGTAAGTTTCATCCTCTTGAACAAATGAAGCAGAAAAAGACTGAAGATAAAGACGTGCTGTTCATGCAAAAGATTGAGGGAACGACCATAAAAGAGAGTGAAGTGATGATCAAACTGGTGAATGAATTAAAACCCGATGTTTGTATTGCTGATTACGGGTTTCCAGCTCCATGGATGAAAGTTGTCGACGTTCCGACGATCCAAGTGATGTCGGTTGCACCTACAGAACTTTATGACGGCCCACCACCAGGATCAGGTTATTCAGTG…	KNQSIIERQGMKFINLLDYSSEIVPVEEILMSDPKFSKDQIEDACKFHPLEQMKQKKTEDKDVLFMQKIEGTTIKESEVMIKLVNELKPDVCIADYGFPAPWMKVVDVPTIQVMSVAPTELYDGPPPGSGYSVHDSQELWKEFKTLKAEKMAEIIAYAAKTNEHFGVKFEDNQCPKYLGIYVYPGPLDYKELGQPKPRWIRLDSAVRLPETSDFIIPEKLANKPGKLI	228			UGT202A7	PcUGT27
Pcit_ERR044692_fastq_contig_1304	1524	TTATTAATCACAATGGGAGATACTCAAGAGAAACCATTGAAAGTTGTGATTACAACGATGCTTGGAATTGGTCATTTAAATGCTTGCATGGGAATCGGTTCATTATTAAGTAAAAGAGGTCATGATGTTTACTTTGCCCACTATTCGAGGTTTAGGTCACTCATTGAGACGAATGGGATGAAATTTATCTCATTAACTGACCATCAAGATGAAGTTCACAAGATTCCAGAAGAGTTACCGGTCAATGAGAACTTTTTTAAAGCCATGTTGGATCGAGCGAAAACATTTTCTCCCTTGGAATTGGTCAAAGATGAGAAAGTTTCAGTTTTCAGTGGATTCATCACTCTTCTTGATGCCTCGAAGGGTGAAAATTACGCCATGTTGAACATAATCGAGGAG…	LLITMGDTQEKPLKVVITTMLGIGHLNACMGIGSLLSKRGHDVYFAHYSRFRSLIETNGMKFISLTDHQDEVHKIPEELPVNENFFKAMLDRAKTFSPLELVKDEKVSVFSGFITLLDASKGENYAMLNIIEEIKPDICLADYLWVMPWMVKANIPVVPIMSAAPNELYNGPPFMSGYSVNDPPELWEEYRNLAQKAGEEFVEKSKELFDYFGVDYVDKTHAKQLGIYIYPEPLDYKEFGPPKKNWIRLDSSIRLIESSEFKIPEKIADKPGKLIYVSMGTLASMVPEMMNMILEPLSSLPHRFIVSTGPNGEQVKLSDNMWGDKFINQVAILPHVDLFITHGGSNSLIEGLTAGKPFIVIPQFGDQLNNGQRVVDLKLGTKINLWEFSGDKLIKAIDY…	441			UGT202A9	PcUGT5
Pcit_ERR044692_fastq_contig_15699	779	AACATTATTACATTTGAAATGTCGGAAAACAATCAACAATCAAATAGTGATCAAGATCGTCCATTGAAAGTTTTTATTACTGCAATGTTAGCTACTGGTCATTTTAATTCTTGTCTTGGTATCGGGTCACTTTTAAAGAAACGTGGACATGATATTTACTTTGCTCATCTACCCAAGAATCAATCGATTATTGAACAACAAGGGATGAAGTTCATTAATTTACTTGATTGCTCAAGTGAAATTGTTCCTTATGATGATCTTATGATGGGCTTTATCAAGAATCAATTCCAGGACGCTCTTAAGTTTAATGCCCTCGAGCAAATGAAACCGAAAAAGACTGAAGAAGAAGACCTCAAGTTTTTCTACAAGATCCAAGAAACGACCATAAAAGAAAGTGAA…	NIITFEMSENNQQSNSDQDRPLKVFITAMLATGHFNSCLGIGSLLKKRGHDIYFAHLPKNQSIIEQQGMKFINLLDCSSEIVPYDDLMMGFIKNQFQDALKFNALEQMKPKKTEEEDLKFFYKIQETTIKESEVIIKLVNELKPDVCIADYGASVPWMQVVDVPTIHVMSIAPIELYDGPPPGSGYSVNDKRELWGEFQNLKNEQMEKTVLGFTKIFESFGVKYAKYDSPQYLGIY	236			UGT202B1	PcUGT7
Pcit_ERR044692_fastq_contig_3963	1405	ATTGGTCATGTTAATGCCTCCATGGGTATTGGTAAACTAATGGTTGATCGTGGGCACAATGTGATGTTCATTCATTACCCTGAACACAAGAGTCTCGCTGAGAACCAGGGAATCAAATTTATCGATATTTTTGATTATCAAGAGGCCGATGATCCTCTTGAGAAAACCCATTCTGGACCTTTTAGTGATTCGTCTCTTGAGACATTCGACAATCAAAAAAAATATTCACCAAAGGATTTGATGCGCGGAGGAGGAAGAGGTCGAGGTGGTAATCGAGGTGGTGGTGGACCTCGAGGTGGTGGAAGAGGACCAATGTTTAGTGGTGAAAATGCTGCAATCGAAAACGCAATGAAAGTCATTAAACCCGATGTAGTATTGGGAGATTATCGTTGGGTAATG…	IGHVNASMGIGKLMVDRGHNVMFIHYPEHKSLAENQGIKFIDIFDYQEADDPLEKTHSGPFSDSSLETFDNQKKYSPKDLMRGGGRGRGGNRGGGGPRGGGRGPMFSGENAAIENAMKVIKPDVVLGDYRWVMGFMTKCPCPFIPVMSNGPVSLYNGPPIGSGLSVFDAPEKWAEARENGNDMMKEMAIRVAEGKLRSWTHAEYLGIYIFPEALDYKELGPVNKNWVRLDQSIRLPELQDFELPDKLKDKPGKLVYVSMGTNASNDPTLIKMLVDACAKSPNRFIFALGRNGHMIQLPENVWGDNYVKQLSIIPKVDLVITHCGSNSLVESLYFGKPMVAIPIFDDQLDNGQRVADLKLGKKINLSDFTDEKLVQAIDQVLGDQQIHDNVIKVSEEMKK…	422			UGT202C1	PcUGT10
SRR341928_contig_8646	644	CGACTTTACGAAGGTCCAAAGACACCGATGGCTGGATTAGGTCTAAGTGTGGACACTGATCCCTCTGTGACCATGCAAATGCAAATGCTTATGATGGATGCGATGAAAGATGTTAAATCTGATTTCGATAAATGGTTAATTTCAAAGGAGGTTGAGCCCGATCTATTTACCATAATGAGATTATCACCTTATCTTAATTTGTATTCATTTCCATCGGATCTTGATTATTTCGAGTTTGGTTCAGTTCCTGATAAATGTTTTCGTCTTGATCATATGGTTCGTAAAGTTGAGGAAGGTCCACTTGGATTCGATGAATCGTTTTTCGATCGACCTGGAAAGAAAGTGTTTCTTTCGTTGGGATCAATGGGATCGGTTGATGTTCAATTGATGAAAAGACTT…	RLYEGPKTPMAGLGLSVDTDPSVTMQMQMLMMDAMKDVKSDFDKWLISKEVEPDLFTIMRLSPYLNLYSFPSDLDYFEFGSVPDKCFRLDHMVRKVEEGPLGFDESFFDRPGKKVFLSLGSMGSVDVQLMKRLVSICSKSKHQFIISKGLYHDKYELAENMVGGKYVNQMAILPKVDLVIHHGGNNSFVETIYFGKPCIVLPLFGDQHDNGRRV	214			UGT203A2	PcUGT32
SRR341928_contig_1387*	1351*	TTGATTTTTAGAAATTTCGAATCATCGAATAATCAAAAGAAAAAAATGAAGATCGCCTTTTGTCCTATGGATGGCCATGGTCATGTAAATGCTTGCATTGGATTGGCAAAGATTTTGAAACGTTATGAGAATGAATGTATTTTCATTGTTCCCAAAAATTGGACTAAAACTGTCGCTGGGAATGATTTTGGTATCGAAGCGATTGAAGCCGATGGATTCGAGGCCGATCGAGATCCACAGGAAAAGTGGGGCAAATTCATGGAGCAAAGATCGCGAGTGTTTGACATGGAGACAGTGGAGAAATTCATCCATCTGAATGTGCCAAGTAACGAGAGTTTCTATGATTATCTAATTAAAACGGATGATCAATATTCGTTGATTTTGGAAAGGATGAAACCC…	LIFRNFESSNNQKKKMKIAFCPMDGHGHVNACIGLAKILKRYENECIFIVPKNWTKTVAGNDFGIEAIEADGFEADRDPQEKWGKFMEQRSRVFDMETVEKFIHLNVPSNESFYDYLIKTDDQYSLILERMKPDLIIFDFWVSVPAIVNSGIPYVTLWSTNPLLAYWSYGAPPYSSAFGINDDPKEFEKLRIAFNESLAEIKSSFDEFYRSKGIDPSKQDRIDFSILGKSPFLNLYPYPEDLDYSEFGPVPDKWFRVDHMVRGTDDIPLGIDESFFTSNANCKIILFSLGSLGTSNYQLMTRLINILGKSPHKFIVSKGIHHEKMQLPGNMTGAKYLNQMKIMPRVDMVIHHGGNNSFIETLYFGKPFIVMPLFGDQHDNGRRAIDKKIGKCFLPYRVT…	469*	SRR341928_contig_2100		UGT203B1	PcUGT18
Pcit_ERR044692_fastq_contig_4475	1076	AATAGTTGTTTTCAAAGCGAACTCAAGATGAAAATTGTTTTCATTCCTATGGATGCCTATGGTCATGTGAATTCATGTGTTGGACTGGCCAGAAATTTGATGCCCTTTGGGCATGAGATTTCTTTTATCGTCCCAACGAATTGGATTAAGACGGTCCAAGGCAATGGTTTTGCTATTGAATCGGTTCAGATCTCTGGATATGAAAAGGATGTCGATCCACAGTCGGGATTTGGTACTTTTATGGATAAGCGAAATGAAACTTATGAAATGGAACCATTGGATAAGTTCAAGCATTTAAATGTTCCAATGCACGATTATTTCCTCGAATTTTTGATCAAATGTAATGAACAATACGAGAAATTGTTGACCAAGATCAATCCAGATCTGATCATTTTTGAC…	NSCFQSELKMKIVFIPMDAYGHVNSCVGLARNLMPFGHEISFIVPTNWIKTVQGNGFAIESVQISGYEKDVDPQSGFGTFMDKRNETYEMEPLDKFKHLNVPMHDYFLEFLIKCNEQYEKLLTKINPDLIIFDHWTTVPAIVKHGVPYMLLWSCSPTLPYWKVGGPSYSSGLGIDDGPEKIQRFRDDLKDCMKEIVVKFNHYFSSEGLDMETLDYLDFTVLGRSPYLNLYSYPEDLDYSEFGPVPDKWFRLDHMVRIEDNAAPLGISEDFFNTESKVILFTLGSLGTSNYQLLTRLIDILASSKHKFIVSMGIHHDKIKLPANMTGSQFLNQMKIMPRVDMVIHHGGNNSLVETLYFG	358			UGT203E1	PcUGT11
Pcit_ERR044692_fastq_contig_1500	1215	TCTTCATCATCTTCTTCTTACAAAATGAAGCTTCTTTTCTTCCCAATGGATGGTCATGGACACGTTAACTCTTGTATTGGTTTAGCTCGAATGCTTCGTGATCAAGGCCATGAATCGGTTTTTGTTGTTCCTTCAAATTGGTCGGTTCTCATTACTGGTCATTCGTTTGGGATTGAACCAATTGTCGATCCAACTTGTGGTGATGTAGATCCATTGGATAGATGGGCTGGAATGGTTCGTGCTCTTGGCCCATCGTTTGCCAAAAGTCCTTCAGATCAAATCATCGATCTACTTGCTACTGATACCAAAGAATTTACTGATTATGCCAAAAGGATCGACGATCAAGTAGCAAAGGCCATTGAGAAGGTTAATCCTGATCTAATTATCATCGATTTTTAT…	SSSSSSYKMKLLFFPMDGHGHVNSCIGLARMLRDQGHESVFVVPSNWSVLITGHSFGIEPIVDPTCGDVDPLDRWAGMVRALGPSFAKSPSDQIIDLLATDTKEFTDYAKRIDDQVAKAIEKVNPDLIIIDFYVTVPSVTRSGKPWVLLYSANPLFAYESPNNPPRYSGLGASDDPKLFQQFRQLVKQQLTEVKADFDLFLESKGLTPHETELVSPSPYLNLYSYPEDLDYSELGPVPDKWFRLDHMVREAEGGPIGFDESFFNTNEKIILFSLGSMGSANVTLMNQLIGFMGESKHRFIVSKGPFHEEIKLYDNMIGGRYLNQIKILPKVDLVLTHGGNNTFIETLYF	349			UGT203F1	PcUGT6
Pcit_ERR044692_fastq_contig_2379	1550	ACTTGCATCCGTATAAATATGAAAATCGCTCTGATTCCAATGGCCAGTTCTGGTCGTATTAATATATGTACAGCTTTAGCTCGAACTTTGGCCACTTTTAACCACGAATGTGTCTTCATATTACCTGCCGTTTGGACTGCGACCTTAAAAGACTCTGGTTTCCAGGTCGAAACGTTTGAAGATACTACAGTGGCCCCGAGTGACGATGTTAGATCTTCGAGCTCAAATCTAATCAGTTCACAAGCGGCAGTTTTCAGTTTACCTGCTCTTCAACAGTTTCCCTTGGTCGGTGCTCATGGATTCAAACAATGTTGCGACTCAATTATGAAGGACAATGGTTCGTATGCCGAAACCATAAAGAGAGTGAAACCCGATTTAATTATCTTCGATTTTTGGACA…	TCIRINMKIALIPMASSGRINICTALARTLATFNHECVFILPAVWTATLKDSGFQVETFEDTTVAPSDDVRSSSSNLISSQAAVFSLPALQQFPLVGAHGFKQCCDSIMKDNGSYAETIKRVKPDLIIFDFWTTVPAFVQSGIPYVALFSCSPPMIYWKSDAPPFSSGLGKGDDLELIKQTRERFSKSLEPIRKQFDEYLESVGINLELEDRLDFSLLGQSPHLNIYLYPRDLDYSEYGPVPEKWFRLEHMVRGSDDESPLGLPDDSWLNRTDQNDGKKLILFSLGSMATALIDIMNRLIGILAHSPHRFIVSKGIHHESIELPDNMIGGKYLNQMKIMPKVDLVIHHGGNSTFIETFYFGKPCIILPILGDQFDNGRRVVDLKVGASFSPHSVTQEQL…	444			UGT203G1	PcUGT8
SRR341928_contig_3294	1476	GTGCGATTGTTAATTGTTGACAAAATGGCTCGAGCACCGCCAAAGATTTTACTCATTTCACTTGATGGAACTGATTATGTTGGATCGATTCTTAATATCGCCACAATTTTACACAGTCGTGGGAACGATGTTTATGTTACTAATAGACGGAAACATCAGTTCGCAGCGGAAGCTATTGGACTTAAATTTATCGCTTTTGAAGAAATCGATCCAAATTATGGCGAGTTAATCGGCGATGTGGTTATCCCTTGTATGACCCGATCAATGACCAAGGTCAATATGCCGCCATTGGAAAGGTTAAATAGTTGGTCAGGTGAAGATACTCAAATTTTGGTCGCTCTTTTAAGAGAGCTCGTTGTAATCGATAGACTGTTGCGATCATTGGCCGTCGATTTGAAG…	VRLLIVDKMARAPPKILLISLDGTDYVGSILNIATILHSRGNDVYVTNRRKHQFAAEAIGLKFIAFEEIDPNYGELIGDVVIPCMTRSMTKVNMPPLERLNSWSGEDTQILVALLRELVVIDRLLRSLAVDLKPDLIIGDTIYPPAFFMEDRIPCIPVYSVNPLGLYVKYGLLSGTGFSVHGDRSLWEKYREKEKVINERICGHFNEWYSNFGFQVTDMNLHRTFAKHFGIYIYPEVLDYTDLGPTPTNWVRLDPIMRKSSGRRFRMPEKLAKKPGALIYLCIGTATRVHVAIMNRLINTFGKSKHRFIVYKGPYGSQLTLPDNMWGKNDLDEVAVMSAVDLIISHGHNEMIYEGLYFGKPMMLMPLFFNQLDNAQRFVDLNLGVRVNPFVYDEAEIQV…	445			UGT204B2	PcUGT24
SRR341928_contig_4308	1350	GGTCACTTGAATTCGGCTCTTGGTTTCGGTGAGGCTCTTCTTAAGCGTGGAAATGATGTTTACTTTACTAATCGGCGAAAACACCAACAGACAGTCGAGAAACGCGGTATTAAGTTTATCGCACTTGAAGATTTCGATGATTCTTTTACCGAGGCCAATTCGGAAGTTTTCTTGGGCTTCATTGTACAATTTATGTCGAAAATGGAATTGACCCCAATGGAGAGATTGGATACTTGGTCAGAAGCCGACAATGGTATGATAACAACTCTAATAGATGAGCTCAAGTTATTGGATAAAACATTGAGAAAGATTATCGATAACCTTAAACCCGACATTCTAATTGGTGATATAATCTTTTCAATCCCGCTTTTCGTTCAAAGTCCAATTCCGTGTATTCCT…	GHLNSALGFGEALLKRGNDVYFTNRRKHQQTVEKRGIKFIALEDFDDSFTEANSEVFLGFIVQFMSKMELTPMERLDTWSEADNGMITTLIDELKLLDKTLRKIIDNLKPDILIGDIIFSIPLFVQSPIPCIPLFSANPVSIFYEYGLPAGTGFSVHSDKSLWKQYHDKELALHQQIITQFDDWFHSFGLEAPNMFAFRAFAKYFGIYIYPEALDYTDLGPPPKNWIRMDFSIREADNSTFVLPESLTNRSGKLIYLSMGSLGSAHIELMKKLLNTFGKSKHRFIVSKGPRGDQLTLSENMWGDNYVNQIAILPKVDLVITHGGNNTIVETLYFGKPMIVMPLFFDQLDNAQRIDDLKLGYRVEPFRYDENDIHKMVDNLLEDIDLHERVKKISQQLRS…	426			UGT204B2	PcUGT25
Pcit_ERR044692_fastq_contig_9519	1494	ATATCATTGGATTTAACCTTCACCATGGACAAATTGTCATCAAATAAGTTAGCCTGGTGCTCCAATGGAACCTACTTGACTATTCATAATCACAATAAGAAACCATTGAATATTTTAATGTCATCATTAGACGCTTATGGTCATTTTAATGCGATCCTTGGACTTGGTGAGAAATTAGTTAAACGTGGACATCAAGTTTATTATGCAAATCGATCTGGATATAAGTCTATGGTTGAAGCTTCGGGTTTACAGTTTATTCCAATCGAAAAATTTGATCCGTCCATGGGAAATTATGAAGCCAATCAATTTATACTCAAATTTATCGACAATTACAGTAAACAAATGGAGAAATCGTCACTTGATAGGTTGACTAACTGGTCATTTAATGATCTTTTTAAT…	ISLDLTFTMDKLSSNKLAWCSNGTYLTIHNHNKKPLNILMSSLDAYGHFNAILGLGEKLVKRGHQVYYANRSGYKSMVEASGLQFIPIEKFDPSMGNYEANQFILKFIDNYSKQMEKSSLDRLTNWSFNDLFNNLGYFSEMKRMEKVLEMIINQMKPDLIIGDFTFALPLFTKCTIPCIPLLSTNPLPLYGDRGPPVASGYPIDGPKDVWTIYRKAEKRAMFGLRLYMRPWWWRKCLSPPETSQLRSFAKYFGIYVYPSALDYDSDLGAPSSNWTRLDMCIRHTSDDFRLPDCLNGKPGKLIYLSMGSLGSVNLKLMKRLVETLSSSPHRFIVSKGSKGDQLTLPDNMWGDNFVNQLAILPKVDLVITNGGSNTVIESLSAGKPMIVLPLFYDQLDNAQ…	492			UGT204C1	PcUGT13
SRR341928_contig_13937	937	ATCCTATTGTTTGCTATGGACGGTCAGGGTCATGTTAATGCGATTCTTGGATTAGCTGGAATCTTATCAAAAGCTGGACATGAGATAGTCATCACTTTATCCAAAGGTTGGGAGCCATTGATTAGTTCAAAAGGATTTCAATTTGTACCTTTGGACATGAAACCTGTTGGTGGTCAAGCACCGGAAGAGGAAACAGCGGAAAAGGGCCAAGATGGGAAGGAAAAGAAATCACATTCGGTGAAAACTTTTTTATTCATTGAGAAAATGCTGAAATCTTTTCGACATGATCCAATCGAGGCTTTGGAAAACTTTGAAAGTGAAAACAAGCAAATTTATCTCGATTGGTCAGACACAATGTTGGCCTTTGATCAACCCCTTGAGCGAGTAATTAACGATCTT…	ILLFAMDGQGHVNAILGLAGILSKAGHEIVITLSKGWEPLISSKGFQFVPLDMKPVGGQAPEEETAEKGQDGKEKKSHSVKTFLFIEKMLKSFRHDPIEALENFESENKQIYLDWSDTMLAFDQPLERVINDLKPDIIIVDFLIRLSCLLKGSIPWVSLWSCSPVALYRGFCPPEGTGFALDSPRELWDKFYSLFAEKLKPIRDKVNNKLIEAGVEPYTEYESLYLFKSPYLNVYVYPESLDYTDIAPRPDKCFRMDAVIREPDDATPFTLPDNLVDKPGALIYFSLGSMGSVDLELMRRVISVLAKSPHRF	312			UGT205A3	PcUGT19
SRR341928_contig_5218	1207	CAATCAATTTTAATTACTTTCAAAATGGTTAAGGTGCTTTTGTTTGCTATGGATGGTCAAGGTCATGTGAATGCTATTCTGGGATTAGCCGGAATCTTATTCCAAGCTGGACATGAGGTTGTAATCGCTTTGTCCAAAGGATGGGAAGAGCTGGTGGTCAAGAGAGGTTATCAATTTTATCAGCTGGAACCTGAATCTGAACCGGAGGTGGAAAAACAGGAAGATGTAAAAGATAAAAACAACAACAATGATGATGAAGGAGAAGAAGATGATAATGGTGATGGTAAAGGAGGGGATAGGAATGAAAAATCGTTCGAATTTTTCGAGAAAATTTTAGGCTCCCTTCGAAAAGACCCAATTGAAGCTCTAGAACAGTTCGATAGCCAAGTTGTCGTCGCT…	QSILITFKMVKVLLFAMDGQGHVNAILGLAGILFQAGHEVVIALSKGWEELVVKRGYQFYQLEPESEPEVEKQEDVKDKNNNNDDEGEEDDNGDGKGGDRNEKSFEFFEKILGSLRKDPIEALEQFDSQVVVAYLKWATAMYKYDEPLARAIDTIKPDMVILDFILRLPCLIKGSTPWATLWSCSPVALYRGFVPPEGSGFPLDSPKELWEKFYSLHYEGFKPLRDYLNGKLIAAGVEPYHDNESFYIFKSPYMNIYNYPEALDYNDIAPRPDKYYRMDAVIREPDDKTPFSLPENLTNKPGALIYFSLGSMGCVDIELMKRVISVCAKSPHRFIVSKGPYHEQIDLPDNMWGDRYLNQIAILPHVDLVITHGGNNTLT	379			UGT205A3	PcUGT26
SRR341928_contig_12978	1747	TTTTCAAAGTTAATTGTGATGGCTGAAAAGAAATTAAAAATCCTTTGCTCAGCAATGGACAGCCAAGGGCATGTGAACGCAATCCTTGGGATGGCAAAGATTTTGGAGTCGAGAGGTCATCAAGTTATAATGACCCTTGCCCCTGGATGGGAATCTTTGATTAAGAAACATAACTTTGAATTCATCCCTCTTGATTTAAAGGAAACTCCAGCAATTAATAAATCATCGACAACTAATGGTGATAAAGTTGATGATTCTAAAGGTGATGAATCAAAAGAAAGCAAAGTTAATGGTGATGAGAAAGTAAAATCAACCGATGAAGCACCGAATGCAAAATTAATTGGAATAATTAACGATGGATTAAAGCAATTGAGATTATCTCCCATGGATTCAGCTCGT…	FSKLIVMAEKKLKILCSAMDSQGHVNAILGMAKILESRGHQVIMTLAPGWESLIKKHNFEFIPLDLKETPAINKSSTTNGDKVDDSKGDESKESKVNGDEKVKSTDEAPNAKLIGIINDGLKQLRLSPMDSARNPDPGAVDRFIDWYSKQFAFDEALKQVMDQIKPDMIVLDFMMRLPCLEESTIPWAQLWSCNPIMLYHGHCPPATTGFATDSPRELWDEFKKLQDANNKPIIDHINSWFISKGSQPYGPDEPIPIGASPYMNIYTYPGFLDYNDIAPRPAKWFRMDASIREPDDSTPFVIPEKLINKPGKLIYFSLGSMGSVDLELMRRVISVLAKSPHRFIISKGPYHDQIDLPDNCWGEKYVNQIAILPHCDLVITHGGNNTLTESLYFGKPIIV…	487			UGT205B2	PcUGT16
SRR341928_contig_6370	1195	TTAGTTACTAACATCATAATGGAAATTAAGAAGCTGAAAATCTTATGTTCAGCAATGGACAGCCAAGGTCATGTAAATGCTATTCTTGGATTTGCTAAAGTTCTGGAGGAAAGAGGTCATCAAGTTATCATGACTCTTGCCCCTGGTTGGGGTCCGTTGATAAAGAAACATGGATTTGAATTTATCCCATTGCAATTGGAAGAGAAAGTAAAAAATGACCAAGTGACCAATGGAAACTCTGATGCACCAAATAAGATGCTAATCGATGTGGTCAATGCTCAATTGAAAAGTTTAAGAATGACCCCAATGGAAGCGGTCAGTCAAGATGAATCGAGAATATGGATTCCATGGTATGATAAGCAATTTAAATTCGATGATGCTATTCAAACCGTAATGGAA…	LVTNIIMEIKKLKILCSAMDSQGHVNAILGFAKVLEERGHQVIMTLAPGWGPLIKKHGFEFIPLQLEEKVKNDQVTNGNSDAPNKMLIDVVNAQLKSLRMTPMEAVSQDESRIWIPWYDKQFKFDDAIQTVMESVNPDFIVIDFIMRLPCLEKSSIPWAQLWSANPMMLYHGHLPPATTGFPTDSPKELCDKYISLKKTKGEKIFNHLNNWLISKGVRPHTPDEPILVAESKWINFYTYPEFLDYNDIAPKLAKWVRMDAAVREPDSTEPFDLPESLKDKPGKLIYFSLGSMGSIDLELMKRVISVCAKSPHRFIVSKGPLHEQIDLPDNMWGDRYVNQLAILPHVDLVITHGGNNTLTESLYC	364			UGT205B2	PcUGT29
Pcit_ERR044692_fastq_contig_4807	1432	AAAAGTCAATCAACAAGTCAGTCAACAAGTCAATCAACAAGTGAGCCCAGGAAACGGTACAAAATGATGTTCATGCCAATGGAAGGTACTGGTCATGTACTGACCATGATTGGTTTGGCCTATCGGTTTCTCAAGCGACATCATGATATTACCTTTGTGGTCTCAAAATCTTTTGCCAAATACGTTGCCGCGAGTCCATTTAAGATACATTATATTATAAATCCCGCTTTTGATGAATATGAAGATCCACAGGAACGATGGAGTAAAACAATGGCCAGAAATGCTGTTCATTTCCATAAGACTCCAATTGAACAGGCTTGGCTTCAGGGTGTATTTCATGATGACTTTGTGAACACAGTAATTGATGTTAATGATCAATTGGAGAAGATAATTAGAGAG…	KSQSTSQSTSQSTSEPRKRYKMMFMPMEGTGHVLTMIGLAYRFLKRHHDITFVVSKSFAKYVAASPFKIHYIINPAFDEYEDPQERWSKTMARNAVHFHKTPIEQAWLQGVFHDDFVNTVIDVNDQLEKIIREVKPDLMFADYYVAVPAIVLANIPWICVVSANPLSIYQLIDGPPFYSGYSITDSNCNWNDFKRRFRVALSGPCHKLHTYAAERGLKLPPNRLWVASPYHNIYIYPLALDYCEIPGFPLRRWSRIDHCIRPFSADPDPLGLDLTALKPQSPKIYFTLGTMGSADIVLMDIILKILKDTPYQYIVSKGPNGDKINLPPNAIGSGYVNQLKILPLVDLVIFHGGNNTLIECLYFGKKMLLLPLFGDQFDNAARIVDRRLGLALRPYQVKP…	458			UGT206A1	PcUGT12
Pcit_ERR044692_fastq_contig_1210	1656	ATTGTCATCATCAGTGAGTTCATAATGCCTTTAAATCCGATTAAAATTTTAATTATTCCAACCAATGGTTATGGTCATCTCAATATTGGCCTTGGATTGGCGGACATGTTGACCAAACATGGACACAAGCCAATTTTTGCATTGAACAAAAAGTGGGCTCCGTCTGCTGAGGCTCGAGGGTACGAGACACGCATACTGGATGCCAATGTGATCGAGGAAGCGGAAGCCGATCAAGCAGCTCGACAAATGGCCGTACTTGATTTACTCGCTTCATCGCTAAGTGAACCAACCATTGAACAGACAACCTGGATGTCCGGTAAAGAGACCATTTTGTACGAAGATCATATGAGAATCGATGCTGGTCTCGAATCCCTACTATCTACCGGTGAGCATTTTGAC…	IVIISEFIMPLNPIKILIIPTNGYGHLNIGLGLADMLTKHGHKPIFALNKKWAPSAEARGYETRILDANVIEEAEADQAARQMAVLDLLASSLSEPTIEQTTWMSGKETILYEDHMRIDAGLESLLSTGEHFDLLIVATLVAIPSAETSGIPWVYFHTPSPHILYGTQITPPFSGYPLDTPKDICQQYWDRYYSERAMGDAIYNSYFASRGVGKVNVGYFQRESPYLNIYAYPKELDYRDVATLPKHYFRMDNAIRENDALVTKIPDEFLSRPGKLIYVSLGSWFSGMTDVMVNLISILSKSPHKFIVSKGPNADKIVLPKNMWGERFVNQLSILPLVDLVITHGGNNTIVECLHNGKPMIVLPFFIDQHDNAQRIVEKQLGHKFDPFHLDGPGILRSI…	521			UGT207A1	PcUGT3
Sequences not included in phylogenetic analysis
Contig name	Contig length (nt)	ORF nt sequence	ORF AA sequence	ORF length (AA)	Combined wit ORF of:	blastp with T. urticae	Class/Clan
SRR341928_contig_10301	392	CATGGAAAACCAATGATTGTGATTCCTTGGTTCTTTGATCAACTGGACAATGCCCAGAGAGTCGTTGATAAAGAGATTGGATATCGAGTTAATCCTTGGGAGTTTGATGAAGATTATTTTCTTAATTGTATCGAGAAAGTTTTAAATGATCAACAATTACAAGAAAGAGTCAAGAAAATATCAGAAAATATGAGAAACTCAAATTCTGGTACAAAAGCCGTAAAAATGATTGAAGATTTGATTGTTGAGAGCAAAAAAAAG	HGKPMIVIPWFFDQLDNAQRVVDKEIGYRVNPWEFDEDYFLNCIEKVLNDQQLQERVKKISENMRNSNSGTKAVKMIEDLIVESKKK	87		tetur04g07710	UGT201B4p
Pcit_ERR044692_fastq_contig_23154	310	CAATTTGATAATGCTCAGAGAGTTGTTGACAAAAAAATTGGCTTTCGTCTAAATCCATATCAAATTGACGAAGATTATCTTCTTGATTGCATTGAGAAGATATTCAACGACAAGGAAATGCTAGATCGAGTTAAAGCCATTTCGCATAACATGAAAACTTCAAACAGCTTTTCTGAAGCGATCAAAATGATTGAAAAACAAATTGAACAAAGCAAAATCAAATTG	QFDNAQRVVDKKIGFRLNPYQIDEDYLLDCIEKIFNDKEMLDRVKAISHNMKTSNSFSEAIKMIEKQIEQSKIKL	75		tetur04g07770	UGT201B5
Pcit_ERR044692_fastq_contig_17853	243	TACGATCAGTTCGATAATGCCCAACGGGTGGTTGATTGTCGTATTGGAAGACGATTAGATACTTGGAATTTAGATGAAAAAATTGTTCTAAATACTATTGAAGAGACACTAAATGACCAAGAAATGACCAGGAAGATCAAAGAAATTGCTCTCTCAATGAGGTCAACTGAAAGTCGTGAAAGAGCAGTTGAAATGATTGAAAACCTAATCTCAAATCTAAAGAATAACAATTCAATCGCC	YDQFDNAQRVVDCRIGRRLDTWNLDEKIVLNTIEETLNDQEMTRKIKEIALSMRSTESRERAVEMIENLISNLKNNNSIA	80		tetur01g11870	UGT201C1
Pcit_ERR044692_fastq_contig_4611	371	TACTTTTCTCTTGGATCATTAGGATCAGCTGATGTCGAGTTAATGAGACAAATCATTGATGTACTCTCTAAACTACCACATCGATTCATCGTGTCCAAAGGACCGAAAGGTGATGAGATCGAGTTACCATCAAATATGTGGGGACAAAACTACGTCAATCAAATTGCGATCATAAAAGTCGTCGATATGGTCATAACCCATGGTGGAAATAACACTTTCCTCGAGACAATTTACTCCGGTAAACCCTTGATTGTAATTCCCTACTTTTTTGACCAGTTCGATAATGCTCAACGAGTGGTTGATTGTGGTATCGGAAGACGATTAGATACTTGGAATTTAGACGAGAAAATTGTTTCAAATGCAATTGAA	YFSLGSLGSADVELMRQIIDVLSKLPHRFIVSKGPKGDEIELPSNMWGQNYVNQIAIIKVVDMVITHGGNNTFLETIYSGKPLIVIPYFFDQFDNAQRVVDCGIGRRLDTWNLDEKIVSNAIE	123		tetur01g11870	UGT201C1
Pcit_ERR044692_fastq_contig_8098	398	GTTTCAAATGCAATTGAAGAAACACTGAATGATCAAGAGATGACCAGGAAGATTAAAGAAATCGCTCTCTCCATGAGATCAACTAAAAGTCGTGAAAAAGCAGTTGAAATGATCGAAAACCTAATATCAGATCTAAAGAACAACAATTTAATCACCAAT	VSNAIEETLNDQEMTRKIKEIALSMRSTKSREKAVEMIENLISDLKNNNLITN	53		tetur01g11870	UGT201C1
Pcit_ERR044692_fastq_contig_23475	261	GGTGATGCTCTTGAACGATACAAAGGTTGGACTGATGAAGATAAAGAGATATTCGCATCTATTGCTGATGATTATTTTGTAACTAATAGAGCAATAGAAAAGATTCTCGATGAAAACAAAAATTCATTTGATGTAATAGTTGGTGATTTTGAAACCCAATTTCCAGCTTTGATTAGGTCGCCAATACCATTCATACCCCTGGTAGCACTTAACCCAGTGTGTTTTTACCCTCAAGGTCCACCTCCTTTCTCTGGATACCCT	GDALERYKGWTDEDKEIFASIADDYFVTNRAIEKILDENKNSFDVIVGDFETQFPALIRSPIPFIPLVALNPVCFYPQGPPPFSGYP	87		tetur05g04690	UGT201C3
SRR341928_contig_27116	282	ACATTTTATCATAAGAAACCAATGATTGTAATACCATATTATTTTGATCAATTGGATAATGCGGCTCGAATAGTGGACAAGAATTTGGGCCGACGAATTGACCCTTGGAATATCGATGAGAAATATTTCCTCGAAAGTATTGAGATAGTTCTTAATGATGGAGAATTGAAAACTCGAATTGAAACGATTGGTAACAACATGAGAAATACGAAAAGTCGACGAAAAGCCGCTGAAATGGTCGAGAAGTTGATTGAACAAATTCGAGAAGAAAAAAGTTCG	TFYHKKPMIVIPYYFDQLDNAARIVDKNLGRRIDPWNIDEKYFLESIEIVLNDGELKTRIETIGNNMRNTKSRRKAAEMVEKLIEQIREEKSS	93		tetur04g04300	UGT201D1
Pcit_ERR044692_fastq_contig_15749	273	TCGTGGATTGACAAGAACATGGAAAAGTTTCGAAAATCACCTCTAGATAGATTGATGAATAAAACTGAAGAGGAAAAGGAAACTTCGGCCTTTGGAATTGAACAATATCGTAAAATGAACGAAGTCTTGATTCCGATCTTGGGTGAGAATTCATTTGATGCAATTGTTGCTGATGGATTAGATATTCTCGATTGTCTTTACAGAGCGACAATTCCTGTCGTTTCTTCATGTTCACCGGCACCTCTGATCTTATACGAAAAAGGTCCTCCG	SWIDKNMEKFRKSPLDRLMNKTEEEKETSAFGIEQYRKMNEVLIPILGENSFDAIVADGLDILDCLYRATIPVVSSCSPAPLILYEKGPP	90		tetur05g05710	UGT201E1
SRR341928_contig_18767	377	ATTGTTCATGATGGATTAGATTTTTTAGATTGTATTTACAAGCAGTTGATTCCTGTTATTTCATCGTGTTCGGGTGCACCTTTGATCTTATACGAAAAAGGTCCTCCTGGAATGTCAGGTCTTTCTGTTAATAGTGATCCTAAATTATGGGAAGAGTACGATAACTATAGTGCTGATGCATTGTCGAAGATGACTGAAAACTTCAATACTCTATTACGAGAATCAGGGAGACCTAGAGAATTACGTAAAATTCAATGGGCTTTACCTCCAAAAACAATCGGTTTTTATCATTATCCTGCTGATCTCGATTACACCGAGTTAGAACCGATCATGCCTGGTTGGTATCGAATCGATTGTTATGTTCGATCTCCTGAT	IVHDGLDFLDCIYKQLIPVISSCSGAPLILYEKGPPGMSGLSVNSDPKLWEEYDNYSADALSKMTENFNTLLRESGRPRELRKIQWALPPKTIGFYHYPADLDYTELEPIMPGWYRIDCYVRSPD	125		tetur05g05710	UGT201E1
SRR341928_contig_13421	183	TTTTTTCAGTGGGGTTTGCCTTTAAAATCCATCGGTTTTTATCATTATCCTGCTGATGTCGATTACACTGAGTTAGAACCGATCATGCCTGGTTGGTATCGAATCGAATGTTATATTCGATCTCCTGATGAAGGTTCGACATTCGAGCTACCAGATAAACTCAAAGATAAACCTGGAAAG	FFQWGLPLKSIGFYHYPADVDYTELEPIMPGWYRIECYIRSPDEGSTFELPDKLKDKPGK	60		tetur06g02430	UGT201F3
SRR341928_contig_26056	329	TTGTCAGCAAATCCTCTTTGTTTATACGAAAATGGTCCACCTATATCATTTGGTTTCTCCACAACAAGCGATCCAAATGTTTGGGCAGAGGCAAAACGACTTTTTATTGAAGCCAATGAACTTAACATTGCTAGGACAAATACAATGTTGTCAGAATTTAATAGACCGGCAGTGTTCGATCCTCTGCGTCTTGTCCTTCCCGTCAAAACAATTGGCTTCTATCATTATCCAGCTCAATTAGATTACGAAGAATACTCTCCTAAAGAAGGAGGCTGGCACCGAATTGATTGCTTCATTAGATCAGTTGAGCCAGAGGGAATAAGCTTA	LSANPLCLYENGPPISFGFSTTSDPNVWAEAKRLFIEANELNIARTNTMLSEFNRPAVFDPLRLVLPVKTIGFYHYPAQLDYEEYSPKEGGWHRIDCFIRSVEPEGISL	109		tetur08g07460	UGT201G1
SRR341928_contig_27084	313	AATCAAACGAAAATGGAAGAAAAAAGTTCCTTAAAAGTTTTGATAACTTCGATGATTGGCATTGGCCATTTGAATGCATGCATCGGAATTGGTTCACTTCTTCGTAAACGCGGTCACCAAGTTTACTATGCCTATTTTGATGAATACAAGGAAGCTATTGAAAAGCATGGATTTCATTACATCTCATTGTGTGAATACAATAATAAAAATTACCCCATGATGACTGGAATGCCATCCAATCTTACTGAAATATTTGCACAACAGTTTGAGAAGACACGTAGAATTTCAAGTTTGGACATTTTGAAGGAGTCT	NQTKMEEKSSLKVLITSMIGIGHLNACIGIGSLLRKRGHQVYYAYFDEYKEAIEKHGFHYISLCEYNNKNYPMMTGMPSNLTEIFAQQFEKTRRISSLDILKES	104		tetur22g00510	UGT202A11
SRR341928_contig_30757	298	ATTGTTCCTGTTGAAGATACTTTCCTTGCTAACATTGAAAGGTTCAATAAACAGTTCGAAGATGCTTGTGAATCTAGTCCTCTCGAACAGCTAAAGATTGGAAAAGGTATAAATAAGTTGGCATCTTTTTTTCATAACACAACCGGAACAATTGTGAAAGAAAGTGAAGTGATGGTTAAATTGGTGGATGAATTGAAACCCGATGTTTGTATTGGTGATTATGTTTTTCCAACTCCTTGGATGGAATTTGTCGATGTACCAACTATTCACGTAATGTCAGTGTCACCTTTAGATCTT	IVPVEDTFLANIERFNKQFEDACESSPLEQLKIGKGINKLASFFHNTTGTIVKESEVMVKLVDELKPDVCIGDYVFPTPWMEFVDVPTIHVMSVSPLDL	99		tetur30g00390	UGT202A12
Pcit_ERR044692_fastq_contig_3521	316	CATGGTCACGTTAATTCGTGTATTGGATTAGCTCGAATGCTTCAAGATTTTGGTCATCAAATTGTCTTTGGTGTTCCTAAGCGATGGTCTCCATCAATCGAGAAATACAAATTCGATATCGAAATACTTGATGACCCATCGGTACCTGAAGATCAAGATCTTCAAGAAAAGTGGGGATCGTTCATGGGACAACATGCTGATGCTTTTAGCATGGAACCAAAAGATCAATTAAAAGCACTGATCGAACCTGCTACTCGAGCTTTTATCGAGTATGTAAAGATAATCGATGATCAGCTGGCCAGTGTTTTCGAGAAA	HGHVNSCIGLARMLQDFGHQIVFGVPKRWSPSIEKYKFDIEILDDPSVPEDQDLQEKWGSFMGQHADAFSMEPKDQLKALIEPATRAFIEYVKIIDDQLASVFEK	105		tetur06g06100	UGT203A3
SRR341928_contig_27296	387	TTAATTAAAAGAGTTGAATTGATTGGTAAACATTTACGAGAAACAAAAAGTCATGATATTTTAAATGAGAAGCTAATTGAAGTTGTTAAAAATGGACCATTGGATAAATTATCGAAAGCAACTAAAAAAACAATAACATCACCAGTAAAGACAGTTGGACAAACAGTACCTTCTTCACAAGTTGAAATGAATGACAATAATCAAAGGACGATTAACATGAATGGAAAGATGAATGGAAACATAACAGTTAATAACATGACAAACAATATGAATGGAAATAACACAACAACAACAACAACAACATCGCAAGATAAATCTGGTAAAATATCACCAGTTTGGAATGAACCATCAATTCTAATTGAGTCC	LIKRVELIGKHLRETKSHDILNEKLIEVVKNGPLDKLSKATKKTITSPVKTVGQTVPSSQVEMNDNNQRTINMNGKMNGNITVNNMTNNMNGNNTTTTTTTSQDKSGKISPVWNEPSILIES	122		tetur09g01650	UGT203B2
Pcit_ERR044692_fastq_contig_8867	301	CTTTACTTTGGTAAACCTTTCATGGTTTTACCTTTGTTTGGTGATCAACATGATAATGGTCGTCGAGTGATTGATAAAAAACTCGCCAAGAGTTTCCATCCACTTCGAGTAACTAGCGATGAATTACTTTCGGCGATCGATGAAACTTTGGCTGATCATAAATTGGCAGAAAGGATCCAATCAATTAGCAAGAAAATCAGAGAGACTCAAAGTTACAATAATTTGAATGAAAAGTTGATTGAAATTGTTGACCAACATAAACAATCAAAG	LYFGKPFMVLPLFGDQHDNGRRVIDKKLAKSFHPLRVTSDELLSAIDETLADHKLAERIQSISKKIRETQSYNNLNEKLIEIVDQHKQSK	90		tetur16g02300	UGT203E1
Pcit_ERR044692_fastq_contig_12350	347	TTTGGAGATCAACATGATAACGCTCGAAGAGCAATTGACAAGAATATTGGAAGAGCATTTGGTCCATATCAAGTAACAAAGGAACAACTTAATGGTGCAATTGATGAAATTCTTAATGATAAAGAATTAATCGAACGAGTTAAAAATATTGGTGAAAAAATTCGAACCACAAAGAGTCACCAACAATTAAGTGATCGATTGACTAAACTAATAAATCAATCGAAAGAACCA	FGDQHDNARRAIDKNIGRAFGPYQVTKEQLNGAIDEILNDKELIERVKNIGEKIRTTKSHQQLSDRLTKLINQSKEP	77		tetur36g00340	UGT203F1
SRR341928_contig_12656	392	GGGAACAATACACTAACTGAGAGTCTCTATTTTGGTAAACCATTGATTGTCCTTCCACTTTTCTATGATCAACTGGACAATGCCCAGCGAGTTGAGGATAAAAAGCTTGGTGTAAGATTGAATACTTATAAATTTACCGATAATCAAATGCTCGAGGCTATTGAGAAGCTTTTAAACGATAGCCAATTATATGATCGATTAGAGGAAATTTCTTTCAATATGAAGAATACAAAAACTCGTCTCGAAATTGTCAAGCTAATTGAGAAAACAGCAATTACCAAGAAGAGTCCAGAA	GNNTLTESLYFGKPLIVLPLFYDQLDNAQRVEDKKLGVRLNTYKFTDNQMLEAIEKLLNDSQLYDRLEEISFNMKNTKTRLEIVKLIEKTAITKKSPE	98		tetur32g01240	UGT205A3
SRR341928_contig_19944	328	TTACCTCATTGTGATCTGGTTATCACCCACGGCGGGAACAACACCCTCACCGAGAGTCTTTACTTTGGTAAGCCGCTAATTGTGATGCCACTTTTTTATGATCAACTTGATAATGCTCAGCGAATCGTTGATAAACAATTAGGAGTCCGTTTAGATACCTACAGATTCACTGATGATCAATTGTTAACTGCAATTGAAAAACTGGTTCATGATGAAAAATTGTATTCAGAATTGGAAAAAATTTCCTTCGCAATCAAAAATACAAAATCAAGGGAACAAATTGTTGAATTAATTGAACAAACAGCAATTACTAAGAAAAGTCCAGAG	LPHCDLVITHGGNNTLTESLYFGKPLIVMPLFYDQLDNAQRIVDKQLGVRLDTYRFTDDQLLTAIEKLVHDEKLYSELEKISFAIKNTKSREQIVELIEQTAITKKSPE	109		tetur32g01240	UGT205A3
SRR341928_contig_14938	398	ACTGAAAGTCTCTATTGTAGTAAACCGTTAATTGTGTTACCTTTGTTTTTCGATCAACCCGATAATGCACAAAGAATTAAAGAGAAAGAAATTGGTATTCGTATTGATACTTATCGATTCGAGGATTCTGAACTTCTTCAGGCTATCGAAAAGTTGATTAACGATGAACCTTTGAAAGAAAAACTCTCGACAATTGCTTCAACCTTAAAATCGTCAACTACAAGGGAAACTGTTTGTCAACTAATTGAGAAAACTGTTCATCTTGGAAAATCACCATTCGATGAAGATAAT	TESLYCSKPLIVLPLFFDQPDNAQRIKEKEIGIRIDTYRFEDSELLQAIEKLINDEPLKEKLSTIASTLKSSTTRETVCQLIEKTVHLGKSPFDEDN	97		tetur32g01250	UGT205B2

## Sheet:  Tetranychus urticae UGTs
Additional file 12 - Tetranychus urticae UGTs							Annotation of T. urticae UGTs taken from:
Gene ID	Gene nt sequence	Gene AA sequence	length (AA)	Class/Clan	UGT ID in phylogenetic tree		Ahn S-J, Dermauw W, Wybouw N, Heckel DG, Van Leeuwen T. Bacterial origin of a diverse family of UDP-glycosyltransferase genes in the Tetranychus urticae genome. Insect Biochem Mol Biol. 2014;50:43-57.
tetur01g03820	ATGAACAATAAGCCTAAATACCGTTTTCTCATATCAAGTATTGATGCATTTGGCCACATAAACTGTGCTTTAGCCATCGGTGAGATTTTGGCTTCAAATGGACACGAAGTGACTTTTGCTAATCATGCTAAGCACAAGAGTCTTGCGGATAGACGAGACTTTAAGTTTATTCCTTTCGATGAACATCATTTTAAATATTTAAATCCAGTAGTTAAATGGATCAATGGACTATTGCATAGATTTCGAAGTGATGCATTATCCATCTTTAATAATTGGACTCATGATGAGATAGATTTTTTCGGATCAATCGTCGAGCACTGTGATGCTAAGAATCGCGCATTGGAACAGGTTTTAAAGGAAAATGAAGACAATTTCGACATGTTTATTGGTGATTTCATG…	MNNKPKYRFLISSIDAFGHINCALAIGEILASNGHEVTFANHAKHKSLADRRDFKFIPFDEHHFKYLNPVVKWINGLLHRFRSDALSIFNNWTHDEIDFFGSIVEHCDAKNRALEQVLKENEDNFDMFIGDFMSVYPAFYRTTLPWALVHSSNPICLYPEGPPAWSGFSVKEKEPEKWEKFRALFGEASSVLREKMYSWWKSYEVPYPNIKDSRIENWWYSEPEQLGIYHYPELLDYHEVGPIRSDKWVRLDCAIRKPDNVEPFIIPESLKSLPGKLIYFSLGSLGSAQVDLMKTFIKILSKCPHRFIVSKGPKGDQLELGPNMWGENYVDQISVLEVVDLVITHGGNNTFLETIYAAKPLIVIPFFMDQLDNAQRAVDCGIGSRINLHELDETKVLQT…	456	UGT201A1	teturUGT01
tetur01g05690	ATGCCATCTTACCGTTTTCTAGTGACAGCGATCGATGCGGCTGGACACATCAATTCAATTTTAGGATTTTCTGAAGGCTTAAAAGCTGCTGGACATGAAGTTTGTTTTGTTCACCGTGAAAAATATCGACATATGGCTGTTAAAAGAGGATTTTCATTCATTCCGTTTGATGAATCAATATGGAAGGTAAAATTAGAGGAGATAACGCTCACTTGGCTTGATGTGCTCGCTGACAAATTTCGCAAAGATCCAGTGAAACGTTTCCTTACAAAGTCTCCAAATGAAGACGAAGGTTTCAAAAATCTCTCTGTCTATTACGATGTAATTAATCAAGCTTTGGATAGGATAATCTCTGATGAAAGTGTTAAATTTGATGCGATGATTATTGATTTCGTGTCT…	MPSYRFLVTAIDAAGHINSILGFSEGLKAAGHEVCFVHREKYRHMAVKRGFSFIPFDESIWKVKLEEITLTWLDVLADKFRKDPVKRFLTKSPNEDEGFKNLSVYYDVINQALDRIISDESVKFDAMIIDFVSPSPPLYNNPILWFPLCSLNPLVLYPLGPPPFSGYSVNSDKSNWDEFRKIYRQGHATLIENVNKDLDAAGLKEARFNPAKYVDNPQTIGFYHYPAALDYTECGPIEPNWHRVESFIRQPDSDTDFVVPENLRDKPGKLIYFSLGSLGSADTVMMQKFINILAKSPHKFIISKGARGDQLKLADNMWGENFVNQLKVIQSVDLVITHGGNNTFMETLYYGKPMIVFPYFYDQFDNAQRVVDKKIGFRVNPYDLDEDYFLDCIEKVFAD…	439	UGT201B1	teturUGT02
tetur01g05700	ATGCCATCTTACCGTTTTCTAGTGACAGCAATCGATGCAGCTGGACACATCAATTCAATTTTAGGATTTTCTGAAGGTTTAAAAGCTGCTGGACATGAAGTTTGCTGCGTCCACCGTGAGAAATATCGACATATGTTTGTTGAAAAAGGATTTTCATTCATTTCGTTTGATGAAACACTATGGAATGTAAATTTAGATGAAATAAAGCTAAGTTGGCTTGATGTGCTCGCAGACAAATTTCGCAAAGATCCAGTGAAACGTTTCCTTACAAAGTCTCCAAATGAAGATGAAGCTTTCAAAAATCGATCTGTTCATTACGATTTAATCAATCAGGCCTTGGATAGAATCATTTCTGATGAAAGTGTTAAATTTGATGCAATAATCGTCGATTTCGTTTCA…	MPSYRFLVTAIDAAGHINSILGFSEGLKAAGHEVCCVHREKYRHMFVEKGFSFISFDETLWNVNLDEIKLSWLDVLADKFRKDPVKRFLTKSPNEDEAFKNRSVHYDLINQALDRIISDESVKFDAIIVDFVSPSPPLYKNPILWFPICSLNPLVLYPSGPPPFSGYSVNSDKSNWDEFRKIYREAHAKFIEAVNTDLDAAGLKEARFDPLRYVDHPQTIGFYHYPAGLDYTECGPIESNWHRVESFIRQPDSNMDFVMPEQLRDKPGKLIYFSLGSLGSADLMMLQKFIDILAKSPHKFIISKGPRGDQLKLADNMWGENFVNQLEVIQSVDLVITHGGNNTFMETLYYGKPMIVFPYFYDQFDNAQRVVDKKIGFRVNPYDLDEDYFLDCIEKVFAD…	444	UGT201B2	teturUGT03
tetur01g07060	ATGAAGATCTTTTTCCTTCCTATGGACGGCCATGGGCATATTAATGCATGCATTGGATTGGCTCGAATGCTTCGCGATTATAACCATGAATGTACTTTTGCAGTTACCAAACCTTGGATTAATCTTATCAAAGACCATGAATTTGCGGTTGAAACACTACATGATCCAACAGTAGCTGATGATCAAGATTGTCTTAAAAAGTGGGGAACGTTTATGTTTAACTTAGCTTACACTTTTAGTAAGCCACCGAAGGAACAGATTCCTTTGCTCAGTGTTCCAGCATACAAGTCTTTTATTGATTACGTGAAAATAATTGACCATCAGTTGCCAGCTCTTTTTGAAAAACTTGCTCCTGATTTAATCATAATCGATTTCTATGTAACTGTTCCTTCAATCGTT…	MKIFFLPMDGHGHINACIGLARMLRDYNHECTFAVTKPWINLIKDHEFAVETLHDPTVADDQDCLKKWGTFMFNLAYTFSKPPKEQIPLLSVPAYKSFIDYVKIIDHQLPALFEKLAPDLIIIDFYVTVPSIVKSGRPWILLYSCNPLKAYSGPNVPPSNFGLSVNTDPATSAELRSFLVDAMKDVKAEFDEWLKTKQIEPHPTALADISPYLNLYSYPTDLDYSEFGPVPDKWFRLDHMIRKVQGDPLGFDEAFFDRPGKKIYFSLGSMGGADVDLMKRMVNIMSKSKHLFIVSKGPFHDHFELAENMIGYKFINQMAVLSRVDLVIHHGGNNTFVETLYFGKPCIVLPLSGDQRDNGKRVEEKKIGRSFLPHSVDENEFLTAIDQLLDDQELIDRLK…	426	UGT203A1	teturUGT04
tetur01g11870	ATGAAAACTAAATATCGAATCTTTATTTCATCAATCGACGCATTTGGTCACATCAATTGTACATTGGGTTTTGGCGAGCTTCTTGCTCAAGCAGGACATGAAGTGACATTTGTTCATCGTTTACATCATGCAGAAATTTTTAAAAGTCATGGTTTCAATTTTATCCCCTTTGATGAATCAATCTTCAGTGCATCACCTTTAAGTACTTTTTTAAAATGGGTTGAAGTAAACTTGAATAAATTCCGAGCAGATGCCTTGACACGCTACGCTGGCTGGTCTGATGAGGATAAGATAGTGTTTGCATCAATGTTGGACGGAAACGAGACGATTAATATAGCACTTGAAAAGATATTGGAAGAGCACAAAGATTCCTTTGACATCTTCATTGGTGACTTTGTA…	MKTKYRIFISSIDAFGHINCTLGFGELLAQAGHEVTFVHRLHHAEIFKSHGFNFIPFDESIFSASPLSTFLKWVEVNLNKFRADALTRYAGWSDEDKIVFASMLDGNETINIALEKILEEHKDSFDIFIGDFVTRYPALYKLSKPYIPLFSMNPLSLYSEGPPPYSGYSVNFDQRKARQFMETYYDAITRFEEKAIAWWESCKVPSIPKEASFIDEPKHFGFYHYPEGLDYRECGPKICDKWIRVDASIRQSDGPQVFTIPESLADLPGKLIFFSLGSLGSVDVDLMRKLIDILAKSPHRFIVSKGPRGDELTLAPNMWGQNYVDQIPILKAVDMVITHGGNNTFMETLYFGKPMIVIPFFFDQFDNAQRVVDCGIGKRLNSWDLDENLLDAIEETLDN…	442	UGT201C1	teturUGT05
tetur02g01310	ATGCCAACTTATCGTTTCTTAGCAGTTGCACTGGATGCCCCTGGACATGTGCATTCAATTTTGGGATTTTCTGAAGCTCTAAAGGCTGCCGGTCATGAAGTGTGTTTGGCTCATCGTGAAAAGTACAGATCTTTAGCTGAAAAGAGAGGAGTGTCATTCATTCCGTTTGGTGGAGATTTTGCTGATTCTAATGCAGATGAACTAATGATCAATTTGATTGATGCGTGTGCCGATAAATTTCGTAAAGAGCCATTGGAATGTTTCCGTGAAATGGCCAAGTTTGCCAGCGCAGGCCTTGCAGACACAGAAGCTCAATTCATGGCCTTTTTTGAGCCCTTGAATAAAATAATAACTGAAAGATGCAACGAGTTCGATGCTATCATCTCTGACATGCCAGGA…	MPTYRFLAVALDAPGHVHSILGFSEALKAAGHEVCLAHREKYRSLAEKRGVSFIPFGGDFADSNADELMINLIDACADKFRKEPLECFREMAKFASAGLADTEAQFMAFFEPLNKIITERCNEFDAIISDMPGPLLRIYDHLIPWFPLVSTAPLALYPSGPPFSSGYSVNSDKSKWIEFRDVYNKAHATLLKLPSHLMEAMGIPEFDLDSFDLGKYIDHVQSVGFYHYPADLDFTECAPVRPNWHRIDCWIRKQEVDTEFVIPEKLQDKPGKLIYFSLGTLASADITMMKKLIAILAKSPHRFIVSKGSRGDRLELADNMWGENYVNQIKIIEKVDLVITHGGNNTFMETLYYGKPMIVIPYFYDQYDNAQRVVEKNIGFRINPYEIEEEPLLDCIEKA…	439	UGT201F1	teturUGT06
tetur02g02480	TGGTCAGGTTTTTCAGTGAAGGAAAAAGACACTGAAAAGTGGGATAAATTTCGAGAACTGAGTGGAGTAGCTTTAAGAGCTATTCGTGAAAATTTATATTCTTGGTGGAGATCTAATGGAACACCTTTGCCTGCTATGCAAGATACAAGAATCGAGAATTGGTTTAATGCTGAACCTGAACAACTTGGTATTTATCATTACCCCGAACTTTTAGATTACCATGAAATTGGTCCAATAAGGTCTGATAAATGGATTCGACTAGATTGTGCCATTCGCGAACCAGACAATGTGGAACCATTTATTATCCCTGAATCATTGAAGCATTTGCCAGGAAAATTGATTTACTTTTCATTGGGTTCATTAGGGTCAATTCAAATAGATTTGATGAAAAGTTTCATT…	WSGFSVKEKDTEKWDKFRELSGVALRAIRENLYSWWRSNGTPLPAMQDTRIENWFNAEPEQLGIYHYPELLDYHEIGPIRSDKWIRLDCAIREPDNVEPFIIPESLKHLPGKLIYFSLGSLGSIQIDLMKSFIKILSKSPHRFIVSKGPKGDQFELGSNMWGENYVNQIGILEVVDLVITHGGNNTFLETIYAGKPLIVVPFFMDQPDNAQRAVDCGIGSRINLYEIDEVKVLNTIEETLSNPSYAEKIAKISASMKSPKNKENVVRKIENFIENNRK*	279	UGT201A2v2	teturUGT07
tetur02g03300	ATGAACAGCAATCCAATCAAAGTTCTGGTAACATCAATCAATGGTTATGGACACTTTAATGCCGCTCTTGGTGTTGCGAGTTTGCTAGCTAACCGTGGTAATGATGTCTATTTTGCCAATCTATTGAAGTATAAAGATGAGGTTCAGAAATATGGTGTGAAATTCATTGCTCTTGAAGATTACAACGATGCATATAATAAAGAAATGGAACAGAAAAATGAAACTAAAGCAGTTGAAGTCTTAGTGAAAAGTATGGAACCCAAATCAACTTCGCCTCTAGGTGACGAGGAAAACAGCATTGCCGGTATGTCGATTATCTTGGCTGAGCTCCAGCTGTTAGATTCCACTTTGCAAAAAATCATCGATTCCATTAAACCAGATATTTTGATCGGTGACGTT…	MNSNPIKVLVTSINGYGHFNAALGVASLLANRGNDVYFANLLKYKDEVQKYGVKFIALEDYNDAYNKEMEQKNETKAVEVLVKSMEPKSTSPLGDEENSIAGMSIILAELQLLDSTLQKIIDSIKPDILIGDVCFPTPLFYQSPIPRIILFSPNPSALYYETTGFPTSLGLSVHVDRSSWPCYHKKVLKMKEACKEYFKWLSLFGIETNFFHTSDKFLGIYMCPKALDYVELGSPPPNWIRIDSSIRTRAAKEFIVPPFRTNQSGKLVYLSMGTSGSLNIALMKRLINTFSKSKHCFIVSKGFKGDELTLSENMWGDNYVDQIAILPKVDAVITHGGNNSFIETFYFGKPMIVMPCCFDQLDNAQRIEDLKLGYRVDPLGYDEDEIHKIVDDLLENTEI…	436	UGT204A1	teturUGT09
tetur02g09830	ATGGCCAGTGATCCAGTAAAAGTGGTTGTAACTTCAATAGACGCATATGGACATCTTAATTCAGCTCTTGGAATAGCACAGAGTTTGCAAAAACGAGGAAATGATGTTTACTTTGCTAATCGAAAACATCATCGAGCTTCGGTTGAGAAACGTGGATTGAAATTTATTGCTCTGGAAGACTATGAAGACTCTTATACCGAAGCGAATGCCGATTTTTTCGTTGATATGATGACACAATATCTGAAGAAGGCGGAATTGACACCAATGGAAAGGTTGGAAAATTGGGATGAAAATGACACTAAAATGTTTTTGGAAGTCATCGATGAACTAAAGCTTTTGAATAATGCACTGACAAAAATAGTGGACGATATTAAACCAGATATCTTGGTAGCTGATGTT…	MASDPVKVVVTSIDAYGHLNSALGIAQSLQKRGNDVYFANRKHHRASVEKRGLKFIALEDYEDSYTEANADFFVDMMTQYLKKAELTPMERLENWDENDTKMFLEVIDELKLLNNALTKIVDDIKPDILVADVILALSLFVNGPIPCIPVYSANPLALYYDYGISPEAGLAVNGDRDYWKIYRDKETEVYQPINDEFGRWFTSCGLESVSIFKYGSFTKYFGIYIYPEALDYGQDLGPPPSNWVRMDFSIREPEESDFTIPESLANKPGKLIYLSMGSLGSVHIPLMKRLINTFSKSKHRFIVSKGPRGDALTLPDNMWGENYVNQLEILPKVDLVLTHGGNNTTVETLYFGKKMIILPMFYDQFDNAQRLEDLKLGRRVDPFRYDEDEIHKLVDELLE…	439	UGT204B1	teturUGT10
tetur02g09850	ATGACCAGTGATCCAGTGAAAGTGGTTGTAACTTCAGTAGACGCATATGGACATCTTAATTCAGCTCTTGGAATAGCACAGAGTTTGCAAAAACGAGGAAATGATGTTTACTTTGCTAATCGAAAACATCATCGAGCTTCGGTTGAAAAACGTGGATTGAAATTTATTGCTCTGGAAGACTATGAAGACTCTTATACCGAAGCGAATGCCGATTTTTTCGTTGATATGATGACACAATACATGGAGAAGGCTGAATTGACACCAATGGAAAGGTTGGAAACTTGGGATGAAAATGACACTAAAATGTTTTTAGGTGTCATCGATGAACTTAAGCATTTGAATAATGCGCTGACAAAAATAGTGGATGATAAGAAACCAGATATCATGGTAGCTGATGTT…	MTSDPVKVVVTSVDAYGHLNSALGIAQSLQKRGNDVYFANRKHHRASVEKRGLKFIALEDYEDSYTEANADFFVDMMTQYMEKAELTPMERLETWDENDTKMFLGVIDELKHLNNALTKIVDDKKPDIMVADVIFALPLFVNGPIPCIPLYSASPLILYYDYGISPGAGLSINGDRDFWKIYRDKEREIYQQINIEFSKWFTSFGLEPVDIYKFASFAKYFGIYVYPEALDYGQDLGPPPSNWVRMDFSIREPEQSDFTIPESLANKPGKLIYLSMGSLGSVHIPLMKRLINTFSKSKHRFIVSKGPRGDALTLPDNMWGENYVNQLAILPKVDLVLTHGGNNTTVESLYFGKKMIILPMFYDQLDNAQRLEDLKLGLRVDPFRYDEDEIHKLVDELLE…	439	UGT204B2	teturUGT11
tetur02g10390	ATGCCAAAAAAATACCACTTTCTTATAACCGCTACAAACTCTTATGGTCCAATCAATGCAGCTTTGGGATTTGGTGAATTGCTACAGCGACAGGGACATCACGTTATTTTCGCACATCTAAGAAAATTTAGGCATTTTTCTGAATCTCGAGGTATCGAATTTTTGCCATTTTCTGAAGGACTTCTTAGGACCAATGATTCTTTTATAAATTTGATGGATAGCTGTCCTGACAGCATACGAAAAAATCCTCTGGAACGTTACAGGAACTACTCTGAAGCCGATAAGGAAAGGTTATCGCATATGGTGGCCGAGTATCGAAGACTTGAGTCTTGCATTCATAAAATTATTGCAGTTCATCAGACTCAATTTGATGCCCTGATCCATGGTTGGTGTGATTTT…	MPKKYHFLITATNSYGPINAALGFGELLQRQGHHVIFAHLRKFRHFSESRGIEFLPFSEGLLRTNDSFINLMDSCPDSIRKNPLERYRNYSEADKERLSHMVAEYRRLESCIHKIIAVHQTQFDALIHGWCDFTSSLFVTNHTVISLQTANPLNLYHNGPPYGFGLSTTSDKRLWKEVAQNFLEANSVNIEKTNEMLRSMKRPPEFNPLKMVLPPKSVGFYYYPAQLDYEECLPREPAWHRVDCFIRSPGVTPLAIPRDFFNKPGKLIYFTLGTAVSNDLGIMRDIISVLAKSPHKFIVSKGFRGDQLELADNMWGENYVDQIRVLELVDLVITNGGNSTFMETLYFAKPLVIIPCFLDQMDNAQRAVDKKIGYRINLWEFSEQRLLDAIENALKDVEM…	439	UGT201G3	teturUGT12
tetur04g02350	ATGAAGATATTTTTTATCCCTATGGATGCTTTTGGCCATGTTAATGCTTGCATAGGCTTAGCACGCATGTTGAGTGAGTTTGAACATCAATGTATTTTCGCTGTTCCTAAACGATGGTGTAAACCAATTGAGGAATACAATTTTAAGGTTGAGATTGTAAAAGATCCAACAGTGCCTGATGATCAGGATCTACAAAAAAAGAATGGTGACTTCGTGAATCGTTATTCTCATACACTTAGCAAAACTCCTAGGGAACAGTTTATTGAGCTGCTCATTCCTTCAATTAATCGAGATATTCATTATGCAAAGATAATTGATGGCCAAATACCAACCATTCTTGAATCAATAGACCCAGATTTAATCATTATTGATTTTTATGTGACACTTCCTTCAGTCGTC…	MKIFFIPMDAFGHVNACIGLARMLSEFEHQCIFAVPKRWCKPIEEYNFKVEIVKDPTVPDDQDLQKKNGDFVNRYSHTLSKTPREQFIELLIPSINRDIHYAKIIDGQIPTILESIDPDLIIIDFYVTLPSVVNSGKPWIHLTSCNPLNLYAGPNVPPSCFGLSIDTDPDTVISYKQFIAESMKDVKSDFDEWLVSKGVKPEPFAISKSSPYLNVYSFPSDLDYSEFGPVPDKCFRLDHMVRLVQEDPLGFDEKFFDRPGKKILFSLGSMGAADVELMKRLVGILGKSKHLFIVSKGLFHDKYELPENMIGAKFLNQMAILPRVDLVIHHGGNNTFVESLYFGKPSIVLPLFGDQHDNGRRAEDKKIGRSFRPHHVTEDELLMAIDELLNDKELNNRVL…	427	UGT203A2	teturUGT13
tetur04g04300	ATGTCTCCATCATATAAAATAATGGTTACCAGTATTGATGCTTGTGGCCACATCAATGCTTCTCTTGGTTTTGGTGAGCTTCTTCAAAATCGCGGTCACACGATTATTTTTACAAACAGGCAAAAATATAAACATCTTGCTGATAAAAGAGGATTCCAATTCATCCCATTTGACGAAGAAGTTTTTGCCGGTGAAAAGTTGACTCCATTCATGGCATGGTTGGAACGAAGTTATGACCTTTTCCATAAAGACGCAACTGAACGATTCAAGTGTTTTACCCAAAAAGATAGAGATAGTTATGCTGAATTTGTTGAAGGTTATATAAAAACAAATGAGGCATTAGAACGAGTTCTGAAAAACATTGAAGTAGACCTTATTATTGGTGATCTTCTGGTTCCA…	MSPSYKIMVTSIDACGHINASLGFGELLQNRGHTIIFTNRQKYKHLADKRGFQFIPFDEEVFAGEKLTPFMAWLERSYDLFHKDATERFKCFTQKDRDSYAEFVEGYIKTNEALERVLKNIEVDLIIGDLLVPFPVMAKSKVPYIPLASLNPLVLFLNGPPEFSGLSVNSGDKERNEFREAFEWAMAPHKEKINNWLHEHGLPGLYEPAWFLDRPKHFGFYHYPEDLDYTEVGPVLDNWVRVDLSIRQPDNDYFVIPECLKDKPGKLIYFSMGSQFSADLQLMRQLIDILSKSPHRFIVSKGPKGDELELPSNMWGENYVNQLKVLPEVDMVITHGGNNTIMETLYHKKPMIVIPYYFDQLDNAARIVDKNLGRRIDPWNLDEKYFLESIESILNDNEL…	460	UGT201D1	teturUGT14
tetur04g04350	ATGGCGCCATCATACAAAATATTGGTTACCAGCATTGATGCTTGCGGACATATCAATGCATCGCTTGGTTTTGGTGAGCTTCTTCAAAGTCGAGGCCATACAATTATGTTTGCGAATCGACAAAAGTACAAGCATCTCGCTGATAGACGAGGGTTCCAGTTCGTTCCATTCGATGAAGAAGTTTTTGCTGGTGAAAAGTTGACTCCATTCATGACATGGCTGGAACGAAGCTATGACTTATTTCACAAAGACGCTATTGAAAGGTTTAAATGTTTCACCCAGAAGGACCGAGAAAGTTATGCTGAATTTGTTGATGGTTACATAAAAACAAATGAGGCACTGGAACGCGTCTTGAAAAGTGTTGAGGTAGACCTAATCATTGGCGATCTTTTGGTACCA…	MAPSYKILVTSIDACGHINASLGFGELLQSRGHTIMFANRQKYKHLADRRGFQFVPFDEEVFAGEKLTPFMTWLERSYDLFHKDAIERFKCFTQKDRESYAEFVDGYIKTNEALERVLKSVEVDLIIGDLLVPFPVMAKSKIPYIPIASLNPLTLFPNGPPAFSGLSVHSGKKEREEFHSAYEYAMAPHKEKINNWLHEHGLPGLYEPAWFLDRPKHFGFYHYPEDLDYTEVGPVLDNWVRVDLSIRQPDNDYFVIPECLKDKPGKLIYFSMGSQFSADLQLMRQLIDILSKSPHRFIVSKGPKGDELELPSNMWGENYVNQLKVLPEVDMVITHGGNNTIMETLYHKKPMIVIPYYFDQLDNAARIVDKNLGRRIDPWNLDEKYFLESIESILNDNEL…	460	UGT201D2	teturUGT15
tetur04g07630	ATGACATCTTACCGTTTTTTAGTGACAGCGATCGATGCGGCTGGACACGTCAATACAGTTTTAAGATTTTCTGAAGGTTTAAAAGCCGCTGGACATGAAGTTTATTTTGCTCATCGAGAAAAACATCGACATTTGGCTGTTGAAGGAGGATTTTCATTCATTCCGTTTGATGAGACACTTTGGAAGGTAAATTTAGATGAATTGATGCTCCGTTTATTTGATCTGTCAGTTGCAAAATTTCGCAAAGATCCAGTTGAACGTTTGCTTGAAAAGTATCCAAATGAAGAGGAAGCTGACAAATTACTCTCTATTTATTACGATGTGGTTAATCAAGCTTTGGATAAAATAATTTCTGATGAAATTGTCAAATTTGATGCAATAATTGTTGATTTCGTGTCA…	MTSYRFLVTAIDAAGHVNTVLRFSEGLKAAGHEVYFAHREKHRHLAVEGGFSFIPFDETLWKVNLDELMLRLFDLSVAKFRKDPVERLLEKYPNEEEADKLLSIYYDVVNQALDKIISDEIVKFDAIIVDFVSPSPPLYKSPIPWFPICSLNPLVLYPSGPPPFSGYSVNSDQSNWDEFRKIHRQAHSNLIETVNKDLDVAGLKQARFNPAKFVDSPQTIGFYHYPAALDYTECEPIEPGWCRIDSLIRQPDDDTDFVIPERLKDKPGKTIYFSLGSLASADLAMLQRFISILAKSPHKFIISKGARGDQLELTDNMWGENFVDQLKVMQVVDLVITHGGNNTFMETLYYGKPMIVFPYFNDQFDNAQRVVDKKIGFRVNPYDFNEYYFLDCIEKIFAD…	439	UGT201B3	teturUGT16
tetur04g07710	ATGAATTTAGAGAAGCCTATCAACGATAGTCTTCAGACAATCGGATTTTACCATTACCCAGCTGACTTGGATTACATTGAATGTGAACCAAAAGATCCTAATTGGCATCGTGTTGATGCCTGGGTTCGTCAACCAGATTTTGATACTGAATTTGTTATCCCAGAAAAGTTACAAGATAAACCAGGAAAAGTAATTTACTTTTCATTGGGATCATTAGGATCCGCTGATTTGGTTATAATGAAGAAGTTAATTGCTATTCTAGCCAAATCACCACACAAATTTATCATATCAAAAGGACCACGAGGTGATGCACTAGAATTGGCCGACAACATGTGGGGTGAAAATTATGTTAACCAGATTGCGGTTGTTCGAGGTGTCGATCTGGTCATAACTCATGGA…	MNLEKPINDSLQTIGFYHYPADLDYIECEPKDPNWHRVDAWVRQPDFDTEFVIPEKLQDKPGKVIYFSLGSLGSADLVIMKKLIAILAKSPHKFIISKGPRGDALELADNMWGENYVNQIAVVRGVDLVITHGGNNTFTETLYYGKPMIVIPYFYDQFDNAQRVVDKKVGFRINPYELDEDYLLSCIEKIFEDKEMQDRVKAISHNMRNSNSFSQAIKMIERRIEQSKSKS*	232	UGT201B4p	teturUGT17p
tetur04g07770	ATGCCATCATATCGTTTCTTGGTGACAGCCATTGATGCTTATGGACATATCAATGCCGCTTTAGGGTTTGCTGAAGGTTTAAAGGCTGCTGGACATGAAGTTTATTTTGCTCATCATGAAAAACACAGACATTTAGCGGTTAAAAGAGGATTTTCATTCATTCCGTTTCCTAAAACATTGAGTGTAGCAGATATGGGACAAGCAATGAACTATTGGATTGCTTTGTGTGGAGATGAAATTCGTCAGGAACCATTGAAACGTTACCTTACAATGTCTGTATTTGAACGAGAATCTCTGGCAGGTTCAGTTCTTTACTTCACTCCATTGAATAACGCCTTGAATGATATTGTCAATGATGAAAACTATAAATTTGATGGAATTGTTGGTGATCTGACAGCT…	MPSYRFLVTAIDAYGHINAALGFAEGLKAAGHEVYFAHHEKHRHLAVKRGFSFIPFPKTLSVADMGQAMNYWIALCGDEIRQEPLKRYLTMSVFERESLAGSVLYFTPLNNALNDIVNDENYKFDGIVGDLTAPFPFLYKNSIPWFPLTSLNPLVLYPKGPPPSSGYSVNSDPSNWDEFREAYAKAHAKITEATNACLDAAGLPNVRYNSARFVDNPQTVGFYHYPADLDYTECEPKEPNWHRVDAWVRQPDLDTEFVIPEKLQDKPGKVIYFSLGSIGSADLVIMKKLIAILAKSPHKFIISKGPRGDELELADNMWGENYVNQVAVVQKADLVITHGGNNTFMETLYYGKPMIVIPYFYDQFDNAQRVIDKKIGFRLNPYQIDEDYLLDCIEKIFND…	438	UGT201B5	teturUGT18
tetur04g07780	ATGACCTCTTATCGTTTTCTAGTGACAGCAATCGATGCTTTAGGGCATATCAATGCAGCTTTAGGGTTTGCTGAAGGTTTAAAGGCTGCTGGACATGAAGTTTATTTTGCTCATCGTGAAAAACACAGACATTTAGCGGTCAAGAGAGGATTTTCATTCATTCCGTTTGATAGCCAATTGGGTGAAACAGCTTTGGAGGACGCAATTTTCCAATGGATTGATGCATTTGCGGATAAATTTAGACAAGAACCGTTGAAACGTTGTAAAGAAATGACTTTAGAAGAACAAGAAGCCTTCAGAGCTCAGGCTGAATTTTTTGCCGCATTGAACGCTGCCTTGGATAGAATAGTTTCAAATGAAAACAATAAATTTGATGGTATTGTTTCTGATTTGCCAGCT…	MTSYRFLVTAIDALGHINAALGFAEGLKAAGHEVYFAHREKHRHLAVKRGFSFIPFDSQLGETALEDAIFQWIDAFADKFRQEPLKRCKEMTLEEQEAFRAQAEFFAALNAALDRIVSNENNKFDGIVSDLPAPYPFLYKHSIPWFPLASLNPLILYPKGPPPFSGYSVNSDPSNWDEFREAYQRAHSKLTEVTNENLTAAGLDHIKFNPARFVDNPQTVGFYHYPADLDYTECEPKDPNWHRVDAWVRQPDFDTEFVIPEKLQDKPGKVIYFSLGSLGSADLVIMKKLIAILAKSPHKFIISKGPRGDALELADNMWGENYVNQIKVIQGVDLVITHGGNNTFMETLYYGKPMIVIPYFYDQFDNAQRVVDKNIGFRINPYELDEDYLLDCIEKIFED…	438	UGT201B6	teturUGT19
tetur05g00060	ATGAACACTAGTCCAAGCAAAGTTTTGGTAACATCAATCAATGGTTATGGGCACTTTAATGCCGCCCTTGGTGTTGCAAGTTTACTATCCAGCCGTGGTAATGATGTCTATTTTGCTAATCTATTGAAGTACAAAGACGAGGTGCAGAAATATGGTTTGAAATTCATTGCTCTCGAAGACTACAACGATGCATATAATAAAGAAATTAAAATGGAAAATGAATGGACGGAAAGTGTGGTGAAAAGTATGCAACTCAAGTCGATTTCACCTCTAGATGACGACGAACACTACAGTAACGTTTTGATGATGATTGTGGAGGAGCTTAAACTGTTGAATCCAACTTTACAAAAGATTATTGATTCCATCAAACCAGATATTCTGATTGGTGATGTTTGTTTT…	MNTSPSKVLVTSINGYGHFNAALGVASLLSSRGNDVYFANLLKYKDEVQKYGLKFIALEDYNDAYNKEIKMENEWTESVVKSMQLKSISPLDDDEHYSNVLMMIVEELKLLNPTLQKIIDSIKPDILIGDVCFPLPLFYQSSIPSIFLFSANPSSLYMETTGFPATLGLSVNSDKSLWPAYREKLSSLTKVGMQYAQWLSTLGIKMTGFHDWDKFISIYIYPKALDYVELGSPPSNCIRMDSSIRIREAKEFIVPPFSANQSGKLIYLSMGTTGSLNIPFMKRLINTFSKSKHRFIVSKGLKGDELTLPENMWGDNYVDQIAILPKVDAVITHGGNNSFVESLFFGKPMIVIPCCFDQLDNAQRIEDLKLGYRIDPFGYDEEEIHKTVDDLLENTEIRS…	434	UGT204A2	teturUGT20
tetur05g00070	ATGAACAATAGTCCAATCAAAGTTCTGGTAACATCAATCAATGGTTATGGACACTTTAATGCCGCTCTTGGTGTTGCAAGTTTGTTATTGGAACGTGGTAATGATGTTTATTTTGCCAATGTATTGAACCATAAAGACGAAGTTGAAAAATACGGTTTGAAATTCATTGCTCTTGAAGATTATGACAATAAATTTAAAGAAATGGAAACGACTGCTGAAAGTAAATGGACGGAAATCGTAGTGAAAAGCATGCAACTCAGGTCAACTTCACCTTTAGCTGAAGACGAAAGCTTCATTGCCGGTATGTCGATGATCTTTGAGGAGCTCCAGTTATTGAATTCAAGTTTGCAAAAAATCATAGACTCCATCAAACCAGATATTCTGATTGGTGATGTTTGT…	MNNSPIKVLVTSINGYGHFNAALGVASLLLERGNDVYFANVLNHKDEVEKYGLKFIALEDYDNKFKEMETTAESKWTEIVVKSMQLRSTSPLAEDESFIAGMSMIFEELQLLNSSLQKIIDSIKPDILIGDVCFPLPLFYQSSIPSIFLFSANPLGLYSETTGFPASLGLSVHSDKSTWSGHLEKLSSKLLEVSKKYFQWYSSFGIITTSFYDSEKFLGIYIYPKALDYVELGSPPPNWIGIDSSIRTRDAKEFIVPPFSTNQTGKLIYLSMGTSGSLNISLMKRLINTFSKSKHRFIVSKGFKGDELTLPENMWGDNYVDQIAILPKVDAVITHGGNNSFVESLFFGKPMIVIPCCFDQLDNAQRIEDLKLGYRIDPFGYDEDEVHKTVDNLLENTEI…	435	UGT204A3	teturUGT21
tetur05g00080	ATGAAAAATAGTCCAATCAAAGTTCTGGTAACTTCAGTCAGTGGTTATGGGCACTTTAATGCTGCTCTTGGTGTTGCAAGCTTGCTAGCAGAACGTGGTAATGATGTTTATTTTGCCAATGTATTGAAGCATAAAGAAGAAGTTGAAAAATACGGTTTGAAATTCATTGCTCTTGAAGATTATAACGATGCATATAATAAAGAAATGAAAACGACTAACGATAGTAAATGGACGGAAATCATAGTGCAAAGCATGCAACTGAATTCAACTTCGCCATCCGAAGACAAAAGCTTGATTGCCGCTATGTTGATGCTCTTTGAACAGCTAAAGCTTATGCAGTCAAGTTTGGAAAAAATCATAGACTCCATCAAACCAGATATTCTGATTGGTGATATTCTT…	MKNSPIKVLVTSVSGYGHFNAALGVASLLAERGNDVYFANVLKHKEEVEKYGLKFIALEDYNDAYNKEMKTTNDSKWTEIIVQSMQLNSTSPSEDKSLIAAMLMLFEQLKLMQSSLEKIIDSIKPDILIGDILFPLPLFYQSSIPSIFLFSANPLGIYSETTGFPASLGLSIHSDKSLWSVQKKLSSSMHDAGMQYFQWYSSFGTKTYSFYDSNKFLGIYIYPKALDYAELGSPPSNWIRMDSSIRERDAKEFIVPPFSTHQSGKLIYLSMGTTGSLNIPFMNRLINTFSKSKHRFIVSKGFKGDELALPENMWGDNYVDQIAILPKVDAVITHGGNNSFVESLFFGKPMIVIPCCFDQLDNAQRIEDLKLGYRIDPFGYDEDEIHKTVDDLLENTEIR…	433	UGT204A4	teturUGT22
tetur05g00090	ATGAACAATAGTCCAATCAAAGTTCTGGTAACATCAATCAATGGTTATGGGCACTTTAATGCCGCTCTTGGTGTTGCAAGTTTGTTATTGGAACGTGGTAATGATGTTTATTTTGCCAATGTATTGAAGCATAAAGACGAAGTTGAAAAATACGGTTTGAAATTCATTGCTCTTGAAGATTACGAAGATAGATTTAAAGAAATGGAAACGAAAAATAAAAGTAAATGGACGGAAATCGTAGTGGAAAGCATGCAACTAAAGTTAACTTCGCCTTTAGCTGAAGACGAAAGCTCCATTGCCTCTATGTCGCTGGTCTTTGATGAGCTACAGCTGTTGAATTCAAGTTTGCAAAAAATAATTGATTCCATAAACCCAGATATTCTGATTGGTGATATTCTT…	MNNSPIKVLVTSINGYGHFNAALGVASLLLERGNDVYFANVLKHKDEVEKYGLKFIALEDYEDRFKEMETKNKSKWTEIVVESMQLKLTSPLAEDESSIASMSLVFDELQLLNSSLQKIIDSINPDILIGDILFPIPLFYQSSIPSILLFSANPLTLYSETTGFPASLGLSVHSDKSSWSGHLEKLSSKCLEVCKKYFQWYSSFGIITTSFYNSDKFLGIYIYPKAIDYVELGSPPPNWIGIDSSIRTRDAKEFIVPQFSTNQSGKLIYLSMGTSGSQNTSFMKRLLNTFSKSKHRFIVSKGFKGDELALPENMWGDNYVDQIAILPKVDVVITHGGNNSFVESLFFGKPMIVIPCCFDQLDNAQRIEDLKLGYRIDPFGYDEDEIHKTVDDLLENTEI…	435	UGT204A5	teturUGT23
tetur05g04680	ATGAAATCTAAATATAGAGTCTTTTTATCCTCAATCGAAGCATTTGGTCACATCAATTGTACATTGGGCTTTGGTGAGCTTCTTGCCCAAGCAGGACATGAAGTCACATTTGTGAACCGTTCATACCTCTCTAAGCTGGCTGAAAAACATGGTTTTAACTTTATTCCCTTTGATGAATCATTTTTCAGCCAATTGTCTTCAAAGCCCTTTGAAAACTGGGTTGAAACCAATTTGGATAAATTCCGTTCAGATGCCTTGACACGTTATTCGAACTGGTCCGATCAGGATAAAGAATTGTTTACAATCATAACTGATTCCTACGAGCCTACTAATCAAGCGCTTGAAAAGGTTCTAAAAGAACACCATGATTCGTTTGATATTTTCATCGGCGATTTTATC…	MKSKYRVFLSSIEAFGHINCTLGFGELLAQAGHEVTFVNRSYLSKLAEKHGFNFIPFDESFFSQLSSKPFENWVETNLDKFRSDALTRYSNWSDQDKELFTIITDSYEPTNQALEKVLKEHHDSFDIFIGDFITRYPALYQLTKPYIPLCSMNPLSIYPEGPPPFSGYSVKVDQQTAEQFKKLYFDATSRFGEKLTPWWESHKVPSVSKETYFVDEPKYFGFYHYPEGLDYTECGPKISDKWVRVDASIRQSNDASVFKIPDSLANLPGKLIFFSLGSLGSIDVKLMRKLIDILAKSPHRFIVSKGPRGDEIVLAPNMWGQNYVDQIPILKAVDMVITHGGNNTFMETLYLGKPLIVIPFFFDQFDNAQRVVDCNIGKRLNSWDLDTNLLDAIEETLTN…	437	UGT201C2	teturUGT24
tetur05g04690	ATGAAATCTAAATATCGAGTCTTTTTATCTTCAATCGATGCATTTGGTCACATCAATTGTACATTGGGCTTTGGTGAGCTTCTTGCCCAAGCAGGACATGAAGTAACATTTGTGAACCGTTCATATCTCTCTAAGCTGGCTGAAAAACATGGTTTCAACTTTATTCCCTTTGATGAATCATTTTTCAGCCAATTGTCTTCAAAGCCCTTTGAAAACTGGGTTGAAACCAATTTGGATAAATTCCGTTCAGATGCCTTGACACGTTATTCGAACTGGTCTGATCAGGATAAAGAATTGTTTGCAATCATAACTGATTCCTACGAGCCTACTAATAAAGCTCTTGAAAAGGTATTGAAAGAACATCATGATTCGTTTGATATTTTCATTGGTGATTTTGTC…	MKSKYRVFLSSIDAFGHINCTLGFGELLAQAGHEVTFVNRSYLSKLAEKHGFNFIPFDESFFSQLSSKPFENWVETNLDKFRSDALTRYSNWSDQDKELFAIITDSYEPTNKALEKVLKEHHDSFDIFIGDFVTRYPALYQSTKPFIPLYSMNPLSLYPGGPPPFSGYSVKVDQQTAEQFRQLYFDATSRFLEKLNAWWESHMVPSLPKETSFVDEPKYFGFYHYPEGLDYKECGPKISDKWVRVDASIRQANDASVFKIPDSLANLPGKLIFFSLGSLGSIDVKLMRKLIDILAKSPHRFIVSKGPRGDEIVLAPNMWGQNYVDQIPILKAVDMVITHGGNNTFIETLYFGKPLIVIPFFFDQFDNAQRVVDCNIGKRLNSWDLDTNLLDAIEETLTN…	441	UGT201C3	teturUGT25
tetur05g05020	ATGCCTTCATATCGATTTATGGTTACGGCAATTGATGCCATTGGACACATTAATGCTGTTTTAGGATTTTCGGAAGCTTTGCAAGCAGCTGGACATGAAATTTGTTTTGTTCATCGGGAGAAACATCGACATTTAGCTGTTAAAAGAGGATTCCAGTTCATTCCGTTCGATGAAACAGTATGGAAGGCAAATTTAGATGAAATCATGCTCAAGTGGCTTGACTCACTTTCAAGTAGATTCAAACAAGATCCATTGCAACGGTTCCTCGAAATATCTCCAACTGAACATGAAGGTTACAAAGCTCAAGGTTCATTTTTCGTTATCATGAATGAAGCTATTGATAGAATTCTTTCTGATAAGAACAATAAATTCGACGCTCTTCTTGTTGATTTGGCAGCT…	MPSYRFMVTAIDAIGHINAVLGFSEALQAAGHEICFVHREKHRHLAVKRGFQFIPFDETVWKANLDEIMLKWLDSLSSRFKQDPLQRFLEISPTEHEGYKAQGSFFVIMNEAIDRILSDKNNKFDALLVDLAAPFPALHKHPVLWFPLMSSAPLALYPSGPPYTSGYSVYSDKSKWEEYRKALREAHSEIIKIIQGNLDAYGLSHIRFDPTYWHDEPQTVGFYHYPAALDYTECGPRSKNWYGIDCLVRQPDFDTDFVIPENLKNKPGKLIYFSLGSLGSADASLMQKFIDILSKSPHKFIISKGVRGDQLKLGDNMWGENYVDQIKVVQNVDLVITHGGNNTFIETLYYGKPMIVIPYFYDQFDNAQRVVDKKIGFRVNLYDLDEDYLLNCIENVFND…	438	UGT201B7	teturUGT26
tetur05g05030	ATGCCATCATATCGTTTTATGGTTACGGCAATTGATGCCATTGGACATATTAATGCTGTATTAGGATTTTCGGAAGCTTTGCAAGCAGCTAGACATGAAATTTGTTTTGTTCATCGGGAGAAACATCGACATTTAGCTGTTAAAAGAGGATTCCAATTCATTCCGTTCGATGAAACAGTATGGAAGGCAAATTTAGATGAAATCATGCTCAAGTGGCTTGACTCACTTTCAAGTAGATTCAAACAAGATCCATTGCAACGGTTCCTCGAAATATCTCCAACTGAACATGAAGGTTACGGAGCTCAAGGATTATTTTTCGTTATCATGAATGAAGCTATTGATAGAGTTCTTTCTGATGAGAACAATAAATTCGACGCTCTTCTTGTTGATTTGTCGGCT…	MPSYRFMVTAIDAIGHINAVLGFSEALQAARHEICFVHREKHRHLAVKRGFQFIPFDETVWKANLDEIMLKWLDSLSSRFKQDPLQRFLEISPTEHEGYGAQGLFFVIMNEAIDRVLSDENNKFDALLVDLSAPFPALHKHPVLWFPLVSSGPLALYPSGPPYSSGYSVHSDKSKWVEYRKALREAHSELSKNIQGNLDTHGLSYIRFDPAFWHDAPQTIGFYHYPSDLDYTECEPRIKNWYGIDCLIRKPDFDTDFVIPENLKNKPGKLIYFSLGTLGSADASLLQKFIDILSKSPHKFIISKGVRGDQLKLGDNMWGENYVNQIKVVQNVDLVITHGGNNTFIETLYYGKPMIVIPYSYDQFDNAQRVVDKKIGFRVNLYDLDENYLLNCIENVFND…	438	UGT201B8	teturUGT27
tetur05g05050	ATGCCTTCATATCGTTTTATGGTTACGGCAATTGATGCCATTGGACACATTCAAGCTGCATTAGGATTTTCGGAAGCTTTGCAAGCAGCTGGACATGAAATTTGTTTTGTTCATCGGGAAAAACATCGACATTTAGCAGTTAAAAGAGGATTCCAGTTCATTCCGTTTGATGAAACAGTATGGGAGGCAAATTTAGACGAAGTCATGCTCAAGTGGCTTGATTCACTTTCAAGTAGATTCAAACAAGATCCATTGCAACGGTTCCTCGAAATATCTCCAACTGAACAAGAAGGTTACAGAGCTCAAGGATTATATTTCGTTATCATGAATAAAGCCATTGATAGAATTCTTTCTGATAAGAACAATAAATTCGACGCTCTTCTTGTTGATTTGGCGGCT…	MPSYRFMVTAIDAIGHIQAALGFSEALQAAGHEICFVHREKHRHLAVKRGFQFIPFDETVWEANLDEVMLKWLDSLSSRFKQDPLQRFLEISPTEQEGYRAQGLYFVIMNKAIDRILSDKNNKFDALLVDLAAPFPALNKHPVLWFPLLSSGPLALYPSGPPYISGYSVHSDKSKWEGFRKAIRDAHSEITRIIRGNLDAHGLSHIKFDPTFFHDEPQTIGFYHYPADLDYTECGPRKSNWHRIDCLVRKPDLDTDFVIPENLKNKPGKLIYFSLGSLGSADASLIQKFIDILSKSPHKFIISKGVRGDQLKLGDNMWGENYVNQIKVVQNVDLVITHGGNNTFIETLYYGKPMIVIPYSYDQFDNAQRVVDKKIGFRVNLYDLDENYLLNCIENVFND…	438	UGT201B9	teturUGT28
tetur05g05060	ATGCCTTCATATCGTTTTATGGTTACAGCAATTGATGCCATTGGACACATTAATGCTGTATTAGGATTCTCGGAAGCTTTAAAAGCAGCTGGACATGAAATTTGTTTTGTTCATCGAGAGAAGCATCGACATTTAGCTGTTAAAAGAGGATTCCAATTCATTCCGTTTGATGAAACAGTATGGGAGGCAAATTTAGATGAAGTCATGCTCAAGTGGCTTGACACACTTTCGTTTAAATTTAAACAAGATCCATTGCAACGGTTCCTTGAAAAATCTCCAAATGAAAATGAAGGTTTCAGAGCTCAAGGATTATTTTTCGTCATCATGAATAAAGCCATTGATAGAATTCTTTCTGATAAGAACAATAAATTCGACGCTCTTCTTGTTGATCTGGCAGCT…	MPSYRFMVTAIDAIGHINAVLGFSEALKAAGHEICFVHREKHRHLAVKRGFQFIPFDETVWEANLDEVMLKWLDTLSFKFKQDPLQRFLEKSPNENEGFRAQGLFFVIMNKAIDRILSDKNNKFDALLVDLAAPFPALHKHPVLWFPLLSSAALQLYPSGPPYASGYSVHSDKSKWEEFRKVIRDGHSEIARSMQGNLDAHGLSHIRFDPAYWHDEPQTIGFYHYPADLDYTECGPRKSNWHRIDCLVRKPDFDTDFVIPENLKDKPGKLIYFSLGSLGSADASLMQKFIDILSKSPHKFIISKGVRGDQLKLGDNMWGENYVNQIKVVQNVDLVITHGGNNTFLETLYHGKPMIVIPYFYDQFDNAQRVVDKKIGFRVNLYDLDEEYLLNCIENVFND…	437	UGT201B10	teturUGT29
tetur05g05090	ATGAGAATTACATTTATTTGTATTGATGGTCATGGACATGTTAATTCATGCATTGGGTTGGCTCAAAAATTGGCAAAATATGGAAACATTTGTTCATTTATTGTTCCCTTCAATTGTCTTTCAATCGTACTTGAATATGGATTCCAGGTTTTGACCGTTTTTGCAATAGCTTATGATGTAGATCCACAAGCAAAGTTGAATCAGTTTATGGAGCAAAGGTCGGAAGCTTTTGAACTAGGACCCATTGAACAGTTTGAAAAGATACGAATCCCTAGGATGAAAATGTGCCTCGAATTCATCAGACAAACAAATGACCAATACGGACAACACATCAAAACATTATCTCCTGATTGCATTATATACTTTTCCTGGATGACAATACCAGCCATAGTTAAATCT…	MRITFICIDGHGHVNSCIGLAQKLAKYGNICSFIVPFNCLSIVLEYGFQVLTVFAIAYDVDPQAKLNQFMEQRSEAFELGPIEQFEKIRIPRMKMCLEFIRQTNDQYGQHIKTLSPDCIIYFSWMTIPAIVKSGIPYILLYTCNPLLIYGNSRAPPYSSGLSDKDSQTLFAKQRSSFKLALADLTQQLDWYLASEGINPFLEKRIDFMPLSKSPYLNLYIYPETIDYKEFNLPAKWFRVEHCLRTTPPLSDTEHLIPEKYEKLIFVTLGSQVSNTSFLTKLITILSKSKYHFIVTLGSIAADLIQLPKNVVGRKYVNQLSILPKVDLVIHHGGNNTFIESLYFGKPSIIFPMFGDQHDNGRRAVDMGIGKCISPTNLNEKLLLDMIDETISDEKMQQKV…	447	UGT203C1	teturUGT30
tetur05g05710	ATGAGTAAGCCATCATATCGGATTTTAATTACAAGTCTCGAAGCGCTGGGACACATTAATGCAACAATTGGATTTGGTGAAATGCTTTCTTCTCATGGACATGAAGTTATTTTTGTTCAAAGACAAAAGTATAAAGGTTTGGCTGATAGTCGAGGATTCAAATTCATACCATTAGATGAGGAGATACTTGGAGCAGTGTTTGAAAACGCAGTCAGTGATTGGGTTGACACTAATATGGAAACATTCAGAGCCGATCCTTTGACTCGAATCAAAAATATGACTGAACAAGATAAAAAGAACATGGCTTTGAATGAAGAATCCTTTGTTAAACTAGATTTAGCTTTAACCAAAGTGTTACACGAAAATCCTGGTGCTTTTGATGCCATAGCCGCAGACGCC…	MSKPSYRILITSLEALGHINATIGFGEMLSSHGHEVIFVQRQKYKGLADSRGFKFIPLDEEILGAVFENAVSDWVDTNMETFRADPLTRIKNMTEQDKKNMALNEESFVKLDLALTKVLHENPGAFDAIAADACDVVNCLFNSGLPVIPLMSGNPKLLYKGGPPAASGLSINDDPKIWDEFAEIYQEAFKEMQNVFNKLLKKGGRKEYYYGNTWVLPLRHFGFYQYPSDLDYSECEPKHDEKWFRVDSYVRSADDTNDFELPESLSKKSGKLIYLSLGTLGSNDLLVMRKLINAASKSSHRFIISKGSRGDQLELADNMCGENYLNQIKVIQMVDLVITHGGNNTFMETLYYGKPMIVVPYFFDQFDNAQRVVDKKIGFRVNPYDLDEDYFLDCIEKAL…	439	UGT201E1	teturUGT31
tetur05g09325	ATGACCGGTAAAACAAAGTATCGTTTTCTTATTTCAAGCATCGATGCATTCGGACACATCAACTGCACACTTGCTTTGGGCGAAATCCTTGCTTCATACGGTCATGAAGTAACATTTGCTAATCGTCTTCACCACAAGAAGCTTGCTGATAAACGAAACTTCAAGTTCATTCCTTTTGATGAAAAACTCTTTGAGAATGTTCGACCTGCCTCAGCACCGGAATGGTTCGATGGATATTTACACAAATTTCGTTCTGATGCATTATCAATCTTCAAAGATTGGACATCAGAAGAAAGCGAAATTTTCGGCTCAATCGTTAATGTATATAGACGCAACAGTATTGCATTAGAAGCTATATTCAAAGAAAATGCAGATAATTTCGACTTGTTCATTGGTGAT…	MTGKTKYRFLISSIDAFGHINCTLALGEILASYGHEVTFANRLHHKKLADKRNFKFIPFDEKLFENVRPASAPEWFDGYLHKFRSDALSIFKDWTSEESEIFGSIVNVYRRNSIALEAIFKENADNFDLFIGDFVMMNPAFHKAPFPCALLLSMNPLPLYPNGPPAWSGFSVKEKDTEKWSKFRELGGVASKIFRENLYSWWRSTGTPLPTIQDATLENWFYAEPEQLGIYHYPELLDYHEIGPIKSDKWIRLDCAIREPDNVEPFVIPESLKHLPGKLIYFSLGSLGSVQIDLMKSFIKILSKCPHRFIVSKGPKGDQLELGPNMWGENYVNQIGILEVVDLVITHGGNNTFLETIYAGKPLIVIPFFMDQPDNAQRAVDCGIGSRINLYEIDEVKVL…	449	UGT201A4	teturUGT32
tetur06g02410	ATGCTATCCAATGTACTTATAGATTTTTATTTCGCTTCTTTTTTTAGCTCTGGACATGTGCATTCAATTTTGGGATTTGCTAAAGCTCTAAAGGCTGCTGGTCATGAAGTGTGTTTCACTCATCGTGAGAAGTACAGACATTTAGCTGAAAAGATAGGAGTATCATTCATTCCATTGCAAATGGTTGATGCTGATGGAGAAGAGCTAATGATTAAATTGATTGATGAATTTGCCGATAAATTTCGTAAAGATCCAATGGAATGTTTTCTTGAAATGGCCAAGTTTGCTGGTCTAGGGCTTGAAGATGCAGAAGCTCAATTTATGGCCTTCTTTGAGCCTTTGAACAAAATAATAACTGAGAGAAGCAACGAGTTCGATGCAATTATTTCAGACTTTCCA…	MLSNVLIDFYFASFFSSGHVHSILGFAKALKAAGHEVCFTHREKYRHLAEKIGVSFIPLQMVDADGEELMIKLIDEFADKFRKDPMECFLEMAKFAGLGLEDAEAQFMAFFEPLNKIITERSNEFDAIISDFPGPLLRMYYHLIPCFPLVSTNPLVLYPSGPPCSSGYSVNSDKSKWSQFKDVSNRANSIFLKLPSQLSEAMRVPEFNADEFDLGKYSSSVQSFGFYHYPADLDYTECAPIRPKWHRIDCWIRKLVYFSLGTLGSADIPVMKKLIVVLAKSPHKFIVSKGPRGDALELADNMWGENYVNQIKIIEQVDLVITHGGNNTFMETLYYGKPMIVIPYFYDQYDNAQRVVDKKIGFRINPYEIKEDYLLDCIEKAVNDQELKNRIKAISQKMR…	421	UGT201F2	teturUGT33
tetur06g02430	ATGCCAACTTATCGTTTCTTAGCCATTGCATTGGATGCCTCTGGACATGTGCATTCAATTTTGGGATTTGCTGAAGCTCTAAAAGCTGCCGGTCATGAAGTTTGGTTCACTCATCGTGAGAGGTACAGATCTTTAGCTGAAAAGAGAGGAGTGTCATTCATTCCTTTTGGTGAAGATTTTGTTGATGCTAATGTAGAGCAACTAATGATCAATTTAATTGAAACCTTTGCCGATAAATTTCGTAAAGAGCCATTGGAATGTCTCCGTGAAATGGCCAAGTTTGCTGATGCAGGTCTTGGGGATACTGGTGCTCAAATGATGGCCTTCTTTGAGCCTTTGAATAAAATCATAACTGAAAGAATCAACGAGTTCGATGCCATTATTGCTGACATGCCAGGT…	MPTYRFLAIALDASGHVHSILGFAEALKAAGHEVWFTHRERYRSLAEKRGVSFIPFGEDFVDANVEQLMINLIETFADKFRKEPLECLREMAKFADAGLGDTGAQMMAFFEPLNKIITERINEFDAIIADMPGPILNLYNHLIPCFPLISTAPLVLYPSGPPCSSGYSVNSDKSKWSEFKDVFNKANAMLFKMPSHISEAMGFPEFDPDAFDIEEFLGKVQSFGFYHYPADLDFTECAPIRPNWHRIDCWVRKPDVDTEFVIPEKLQDKPGKLIYFSLGTLASVDTSMMKKLIAILAKSPHRFIVSKGPRGDALELADNMWGENYVNQIKIIEQVDLVITHGGNNTFMETLYYGKPMIVIPYFGDQYDNAQRVVDKNIGFRVNSYEIEEEHLLDCIEKA…	439	UGT201F3	teturUGT34
tetur06g06100	ATGAAGATCTTTTTTCTTCCTATGGATGCTCATGGCCATGTAAATGCTTGCATTGGTTTGGCACGTATGTTAAAGGATTTTGGTCATCAATGTGTTTTCGCTGTTCCTAAACGATGGTGTAAACCAATTGAAGAATACGATTTTAAGGTTGAAATTTTAGATGACCCAACAGTGCCTGATGATGAAGACACACAAAAAAAGTGGGGAACTTTCATGAACAAGTATGCTCATACATACAGCAAATCTCCGAAAGAACAGTTTGTTGAACTTATTGTCCCTGCAAGTGTTGCTTTTATTGATTATGTAAAGATAATTAATGATCAATTGCCAGCACTTCTTGAATCAACAAATCCAGATTTTATTATTATTGATTTCTATGTAACGGTTCCTTCAGTTATC…	MKIFFLPMDAHGHVNACIGLARMLKDFGHQCVFAVPKRWCKPIEEYDFKVEILDDPTVPDDEDTQKKWGTFMNKYAHTYSKSPKEQFVELIVPASVAFIDYVKIINDQLPALLESTNPDFIIIDFYVTVPSVINSGKPWALLYSCNPLRAYDGPNVPPYGFGLPIDTDQATTMSYKMFMAEAMKDVKSSFDEWLVSKGVTPEPFAIMKPSPYLNVYPFPADLDYTEIGPVPDKWFRLDHMVRKVQDGPLGFDEKFFDRPGKKIFFSLGSMGAADIELMKRLIGILGKSKHLFIVSKGPFHDKYELAENMVGGKYLNQMAILPRVDLVIHHGGNNTFVETLYFGKPFIVLPLFADQHDNGRRAEDKKIGRSFRPHHVTEDELLSAIDELLNDKELHDRVT…	427	UGT203A3	teturUGT35
tetur07g06390	ATGCGTTTTATGGTTACAGCTATTGATGCTTTCGGACATATCAATGCGACTTTAGGATTCGCTGAAGGTTTGAAGGCTGCTGGTCATGAGATTACCTTTGTTCATCGGGAAAAACACAGAAACTTGGCTATTAAAAGAGGATTTTCATTCATTCCGTTTGACGAAACATTAGTTGGTGGAAATCCTGAAGAATTACTTTTCAAGTGGATTGATGCTTTTGCTGAGAAATTTCGACAGGAACCTTTAAAACGTTTTATTGAGTTTGCTTCCGAGAAACAGGAATCTTTCGAAGCTCAGGCTAAATTTTTCGATACATTAAATGATGCTTTAGATAAAATAATTATCGATAATCCTGATAAATTTGATGCAATTGTACATGATTTAGCCGCTCCATTCCCT…	MRFMVTAIDAFGHINATLGFAEGLKAAGHEITFVHREKHRNLAIKRGFSFIPFDETLVGGNPEELLFKWIDAFAEKFRQEPLKRFIEFASEKQESFEAQAKFFDTLNDALDKIIIDNPDKFDAIVHDLAAPFPFLYKHSIPWFQLASTNPLILYPSGPPPFAGYSVHSDQTAWNEFREVYSRAHAILTEIKNKGFEAAGLKDVKFNPAVFVDIPQSFGFYHYPAELDYTECEPRRPNWYRVDAWIRQPDLDTEFVIPQKLQDKPGRLIFFSLGSLGSADLVVMNKIIAILAKSPHKFIVSKGPRGDALELADNMWGENYVNQIKVIQGVDLVITHGGNNTFMETLYYGKPMIVIPYFYDQYDNAQRVVDKKIGFRVNPYDIEEDYLLNCIENIFNDKEM…	436	UGT201B11	teturUGT36
tetur07g06420	ATGCGTTTCTTGGTCACAGCAATTGATGGCTTTGGACATATCAACGCAGCTTTAGGATTCGCTGAAGGTTTGAAAGCTGCTGGTCATGAGATTACCTTTGCTCATCGAGAAAAACACAAAAACTTGGCTGTTAAAAGAGGATTATCATTCATTCCGTTTGATGAAACATTAGTTGATGCAAATACTGAGGAAAATCTTTTCCAGTGGATAGATGCTGCTGGTGATAGATTTCGACAGGAACCGCTAAAACTATGCCATGACATGATCAACGATAGTTCAGAAGAAGCAGCAGCTAAGGCTTATTTTTTCATTGCATTAAATGGTGCCATGGATGCAATTGTTTCGGATAAAAACAACAAATTTGATGCAATTGTAGTTGATTATCCCACTCCATTCCCT…	MRFLVTAIDGFGHINAALGFAEGLKAAGHEITFAHREKHKNLAVKRGLSFIPFDETLVDANTEENLFQWIDAAGDRFRQEPLKLCHDMINDSSEEAAAKAYFFIALNGAMDAIVSDKNNKFDAIVVDYPTPFPFLYKHSIPWFPLASMGPLILYPSGPPPFSGYSVHSDKSNWDEFRKAYQLAYAKITEAHNANIEAAGVKGVKFNPSVFVDSPQTVGFYHYPANLDYTECGSRRPNWYRVDSWIRQPDLDTEFVIPEKLRDKPGKLIYFSLGSLGSADLVVMKKIIAILAKSPHKFIVSKGPRGDALELADNMWGENYVNQIKVIQGVDLVITHGGNNTFMETLYYGKPMIVIPYFYDQYDNAQRVVDKKIGFRVNPYDIEEDYLLNCIENIFNDNEM…	436	UGT201B12	teturUGT37
tetur07g06430	ATGCGTTTCTTGGTCACAGCAATTGATGCCTTTGGACATATCAATGCGGCATTAGGATTCGCTGAAGGTTTGAAGGCTGCTGGTCATGAGATTACCTTTGCTCATCGGGAAAAGCACAGAAACTTGGCCGACAAAAGAGGATTTTCATTCATTCCGTTTGACGATACATTAGTTGCTATTAATACTGAGGAGTTTCTTTTCCAGTGGATAGATGCTGCTGGTGATAAATTGAGACAGGAGCCACTAAAACTATGCCATGATATGATCAACGATGAGTCTGAAGAAACAGCAGCTCAGGCTTATTTTTTCATTGCATTAAATGGTGCCATGGATGCCATAGTTTCGGATAAAAACAACAAGTTTGATGCAATTGTAGTCGATTTACCAGCTCCATTCCCT…	MRFLVTAIDAFGHINAALGFAEGLKAAGHEITFAHREKHRNLADKRGFSFIPFDDTLVAINTEEFLFQWIDAAGDKLRQEPLKLCHDMINDESEETAAQAYFFIALNGAMDAIVSDKNNKFDAIVVDLPAPFPFLYKHSIPWFPLASMNPLILYPTGPPPFSGYSVSSDQSNWDEYREAYQLAHAKLTEANNANLEAAGLKDVKFNPAIFVDNPQSFGFYHYPAELDYTECGSRRPNWYRVDAWVRQPDLDTEFVIPQKLQDKPGRLIYFSLGSLGSADLVVMKKIIAILAKSPHKFIVSKGPRGDALELADNMWGENYVNQIKVIQSVDLVITHGGNNTFMETLYYGKPMIVIPYFYDQYDNAQRVVDKKIGFRVNPYDIDEEYLLNCIENIFNDNEM…	436	UGT201B13	teturUGT38
tetur07g06450	ATGCGTTTCATGGTCACAGCGATTGATGCATTTGGACATATCAATGCGGCATTAGGATTTGCTGAAGGTTTGAAGGCTGCTGGTCATGAGATTACCTTTGCTCATCGTGAAAAGCACAGAAACTTGGCTGTTAAAAGAGGATTTTCATTCATTCCGTTTGATGAAACATTAGTTGCTGTGAATACTAACGAGTTTCTTTTCCAATGGATTGACGCTTTTGCTGATAAATTCCGACAGGAGCCTCTAAAACAATGCCATGACATGATCAAAGATGGATCAGAAGAAGTAGCAGCTCCGGCTACTTTATTTAAAGCTTTGAATAATGCCATGGATGCAATTGTTTCGGATAAAAACAATAAGTTTGATGCAATTATAGTCGACATACCAGCTCCATTCCCT…	MRFMVTAIDAFGHINAALGFAEGLKAAGHEITFAHREKHRNLAVKRGFSFIPFDETLVAVNTNEFLFQWIDAFADKFRQEPLKQCHDMIKDGSEEVAAPATLFKALNNAMDAIVSDKNNKFDAIIVDIPAPFPFLYKHSIPWFPLASLNPLVLYPSGPPPFSGYSVSSDQSNWDEFREAYQLAYAKLTEANNANLEAAGLKDVKFNPAIFVDNPPTFGFYHYPAELDYTECGSRRPNWYRVDAWVRQPDLDTEFVIPQKLQDKPGKLIYFSLGSLGSADLVVMKKIIAILAKSPHKFIVSKGPRGDALELADNMWGENYVNQIKVIQGVDLVITHGGNNTFMETLYYGKPMIVIPYFYDQYDNAQRVVDKKIGFRVNPYDIDEDYLLNCIENIFNDKEM…	436	UGT201B14	teturUGT39
tetur08g00190	ATGACCAGTAAAACAAAATATCGTATTCTTATGTCAAGTATCGACGCACTCGGACATGTCAACTGTACACTGGCTTTGGGTGAGATCCTTGCTTCATATGGACATCAAATAACATTCACTAATCATGTTCATTACAAAAAGCTTGCTGAAAAACGAAACTTCAAGTTCATTCCTTTTGATGCAAAACTCTATGAGAATGTCCAACCTGCCTCAGCACCTGAATGGCTCGATCATTTTTTACATAAATTTCGAGCTGATGCATTATCCATCTTCAAAGACTGGACACCAGAAGAAATCGAAATTTTTGGCTCCATGGTTAATGTATATGAACGCAATACTAGTGCACTAAAAGCTATATTCAAAGAAAATGCCAATAATTTCGACTTGTTCATTGGTGAT…	MTSKTKYRILMSSIDALGHVNCTLALGEILASYGHQITFTNHVHYKKLAEKRNFKFIPFDAKLYENVQPASAPEWLDHFLHKFRADALSIFKDWTPEEIEIFGSMVNVYERNTSALKAIFKENANNFDLFIGDFIMKQPAFHGAPFPCALLLSMNPLPLYPNGPPAWSGFSVKETDTEKWNKFRELFGVASKAYRENIYSWWRSNGLPLPAIQDARIENWFYGEPEQLGIYHYPELLDYHEIGPMRSDKWIRLDCAIRRPDNVEPFIIPESLKHLPGKLVYFSLGSCGSIQIDLMKSFIKILSKCPHRFIVSKGPKGDELELGPNMWGENYVNQIAILDVVDLVITHGGNNTFLETIYAGKPLIVVPFFMDQLDNAQRAVDCGIGSRINLHEIDEVKVL…	445	UGT201A5	teturUGT40
tetur08g02490	ATGGCCAAGTCAATCAAGATTCTCATCATTCCGACAAATGGATATGGTCACCTTAACATTGGATTAGGACTAGCTGATATGCTGACAAAGCATGGACATAAACCGATATTTGCTTTGAATAAAAAGTGGAAACCATCAGCTGAAGCTCGTGGTTATGAAGTGCGAGTCTTGGATGCTGATGTAGTTGAACCAGATGAAGCTGATCAAGCAGCGCGTCAAATGGCTGTGCTCGAGTTTTTGGCTCCAACCTTGTCTCAATCAACCCTTGAACAAGTCTCTTGGATGTCTGGTAAAGAGACAATGTTGTATGAAGATCACATACAAATTGATACTGGTTTAGAAGCTCTTTTGGCTAAAGAATCTTTTGACCTACTGATTGTAGCAACTCTGTTGGCCCTT…	MAKSIKILIIPTNGYGHLNIGLGLADMLTKHGHKPIFALNKKWKPSAEARGYEVRVLDADVVEPDEADQAARQMAVLEFLAPTLSQSTLEQVSWMSGKETMLYEDHIQIDTGLEALLAKESFDLLIVATLLALPAAETSGIPWVYFHTPSPHILYGKQITPPFSGYPLDTPKEVCQIYWDRYFKERSSGDALYNKYLASKGVGPVNTGYFQRESPYLNVYAYPKELDYRDVATLPKHYFRMDNSIRSNDELSTVIPQEFLDRPGKLIYVSLGSWFSGMVEVMSNLLAILAKSPHKFIVSKGPNHEKIQLAENMWGERFLNQLAILPMVDLVITHGGNNTIVECLHNGKPMIVLPFFIDQHDNAQRIVEKHLGFKFNPFQLDESGILNAIETLLGDAKLY…	466	UGT207A1	teturUGT41
tetur08g03000	ATGGACTATTACACCGGAATGAACCAAAGATATCGTATTCTTATTACAAGCATAGATTCTTGCAGTCATATAAATTGTGCTCTCAACTTTGGTCAGCTTCTTGCTGAGAATGGTCATGAAATAACATTTACTCAACGACACCATAACCAACATTATGCCGATAAATACAATTTCAATTTCATCCCATTTGATGAATTTTTATTCATTCCCGAACCAACCATTAAACCATTTGTATTATGGGTATTGAAAAATATTACCAGATTTCGCAGTGATGCCTTTTCCCGATATTTAGGGTGGAATGATGAAGATCGAGAAATATTTTCCTCAGCAATTGATGAAGCTCGCATAACTGACAAAGCACTAGGACAGATTCTGGATCAATACAAAGGCCAGTTTGAT…	MDYYTGMNQRYRILITSIDSCSHINCALNFGQLLAENGHEITFTQRHHNQHYADKYNFNFIPFDEFLFIPEPTIKPFVLWVLKNITRFRSDAFSRYLGWNDEDREIFSSAIDEARITDKALGQILDQYKGQFDIVIGDFIYRYPSLHTSSIPFIQLFSLNPLLLYPNGPPAYSGYSVNVDRRASQKFRIIFNTAASRLRDKLYSWWSFHGLPASPQWFINEPQYFGFYHYPEALDYLECGPKFSDKWIRIDPCINVQPENCEAYRLPYYLSYQNNKLIFVSLGKLGSIDVDLFNTFLNILGETPYRYIVSKGPRSDEIHLRDNMCGDKYIDPKSVHSIVDLIITHGGNSSFAETINAGKPLVMIPFFLDQFDNAQRVVDCGIGKRLDCWNFEPDIVMKV…	443	UGT201H1	teturUGT42
tetur08g05390	ATGGAGGAAAGTAATTTGAAAGGTCATCGGCACAAAAAAAACAAAATTATGCTTCTACCGATGGACGGTGCAGGTCATGTTTTAAGCTTACTTGGCTTGGCATTTTATTTTAAACAAAGATTTCATGGGCCATTTTTTGTTGTAACGAAACCTTTCAAGAAATACTTGGAAGATACTCCTTTTAAAGTTAGAGAACTAGACAATCCTGCCTACAAAGACGATGAGGATCCACAAAAAAGATGGGCTACAGAAATGCTCAGAGACTCATACTTTTTTCGCAAAAAACCTGAAAATCAATTAGAGTTACAAGTAAAATATTATACTGATTTTGTGAATAATGTTATGGCCGTGAATGATCAAATAGCTGCGATAATAAAAGAAGAAAAACCTGAATTAATC…	MEESNLKGHRHKKNKIMLLPMDGAGHVLSLLGLAFYFKQRFHGPFFVVTKPFKKYLEDTPFKVRELDNPAYKDDEDPQKRWATEMLRDSYFFRKKPENQLELQVKYYTDFVNNVMAVNDQIAAIIKEEKPELILVDYYVTVPAVVTSGIPWSCVVSSNPLCIYRDLYGPPMYSGYGFGAAKSKWRVFKEDFDAAIAPVAKVLADFARPRGVNLPEGVLWMPPETCNIYIYPFEFDYIEVSRKPPKYWTRVDHFLRPPARAPFGFQLTWLQADLKKVYFTLGTMGSADVILMDKLLRIFAKTPHQYIISKGPNHDKLLLPPNCSGSQFINQPAVIPLVDLVIFHGGNNTLVESFFHGKPMLVLPLFGDQFDNATRVLDRGFGYAFSPYDFDENLFIIAIN…	446	UGT206A1	teturUGT43
tetur08g07460	ATGCCAAAAAAAAAATATAGTTTTCTTTTGACCGCCATGAATGCAGCTGGTCCAGTTAATGCAGTTTTGGGATTCGGTGAATTATTAAAGCGACATGGACATGAAGTTACTTTCGCACATCGGAGCACGTTCAGGAGAGCTGCTGAATCACGTGGGTTCTTGTTCTTACCATTGAGTCAGGGACTTTTAGGGGACGATCAGACTATGTTAAATGCGATGGATACCAATGCCGACACTTTCCGAATAGATCCTCTGGAACGTTATAGAAATGTTACTCAACAGGATAAAGAAAGATTAGCGGCTCTCGAGGCGCAATATCGTAATCTTGAACAGTGCCTTTTTGGAATTGTTGCGGCTCACCAAACTCAATTTGATGCATTTGTCCACGATTTTTGTGAC…	MPKKKYSFLLTAMNAAGPVNAVLGFGELLKRHGHEVTFAHRSTFRRAAESRGFLFLPLSQGLLGDDQTMLNAMDTNADTFRIDPLERYRNVTQQDKERLAALEAQYRNLEQCLFGIVAAHQTQFDAFVHDFCDLTRALFATRHPVISLLSANPLCLYENGPPISFGFSTTSDPNVWAEAKRLFIEAHELNIARTNTMLSEFNRPAVFDPLRLVLPVKTIGFYHYPAQLDYEEYSPKEGGWHRIDCFIRSVEPEGISLPLTFFDKPGKLIYFSLGSIASSHLDLMQQIIDILAKAPHKFIISKGIRGDDLKLYDNMWGQNHLDQIQVLDLVDLVIIHGGNNSLMETLYYAKPFIVIPYFFDQYDNAQRVVDRNVGYRINIWEINEERLLNCIELALNDVE…	458	UGT201G1	teturUGT44
tetur09g00220	ATGAAGCTAAAAATTGCATTTCTTCCTATGGACGGGCATGGACATGTAAATGCTTGTATTGGTTTGGCTAAAATATTACAAAAATATAATCATGAATGTATTTTTGTTGTACCAAAAAATTGGACAAAAGCTGTTGCAGGAAATAATTTTGGTATTGAATCAATTGTTGCTGATGGTTTTGAAGCTGATAGAGATCCTCAAGAAAAATGGGGTAAATTCATGGAGGAAAGATCACGTGTATTTGATATGGAGACAATTGAAAAATTTATTCATTTAAATGTGCCAAGTAATGAAAATTTTTATGATTATTTGTTAAAGACAGATGATCAATATACAGTGATTCTTGAAAGAATGAAACCAGATTTAATTATATTTGATTTTTGGGTTTCTGTTCCTGCA…	MKLKIAFLPMDGHGHVNACIGLAKILQKYNHECIFVVPKNWTKAVAGNNFGIESIVADGFEADRDPQEKWGKFMEERSRVFDMETIEKFIHLNVPSNENFYDYLLKTDDQYTVILERMKPDLIIFDFWVSVPAIINSGIPYVVLWSTSPLIAYWGPNVPPYSSALGINDDPTEFERLRLAFNDSLAVIKKQFDDLFRSKGIDPETEDRLDFSILGKSPYLNLYPYPEDLDYSEFGPVPDKWFRVDHMVRGSDDIPLGIDESFFKENADSKIILFSLGSLGTSNYELMSRLIGILGKSPHKFIVSKGIHHDKMVLPDNMVGSKYLNQMKIMPRVDMVIHHGGNNSFIETIYFGKPFIVMPLFGDQHDNGRRAVDKKIGKFFLPYRVTESELLNGIDEILN…	505	UGT203B1	teturUGT45
tetur09g01650	ATGAAGCTAAAAATTGCATTTCTTCCTATGGACGGGCATGGACATGTAAATGCTTGTATTGGTTTGGCTAAAATATTACAAAAATATAATCATGAATGTATTTTTGTTGTACCAAAAAATTGGACAAAAGCTGTTGCTGGAAATAATTTTGGTATTGAATCAATTGTTGCTGATGGTTTTGAAGCTGATAGAGATCCTCAAGAAAAATGGGGTAAATTCATGGAGGAAAGATCACGAGTATTTGATATGGAGACAATTGAAAAATTTATTCATTTAAATGTGCCAAGCAATGAAAATTTTTATGATTATTTGTTAAAAGCAGATGATCAATATACAGTGATTCTTGAAAGAATGAAACCAGATTTGATTATATTTGATTTTTGGGTTTCTGTTCCTGCA…	MKLKIAFLPMDGHGHVNACIGLAKILQKYNHECIFVVPKNWTKAVAGNNFGIESIVADGFEADRDPQEKWGKFMEERSRVFDMETIEKFIHLNVPSNENFYDYLLKADDQYTVILERMKPDLIIFDFWVSVPAIINSGIPYVVLWSTSPLIAYWGPNVPPYSSALGINDDPAEFERLRLAFNDSLAVIKKQFDELFRSKGIDPETEDRLDFSILGKSPYLNLYPYPEDLDYSEFGPVPDKWFRVDHMVRGSDDIPLGIDESFFKENADSKIILFSLGSLGTSNYKLMSRLIGILGKSPHKFIVSKGIHHDKIVLPDNMVGSKYLNQMKIMPRVDMVIHHGGNNSFIETIYFGKPFIVMPLFGDQHDNGRRAVDKKIGKFFLPYRVTESELLNGIDEILN…	530	UGT203B2	teturUGT46
tetur09g01660	ATGAAGCTAAAAATTGCATTTCTTCCTATGGACGGGCATGGACATGTAAATGCTTGTATTGGTTTGGCTAAAATATTACAAAAATATAATCATGAATGTATTTTTGTTGTACCAAAAAATTGGACAAAAGCTGTTGCTGGAAATAATTTTGGTATTGAATCAATTGTTGCTGATGGTTTTGAAGCTGATAGAGATCCTCAAGAAAAATGGGGTAAATTCATGGAGGAAAGATCACGAGTATTTGATATGGAGACAATTGAAAAATTTATTCATTTAAATGTGCCAAGTAATGAAAATTTTTATGATTATTTGTTGAAAACAGATGATCAATATACAGTGATTCTTGAAAGAATGAAACCAGATTTAATTATATTTGATTTTTGGGTTTCTGTTCCTGCA…	MKLKIAFLPMDGHGHVNACIGLAKILQKYNHECIFVVPKNWTKAVAGNNFGIESIVADGFEADRDPQEKWGKFMEERSRVFDMETIEKFIHLNVPSNENFYDYLLKTDDQYTVILERMKPDLIIFDFWVSVPAIINSGIPYVVLWSTSPLIAYWGPNVPPYSSALGINDDPAEFERLRLAFNDSLAVIKKQFDELFLSKGIDPETEDRLDFSILGKSPYLNLYPYPEDLDYSEFGPVPDKWFRVDHMVRGSDDIPLGIDESFFKENADSKIILFSLGSLGTSNYKLMSRLIGILGKSPHKFIVSKGIHHDKIVLPDNMVGSKYLNQMKIMPRVDMVIHHGGNNSFIETIYFGKPFIVMPLFGDQHDNGRRAVDKKIGKFFLPYRVTESELLNGIDEILN…	462	UGT203B3	teturUGT47
tetur10g02090	ATGGTTGAAACAAAAAATGAAACCCCATTGAAGATCCTGATGACTGCTAGTAGAGGAGTTGGCCATGTTAATGCTAGCATGGGCATTGGTAAACTTTTGGCTCAAAAAGGACACGATGTGATGTTTATCCATTTCCCTGAGCATCAGGAACTTGTTGAAAGGCAAGGCGTCAAATTCATATCACTTTGGGATTACAAAGGTGCGAATGAGATTCCAACTGAGGGATTCCTACATGACTCAACAATGAAAGATACGTTTGACAGTTCAAAAAAATATACACCGCAAGATATAATGAGCAATCGTGGTGGCCGAGGTGGAAGAGGTGGCCGTGGACGAGGAGGAGGAGGCAAAGGAGGTATGCCTTCAATCAACGGAGAAAACGATGCTATTATTAACGCA…	MVETKNETPLKILMTASRGVGHVNASMGIGKLLAQKGHDVMFIHFPEHQELVERQGVKFISLWDYKGANEIPTEGFLHDSTMKDTFDSSKKYTPQDIMSNRGGRGGRGGRGRGGGGKGGMPSINGENDAIINAINSIKPDAVLGDYRWPMPFMTNCPVPFIPIMSNAPLQLYNGPPLGSGLSVFDSPEKWEEYRSSNKGFGPHGSSDGNPWGYAEYLGIYIYPEALDYKELGPPAKNWVRLDSSIRKPDSEDFEIPDKLKDKPGKLIYVSMGTNASNNPQLIKMLVDACALIPHRFIVATGKNGDSIPLPDNVWGDKFLKQVNILPKVDLVVTHCGSNSLIESLCFGKPMVTIPQFDDQLDNGQRVADLKLGKVISMWQFTEEKFASAIEEVLNSAEIH…	435	UGT202B1	teturUGT48
tetur10g05770	ATGAAAATAGTTTTCTTGCCAATGGATGCTTATGGTCATGTCAACGCTTGTATTGGCTTGGCAAATATGCTTCGAGACTTCGGTCATGACTGTACATTTGCAGTCGTCAAACAATGGCAAAAACCTGTTGAGGAGCATCAATTTAAAGTTGAAATTTTGAATGATCCAACAATTCCTGAGGATCAAGATATGCTTTACAAATGGGGAAAATTCATGAACGATTTGGCCCATACTTTTAGTGCTCCACTAAAGGATCAACAAATTGAATTAATGGTACCATCTTTCAGAGCCTTTATTAATTTCGTGAAACTGATTGATCCTCAGTTACCAGAAATATTTGAAAAAACACAGCCTGACTTAATTATCATGGATTTTTATGTGACCATCCCTTCAGTGATT…	MKIVFLPMDAYGHVNACIGLANMLRDFGHDCTFAVVKQWQKPVEEHQFKVEILNDPTIPEDQDMLYKWGKFMNDLAHTFSAPLKDQQIELMVPSFRAFINFVKLIDPQLPEIFEKTQPDLIIMDFYVTIPSVIKSGRPWARLYSCNPLGIYEGDNVPPSGFGLALNTDISIFKELKVFMTEIMKDLKSEFDEWLLSKNIEPDPYDFISSSAYLNVYVYPSDLDYSELGSPPEKWFRLDHLVRKVKQESFGFDESFFDKPGKKVFFTLGSMGSSDIELMKRLISIMGQSEHQFIISKGPFHDKFQLAGNMVGNKYVNQMAILPKVDLVIHHGGNNTFIETLYFGKPCIVLPLSGDQHDNGRRVEDTGIGRCLNPYQINQDQFLSTIDQLLNDEQITKKVN…	429	UGT203D1	teturUGT49
tetur11g01230	ATGGGACACTTGAAGATACTTTTATCAGCTATGAGTGGCCAGGGCCATGTCAATGCTATCCTTGGACTTGCTGCCATCCTTAAACAACATAACCACGAGTTAATATTTGCCCTTTCACCGGCTTGGGAATCGTCAATTAAAAGTAGAGGATATCAGTTTGAAAGTTTACAGTTTGATCAAGTTGAAGATGAAACTAAAGGTGAAGATAAAGCTCCGAATGAAAGTTTTCTTGACTTTATTAAAAACCAATTAGAGATTCTGAGAAAGGAACCCATGGAAGGTTTAGAATACTTTGATGATGAAAAGTTAATCTCGTCATATGCTGGATGGTCGACTGAAATGCTGGCATGTGATAAGCCCATTGAAAAGGCAATTGATTCGATCAAACCTGACCTTATA…	MGHLKILLSAMSGQGHVNAILGLAAILKQHNHELIFALSPAWESSIKSRGYQFESLQFDQVEDETKGEDKAPNESFLDFIKNQLEILRKEPMEGLEYFDDEKLISSYAGWSTEMLACDKPIEKAIDSIKPDLIIVDFAVRLPCLIKTKVPWIQLWSCNPVAIYKDLCPPEGSGLSVYSPKEKWTQFRKLYSIKYKRLREKFNQFMIKSGVEPYGDYDSLYLHESPYMNIYNYPEALDYTDVAPRPDKWYRMDAVIREPDDKEPFKVPENLINKPGKLIYFSLGSMGSVDLDLMKRVIGCLAKSPHRFIVSKGPHHKQIDLPDNMWGDRYVNQIGILPHVDLVITHGGNNTLTESLYFAKPMIVMPLIYDQHDNAQRIVDKKLGIRIPTYKFADDQLLNA…	441	UGT205A1	teturUGT50
tetur11g01250	ATGGCACCTTTGAAGATACTTTTATCGGCCATGGACGGTCAGGGCCATGTTAATGCTGTCCTTGGACTTGCTGGAATCTTAAAACAACATAATCATGAGTTGATATTTGCTCTTTCACCGGCTTGGGAATCATCCATTAAAAGCAAAGGATACCAATTCATAGCTTTGAAGAAAGATAAAGTTGAAGAGGAAAATAAAAGTGAAAATCCATTTGAATCTTTACTCAACTTCTTGAATCAACAACTGGAGATATTGAGGAAAGAACCAATGGAAGCTTTGCAACAATTTGATCAACAAAAACTGGTTTCAACTTATTTAGGATTCACATCTGACTTTATGGCGCTTGACAAACCATTTGAAAAAGTAATTGAACAAATTAAGCCAGACTTGATCATTATT…	MAPLKILLSAMDGQGHVNAVLGLAGILKQHNHELIFALSPAWESSIKSKGYQFIALKKDKVEEENKSENPFESLLNFLNQQLEILRKEPMEALQQFDQQKLVSTYLGFTSDFMALDKPFEKVIEQIKPDLIIIDYVYRIPTLIKTKIPWIQLWSCNPIAVYKESCPPEGTGFSVYSPKEEWSEYRKLYSIKYAPLREMLNEFMINSGVEPYKEHESMALFESPYLNIYNYPEALDYTDVAPRPDKWYRMDAVIREPDDKEPFKVPENLINKPGKLIYFSLGSMGSVDLDLMKRVIGCLAKSPHRFIISKGPHHKQIDLPDNMWGDRYVNQIGILPHVDLVITHGGNNTFIESLYFAKPMIIMPIWYDQRDNAQRMVDKQLGIRINTFNFTDDQLLDGIE…	442	UGT205A2	teturUGT51
tetur11g01830	ATGCAACCACTTAAAATACTTTTCAGTGCATTGAATAGCCAGGGTCACGTCAACGCCTGCATCGCCATAGCTGAACTGTTGGCTCCTCGTGGACATGAGATCACATTTGCTGTTACCAGTGGCTGGAAAGAGTTGATTGAAAAGCATAACTTCAAATACATTGAAATAGTTGTTAATGAACCTGATGACGATTTTGACAGTGATTATAATGATGAAAAAAATGGAGTCAACGGTTCTGATGATAACAATAACACCAACACCAATGGAGTTAATGGTCATTCTGAAAACGGTGGAGATACCAAAAATAATGATGTTAAAGATAAGAAAGCCACTTTTTTAATTGATTATATTTCAACAATGTTTGCCGAGCTCCGACACAAGACCTGGGATAGATTTAAA…	MQPLKILFSALNSQGHVNACIAIAELLAPRGHEITFAVTSGWKELIEKHNFKYIEIVVNEPDDDFDSDYNDEKNGVNGSDDNNNTNTNGVNGHSENGGDTKNNDVKDKKATFLIDYISTMFAELRHKTWDRFKYFDEKWAKLNCKLFAFFGALDEPLAGVLDSVKPDLVIVDTLFWLPCLMKTTIPWISLWSCNPLLIYDDLPPFGSGFPTRGPRSEWEEFDSINSEKYRPVYEHNRRWLAKRGITVTEEKPKYHLLESPFLNIYNYPEILDYSDICKKPERWFRVDSAVREPDEKNPFKVPENLVNKPGKLIYFSLGSMASIDLELMKRVLACLAKAPHRFIVSKGPLHEQIDLADNMWGDRYVNQIGILPHVDLVITHGGNNTLTESLYFGKPVIVM…	480	UGT205C1	teturUGT52
tetur11g06460	ATGACCAAACTATCATCAAATAAACTTGCTTGGTGTGTCAATGGGACTTATTTAACTATTCATAACCACAATCGTAAGCCATTAAGAATCCTCATGTCTTCTTTGGATGCGTACGGTCATTTCAATGCGATCCTTGGTCTTGGAGAGAAACTGGTGAGTCGTGGTCATCATGTCTATTATGCTAATCGATCCGGATATCGTTCGATGGTTGAAGCTTCTGGATTAAAGTTTATCCCCATTGAAAATTATGATCCAACTATGGGCAATTTCCAAGCGAACCAGGTTATTCTCAAGTATATCGACAATTACGCCAAGCAGATGGAAAAGAGTTCGCTCAACAGATTAACTGACTGGTCTCTGAATGATCTCGTTAACAATCTAGAATATTTTAGTGAAATG…	MTKLSSNKLAWCVNGTYLTIHNHNRKPLRILMSSLDAYGHFNAILGLGEKLVSRGHHVYYANRSGYRSMVEASGLKFIPIENYDPTMGNFQANQVILKYIDNYAKQMEKSSLNRLTDWSLNDLVNNLEYFSEMKRMEKVLEIIIDKMKPDLVIGDFTFALPLFIKSTIPCIPLLSTNPLPLYGERGPPIASGYSVKGPKDVWSKYRKAEKLSMIGLQLYLRPWWWRKCLSPPESSKLRSFAKYFGIYVYPSCLDYDSDLGHPPSNWVRMDMCIRQSQSEFQLPDCLNQMPGKLIYLSMGSLGSVNLKLMRRLVTTLSSCPHRFIVSKGARGDQLELTDNMWGDNFVNQLAILPKVDLVITNGGSNTIIESLSAGKPMIVLPLFYDQLDNAQRIDEKGLG…	487	UGT204C1	teturUGT53
tetur12g00360	ATGTCAAGGAAAAAATATAGATTTCTTTTGACCGCCCTGAATGAACATGGTCCAGTTAATGCTACTTTAGGATTCGGTGAATTACTAGCTCGACATGGACATCACGTTACTTTCACTCATCGGAAAAAATTCAGGAAAGCAGCTGAAGCACGTAATTTTGAGTTTATACCGTTTTCTGATGGATATTTTGGTGATGATTCCATGTTGAATGCGCTTGATGACAATTTTGATAGTTTCCGGGTAGATCCTCTGGAGCGCCTTAAAAATTACACTGATTTGGATAAACAAAGATTAGCACTTCTGGTGAAAGATTATCGTAAACTTGACTTGATTCTTCGTAAAATTGTTGCTGTTCACCAACACCAATTTGATGCTTTTGTCCAAGATTGGTGTGATCTT…	MSRKKYRFLLTALNEHGPVNATLGFGELLARHGHHVTFTHRKKFRKAAEARNFEFIPFSDGYFGDDSMLNALDDNFDSFRVDPLERLKNYTDLDKQRLALLVKDYRKLDLILRKIVAVHQHQFDAFVQDWCDLTGSLFATDHPVISLQSANPLLLYHNGPPYSFGLSTRSDPTLWEEIRQIFLEANSINIEKTNEMLVEFKRPPVFNPLRQVLPVKSIGFYHYPALLDYEECLPKEPNWHRIDYFVRSAEPETIAVPVDFLDKPGKLIYFSLGSIASNDLKLMREIISILAKAPHKFIISKGFRGDFLDLADNMWGENYFDQIQVLQMVDLVITHGGNNSLMEILYYAKPLIVIPYFFDQYDNAQRVVDKNIGYRINLWELSEERLLDCIEKTLKDVDM…	437	UGT201G2	teturUGT54
tetur139g00010	ATGAAATCAAACGAAAATGGAAGAAAAAAGTTCCTTAAAATTTATTCGTCTATTAAATTTTTCCTCTATTTTTCCAGCATTGGCCATTTGCATGCATGCATTGGAATTGGTTCACTTCTTCGTAAACGCGGTCACCAAGTTTACTATGCCTATTTTGATGAATACAAGGAAACTATTGAAAAGAATGGATTTCATTACATCTCATTGTGTGAATACAATGATAAAAATTATCCCATGATGACTGGAATGCCATCCAATCTTACTGAAGTATTTGCACAACAATTTGAGAAGACTCGTAGACTTTCAAGTTTGGAAATTTTGAAGGAGTCTGTGAAACCTGGGTCCGGTGATAATGAGACGTCTGCTTTCTTATTTGAATCTGCTAAAGGTGAGAACTGT…	MKSNENGRKKFLKIYSSIKFFLYFSSIGHLHACIGIGSLLRKRGHQVYYAYFDEYKETIEKNGFHYISLCEYNDKNYPMMTGMPSNLTEVFAQQFEKTRRLSSLEILKESVKPGSGDNETSAFLFESAKGENCAMLNIIEKIKPDVCLADYILSMPWMVKASCPVIPIKSSSPLDLYSGPPAGSGYSVHDPPKLWSEYQKLKEEAEKNDIVKAKELFQLFDAEYKPQLHAKQLGIYIFPGPLDYHELGSPKENWVCLDSSIRAPETPNFEIPKKLKDKPGKLIYVSMGSLASSVTELMTMITSTLSNYNMLNFQKNSAIILRDMRKKPKIPKLFPHRLLNPLANLPHRFIVSTGRNGDSIKLHDNMWGEKFINQLALLPKVDLFITHGGTNSLIEGLAV…	485	UGT202A14p	teturUGT79p
tetur15g00340	ATGGATGAAAAAGGTGCTCTAAAAGTTTTAATGACTTCAATGATTGGCCTTGGCCATTTACATGCATGCATTGGAATCGGTGCCCTTCTTCGTAAACGCGGTCATGAAATTTACTTTGCCCATTACGATGCAAACAAGGAAACTATTGAAAAGCATGGATTTCACTACTTATCATTGTGTGAATACAATGATAAAAATTATCCCATAATGAATGCGCTGCCCAATCTTGGCGAAGTATTCAAGAAACGTTTCGAGCTGTCGATGAAACACTCAAGTTTGGACATTTTGAAGGAGTCAATTAATTCTGGTGCAAATGCTGAGGATGGCCTAGTCTATGTAGTTGAGTTTGCTAAAGGTGAAAACTGTGCAATGTTGAACCTGATTGAGAAGATAAAGCCA…	MDEKGALKVLMTSMIGLGHLHACIGIGALLRKRGHEIYFAHYDANKETIEKHGFHYLSLCEYNDKNYPIMNALPNLGEVFKKRFELSMKHSSLDILKESINSGANAEDGLVYVVEFAKGENCAMLNLIEKIKPDVCLVDHIWCMPWTVKASCPVIPVWSASPVDLYNGPPMGSGYSVHDPPQLWSEYRKLKEECEKYIIEKAKELYKLFDVEFKPQLYAKQLGIYIYPGPLDYHELGPPKENWVRLESSIRSPETASFEIPEKLKDKAGKLIYVSMGTLASSVVELITMILTPLANSPHRFIVSTGVNGDSIKLHDNMWGDKYINQVALLPKVDLFITHGGSNSLIEGLVECKPLIVIPQFGDQLDNAQRIVDLGLGVRIDLHEFSGEKLLKAIEEVLN…	437	UGT202A1	teturUGT55
tetur16g02300	ATGAAGTTAAAAACTTTATTCATTCCGATGGATGCCTATGGGCATGTTAATTCATGCATAGGACTAGCCAAACAATTGATAAAATATGATCATGAAATTATTTTTATTGTGCCAACGAATTGGACTAAAGCAGTTGAAGGGCATGGTTTTACCATCAAAACTGTATCGTTGGAAGGTTATGAAGCAAATGTGGATCCTCAATCAGGATTTTCTCATTTCATGGAGGATAAAGAAAAGCTTTATAACATGGAGCCAATCGAGCAATTTGAGGTTCTTAATGTCAATATCCATGATGCATTCTTGCGCTATTTAGAGCAAACAGATGACCAGTATGAACAGTTGATTTCACAAATCAAACCATATTTAATCATCTATGATTTCTGGGTAACAGTTCCAGCC…	MKLKTLFIPMDAYGHVNSCIGLAKQLIKYDHEIIFIVPTNWTKAVEGHGFTIKTVSLEGYEANVDPQSGFSHFMEDKEKLYNMEPIEQFEVLNVNIHDAFLRYLEQTDDQYEQLISQIKPYLIIYDFWVTVPAILKSGIPYILLWSCSPTLPYWKVNGPPYSSGLGISDAPEKLKKYRDDMNSLLKDKKSKFYDYYQSRGIDISKVTFLDFTMLNESPYLSVYSYPEDLDYSEYGPVPDKWFRLDHIVRLSDPATPLGIDATFFQTKDKVILFTLGSLGTSNYNLITRLVNFLEKSKHKYIVSTGVHHDKIKLHANMCGSQYLNQMAIMPRVDMVIHHGGNNSLVETLYFGKPFIVMPLFGDQHDNARRVVDKKIGKWLHPFRVSEDELLKTIDEVLSD…	437	UGT203E1	teturUGT56
tetur184g00030	ATGGTCAGTAAAACAAAATATCGTATTCTCATGTCAAGTATCGACGCATTCGGACACATCAACTGCACATTGGCATTGGGTGAGATCCTTGCTTCATATGGACATCAAATAACATTTGCTCATCACTCTTACCACAAGAAGCTTGCCGATAAACGAAACTTCAAGTTCATTCCTTTTGATGCAAAACTCTTCGAGAATGTTCGACCTGCCTCAGCGGTTGAATGGCACGATGGACATTTACACAAATTCCGTGTTGATGCATTATCAATCTTTAAAGACTGGACACCAGAAGATATCGAAAATTTTGGCGAAATTGTTAATGTATTTGAACGAAACAGCCTTGCATTAGAAGCTATATTCAAAGAAAATGCAAATAACTTCGACTTGTTTATCGGTGAT…	MVSKTKYRILMSSIDAFGHINCTLALGEILASYGHQITFAHHSYHKKLADKRNFKFIPFDAKLFENVRPASAVEWHDGHLHKFRVDALSIFKDWTPEDIENFGEIVNVFERNSLALEAIFKENANNFDLFIGDFVMRQPAFYRASFPCALIHSMNPLPLYPNGPPPWSGFSVKEKDTEKWDKFRELSGVALRAIRENLYSWWRFNGTPLPAVQDTRIENWFNAEPEQLGIYHYPELLDYHEIGPIRSDKWIRLDCAIREPDNVEPFIIPESLKHLPGKLIYFSLGSLGSIQIDLMKSFVKILSKSPHRFIVSKGPKGDQFELGPNMWGENYVNQIGILEVVDLVITHGGNNTFLETIYAX	360	UGT201A8	teturUGT80
tetur19g00440	ATGACAAGTAAACCAAGATACCGTTTCCTTATTTCAAGTATTGATGCATTTGGGCACATCAACTGTATTTTGGCTTTCGGTGAAATCCTAGCTTTACATGGACATGAAGTAACCTTTGCTCATCGTCAACATTACAAAAAACTTGCCGATTCACGAAACTTCAAATTTATTTCTTTTGATGAGACAATCTTTGAAAACATTGATTCTTCTGCCATCGTTAAATGGTTTGATGGACTGTTGCATAAATTTAGTGTAGATGCTGGTTCAATTTTTGACAATTGGACACCAGATGAGATTAATTTTTTTGGCTCAAGAGTTGATGTTTATGATCGTGGAAACCGTGCCTTGGAAGCTATTCTCAAACAAAATGAAAAAAATTTCGATATGTTTATTGGTGAT…	MTSKPRYRFLISSIDAFGHINCILAFGEILALHGHEVTFAHRQHYKKLADSRNFKFISFDETIFENIDSSAIVKWFDGLLHKFSVDAGSIFDNWTPDEINFFGSRVDVYDRGNRALEAILKQNEKNFDMFIGDFVMNYPLFHRATIPCALLLSMNPVALYPNGPPAWSGFSVKGDKKLWDQFRMSFAKASSVMREKIYSWWKSYEVPFPTIQDSRIENWLYAEPEHLGFYHYPDLLDYHEIGPIRSDKWMRIDRVIRRPENNEPFNIPESLKSLPGKLIFFSLGSIGSVQINLMKTFIKILSKSPNRFIISKGPKGDELELAPNMWGENYVNQLAILEAVDLVITHGGNNTFLETIHAGKPLIVVPFFMDQLDNAQRAVDCGIGSRINLCDLDETKLLK…	457	UGT201A6	teturUGT57
tetur21g01400	ATGACTTTAAAATGGTCAGTTCAAATAGATTTGATGGAAAGTTTCATTAAAATCTTATCGAAATGTCCTCATCGTTTCATCGTCTCTAAAGGACCAAGAGGAGACGAACTTGAATTGGGACCAAACATGTGGGGTGAAAATTATGTCAATCAAATAGCTATTCTTGATGTTGTTGATTTGGTTATAACTCATGGTGGTAAAAATACATTTTTGGAAACAATTTATGCTGGAAAACCTTTGATTGTGGTTCCTTTTTTCATGGATCAACTTGATAATGCTCAACGAGCTGTTGATTGTGGAATTGGTGCTCGAATCAATCTTCATGAAATTGATGAAGTACAAGTTTTAAAAACAATTGATGAAACATTATCAAACCCATCGTATGCTGAAAAGATAGCC…	MTLKWSVQIDLMESFIKILSKCPHRFIVSKGPRGDELELGPNMWGENYVNQIAILDVVDLVITHGGKNTFLETIYAGKPLIVVPFFMDQLDNAQRAVDCGIGARINLHEIDEVQVLKTIDETLSNPSYAEKIAKISASMKSTKNKDNFVKKIEKFIENNQK*	162	UGT201A7p	teturUGT58p
tetur22g00270	ATGAATCCAGAAACGATGAATGAAAATGGTAAAAGCCTTAAAATTTTATTCACTGCTTTGTTTGGTCCTGGTCATTTGAATGCATGCCTTGGTATCGGTTCGTTGCTTCGTAAACGCGGTCATCAAATTTATTTTGCTCATTTTCCTAGACATCGTGCAACTATCGAAAAACATGGTTTCTTGTTTATTTCATTGTTGGACTATGCTGAACCCGAATTCCCAATAGTCGATATGTTGCCCGACATTGGAATTATTGCTAAATTTGCGTTTGAGAGGATGCATAAATTAACACCATTGGAGCTATTCAGACATGCATCTGGTAAACATACTTTCGCTGGTATGGTTAATGGATCAAAAGGTGAAAATTATGCCATGATGAAGATCGTTAAAGAGTATAAG…	MNPETMNENGKSLKILFTALFGPGHLNACLGIGSLLRKRGHQIYFAHFPRHRATIEKHGFLFISLLDYAEPEFPIVDMLPDIGIIAKFAFERMHKLTPLELFRHASGKHTFAGMVNGSKGENYAMMKIVKEYKPDVCLADYLFNMPWMFTVDCPVIPVKSVNPIELYNGPPALTGCSIHDPPSVREEIEQLARKSELELESELEKLFAHFNVPLVSYNYAQQLGIYIYPGPLDYKELGSPKENWVRLDSSIRSTEISNFELPEKLKDKPGKLIYVSMGSLASAVTELLTMILTPLANSPHRFIVSTGPNGDSIKLYDNMWGDKFINQVALLPKVDLFITHGGSNSLIEGLTAGKPLIAIPQFGDQLDNAQRIADLGLGVRLNLHEFSGEKLLKAIEDVL…	438	UGT202A2	teturUGT59
tetur22g00310	ATGGATGAAAAAAGTTCTCTAAAAGTTTTGATGACTTCAATGATTGGCCTGGGCCATGTAAATGCGTGCATTGGTATTGGTTCACTTCTTCGCAAACGCGGTCATCAAGTTTACTTTGCCCATTTTGATGAAAACAAAGAGGTGATTGAAAAGCATGGATTTCATTACATCTCATTGTGTGAATACAATGATAAAAATTATCCCATAATGGGTGAAATACCAGCCAATATTACAGCATTTTTGCAAGCAGGTTTCGAGATGGCTTGTAAGTTTTCAACTTTGGACACTTTAAAAGAGTCAATTAAATCTGGTCTTGGTGATGGCCCAGCTTTTTTACTTGAAGTCGCCAAAGGTGAAAACTGTGCAATGTTAAACATCATTGAAAAGATAAAGCCAGAT…	MDEKSSLKVLMTSMIGLGHVNACIGIGSLLRKRGHQVYFAHFDENKEVIEKHGFHYISLCEYNDKNYPIMGEIPANITAFLQAGFEMACKFSTLDTLKESIKSGLGDGPAFLLEVAKGENCAMLNIIEKIKPDVCLVDHYWSMPWMVKTSCPAVPIISSSPLDLYNGPPMGSGYSVHDSPEIWSEYRKLREESEKNIVAKAKELYKFFDAEYKPQIYAEQLGIYIFPGPLDYHELGSPKEKWFRCDSSIRTPETLDFALPEKLKGKPGKLIYVSMGTVVSAVRQLMEMIVSPLAKSPHRFVVSTGVYGGALELHDNMWGDKYINQIALLPKVDLFITHGGTNSLIEGLAAGKPLIVIPQFGDQPDNAQRVVDLGLGARINLHEFSGEKLLKAIEDVLND…	436	UGT202A3	teturUGT60
tetur22g00330	ATGGATGAAAAAGGTTCGCTAAAAGTATTGATGACTTCAATGATAGGCCTGGGCCATTTGAATGCATGCATTGGAATTGGTTCACTTCTTCGTAAACGCGGTCATCAAGTTTACTTTGCCCATTTTGACGTAAACAAGGAAGTTATTGAAAAGCATGGCTTTCATTACATCTCATTGTGTGAATACAATGATAAAAATTATCCCATAATGAATGGAATGCCACCCAATCTTGCTAAAATGTTGGAAGCACGTTTTAAGATGGCAACCAAGTTTTCACCTTTGGACATTTTGAAAAAGTCGATTGAATCTGATTCAGGTGCTGATGAAGGGCTAGTCTTTATACTTGAAGCTGCTAAAGGCGAGAACTGTGCAATGTTGAACATCATTGAGAAGATAAAG…	MDEKGSLKVLMTSMIGLGHLNACIGIGSLLRKRGHQVYFAHFDVNKEVIEKHGFHYISLCEYNDKNYPIMNGMPPNLAKMLEARFKMATKFSPLDILKKSIESDSGADEGLVFILEAAKGENCAMLNIIEKIKPDVCLVDHLWTMPWTVKASCPVIPVWSASPVDLYNGPPMGSGYSLHEPPQLWSEYLKLKEKFEQNIVAKAKELFTLFDAEFKPQLYAKQLGIYIFPGPLDYHELGSPKENWVRLDSSIRAPETQNFELPEKLKDKPGKLIYVSMGTVASVIPQLMEMIVSPLAKSRHRFIVSTGVYGGAIELHDNMWGDKYINQIALLPKVDLFITHGGSNSLVEGLSAGKPLIVIPQFGDQPDNAQRIVDLGLGVRINLHEFSGEKLSKAIEDVL…	438	UGT202A4	teturUGT61
tetur22g00350	ATGGATGAAAAAGGTTCGCTAAAAGTATTGATGACTTCAATGATTGGCATTGGCCATTTGAATGCATGCATTGGAATTGGTTCACTTCTTCGTAAACGCGGTCATCAAGTTTACTTTGCCCATTTTGACGTAAACAAGGAAGTTATTGAAAAGCATGGCTTTCATTACATCTCATTGTGTGAATACAATGATAAAAATTATCCCATAATGGATGGAATGCCACCCAATATTGTCGAAGTATTCAAGAAACGATTTGACATGGCGAGTAGATATTCGAGTTTGGACAGTTTGAAAGAGTCAATAAAATCTGGTTTAGGTGCTAATGATGGCTTAGTCTTTATTCTTGAAGCTGCTAAAGGTGAGAACTGTGCAATGCTGAACATCATTGAGAAGATAAAG…	MDEKGSLKVLMTSMIGIGHLNACIGIGSLLRKRGHQVYFAHFDVNKEVIEKHGFHYISLCEYNDKNYPIMDGMPPNIVEVFKKRFDMASRYSSLDSLKESIKSGLGANDGLVFILEAAKGENCAMLNIIEKIKPDVCLVDHLWTMPWTVKASCPVIPVWSASPVDLYNGPSMGSGYSVHDPPELWSEYHKLREEFQKDAVTKAKELYELFDAEFKPQLYAKQLGIYIYPGPLDYHELGPPKENWVRLDSSIRAPETPSFELPEKLKDKPGKLTYVSMGTLASSVIELISMILTPLANSPHRFIVSTGMNGDSIKLHENMWGSKFINQLALLPKVDLFITHGGSNSLIEGLTAGKPLIVIPQFDDQLDNAQRIADLGLGVRINLYEFSGEKLLKAIEDVL…	438	UGT202A5	teturUGT62
tetur22g00360	ATGGTAACTGAAAATGATAAACGCCTCAAAATACTGTTCACTGCTCTGTTTAGTCCTGGTCATCTGAATGCATGTCTTGGTATTGGTTTGTTACTAAAACAGCGAGGTCATCAAGTTTATTTCGCTCACTTTCCTAAGAATCGTCCAATTATCGAAAAACATGGATTCGAGTTTATCTCATTGTTGGACTATGCTGAACCCGAATTCCAAACCATAGATTCAATGCCTGCAATGGGAGATACTATGAGAATTTTGTTTGAAAAATCACGGAAACTTACACCTTTGGAGCTAATGAAAGATGAATTTGAGGCGAATCCTTTAGTTGGTATGGTTAAAGGATCAAAAGGCGAAAATTATGCTATGATGAAGATAGTTAAAGAGTATAAACCCGATGTTTGT…	MVTENDKRLKILFTALFSPGHLNACLGIGLLLKQRGHQVYFAHFPKNRPIIEKHGFEFISLLDYAEPEFQTIDSMPAMGDTMRILFEKSRKLTPLELMKDEFEANPLVGMVKGSKGENYAMMKIVKEYKPDVCLADYLFNMPWMFAVDCPTIPIKSVNPIELYNGPPLRSRYSVRDPPNVWEEFRRLTQKSELEMESELEKLFAHFNVEFKPVDYAQHLGIYIFPGPLDYHELGPPKENWVRLDSSIRAPETSNFDNSLIEGLAAGKPLIVIPQFGDQLDNAQRIVDLGLGLRINLWEFSGDMLLKAIEDVLNDEEIHANVARVSEELKRTDSRDKVISLIEQLARNKTL*	351	UGT202A6	teturUGT63
tetur22g00380	ATGGTAGCTGAAAATGATAAAAGTCTCAAAGTATTGTTTACTGCTCTGTTTAGTCCTGGTCATCTGAATGCATGTCTTGGTATCGGTTTGTTGCTTCATAAACGAGGTCATCAAGTTTATTTTGCTCATCTTCCTAAGCATCGCCCAATCATCGAAAAACATGGATTCGAGTTTATTTCACTGTTGGACTATGCTGAACCCGAATTTCCAGTTATGGAATCTGTGCCAGCAATGAAAGATATTATGAAACCTGAGTTTGAAAAGGCGCTAAAATTTACACCATTGGAGCTTTTAAAAGATGAGTCTAAGAGCCATCCTTTTATTGGCATGATCAAAGGATCAAAAGGTGATAATTATGCCATGATGAAGATCGTTAAAGAGTATAAGCCCGATGTTTGT…	MVAENDKSLKVLFTALFSPGHLNACLGIGLLLHKRGHQVYFAHLPKHRPIIEKHGFEFISLLDYAEPEFPVMESVPAMKDIMKPEFEKALKFTPLELLKDESKSHPFIGMIKGSKGDNYAMMKIVKEYKPDVCLADYLFNMPWMFAVDCPTIPVKSVNPIELYNGPPPRSGYSVHDPPTVWEEFRRLASKSESEMESEVEKLFAHFNIDPKPQNYAKKLGIYIYPGPLDYHEFGLPKENWVRLDSSIRSPETLNFEIPEKLEDKPGKLIYVSMGTLASALTELLTMILTPLANSPHRFIVSTGVNGDSITLYDNMWGDKFVNQVALLPKVDLFITHGGSNSLIEGLAAGKPLIVIPQFCDQLDNAQRIADLGLGVRINLHEFSGEKLLKAIEDVLKDEK…	431	UGT202A7	teturUGT64
tetur22g00420	ATGGTAGCTGAAAATGATAAATGCCTCAAAGTATTGTTCGCATGTTTGTTTACTCCTGGTCATTTGAATTCATGTCTGGGTATCGGTTCGTTACTTAAGCAAAGAGGCCATCAAGTTTATTTTGCTCATTCTCTTAAACATCGGTCAAATATTGAAAACCATGGATTCGAGTTTATCTCATTGGAGGACTATGCTGAACCCGAATTTCCCATAATGGATTCAATGCCTACAATTGAAGATAATATGAGACTTTTATTTGAAAAATCGCTGGAATTGACACCATTGGAGCAATTGAAAGATAAGAAACATCCTTTCATTGAAATGATTCAAGGAGCAAAAGGTGAAAATTATGCTCTGATGAAGATTGTAAAGGAGTATAATCCTGATGTTTGTTTGGCT…	MVAENDKCLKVLFACLFTPGHLNSCLGIGSLLKQRGHQVYFAHSLKHRSNIENHGFEFISLEDYAEPEFPIMDSMPTIEDNMRLLFEKSLELTPLEQLKDKKHPFIEMIQGAKGENYALMKIVKEYNPDVCLADYLFNMPWMFSVDCPTIPIKSVNPIQLYNGPPLRSGFSVHDPPTVWEEFRRLASKSESEMESEVEKLFAHFNIDPKPQNYAKKLGIYIYPGPLDYHEFGLPKENWVRLDSSIRSPETLNFEIPEKLKDKPGKLIYVSMGTLASALPELLTMILNPLANSPHRFIVSTGINGDSIKLHDNMWGDKFVNQVALLPKVDLFITHGGSNSLIEGLSVGKPLIVIPQFGDQLDNAQRVADLGLGVRLNLHEFSGEKLLKAIEDVLNDAKIH…	433	UGT202A8	teturUGT65
tetur22g00440	ATGGATGATGCTAACAAGCCACTCAAGATATTGATGACATCAATGATCGATTTTGGTCATCTCAACTCGTGTCTAGGAATTGGTTACCTTTTGGTTAAACGTGGTCATCAAGTGTATCTCGCTCATTTCCCAAAGAACAAGTCAATCATTGAAAAACAAGGAATAAAATTCATTTCACTTTATGATTATGCCGATGAAGGTGCACAGTTGAGTGATGCCGTACCTCGAAGTTCAAGCAATTTTAAGCCTCGTTTTGAGCGGTCATTGAAAATGGATCCACTTGAGGCTCTCAAAGAACAGATTGCAACTGGTTCCATCAATACTGGTTTTGTCAACATCCTTGAAAGATACAAAGCTGAAAATGTTGTTATGCACAAAATTGTTGATCAACTAAAGCCA…	MDDANKPLKILMTSMIDFGHLNSCLGIGYLLVKRGHQVYLAHFPKNKSIIEKQGIKFISLYDYADEGAQLSDAVPRSSSNFKPRFERSLKMDPLEALKEQIATGSINTGFVNILERYKAENVVMHKIVDQLKPDICLCDYLYPLPWMFTVDCPVIPVKSTNPVGLYRGPPSNSGYSVKDSTELWDEFKALNEKVNQPILDKVNEIFQLFNVQFIHRDHVKYFGIYIYPGPLDYHELAPPKEKWVRLDSALREHDATEFELPEKLKDKPGKLIYISMGTLISAVTELLTMILTPLANSPHRFIVSTGPNGDSIKLHDNMWGDKFVDQVALLPKVDLFITHGGSNSLIEGLTAGKPLIVIPQFGDQPDNAQRVADLGLGVRLNLHEFSGEKLLKAIEDVLN…	437	UGT202A15	teturUGT66
tetur22g00460	ATGGAAGAAAAAAGTTCATTAAAAGTTTTGATAACTTCAATGATTGGCATTGGCCATTTGAATGCATGCATTGGAATTGGTTCGCTTCTCCGTAAACGCGGTCACCAAGTTTACTATGCCTATTTTGATGAATACAAGGAAACTATTGAAAAGAATGGATTTCATTACATCTCATTGTGTGAATACAATGATAAAAATTATCCCATGAAGACTGGAATGCCACCCAATCTTACTGAAGTATTTGAAAAACAGTTTGAGAAGACTCGTAGACTTTCAAGTTTGGACATTTTGAAGGAGTCTGTGAAACCTGGGTCCGGTGATGATGAGGTGTGTGCTTTCATATTTGAATCTGCTAAAGGTGAGAACTGTGCAATGTTGAACATCATTGAGAAGATAAAG…	MEEKSSLKVLITSMIGIGHLNACIGIGSLLRKRGHQVYYAYFDEYKETIEKNGFHYISLCEYNDKNYPMKTGMPPNLTEVFEKQFEKTRRLSSLDILKESVKPGSGDDEVCAFIFESAKGENCAMLNIIEKIKPDVCLADYLLSMPWMVKASCPAIPIISSSPLDLYSGPPAGSGYSVHDPPELWSEYRELKEEFEKNFEVKAKELYTLFDVEFKSQLYAKQLGIYIFPGPLDYHELGPPKENWVRLDSSIRAPETANFEIPEKLKDKPGKLIYVSMGSLASSVTELLTMILNPLANSPHRFIVSTGINGDSIKLHDNMWGDKFINQLALLPKVDLFITHGGTNSLIEGLAVGKPLIVIPQFGDQLDNAQRIADLGLGVRLNLHEFSDEKLLKAIEDVL…	438	UGT202A9	teturUGT67
tetur22g00480	ATGGAAGAAAAAAGTTCATTAAAAGTTTTGATAACTTCAATGATTGGCATTGGCCATTTGAATGCATGCATTGGAATTGGTTCGCTTCTCCGTAAACGCGGTCACCAAGTTTACTATGCCTATTTTGATGAATACAAGGAAACTATTGAAAAGAATGGATTTCATTACATCTCATTGTGTGAATACAATGATAAAAATTATCCCATGAAGACTGGAATGCCACCCAATCTTACTGAAGTATTTGAAAAACAGTTTGAGAAGACTCGTAGACTTTCAAGTTTGGACATTTTGAAGGAGTCTGTGAAACCTGGGTCCGGTGATGATGAGGTGTGTGCTTTCATATTTGAATCTGCTAAAGGTGAGAACTGTGCAATGTTGAACATCATTGAGAAGATAAAG…	MEEKSSLKVLITSMIGIGHLNACIGIGSLLRKRGHQVYYAYFDEYKETIEKNGFHYISLCEYNDKNYPMKTGMPPNLTEVFEKQFEKTRRLSSLDILKESVKPGSGDDEVCAFIFESAKGENCAMLNIIEKIKPDVCLADYLLSMPWMVKASCPAIPIISSSPLDLYSGPPAGSGYSVHDPPELWSEYRKLKEEFEKNFEVKAKELYTLFDVEFKSQLYAKQLGIYIFPGPLDYHELGPPKENWVRLDSSIRAPETPNFEIPEKLKDKPGKLIYVSMGSLASSVTELLTMILNSLANSPHRFIVSTGINGDSIKLHDNMWGEKFINQLALLPKVDLFITHGGTNSLIEGLAVGKPLIVIPQFGDQLDNAQRIADLGLGVRINLHEFSDEKLLKAIEDVL…	440	UGT202A10	teturUGT68
tetur22g00510	ATGGAAGAAAAAAGTTCCTTAAAAGTTTTGATAACTTCAATGATTGGGATTGGCCATTTGCATGCATGCATCGGAATCGGCTCACTTCTTCGTAAACGCGGTCACCAAGTTTACTATGCCTATTTTGATGAATACAAGGAAGCTATTGAAAAGAATGGATTTCATTACATCTCATTGTGTGAATACAATGATAAAAATTATCCCATGATGACTGGAATGCCATCCAATCTTACTGAAATATTTGCACAACAGTTTGAGAAGACTCGTAGACTTTCAAGTTTGGACCTTTTGAAGGAGTCTCTGAAACCTGGGTCCGGTGATAATGAGACGTCTGCTTTCTTATTTGAATCTGCTGTAGGTGAAAACTGTGCAATGTTGAACATCATTGAGAAGATAAAG…	MEEKSSLKVLITSMIGIGHLHACIGIGSLLRKRGHQVYYAYFDEYKEAIEKNGFHYISLCEYNDKNYPMMTGMPSNLTEIFAQQFEKTRRLSSLDLLKESLKPGSGDNETSAFLFESAVGENCAMLNIIEKIKPDVCLADYILSMPWMVKASCPVIPIKSSSPLDLYSGPPAGSGYSVHDPPELWSEYQKLKEEAEKNDIVKAKELFQLFDAEYKPQLYAKQLGIYIFPGPLDYHELGSPKENWVCLDSSIRAPETPNFEIPEKLKDKPGKLIYVSMGSLASSVTELMTMILNPLANLPHRFIVSTGRNGDSIKLHDNMWGEKFINQLALLPKVDLFITHGGSNSLIEGLAVGKPLIVIPQFGDQLDNAQRIADLGLGVRLNLHEFSGEKLLQAIEDVL…	438	UGT202A11	teturUGT69
tetur22g00970	ATGGAGGAAACTAAAAAGCCACTCAAGATATTGATGACAGCAATGTTCGATTTCGGTCATCTCAGCTCGTGTCTAGGAATTGGTTACTTTTTGGTTAAACGTGGTCATCAAGTGTATTTCGCTCATTTCCCAAAGTACCAGTCAATCATTGAAAGACAAGGAATGCAATTCATTTCACTTTATGACTATGCCGATGAAGGTGCAGAGCTGAGTGACGCTGTTCCTCGAAGTTCAGTCAACTTTAAACCTCGTTTTGAGCGGTCATTGAAAATGGGTCCTTTTGAATCTCTCAAAGAGCAACTTGCAACTGGTGCTATCAATACTGGTTTTATTAAAATCCTTGACAACTACATAACTGAAAATGATATTATGCACAAAATTGTTGGTCAACTAGAGCCC…	MEETKKPLKILMTAMFDFGHLSSCLGIGYFLVKRGHQVYFAHFPKYQSIIERQGMQFISLYDYADEGAELSDAVPRSSVNFKPRFERSLKMGPFESLKEQLATGAINTGFIKILDNYITENDIMHKIVGQLEPQICLVDYLYPLPWMYLVDCPVVPIKSTNPVGLYSRGPPPNSGFSVKESTKDWTEFKDINNEVNILILEKIVEIFKQYEVPLIHRDHVKDLGIYIYPEPIDYRELGPPRNRWVRLDSALREHDTEEFEIPEKLKDKPGKLIYVSMGTMASTVTELLTMILTPLANSPHRFIVSTGPNGDSITLYDNMWGDKFVNQMAILPKVDLFITHGGSNSLIEALAAGVPCIVIPQFGDQPDNAQRLADLGLGVRLNLHEFSDEKLLKAIEDVL…	440	UGT202A16	teturUGT70
tetur30g00390	ATGGTGACTGAAAATGATAAACGCCTCAAAATATTGTTCACTGCTTTGTTTGGTCCTGGTCATTTGAATGCATGTCTTGGCATCGGTTTGTTGCTTCAGAAACGAGGTCATCAAGTTTATGTTGCTCATTTTCCTAGACATCGTCCAACTGTCGAAAAACATGGATTCAAGTTTTTTTCCCTGTTGGACTATGCTGAACCCGAATTTCCAATCATGGATATGTTAGACGGCTTTGAAGCTCAAGCGACATTGGCATTTGAAAATGCGCGAAAATTAACAGTATTAGAGCAAATAAGAGAGAAAGCTAAGGAAAATGATTTAGTTAATTTTATTCGAGCCTCAAGAGGTGAAAATTATGTTATGATGAAGATTGTTAAAGAGATTAATCCCGATATCTGT…	MVTENDKRLKILFTALFGPGHLNACLGIGLLLQKRGHQVYVAHFPRHRPTVEKHGFKFFSLLDYAEPEFPIMDMLDGFEAQATLAFENARKLTVLEQIREKAKENDLVNFIRASRGENYVMMKIVKEINPDICLADYLFNMPWMFLVDCPVIPVKSVNPLELYNGPPPLTGCSVHDSPTVWEEFRQVTRKADLEIESELQKLFADFNVEFESYNCAQQLGIYIYPGPLDYHELSPPKENWVRLDSSIRSPETMNFELPDKLKDKPGKLIYISMGTLASAVTQLLTMILNPLVNSPHRFIVSTGVNGDSIKLHDNMWGDKFINQIALLPKIDLFITHGGSNSLIEGLTVGKPLIVIPQFGDQLDNAQRIVDLGLGVRINLHEFSGEKLLKAIEDVLNNKE…	435	UGT202A12	teturUGT71
tetur32g01230	ATGGTTCAAAAATTGAAGATCCTTTGTTCGGCCATGGACAGTCTGGGCCATGTGAATGCAATTCTTGGATTTGCCAAAATTTTGGAGCAAAGAGGTCATCAAGTGATAATAGCTCTGGCTCCTGGTTGGAAATCGGCCATTGAGAAACACAACTTCGAATTCATTCCACTAAAATTGGATTCATCTGTAAAAGAGGAAAAAGAAGTCAAAGGTGAAAAGAAAGTTGGTGATGAAAGTAATGGTAAAGATGAGGAAGCCAACTCAGTGGAGAAGGTAGAGGACAAGAGCAATTCAAATGATTCTAAGATTGTCGATGCGAAATCAGTGAACGAATCGACAGTTACTAAAGATGAGAAAAACTCGGAACTACCAGTTACTGAATCAGATACTAAAGACGAA…	MVQKLKILCSAMDSLGHVNAILGFAKILEQRGHQVIIALAPGWKSAIEKHNFEFIPLKLDSSVKEEKEVKGEKKVGDESNGKDEEANSVEKVEDKSNSNDSKIVDAKSVNESTVTKDEKNSELPVTESDTKDEEKSPVKKEEDKSNLNDSGIADSESVNESLATESENESSASESVNEPSATETETKDTKNVEQPNQKLIGMINSQLKGFRLKPVDNARNSALKVPMWLDWYEKQFAFDDALQEVMDAVKPDMIVIDFMLRLPCLEKSSIPWAQLWSCNPIMLYNGHCPPATTGYPTDSPRELWDEYKAFKDQGDIPIAEYINKWLISRGVRPYTKDEIYHIGESKYLNFYTYPSILDYNDIAPRPAKWVRMDATVREPDDATPFVIPEKLAGKPGALI…	579	UGT205B1	teturUGT73
tetur32g01240	ATGGTACAACTAAGAGTCCTCCTAACCTCAATGGATGGCCAGGGCCATGTCAACGCAATACTTGGAGTAGCAGGAGTTTTATCAAAAGCTGGTCACCACATTATTATAAGTTTGTCCAAAGGATGGGAGAAGCTGATAAAGGCAAATGGCTATGAGTTTGTTCCGATAGTGAATGAAGGTGATGTTGATGAAAAAGATATGAACAACAATCCAGATGAAAAAACGGAAAAGAAAGCTGCAAACGAAGGTGCCTTTGAATTTTTCAAACAATTGTTGACTTCGATCAGAAAAGACCCAATTACAGCTTTGGAGGAGTTTGAAGACCGAGTCTGTACCACTTATTTGAATTGGTCAACAGAGATGTTAAAGTTTGACGAGCCATTAAAGAAGAGCATAGAG…	MVQLRVLLTSMDGQGHVNAILGVAGVLSKAGHHIIISLSKGWEKLIKANGYEFVPIVNEGDVDEKDMNNNPDEKTEKKAANEGAFEFFKQLLTSIRKDPITALEEFEDRVCTTYLNWSTEMLKFDEPLKKSIEKINPDIIIIDYLVKLPCLIKGSIPWVSLWSCSPVALYRGRVPPEGTGFPLDSPQELWKKYYDLHFKAYKPVRDNVNKKLIEAGVEPYRDDQWIYLLESPYMNIYNYPECLDYTEVGPKPDKWYRMDAVIREPDDKTPFSLPDNLVEKPGALIYFSLGSMGCVDLELMKRVISVCAKSPHRFIISKGPYHEQIELPDNMWGERYVNQIAILPHVDLVITHGGNNTLTESLYFGKPVIVLPLFYDQLDNAQRIQDKKLGIRLDTYSFT…	452	UGT205A3	teturUGT74
tetur32g01250	ATGGTTAAAAAATTAAGGATCCTTTGTTCAGCCATGGACAGTCAAGGCCATGTGAATGCAATTCTTGGATTTGCCAAAATTTTGGAGCAAAGAGGTCATCAAGTGATAATGGCTCTGGCTCCTGGTTGGAAAGCGGCCATTGAGAAACACAACTTCGAATTCATTCCACTGAAATTAGCTTCATCTGTAAAAGAGGAAAAAGAAGTCAAAGATGAAAAGAAAGTTGGTGATGAAAGTAATGGTAAAGATGAAGAAGCCAACTCAGTGAAGAAGGTAGAGGAAAAGAGCAACTCGAACGATTCTAAGATTGTTGATTCGAAATCTGAGAATGAACCATCAGTTAATAAAGACAAGAAAAACTCGGAAGCACCAAACCAACAGTTGATTGCGATAATCAAA…	MVKKLRILCSAMDSQGHVNAILGFAKILEQRGHQVIMALAPGWKAAIEKHNFEFIPLKLASSVKEEKEVKDEKKVGDESNGKDEEANSVKKVEEKSNSNDSKIVDSKSENEPSVNKDKKNSEAPNQQLIAIIKNQVQDFRLRPMEAIQNSARKIDMWLDWYEKQFAFDDALQEVMDAVKPDMIVLDFMLRLPCLEKSSIPWAQLFSCNPIMLYKDHCPPATTGFPTDSPRELWNEYIALREVANKPIVDYINNWLTSRGVRPYAKGEMIPVGESKWLNFYTYPSVLDYNDIAPRPAKWVRMDGSVREPDDKKPFVLPEKLAGKPGSLIYFSLGSMGSVDLELMRRVISVCAKSPHRFIVSKGPLHEQIELPDNMWGERYVNQLAILPHVDLVITHAGNN…	502	UGT205B2	teturUGT75
tetur36g00340	ATGAAGCTCCTATTTTTCCCTATGGATGGCCATGGACATGTTAATTCATGTCTTGGATTGGCTCGAATGTTACGTGATTTTGGCCATGAGTCCGTGTTTGCTGTCCCTAAAAATTGGTCAGTTCTAATTACTGGTCATAAATTTCCATTGGAGTTCATTGCGGACCCAGAAAATGCAAATTCATCTCAAGATCCTTTGTATCGATGGGCTGAGGTGGTACGTGCCTGTGCTCCTTCATTTGCCAAAACACCTTCAGAGCAAATTGTCGATCTTTATGCAAATGATACAAAAGAGTTTGTCGATTACGTGAAAAGGATTGATGACCAAGTTACTTCGGTAATAGAAAAGGTTGACCCCGACCTGATTGTGATTGATTTTTATGTTACTGTTCCTGCTGTT…	MKLLFFPMDGHGHVNSCLGLARMLRDFGHESVFAVPKNWSVLITGHKFPLEFIADPENANSSQDPLYRWAEVVRACAPSFAKTPSEQIVDLYANDTKEFVDYVKRIDDQVTSVIEKVDPDLIVIDFYVTVPAVIKSGKPWLLLYSANPLFAYDAPNTPPRYSGLGATDDPKLFQEFRALVKREIVELKTDFDAYLKTKGVEPHPIDLVAISPYLNLYSYPEDLDYTELPKPEKWFRVDHMVREAEEDATDFDESFFKTDDKVILFSLGSMGSADVTLMKKLLAIMSASKHRFIVSKGPYHNEIQLYDNMIGGKYLPQIKILPKVDLVITHGGNNTFIESLYFGKPCIVLPLFGDQHDNARRAVDKKIGKAFSPYHVTDKELLGGIDDILNDKEMIQRVQ…	429	UGT203F1	teturUGT76
tetur36g01060	ATGAAAATTGCTTTGATCCCTATGACCAGTTCTGGTCGCATAAATATCTGCCTTACATTGGCCCATAAGCTGGCAAAATTTAATCATGAATGTGTCCTGATATTGCCTAGTAATTGGGCTCAGATGGTCAAATCAGCAGGATTTAACGCAGAAACATTTGACCAAGAGGAGGAAAACCAAGGAGATGTTAGAAAGTCAAGTTCATCATTCGTTACACAACAAGCTGCTATTTTCAAGCTACCAGCAGTTCAGCAATTTCCACTAGTTGGTGCCTTTGGATTCAAGAGTTGTGCTGATACAGTTGAAAAAAATAATGAGCAATATGCCGAAGCAATTAAACGAGTTCAGCCAGATTTGATTATATTTGACTACTGGACAACTGTTCCTGCTATAGTTCAT…	MKIALIPMTSSGRINICLTLAHKLAKFNHECVLILPSNWAQMVKSAGFNAETFDQEEENQGDVRKSSSSFVTQQAAIFKLPAVQQFPLVGAFGFKSCADTVEKNNEQYAEAIKRVQPDLIIFDYWTTVPAIVHSGVPYVLLFSCSPLMVYWQYNAPPFSSGLAKGDDVKLINETREIFSKAIEPVRNKFDEYLKSKGIVIENRLDFSLVGQSPYLNIYPYPSDLDYQEFGPVPDKWFRLDHMVREVDDSPLGIPDESWLNPSSNGDQKLILFSLGSMVTAYVDLMKRLISILASSPHRFIVSKGVNHESIDLPSNMVGGKYLNQMKIIPKVDLVIHHGGNSTFVETLYFGKPCIILPVCGDQFDNGRRVVDMEIGASFNPFEVTEEELLKAIDNIVNCP…	434	UGT203G1	teturUGT77
tetur60g00080	ATGGTCAGTAAAACAAAATATCGTATTCTCATGTCAAGTATCGACGCATTCGGACACATCAACTGCACATTGGCATTGGGTGAGATCCTTGCTTCATATGGACATCAAATAACATTTGCTCATCACTCTTACCACAAGAAGCTTGCCGATAAACGAAACTTCAAGTTCATTCCTTTTGATGCAAAACTCTTTGAGAATGTTCGACCTGCCTCAGCGGTTGAATGGCACGATGGACATTTACACAAATTCCGTGTTGATGCATTATCAATCTTTAAAGACTGGACACCAGAAGATATCGAAAATTTTGGCGAAATTGTTAATGTATTTGAACGCAACAGTTTTGCATTAGAAGCTATATTCAAAGAAAATGCAGATAACTTCGACTTGTTTATCGGTGAT…	MVSKTKYRILMSSIDAFGHINCTLALGEILASYGHQITFAHHSYHKKLADKRNFKFIPFDAKLFENVRPASAVEWHDGHLHKFRVDALSIFKDWTPEDIENFGEIVNVFERNSFALEAIFKENADNFDLFIGDFVMRQPAFYRASFPCALIHSMNPLPLYPNGPPPWSGFSVKEKDTEKWDKFRELSGVALRAIRENLYSWWRSNGTPLPAMQDTRIENWFNAEPEQLGIYHYPELLDYHEIGPIRSDKWIRLDCAIREPDNVEPFIIPESLKHLPGKLIYFSLGSLGSIQIDLMKSFIKILSKSPHRFIVSKGPKGDQFELGSNMWGENYVNQIGILEVVDLVITHGGNNTFLETIYAGKPLIVVPFFMDQPDNAQRAVDCGIGSRINLYEIDEVKVL…	404	UGT201A2v1	teturUGT78p
Sequences < 150 AA
tetur02g02770		MHLFALQADSDTSTAFFDLVITHGGNNTFLETIYAGKPLIVVPFFMDQPDNAQRAVDCEIGSRINLYEIEEVKVLNTIEETLSNPSYAEKIAKISASMKSPKNKENVVRKIENFMENNRK	120		teturUGT08p	excluded from the alignment
tetur30g02050		MILDFVDQLTPSQIYQPSCSLPRVDLFITHGGTNSFIESLAAGKPLIVIPQFGDQLDNAQRIADLNLGVRINLHEFSDEMLLKAIEDVLNDKEIHSNVARVKMLELKKSDLKDKVISLIEQLARNKVL	128		teturUGT72p	excluded from the alignment

## Sheet: Other HTGs
	Additional file 12 - Other HTGs
	Panonychus ulmi						Panonychus citri						Tetranychus urticae
	Contig ID	Contig length (nt)	ORF nt sequence	ORF AA sequence	ORF length (aa)		Contig ID	Contig length (nt)	ORF nt sequence	ORF AA sequence	ORF length (aa)		Gene ID	AA sequence	length (aa)
Carotenoid desaturases	contig_3118	2155	CTAACCATGAATGGTAATAATAATTCAAATGGTTTGGGCTCTGGAAAATCAGTCATTGTTATTGGTGCTGGTGTCGGTGGATCTGCTATCGCCGCTCGATTGGGTCGATTAGGTTATAAGGTGAGCGTTTATGAGAAAAACGATTTTTGTGGTGGTCGATGTTCATTAATTCATTCAAATGGTCATCGTTGGGATCAAGGCCCGTCTTTATATTTGATGCCGAAAATGTTTGAGGACACATTTAATGATCTAGATGAATCGATCAGTGATCATTTAGAGTTGATTAAATGTCCAATCAACTATCGTGTTCATTTTCATGATGGTAAATCAATTGAACTATCAACTGATATTCAATCAGTTTACCGACAATTGGAAACTTTTGAAGGTGCAAATGAATCA…	LTMNGNNNSNGLGSGKSVIVIGAGVGGSAIAARLGRLGYKVSVYEKNDFCGGRCSLIHSNGHRWDQGPSLYLMPKMFEDTFNDLDESISDHLELIKCPINYRVHFHDGKSIELSTDIQSVYRQLETFEGANESTLLRFLDFLKESHVHYERSVKMALKTRYDSFWDLIRVKYLPELFSMHLYSTVYRRATKYFKTDHMIKAFTFQSMYMGMSPYDSPGPYSLLQYTEIAEGIWYPKGGFNKVVQKLIEIGTNKYGVKFNYSKPVEKINVIKGENGKQTVTGITLANGDVVNADLVICNADLVFAYNHLLPKTSYGTKLGYKDHTSSSISFYWGLNQILDQFTAHNVFLAQNYKASFDEIFKGHTLPTQASFYVNVPSRLDRSAAPEGKDTMVILVPTGC…	560		Pcit_ERR044692_fastq_contig_2090	1831	TTAATCATGAATGGTAATAATAATTCAAATGGTTTAGGCTCTGGAAAATCAGTTATCGTTATCGGTGCTGGTGTCGGTGGATCAGCGATCGCCGCTCGATTGGGTCGATTAGGTTATAAAGTGAGCGTTTATGAGAAAAACGACTTTTGTGGTGGTCGATGTTCATTAATTCATTCAAATGGTCATCGTTGGGACCAAGGTCCGTCTTTATATTTGATGCCGAAAATGTTTGAGGACACATTTAATGATCTAGATGAATCGATCAGTGATCATTTAGAGTTGATTAAATGTCCAATCAATTATCGTGTTCATTTTCATGATGGTAAATCAATTGAACTATCAACTGATATTCAATCAGTTTACCGACAATTGGAAACTTTTGAAGGTGCAAATGAATCA…	LIMNGNNNSNGLGSGKSVIVIGAGVGGSAIAARLGRLGYKVSVYEKNDFCGGRCSLIHSNGHRWDQGPSLYLMPKMFEDTFNDLDESISDHLELIKCPINYRVHFHDGKSIELSTDIQSVYRQLETFEGANESTLLRFLDFLKESHVHYERSVKMALKTRYDSFWDLIRVKYLPELFSMHLYSTVYRRATKYFKTDHMIKAFTFQSMYMGMSPYDSPGPYSLLQYTEIAEGIWYPKGGFNKVVQKLIEIGTNKYGVKFNYSKPVDKINVVKGENGKQKVTGITLANGDVVNADLVICNADLVFAYNHLLPKTSYGTKLGYKDHTSSSISFYWGLNQILDQFTAHNVFLAQNYKASFDEIFKGHTLPTQASFYVNVPSRLDRSAAPEGKDTMVILVPTGC…	560		tetur11g04810	MTKKKVIIIGGGVGGLTAATKLAQNDFDVTVYEKNNYCGGRCSRIYKDAFTFEQGAILYLFDDIYKRNFKELGEDLEKRVKFIDNKDHHQVFFEDGKFNYSKDIECLAREIELIEPCGDAKEKLQNFCAESKAIEKFVTENIFYQTYDNVWQMLWFWIMNFFNGIYPALFTNFYANLFNDFIPNVWTGLMTNLKILWAARSYTMHNSVNKYFKTDKVCQALTFQSLYFGISPYTGSSLFSILVAYEIASGLRYPEMGMASIVTALENIAEENGVKIIKNQSVRKILINRSARAIGVKLADKTIVLSDIVISNADLTYTYNKLLPPTKYAVELSKKDHVPSTITFFWGMDSKIEGLKSHNIFIPSDYKKLFEDIHDKKTIPDDPSFFIHIANRMDPGMGP…	546
	contig_15031	536	ATTACCTTTTTCTGGGGTTTATCAAAACAGTTGACACAATTAAAGGCTCACAATATATTTTTACCTGTTGATTATGAAAAACTATTTCGACAAATTCATGAGGATAAAATGATCCCTGAGGATCCAGCGTTTTACATTCACATTGCAAACCGAATGGATCCTGAATTGGCACCAAAGGGTAAAGATGCGCTTACAGTTTTAGTACCTGTTGGAGCGATGGCTGATTCATCCGTTAGCTTCGAGAAGTTGGTTCTCCAATTGAAAGAGAAAATAATTAATTCTCTTGAAAATCGTCTTGAGATAAGTGACTTTTCCTTACTCATTGAAACTGAACTTGTTGAGACACCAGAAACATGGGAATTTAAATACAATGCATGGAAAGGAACAATTCTTGGAATT…	ITFFWGLSKQLTQLKAHNIFLPVDYEKLFRQIHEDKMIPEDPAFYIHIANRMDPELAPKGKDALTVLVPVGAMADSSVSFEKLVLQLKEKIINSLENRLEISDFSLLIETELVETPETWEFKYNAWKGTILGINHNLTNLLAFRPSQKSSLFKNLYFTGASTQPGAGVPVVMKSACLL	178		SRR341928_contig_9099	1610	CTAATCATGAATGGTAATAATAATTCAAATGGTTTAGGCTCTGGAAAATCAGTTATCGTTATCGGTGCTGGTGTCGGTGGATCAGCGATCGCCGCTCGATTGGGTCGATTAGGTTATAAAGTGAGCGTTTATGAGAAAAACGACTTTTGTGGTGGTCGATGTTCATTAATTCATTCAAATGGTCATCGTTGGGACCAAGGTCCGTCTTTATATTTGATGCCGAAAATGTTTGAGGACACATTTAATGATCTAGATGAATCGATCAGTGATCATTTAGAGTTGATTAAATGTCCAATCAATTATCGTGTTCATTTTCATGATGGTAAATCAATTGAACTATCAACTGATATTCAATCAGTTTACCGACAATTGGAAACTTTTGAAGGTGCAAATGAATCA…	LIMNGNNNSNGLGSGKSVIVIGAGVGGSAIAARLGRLGYKVSVYEKNDFCGGRCSLIHSNGHRWDQGPSLYLMPKMFEDTFNDLDESISDHLELIKCPINYRVHFHDGKSIELSTDIQSVYRQLETFEGANESTLLRFLDFLKESHVHYERSVKMALKTRYDSFWDLIRVKYLPELFSMHLYSTVYRRATKYFKTDHMIKAFTFQSMYMGMSPYDSPGPYSLLQYTEIAEGIWYPKGGFNKVVQKLIEIGTNKYGVKFNYSKPVDKINVVKGENGKQKVTGITLANGDVVNADLVICNADLVFAYNHLLPKTSYGTKLGYKDHTSSSISFYWGLNQILDQFTAHNVFLAQNYKASFDEIFKGHTLPTQASFYVNVPSRLDRSAAPEGKDTMVILVPTGC…	495		tetur01g11270	MNGNSSSSGKRAIVIGAGVGGSAVAARLGKLGFDVTVYEKNDFSGGRCSLIRKNGHRWDQGPSLYLMPKLFEETFADLGEDINDHLELLKCPINYRVYFHDGKLIELSSDIQAVYRQLEKFEGSSEDTLMRFLDFLKESHVHYEHSVQMALKTRFASIWDLFKLKYIPELFRMHLYSTVYKRATKYFKTEHMIKAFTFQSMYMGMSPYDSPGPYSLLQYTEIAEGIWYPKGGFHRVVDKLIEIASNKFGVKFNYSAPVRKINVDGNKKVTGITLESGEVIDADFVVCNADLVFAYNNLLPPTSYGTKLGSKDHTSSSISFYWGLKEKLPKFTVHNVFLAQNYKASFDEIFKGHTLPTQASFYVNVPSRIDPDAAPPGKDTMVILVPTGCMTNEKGADFD…	538
	ORFs < 150 AA						SRR341928_contig_9860	653	GAGAGTGGAGAGGTTATTGATGCTGATTTTGTGGTGTGTAACGCTGATCTGGTATTTGCTTACAACAATTTACTTCCATCAACATCGTACGGCACTAAATTGGGGTCAAAAGATCACACTTCATCTTCAATATCCTTTTATTGGGGATTGAAGGAAAAATTACCCAAATTTACAGTTCACAATGTTTTCCTGGCACAAAACTATAAAGCTTCGTTCGATGAGATCTTCAAGGGACACACTTTACCAACACAAGCATCTTTTTATGTTAACGTGCCCAGTCGAATCGATCCAGATGCTGCCCCACCAGGTAAAGACACAATGGTTATTTTGGTACCAACAGGTTGCATGACCAATGAAAAAGGAGCCGATTTCGATGGTTTGGTGGCAAGAGCACGGGCA…	ESGEVIDADFVVCNADLVFAYNNLLPSTSYGTKLGSKDHTSSSISFYWGLKEKLPKFTVHNVFLAQNYKASFDEIFKGHTLPTQASFYVNVPSRIDPDAAPPGKDTMVILVPTGCMTNEKGADFDGLVARARAQVIETIEKQMGFESFESYIETEIVNDPRTWKEKFNLWNGSILGLTHSIPQVLCFRPSLKSPVFDNLYFVGASTQPGTGVPIVLC	217		tetur11g04820	MNIKSRRLGGSKKVTIIGGGVGGLTLGAKLAQKDFDVTIYEKNSDCGGRCSRVHQDGYAFEQGAILYLFDDIYKRTFRELGESMDDHVKLIEHEDHHQVFFENDKFEYSNDRTRLAQEIERIEPCGNAREKLDNFCNECKCIEKFVTENVFYRTYDTIWQMLWFCIANLITNIKILWTALMYSMHSSVNRYFKNDLVCQALTLQSLYFGISPYTGSSLFSILVAYEIASGLKYPQKGMVSIVDALEAIAIKNGVKIQKNKGVDKILIDRSNKATGVKLDDGTIVSCDIVVSNADLTYTYNALLPPTKYAVELTKKDHVPSTITFFWGMDSRIKGLKSHNIFIPSDYRKLFEDIHDKKTIPDDPSIFIHIANRMDPDLAPDGKDALTVIVPIGEMAGLRG…	516
	contig_16261	332	TCTGATTCATGTCAGAAAAATTTAATCTCCTTTCTAAAAGAGTGTGAAAGTTTTCGTGATATTGTTTACAATCTTGTCTTTAATTCAACTTACGATTCTTATTGGGACCTAATTAATGTAGATTTAATCACCAGACTTCTATCGATACCCTTAGGCTCATCAATGTACGATATTGTGAGTAAATATTTCCAATCAGATGAAGTTCGTCAAGCATTAACTTTCCAGGCTCTTTACTTTGGTATTTCACCATTTAAAGGTTCTGGTTTGTTCACCGTTCTACCAGCAACTGAGCTATTAAGAGGTATCTGGTATCCAAAGGGAGGAATGGTC	SDSCQKNLISFLKECESFRDIVYNLVFNSTYDSYWDLINVDLITRLLSIPLGSSMYDIVSKYFQSDEVRQALTFQALYFGISPFKGSGLFTVLPATELLRGIWYPKGGMV	110		ORFs < 150 AA
							SRR341928_contig_21850	445	GATGAAGTTCGTCAAGCATTGACTTTCCAGGCTCTTTACTTTGGTATTTCACCATTTAAAGGTTCTGGTTTGTTCACCGTTCTACCGGCAACTGAGCTATTAAGAGGTATCTGGTATCCAAAGGGAGGAATGGTCAGTGTGGTCAATGCATTGGAAAAAATTGCAACCCAAAAGTTTGGAGTTGAAATTGTTTACAATTCCTCTGTGGATAAGATTGAAATTGACTCACAGGGAAAGGCCATCGGTGTCCGTTTATCAAATGAAACCTTCCACCCATCGGATGCGGTCATTTCCAATGCCGATCTAACTTATACTTATAATAAACTTTTACCTCAAACATCTTATGGGGATCATCTTGCATCGGTGGACAATGTACCTTCAACGATCACCTTTTTCTGG…	DEVRQALTFQALYFGISPFKGSGLFTVLPATELLRGIWYPKGGMVSVVNALEKIATQKFGVEIVYNSSVDKIEIDSQGKAIGVRLSNETFHPSDAVISNADLTYTYNKLLPQTSYGDHLASVDNVPSTITFFWGLSKQLTQLKAHNIF	148
							SRR341928_contig_23701	425	TCGAAACAATTGACACGATTAAAGGCTCACAATATATTTTTACCTCTTGATTATGAGAAATTATTTCGACAAATTCATGAGGATAAAATTGTCCCTGATGATCCAGCGTTTTATATTCATATTGCAAACCGAATGGATCCAGAATTGGCACCGACGGGTAAAGATGCGCTTACAGTTTTAGTACCTGTTGGAGCGATGGCCGATTCATCCGTTAACTTTGACAAGTTGGTTCTCCAATTGAAAGAGAAAATAATTAATTCTCTTGAAAATCGTCTTGAGATAAGTGACTTTTCCTCACTCATTGAGACTGAACTTGTTGAGACACCAGAAACATGGGAATTTAAATACAATGCATGGAAAGGAACAATTCTTGGGATTAATCATAATCTTACAAATTTA…	SKQLTRLKAHNIFLPLDYEKLFRQIHEDKIVPDDPAFYIHIANRMDPELAPTGKDALTVLVPVGAMADSSVNFDKLVLQLKEKIINSLENRLEISDFSSLIETELVETPETWEFKYNAWKGTILGINHNLTNLLAFRPSQK	141
							Pcit_ERR044692_fastq_contig_21892	284	AAGATCTATAATCGAGCAAAGCGTTTCTTTAAAAGTGATTACATGTTGAAAGCTTTCACTTTCCAAACAATGTACATTGGAATGTCACCTTACGATTCGCCAGCGACGTTCAGTCTTTTACAAGGTACAGAGATTATTGATGGTATTTGGTATCCAGAGGGTGGATTTCAGAGGGTTATCGGTGCTCTTGAAGATATTGCAAAGGAATTTGGCGCTAAGTTTAATTATTCAGTCCCAATTAAAAAAATCAAAATTGATTCAAAGTCAAATGAAGCGACCGGA	KIYNRAKRFFKSDYMLKAFTFQTMYIGMSPYDSPATFSLLQGTEIIDGIWYPEGGFQRVIGALEDIAKEFGAKFNYSVPIKKIKIDSKSNEATG	94
	Contig ID	Contig length (nt)	ORF nt sequence	ORF AA sequence	ORF length (aa)		Contig ID	Contig length (nt)	ORF nt sequence	ORF AA sequence	ORF length (aa)		Gene ID	AA sequence	length (aa)
Carotenoid synthases	contig_2866	2070	TTGTATACAATGGTTAATATATCAATAGCTTCAAATGACCATTCACTCGATAGTGGATCAATTAATCAACTTTATAACAATACAACAATTAATAGTATTTTTGGACCATCATTAACTTGGATTATATTAATTCAATGGATTGTAACATTACCTTTAATTGATTCTTGTGAAAAATTCAAGTTAATCACTTCAATCGTATTCTCAACGTGTTTAATTGTCATTAGTTTGGTGTCTTCATCATTAAACATTAATCAGTTACATTGTCAGATTGAAAATTGTGCTGACAACCAATCGTATCAATCTAATCAATTTAACCAGATTGTTTCCATCTTTACAAAGATAATCTTTACAACCCTTTGGTCAATCTTGTGGATGCGATGGACATTACCCTGTAACTAT…	LYTMVNISIASNDHSLDSGSINQLYNNTTINSIFGPSLTWIILIQWIVTLPLIDSCEKFKLITSIVFSTCLIVISLVSSSLNINQLHCQIENCADNQSYQSNQFNQIVSIFTKIIFTTLWSILWMRWTLPCNYFTFNRETYNRQQLLPICLIVCLFSCLLSNNLITHFNLFLIFMITFLWLGTGSYFIGRLQTNPGLLLLPLVGLTGLEISKAFISSFSYGKIIEILIETVLISLATLLLSCGLDKSRCIQDLFPIEFPVYCSLSRKNLIPFIRQTFNAFVRKEIDLDQTIFDDFNVCLKILKHHCETLTVSLPFYTSSARVDVTIAYAFIRVSDDLVDDGQLNMEQRLVNHKIILKFMDQLFSSRNEKWTYDVGQPIDSANKPPVNWEYYKSNLPLEA…	549		Pcit_ERR044692_fastq_contig_2979	2001	TCACATTTAATCAATAACAATTTAACTTGCGTCAACATGGTCTGGACTTACCTTGATGTCCACGTTTATTTTACTTTACCGTTTATTTTGATTGAGTATTTGATTTTACGTCCATTTTTAAATGTCCACGAATTTGTAAAACTATCGTTCATTTCTGCCTGTGCCCTCATCTACACGATTCCTTGGGACAATTATATCGTTTATCACGATGCTTGGTCATACCCGATTGACCGCGTTCTTGGAGTTATTGGTTGGGTTCCATATGAGGAATATGCCTTTTTCATAATTCAAACTGTCCTTTCCTCTTTGTGGACAATACTTTGTATGCGATGGTCAGTCCCGTGTTTACATTTGAACTTTAACCCGATCTCATTTAATTTGATTCGTTACATTCCCTGT…	SHLINNNLTCVNMVWTYLDVHVYFTLPFILIEYLILRPFLNVHEFVKLSFISACALIYTIPWDNYIVYHDAWSYPIDRVLGVIGWVPYEEYAFFIIQTVLSSLWTILCMRWSVPCLHLNFNPISFNLIRYIPCAIFLVITIIGASIGIPGTKTFYLGSLLWWICPVLCFLWFGAGNYFVSQWKTVAISLIVPSIYLCWVDTFSLRQGIWHINTATSIEWFVVPELPLEEALFFTIVNFLIILANCAFDKAKCTIDLYPDLFPTSPSLTFSNFPQYFKQTFFAFAAYEPNLPKQRLEDLIVCFKVLNHSSKSFTAAASTFHSGIRIDLSILYGFARVTDDMIDNSQGIKTRREKLSIINKFLDQLFADRGNRKWTYDVPTKMDPRKKPKINWKDFTCCLS…	632		tetur11g04840	MNYSYNSSLAGNQIGYNGLLENTPAGPLVWLVLLQWIVSLPLLDSCEKFKLIVSSIFTSLLVIIAVSRKTPEQQMYCPTVDACNHSEEVNLILILIHFTLRVFSTVLWSILWMRWTIACKYFTLDRSTYNLQRYGPICLFVCLIATLISNGLLTHVSLFTAGVILFLWFTTGSYFMGRLVANPFLLLLPVFILTGLECVKSSLVSSVSSAYSSSNVIECFLVSLSSLLLVCALDKSRCIQDLFTKRYPVYCSYQRYNLIPIIKQTFLALIDDEIDQDQSIFDDFNVCLKILKHHCETLTVSLPFYTSSARIDVTIAYAFIRVSDDLVDDGRLNMSQRLENHQIVLKFMDQLFSSRDEKWTYDVGQPIDPRNEPSIDWSFYKSKLPYEAYQVFRAYSRTV…	606
	contig_3935	2128	TCACATTTAATCAATAACAATTTAACTTGCGTCAACATGGTCTGGACTTACCTTGATGTCCACGTTTATTTTACTTTACCTTTTATTTTGATTGAGTATTTGATTTTACGTCCATTTTTAAATGTCCACGAATTTATAAAAATAACCTTCATTTCTACCTGTGCCCTGATCTATACGATTCCTTGGGACAATTATATCGTTTATCACGATGCTTGGTCATATCCGATCGACCGAGTTCTTGGTGTTATTGGTTGGGTTCCATATGAAGAATATGCGTTTTTCATAATCCAAACTGTCCTTTCGTCTTTGTGGACAATACTTTGTATGCGATGGTCAGTCCCTTGTTTACATTTGAACTTTAACCCGGTCTCATTTAATTTGATTCGTTATATTCCCTGT…	SHLINNNLTCVNMVWTYLDVHVYFTLPFILIEYLILRPFLNVHEFIKITFISTCALIYTIPWDNYIVYHDAWSYPIDRVLGVIGWVPYEEYAFFIIQTVLSSLWTILCMRWSVPCLHLNFNPVSFNLIRYIPCAIFLAITMIGAYLGVPGTKTFYLGSLLWWICPVLCFLWFGAGNYFVSQWKTVAISLIVPSIYLCWVDTFSLRQGIWHINTTTSVEWFVVPELPLEEALFFTIVNFLIILANCAFDKAKCTIDLYPDLFPTSPSLTLSNFPQYFKQTFFAFAAYEPNLPKQRLEDLIVCLKVLNHASKSFTAAASTFHSGIRIDLSILYGFARVTDDMIDNSQGIKTRREKLSIINNFLDQLFADRGNKKWTYDVPTKMDPRKKPKINWKDFTSCLS…	632		SRR341928_contig_11853	1126	TCCTGTGGCTTAGATAAGTCTCGATGTATTCAAGATCTTTTTCCTATTGAATTTCCAGTTTACTGTTCGTTGGCGCGGAAAAACTTGCTCCCATTTATAAGACAAACTTTTAATGCCTTCGTTAGAAAAGAGATCGACTTAGATCAAACCGTTTTCGACGATTTCAATGTTTGTCTCAAGATATTGAAACACCATTGCGAGACTCTCACAGTCTCATTGCCCTTTTATACTTCAAGTGCAAGAGTTGATGTTACAATCGCTTATGCTTTTATTAGAGTATCAGATGATCTAGTGGACGATGGTCAACTCAATATGAAACAACGATTGGTTAACCATAAGATTATACTTAAATTTATGGATCAACTTTTCTCATCTCGAAATGAAAAATGGACATACGAT…	SCGLDKSRCIQDLFPIEFPVYCSLARKNLLPFIRQTFNAFVRKEIDLDQTVFDDFNVCLKILKHHCETLTVSLPFYTSSARVDVTIAYAFIRVSDDLVDDGQLNMKQRLVNHKIILKFMDQLFSSRNEKWTYDVGQPIDSANKPPVNWEYYKSNLPLEAYQVLKAYARTVYYQPSGPMKDLVSTYSWDLEEKHIANEKELIEFARCAGGGIMAAFHCIQLYKSGLYPNGISPLERPFIDTFYAIGQAMQLVNIARDIVHDSTTDGRCYIPAMFMENSEKEIDLLTNKKTPWALGVETLSKYSKLIVALSYYCCSKVPQTLNSMPGEVRKPLMIFSEIYRTIGSQILKHEGFEKRIFVPLYKKIWIALSYLYFNRK	375		tetur01g11260	MWTYLDVHLYLTLPIIALEYSLLRPFLNVHEFIKIAFICSNAMIYTVPWDNYIVYNEAWSYPIDRVLGVIGWVPYEEYAFFIIQTVLTSFWTILWMRWSIPCLHLNFNRFTFNCARWLPMIALISLTYLGFNLGTPGSKTFYMGALLWWICPVICFLWFGAGNYFLSQWKFSLTSFIVPSIYLCWVDTFSLRQGIWHINEATSLEWFVVPDLPIEEATFFTVVNLLIVLANCAFDKSKCLLDLYPDLFPVSPSLTINSLPNYFKQTFLAFIASEPDLPKQRLDDFKVCLNVLSRSSKSFTAAASTFHSGIRIDLSILYGYARVTDDMIDNQQGTQARQEKLSIINKFLDQLFASRPKNKWTYDVPTKMDPTEKVTINWNEFEHLLSDEELAAFRSLTHI…	618
							ORFs < 200AA
							SRR341928_contig_23095	449	TGGATTGATACATTTTCACTGAGACAAGGTATTTGGCATATCAATGAGGCAACAAGCCTGGAATGGTTTGTTGTTCCTGATTTACCGATTGAAGAGGCTACATTTTTCACTGTAGTCAATTTATTGATTGTCTTGGCCAATTGTGCCTTTGACAAGTCCAAGTGTCTACTTGATTTGTATCCCGATCTATTTCCAGTCAGTCCATCGTTAACAATCAATAGTTTACCCAATTATTTCAAGCAAACCTTTCTTGCCTTCATTGCCAGTGAACCAGATTTACCCAAGCAACGTTTAGATGACTTCAAAGTTTGCCTCAATGTTTTGTCTCGATCATCTAAATCATTTACTGCAGCCGCTTCAACATTTCATTCAGGAATTAGGATTGACTTGAGCATTTTG…	WIDTFSLRQGIWHINEATSLEWFVVPDLPIEEATFFTVVNLLIVLANCAFDKSKCLLDLYPDLFPVSPSLTINSLPNYFKQTFLAFIASEPDLPKQRLDDFKVCLNVLSRSSKSFTAAASTFHSGIRIDLSILYGYARVTDDMIDNQQG	149
							Pcit_ERR044692_fastq_contig_20452	552	AAGCTCACGGATAAACAAATTGCCGGTTTCCGATCTTTCTATAGAATTCATCATTTCCTTCCATCGGGAGCCATTCGTGAACTTCGCGACGGGTATGAATGGGATATTAACAGAAAACCTTGTGAAACAGAAGCAGATTTAGTTCAATATTCCAAGTATGCAGCTTCAAGTGTTGCAACTTTATGTGTATACGTTTTATTGTATAGATCAGGACAATTGGAGAAAAAATTGAGCCAAACTCAACACTGGGTAATCGAGCGGGCACGTGATATGGGAGTGGCTCTTCAAGTTGTTAACATCGCCCGTGATATCATAACAGACGGTGAATCTCTCGGCCGTAGCTATATTCCAACTGAGTACATGTCAAACCCCGAAACGCAACTGCCTTTAATAACCGAA…	KLTDKQIAGFRSFYRIHHFLPSGAIRELRDGYEWDINRKPCETEADLVQYSKYAASSVATLCVYVLLYRSGQLEKKLSQTQHWVIERARDMGVALQVVNIARDIITDGESLGRSYIPTEYMSNPETQLPLITEKRDPRALGNETLKQISTKLVNLAINYQENAKPGFIHLPAEVRKCFVALTR	183
	Contig name	Contig length (nt)	ORF nt sequence	ORF AA sequence	ORF length (aa)		Contig ID	Contig length (nt)	ORF nt sequence	ORF AA sequence	ORF length (aa)		Gene ID	AA sequence	length (aa)
Cyanate lyase	Locus_25390 (Oases assembly)	359	ATAAGTTGATTTCCTCTAATAGGAATTGCCGTTAATTGAATAGCAAAATCAGCAGGTAAACCAAGTAGATGGCAAATTTTACCAGCTAATTTAATATCACAACAGTTTTGTCCATGTAAAATTGAAGTTAACCAAACCTTATTAACAGCTAATTGTGTAGCCATTTGTTGATAAGTTAATCCTTTACAATTTTTAGCTTTTAACAAATGATTAGTGAAAATTTGAACATCACCACAATTAACACTAATTGATGAAATTTTCTCCAACAATTTAAAGGTAATTCTCATTTTGAATTTATTTAAAAGAAGCAGAAAATTAATTAGTCAAAACAGATAAGAAAACAATTAAGAATTTAAAAA	LINFLLLLNKFKMRITFKLLEKISSISVNCGDVQIFTNHLLKAKNCKGLTYQQMATQLAVNKVWLTSILHGQNCCDIKLAGKICHLLGLPADFAIQLTAIPIRGNQL	107		Pcit_ERR044692_fastq_contig_11055	578	GTTCAAATTTTCACCAATCATTTGTTGAAAGCTAAAAATTGTAAAGGATTAACTTATCAACAAATGGCTACACAATTAGGAGTTAATAAGGTTTGGTTAACTTCAATTTTACATGGACAAAATTGTTGTGATATTAAATTAGCTGGTAAAATTTGTCACCTACTTGATTTACCTGCTGATTTGGCTATTCAATTAACGACAATTCCTATTAGAGGAAATCAATTCATTGAAAATGATCCTCTAGTTTACCGTTTTAATGAGTTGGTTAAAGTATATGGATCTAGTTTACGAAGTATAATTCATGAAGAGTTTGGTGATGGGATCATGAGTGCAATTGATTGTAAATTAAATGTCTCAAAGACTAAAGAATCCAGGATCTTGGTAACAATAGACGGCAAA…	VQIFTNHLLKAKNCKGLTYQQMATQLGVNKVWLTSILHGQNCCDIKLAGKICHLLDLPADLAIQLTTIPIRGNQFIENDPLVYRFNELVKVYGSSLRSIIHEEFGDGIMSAIDCKLNVSKTKESRILVTIDGKYLPYYKGS	141		tetur28g02430	MRIYSRLFQISSANYARQIMSNQFIKAKESKGLTYQQMAQLLSVNKVWLTSVLHGQNCCDIQLAHRICDTLGISHEYANELTSIPLRGNQNIINDPLIYRFNELFKVYGSSLRGIIHEEFGDGIMSAIDCKIDVTKNEQSRVILRIDGKFLPYYKGQLD*	159
							ORF < 100 AA
							Pcit_ERR044692_fastq_contig_17439	274	GAATTGTATGAAAAGTATACAAGCAAGAAATTGGCTGAGCTTCTTGGAGTTAACAAAGTCTGGTTAGTTTCTGTACTTCATGGTGTCAATCGATTGACTTACCCTCAAGCCCGTACCCTTTTGGAGCTAATTGGAGAGCCTGAGAAAAACTTTTCAAAGCTTGTGGACTATGAACAAGTTCTTACAAGTCCACCTGATCGTAATATCATTCAGTTTACATCAACAGATCCTTTTTTACATCGAGTAAGAGAAACGATGGCACTCTACGGG	ELYEKYTSKKLAELLGVNKVWLVSVLHGVNRLTYPQARTLLELIGEPEKNFSKLVDYEQVLTSPPDRNIIQFTSTDPFLHRVRETMALYG	90
	Contig name	Contig length (nt)	ORF nt sequence	ORF AA sequence	ORF length (aa)		Contig ID	Contig length (nt)	ORF nt sequence	ORF AA sequence	ORF length (aa)		Gene ID	AA sequence	length (aa)
Beta-cyanoalanine synthase	contig_2336	1689	ATCACTATGACCGATCCGACTGTTGATCGTTTGAATGGGATCACCCCGAGTGCTTTGGACCTAATTGGAAATACTCCGTTAATTGCTCTCGATCGTTTATGGAAAGGACCTGGTCGATTGTTGGCTAAATGTGAATTTCTTAATCCAACGGGAAGTCTTAAAGATCGTTCATCTCTTTATATGATCACCAAAGCTCGAGAATCGGGTAAACTAAACGATGGTGATCCTGTTATCGAAGTGACCTCAGGTAATCAAGGTTGTGGAATTGCTTGTGTTACAACGATTTTAGGTCACCCATTTACTGTGGCAATGTCAAAGGGTAACAGTCCACAACGAGCGATAATGATGAAAGCTCTTGGTGCTAATTGTATTCTCACCGATCAGGTTAATGGTAAACCA…	ITMTDPTVDRLNGITPSALDLIGNTPLIALDRLWKGPGRLLAKCEFLNPTGSLKDRSSLYMITKARESGKLNDGDPVIEVTSGNQGCGIACVTTILGHPFTVAMSKGNSPQRAIMMKALGANCILTDQVNGKPGNVTADDVAAAEEAAMRVKDETGAYYVDQFNNQTNWLAHYEMTGPEIWRQTAGKIDAFLIGCGTGGCFVGTSKFLKEKNSNIKCFVVEPEGCQPIEGCKITKPLHLLQGSGYGCVPTLFKPELYDGTMAVSDEDAVKYRKLLGQKEGLYCGYTTGANIAAAIKLLQSGKLPKDAVVVTILCDSGLKYPE	322		Pcit_ERR044692_fastq_contig_2461	1444	ATCACTATGACCGATCGAACTGTTGATCGTTTGAATGGGATCACCCCGAGTGCTTTGGATCTAATTGGTAATACCCCGTTAATTGCTCTCGATCGTTTATGGAAAGGACCTGGTCGATTGTTGGCTAAATGTGAATTTCTTAATCCAACGGGAAGTCTTAAAGATCGTTCATCGCTTTTTATGATCACCAAAGCTCGAGAATCGGGTAAACTAAACGATGGTGATCCTGTAATCGAAGTGACCTCAGGTAATCAAGGTGGTGGAATCGCTTGTGTTACAGCGGTTTTAGGTCATCCGTTTACTGTGGCGATGTCAAAGGGTAACAGTCCACAACGAGCGATAATGATGAAAGCTCTTGGTGCTAATTGTATTCTTACCGATCAGGTTAATGGTAAACCA…	ITMTDRTVDRLNGITPSALDLIGNTPLIALDRLWKGPGRLLAKCEFLNPTGSLKDRSSLFMITKARESGKLNDGDPVIEVTSGNQGGGIACVTAVLGHPFTVAMSKGNSPQRAIMMKALGANCILTDQVNGKPGNVTADDVAAAEEAAMKVKDEIGAYYVDQFNNQTNWLAHYEMTGPEIWRQTDGKIDAFLIGCGTGGCFVGTSKFLKEKNSNIKCFVVEPEGCQPIEGCTITKPLHLLQGSGYGCVPTLFKPELYDGTMAVSDEDAVKYRKLLGQKEGLYCGYTTGANIAAAIKLLQSGKLPKDAVVVTILCDSGLKYPE	322		tetur10g01570	MTESTVDRINGITPSALDLIGNTPLIALDRLWPGPGRLLAKCEFLNPTASLKDRSSYYMIAKAKESGQLKDGESVIEVTSGNQGGGIACVTAVMGHPFTVTMSKGNSPQRAIMMNALGANVILVDQVTGKPGNVTADDVAAAEETAMKIREETNAYYVDQFNNPTNCLAHYETTGPEIWRQTNGRIDAFLVGCGTGGCFVGTSKFLKEKNPNVRCFVVEPEGCQPIAGCTITKPLHLLQGSGYGCVPTLFDKKVYNDSISVSDEEAIEYRKLLGQKEGLFCGFTTGGNIAAAIKLLKSGQLPKDAWVVTILCDSGLKYPE*	320
	Contig name	Contig length (nt)	ORF nt sequence	ORF AA sequence	ORF length (aa)	ID-RCD ID in phylogenetic tree	Contig name	Contig length (nt)	ORF nt sequence	ORF AA sequence	ORF length (aa)	ID-RCD ID in phylogenetic tree	Gene ID	AA sequence	length (aa)
ID-RCDs	contig_5247	4791	GGAGAATTAAGTGAAATGATAAATCTTAATTGTTGTGTTAATTTAATTTGTATTCTGTTTATCGTTAGTTGGATTAATTGTGATTCTGTTGAAAATTGTGACTGTGATGAAAACAATTGTAATCAAACTGAATTTAACCTTAATTGTTTAATTTTGTGTGATAATATAATTGATGGTACAAATAATGGTCGATATGGTTATGAGTTGACTTCGATTTCAGAGGAAGGTCCATTTTTTTTGTTCGATACTGAAGAAAAGGTCAATTTGAGAAGGTCAGATATTCGTGATGGTCAATCGGGTGTTAAATTACATCTAATTGTCCGATTAATTAACTCTTTAACCTGTGAACCGATGAACGATGTTTATGTTCACATTTGGCAAGCAAATGCTGCAGGAGTT…	GELSEMINLNCCVNLICILFIVSWINCDSVENCDCDENNCNQTEFNLNCLILCDNIIDGTNNGRYGYELTSISEEGPFFLFDTEEKVNLRRSDIRDGQSGVKLHLIVRLINSLTCEPMNDVYVHIWQANAAGVYSGVDNGQQDGRLNYDPNFFQENFRDFRDFPDQGGKHGGPQGGPFDDEGEHYQQRDDDRWKWQRDGGPRRGRKDRFISHYDEPKPYRSLFVPWMRPNGWKTPRYTTENDPNDEPLNQDEEKYMDQIKGVKETIKRRDHPQSVQLIKLTSQSDKQNNLETTNSDKDFYETIKFPEPIEDSAHRPGDYSNFNRFRRQRPINDDRFLRGYQSTNHHGDASFITIIPGWYRGRSQHIHVEIYLDIESPENVAYVGQLYFPIDDQSLISKL…	458	Pu_IDRCD8	SRR341928_contig_8212	974	TTACTCAAATTTCAAGAGATTCCCTCGTCAAAGGCCAATAAACGAAGACCGTTTTCTCCGTGGTTACCAATCGACAAACCATCATGGCGATGCTTCATTTATAACGGTAATTCCGGGCTGGTATCGAGGTCGAAGTCAACACATTCATAT	FANCFIKFFLELIMFQFTFSCILLSLVGVSFGDPHRPGQFLDHDRTVVNCAKYKREANQHSCVLSPFNTEGPYFLPDDLHRSNVIDGQIGHELNLNINLVNSHDCTPLENMYVHIWHANAVGIYSGVKNEGQDRNESGPEPFETHGGPGDSGMGNFGRPAPITSERFCRGYQVTDSNGQVNFKTIIPGWYNGRCLHIHVEVFAKNTTQRDEISYVGQIFFDHKLPYELKLTEPYGQNQQRLTLNEQDYIYANHGEETLIQIGLGNTGYSSSITLGLNPNAKKVD	284	Pc_IDRCD2	tetur20g01160	MEKYFSSICLIFLTVLISHQSHYINCDNSNVVTFSPYKNKSPNNASLLEEPVRPKRQSTQKTCSITPMSTEGPYYLKDVLERRDITDGKPGIPLNLTINVMDAMNQCKTLSGLRVDIWHCDALGVYSGVGSIGFASRRFGRGKRQVMTSISPVDRFLRGYQITDAQGQVNFKTIVPGWYPGRPIHIHFEVYSPSGKLVHVGQLYFEEPLSATLDNIEPYSRNPSKRVPNEIDRIYRDTDGFKTVLFLLGKPTEGMTSKCGIGLDLSATVPIQFSGRGFGRG*	281
	contig_2032	1143	GATTATTTTGAACGATTATTTAAGACAAACAATATATATAAAGCAATGAGCTTATTGTTAGCTTGTCTTAGTATAAAGTTTTCATATCAAGTTAATTTAATAATGAGTTTAACTACATTTACCTGTGTTTTATTGGCTTTTGGTGTTGGTGTTTCATTTGGTGATCCCCATCGACCAGGTAAATACTTGGCTCACGACCGAACTGTGGTCAATTGTGCTAAATACAAGAGAGAGGCCAATCAACACTCGTGTGTCCTTTCACCTTTCAACATTGAAGGACCTTATTTCTTACCTGATGATTTAGAGAGATCTGATATTGTGGATGGTCAAAACGGTATTCCATTAGATTTTCAGATTAATCTAGTCAATTCCAATGATTGTACTCCTCTTGAAAATATG…	DYFERLFKTNNIYKAMSLLLACLSIKFSYQVNLIMSLTTFTCVLLAFGVGVSFGDPHRPGKYLAHDRTVVNCAKYKREANQHSCVLSPFNIEGPYFLPDDLERSDIVDGQNGIPLDFQINLVNSNDCTPLENMFVHVWHANPKGSYSGVDNVGQNGEGFPGFPGFDGSEGPIGPDGHLEPPPGMGNPGPGNSGMGNFGRPNPLTNERFCRGYQVTDSNGKVNFKTIIPGWYFGRSLHIHVEVFTKNTTEINEISYVGQIFFDQQLPYQLKLIEPYSLNNQQLTINEKDFVYLNHGNETLIELDSNGPGFSSSITLGLNPEAK	322	Pu_IDRCD3	Pcit_ERR044692_fastq_contig_611	963	TCTGTTTTCATGGATAATTTTGTTTTCATTTATGTTTTATTGTCCATACTTGATGTAACCTTTTCTGATCACCATAGGCCTGGTAATTATTTGAATCATGATCGGACTGTGGTCAATTGTGCAAAGTTTAAACGGGAAGTCAATCAACATTCATGTGTCCTCTCACCATTTAACACTGAAGGACCTTATTTTTTGTCAAGTGATTTACTACGATCTGATATTGCCGAT	QLTIRLKMLVNNLVKIFLTLFPILVKSDPDYVSPRTELPYNSTVTDCRAVGRARYQHSCVLAPMTTSGPYFIPEPLRRVNIRENEIGSRMDLIIGVTNSRSCRPVSGADVYIWHANSFGNYSGFNDLAGVQWANDGNSIPQLTSRWLRGVQRTTQTGQVRFISIVPGWYRGRSLHIHIEIRMGNNLVYVGQLFFTEEFGELLEQVSPYNTVTTPRTTNPDDVRFQQSRGAGILVTTGDFARGIRASITLGIEPTRTVQDQLNPNGDGNREL	271	Pc_IDRCD13	tetur20g01790	MSKSISITVFLTLLAVTFGDHERPGKYLEHDSTVINCARYKREANQHSCVLAPYAVEGPYFLPDDLERSNLAEDKVGVSLDLAIRLVNSNDCTPLTNMFVHVWHADALGVYSGVPDLAELFVERMRQENKTLPPFWGPEGAYEGRRPGGPGGPGGPGGPGGPGDMEMPGRPTPVNNERFLRGYQVTNEAGEVNFKTIIPGWYTGRSLHIHVEVYSKNTTEPGEVNYIGQIFFKDDLPAELKLIEPYSLNQNILVLNPQDGIYNFAHGEQTKIQLENRETGYFGSMTFGINPNAH*	294
	contig_272	1955	ATTGTCATCAAAATGGTAAAACTAATTGTTACCTGTGTTTTAATTACCATCATTGGCTCATCATTTGCTGATCCTGATCGACCAGGTAAATACCTTGAACATGATCGAACCGTAATTAGCTGTGCTAAATACAAGCGAGAAGCCAATCAACATCAATGTGTCCTCTCACCTTTCAACACCGAAGGTCCATTTTACCTTCCCGATGACCACGAACGATCTGATATTACCGATGGTCAATCTGGTATCTATTTAGATCTTAACATCAACGTGGTAAACTCAAACGATTGTAATCCAATGGAAAACATGTATGTTCATATTTGGCATACAAATGCCACAGGTAAATACTCAGGTGTCAACAATGGAGGATCACCACCACCACCACATTCAATTGGTCAAGAT…	IVIKMVKLIVTCVLITIIGSSFADPDRPGKYLEHDRTVISCAKYKREANQHQCVLSPFNTEGPFYLPDDHERSDITDGQSGIYLDLNINVVNSNDCNPMENMYVHIWHTNATGKYSGVNNGGSPPPPHSIGQDGHPRGPGNGRRPGGSGGPRVPGEREPGLGGMGGPGGRPTPVSDERFLRGYQVTDSNGQVNFRTILPGWYTGRCLHIHIEVYPKNSTEQADILYVGQIFFASQLPNELKLIAPYSANTQRITLNENDGIYRNHGNETLLDLVSKGADYKSSITFGIDPTAKVTRH	297	Pu_IDRCD2	Pcit_ERR044692_fastq_contig_4769	864	TCATTTGCTACTCGATTTGCTGACTATCCATTAAGTCCCGAAGTTGGTGAAGGTCCATATTTCATTGAAGAAGATATCATTCGGTCCAATATTATTGAAGATCGCGAAGGGACATCTCTCAATCTTACTTTAAATCTAATTGATTTCGCTACATGTAAACCAATTGAAGGAGTAAAAGTTTACATTTGGCAACCCGATTACTCAGGCATTTACTCGGGATTCATGGATAAGCCAAGGATAAAACGAGAAAAAATGTATCCCAAAGATGCCAGAAGATTCTTACGAGGAGCTCAAATAACCGACGACAATGGTACAGTCTCTTTCGAAACACTATTCCCAGGACATTATCCAGGACGAACACCTCATATTCAT	IVIIKVKPIKVIKMVKLIVSVLLISCYLGLSLADSPRRGSRLAHNKTIVNCAKFGRAANQHTCILAPFSDEGPFYVPDNPLRSDLVDGQPGIPLELTVQLTDSRDCSPLSGLYVHIWSANATGNYSGINESDYNTHGELRIKTIDSSRYLRGHQITDKNGIVSFKTLLPGWYPGRTMHIHIEVYPEDETDIDRVTFIGQFYFPRDYALRLKKRYPYSLNKNPITYNDDDDDYIDYEGKDAILNIIPDEKGWRTVVKMAIDPTVVIHAY	268	Pc_IDRCD11	tetur06g00460	MNKSVIPISILLICFNIVFVSAHLERPGKFVDHDRTVTNCARYKREANQHTCVLAPFTTEGPYFLPDDFERSDITDGQVGIPLDLTIRLTNASDCLPLSDLYVHIWNANATGHYSGVQEFNSFPKPTYRPKPIDDVRFLRGFQKTNEHGEVNFKTILPGWYYARCLHIHVEVYHKAVAESDSITYIGQLYFKRELPTQLRLVEPYSQNTNEILLNEQDRFFAADHGQDNIIELKSQDGSYTSYVTLGIDPDIMISVQ*	257
	contig_26182	1210	AAAAAAAGTAACATGATTACGACGAAATTTATTTCGATATATTTTCTCGGTTTATCAACAATTCTCGGACTAATTAATTGTGATAGCAATAATAACTCTAATGTGGCCACTTTTTCACCTTATAAGAACAAGAGTGTTTCCAATGTAACCACAATTAACCTTGAGCCTCGACCGAAAAGACAATCAACCAATGGGACATGTTCCTTAACCCCAATGTCCACTGAGGGCCCTTACTATTTAAAGGATGTCTTAGAACGACGTGATATCACCGATGGTAAACCTGGAATCCCGTTAAATTTAACGATCAACGTAATGGACTCAGTTAATTCGTGTAAAGGTTTACCTGGATTACGCGTTGATATCTGGCATTGTGATGCTTTGGGTGTTTACTCAGGAGTT…	KKSNMITTKFISIYFLGLSTILGLINCDSNNNSNVATFSPYKNKSVSNVTTINLEPRPKRQSTNGTCSLTPMSTEGPYYLKDVLERRDITDGKPGIPLNLTINVMDSVNSCKGLPGLRVDIWHCDALGVYSGVGSLSGHGGRRGGFRSTITTSISPVDRFLRGYQISDSIGQVNFQTIVPGWYPGRPIHIHFEIYLSTGKLLHVGQLYFEESLSTSLETIKPYSDNQSKRVPNNVDRIFSMTSGYKTTITLTGEMTSGMNSQCGIGLDLRATVPIQLVGGFNGNGSRRFGRRG	293	Pu_IDRCD1	SRR341928_contig_3282	860	TTAAACAAAATGGACTCTAAATTTGTGATTTTTGGCCTATCCTGTGTTTTCTTTTACTTTTGCATATCAAATGTACTGTGTAATTCATGTTCCCCTCCAAAGAAAGATGAGAAAATTGTTCCTAAATCTGGTGATGGTCAGTGTTCCCCGACTCCTGAACCTCAACACGAATCATTTGCTACTCGATTTGCTGACTATCCATTAAGTCCCGAAGTTGGTGAAGGTCCATATTTCATTGAAGAAGATATCATTCGGTCCAATATTATTGAAGATCGCGAAGGGACATCTCTCAATCTTACTTTAAATCTAATTGATTTCGCTACATGTAAACCAATTGAAGGAGTAAAAGTTTACATTTGGCAACCCGATTACTCAGGCATTTACTCGGGATTCATGGAT…	KRNQIVIKMVKLIVTCVLITIIGSAFADPDRPGKYLEHDRTVISCAKYKREANQHQCVLSPFNTEGPFYLPDDHERSDITDGQSGIYLDLNINVVNSNDCNPMENMYVHIWHTNATGKYSGVNNGGSGPPPPHSIGQGGHHGGPGNDRRPPGGPGGPGGPGGLGEREPGMGGHGGRPTPVSDERFLRGYQVTDSNGQVNFRTVIPGWYTGRCLHIHIEVYPKNSTEQADILYVGQIFFKSELPSELKLIDPYSTNTQRITLNENDGI	267	Pc_IDRCD3	tetur28g01250	MFKLVLLVTLFNIAYVSTHSERPGKFLEHDRSIVNCARYKREANQHTCVLAPFATEGPYFLADDLERSDITDGQTGVNLDLNLKLTNAKDCSPLSGYFVHIWNANALGHYSGVQEFNKFPKQTFRPKPIYDTRWLRGYQVTNEDGEVNFKTIVPGWYYGRCLHIHVEVYSKNTTDTNAITYIGQLYFKRELPVQLKLVEPYSSNQNELKFNEQDKVFNGMHGNDTITELVFEENNAKTSFILALDPTVTTLTNGTVVN*	258
	contig_1053	1490	ATTGTAATAATCAAAGTGAAACCAATTAAAGTAATTAAAATGGTGAAATTAATTGTTTCTATTTTGTTGATCTGTGGTTATTTGGGTTTATCTTTAGCCGATTCGCCAAGACGAGGAAGTAGATTGGCTCACAACAAGACCATCGTTAATTGTGCTAAATTTGGTCGAGCGGACAATCAACACACTTGTATTTTAGCTCCATTCTCGGACGAAGGACCTTTCTATGTACCCGACAATCCACTTCGATCTGATCTTGTTGATGGACAGCCTGGAATTCCTCTTGAATTAACCGTTCAATTAACTGATTCTCGAGACTGTTCACCTTTATCTGGTCTCTATGTTCACATTTGGTCAGCTAATGCCACCGGTAACTATTCTGGAATCAATGAATCCGATTAC…	IVIIKVKPIKVIKMVKLIVSILLICGYLGLSLADSPRRGSRLAHNKTIVNCAKFGRADNQHTCILAPFSDEGPFYVPDNPLRSDLVDGQPGIPLELTVQLTDSRDCSPLSGLYVHIWSANATGNYSGINESDYNTHGELRIKTVDSSRYLRGHQITDKNGVVSFKTLLPGWYPGRTMHIHIEVYPENETDINRITFIGQFYFPRDYALRLKKRYPYSLNKNPITYNDDDDDYIDYEGKDAILNIIPDEKGWRTVVKMAIDPTVVIHAY	268	Pu_IDRCD6	SRR341928_contig_4803	780	TCTGATATTACCGATGGTCAAGTTGGTCTTCCATTGAAATTGACAATTAAATTAATCAATTCCAATGATTGTAATCCCCTGGAAAATATGTACGTTCATGTTTGGCAATCAAACGCTCTTGGTGTTTACTCTGGAGTTGAACTTTTCCCGAAAAGTTTACCCATTATTGGACCTGAAGGACCTTTTGGCCCAAATGGACCGGGTGGATTTGGACAACTCAATAACGGTGGTCCCGGGGACAATGGAATGGCTGATTTAGGTCGACCCGCTTCAATTAATAATGAAAGATTCGGTCGAGGTTATCAAATCTCCGATTCCAATGGTCAAGTTACCTTTGAGACGATTGTCCCTGGTTGGTATACTGGACGT	LVFNFAFSLSLIMSVTKFTCVLLAFVVGVSFGDPHRPGKYLDHDRTVVNCAKYKREANQHSCVLSAFNTEGPYFLPDDLERSDIVDDQIGVPLDLKINLVNSNDCTPLENMYVHIWHTNAKGSYSGVENAGQDGTGFPDLPDFPGFGGPGGPFGPNGPQGPPPGMEDAGPGNSGMGNFGRPTPTTNERFCRGYQVTDSNGQVNFKTIIPGWYFGRCLHIHVEVFAKNTTEINEISYVGQIFFDQQLPYQLKLIEPYSQNN	260	Pc_IDRCD8	tetur12g04671	MMNTLTISFLTLFISINIAHVSSHLERPGKYLDHDRTIVDCARYKREANQHKCVLAPFTTEGPYFLSDDLQRSDITDGQTGVNLDLNLKLTNAKDCSPLSDYFVHIWHANALGHYSGVQEFDIFLEPYFRPKPISDKRFLRGYQVTNEDGQVNFKTIIPGWYFGRCIHIHIEVYAKNTTDGNAVNYIGQFYFKQELPGQLKLVEPYSNNHNQLTLNDVDEIFAVTNGQDTVLDLEPQENGFRSEYIVAINPDVSVKYDYLFL*	262
	contig_1682	932	AGCAAACAATTGAATTTAGTAAAAATGGTTAAACTAATTGTTGCTTTTCTGTTGATTTCTTGTTATTTGGGTTTATCTTTGGCCGATTCACCAAGACGAGGACGAATCTTGTCCCACAATAAGACGATCGTCGATTGTGCTAAATTTGGCCGAGCGTCGAATCAACATACCTGCCTTTTAGCTCCATTCGCAGAAGAGGGACCTTTCTACGTTGCCGATAATCCACTTCGATCGGACACTATCGATGGTGAACCAGGAATTCCTCTCGAACTGACCATACAATTAACCGATTCTCGAGACTGTTCACCTTTATCTGGTCTCTATGTTCATATTTGGTCCGCTAATGCCACCGGTAACTATTCTGGTGTTAATGAGTCCGATTTTGACACACCCGGTGAG…	SKQLNLVKMVKLIVAFLLISCYLGLSLADSPRRGRILSHNKTIVDCAKFGRASNQHTCLLAPFAEEGPFYVADNPLRSDTIDGEPGIPLELTIQLTDSRDCSPLSGLYVHIWSANATGNYSGVNESDFDTPGELRVKTVYASRYLRGHQITDKNGIVTFKTIIPGWYPGRTMHTHIEVYPENETDVDRVTFIGQFYFPSDYALRLKKQYPYSLNKNPITVNSDDDDYVHAGGKDTILNI	239	Pu_IDRCD4	Pcit_ERR044692_fastq_contig_10300	687	TCGTGTAAAGGTTTACCTGGATTACGAGTTGATATCTGGCATTGTGATGCTTTGGGTGTTTATTCAGGAGTTGGATCGTTATCAGGTCGTGGTGGACGTCGAAGTGGTTTTCGGTCGACAATTACAACCTCGATCAGTCCAGTTGACAGATTTTTACGAGGTTATCAAATTTCCGATTCAATTGGTCAAGTTAATTTTCAAACAATTGTTCCTGGTTGGTATCCTGGTCGACCGATTCATATTCATTTTGAGATTTACCTGTCCTCAGGTAAATTACTTCATGTTGGTCAACTTTATTTTGATGAATTACTTTCAACTTCACTTGAGACAATTAAACCTTATTCTGATAATCAATCGAAACGGGTACCAAATAATGTGGACAGAATTTTCTCAACGACC…	LSLADSPRRGRILSHNKTIVNCAKFGRAANQHTCVLAPFAEEGPFYVPDNPLRSDTIDGEPGIPLELTIQLTDSRDCSPLSGLYVHIWSANATGNYSGVNESDFDTPGELRVKTVYASRSLRGHQITDKNGIVTFKTIIPGWYPGRTMHTHIEVYPENETDVDRVTFIGQFYFPRDYALRLKKQYPYSLNKNPITVNNDDDDYVNAGGKDTILNIVPDEKGWRTFFTMA	229	Pc_IDRCD10	tetur19g03360	MSRITCIFAFCVYLVIVTADPDRPGKYLKHDRTVINCARYKREANQHQCVLSPFNTEGPYFLPDDLQRSDITDGQTGIKYSLTIALVNSNDCSPLENMFVHIWHASAIGEYSGVGKMGPPPGPNGPGEEHDFHGHEGFGGPGGPKQTGKGRGGRGPKPPQEGREGNMPRPTPVSDERFLRGYQVTDQNGFVNFNTILPGWYAGRATHIHIEVYPRNTTEQSAISYVGQIFFREDLPESLKLLEPYSKNPNRITLNEDDGIYTNGHGNETTAKLEAVDSLSYKSTMIFGIDPDAHTKSQV*	299
	contig_11816	671	GTTGACTACGATCGGACTGTGGTTAATTGTGGTAAATACAAACGAGAGGCTAATCAACATTCGTGTGTCCTTACACCTTTCAACCCTGAGGGACCTTATTTCTTACCTGATGATTTACAACGATCAACTATCAATGAACAAGAGAAAGGTAAACCGTTACATTTGAAGATAAATCTTGTCGATGGAAATGATTGTAAACCATTGGAAAATATGTTCATTCATATTTGGCATGCAAACGCCTTAGGGATTTACTCTGGTGTGGATAACAATTATAAAGTACCTAAAGACTTGAAAGGTTTAACTATTGGTGGACCAGGAGATTCGGGTATGGGTCCTGGTGTTGATCGTCCTAAAGCTATTTCCAATAATAGAGCATGTAGAGGTTACCAAGTGACCAAT…	VDYDRTVVNCGKYKREANQHSCVLTPFNPEGPYFLPDDLQRSTINEQEKGKPLHLKINLVDGNDCKPLENMFIHIWHANALGIYSGVDNNYKVPKDLKGLTIGGPGDSGMGPGVDRPKAISNNRACRGYQVTNSKGQVNFNTIIPGWYGERCLHIHVEVFHGNTTELNNIIYVTQIYFHSDLPSKLLWSEPYFQNDHRIFLNDQDGIYLFHGNETTVDLVETN	223	Pu_IDRCD5	Pcit_ERR044692_fastq_contig_18423	666	CTTTTAATGTTATCGACAATTAACTATCTTTTACAGTTATTAATCACTTTTATTAGTGTTATTTGTGTTTCTCATTCTCATCTCGCTGGTAAAATCATTGATCACGATCGGACTGTGGTTAATTGTGGTAAATACAAACGAGAGGCTAATCAACATTCATGTGTCCTTACACCTTTCAACCCTGAGGGACCTTATTTTTTACCTGATGATTTACACCGATCAACTATCAATGAACAAGAGAAAGGTAAACCCTTACACTTGGAGATAAATCTTGTGGATGCAAATGATTGTAAACCATTGGAAAATATGTTCATTCATATTTGGCATGCAAACGCCTTAGGGATTTACTCTGGCGTGGATAACAATTATAAAGTACCTAAATACTTGAAAGGTTTAACA…	VNCDYFGKSFQPIDHNNTVINCARFARSANQHKCVLSPQSIEGPYFIDEKLSRSDIREGRSGAVLSLTLQITDASNCEALSGYNVYIWHADAVGEYSAFPDHNNLTPLDDGRNKPQNSDRYLRGSQTTDSNGKVQFTTIIPGWYAGRSVHIHVEVHNPNDGGKILYTGQLYFEEKLIQRIARTSPYTSNRNRRTTNSRDGIYRHDRGSETTLEVTNSNNNL	221	Pc_IDRCD9	tetur07g05930	MLTVTLFANVVLVSSHSERSIEILNHDATVIDCARYKREANQHKCVITPFTTEGPYFLPDDYERSDITDGYTGVNLNLTLLLTNAKDCSPLSNYYVHIWNANAMGHYSGVKEFNFFDHPTFRPKPINNLRFLRGYQITNEDGLVNFNTIIPGWYFGRCIHIHVEIYDKNTTDGHAVSYIGQLYFNREMPAALKLIDPYSQNNNELTLNDQDIVFALSRGSDTILELIPEGNGYSASYVLSIDPTVKVENSVLPFEDPRNVSFIEH*	265
	contig_7293	1693	AAGTTTACATTTGGCAGCCTGATTACTCAGGNNTCAGGCACTTACTCTGGATTCATGGATAAACCAAGGATAAAACGAGAGAAAATGTATCCTAAAGATGCTAGAAGATTCTTACGAGGAGCTCAAATAACCGACGACAATGGTACAGTCTCTTTTGAAACACTATTCCCAGGACATTATCCAGGACGAACACCTCATATTCATTATCGAATCCATACTAAAAAAGGAAACGTTGCTCATATTGGTCAAATCTTTTTCGACGAGTCAACAAGTAACATTATCCATTCAACATTCCCTTACAATCAAGTTCAAAGTCGACGTTTAAAAAATGAAGAAGACGGTGAATTTAATTACTTTAACGGAAAAAAGAGTATAATCAATATTGACCCTAAATCAATG…	KFTFGSLITQXSGTYSGFMDKPRIKREKMYPKDARRFLRGAQITDDNGTVSFETLFPGHYPGRTPHIHYRIHTKKGNVAHIGQIFFDESTSNIIHSTFPYNQVQSRRLKNEEDGEFNYFNGKKSIINIDPKSMTTDQLEGSLSLAINPLHHSNLMWG	157	Pu_IDRCD7	SRR341928_contig_4403	624	TCATCTTTAGCCATTTCTAATTTAACAAGTATCAATCAATTCAAAAGAGACTATTACAATTATGCTTGTGAATTATCAACAATTTATGATTCTTCTCAATTTATCTACGACATTGAAAGGTCAAACATCGTTGATGGACAAGAAGGTTTACCGTTACATTTAATCATCCGATTAATTAATTCCAATACATGTTCACCGTTACAAGGAGTTTATGTTCATGTTTGGCACGCAAATGCTTTCGGTCAATTTTCAACTGGACGAACAATCAACTCAATGAAACTCAATGAATATGAACTGTTTCTTCGTGGTCATCAGATTACTGACCCTCAAGGTGATGTCTCTTTTAAGACCATAATACCGGGCTGG	DHERSDITDGQPGIPLELTINLVNSNDCNPMGNMYVHIWSANAVGKYSGVENFGPSEEFDKGQGGQHPEPGKGKPGPGLPGRPDPVTDERFLRGYQVTDSNGQVNFKTIIPGWYFPRCLHIHIEVYPKNTTEKADILFVGQIYFKTELANELKLIDPYSANTNPITLNENDDLFTERHGNETLLNLINHGNNFSTTITFGINPEAKI	207	Pc_IDRCD4	tetur07g05940	MLTVTLFANVFLVSSHSERSIEIANHDATVIDCARYKREANQHKCVITPFTTEGPYFLPDDYERSDITDGYTGVNLNLTLLLTNAKDCSPLSNYYVHIWNANALGHYSGVQEFNFFDHPTFRPKPINNLRFLRGYQITNEEGLVNFNTIIPGWYFGRCLHIHVEIYDKNTTDGHAISYIGQLYFNREMPAALRLIDPYSQNNNELTLNEQDVIYPLSRGSDTTLELIPEGNGFRASYVLSIDPTVKIENTYEQFLYDDAFKALNRTSTEH*	270
							SRR341928_contig_14567	642	ACTAATCAACAAGTTGAATTGATTATAAAGTGTCAATTGTTAATACATTTAAATTGTCAACCTTTCATCCAAGAGGAAACAAAGTTAATTATGTTTCAATTAGTATTTTCCTGTGTTTTATTGGCTTTTGTTGGTGTTTCATTTGGTGATCATCATGATCGTCCAGGTAAATACTTGGCCCACGACCGGACAGTGGTCAATTGTGCTAAATACAAGCGA	FLPDDLERSDLADDQIGIPFNLTIQLVNSNDCNPLSNMYVHIWHANAMGMYSGVDNGDQTGEGSKNLDKLDHGGPGNPGFPRGRPTPINKSRFGRGYQVTDANGKVHFRTIMPGWYTGRCLHVHVEVYPQDTTSGSDLLYVGQLFFHRELPYELKLVEPYSQNNQFLVLNENDGIYINHGNETILDLITRGNNFRSSKYLDQYPK	205	Pc_IDRCD5	tetur13g04550	MNSLISVLFISMNIFFVSAHLQRPGKFLPHDRSIVDCARYKREANQHTCVLAPFTTEGPYFLPDDLERSDITDGQTGVNLDLNLKLTNAKDCSPLSNYFVHVWQANALGHYSGVNELFPVGFRPKPISGERFLRGYQKTNEDGEVNFKTIIPGWYVGRCIHIHVEVYAKNNTDGNAVNYIGQLYFERDIPSSLRLVEPYSTNVNEITLNDSDGVYLLTHGNDTLIDLVPQESGFRTDYIVAIDPDVSIKYDWLDI*	255
	ORFs < 100 AA						SRR341928_contig_22122	657	GTTAATTGTGATTATTTTGGTAAAAGCTTCCAGCCAATCGATCACAACAACACTGTTATAAACTGTGCACGCTTCGCACGTAGCGCCAATCAACATAAATGTGTCCTCTCACCGCAATCGATTGAAGGTCCATATTTCATCGATGAGAAGCTTTCACGTAGCGATATTCGAGAAGGTCGTTCAGGTGCGGTATTATCTCTTACATTACAAATAACGGACGCCTCCAACTGTGAAGCTCTATCGGGTTATAATGTTTACATTTGGCATGCGGATGCTGTCGGTGAATATTCCGCTTTTCCTGATCATAATAATCTCACTCCGCTCGATGACGGACGAAACAAACCGCAGAATAGTGACCGATATTTGAGAGGTTCACAAACAACAGATTCAAACGGCAAA…	LLMLSTINYLLQLLITFISVICVSHSHLAGKIIDHDRTVVNCGKYKREANQHSCVLTPFNPEGPYFLPDDLHRSTINEQEKGKPLHLEINLVDANDCKPLENMFIHIWHANALGIYSGVDNNYKVPKYLKGLTIGGPGDSGMGPGVGRPKAISNNRACRGYQVTNSEGQVNFNTIIPGWYGARCLHIHVEVFHGNT	196	Pc_IDRCD6	tetur04g08620	MFLIYLIIGCLIPVAVLSDPDYVSPRTALPYNSSITNCQAVGRARYQHSCVLAPMVTAGPYFIPEPLRRINIRENEIGSRMDLIIAVTNSRNCRPVSNADVYIWHANAFGNYSGFNDLAGVQWADDGNSIPQLTSRWLRGVQRTGLTGQVRFVSIVPGWYRGRSLHIHIEIRMGNNLVYVGQLFFTEEFGELLEQVSPYNTVTTPRTINPDDIRFQQARGAGILTTTGDFVRGIRASITLGIEPTRTVSDQLNPNGDGNREL*	262
	contig_15972	886	TTTATCGACGACATTGCAAGGTCCAACTTAGTTGATGGAGAAAACGGTTTCCCGTTACATTTAATCACCCGGTTGATTAATTCCAGTTCATGTTCACCTTTACAAGGAGTTTATGTTCATATTTGGTATGCAAATGCTTATGGTCAATATTCAACTGGACAAATAATCAACCCAATGAAAAGGAAATGTTTCTTCATCGTCATCAGA	FIDDIARSNLVDGENGFPLHLITRLINSSSCSPLQGVYVHIWYANAYGQYSTGQIINPMKRKCFFIVIR	69		SRR341928_contig_25208	648	TTATCTTTGGCCGATTCACCGAGACGAGGACGAATCCTGTCCCACAACAAGACGATCGTTAATTGTGCTAAATTTGGTCGAGCGGCTAATCAACATACTTGCGTTTTAGCCCCATTCGCGGAAGAAGGTCCTTTCTATGTACCCGATAATCCACTTCGATCGGACACTATCGATGGTGAACCAGGAATTCCACTCGAACTGACCATCCAATTGACCGATTCTCGAGACTGTTCCCCTTTATCTGGTCTCTATGTTCACATTTGGTCAGCTAATGCCACCGGTAACTATTCTGGTGTTAATGAGTCCGATTTTGACACACCCGGTGAGCTTAGAGTCAAAACTGTCTATGCATCCCGATCACTTCGAGGTCACCAAATAACCGATAAAAACGGTATTGTG…	SCKGLPGLRVDIWHCDALGVYSGVGSLSGRGGRRSGFRSTITTSISPVDRFLRGYQISDSIGQVNFQTIVPGWYPGRPIHIHFEIYLSSGKLLHVGQLYFDELLSTSLETIKPYSDNQSKRVPNNVDRIFSTTSGHKTIITLTGEMTSGMNSQCGIGLDLRATVPIQLVGGFNGGGGGRGFGRRG	185	Pc_IDRCD1	tetur01g00490	MVQLFTLGSVLCLVFITATADVHRRGKFLPHDRTVINCASLNRKAHQHSSVLAPFTTEGPFFLPDDLKRSDITDGQKGIPLELTIKLTNAKDCTPISNFFIHAWQTNATGVYSGIDEDTAPLSGFRPTPVNRDRSLRGYQETDANGEVKFLTILPGWYSGRAIHIHIEVYAKDITDENKITYIGQFYFEHDFPLKLRKIYPYSTNTQRIIFNEQDYYYVHDHGDETTLDLKHNGAKFSSYATVAIDPTVTVHVQ*	254
	contig_19896	271	TTCTTTCACCGTGAATTACCCTGTGAACTTAAATTGATTGAACCTTATTCACAGAACAATCAATGTTTAGTTGTTAATGAAAACGATGGTATTGTCATTAATCATGGTAACCAAACTATTCTTGATCTAATTACCCATGGAAATAGTTTCAGAACCTCAATCACTTTGGGTATTAATCCAGATACTTTGAAA	FFHRELPCELKLIEPYSQNNQCLVVNENDGIVINHGNQTILDLITHGNSFRTSITLGINPDTLK	64		Pcit_ERR044692_fastq_contig_14164	599	GACCACGAGCGATCTGATATAACCGATGGTCAACCAGGTATTCCCTTGGAATTAACAATTAACCTGGTCAATTCAAATGATTGTAATCCAATGGGAAACATGTACGTTCATATTTGGAGTGCAAATGCCGTAGGTAAATATTCAGGTGTCGAAAATTTTGGACCATCAGAAGAGTTTGATAAAGGTCAAGGTGGACAACATCCCGAACCAGGTAAAGGTAAACCAGGACCTGGTTTACCTGGAAGACCAGATCCAGTAACCGATGAGCGATTCCTCCGAGGTTACCAAGTGACCGATTCCAATGGTCAAGTCAACTTTAAGACCATAATTCCCGGCTGGTATTTTCCACGTTGTCTCCATATTCATATTGAAGTTTATCCCAAAAATACAACTGAAAAA…	LNKMDSKFVIFGLSCVFFYFCISNVLCNSCSPPKKDEKIVPKSGDGQCSPTPEPQHESFATRFADYPLSPEVGEGPYFIEEDIIRSNIIEDREGTSLNLTLNLIDFATCKPIEGVKVYIWQPDYSGIYSGFMDKPRIKREKMYPKDARRFLRGAQITDDNGTVSFETLFPGHYPGRTPHIH	181	Pc_IDRCD14	tetur07g02040	MSIKLGFYVFLIHSLLITSSLCNSCASKEEVVPSPEEGQCSQESVKQSFVTRFTECSLSPEVGEGPYFIEEDIIRSNIVEDRIGIRLNVTLNLVDFNTCKPIKGAKVYIWQPDYSGIYSGFMDKPRVKREKMYPKDPRRFLRGTQVTNENGTVTFETLFPGHYPGRTPHIHYRIHANGNVAHIGQIFFDESTSQVIQSKSPYNQVHSRRMKNEEDGEFTYFNGKKSIINIDPQSLSGDSLEGILNLAINPLHRSNLMWA*	259
	contig_25977	313	CTATCACCATTTAACACTGAAGGATCTTATTTTTTATCAAGTGATTTACTAAGACCTGGCATTACCGATGGTCAAGTTGGTCTACCATTGAAATTGACCATCAAACTAATCAATTCCAATTATTGTAATCCCCTGGAAAATATG	LSPFNTEGSYFLSSDLLRPGITDGQVGLPLKLTIKLINSNYCNPLENM	48		SRR341928_contig_10691	499	CAGCAATTGTCTAGTGAACAGTTAAGCAAAATGTTTCTAATTTACTTGATCATCGGTTGTTTAATCCCAGTTGCCGTTTTATCCGATCCCGATTATGTCTCACCTCGCACTGCTTTACCGTACAATTCAAGTATCACCAATTGTCAAGCTGTTGGACGAGCCCGTTATCAACATTCATGTGTTTTAGCACCAATGGTTACTGCTGGTCCATACTTTATTCCTGAACCTTTACGAAGGATAAATATTCGTGAAAATGAAATTGGTTCACGAATGGAC	SFATRFADYPLSPEVGEGPYFIEEDIIRSNIIEDREGTSLNLTLNLIDFATCKPIEGVKVYIWQPDYSGIYSGFMDKPRIKREKMYPKDARRFLRGAQITDDNGTVSFETLFPGHYPGRTPHIH	124	Pc_IDRCD7	tetur04g00150	MIWLIVFVFICGQIEQFNCASEPTDRKVNFDETSEYDDLYWYELTPSSLDGSELLNPLINDTTGTLKKYNITDNQPGIPFHLIIRLVDARTSKPLVGAYVYVWHVNIFGYDLGQNSVRRSRRFDPFEENFEEFHGKEHHPHDRPWKFNDEPDHGRIFEQHLRQDYGRSARQFPPPNGRPEFELNEAFIQFDGPKSREPFRPHEINGSPHEQWWNNFNESYENSSIPDSNSSYSLNDYEVTTKSQDSENYTTVSKEMGAYSWHPLGSTESVIDETITESLDLENFTESETNETIPYSWDPSIREPANETYSYNNDSSFTTESVNYVPTFSNLTKVNVTSNHTVEQKPYANETQRHFLQGYQITDFKGDVSFVTIVPGWIANRSLHVNVHVYLDKSQETAT…	472
	contig_177	311	GACTTTTCCAGAGGAATCAGAGCTTCAATAACATTGGGTATCGAACCAACTCGAACTGTTCAAGATCAATTAAATCCAAACGGTGATGGCAATCGGGAACTT	DFSRGIRASITLGIEPTRTVQDQLNPNGDGNREL	34		Pcit_ERR044692_fastq_contig_15642	371	TTCTTACCTGATGATTTAGAACGATCTGATTTAGCTGATGATCAAATTGGTATTCCATTCAATTTAACAATCCAATTAGTTAATTCCAATGATTGTAATCCATTAAGTAACATGTATGTTCACATTTGGCATGCAAATGCCATGGGAATGTATTCAGGAGTAGATAATGGTGATCAAACTGGTGAGGGGTCGAAAAATTTGGACAAACTTGACCATGGAGGACCAGGTAATCCAGGGTTTCCTCGAGGTCGACCAACTCCAATCAATAAGTCACGATTCGGTCGAGGTTATCAAGTGACCGATGCCAATGGTAAAGTTCATTTCAGGACAATTATGCCCGGTTGGTATACTGGTCGATGTTTACATGTTCATGTTGAAGTTTATCCTCAAGATACAACC…	SDITDGQVGLPLKLTIKLINSNDCNPLENMYVHVWQSNALGVYSGVELFPKSLPIIGPEGPFGPNGPGGFGQLNNGGPGDNGMADLGRPASINNERFGRGYQISDSNGQVTFETIVPGWYTGR	123	Pc_IDRCD16	tetur44g00140	MLVQVIIVLICHLVEPRPIDDNKLDEAKSQFLDENKSSYICELSPFSDEGHYFLPNDPERSNITDGEPGIKLHLIIRLINARTCEPLKGVYVHIWHANAKGEYSGIDSSHQKSGILFNNGRKSRSLNIVGEKETDDSFDESRVYQKTRDTRTKLTPELNNPPNYASNPENLNSNSKLNLIKRSAAPASMKSQNFLRGYQISNYAGEVSFATIIPGWYKGRAQHIHIEVYPDKSTSKPMYIGQLFFNKLYHLTERKEYESKNKLASRDDGIYKHFEGDRTTISMADIGPNMQGIITLGVDPEMTKIFD*	307
							Pcit_ERR044692_fastq_contig_13262	368	AAGAGAAATCAAATTGTCATTAAAATGGTAAAACTAATTGTTACTTGTGTTTTAATTACCATCATTGGCTCAGCATTTGCTGATCCTGATCGACCAGGTAAATACCTTGAACATGATCGAACCGTAATTAGCTGTGCTAAATACAAACGAGAAGCCAATCAACATCAATGTGTCCTCTCACCTTTCAACACCGAAGGTCCATTTTACCTTCCTGATGACCACGAGCGATCTGATATTACCGATGGTCAATCTGGTATCTATTTAGACCTTAACATCAACGTGGTAAACTCAAACGATTGTAATCCAATGGAAAACATGTATGTCCACATTTGGCATACAAATGCCACAGGTAAATACTCAGGTGTCAACAATGGAGGAAGTGGACCACCACCACCACAT…	SSLAISNLTSINQFKRDYYNYACELSTIYDSSQFIYDIERSNIVDGQEGLPLHLIIRLINSNTCSPLQGVYVHVWHANAFGQFSTGRTINSMKLNEYELFLRGHQITDPQGDVSFKTIIPGW	122	Pc_IDRCD15	tetur06g00450	MNKSVIPISILLICFNIVFVSAHLERPGKFVDHDRTVTNCARYKREANQHTCVLAPFTTEGPYFLPDDFERSDITDGQVGIPLDLTIRLTNASDCLPLSDLYVHIWNANATGHYSGVQEFNSFPKPTYRPKPIDDVRFLRGFQKTNEHGEVNFKTILPGWYYARCLHIHVEVYHKAVAESDSITYIGQLYFKRELPTQARLVEPYSQNTNEILLNEQDRFFAADHGQDNIIELKSQDGSYTSYVTLGIDPDIMISVQ*	257
							Pcit_ERR044692_fastq_contig_11430	363	TTTGCCAATTGTTTCATCAAATTTTTCTTAGAGTTAATTATGTTTCAATTTACATTTTCTTGTATTTTATTGTCTCTTGTTGGTGTTTCCTTTGGTGATCCTCATCGACCAGGTCAATTTCTGGACCATGACCGAACTGTGGTCAATTGTGCCAAATATAAACGAGAAGCTAATCAGCATTCATGTGTCCTTTCACCTTTCAACACCGAAGGACCTTATTTCCTACCTGATGATTTACACCGATCTAATGTTATCGATGGTCAAATTGGTCATGAATTAAATTTGAATATCAATCTAGTCAATTCTCATGATTGTACACCTCTTGAAAATATGTATGTTCATATTTGGCATGCAAATGCTGTTGGAATTTACTCTGGTGTGAAAAATGAAGGTCAAGAC…	KIYNSKSSIISIIIEQKSNMITTKFIAIYFLSLSTILELINCDNNSNSNVVTFSPYKNKSVSNVTTIGLEPRPKRQSTNGTCSLTPMSTEGPYYLKDVLERRDITDGKPGIPLNLTINVMD	121	Pc_IDRCD12	tetur19g02300	MSRITCIFVFCVYLVIVAADPDRPGKYLKHDRTVINCARYKREANQHQCVLSPFNDEGPYFLPDDLQRSDITDGQNGVKYNLTIALVNSNDCSPLENMFVHIWHASAIGKYSGVRSIGPGPGPRPQGPGNSTEHDFGGLDEPKQTGKGSEGRGLRPPQEGRDYNKPRPKPVSDERFLRGYQVTDQNGLVNFNTILPGWYAGRATHIHIEVYPRNTTERSAISYVGQIFFREDLPELLKLVEPYSENSNRITLNEDDGTYVYGHGNETTIQLEAVDSSSYKSTMIFGIDPDAHTKSQV*	297
													tetur07g06560	MLTVTLFANVVLVSSHSERSIEILNHCYSDRLCSIQERSQCFITPFTTEGPYFLPDDYERSDITDGYTGVNLNLTLLLTNAKDCSPLSNYYVHIWNANALGHYSGVQEFNFFDGPTFRPKTINNLRFLRGYQITNEDG*VNFNTIIPGWYFGRCIHIHVEIYDKNTTDGHAISYIGQLYFNREMPAALKLIDPYSQNNNEMTLNDQDIVFALSRGSDTILELIPEGNGYSASYVLSIDPTVKVENSVLPFDDPRNVSFIEH*	260
							ORFs < 100 AA
							SRR341928_contig_25337	446	ATTGTAATAATCAAAGTGAAACCAATTAAAGTAATTAAAATGGTGAAATTAATTGTTTCTGTTTTGTTGATTTCGTGTTATTTGGGTTTATCTTTGGCCGATTCACCAAGACGAGGAAGTAGATTGGCTCACAACAAGACGATCGTTAATTGTGCTAAATTTGGTCGAGCGGCTAATCAGCATACTTGTATTTTAGCCCCGTTCTCAGACGAAGGACCTTTCTATGTACCCGATAATCCACTTCGATCTGATCTTGTTGATGGTCAGCCTGGAATTCCTCTTGAATTAACTGTTCAATTAACCGATTCTCGAGACTGTTCACCTTTATCTGGTCTCTATGTTCACATTTGGTCAGCTAATGCCACCGGTAACTATTCTGGAATCAATGAATCCGATTAC…	RTPHIHYRVHTKNGNVAHIGQIFFDESTSNIIHSTFPYNQVQSRRLKNEEDGEFNYFNGKKSIINIDPKSLTTDQLEGSLSLAINPLHHSNLMWG	95
							SRR341928_contig_31047	300	CAATTAACAATTAGATTGAAAATGTTGGTCAATAATTTGGTGAAAATTTTTTTAACTTTGTTTCCAATTTTAGTTAAATCAGATCCTGATTATGTTTCCCCTCGAACTGAATTACCTTACAATTCAACGGTAACTGATTGTCGAGCCGTTGGTCGAGCCCGATATCAGCATTCATGTGTCTTAGCGCCAATGACCACCTCTGGTCCATATTTTATTCCGGAGCCACTTCGACGGGTCAATATCCGTGAAAACGAGATTGGGTCTCGAATGGATTTGATCATCGGTGTAACTAATTCCCGTAGTTGTCGACCAGTGTCCGGTGCTGATGTTTACATTTGGCATGCCAACTCTTTCGGTAATTATTCAGGTTTCAACGATTTAGCTGGTGTCCAATGGGCT…	QQLSSEQLSKMFLIYLIIGCLIPVAVLSDPDYVSPRTALPYNSSITNCQAVGRARYQHSCVLAPMVTAGPYFIPEPLRRINIRENEIGSRMD	92
							SRR341928_contig_20908	328	TTAGTATTCAATTTTGCCTTTTCTCTGTCATTAATCATGAGTGTAACTAAATTTACCTGTGTTTTATTGGCTTTCGTTGTTGGTGTTTCATTTGGTGATCCCCATCGACCAGGTAAATACTTGGATCATGACCGAACTGTGGTCAATTGTGCTAAATACAAGCGAGAGGCCAATCAACATTCGTGCGTCCTTTCAGCTTTCAACACGGAAGGACCTTATTTCTTACCTGATGATTTAGAGAGATCTGATATTGTGGATGATCAAATTGGTGTTCCATTAGATTTGAAAATTAATCTGGTCAATTCCAATGATTGTACTCCCCTTGAAAACATGTATGTTCATATTTGGCATACAAATGCTAAGGGCAGTTACTCAGGTGTAGAAAATGCTGGTCAAGAT…	SVFMDNFVFIYVLLSILDVTFSDHHRPGNYLNHDRTVVNCAKFKREVNQHSCVLSPFNTEGPYFLSSDLLRSDIAD	76
							SRR341928_contig_19334	232	TCACTTCATTTGAAAAAAATCAATTTCATCACCAATCAGGATGATTTAGATTACAATACGAATCATCAAGGAGCTGAAACTACACTTTCATTAGCTGAATTAGGATCAGGATATCAAACAATCATAACTCTGGGTGTTGATCCTTCAAAAGTTATCAAA	TNQQVELIIKCQLLIHLNCQPFIQEETKLIMFQLVFSCVLLAFVGVSFGDHHDRPGKYLAHDRTVVNCAKYKR	73
							SRR341928_contig_14721	204	TATTGTAAACCTCAAAATCGTTGTACATCATTGAAAATGTTTAAACTTGTATTACTTGTAACTCTTTTCAACATTGCCTATGTTTCCACTCATTCAGAGAGACCTGGAAAATTCTTGGAACATGATCGATCAATAGTCAACTGTGCCCGATACAAGAGAGAAGCCAAT	YCKPQNRCTSLKMFKLVLLVTLFNIAYVSTHSERPGKFLEHDRSIVNCARYKREAN	56
							SRR341928_contig_30174	256	AAAATTTACAATTCGAAAAGTTCAATCATTTCGATTATCATTGAACAAAAAAGTAACATGATAACAACGAAATTTATTGCGATATATTTTCTCAGTTTATCAACAATTCTGGAACTAATTAATTGTGATAACAATAGTAACTCTAATGTGGTCACTTTTTCACCTTATAAGAACAAGAGTGTTTCCAATGTGACCACAATTGGCCTGGAGCCTCGACCGAAAAGACAATCGACCAACGGGACATGTTCCTTGACCCCAATGTCCACTGAGGGTCCATACTATTTGAAGGATGTCTTAGAGCGACGAGATATCACCGATGGTAAACCTGGAATCCCGTTAAATTTAACGATAAACGTAATGGAC	SLHLKKINFITNQDDLDYNTNHQGAETTLSLAELGSGYQTIITLGVDPSKVIK	53
							Pcit_ERR044692_fastq_contig_5358	1359	CGAACACCTCATATTCATTATCGAGTCCACACTAAAAATGGAAACGTCGCTCATATCGGTCAAATATTTTTCGACGAGTCAACAAGTAACATTATCCATTCAACGTTCCCTTACAATCAAGTTCAAAGTCGACGTTTAAAAAATGAAGAAGATGGTGAATTTAATTACTTTAACGGGAAAAAGAGTATAATCAATATTGACCCTAAATCGTTGACCACAGATCAACTTGAAGGCTCGTTAAGCTTAGCGATAAATCCCCTTCATCACTCAAATCTCATGTGGGGT	LLKFQEIPSSKANKRRPFSPWLPIDKPSWRCFIYNGNSGLVSRSKSTHSY	50
	Contig name	Contig length (nt)	ORF nt sequence	ORF AA sequence	ORF length (aa)		Contig name	Contig length (nt)	ORF nt sequence	ORF AA sequence	ORF length (aa)		Gene ID	AA sequence	length (aa)
Levanases	contig_2159	2274	CTAAACNNNNNNNNNNNNNNNNNNNNNNNNNNNNNNNNNNNNNNCATGAAATTAACATGTAATTTCATTTCTTCATCTTCATCATCATCATCATCATCATCATCGATATCGAGATCAACACTATTCATTTACAATTCAATCAGTGTGTTGATTGTTTTACTTTCATTGGAAATCAATTCAATCATGTCAATGGATCCTCTTGTTATCAATGGTATTACAATTGATAAGGCTACCCTGTATAAGGAAAAATGGAGGCCACAGTTTCACTTTTCACCTCCAACCTCTTGGATAAATGATCCAAATGGATTGACCTACAAGGATGGTCAGTACCATTTGTTTTTCCAATACCATCCAGGGTCAGTTGTCTGGGGACCAATGCATTGGGGTCACGCAGTTTCA…	LNXXXXXXXXXXXXXMKLTCNFISSSSSSSSSSSSISRSTLFIYNSISVLIVLLSLEINSIMSMDPLVINGITIDKATLYKEKWRPQFHFSPPTSWINDPNGLTYKDGQYHLFFQYHPGSVVWGPMHWGHAVSTDLLHWDNLPIALYPNKDGTVFSGSAIVDSTNVTGLQKDDKSDLLIAIFTRYNETSPTPQTQHLAYSPDGLVWSLYDNNPILMEQGKPDFRDPSVSKYGDDFILVLAAGDEARFYKSHNLIDWNYLSSFGSKPREGSHAGVWECPALISLEANGQKFWILLISINPGGPNTGSATQYFIGTFDGTKFINKNPSDRILWMDWGPDNYAAALYTNSPRDKPTLISWMNNWDYGANETTRPWRGQMTLPRSVDLIAISGNDYHLSTFPI…	562		Pcit_ERR044692_fastq_contig_1571	1655	TCCTCTTTTCTGTTAATACATTTACATAAAGTTTTTTTTTCAATTCTAATCATGAATTTATTGTCAATTTTGAGCCTTTTATCGTTGACCTTTGTTCAAAGTTGCTTGACCAAGTCAATTGCAGTTGAAAAAGAGATAACCTATGACCTGGACATTTTGTACCGCGAAAAATGGAGGCCACAATATCATTATTCACCGCCGACCGGTTGGCTTAACGATCCCAATGGTTGTATTTACAAGGATGGTAAATATCATTTATTTTTCCAATACAGTCCAGGAACTTTGAACGCCAAGTCCATGCACTGGGGTCACGCAGTGTCCGAGGACTTGTTACACTGGGACAGTTTACCAGTGGCCGTTTTTCCCGACATTGACGGAGCCGCTTTCTCTGGTAGTGCC…	SSFLLIHLHKVFFSILIMNLLSILSLLSLTFVQSCLTKSIAVEKEITYDLDILYREKWRPQYHYSPPTGWLNDPNGCIYKDGKYHLFFQYSPGTLNAKSMHWGHAVSEDLLHWDSLPVAVFPDIDGAAFSGSAIIDSTNATGLQKEGDGDLMVIIFTRGTPSYSIPQRQFLAYSSDDIHFQVYEHNPILVDLAEVHYRDPQMIVYDDHWIMSLAVGNYSNFYNSTDLIHWNLMSRFGGDPMEGSHAGVWECPALMRYYIDGMELWILLISINPGGPNGGSATQYFIGTFDGKKFVNRYPPERVLWMDWGPDNYAAALFANSPRSKPTIISWMNNWVYGQEQTTTPWRGQTSIPRTIDIVKVGEDDYQATTFPIEETFTLHDSVLHQSEPDKSSLEIPFN…	530		tetur29g01230	MVNKLVYSWITLIILLSDFSLDTIQLIQGMPMQGNTESKVYGEKWRPQYHFSPPTSWINDPNGLTYSNGKYHLFYQYHPDSLVWGPMHWGHATSSDLLRWENEPIALYPAPGGAAFSGSAVIDSTNITGLQKTANSNVLVAIFTRSNDSSPTPQTQHLAYSYDGITFNNYENNPILVDPSKRDFRDPALLKYGDGYIMSLAAGDAAMFYKSTNLIDWTYLSSFGEKPSQGSHGGVWECPALIRFEVDGRELWVLLISINPGGPTVGSATQYFVGTFDGTRFINENPADRVLWLDWGPDNYAAAMYTNIPSPKPTMVAWMNNWNYAANEPTTPWRGQMTLPRSMELVKTSDNDYHVQTFPIDDVKNLRESLLYEFKGEPVTESLAIQHNSDRYHLECSFK…	521
	contig_3832	1710	ATTTTTGTAATTCTAATCATGAATTTATTGTTAATTTTGAGCCTTTTATCATTGACCTTTGTTCAAAGTTGCTTGACCAAGTCAATTGCAGTTGAAAAGGAGATAACTTATGACCTGGACATTTTGTATCGCGAAAAATGGAGGCCACAATATCATTATTCACCGCCGACCGGTTGGCTTAACGATCCCAATGGTTGTATTTACAAGGATGGTAAATATCATTTATTTTTCCAATACAGTCCAGGAACTTTGAACGCGAAGTCCATGCACTGGGGTCACGCAGTGTCCAAGGACTTGTTACACTGGGATAGTTTACCAGTGGCCGTTTTTCCCGACATCGATGGAGCCGCTTTCTCTGGTAGTGCCATCATTGACTCTACAAACGCGACAGGACTCCAG…	IFVILIMNLLLILSLLSLTFVQSCLTKSIAVEKEITYDLDILYREKWRPQYHYSPPTGWLNDPNGCIYKDGKYHLFFQYSPGTLNAKSMHWGHAVSKDLLHWDSLPVAVFPDIDGAAFSGSAIIDSTNATGLQKEGDGDLMVIIFTRGTPSYSIPQRQFLAYSSDDIHFQVYEHNPILVDLAEVHYRDPQMIVYDDHWVMSLAVGNYSNFYNSTDLIHWNLMSRFGGDPMEGSHAGVWECPALMRYYIDGMELWILLISINPGGPNGGSATQYFIGTFDGKKFVNRYPSERVLWMDWGPDNYAAALFANSPRSKPTIISWMNNWVYGQEQTTTPWRGQTSIPRTIDIIKVGEDDYQATTFPIEETFTLHASVLHQSEPDTSSLEIPLTSEHFHLEAKIS…	525		SRR341928_contig_2798	1491	CTTAACCAAGTTTACACTTTGATTTACAACCACGAGAGGGAAAAGCATCCAACTGATTGTCTTTATAATTATTCACCTTTAATTACCATGAAATTAACATGTAATAATTTCATTTCTTCATCATCATCATTGATATCGACATCAAAATTATCCATTCACAATTTAGTTAATCTAATCAGCGTGTTGATTGTTTTAATTTCACTGGAAATCAATTCAATCATGTCAATGGATCCTCTTGTTGTCGATGGTATTACAATTGATAAGGATACCCTGTATAAGGAAAAATGGAGGCCACAGTTTCACTTTTCACCTCCAACCTCTTGGATAAATGATCCAAATGGATTGACCTACAAGGATGGTCAGTATCATTTGTTTTTCCAATACCATCCAGGGTCAGTT…	LNQVYTLIYNHEREKHPTDCLYNYSPLITMKLTCNNFISSSSSLISTSKLSIHNLVNLISVLIVLISLEINSIMSMDPLVVDGITIDKDTLYKEKWRPQFHFSPPTSWINDPNGLTYKDGQYHLFFQYHPGSVVWGPMHWGHAVSTDLLHWDNLPIALYPNKDGTVFSGSAIVDSTNVTGLQKDDKSDLLIAIFTRYNETSPTPQTQHLAYSPDGLVWSLYDNNPILMEQGKPDFRDPSVSRYGDDFILTLAAGDEARFYKSHNLIDWDYLSSFGSKPREGSHAGVWECPALISLEANGQKFWILLISVNPGGPNTGSATQYFIGTFDGTKFINKNPSDRILWMDWGPDNYAAALYTNSPRDKPTLISWMNNWDYGANETTKPWRGQMTLPRSVDLIAI…	473		tetur29g01280	MVNNLVYSWITLIVLLSDCSLDTIQLIQGMPMQGNTESKVYGEKWRPQYHFSPPTSWINDPSGLTYSDGKYHLFYQYHPDSLVWGPMHWGHATSSDLLRWENEPIALYPAPGGAAFSGSAVIDSTNITGLQKTANTNVFVAIFTRSNDSSPTPQTQHLAYSYDGITFNNYENNPILVDPSKRDFRDPSLVKYGDGYIMSLAAGDAAMFYKSTNLIDWTYLSSFGEKPSQGSHMGFWECPALIRFEVDNSELWVLITSINPGGLNVGSATQYFVGTFDGTRFINENPADRVLWLDYGPDYYAAAKYTNIPSPKPTMIAWMSNWNYATNQPTTPWRGQMTLPRSMELVKTSDNDYHVQTFPIDEVKNLRESFLYEFKGEPVTESLAIQHNSDRYHLECSFK…	521
							ORFs < 150 AA
							SRR341928_contig_30311	297	CACGCTGGTGTCTGGGAGTGTCCAGCATTGATGCCGTATCACATTGATGGTATGGAATTGTGGATTCTGTTGATCAGTATTAATCCAGGTGGACCTAATGGTGGTTCGGCGACACAATATTTCATTGGTACCTTTGATGGTAAAAAGTTTGTCAATCGTAATCCAGCTGAACGGGTTCTTTGGATGGACTGGGGTCCAGACAATTATGCGGCCGCTTTATTTGCCAATTCACCCCGACCCAAGCCAACCATCATTTCCTGGATGAACAACTGGGCCTATGGTCAAGAGCAAACAACC	HAGVWECPALMPYHIDGMELWILLISINPGGPNGGSATQYFIGTFDGKKFVNRNPAERVLWMDWGPDNYAAALFANSPRPKPTIISWMNNWAYGQEQTT	99
							SRR341928_contig_21477	466	TTTTCTTTGATGTTTCATCAGTGGAACTTTTTTTTCGACAAAGGATTAACCTCATTTACTTATCTGGTTTATCCTAATCAACCTTACGATTTAATCTCAATTGAATGTACTGATTGTACAATATCATCAATTAACTTATACCAAATGAAATCTATTTGGGACAAGGTAACAACTTTG	FSLMFHQWNFFFDKGLTSFTYLVYPNQPYDLISIECTDCTISSINLYQMKSIWDKVTTL	59
							SRR341928_contig_29170	350	CTCTGCTTGGGCTCTGTGTTCGCACAGGATGCTTCCACCACATCTTCTTCGGCAGTGCCAACAGGCACACCTGTGCCTGGTAACTACGGTGGTGCTTTGAGGCCGCAGGTGCACTTCTCACCTCCTAAGGGCTTTATGAACGATCCTAATGGTCTGTTCGTTGACGCTGATGGTCTCTATCACGTCTACTATCAATACAACCCAACGGCAGACATCGCCGGCAATCAACACTGGGGCCACGCCACTACGACCGATGGCTACACTTTCGAGAACCAGCCTATTGCGCTCTTTCCTCCAAACAACGAGACATTTGTCTTCAGTGGCTCAGCAGTGGTTGACGTCAATAAC	LCLGSVFAQDASTTSSSAVPTGTPVPGNYGGALRPQVHFSPPKGFMNDPNGLFVDADGLYHVYYQYNPTADIAGNQHWGHATTTDGYTFENQPIALFPPNNETFVFSGSAVVDVNN	116
	Contig name	Contig length (nt)	ORF nt sequence	ORF AA sequence	ORF length (aa)		Contig name	Contig length (nt)	ORF nt sequence	ORF AA sequence	ORF length (aa)		Gene ID	AA sequence	length (aa)
Methionine synthase	contig_1250	2556	TTGTTTTCTGTGATTATGAATAAATTGTTGATCAGTAATTTAGGTTATCCTAGAATTGGATTCAGTCGACAATGGAAAAAGTGTTTGGAATCTTTTTGGTCCGGTTCTTTGGGTCAAGAACAATTTCTCACCGAGATGAAGAATCTTCGTTTGGCCATTTTACAGAATCAAAAAGATTTAGGTGTCGATTTGATTCCTGTTAATGATTTTACCTTTTATGATCAAGTTCTCGACATGGCGACAATGTTCAATATTGTTCCGAAAAGATATAAACATGATCCATCGGGACCTGTTGATTTATCTACTTACTTTGCTATGGCTCGAGGAACTCAGGAAAGTATCGCTTGTGAAATGACAAAATGGTTCAACACCAATTATCACTACATTGTGCCCGAATAT…	LFSVIMNKLLISNLGYPRIGFSRQWKKCLESFWSGSLGQEQFLTEMKNLRLAILQNQKDLGVDLIPVNDFTFYDQVLDMATMFNIVPKRYKHDPSGPVDLSTYFAMARGTQESIACEMTKWFNTNYHYIVPEYESGVQLRLTQNRPLEAFVEAKQQLNIIGKPVIIGPFSFAKFTKGDYGTISNYVHQLVPLYVEMLKGLEKELCEWVQMDEPFLVVGITSEEMKLVELVYQELKVSVPNLKIMLQTYFDSLENYDEIVKLSVAGIGLDFIHGYENNLKNLEKMTLPDEKVLGVGLINGRNIWRCDLMEKYKFLQKILQLRPADKIWIQPSCSLQFTPVSAKGETKLAPFLQNAIAYSDEKLTELKHLAVAFNEGADCVSAAFNESTNALKDLESERQK…	765		SRR341928_contig_10814	2476	TTGTTTTTCTTTTTCAATTGTTTCAATTTCTCATTCAAATTGTTCTCTGTGATTATGGCTAAATTGTTGATCAGTAATTTAGGTTATCCTAGAATTGGATTTAGTCGACAATGGAAAAAGTGTTTGGAGTCTTTTTGGTCCGGTTCTTTGGGTCAAGAACAATTTCTCACCGAGATGAAGAATCTTCGCTTGGCCATTTTACAGAATCAAAAAGATTTAGGTGTTGATTTGATTCCCGTTAATGATTTCACCTTTTATGATCAAGTTCTCGACATGGCGACAATGTTCAATATTGTTCCGAAAAGATATAAACATGATCCATCGGGACCTGTTGATTTATCTACTTACTTTGCTATGGCTCGAGGAACTCAGGAAAGTATCGCTTGTGAAATGACAAAA…	LFFFFNCFNFSFKLFSVIMAKLLISNLGYPRIGFSRQWKKCLESFWSGSLGQEQFLTEMKNLRLAILQNQKDLGVDLIPVNDFTFYDQVLDMATMFNIVPKRYKHDPSGPVDLSTYFAMARGTQESIACEMTKWFNTNYHYIVPEYESGVQLRLTQNRPLEAFVEAKEQLNIIGKPVIIGPFSFAKFTKGEYGTISNYVHQLVPLYVEMLKGLEKELCEWVQMDEPFLVVGITSEEMKLVELVYQELKVSVPNLKIMLQTYFDSLENYEEIIKLPVAGIGLDFVHGYENNLKNLEKINLPDEKVLGVGLINGRNIWRCDLMEKYKFLQKILQLRPADKIWIQPSCSLQFTPVSAKGETKLAPFLRNAIAYSDEKLTELKHLAVAFNEGADHVSAAFNES…	778		tetur16g00990	MGKLLVSNLGYPRIGFDRQWKKCLESFWQGSLDQEQFFKDMKDLRIANLQKQKDLGVDWIPVNDFTFYDHVLDMAAMFNVVPKRYQNLSTAPVSLTTYFAMARGTQENVACEMTKWFNTNYHYIVPEYEQGVELTLTHNKPLEAFLEAKQQLGINGKPVIIGPLSFAKFSKGNYGTLSKYVHKLLPLYIQTLQELSAAGCDWVQMDEPFLVVNITNEDMELLKHVYQEFKTAVPKLKIILQTYFDSLENYEQIIQLPVAGIGLDFVHGYKENLKSLETFKFPEDKILGLGLINGRNIWRCDLMEKYKLIQKIFQFVPAERIWIQPSCSLLTTPVSATGEKKLAPFLRNSIAYSDEKLVELKHLADACNKGLDSVTEFFNEAAAALKDLEDERLKIKINF…	761
							ORF < 150 AA
							SRR341928_contig_27640	281	ACCCTCTTGACGAGTACTTCGCCATGGGCCGTGGTCACCAGAAGGATGGCATTGACGTTCCCTCGCTCGAGATGGTCAAGTGGTTCGACTCAAACTACCACTACGTCAAGCCTACCCTCCAAGACAACCAGACCTTCAAGCTCGCTTCCAACCCCAAGCCCGTCCGTGACTTCCTCGAGGCCAAGGAGGCCGGTATCACCACTCGCCCTGTCCTGCTCGGTCCCGTTTCTTTCCTCGCCCTCGGCAAGGCCGACCGTGGCCAGTCCGTTGAGCCCATCA	TLLTSTSPWAVVTRRMALTFPRSRWSSGSTQTTTTSSLPSKTTRPSSSLPTPSPSVTSSRPRRPVSPLALSCSVPFLSSPSARPTVASPLSPS	93
							SRR341928_contig_28221	271	ATCAAGGCCCTCGACACCGACGTCATCTCGATCGAGGCCTCCAAGGCCGACATGAAGTTGATCCAGACCTTCAAGAACGAGGGATACAACTCTGGTATCGGACCCGGTCTTTACGACATTCACTCTCCCCGAGTTCCCTCAGAGGAGGAGATGAAGGAGAAGGTCAAGACCATGTTGGAGATCCTCGACGCCAACAACTTCTTCATCAACCCCGACTGTGGTCTCAAGACCCGAGGTTGGACCGAGACCGAGGAATCGCTCAACAACCTG	IKALDTDVISIEASKADMKLIQTFKNEGYNSGIGPGLYDIHSPRVPSEEEMKEKVKTMLEILDANNFFINPDCGLKTRGWTETEESLNNL	90
							SRR341928_contig_25801	254	GAGAAGTTCATTGAGAAGGAGATCCAGGACGTTGTCAAGATCCAGGATGAGTTGAACCTCGACGTCTACGTTCACGGCGAGCCCGAGCGTAACGACATGGTCCAGTACTTCGGTGAGCGTCTCGATGGTTACGTCTTCACCACCCACGCTTGGGTCCAGTCATACGGCTCTCGCTGCGTTCGTCCCCCGATCATCGTCGGTGACATCTCCCGTCCTGCTCCCATGACCGTCAAGGAGAGCAAGTACGCCGCC	EKFIEKEIQDVVKIQDELNLDVYVHGEPERNDMVQYFGERLDGYVFTTHAWVQSYGSRCVRPPIIVGDISRPAPMTVKESKYAA	84
							Pcit_ERR044692_fastq_contig_22945	301	CGCCGTTTCCTTCAAATCATCTCTTTTCTTCACTTGGCACTGGCGAGCTGGGAACGGATGAGCTTAGCGGCATCAACCATGTTCTTGAGGGCGGGCTTAACCTCAGTGTACTTACGGGTCTTAAGACCACAGTCAGGGTTAACCCAAAGGATGTTCTGCTCAAGAACAGCAAGCATCTTGTTCACCCTGTCTGCGATCTCCTCTGAAGATGGTATTCTTGGAGAGTGGATGTCATACACACCTGGACCGATTCCAGCACCGTACTTCAGTCCCTCACGGAACACAGACAGAAGCTTCTCC	RRFLQIISFLHLALASWERMSLAASTMFLRAGLTSVYLRVLRPQSGLTQRMFCSRTASILFTLSAISSEDGILGEWMSYTPGPIPAPYFSPSRNTDRSFS	100
