# Supplementary material for: Transcriptome profiling of a spirodiclofen susceptible and resistant strain of the European red mite Panonychus ulmi using strand-specific RNA-seq
Source: BMC Genomics. 2015 Nov 18;16:974. doi: 10.1186/s12864-015-2157-1 (PMC4652392; doi:10.1186/s12864-015-2157-1)
Supplement: Additional file 13: File S3. — Alternative transcriptome assembly (Velvet/Oases) of P. ulmi used for obtaining target-site sequences as full length as possible and as an extra resource for mining of HTGs. (Format: FASTA, examination of this file requires the BioEdit program available at http://www.mbio.ncsu.edu/bioedit/bioedit.html. (FAS 20474 kb) [file 12864_2015_2157_MOESM13_ESM.fas]

>Locus_11206_Transcript_2/2_Confidence_0.000_Length_958
AGGAAATGGAAATGCTTTCCAATTTGAGGAAAAGGAAACAACAAGTTAAAGAAAAGAGGA
AAAGGAAAGGATGAAGAGGAAAAGGGTTATATAAGTTGACAACATGTTGTCAACCTAAGC
TGACCAATGAACATGTTCATTGGCGGTGAACTTAAATAATGTAACCAGGGTTACAACATA
TATTCTACTTGTTTGCCTTGAGTAAAGATGAAAATTTGATAAGGTCCAGTGGATCAGCAG
GAAGTAAAATTGAGAGAAATAGAAAAAGTCAAGGATCAGTAATAGAAATAGAAAAATGCA
AATGATACTTGTTTACATTTCTATTCCATTGGTCATCAGCTCATTTGTCTAGTTTTTTGT
TCTTCGATTTCCTCCAACAGTAAACGATGAGAACATCAGATAATAAGAATTAGAGAAGAA
GAAGAAGAAGAAAAAAAATGAAGAAAAGGCCACTAATTAATCCATTTTGGTGGAATTTTT
TTTTAAACAATTACCATGATGATGATGATGACGAATTCAGGACAATGATGATGTAAAATT
GGACAAGAATAGAAACGGAATAGTGAGAGGAAATTAAAATGTAATTTGCTTGAAGGCGAA
TACAAGAAAGAAACACCAGCGAAATGCTGATCCCTTGAGCCTTGAGAATTGAGGAGAAAA
AGACAAGGAGAGAGAAAGAGTTGTCACTTGTTTTTCATCATTTCTCATCATCACTTGTCG
TGATTTATGGTTAGAAATAATTGTCCTATGTTCATTACCAAAAATCAAACCAAAATTAAA
ACTACCAACGTTGTGAAAACAAAACAAAACAAAACAGAGAACAGAAAAAAAAGTCAATTG
TTTGTCGTGTTTACAATAATCACTTTCAATTATTGACCAATCACAATCTTCACTAAATCA
ACAAGTGATTACATCTAAAGGTATATTCGGTACTTTTTAATATTCTCATCGTGTTAAT
>Locus_16794_Transcript_4/5_Confidence_0.385_Length_512
AGCTTCCTGTGATGATGATCATGATGGGGATGAGAATGATGATAAATGGCAATAAATTAC
AGTTAATATGAATCTTCATGAACCTTGATCCAGTTTTGAAAAGTGAAAGTGAAACAAAAC
TGCAAATGATTAAGGTGAAATTTACCATCAAATGATTTCCAGTCAAGAATTAGGATTATG
ATAACAATAACTTAATTACTTTGATAATTAGTATTTGATAATCATAGTTGTTGTTTCATA
TATTCAAATCAAGATGAACTTTTTAATTGTTACCTTGAACAAACTGAATCACAATTATAT
TAAGATGAAAAAATTAATGTAAATATATTTACACAAATTCACAACAATTAGTGTCTCATT
GGGTTTGAATCAACACGTTCCTGCATTGAAACTGTTAATGGTTGATGGTTAATCATATTG
TTCATATTATTGTCCAGTGTTGATGAAAAAATTAGACCCAAACTGGGCCTATTAGTTGAT
CCATTGCCATTAACGTTATGGTTTGAATCAAC
>Locus_13169_Transcript_1/1_Confidence_0.000_Length_632
GTTTACAACGGTACCAGCACTAGAAGCTGGTGGACCTGAGCTGCTACCACCTCCTCCTCC
TCCGCCACCTCCACTTGCATCATCATCTTCATCTTCATCATCGTAATCATCTTCATCTTC
ATTAAGTGATCCCGTTGATGCGGTCGATATAAGGCTATTTGTACGAAACATAAACTTGGA
CTTAGAAAAGGGTTTACTCTTTACACTGGTCGGCAGAACTGAGACTGGTATCGAAGTTGT
TGAAGTTTTGATCTTTTTATTTTTGATCAATATTCGACCTCGAAGTTGATTCGGTGAAGG
TAGATGAGGTTCTTCAGAAAAATCCGAGTCAAAGAGAAAATGAGTAATCAATTTATCACC
AAACACTTCGACAAAAGTGGCCGCCATTATTACCTGTTGAGGTAGCGAACAATGATTCTC
AAGGGAAAGTATCACAGGAAACGATGAAGTTACAAAGGCAGATTCGTTAATGGCTTCGAC
CACTTTTCTAAATGGAATCTTAGATGTTAAAGTGTGTCCATGGTAAATGACCGGTGAACC
ATTTTCGCCATCATAACAGTCCAATTCAACACACCGACAACCAGTTAGTAAAACTTGAGA
GTAAAGGTCAACCGACGATTCACCTTTCAATT
>Locus_25611_Transcript_1/1_Confidence_0.000_Length_352
CAAGTTAATAATTTTTATGCATAATAATATATGTTTAAGATAATAGATTGTATGTAATTG
TGGTGTAGTTATATTTATATAAATTTGTACAATTTGCTTGCCTTTGAGGGATAAACAACA
AAGACAAAATAACAATCAATCAATCATTTAAAGGCTTCAGAGTTTGATTGATATAAACAA
AAATTGTTACGATTGATTTGTTTGTTTGTCACCATTGTCGCAACACAAAGTTGATTAATA
TTTCTAAGTTTCCAGTTAATTATTTTTTGCAATTAACTATAAATAATAATAACAATGTAA
ACATTATATTTATGTATTTCCATTTATATATATATATTTATCATTATCAATC
>Locus_29930_Transcript_3/3_Confidence_0.286_Length_374
AGGTGAAAAGAATGATAAACGTTTGGTCAGAGTTAAGAAAGAGCAAAGATACTATCCAAC
AACTGAGGATAAACGGAAGCGAAAGACAGGAAAAGTCACTTTCAAAATGCACAAAAAGAC
CTTTAAAAAGGGTATCTCACCAGGTCGGGAAAAACTCTCAAATTAGTTCGTAAATTGACA
AGTCATAAAGTTACTCGACCATTGTGGGCTAAAATCAAGCGAATGGCTGCAAAGAAAGGT
GTTCTACCAAGTACTTTAGTCAAGAAGAAGCCTAATTTTATTGTGAAAAAAATTGGAGGT
GAAAAGAATGGAGGTAAACGTTTGGTCAGAGTTAAGAAAGAGCAAAGATACTATCCAACT
GAGGATAAACCAAG
>Locus_16547_Transcript_1/1_Confidence_0.000_Length_229
GGATAAATAAAATTTTACAGTTGAACAATAATCTCAATATATACCTTTTGATTATGTAAA
TAATTAAGTTGATTGTTAGCAATTTATTATGAAAGAGTTGATCCAAAAAAGATAATCTCT
TTTTTAAATTGGATTAGATTTAAGTTATTTGTGTGTATTAGTTTTTTTACTCCTTTGATT
TGAATGATTGTTTTAAGTGACGATGATGATGAAATTGATGACGTTTAAA
>Locus_14865_Transcript_1/1_Confidence_0.000_Length_188
GTGGAAAGTTAAAATGTCAGAGTGATTGAGATTTGAGAAAAGTTGTCATCAGCTAATTGT
TGGTTAATGAATGTGATTAGTTTTACTTTAAATGAGAAGCCATTTTTTTTTATTATCTAA
TTGGATAAATATTAATTTCAAATTCTGCGGGAATTTTACCACCGCCATGTTATCACCTAA
ACTCTGAT
>Locus_1342_Transcript_1/5_Confidence_0.400_Length_2630
AGAGAGAGAAAATAAAAGAACGAGTAATTAACACCTTATTGTCAATTATTTCAAGATGAT
TAAAGGTGATGAGAAAGAAGGAGAGAGTTAACAATAATAGAGAGAGAGAGAGGCAATTGA
TTATGATAATAATATGCAATAATAATCATAATAGATAATGGTGATGATATTAAGTGATAA
TTGATGTTTTTTTGTTTGTTTGTTTTTTTGGATTTGAGATTAATTAGTTTTTTTTTCAAC
ATTTTGGTTAACGAGGAGACCATGATGATAATGATAGTGGTCAGCATTTGATTAAACGGA
TCAACACATTTTACGATTGTTAGAGTAACCACTTGGCCGTTGAGTACATCGGTGACGGCG
AGTTGGCCGTTGGTTACTTTGAATTTTGACCAGATTTTGTCGATTAAGGAAAGACTTTTT
CAGATATTTTTGAGATCCTTGGTTCATAGCTTTTTGCATTGGTGCTAAATGATGATTGGT
TATTTCAGAAAGATGTCCTAGATAATTTAAAGAGAGAGAGAGAGAGAAATTTGAATATTA
AATTACACTCGGTGATTAATTAGAGAGAATGAATTGCGAGAATTGATTGAATCGATTGAA
TATCTTACCAGTTCTTTCATGATTTTCGAGATTTGCTCCTCGAGTTTCACCAGCTCTTGG
TGGTTAGTTCTTTCATGATTTTCGAGATTTGCTCCTCGAGTTTCACCAGCTCTTGGTGGT
TGAATTGCCTCATCATTGAGTCGATTGTTATTATTATTGCGATTGTTGGATGATGATCCA
TTTCGTTGACCTCTATTTGACCGATTGGATCGATTAGAAGATGATGGAGTGGCCAATGCA
ACGATTGATGAAACAGCGACAGTTGCCAATGAGGTTAAATCAGCGAACCGTATTCCTGGT
GATGGAAGGAGATGAAGTGTAGGGCAAGGCGAATGTTGAGAAGATGAAGGTAATCCAATG
GTGTTTGGAGTTGGTGCTAATGATGACTGAGAGGGAAGAGGGTAAAAAGAATCCAATGAA
GATGAAGTGTGCGAATGGAACACACTGATCGATGGATGTTCAATCAGTATATCTTCCAAT
GGTGAAGCGGAAATTTTCTTGATTGATTTTTTATGGCTCACGAAACATGGAGGTGGTGTC
ATGAACCATGATCCCTCCATTGTTCCTGTAGGGTTATTGTTTTCACGAGATTTTCTCTTT
TTCCTTTTAATGGCAGTTTCTTGGTTCTTTTCATCATTATTATTGGCGATTAATTCAATT
GCTTCACCATCTCGATCATCCTCATCATCTTCTTCATCTTCATCGTCATCTTCTTCCGAT
GAAACTTCATCATTTTCGGTGGGATAATTGTTGGCAGTCGATTGTTTATCCTCTTCACTA
ACATTTTCCTTGTTTGTACTTTGTTTGTCATCTTCATTGATTAATGAAATTTCATTAGAT
GCTCTTTGCTGATCTGCTTGCTCGTCAGCATTGGTTGAAGTAAGGCCTCCACTACCTGGT
TCAATATCACCTGGACAACCAATTGATTGTTCATTTGAACCATTTGAATCCAATTGTTGT
TGCTGTCGAAGCTCAACCAGAATCCAATCATCGCCATCAGCTCCTTTGATTGGAGTTTCT
TTGAAAAGATTTTCTAAAACCTCGTCAGTAAATTCATTTAGTCCAAATAAATAGTTAGCA
AGGCCAGTTAACATTTCAGTCAATCAAAAAGGGGAACAATTCAAAATGTATATCACCAAC
AAATTGAAATGAAGAATTGATTGTTTCAGTTTACAAATGGAAGGATAAAAAATCAAGTGA
ACAATGAAGGAAAAATGGTAATGTAATAATGTACAATAATATATATACGTTTGTCAAATT
GATTAAAAGGCTAACAGGAGAATGGCTTAATTATTACAATCAGTTGATTATTGAATTTTA
AACAAATATATACTTTTATTTGGCAGAATTGGACTTGTGATGATTTGCTTTTTCCTCTTT
CTTACTTGAATAACTGCGGAAATTAATCAATTTCTTGGTTAAATTGTTGAGCTAACACTT
GGGTTTAAATGGTTGATATTTCGCACTTTAAATGGCTATTTTTTTTGTGTTGTTGTTAAG
GGGTAATTTGCATCTAATTTGAACTGGTAGTCAATTCAAGGTGATTAATAATTTTTGCAG
CAACAAGAAGAAGGGAAATTAACAAATTGATTTAAATTTCACCAAGAGAAAGAGAGTTGA
GCTTTAAATAAAAGATATGAAAGGCAAAAGGACTTACAAAGGTTCACTTTGTATGGGGTT
AAATCTTTAACCTTGGGATTAATGGATAGAGAAAAGGTTATCAATTGTATTAAGTTACAA
TTAGGATAATTTAACAAAATTTAAAGAGAAAATTGTTGGTTTAACAGAAAAATGGGTTAA
GTTGATAGAGACGAATTATCAAAAGATGAGAGAAAATTTGTCCTTTTGGTTGAACACAAA
TTAGATTTACTATTACACAAGGTAATTAAAATGGAGGAAATTGAAGAAGAAACTAAAATA
AAGTAATAATTTGAAAAGAGAAAAAGAAAAATTCTCTTAATTTAAAAATTATTGAGAACA
ATTAATAAATTAATCGTGTTGTTGTCTTATTGTGTGGACGACGATAAATA
>Locus_4637_Transcript_1/1_Confidence_0.000_Length_1036
AGAGAGAGAGAGAGAGAGAGAGACTAGAGACTGAGACATTGGAGGAATCAAAAATAACTC
AGAGATAACAGATACAGATAATACATATTGAGTAAATTTGATTTATTTCAATTGAAATGA
TGTTGATTTGATGACTTGAGAGAGAAAGAAAGAAAGAGAAAGAGAGAGAAATTTATTGTA
GCAATCATCATATTTCATGATGTTTCAATGAGATGAAGAAAAGTAATCGAGAGAGTGAAT
GAGTTGAATATATGATGATGAGGAGAGTAAGAGACGATACTTGAGTGAAAGAGAAAGGGA
TGAGAAGGAGAGAGAGAGAAAGTGATAAGATAAGTTTTTATTATTATGTATCATTATTAT
TATCAATTAATTTGTATCATCTATGCTTTTGTTTCTCCATGATGATGAAGATGATGAAGA
TGATGATGTGATTCCGGTCCTAACGTTAATTGAGACATTTGGGGAGGAACCATGTTCTGA
TGTTTATGCTCTTTTTTCCATTTCATTCGTCGATTTTGAAACCAAATTTTGATCTGCCTT
TCAGTCAAACAAAGTGAGTGAGCGATTTCAATTCGACGGCGTCGAGTTAAATAACGATTA
TAATGAAACTCTTTCTCCAGTTCCAATGTTTGATATCTGGTGTACGAGGTACGTTGTCTT
TTTGTCTCTCCCATTGCATTAACTCTTTGACCAACATGAACTTTTCTCATCCAGGGATAA
ATTTGAGGTTGACTTTTGGTATTGCCACTGCCTGATTGACTTGATCCGGTTCCGGTGTTG
TTACCTCCATTAGCACCGGAGTTCTGATTAGATGTTGGTGACACAAGACTATTACCATTG
GCAGAATCACCGCCATTGGTATTACCAGAGGAACCATTTGATGAACCATTACCTGAACCA
GTTAAATCATCTACAGCACGAACACCGCCACTGTTTGAATTGTTGGACCTTCCAGAGGAA
CCAACAACCAAACCGTTACCGCTTAATGTTGGCTTAGAGTCGTTTGAGTGACCAACACCA
GATATTGAGGTTGCAC
>Locus_26785_Transcript_1/1_Confidence_0.000_Length_227
GGACAGACAATAAGAAGAGGTTGGGAAAAAAGTTTAAAATAAAGGTTGTTGCTTTTAGAT
TTAAATCTATGTTTATGGATTAACAGTTTATCTCCACGAGGATGATGATACTTTGGTTAA
AATTAGGTTGATCCAAGTGCAAATGTCACCTTACTAAGGAAATAAAAGCAACAGCCTTGA
ACAGAGGAGCAAAACAACAACAAAGAATAAAACAAAAACAACGATCA
>Locus_18415_Transcript_1/1_Confidence_0.000_Length_209
CATTATCGTAATTTAATTGTTATTATTGTAAATTATCATTATTACAGTGATTGGTTTCAT
CTTCAAGGCGAAATTATTATAACTTGATATTAATAGAAACAAGGATTAGATTGTATTTCA
AAGGAAAACAAGATTGACCACAAATGAACAGAATCGATAATCACATCATCGTTATTATAT
TATTACTATAATTATAATTGTTATTATTT
>Locus_24466_Transcript_1/1_Confidence_0.000_Length_282
GTAGAAAATGTAAAAAAGTTTAAATTCAGCTGAATACTCACTCACTCAGTTGTATTTTTT
ATTTCTCATCAAATTTTCATCATGTAATCTGTTTAAAAGGTTGGATAAAGTTGATGGACC
CATGGTAATTTCATTTGAAATTACAAGGTAAATGTTACACTTGAACAGGTAAGTTAAAGT
TTTTTCAAGTAAAGTAACATTGACTTAGTTTGTTGATGTTGTTGATAATGATGATGGCGG
TAATGTTGTGGTTGTTACTGTTGTTTGTTGAATAAGTTTCCC
>Locus_27382_Transcript_1/1_Confidence_0.000_Length_183
CTTGGCGAATCCGGACATATCGAACGACATAGCGACTAATTAATTGTTCTTTAATTGGAC
AGGAAGTTGATCGACAGCGAATTCTGGTGAGAAGAAATGAAACTCAAATTCTAAATTCTA
TTTGATTTTTTGTTCTATTCTCTTTTTGAATTGGGAAACAAATCTCAAGGTTTAACACTC
GTT
>Locus_28619_Transcript_1/1_Confidence_0.000_Length_242
ATTATATTTTTTTAATTGTGATCAATGTCTAATTGCAAGTTTGTTACTTCATTATTAAGT
GGGTAGGGTAAGAGGGTGTGAGAGGGAAGATTAAGTTAATTGCACCCTAGTGATTAAACT
TTTATGGTTGAAAGTTTGATGGAAATTTCAATCAGCTAATTGTAATTTCAGAATTTAAAA
GATGACAAATTGTTTGATCAATTGTGTCATGAATTATGAATAGAATGACTGATAATCAAA
TT
>Locus_8026_Transcript_1/1_Confidence_0.000_Length_1157
ACATTGAATCGAGAGGAGGTGAGTATTCACCACGGGAAGATGATTCTCTATCCATCTCAA
CAGAACCAGTGATTGTGGGTAAAGATTGAAGATGATGAATATGATGAGAAGAGTGAGATT
GTATTTGATCAGATTCACGATTTGATGATGATGTAAATGAATGATGTTGAGAAGATCCTG
ATACCATGAATCGACCATCAGATGACTTTCCAACACTAGATTTAGATGTAAGATTATGAC
CCCCACTATTTGAAGAAGAGGGATTAGATTGATGAGTATGAGAAATTGATTGTAATGGTG
GCGGTGGAAATGGAAAATTAGAAGATGATTGAAAATTGTCTCCATAATCAGCTGAAGGTG
ATGAAACTTGGAGTGGACTTGCAATACCACCAAGGTAAGATGGTGTTCGTGATGTTTTCA
TGGGCAGTGGAATGGGTGAGGGTTCACGAGAGATTTCCTTCGATCGGCTATACCGACGAC
CTCGACCACCATGTTTCTTACAATACGAGGCAATAGGTGCTGGTAATGAATTGGTAACAG
CGGCCATTGAGTTAAGGTTAGTATTCAATGAAGTTGATGCCATTGGACCGGGAGTTTGTA
AAAGATCAACTAGTGCTTCTTGTTGACTAAACTCTTTCTCCCAATCTATTTGGTGTATTC
TAATGTATAAAAAGATGGAAAAAGTTCCCGCCACTTCACACATCATAAGGCTCACAACGG
CAAACATGAAGGAAACACCATAAGAATATCTGAAAGTTGCCTCTTGAAAAGATGATTTAG
GCCGCAATTTATTGCCCACTTCGGCTTTAAACGTTGAGATGTATATCACAATACCACAGA
GAATAATTAAACCTGAAAGTATGAATGAGATTCCCGAGGCAAATGTGAGTACCTTACGGC
GATTACATTTGTTGGCAGTGAAACATAAAAAAAAGCCCAATAGTATTGAACCAGTAGATA
TGGCCATAAAAAGAGCTGCTTTTCTAGCAGCATCTAATAAAACATGATTATTATTACAAT
TCCATGGAAAAAGAAATCAAATAAGTATAAACGATAAAGATGAATCATCAAAATGGCGCC
AATGGTGTTGATATGGAACATAAAGAAAAGAAAATCAAATCAAACAGAAAGAAAGAAGCA
AAGATTAGAAAAAAAAA
>Locus_21256_Transcript_1/1_Confidence_0.000_Length_378
TTGTTGATGTCGTGTGAGAGTGTGTGAGTGTTGTTTTGTTTTTTAATTGTGAAAGTTTTT
AGTTTGCGTTAATTGAATTATGTTAATTGGTGTTGTTTTTGTTGATGTCGTGTGAGAGTG
TGTGAGTGTTGTTTTGTTTTTTAATTGTGAAAGTTTTTTGATTTCTTGTTTATTGTGAAT
CTAATTTAAGTGTTAATTGTTTCAACTTAAATTGTTATTGATGTTAAAGTTTTGAGAGTT
TGAGTTTATTAGTTAATTGTTATGAAATGGCTAATTAATTTGGTTCTGTTGGTAGTTTTG
TTTTGTTTTGTTTTGTTTGATTTTGTTTGATTTTTTTTTTTGGCCTGAGCTCATGAGGAT
ATAACATATGAGAAGATG
>Locus_21704_Transcript_1/1_Confidence_0.000_Length_312
TGTCACATTTTTTAATTTTATAATTTTAGTTTTTTTTGTTTTATTTTAATATATAATATA
TCTTCAAGGAAGCAAAATATGGAAGAGAGGTGATAATACTATGAAACCAATGATTAATAC
GGCCACCAGCCCAATAATTAGGGAAGATGCTTTCATCAATGGTTGTGATGATGATCGATA
CCTTAATGACCTCCTCTGTTGACTTATTACTTGATTTAAGGCTCTCACCCGGGGATTTCC
TGATGACCGGTGGTGGTAAGGATTCTGTGGATGATTTGGATCAGGATCTTGATCATCAAT
GTCCATTCCACT
>Locus_27149_Transcript_1/1_Confidence_0.000_Length_184
CAACAGGACTGATTGCTGGAGATTCTGGTGAGCGTGAGACTCGGACTGGTGGATCAGCTG
TTGTCTCCTCCATGTTGTTTTTTTATATTTATGTATTTGGTAATTATATTTGGAATGAGT
TATACAAAAAAAATGACCATAATGGTGATGATGTTGACTGTGATTAATGATGAGATGATG
GTGG
>Locus_8221_Transcript_2/2_Confidence_0.000_Length_1247
AGGCATTCCTGCTGCAGCTCCTTGCCAAGCCATTTGCATTCCAACAGCGGCAGCCGCTGC
AGCAGCAGCATTAAAACCTGCCGCTGAGGTACCAGTTGGAGCATTATAGTATTGACCACA
GGGGTATGTTTGAATGGGCTGTAGATTTGAGGCTGCAGCAGCGGCACCGGCTGGATTGAA
AGATCCTTGCATTTGTGGATAGCCTTGAGCGTACCAGTAGCCCATCTGATGAAAAGGATA
AGTATATTGTGCTGCAACTGCATTAGCTGTTGGTACCTGATTTGATGGATCTCCTGTCTC
TTTGCCCCAAGAACATTTAACTGATTGTCCAGCTATTTCGGTATTATGGGTTGCCACGAT
TGCAGAAGCGGCTGCCTCTTTAGTAGCAAATTTAATAAAAGCATAACCTTTCTCCTTGAA
GGTGCGAATCTCTTGAATCATTCCAAAATGTGAGAAAGTCTTCTGAATTAGCTCATCACT
GAGACCTTGTAAAATACCACCACAGTACACGGTACAATTTGATGGACTTGATTGTTGGTA
AACTTCGTCAAATGATAAATGTTTACTGCTGGAAGTTGGTTGTATGTCGGTACTACCTCT
GGTAGGTGGTTTCCTAGTTGCCCAATTGGTTCGAATGGCTCGTGATCCTAACCATTGTCC
ATTCATGGTGGCAATGGCTGTCTCAGCATCGGTTTTTTTAACAAATGAAACAAATCCATA
TCCCTTACTTTTAAGAGATTGAGGATCTCGGACGACTCGACAATCTGAAATCTCACCAAA
AGGAGCAAAAGCCTCCCTCAATTGTTGTGTCTCTATTTCAGGACTTAAGTCACCAACAAA
AATGTGATAATGTTTACTGGTATCTTGTTTAGGTCCTGAGGCTCCTGGAGAAGTTGCCCA
ATTGACTTTCAATTCTTTACCAAGACACAATCTTTTGTTCATTGTTAATAGGGCATTGGA
TGCAGCTGAATGTTCCGCAAATTCAACAAAACAATATGGATCATTGCCCGGCTCATGGAT
TATCTTAACATTGGTCACTTTACCCAGCGAACCAAATAAAGCTGCTATCAATTCATCACT
AACCTGTGGATCCAGGTTTCCAACATAAAGTGTACGAGGCAAATCATTTAGATGATGATT
ATTACCAAGGGTTATTAAAGATGCCGTCGACATCTCATTTAAGTTTGTGTGGTTGTTGGT
ATTTGAGCCCTCCATTTTGCTTGAGAACTTAAAACCCACGTATAGTG
>Locus_17573_Transcript_1/1_Confidence_0.000_Length_940
TTTTTTTTTTCAAAGAAAAAGTTCTTAAAAGTTTTTATTGAGCAGCAATTCATTTAGAAT
ACTTTGTTTATCTGAAAATTACAACATTAGAAACGAACAAAATTATTACAATGATTCAAC
TAGAATCTATCGTGACTTTCAGCAAATGTTCCCAATGTATCTTGTGTGGCCATTTGATGA
ATCGAAGCTCTCAAAGCATTTTTACAGTAAAGTAAGAATACAAAGAATAAGATTATGAAG
CATAAGCCCAAAGCTCCGATATAATATAAAAATACTATCATATTGTTGGACATTAAAGTC
GCAGCTATGGCTGGATGAGCAGATTCACCGATTAAACCAACAAATAGTATGAATGAGGTC
ATCCTAGAGGTCACATTGACATACTTGTTCAACATGCCATAAGATGAAGCAAATATCGGT
GATATACCGACACCAATGAGAGTGAATCCAATCCACATGCAAGTTTCATCATAAAGAGCC
CAAGGAACAGTGACAAATATACCACAAAGGGAGATAACTAAAGCAACCATTTGCAGTTTA
GCTTCACCAATGACGAAAGTCAAAGGTATATAAATTAGTCGAGTGAATGAGAAACAAGAC
CAGAAAACGGTTGCGACCAAAACACTGAGCTTTTTGTCCATATGAAGATCAGATCTCACC
GAAAACGGAGTAACCAAAGAGCCAATTATTCCTTCGAGACTGATAACTGCATGATTAATT
CCAGCGACTAGCAAGACGGCAACGTAAGTTTTCAGTTTACTTGGACTTCGAGCTTCAATT
TGGTCTTTTGATTGCTGGTTCGATTGATCTGGTGAACTTAAAGTCTTACGATCTTTGAAA
ATATAAATAACGATTAAAGGGATCGATGTGAGTATTGGAATTGATGCAATAATTAAGAAA
GCATATTTAACAATCACATCATCGCTTGAGTAGGTACTAA
>Locus_9831_Transcript_1/1_Confidence_0.000_Length_1581
TTTTTTTTTTTTTAATAATAATTGTCAAGTTTTTTCCTTTGATTGCATTTGTATTATCAC
CATCAGATGTGATCAATGTACGAACGACAATTACGATAGCAAATATTTCGACAATCAACA
ATGTTGCAATTACAATAATGGTTCCTCATCACTAGGAACAACATGCAACAGTTTTTGGCA
AAAAATGGTGATATGATCAATTGATTTAAATCTCATCTTATAATAAACAAATGGTATGTA
AACAAAAGCTCCTCCAACAATATACATGGTGGCGTAAAGATATTCAATCTGAGGATTTTC
AAGAATCGGAGCGATCACGAGGTAGAAAGATATAAATGACACTCCAATGGGTATACTTAA
GTGAACCTTATAGGGACGATTATAATCTTTATATGGACTCTTGTAACGAAGTACAACAAG
TGACAACATCGTTAAGCCGTAAAATAGCCAAGCGGTGAAACTGAAAAAATCTATTAAACT
CTCGATGTTTCCTGGGATAACATAGCAGATAGAAAGAAATGCATTGAAAATTAATGCTGG
TGAAGGTGTGAAACGGTGAAAATCAACGAAAGACAAAACGTCAACCAAATGACCTTCTCT
GGCAGCGGCAAATGATAATCTTCCACTGGTAAAACATGAACCATTTCCAGCACCAAAGGA
TGAAACAGCAACGGCAATCGGCATGATAACTGAAGCTGAGCCAAGAACTCGAGCTCCCCA
ATTAACAGCAACTGCTTTGGAAGAAAGTATCTCATTAGTTGACATAACCGTCATGTAGGA
AACGTTAACCATAACATAGCACAATGTAACCATTGGAATACCATAAATAATTGCTAATGG
AAGATTCCTGTAAGGATTGATCAGTTCCTCTGTTATATAATTGAGATTATTCCAACCATC
GTAGGCCCAAAGGCCACTGTAAAAAGCGGTGGCAATATCTGAGAATGAAAAATGAGATCC
TTCAAATCCTTTAGTAATATATTGAGTCTCTCCATTGAATATCACAATCAATCCGCCGAT
CACAATTATAATGATTGCAATTAATTTAGCGGCGGTGAAAACATTTTGAGTTCCAGTTGC
AAGTGAGACACTATGACAATTTAGATAAGTAATGGTTACAATGGCCAGAATTGTGATTAA
CTTAATTATAAAGAGATCAGGTTCGCATCCAAGGTAAAAAGGTGATACAACATATTCACT
TAATGTAAGACATATAATCGCCAACATGGCGGGTTTTAAGATGAACACAGAGACCCATGA
GAAAAGAAATGCTGGAAGACCACCGAATGCTTCCAAAATATATGAATATTCAGCTCCTGA
TTTAGTAATTAAAGTTCCAAGTTCAGCATAACATAAAGCACCAAGCAACGAAACTATCCC
ACAACTTGTCCAAACAATTAAACTTAACCCTATTGAACCAGATCTTTGGAGTACACCTTT
GGGTGAGACAAAAATACCTGAACCTATCATAGTACCAACGATCAAAGCTGTACCAGAGAG
CAGGCCAACTCTCCGTTTAAGGCCAACCAATTCAGTTACTTTGTTGTTTACTTGAGGAAC
GGACGGTTTAAAGGGATTGAC
>Locus_29509_Transcript_1/1_Confidence_0.000_Length_221
TTAAATTAATTAATGAATAAATTTCGTCTAATTTCACGAATTATTTGGGATTGGCCTCAT
TATTTGTTTATCTTTGAGATTCACAACCCAACCAGGTTCTAAACCATAAAATATTTGTTG
AGGGTCTTTTCGAAGAGAAAGCATTTTAAATTTTGGATCTTTTGATAAATCGGGTAAAGT
GTATCCGTATTTTTGTGCTAATCTTAATCTTTCTTGAGCAG
>Locus_9669_Transcript_1/1_Confidence_0.000_Length_1023
GTGAATCGAAGTAAATTGTTTATAAAAAGGGAGGTATTATAACAATTAATTGGTTAATAA
TTAATTAATAGTAAAAAAGTTGCAAAGTGTCGATTTCTTATTGATTAGTTAATTGGCAAA
ATGGCGATGGTCCTGTCGATGGATAATTAATTCATTTGCTCTGGTGTTTGATTGGTTCAT
GTTTCCAGAGTTCTATTGATGTTAATCAACCTCTGATTACCTTTCACTTCAGGTTGAACA
CTTACCATTGATTGATTTGGTTCTGATGTAAGAATTGATGTTAAGTTTAGTGATGATTTT
TCTGATGTTGATGGAGATGGAGAATTGTGTTTATCGTTGAATTGGTTGTTCGAATTGTTA
TCGAAATGTCCAGAACTTCGTCTGATGATCTTTCCTGTTGAATTTTCTATTTCACGAGAT
TTTTTCGATCTTTCTTCTGACAATTTATTCATTAATTGAATGAGTCTTGAATCAATTTTA
CTTCCAAATAACTTTTTCTTTCCAAATAAATTGCTGATCTTTTTATTTTTTCCATGAGAC
ATCATTAGGGTTGAGAGTTTTTCTTGTAAAGATCCGACTGAATCTGAGGGTGAAAAGGTT
GATGATGATTTTGAATTGTGATGAAAAGATAAATGGCCGAATTTAGAGCCAGAATTGGGC
GAAGCCGCGCGAACAGCAACGGGACTGAATTGTGAGATCATTTTGGAATGAAGTGTTGAA
GGCAGGTCGTGTATATCTGTGGACATAATTGATGGATTACCAAGACCCACTTGATTGTGA
AGATTGTTGACCAAATCGCGATATTGGGTCAGGCTAATTGGGTCTAAAGTCTCGAATGAT
TTAGGATAAGGTTGTAAAGTGAATGAACTGTAAGGTTGGATAAAAGTAACTGCTTCATCA
GGAATTAAACTCATTGCATGATCGAAATCAGATGAATGATGATGATGATTATTTGAAAGT
TTATTTGAAGAGAGAAATTGAGATGAGGATGGATGAAGAGCTTGATGAGGATGATGATAA
AAG
>Locus_1919_Transcript_1/1_Confidence_0.000_Length_329
AACGTTAACGGAAATCCTTTCCTTGTCAAATAGTCCAGATTTAGCTGCGGCAGAACTTTT
CTCATAACTTGAGATTGCAAATTTATCTTGATCTTCTCGAGTGATACCGTACTTTTTAGC
AGTATTTTCCCCACAATTTCCCATGTGAATATTGTGAAAAGCATCCATAAGTCCATCAGA
TAAAAGAGCATCATACAATGTAGTGTGTCCATAGTTGGTGTCACCTCTTTTCAAAACGTA
AGGGACATTAGACATACTCTCCATTCCACCGGCAATCATGATATTTGCTTGTTTAAGTGA
CAATAAACCAGATGCAAGCATAAGTGACT
>Locus_26654_Transcript_1/1_Confidence_0.857_Length_229
AATTTCGTTTTAAATCTAACTTTGAAACAAAATTTTTCAAAGATTAAAATTCTTATTTTT
TTTTCGCTGATAAAAAAATTTAATTCGAAATTAAAATATATTTCAGACATATTATATTAT
ATAAAATTTATTTTCCTTTCGTACTTAAAAATTTATTTTAATTTATAGATTAGAACCAAT
CTGGTTTTCACCGATTTGAACTCAGTTCAAGTTAAAAGAACCAATCTGG
>Locus_24508_Transcript_1/1_Confidence_0.000_Length_246
AAAATGATGAGCCAAATTGTTGAAAAAGGATTAGGAAAAGTAAACCAATTGATCTTGGAA
AACGTTGATTGTTGATAGTAATTGATTAGCACAAATTAAAAGGAAACAATTGATTGTGAT
AAATTTGATTAATTAGATGTTGATTGATTGATGGACAAGTTGTGATTGATTTGATCAAAC
AAATTGAAACGAGATAAACAAGAAAAAATATTTAACCCAATTTGTTTACACGGTCAGAGA
TAAATG
>Locus_14778_Transcript_1/1_Confidence_0.000_Length_301
ATTTAAATCGGGTGTTGATGTTTTGGGTGGTTGATTGGAGGAGGAATGATGATGATCATC
GTCATTATTATCATCATCATCTTCTTCTTCATTATCATTATCTTCATCATCATCAGTAAC
TATTGGTTGTGGTGGAGGTGGTGTTGAGGTATTATTATTGGAGGTTGAGCCAACTGATGC
TCGAGATGATAAAATTGTGTCATTGTTGTTGATGTTGTTGCTGTTGTTGTTGGTAGTGAT
GTTGGCTAGGGTAGTTGTCGTTGTGTTGTTCAGGTGAAGTCCAGCAACGGTTAGATTTGC
C
>Locus_5151_Transcript_1/1_Confidence_0.000_Length_328
TTTTTTTTTTAAATCAAAACGATTTTTATTAAGATAAAAATTGTTCGCATATTAAAGGTG
AACAGTTTAAATGCTTTTGATAATAGAAAAAGAGGTGGACTTGCTGTGATTTAATTAAGA
ATTAGTTCAATAAGAAAAAAGGAAAGGATTGAAAATATATAATTAGATGAGATTTTGTTT
GTCACTTGAATGGGGAATTAGAAACCAATGATTTACACAACGAAAGAGATTTTTGAACAA
AAATGCAATCAAATACACTGGCATTGAATTTCGGGTGGATCGATCGTCGTATTATTGTGA
TGATCAATGGAATTACAATAATATAAAT
>Locus_3772_Transcript_1/1_Confidence_0.000_Length_450
TTTTTTTTTCGTTTTTCTTTCAATTCAATTGATTGAAATTTATTCACAATTTGGAATTTT
AATTTTAAAATAAATATTAACAAAAATTAGAAATTTAAATGAGACATTGGAATGAAGATG
AAGGTGTTTAGCTATACATATGAACCTTTGTTTGTTTGTTGTTTTGGTTTTGTTGGTTTT
TTAGTTTAATCGTTTTTCATGAAATTTGATTTATTTTTGTTGAGAAATGAAATAAAATCT
TGAAATAATTTGTGTAGAGCATTTGATTGTTTCTTGGTGATTCCTGGTGTCACTATGAAG
AATTCAGGTAGAACAACTAGAAGACGAAGTAAATGTATAAATCCATAGATTGAAGTCATC
TCGAGATTTGTGTTTCTTTAGAGTTGATAGTTGAGTTTTCTCACATGAATAGAGTAAATG
ATCAGAAAGTAAAGAATTGAAATATTTTTC
>Locus_21436_Transcript_1/1_Confidence_0.000_Length_657
AGTGAAAATGGGCCAAATAATTGCGTGATAAATTAATACACCGAAGTGCATGATGATTTC
GCAGACGAAAATGTATCGAAATCTGTAATTTTCAATTGGTGGCGAAAACGTGGATTCCCA
GTTAATTTTAATTGAGAAACAATTAATCCATCGAATTTGATTGTTGGGAAATATCAAAAC
AATCAACGAACAAATCGTGCTTAAGGTAATAAGAAAACCTAATATTGATACACTGATTTT
TGATCCAATTGGTAATCCAATCAGTTTATCAATTATTGATTGTTTCACCTGACATGAATC
AACTGAAATCACTTTCCATGAGTAGCTTTCCAATCCTTTTTGAACTAAAGTGTGAATATC
ATTTGATGAGCATGATGATGGTAAACAAAATCCAATTTGGATTGAAAAACCACCTTCATG
AAAAATTAGTTTCTCTCTAGTAAATAGATGATAATTATCTGATTGTTTGGTTGATTCAAC
TGGATTAACTGAAACCAGACAATGTTTTCCTGATTCACTTTGATTGTTTCGAGTCCAAGA
TAATCCCAAACATTGATCATAATTACCAATATCAAGGTAACCAGATCCAGTCAGATCACT
AGGAGCTCGTCCTGAAGATTCAATCAACTTGAACGGCCAATCTTCACCTAATCCAAT
>Locus_13725_Transcript_1/1_Confidence_0.000_Length_621
TTTGGTGGAACTGGAGGTGGTGTTGAAGGTGCAGAGAAAGAAGGGTGAGATTGTGGCGGT
GGTGGTGGAGGTAGAGAAGGTGATGATTCAGCTTGAGCAGCTGATTGGGTTGACTCTTTC
TTAGCTCCACTTGCTCCGGCTTTGATCTTGAAAATAGGTTGACCAGATTTGATGGCAGTT
CCATCCTCGACAAGAAATTCCTCAATAACACCAGCATAAGGTGAATTTATTGGAACTGTT
GTCTTGTCTGTTTCAACCTCGGCAACAAGTTCATCCTCAGAAACTGTATCACCAACAGCT
TTTTCCCATCGAATGTCACCTTCACTAATAGACTCAGCAAATTGAGGAGCTGTGACAGTT
TTTACCTCATCATACAATGGTGAACCGGTATGGAAAGGTCTTCTCAATGACAAATTAGAA
TGTATTTCCTCGCAAGTGAATTTTTGGTGGAAACTGGAGATGAAACGTTGTTTACACTGT
AAAGATAAAGATGAAGTTGATAATCGAGCAGAATTAGAATAACCAGAGACAATTTTTCCA
CTATAATGTCGAGTTCGTTGAAGGTATGTCACCAAACGACCACATTTAGTCAACATTTTG
AAAGCGTTTTTTTAAATTCAG
>Locus_6921_Transcript_2/3_Confidence_0.333_Length_2117
GTTGATCATAACACCAAATCAACAAGACAGAAATGCTACTGTTTCATTGAGAAAACACCA
GATGGCAGCAGTGAATTTTATTTAATTTTTGAATCCAAAAAGTGATTAAATAAAATTATT
ATTGAGATGATTATACAATTAGAATTGGTAAATAAATTGTTCATTAATTATTTCAGTGAA
AATAATAAACAGAAGATAAATCAAGACACAAAAAGAGATCATAATAATAATTAATGATGT
ACAATATTTGGTAGTCAAATAAATCATTATAATTGGGAATTTGGTCATTGGTTCAATCAT
TTAGTTCATTGTTTTTTTGTTTTGAATCATTTTGTTGGGAAATAAAATGATTAGAGTTAT
AATAATAATATTGTTAATAAATTATCACAATTAATGATGCCATTAAGTAATATATCTTGT
ATATTGATTACACATAAACACACACGTTAATGGTTTCACATTAAATATTTTTCACTTGGA
TTTGTAAGCTTATTTTTTTTGTAATCAGAGTTAATCAGTTTTAGAGTCTGATGATGATGA
TGATGATGGTGATGTAGAAGATGATGAGTGATTATTTAAAAGTGTCAAAGACTTGGTACA
TCGCCAAGTCCAAGGCCAACCAATGTTTACTTCGAGACGACGAAATAGTTCAGTTCGAAC
TGAAACGGTAAATTTATCGGTGAGTGAGAGAGCCGTTGTCAGAGCGAAAACTGTATTGTA
AAATAGAACAACGTAAAAGTTACCAAGCCATTTGATTCGACCAAAATTTCCTAGCAGATC
GAAATTGGTTATACCAACTGTTCGAGCCAAAACGGGCAGAGCTGAGCTAAGTATGAGTAG
AAGGGCACAATTAGTAACGCATTGAGTGAATGTTGTACCGCCGAGTCGAGGTCTTAATCG
TCCGATTCCTGGTAAACTGTATAGTCCAACTATCGATGCACACCACAGATAAAGGATAAG
TATTATCTCCATGAGAGCACCAAATGGACCAATTTTGGATAATGATGTTAAACCAACGAC
GAAAGTTTGAGCTGATGAAATGGGCAGAGCTTTTACTCCTACTAATAGTTGTAAAGTGTT
TTGTATCACCAGGAGAGCTGCAAATGAAGTTAACACAAGAAGAATTAACATTGCAAGAGG
ATAACCAAGTGATCGCCTAAATGCTGACGCCCTTCTTTGATTTTCAAGATCTTTACGTCT
GCTTTCCAGAATTTCAAGAGATTTTTCCATTTCCATGAGTTGATATGAATGGTTACCATT
TCTCATGGGTGATCTTTCACTTCTATTCGGACTTGTCCATGGCATCTGAAGGTTATATTT
ACTGAAAATATCATTTTTGGTTTCTTCTTTATCAACTAGCTGAGGAATCGAAGGCACAGA
TTTTGACTTGTTAACTGTTGACCAAGGGCTTGTTGGAGCAGACCCACAGTTACCATCTTT
CATGTTTTTCAATTTACGATTTAAATGCATCTCTTCGAGTGTCACCATTTCATATTCTTC
TTGAATATTTCGAAGGAACTTTGGTTTCATTATTAATTCTCCAAGAACGGTGAATAATCT
TGCAATTCCAATGGGAGTACAAAGAAGTAACAAGATAACACCTAGAAATGAGACACAAGA
GTATAAAAGAGGTAAATAATTGTTCATATTGAGTAAAGTTGTGAAAGCTAAATCATTATA
ACCAAGTAGAGAGCAGGTTATGTAAGTTAAGCCACAGACTAGAACTGAAAGTAATAACAG
AAGGACAAGAGTCTCATGAACCCGAGCCATCAATCCCCGACGTGAACTGGTAAACCCTTC
AGATTCAGGGAAAAAGTAAGCAAAGGGTAAAAGAACGAAAAGAGATATGTTTGAGAAGAG
AAACACATAGTTCCACAATCCTTTGATCAGTGAATCATTAAGCCATTGTAAATAATAGTT
ATCTGGATATAGAAGTAAAATTTCATTAGCAATGATGGAAAAAGGGAGTAACAAAGTTGA
TCCGATGCTTGTGGCCAATGAAAATGTACACATCCAAAAGCTGATTCGGAAGACCAATTC
ATCCTCTTCATCTGCATAGAATTCGTCTCGACGTTTACGATAAGATGATATTAATAAGTA
TGAAAATCCATAGAGAA
>Locus_10143_Transcript_1/1_Confidence_0.000_Length_521
TTTTTTTTTTGTTTTTTTTGCTTTTCTTAAGCCAATCAATTTATTAATCAAAGCATTGAT
GTTTTACACTATTTACAATTTGTTTAATTTGTTGGGAGTTAAATTATCACAATCAGCGAT
TTTTTTTCTTCTCCTTCATTCGAGTATCTTGTCAACACAATTCCAATTGTATCTCATGAT
AATACACTAATTACAATGAGAGTTTTTGATTACTTTGATTAATCAACTTGTAGTAAAGTT
AATGAAGTAACTTTGGGGTAACAATTGATGATAATTAAATTGATTGGGTTCGATATCTGA
GAGTAAATAATGTTCCATGGAAATTGCTGCCAATTCTTTGACAAACTCTTCGAAAATGAT
ACAAGCATGAATGGTTCGAACATTTTCTGACGATTTAGTTGATCCATCGATACCTTCATC
CTCTTCAATCAAATATTTCTTATTAATGAATTTATATCCATTGTCCAGAGACTCTAATGA
TGGACATTCTTCAAGCTTAGAATTACTTGTTACCCAAGGAA
>Locus_29291_Transcript_1/1_Confidence_0.000_Length_182
ATGTAACGAGTTAAATGCAGACAGAAATACCACAAGGAAAAATAAAAATAAAAATAATTA
AAAATCACTCGAAGGCTGATTGAATGAGCTGATATCGCCACTGATTGAAAAGCACTTTTC
ATTTAGCGCGATAATTTAAGTGAATGAGTAGATCTATGGTTTAGATTAGGAAGTGATTCA
AC
>Locus_27038_Transcript_1/1_Confidence_0.000_Length_475
ATTTAATGATTTGTATTTGATTAATTGAGAAACAAGTGAATTTAACAAGTTTTAGATTAC
AAATGAGATCGATTTGTTTAATAAGAAAGAAGAAGTGAACAATTAATTGGGTGGAATTAA
TTTGAAAGATTGTGATCGCAATTCAAATGTACTTCGGTTCTTAACTTGTTGATTAGGTAA
ATTGTTGGATTTTGATCGTAATAGAAACCAAATTGTTACGAAAATTAATGTTGTAACAGT
TAAGACACCAATTAATAGTAACCATGTTTTAGAAATTGGTAGTTCACAGTCTAATAGGAA
AGTGTACCTTAAACATGGAGTTAATTTAATTTCATCTCGATAATTATCAATATCAATCAT
GAATTGTTTATAAACAAATTGGTCACATTGATCAATAATTGTTGGCTTGAGACAATTAAA
TATCATAAAGGGAAGGCAACAATTAGCTTTGATTTCACTTTCTTTATTCAATGTA
>Locus_15395_Transcript_1/2_Confidence_0.333_Length_540
ATATCCGTAGAAAAGGTGAAAGATGGTTGTGTCAATTTGTTCGAAATAGAGAAAACCTCT
TTTCCCTTTCTATGTGTCTTGATTTTCATTGTCATCGTCTATTAAAATTCTTAACAGGGA
TTGAAGACGATGAATCAACCATTTTGTCTCTTTCTTTTCTGAGTAAACATTGGCATGATA
TATATTTTCCACTGGTTAAATCAAGTTAGCATGTTAGTTCATTGAGAGGTAAACCTGTAA
AAATTTAAAATGAATCCTGAATAAAGAAAAGGTTGACTCGTTTAAATAGTAATTTTGATT
CAAGGATTGAGAAAAAAAGGAAACTCAGAAATAACGATAACAAGGAAAAATACTTTGGCA
TCAGAGAAACAAAAAGATGATGTAAAATTACAGGGTGAATTTTTCTTCTCTCTCACTTTC
GTTGTAGCCAACTAGTTTTTCTTCATCTTTAGAGAGATAGAGAGAGATAGAGAGTAAGAT
TTAATAACTATTAGTTATCTGAAGGATGATTTGGAAATCTTGAAGATCCAATGTTGTATA

>Locus_24570_Transcript_1/1_Confidence_0.500_Length_215
GTCGGTGACGATGACAACAATTTAAATCTAAATATTGGTAATGATTGTTTCACTTTTCCA
CTCCAATGGCAGTTCGAATTGGCACTTTTTAAATCGAATTTTTCTTTTAATTTCGATAAT
TAAAACCACTACCAAACATCAGACCTTTTATCACGTTGTTTTCCTCTTGATTTGGTTCGA
GCTTTAAATGAGGCGATATTTTCCATTTTCTTTTG
>Locus_15007_Transcript_1/1_Confidence_0.000_Length_389
CATGAAAAGAATACTATCAATAGTATTTTGTATCGTTTCTTTACTCCTTCGAACATGATT
TGCATTAGTCAAAGAGAATCTTTTATCATAAAATATAAAAACAAATGAATTTTGTTACGT
TCATGATAAGATTTTCAGAATTTTCTTCATCAATAAGCCATTTTCTTGCTGGCATCTTGT
CTTTTGTCACAAGTACAAAAAGAAGTTGTCATTTATTGAGAAACTTTTCCCCTTTGCAAA
CTTCCATCTGCTTCGTTGTATTTCTTGTCTTTGTTAATACAAGAAATGGGACACATTCTA
AGAGACATTACGAGGTTTGAGTTATATTATAAATGCAACTCTCTATGTCCCAATATATTT
TTACGTCGCAATAGTTGAGATTGGCCAGT
>Locus_9465_Transcript_1/1_Confidence_0.000_Length_551
GTTATTTGATTGAAAGGATTTGAGCTTATACTTTCATTAGAAAGAATCATCAAATTATCA
TGATGAAAATGATTTTCAAATGGTGAAAACTGATTGATAACCAACGAGAAATCAGAGGTT
ATAATGAGAGTTGATGGTTGAGTTGATTTTGTGTTTGATCCTTTGATTGGCCTTTTGATT
GAAAGAAGCAATTTAACCAATTGGAAAACATTGAAATCTTTGGTAGGCCAGAGTATGTTT
GTTTGATAAATAACTGGTTCTTGTTATTTATCATTAACCACAATCAACTGATCACTTCAT
ACTCAAATGAGTATGATTACCTTTATCAAGTCAATTAACTTGAGCAAAAAGAAAGTCATT
GGCGTCCTCATCAAAGAAATTAATTGAACAACTTTCTCTTTTCCTTTCCATCATGATATT
ATCGTTGTTGATTAGTGGCAGTTGTATTGTTGATTACTGGAAATTGGTGCAGTAAAAGGT
AATCAAACCATTGGTAATAATGTTTGATTGTATTACATGAATCAGAGATGATGATGATGA
TGATGATGATG
>Locus_29423_Transcript_1/1_Confidence_0.000_Length_342
CTCGAACCGATTCTGGCTGAATTTTCCGGCCTGATTTTTTCTGCTTTCTTTTCCCTTTGC
CCTTTTTTATACCACTTGGACTAGCATTCAACAAACGAGGATTATTGGAACTATTACCTT
TGTGATGTTCTCTCTCGCCACCATTATTACCTCCATTACCATCATTACCTCCATTACCAT
CATTACCACCATTGTCGTTATTACCATCACTACCATCATTGCGACCAGCAGTATGTTCAT
CGCCCTCGTCCTCGCTCATTGCTAAAAAGCTAGATGCAGGCGAAGGTGAAGACCCAAATC
CTGGGGACTCAGGGAGATCGTAATCTGCATCAGCCGTCTCCG
>Locus_10765_Transcript_1/1_Confidence_0.000_Length_219
CCTATATCATCATTATCATCATGAAAAGCAGAAACTTAGGCCTGGCTTTGATAGTAAAGA
AGATGTTTTTTTTTCTTCTGCAGGGTTTTTACCAAAGAAAGAATGACAATGATGATGATG
ATGATGATGGCGACAATCATCATCAAGTTGAGCAGGCTATCATCATTATCATCAACCTCA
TCATCATTATAATCATCATTTTCATCATTATTATAATCA
>Locus_18795_Transcript_1/1_Confidence_0.000_Length_387
GTGGTTCGGTCTGGTCGTAGAGGTGGTGACATTACATGACCTGCAGCGTGTTGCCAACAT
CGATTGTAGTAATGGATTCCATCAGTACCAATGGCCGAGGCAAGAGTTTCACCGATGACA
AGTGCACCACGAGATCGCGCTCGATTAACTTCTTCAGCTGCCGATTTACTCATTACATGA
ACAATGTAAAGAGGACATTGAACATGATGAGCTAAAACGGATGCTCGATGAACAGCTTCA
GTTTCAAGATCTTCAGGGCGAGATTGGAGATGACCTTCAGGTCCATTGACACCCATTTGG
AGGAGCTTTTTAGCAAGAAAATCAATTAGATGACCATTTTCAGCATGAACTTTGGGAACG
GCTCCAATTTTCTTACAACAGTCAAAA
>Locus_7630_Transcript_1/1_Confidence_0.000_Length_1022
TGGCCTTCTTTCAACAGGAATACGAGCAAACCCATGAAGGAAATTATGAGACAATTCAAT
CAATGGATCTCTTTTTGTTTCATCCCTGAAATTAATGTCATCGTCCAAGCAAACAGCGAA
TAGAGCAGAATCAATTTGATTAAGACTTTCGCTGTTCATTGGATCTTTAATCAACATTTC
TCGACAATCAGCCCATTTGTCACGCTCCATTGTCGTCAATACACCAACACTGTGTCTCTC
ATAGTCATCAGGTAAATTCCAAATATAATCAACTGCCGAATAAATTTCCTCTGGACTCTT
TAAGTTACCAGAAACGTCGATGACTTTGAATGTGTAGTAATTACCTTTCTTTAGGAAAAC
AATATGATCTGAATTTGGATAATTTTCCAATTTGTCTTTACCTTTCAAAGGTATTCGAGT
TGAATTGAATAGATTCTTGTATTGGCTCATATCTAATGGAAATGCTTTGAAAAGTAACGA
CGCATACCAGGAATATCGAGATGGTGATAATTTCATTATTTTTCGGTAAAAATCAGTGTC
ACTTTTTTTCGCGTTCATATGATAAATTTCTGGTCCTAAAACATTTTCATTCAATGAACG
TCTAAATCTCAAGGCACTTATGATGAAATTGGAAACTCTGATTCTCGGGTCATTTTGTTC
AGTCGATGGGTCAGGTTTCCAGGCCATAAATGGATTGTAATTAACTGGTAATGGAGTTCG
AGCCGAAAGATACATATCAAACCAAGGTTCTGATATGTAACTAGTATGACGATTGGCTCG
ATCATTAGAAATCAATTCTTTGTGTAATTGTGATCCAATCCCACTTTGGAACTGATTAAC
CAGCTTAACAGTTTCTTCATATTTATTTGGATCCTCAATCAGTGGTTCCAAAGCCTCCAA
ATAACGTTGACAAGTTTCCTCTAATTTAGGTATTGGTAAAGATGGAAGCGATTTCTCAAA
AAAGTAGGTCGGTAATGAGCTTTTCTCAAGGTAATTATAATCACTGGAAATGTACCGTTG
AC
>Locus_28142_Transcript_1/1_Confidence_0.000_Length_232
AGTGACTTAATTTTAGACATTGCAGGTTCTAAAACACCGGCAGCAACACTGTCACGAACG
ATACCTTCTGAAAGATCAAGACCATACCATTTGTAGTTATTGTTTTCGGGTTTGGTTTGG
GAGGTGTTATGATAAGCACGAAGTTTAGCAATTAAATCGGTTGCGTCTTGTGCTGCATTA
ACAGCCAATGTCTTTGGAATTATGAGCATAGCTCGAGCAAATTCAGCGATTG
>Locus_17800_Transcript_1/1_Confidence_0.000_Length_469
CACCAGTTAAAGCAACCAAACCATCACCATTAACGGAACTGTCCAACCTTAAAGTAGCCA
ATGCCGAGGGATCAGTTAAGCGAGATGTGGTCACTTCTGATCGGGTCGATCGTCGGGTTG
AAGTACCATCATGAATTGTATAGAAGTAAGTAAATTGTGTATGAAGTGCCTTTGGTACCG
AAGCTAAAACATTAATTGGTAATCCATTGGGTCTACCAACGGGTAATCGAGGTGAACTTT
CAATCACTGGTTTTCGTGTTCGAGAAAATGAATCACCTTGAACGGACGATGGACTTGGTG
CTATTGATGGTCCTCGAGTTGGTAAAACTCGAGCTGCTTCAAAACCAGCAATGTGAACAT
TTGATTGTACATTAACTATTGTCGTTGTTGGACCACGAGTTTTGGTCAAAAGATTTGATG
TTCTGGTTGGCCTTATATTTCCACCTGATGCTGATATGATTTCGGCGAT
>Locus_29586_Transcript_1/1_Confidence_0.000_Length_191
TCCAGATCCAGTTGAAATAATCTTTCTGTCAACTGCTCGAACCAAACTTGACACAACGGA
CACAGGATAAGCCAATGCTCGTTCAAGTACAGTGAAACAAGAGTGGATTCGTTGAGCTGT
TGTCCCACGAATCGAATCAACGCTAACACCAAATTTTTCAACAACAAATCCAACATCACC
AATGTATCCCC
>Locus_5506_Transcript_1/1_Confidence_0.000_Length_227
CATTAAACATATTTGATTCTTTTAATGGTCTGATTAATGATTTTTTTAGTTATTATGTTT
GTTAACTAATTTCAGTTTAGTTAGTTTAGATTCTCATGTTTTATCAATAATTTCAAATTT
CATGACAAATGGATTCGCAATCAGTTTAATTGTTGCAGTTATTTTACAAAATTGGTTATT
AAATTTTAGATAGTAAGTTGTGTCTCTCTTTGGATAACATTTGATTA
>Locus_10689_Transcript_1/1_Confidence_0.000_Length_183
GGTCCTCCTGCTGGTGAATTTTTATCCAAGAAAAAAGGCTTGAATCCTCCAGAATTTGAA
TTATCTCGATTCGAATCTTCTTGAATATCGGGCATTGGTGATGAATAACCTCGAGATTTT
GGTGAACCATTTGAAATTGCGATATCTGGAATCGATTCTGTGGAAACAATAGCTAAATCA
ACG
>Locus_22932_Transcript_1/1_Confidence_0.000_Length_203
TATTCAATTTCTGATTTGGCCTTTTAATCAACATGATCCCATTGAGATTTTATATTATAT
TGTATTTTTTTTTGCTTCCTTTGGACTTTTTGATTGTTGTCATATCACAATTTGATTGTT
GGTAGTTTTTCTCAATGAAAATCTCAACAATTAACTTAATCTGGTTACTCTCTCTCTCTC
TCTCTGGTAAAATTTAATATCTT
>Locus_22051_Transcript_1/1_Confidence_0.000_Length_1382
TGAACGGACATCACGAGCTGTTAGGGTTGCCTTTCCATCAGTCCAATAGGCAAGATTAAT
TGGTGCCACTAGTTTCCTCTTGGATATCGTGGGTGGACTTGAATCCAAGGGTCGATCATC
ATAAGCATGAGCCACAAAAATGGCCGATTGTTCTTTACCAGCGGCGGTCAGTTCATCGGC
AACCGAGACAACATAACTACTACGACGAGAGGCAACATAGTTTCTAACATTATTTGGATC
ACCAAGTAGCTTTGCAGCTTTAAATCCGGCCTGAGGGATCACATAGCACATTCCTTGATT
GGTTGAGTAACAGGCCAATAAAACGGAATTGGAGGAAACATTAATCGAGAACAAATTGAT
ACAATCAGATTGAGTCATGGTTCGAATTTCATTAGATGGACAAGGAGAAGGTGGTGGTGG
ACAATTGTAATTATCTGCTATCGGTCCGGTTGTAAAATTTTCCATAATTTCCAGAGTTTC
AGGATCCATTCGTAAGAAAAAATTACGACCTCCAATGTATAAGAATCTATTTTGTATCAA
CAGTCTCTGTACAGTTGTACCAAGATTTACACTAGAATATACAGTTGATTGATCAACAAT
CGGTGAAGATGTTGCTTCTTGGGCATGATTAAAATTTGAGAAAAATGTAACAATTATAAA
AATTAAAAGAATAATTTTGTTAGTAAAACTGTTGATTGCAGATAATGGCGATAATGATGG
CATATTAAAGTTGAATAAGTATTTACAATTATGATGATGATTAAGTTTCATGTTTTAACA
AACCGTATTGATATGGTTTTCTTTTTCTAACATTTAACTATTCCAATCAATGGAAAGTCA
ATTTTTCACAATAATCACTTAATTGGTTGTAGAATTAAAAAATAATCACAAACATTAAAA
GAGAAAAAGAAAAGAAAAAAGCTTTTCCAAAATAAAAGCCTTGAGAATTTCAACTTTCAA
GATTACATCGAGATTGATATTAACTTGTTGTTGTTGTTGTTGTTGTTGTTTATCTTGTAA
TTAATTGATTTGAAGAGAAGACGATGTTGACTATATGATTAGTCTGGGGGTATTAACTTG
TGAAGATTATTTGTTAATTATATAAATTAAAAAAAAATTCTATTCAACTTGTATTGGTAA
TTAGAGAGATACAAAGATTTAACTCTCAACTATTTATCTTTGATTTGAATAAATGTTCAT
CTTGAAACAAAGAGAAAACCATGAAAGGTATGATAATAATGAGCAGCAATTAGGCACAGA
ATTAAGATGATCAACAAGTGACATGATGGTGAAAAAAGTAAATCAAAAAAAGATTAAAAC
AAAAAAATGAAACAATTAATTGAAAGAGAAAAAAATTCAACATTAATTTTAATCAAGTGA
AT
>Locus_28111_Transcript_1/2_Confidence_1.000_Length_490
AACAATCAAAGATAAACAAAGATACAACGTGGTTTGAATCTTCCCTTAATATAATTAAAA
GAAAAAAACTAAAACTTTCTTTACAACTTCTCACTCCAATGAATTATGTTTTCGTTGTAT
ATATTGTATGTGATGATTATTTGATTCTATTCATTGGAGATCATTTTTTTAAAGAGAGAG
AGAGAGCTAGAGAAGATAAGTTGTCTTTTCTCCCTCCCTCCCCCTCTCTCTCCCGACTCT
ATTATAACAAAAGGTGTGGTAATCAGCTTCCATTTTAATCAATCATCCGGGAACAAAAAG
TAAACGATGATTTGGTCCTTTTTGGCTTGAGTTCCAATCTTTCATTGAGAAAACTTGACT
TTGTCATCTTCTAACGGTATCACAATTGATTCCAAAAGTTTTGTATTTTCCTTTCTCATT
ATCTTGGGTCTGGATCTTTAATAGCTTTGTAATTGTTTCATTGTTGATGATTTTGATGTT
TTCTTTTTTT
>Locus_9188_Transcript_1/1_Confidence_0.000_Length_500
CTCTCAGTTTGTTTAATTATGGTTTTTAAATGTTAGAAGAAAATTTTCTTAGTGAATCAA
TTGTTGATGGAGATAATTTTTGTCTTGTAAATCTATAAATATACTTGATTATTAAGTAGA
TATTCATGATAATGGTAATTGTGACACACAAAACAAAAACTAATCAACTAGTTTTTTTAA
TTGAGACTCCAATTTAATATTCTTTGAGGTGATGGAGACCATAATTAATCAAAATTTGAA
AATGAGACCAACTCAATTTATCTAATGAAAGATAATCATGTATTCCAGATTAGATGAAAA
TCTATCGTTCGGTGAAAATGGATCCTTTTCAAATTGAAGGAAAAAAACTGGAACTATTTC
AAATCATTTGACTAAACTGATGAGAGTAAGTCATTGATTGTCCAATAAAATGGAATACAG
ATTTGATTGAAGAAAATCAATCCTTTTTAAACTTGATATTCTTGGAATTGGAAGAGATTA
ATTGTTAGTGTGATTTTTTT
>Locus_2788_Transcript_1/1_Confidence_0.000_Length_445
TTTTTTGGCTTTGTCCAACTGTGCTAGCGATCCAGCTAACGTGGTCTGGTGTTTTTGTCC
CTCATTTAATATCCTTTTACGTTCTTCTTTCATTTCTTTAACCAGTAATGCTATTTGTTT
AACTATAACACCCATCATGTTTTCAGCGATTACTTCATGTTGACCAGCGAGATCCGTGAT
TTCCTGTAGCATCATCATGAAGGCTTTTAAATAGCTGAACTGTTGGTCTTCTTCATCTTT
TTTCTTAAATTGATGATTTTTAACTAGTCTTCTTAATTTTGATGCATATTCCGTCTCGAT
TGCACATCTTTCTTTAACAAAAGAGCCAAATTTATCCAAAAATTCAATACCCTTATGAGT
ATGACAGCTTATATTTTCATATTGATCCCATAATTCAACTCCCCAACTCATTGTGGAAAA
TTGTATATACACACATACACTAGCA
>Locus_15979_Transcript_3/3_Confidence_0.200_Length_864
GATGAATTAACCAAAATTGAAGCAAATAAGCCGATTACTGGACAGAGAAAACTGTGCTCA
ACTTCATCTCCTAACGAAATAGTTCAAGAATAAACAAATTTTCATCAAATTTGATATAAG
TTTTTTTTCTGTATCAAAATAATGTTTCTTAATGTTTACATTTTGTTCACTTTAAAATTA
TGATAATTTTGATTTAATTTAAGGGCAGGGGGAGAGAATTGATTCAATCATTGATAATTA
AATATTTTTTTATGTTAAACACAACTGGGTAAGCTGGTGCTGGGTAAGCTGGTGCATAAT
TAGGGGGTGGTGGTGGTGGAGCGTTATGTTAAACACAAATATCACAATCGCAGAAACCAG
GGCCTTGAACGGGTTCTACACGAATGCCGCGTTTTAACATTCGACATCGTTGATCATCTA
ATCGTAATGTTGCCGATGAAATTGATGTGACATCTTTGGCACTCCAAAGTCTTTCAGCAA
CGGCTGAAGCTCGAACCCATGTTCTTGAGATTAAATTGTTACCATCAACCCATTCACCCC
AAACACAGGCTTCACCTCCGATAACTAAATCATAATCGGACGTTGATGATGCATTAAAAG
CGAGAGGTTCAACTTTATAATAAGTTTGCCAATCAGATCCATAGGAAATGTAATTAAGGT
ACCAAGGTGATGAGAGGATAGTTCGATAACCACCAGCGACAACGGAAGATAATTCTGATT
GATAGTCACCACTTTTCCAAACATGAACAACGGCATCAGAACGCAATTTAACACCATTGT
CAAAAACTTCTTGCCAAACGATGTAGTTTTTTTCAATTTGTCCATAATCGTGATAACCTT
TTGAAGGTAATAACTTTCCAGGTC
>Locus_10971_Transcript_1/1_Confidence_0.000_Length_240
TTTAGATTACCTTCTTCAACTGCACCAAAAAGAGCTGCCAGGACAAAGTTTTCATCTTGC
TCTTTTTCACTGAAAAATCGGCTTGGAAATGAGTTAATTAAACTATCAACACTTTGACAA
TTAGCTTGATTGTTAATCTCTTTGGATAGACGATTACAGGTTCGGATAATCTGATAAGTG
GCCTTCCACTTATTTCGAGCTTTAATATTAATTATCTGTGGTTGATAGTTGATTACCGGA

>Locus_4433_Transcript_2/2_Confidence_0.000_Length_448
GCAATCAATTTACTGTAGTTGATTAGTTGACATCATTAAGTTAATTGTTGCTTTTCTTTG
TGCTTGATTGTGTCATGTCGTTTTTTTGTTGTTTGATGAAAATTCATTGAAGTTAATTGT
TTACATGATTAAGGTTAATTTAAACAAATTATATAACTCTTTAAAATATTTCTTACTATT
AATATATTAATTGTTGTGGATATGATTAAAGAAATATAGTAATAGTTTAAAACAATTAAT
TGTGGTGTAATGTTGATGAGTTAAATCATCTAGCTGGTTAACCATTATTAGGGTAATGAT
AAAAATTAAATCGAGGTCAAATTAAGGCATTAATCCAATTTAAATCCGATTAAATTAAAA
ACGATTTTCTTGATTTGGTTTGTTTTCCTCTTCCATTTGATTTTCATATACTATTGTAGG
TAGGAATCATTGTGTAATTAAATCTTTG
>Locus_6595_Transcript_4/6_Confidence_0.375_Length_396
ATGGTCGATCAATCAGTTATATTTGGTAAAACTATGGAGAATTGTGGTGCACTAGACTCA
GGTTCCTTTCTTTCTTGACTAGGACTCGCTGTTGCCGTGGACGCTGGAGTCTCATCTTGG
TTCCTTTCTGGACTAGGACTCGCTGTTACCACCTTGGACGCTGGGGAATCTCATCTTGGT
TCCTTTCTGGACTAGGACTCGCTGTTACCGTGGACGCTGGAATCTCATCTTGGTTCCTTT
CTGGACTAGGACTCGCTGTTGCCGTGAAAAAAAAAATAAAAAATAACGTTAATGTTAATA
AAAATAATCCACATTTCTTGGAAACTTTCTACTTCAACTAAGAAATGTGGATATAACGTT
AATGTTAATAAAAATAATCCACATTTCTTAGTTGAA
>Locus_23373_Transcript_1/1_Confidence_0.000_Length_525
CTTCATACTCCAAGTGAAGCGTAGTGATCGAGGCTTTACCTGTTCATCGTTCATTGTCCT
GTACAAAGGTAGGCAGAAAGGTAAGAATGAAAAAATGATGATGGAAGGATAGGTTTGAAG
AAGTGATGATGAGGTGGTGAGAAAGAAAGAGAGAAGATAGAATAGAAAGAAGATGATAAA
GGGAAATGAGAGTATACAAAAAGAGAAAAAAGAGAAAGAGACAGAAAAAAATAGTGAGAA
AAAGATCAGTAGAAATATGAGGAAAAGAAAAACAGGAGAGAATAGAAAAGAGAGGGAGAG
AGAGAACAAGTTGGAATGAAATTCACCGGCGAAAAAAGAGGAATTCAGTCATCACAGTTG
CGGGCCATTTGTTGGGGATAAGGAGTGAAACAAATAACAAGTAGCAGTAGTAGTGAAGAA
GTAGTAGTACAGTAGAAGTAGTAATGTAGTAGTAGTAGTAGTAGTAGAAGAAGTAGTAGA
AGTAGTAGTAATAGTAGTAGCAAAAGAAGGAAAAGGAATAAGGAT
>Locus_6583_Transcript_1/2_Confidence_0.333_Length_2014
TTGTACATTTCGTTGAGACGATTGACTCGATAATTTCATCGGTTTGAATGCTGATCGCCG
TTTTAACTAGTTCAATTGTTTGATTTGCTTTATCCAATTTAATCAATTCTTTTGGCTCAA
ATTTATCATTTTCATTAACCACCATTGGTGATTCAAGTGTTAAATTGTCCCCAACAATTG
TCGGTGTCTCATCTAGATCACAATCAACCGTTGTCTCTGCGTCGTCCTCATCTTCAGCCT
CGATTGTATTTTCATCTTCATCAATTTCATCTTCACAATTTAAATTCTCATTAACTGGTT
GACGATTAACTGGTTGTAAACTCAATGAATTTTTATCGTATTCAGATGAAAACAACACTT
CACCTTCACTTAATTCATAATTAGAATCAACTGATTGTCTAGTTGGTTTAATATTTTCAT
TCTCAACCATTGTTGATGTTGATGTGGTTGTAGATGAAGTTGTTGATATAATTGTTGAAC
TTGAAGTTGTCTCTTCATCATCAACGTTTCCACAATTAATTGTTGATTTAGTTTTCCTTG
AATCTTTGTGATTATGATTCAATTTCATTTGAGCTGAAATTTCATCGGCATAAACACAGA
TCAACTTGAAATGCTCATGACGAAGTCTTTTCAATTCCATAACTAATTGTTGATTTTGTC
CACGAACCAAATCAAGTTCACCTTTAAGTGCAATAACTGTAGTTAAATCAGCTGATAGCG
ATCGACCCTCCAATAGATTGACCAGTCTCTCCAAACTTGGACAATCAATGACCACATCAG
ATCGAGAATTGGACTCATGAATACCGAATAGTATTTCCTTCATTCCCAATTGTAATCCTC
GATTCTCATCTTGTAAAACTTTCAAATGCGAAACCATTTTGGCTCTTTCATCATCTAATT
GTTTGGTTTCACTTTGATTATCAATCCTTTCAACTGATTGCGATCCTGGTGATAATCTAA
TTGCTCTTAATTTCTCTTGAAGAGCAATTTTCTCATCTTCCAATTTAATTATCGTTTGCT
GAAGTCGTAATACTTTTATACGATCATCCATAATCTCTGGTAATATCTTCTCAGTGTCCA
GTGAATCCAAACCATTGAGAGTTGACCCACTGCCCATTTCCTTGAGAAAATCAAGTTGAT
CCTCATAAGAATTTAATTTAATACTCAACTGATTAAGATCTTGAATCGCTTCCTCTAAAT
GTCGCTCTTTGGTTAATAATTGTTTCTTTAACGCTTTCACCTCGTTCAGCGCTTCGGACA
GTCCATATTCACCTCGTTCATAGGCCATTTTCATCTTGGTCACTTGGTGAAGTTCATCAT
CTTTAGCTTTCAGTTCCTCTTCAAGCTGATCAATTTTAACCTTCATTCGTTCAACCTCTT
TCTTTGATTGTTCAACATTTCCATCAATCTCGGACTGGTCATTTGTTGGACTTTTACTTT
GTTTGGTCAACTTTTTAATCAACTCATTCTGTCCCTGAATTGTATTCACTGCTTCAGTTA
ATTGTTCCTTTAGATAGTTAACTGTTTCACTCTTTTCAGTTAATTCTTGATGTAAAAGTG
AATTGGATTTCTCGTTAATTGCGTTTAGTGATGGTGGTCCAGGTTGATTTGATTTCGAAC
CATTTAGTTGACCAATCAAAGTGTCTTTTTCCTTAATCATCTCAATCAATTCATTCATCT
TATCATTTAATTTACTTGTTAAATTATCATGTTTCTCATGAATGGAATCCAATTGTTTAC
GATAAGAATCATTTTCTTTTAAAAAATATTCCTTTTCTTTGATTAGATTTTCATTCATTT
CTTGTATACCCAAACATTGATTTCTCATGGTTTCCATTTCATCGGCCGCTGATTTAACCT
CATTCGTGGCAATGGACAGTTGATCTTTCAGCGTTTTCACTTGACGGGCCAGTTCAACGT
TAGCCCGTTCCATCAGGTCCAATTCATCGAGTAAACTTTGAATTTGTTTATTTTTTTCTC
GAAGCTTTTCCAAAGGTTCAGCAGTTTCAGCGAT
>Locus_29651_Transcript_1/1_Confidence_0.000_Length_215
TTTTTTTTTTCATTTCCACTTCCATTTAATTTGGTTAATCATTATAAGTAGATTAGACAT
GTTTAAATTAATGGAAGTTGGTGTTTAGGATTAAGTAATTACAATTTGGTTAATAGTTAT
TATCTTTTTCACTGTTGATTGTTGGACAAAATCTGTAACATTGTTGTTGTTTTTGGAAAC
TACTTATTAATGATATTAGACAATTAATATTTAAC
>Locus_24022_Transcript_1/1_Confidence_0.000_Length_424
GTCGTTCGAGAAATATTATAACATATCGATAAAACTGCTAAATTGTTGGCGTTTAATTGC
TGCTATAAGAATAAAAATCAATTAATGAAACCAGATAGACTTTTAACTATTTGATATCTT
GACGTTGAATTTTGCTTCATGGAGCCAGGATGAAACTAGTTTCAACGAATTAACTTGAAA
CTTAATCCAATATATTGAGAATCAATTTCTTGAAGAAAATGATATTTGAAGTTTTTTTTT
TCTTTTTCAAGTTACAATTAATATCAATCATCAGTTATCGTGATGAGTGTCGTCATAGAC
ATGATGATGATTGAAACAGCTCTTAGGTAATATATTATTGTGATGATAATAACAATTAGA
AATTCAATTATGAGATTCACAACAAACAAATCATCATGAACAATACCAGATACATGATGA
TGAC
>Locus_3962_Transcript_1/1_Confidence_0.000_Length_447
GTTGATTTCAATTTTTTTTTATTGACTAAATTGTATTGTCTTTTTTGTTTCATGTGTCAT
CAATTAGATTTATGTAAATCTATTAAGAAAAGTTAACATAACGATGTTTAACGAAAAAAA
GTAATGGACTAATTGAAAGAATTGCAAAGGTTTCATTTGATTCTGAAAACATTATCATGA
ACTGGTTTCACTGGATCTTCAAATTCTGGAGTAATTAGATCGGTTTCTGCTCGGTATTTT
CTCATTAAGGCGATTGTCTTTCTGAGACCTTCTTCTTTCTCAACTGGTTGTGGTGCTTTA
TCAATGGCATTTAGAATTCCATCGACGTATTTTTCTGCGTCAAAATCTTCAGCTTCTTTA
ACGGCAGCGAATATTTCGGCTCTGAATAGTTTCTCTTTTTGAATATTCCTTCGTAATCGA
GTATATTTAATAGCCGAAAGATTGTTC
>Locus_6637_Transcript_1/1_Confidence_0.000_Length_1444
TGATTCACCATGATCATGGTGATTATAGTTGACAATTTATTGATCACTGAGTTCGCTGAT
GAAATAAGAATCTTTTGTTCAATCAGAATTAGAGGAAGAAAAATGAACTAATAGTTGTTG
TCATTTTCCTTGATTAATTAACGAGTGTCAGTATTTTGATGATTTTATCATAAGCTGATT
GAGCCAAAGTAATTGAACCATTTGAACGAAGCGTCTCCAATGTTGTACAATTTTTGGGAA
TTGAACGGTAACAATTAACTGACCCACCGAGATAATCTGGTAACTCATTTAACGGAATAT
AATCAGTGACTTGTTTGCTTGAGATGAATTTAATCCGATTCTTAACAGTTGATGGATACC
AAGTGAATGCAAGACTTTTAATTGCTCTTAGAACCCAATTCAGGTTGATTATGAGAATGT
ACTTTTGCCCGGCGGGGAAATAGTTTTTCAATGATGAATTGATGAAGGCCAACATTTCGG
GATCTCCTTGAGCCAGTGAAGCGTTTGAACAATCAAACACCAAAACCCAGCCACCGGTCA
TTGGGAATGACCTGGAACCCATTTCGTCGGCTTTGTACATATGGAACATGACGAATTGTT
TAACTAGACCAATGAGCTCGGGAATTTTGTAAAAATGAGACACTCGAATGTGAAGAACAG
TGTTTCCGGTGGTATCGTGGCCTAAGATGAAAAGTCCACCGGAGGAAAAAAGTTCAACGG
GAAATGTTTCCTCTGAACATTTGTCCAAACCCAACGAGTGTCGCCATTCAAGAGCACCGA
TGATAAACTGTACCGAAGATTGAATGTCACCTCGTCGACGTTTCATATAACGGCAAAGTA
AATTGTCGTCGATCATTAATTGTGACAATAGACCTTGATCCAGTTTCTTACCGTTAATTT
TTGAATAGTTGATCAAATCGTTTCGCACTTGGGTCAATGTTTCAAGAGGAAAACTAAGAT
TGAGCTTTTCGTTGATTGTCACTTGCTCTGTTATTGATTCTCTTGCAATTACTGAGTTGT
TGTTATTATTTTTCTCAATTGATGGTGACATTTTCTTTCCGTTGATCAGAACAATTAACT
CAAACAAACAACACAATCAGAGTAAATTTGATCAATCAGAGAGACACACGAGAGAAAAAC
TTGCAAAGATCAATTGAAATGAGCGATTGATTATAAATGAATAACAAAATAAAAGATTTA
TATTCAATTTAATTGGTGAAATTGGTTCCGCATTCACCACAATTAACCACAATCCTAGTA
AATTTGATTAGTGTTAAATTACCTTCTCGTAATCACATTGATTAAACCAAAATTAATGAT
CACCATTAAATTAATCCATCAATTTGGTTGAGCACTTCAAGGATTATGTTGATTACACTG
AGGTTGTTGATTAACTGATCAATTTGATTGAAATAATAGTTAAGGGTGAATGTGTGTCCA
ACAA
>Locus_21600_Transcript_1/1_Confidence_0.000_Length_623
AATTTGTATTCAGCGTTAACGTATTTTTTAATTATCGTTGCGATACGACCTTTTAACATT
GAATGAAGTATCTTAACAATACATATAAGACAAAAGCATAAAACTCCCAACGAAATTGTG
ATCAATATGATTCCAGAAAAATTATCCGTTAATTTTAACGAATTAATCAACGATTTACTG
TCTTTTTTAAGTAACGAATCAACTTGTTTTGATAAATTGCCAACAGCGATATCTTTAATG
GCATCGCTATCAAGCTGGACAATTAATTTGGATAAAGGTGCTGTAAATTTTTTAAGGTAC
TCAGGTGATGTTGTGTTTGAAGTTTCCCATTTAATTGAATTAACTGCTAATCGAGTTGAC
TTTTCCAAATAGCCAGTGGTCACTTCCAGAGGTAATAATACAATTACCGTTAGCCAATTG
AACATATCATGAACTGTTGCAGCAGCAAATGCCCGGCGGAATTCATTTCGATCAGTGGCT
TGAATCAATGAAACTATTGTGTTTGTGATGGAAGTTCCAATGTTGGCCCCCATTACAATA
GGAATTGCTTCTTTCACTCTAATCAACTCGGAAGCGACTAAAGTGACCGCAATCGAGGTC
GATGTAGATGAACTTTGGACAAG
>Locus_6377_Transcript_2/4_Confidence_0.615_Length_1493
GTCACCAATTTGTTTCCAGTTTAACAAGTTTAATGGATCGTCAAGAATTGCTGGATATCT
ATTGTTATCATTGTTGTCGTTGCCATTACTATTGAAACCATCCCTTTCATCATTCATGAC
TTTTTTTCTTCATATTCATCTCATCATCTTATTATTACCTCCTTTCGACAACATGGAGAA
TTCAAATTTACAATCAAGATTCAACAACTTTTTTTATAGAAAAAAAAACAATTCTATTCA
CTAGTTAAGTGTGTAAAAAATTAATCACTATTGACAATTAGTGTTCTGTTCAAATCATCT
CTTTGTAAATCGCCCATGTTATGTATCTACATGTTTAAATTATGATTATTACTCTCCTTT
TCCTCTCTCTCTCTCTCTATCAACATGAGATATAAATATTGATTAATATATCGATTCTTA
ATCAGCCAACCTGATATCATAGTTAAATGAACCAAATTAACCGATTCTTTAATTTCTTTT
TTCTTCCTTGTCTTCTTCTTGTATTATCTTCTCTTTTTCTTTTCTTTTCTTTTCTTTCTC
TTGTTTCGTCCTTCAGGGTGACTCGGGTGGACCCTTGATGCTTAATGAATATGGTGTTTG
GTATTTGATTGGAATTGTATCTGCAGGTTATTCATGTGCCAAACAGTATCAGCCAGGTAT
TTACCATCGGGTCAGTAGTTCATCAGATTGGATCTCGGCTAATGTATATCAAGGCAAGAA
ATGAATCAACATGATAAACAATCAGTGATTCAAATCTCGAGTGTGAAAGGAACCATTTTT
TTTTTCTTCTTCAGATAAACAACAATTAGTAACATTTTTACAAAAACAATTGTAAATCAA
TCTTCATCTTTTACCAACTAATGATAACCATCAACGATCAGTAACCTCGACAAACACAAA
CACACACACACACACACACACATACATACACATACACATACAAGTAAACACGGATGCAAA
TAGGTACCAATAGAGGGTTGATTAAGAGTCCAATCGAATACAGATCATCATCATCAATAA
TAATAACATCAATCATATCCAATGGTATTGATTGGTCACCAATTTGTTTCCAGTTTAACA
AGTTTAATGGATCGTCAAGAATTGCTGGATATCTATTGTTATCATTGTTGTCGTTGCCAT
TACTATTGAAACCATCCCTTTCATCATTCATGACTTTTTTTCTTCATATTCATCTCATCA
TCTTATTATTACCTCCTTTCGACAACATGGAGAATTCAAATTTACAATCAAGATTCAACA
ACTTTTTTTATAGAAAAAAAAACAATTCTATTCACTAGTTAAGTGTGTAAAAAATTAATC
ACTATTGACAATTAGTGTTCTGTTCAAATCATCTCTTTGTAAATCGCCCATGTTATGTAT
CTACATGTTTAAATTATGATTATTACTCTCCTTTTCCTCTCTCTCTCTAAAAAAAAAAAA
AAAAAAAAAAAAAAAAAAAAAAAAAAAAAAAAAAAAAAAAAAAAAAAAAAAAC
>Locus_1203_Transcript_2/3_Confidence_0.333_Length_1731
GATAACCTTGGGTTAATTAAGGGCGAATCATCGTTTGTAATGTCGATTATCATTATACCA
TTTGGATTAACACCTTCTGAAGGGACGATTGATGATCCATCGGAATCGTGTTTCCTTAAT
CTTGCTTTGAATTTTGCTTGACGAACGTTGATCCCGTTTTTCCGATTATCCGATTTGGCC
AAATAATTTAATCTTTTAGTATCACAAACAACACAAGCAAAGGTCGAAGCAACATTAACG
AAAGTACAATCTCTATTTGAACATATCCATTGGCGTTTTGTTTCGAGCAGGTACTGAGGT
TGATGGACCGGTGAAATTAAGTGTGACAAGAGACAATTAGTTAATTGAAATTCTGTCGAC
TCTGGATCACCATTTCTTTGAAATTGTTTACTCCGTCGACAATGAATACAATCTTTAGCT
AGATAAAGATTACTGAAAGAACACTTATCACAGATCCAATTAATATCATCGCTTGATTTT
ATCTTTAATTTCTTATTATTTCGAGTTAAAAGTGTCAATGAATTCTGGGAACTTGAAGAT
GAAGGTGATGATGAACATGGTACTCCCAAAGAAAATGGTGATGATGATGAAAAGGATGAA
GAAGATGATGAACCGTTAAAAACATTAATCTTCTCAGGGTTTGGTTGCCTTTGAGAATAA
TTTTCAACGGTGGGACCAGAATATGATTTTTTCCGCCTTTCACATTGGACACACTGAGAA
CAGGTATTGAAATTTTTGTATCCACACAATTGACAAATCCACTTTTGATTACGTTTACCA
ATACACTTGACAAACGTTTTCTCCAAAAAATTAACTCTATTCTCGGATGGATTAGTATCT
CGATCCAATTGACAGTTTAATATCTTCCCATCATTAGCTTCCTCTTTATCCTCGGCCAAA
TTTCTGTTAACTAATCCATTAATGTGACTCTGGTTTTCTTTAGATTCAGTTAATCTACTT
GGATTATTCTTGGCATCATTAACACCCTTCTCAGGATAATCATCATCTCCAATTCTAACT
CCTCCTTCACCATTTTCATGTTTTCTACCACCACAGGCTCCCAGAAATTCATTATCTCCA
TGGCGAAGAAGATGATTCTCTTGTGATGTAACTGCTGATGATTGTGATGTTTCACAATTT
GAACAATTTACATCATAAATCTTTGAACTTCCAGGATAAATTGAATTTTTCACTCTTCTC
CGAATCACTTTAACTCCTTTGTAATTTCCCTTGAAACCCCAATCGGTTTCATCTTTAGTC
TCATTATCTTCGTCTTCCTCTCCCTTTTGACCATCATGATTTCCGCTCTTTTTTAAACAA
TTACTTTTCGATACTTGACCATCGCCATCGCCATCATCCGAGTCACAATCATCGTCAGGG
TGATTAGTTAAATTGTTGGTCGCTGTTATTAGCAAATTATCACCAGGTGTAGATGCAAAG
TTATCATCTTCATCATCCTCATCATCCTGGTCATCTTTTAAATCAATTAGTTGAGGTGGT
GATGGTTTTTGTTGTTGTTGTTGTTTCAAAGGTGAAGATGTTAATGGTGATGAAGGGACA
GGATCCATATTGAATTAAAACATTGGGTGAAACCATTGACTGGAAACTTGACACTTGGCA
CTAATTTATAAATAACACTGAGGTGATGAAAATAATCATCAATTTGTCGATTAAAAAAAA
GAAACAATTAAAAGCGTAACATATGTAAATTATGTTACCAGAAAGATACCC
>Locus_27620_Transcript_1/1_Confidence_0.000_Length_213
CGATGCTCCACCCATGGGTTTGTTGGTATCACAAAGATTATTCATTAGTCTGAATGGATC
GGGTTCTGGGCCATCATAGATTCTGACATTTTCCTCACACAAGGTGATTCGCTCAATGGT
AAAACTGAGAAATTCAATTGAAAGGTGATCCAATTGATCGGGTGCCGTGAACAGATATGA
ACATGTAATATTACCAGGGTACCATGAACGAGG
>Locus_14126_Transcript_1/1_Confidence_0.000_Length_248
ATCAAATCATTAATGATTTAAGGTTATGATTAATCAATAATAATGATGATTATTATTAAT
AATTGAAGTGCAATTTTGGGACATAAAGATGACTAGTAACTAATAATAAGTTAATGAGTT
AATAATTTGTCCAATCAATCGTGATGATTAGTTAATCATCACAATTAAAAATGACTTTTA
CATTTTCATTTGTCCAAGAGGTTTGGTTAGGTTAAAATTTGGTAACAATTACATGAGATC
ACTTTTTT
>Locus_24821_Transcript_1/1_Confidence_0.000_Length_411
TGGTGATGGTGAGTTGGTTGGCGAGGTGGTCGGTAAGTTTACTGGAGAAGTGGCTGGTGA
TGGTGATGGCGAGGTGGTCGGTGAATTGGTTGGTGATGGTGAGTTGGTTGGCGAGGTGGT
CGGTAAGTTGACTGGAGAAGTGGCTGGTGATGGTGATGGCGAGGTGGTTGGTGAATTGGT
TGGTGATGGTGATGGGGATTTGGTTGATAAGGTAACTGGTGATGGTGATGGTGATGGTGA
TGGTGAGTTGGTTGGTAAGTTGACGGGTGAGGTTATTGGTGACGGTGACGATGATGGTGA
TGGTGAGGTGGTCGGTAAGCTGACTGGAGAAGTTGCTGGTGATGGTGATGACGAGGTGGT
TGGTGAATTGCTTGGTGATGGTGAGTTGGTTGATAGGGTAGCTGGTGGTGG
>Locus_21108_Transcript_1/1_Confidence_0.000_Length_688
AGGGCTTCTAACTGATTGAGCAAAGTTTTCACCGAAAATGATGACAGGATCTGATTCGGG
GTCACGTAAGTCACATTTGTAGAGACATGACTTTCTAATTGGACAGAAAATGAGGCCTAA
TCGACGAGGTTCCTCTTTTATCCCGACGAATCCAATAGTTTTACTGTCTATCCAGAAACA
CTCGCTGCAGGACACATCGGGTATGTCAATGGTTCGTATCTTGTAATCATCGTTAAGATC
AACTACACAGACCATCGGATGACAAGTTCCCTCGAGCTGTTCACCCCAATCCTCCTTGAT
TAGATATTCATCACCCTGACCGGTGGTTTTGACATCTTCACCTTCATTCATTTCCTTGTC
TCCATTTTTATCATCATTTTTCTTATCACCGAAAAATCCACTTGTTGTTTTAAATTTTTC
AGCAATAAACATCAATTTAGATCCATCACGAGACCATTTTGGAAAACCAAAGGTCTCAAA
CAAATGAATTGTACCAAATCTCTTATCTTTTCCTCCATCCAAAGTCTTAAGTAGACCTTT
TTTTGACCAAAATTCGATGACTTGACCACTTTTCCCATCTTTGCTGGTGTCACGAACAAT
CGCTGTCAATTTACCATCGAAAGTTGAAATGCGACAAAGTTCACTTGCCACACCTTGACC
ACTAGAAACATGAGTAACAGAATTGACC
>Locus_23351_Transcript_1/1_Confidence_0.000_Length_364
GTTTTCATGTTTTATTGGTTGATTTTGTCCAAATGATTGTGGAGCTGGAATGATTGCTTG
TAAATTTGGATTAGGATCAGCCAATGAAGCCAAATAGGTTAAATTACGATGAAGAATATT
TTGAAAGTGTATACTTTCAGACGATTTTCCTTTACTTTGAGCATCCACAATGGCCTGAAT
AAGTTGACAGTTTTCATCAAGCATCTTAAGAATTTGCGATTGATTTGTAGGGCCACGGGC
ACGTTGATTGGGTAAGAAAGCAACCGACATCTTGCCTTAACCAGGTAACCAGCGACCGAT
CAGAAGAAAAAAAAAGGTTAATTGTTAAGATGAATGTTTAATAAAATAATAAATTTAAAA
TAAA
>Locus_3985_Transcript_1/1_Confidence_0.000_Length_747
TTCACTGTCTTTCCAATCGGTAATAATAACTTTGTAGTCGCCCCAATTTCGGGCAGCAAA
GGAACCAGAAATCGCGTCCAATTTGAAATGATATCTTTCCAGTTCGATGGGCCTTGATCT
TATTGAGGGTTGACCCACAATTCCAGCTTGTGAACAAATGATTAATTGATGACTTTTCAG
CGGTAGATAAGTTTTGACGCTTATTCTTCTTGCTAATGTGATACTAGAAGTGAATATGAC
ACCGAGAGCAGGTAAACTTAACAATTTCTGTTTAAAATATTGATCCAATTGGGCGATAGC
AGAGTCATCACTATCTGATTTGTAGATTTCACTCATTCTAACAAGATAATTAAGAAAGAG
TCGCTTGTCTCTACCTTCTAGAACTCTTTCAAGCACTTCTTGGTCTCCACCGAACATTCT
GAAACCTTTAGAATCGTGGATCAAATGAAAAGTATCAAAATAAACGCGATTTTTGATAAT
AATATTGATTATCTTATACCAATGATGGCAAACTAATTTAACATCTTCTAATTGTCGAGC
ACTCAAATTGTCCAAAATGGTTCGTACCAAAAGGTCATTTGTACTAATCCGGGATAAAAT
ATCTTCACTTATAGCAGAATAAGTTGACATGTTAATCAAAGGGGGACAATCAAAGAAACG
CTAAAATAAATTCAATCTTAAATCACGTTGATAAAAGTAACATTTTCTTTTAACTAAAAC
AACCTTTAAATGGTAACAATTTAAATT
>Locus_23805_Transcript_1/1_Confidence_0.000_Length_236
GTTCCAACTAAATTGTCAACGAAGCTCAATGAGTAACCTTTAAAGTTTTTACCTGCCTTC
AAATCACAATTAATTTTAATTTAATAAGCGACTGATTATCAAATTACTTACCTTCCATGT
TGTTCCTAATGAGTTAACATAATCAATTAATTCACTTGACAATAAGTGAAAACTTTTACC
AGATGAAAGCCCAAAGATAATCAATAAAACAATTAACGTTTCCATTTTAATTACAC
>Locus_5375_Transcript_1/1_Confidence_0.000_Length_1042
ATTGTATCTCTTGTGAACTGAGTTGTTGGTGTAAAACTGAATGTCCAATCTTGAAAGACA
GCACACAACCATTCATTTTGATACATAGATCACCTTGTTGTTGGTCAGATGATGGTGATG
AGGTGGATGCAATTTCAGCTGATGAATTCATATGTGAATCTTTAACTTTAGAATGCAACG
GATTGGGTAACAATGATGAACTCGATTGTTTAGTGTATGGCTTTAAATTACAACCTCCAG
TGTAGCAAATTGTTTGCGGACCAACTTCAATACGAAAAATATCTGGTCCAAGTAGTTGAT
TTGATGGATAAACAGTTACAGTCATGTCATTGTCAACTGAGATTACCTCTGAATAGGAAA
CAGTGGTCACTTTAGAGAGACAATCATTAATTTTGGAAGAAGTTAAAAAATCAGGGAAAA
ATTTTTTCTCTCGTAAAAATTTTTGACAATCTCGCCAAACAAATGGAGCAATAGTTTTGG
TGGGTAGAGTCATGTAAATAGGACCTTTATAACCAATCATCTCAGTCAAATAAGGTAAAG
CACCAGAATGGTCAAGATGATAATGGCTTATGATGACACAGTCAATTGAGGTATGAACAA
ACTCGGAACCAATGAGACATGAAAAATTAGGTAACAAAGAATCACCAAGATCTTTACCAC
CATTTTCATGATGACCATTAGAGATAAGAGTTTCTTGAGAAGGTGACAAATTAAGGCCAC
AATCAAGGAGAACATTTTTACCTCCTATTTTCACCAAAGTTGACGATCGATTAAAATCTT
GAACACCAAGTAAAGGGGTTACCTTGATTTCAGACATCATCTTATCAATAATGCCAGTCA
TTGAATGGTTGGTTAAAATCGAAACGGAAACCGTTAAAAACAGCAACAAAAAAAAAGCCA
AAGATATTAACAAAGATTCGATAAGCAAAAGATGAAAACTGGAAACAGAGAGAAAACTGA
GAGAATTGTAAAGAAAACAACAATTAAAATGCAACAAATAAAAACAAAAAAGAGATGACC
AACAATGGACCAGAAACTTAAA
>Locus_6344_Transcript_1/1_Confidence_0.000_Length_644
CCATTCGGATGCAAACCATTCACGTTCACCAAGATCACTAAGATGCATAAATTCAACACC
AACGGTTGAACAATAAACCGATTCAAGGGTACGAACCAAATGACCCAAAGAACATCGGCC
TAAATTTAAATTAGTATAATCATTGGCGTTAATTTCAGTATGATGATCATCTTGATATTG
TTCAATAAAACGACGCAACAACTCAGTGGACGAGTGATTAGGTTCTGAAGGCGATGATGG
GCCTAATGGATTAGTTGCCGCCAATAAGTGACCTTTAGCTCTAAATTCATCAACGACAAG
TGTAAGATAAGAAGTTGATTGTTCATTAGTTACAATCCGTTTGATTAGCATCTCGGTCGC
AGCTCGATCTTTGTCAAATGATTTAACACCGAAAACATCTTTAGTTTGATAACAACGATA
TCCACTAATTACATGATTAAAAGATGAACGATTAACTCGTCCAATTAGACCAAGATTCAT
TCTAACCCGATTCAAACAATTACCAGGCCGTGGAATTGGAATCATCGTTTGTGTATAGTT
TTTACCTCTTTAAACAAAGCAAAAAGATTAATCAAATTCAATCCTATTACCGTTGAAAAT
AATCAGAGATGATAATTGATTATCTCTATTAAATGGAAACAGCA
>Locus_29199_Transcript_1/1_Confidence_0.000_Length_185
CTCGTTTTTTTCGTACCTTCCAATGGTCATTGTATTTGTTGTCTGTCATTCTCGGTCCTT
TCCTTTGGTCACTTGTAGAAACTTATACTCTCATTATCCAATTTATCTCTAAGAAAATGA
TGCGGCCACAAGAAGACAAAGAAGATAATCCAACAGAGACAATTAACATTCGAAGGTATC
AACTT
>Locus_17316_Transcript_3/3_Confidence_0.000_Length_463
GGAATTAAGATGATGTAGATTATGATTAAGCTGAGATTGTGGAGAACCAATTAGTTGATT
GTTAACAATTGAATCGCCATTGGAACGACCCATAATCGCTTCAATTGAAAAGTCGGTTGA
AGGTCGATTACTATTATTGGAAACTGATTTACTATTATTAACATTGTTCCCATTGGAAGA
GGTTAAAGGTTGACCTCTGGTTCCTGAGCGAGTTGATTGTGTGGACATTGATGAACTTTT
ACTACGATGATTTAGATGATGATGATTATGGTGATGATGATGATGAGGATGAGGATGGAC
AATATGATGACCACTACTCGAATTGTTTAAATTACTATTATTATTACTGTTACCACTTTT
CCTCAAACCTGAGGTCATAACTAAATCCAAATTGGTAATAAGCATGAAACAATATTAATC
CAATGTAAAGATACAAGGTAAAAGGTAAAAGGTTATACTTTGT
>Locus_22838_Transcript_1/1_Confidence_0.000_Length_265
GTTTTGATACAATTTTCTCATAACAAAATGAATGTAGGAGTAAAAGTTGGAACTTCTTGT
TGACTGTTAATTGTTGCCAATGTCAATGGTCTGGTTGACAATAATTCCAATTGATTGTAA
TCAAGAGTAACAAGAAAACTCAATCAATCAATCGATGATAACCAAGAGACAACAATTAAC
CAGAGAGAGAGAAAGAGAGAGAGAGAGAGAAAGAAAAACAAACCTGTCGGTAGACAAAAG
ATGGAAGTTGTTATGTGATTAAACC
>Locus_10694_Transcript_1/1_Confidence_0.000_Length_690
CCGCCAATTCCATCAACCTTTATAAATGACCTACGGCCAGTATCATTATCATAGCAAATA
TTACCAATGGCTCGACATGCTTGTTTAATGGCTCCATATTCATCTGATGATAAAACTGTT
ACAATTATTGAGAATAGATTGATATTGGATAATGGTAATCTCCATATTTCAAGTTTGGCT
AATTCTGCAATCATCTCACAGATAATACGTTTATCATCAAGGGTCACAGTTATATTTTCA
TTATTAAGAGTATCAGTGATTACATTGATTAATCCACAGGAAACTAATTGTTCACTTAAT
TGTTGCCTTTCTTCATCGTCTTTCAATGAGATGAAATTTTTAGTTATATCCGAAGATAAT
TTAACCAATTTATCAGCTGATCCAACGCAAGTTACTCCTTCCTTTCCTTCAGCTATTTTG
ATCTCATTTAAACGATTAATTATTTCTTCCATGATTTTTAAAAGTGAGAAGCAACTTTTA
ACATATAAAGAGAATAGAAGAAAAAAAACACAAAGAGAAGGAAAAACGGACAATCGCTAG
ATTTTTGGTTTTAATGTCACCGATTGTCAACACTTGAAGATTATTAATTCTAGCAAATAG
GTAATGACACAATAGACAATTAATTGGAATTAAATTAGAAATTTATGAAGAGAACAAAAA
ACCGTCAAAATTGTGTAGAGATGAGAGAGA
>Locus_7015_Transcript_1/1_Confidence_0.000_Length_200
AGGCCAACAACTTAGTGTTGAGGTTCTGGTAATGTTAAACATAAGCTTTGATTATGTTGT
CTTCTGGATGATTGTTGTTTTTATGTAAGGTATTTTAATGTATTTAGTTATTTTGTCTAT
TTGAGTTTTTTAAATTTTTACGTTTTAAATATTTCGTTTTAAATTTGGCTTCTTTTTAAA
TATACACACTAAGTGTAGAT
>Locus_25695_Transcript_1/1_Confidence_0.000_Length_757
CTCACCAATGGTGTTGTTTACTTGGCACACATAGATCCCTGAATCTTGAATTCTAACACT
GTGAATGAACAATATCCCATCGTAACGGGTAAACCGATCATCGGGTGTGATAATTTTCTC
AGTGATTGAATCTTTTTTCAGCCAAGTGTAACTTGGAACCGGATATCCTTGAGCTGAACA
GGCAAGTATCACGGTATCACCTTTAACAGCCAAAACGATTGATCTTATATCACTAATACT
GGGACTTATCACATTATGAGATTCTGTTACTATTAGTTTACCCGCTGTTGAGCTTATATA
TGTTTCACCAGTTAATCTGTGCCTTGCTCGACATTTATAACTACGTTGATTTAATGAACT
GTCCACTTGACGGATATAAAGTTCACCGGTGGGTAACATTAAATATTTACTATCTCCTTT
GGAAGATGAATGATTTATCACATAAGTTGAAGGAGGTTGGATTACAATCATTGTTTGATC
CTCAATCCAAGCAGAGATTATTAAAAAATCTTTGATAAAATTTGGTATATTGCATTTGAA
TACTACGGTATTGCCTGAGATTACATGTTCATCCAGAACTTCAATGACAATATTTTGTTC
AGCGATTGAGGTGGTAATTTGTTGTAATCGTTTTGTCATTGATTCAATTGATGAAGATCC
AATCAATTTGTATGAACGTTTTAATCTTGTTAATCCATGATTAATTGTTTTACTCTTAAT
TAAATGTGTTGATTGATTAGTAAGTTGATTAACTATC
>Locus_28656_Transcript_1/1_Confidence_0.000_Length_184
GTGGAAACCTGGGAGGGATATTGTTCATGTGCTCAGTTATCATTGAGACTTCACTTGAGT
CACAATGTAATAAAAATTTTCTGTGTATCTAGTTGATCAACAGAATTACAGTTCATCAAG
ATAACTATTGGAATAATAATAAAAATGTGATTTTCTTTTGAGAATATTAATTTTACAACT
GGTT
>Locus_25535_Transcript_1/1_Confidence_0.000_Length_512
ACATTCATCTTTTTTATCCCCGTAATGATCATTAATTAATCTGAAAAGAGAATAAATCTT
CTGAAGACATGAACGATCAAGAACAATTGATCCCAATGAAATGTGACTTTTTTTCACAAG
ATCAAGAGCACAATCCAAAGAGATCCAATCCTGTTGTTGGCAAGTAAATAGACAATTACC
AAGAGATGAATCAAAAGATTCCAAGTTCCACTCCATTAGAAATTGGCGAGAGAGATAATT
AATTACTTTGCTATTGGTAGCAAACAATTAACATTAATCATTTAATTGGGAAAAAGAAAA
AAACAAAAACAAAATTAACCGAAAACCAGATGAACACCAGACTCCACCTTTTCCTTTGCT
CTTTGTTTACATGCGAAAACCGCGACTTTTAATGAAGACAATTTGTTTAATTGTTTAATT
AACAAATTACCGAGAGAATAAACAATTAATAAGATTATATAAACACGAATGTAAAATCGA
TAAACAAAATTAAATTAATAACAAAAGAAAAC
>Locus_7861_Transcript_1/2_Confidence_1.000_Length_414
TTTTTTAAGTTTAAGTTTAAGTTTGATTGAGTTTAAATATGATTTGTTTAAATATGATAG
GTTTAAATATGATAGGTTTTAAATATGATAGGTTTTAAATATGATAGGTTTAAATATGTA
AATATGAAAGGCTAATGCCTTCATTATTCACTGTCACGAGGTCACTACACTTCCTGAATC
TTTTTAGCTCAATTCTGTTGATTTGATCCGACATTTTTATATTGTTCAATAGCTGATCAC
TAATTTAATCAATTTAAGGTCACTACACTTCCTGAATCTTTTTAGCTCAATTCTGTTGAT
TTGATCCGACATTTTTATATTGTTCAATAGCTGATCACTAATTTAATCAATTTAAGGTCA
CTACACTTCCTGAATCTTTTTAGCTCAATTCTGTTGATTTGATCCGACATTTTT
>Locus_4713_Transcript_1/1_Confidence_0.000_Length_213
GTGAAGATACGAACAAACATTCAAAGAAACATAAAATCTCACAGCTTGTGGACGAGGCAT
CTAATTGATTAAAAAGAAACAATTAAGATTTAAAAAAAAGTAATTACGATTGAGAAAAAT
TTGAGTCGCAACCTCAGATTAACAATATGAACTTACATGATAAGTTGGCATTGGAACTAA
TCACAATTAACATTAAACAGCATACAAGAGTTA
>Locus_25995_Transcript_1/1_Confidence_0.000_Length_186
TTGTAAGTTGATTATAAATGTTTCTAGAAGGATAATTAAGAATAATAATTAAGGTGATTA
AGATGAGGATGAAAGTGATGACAGGGATGATGATGATGATGAAGATCACGAGCTAGATTT
CATTATTTAAAGATTCATCGTCAGATGAATTGAGATCAACACAAGCACATTTAGTGTGGT
TGACGT
>Locus_12687_Transcript_1/1_Confidence_0.000_Length_251
GAGTCGGGTTGTTATGAAAAAAATTGGCGATTCCTTCAAGGGTTTGGTTTTTTTCATGGG
CACCGATGATGATGATGATGAAGATATGAATGATTTAGAGTGTGGTGATTGTTTGAATAA
GATTAACGGACGTGCAGAGGTAAATGTAATCAATAAGTTGATTGCAACAATTAAACGTAT
CAAGTTGTAAGGATGATGATTGTTACGTTGATAGTTGAGTAAATTCATTATTATGTTTAC
TATTTTGCAAT
>Locus_25315_Transcript_1/1_Confidence_0.000_Length_323
GTCAACTTGTTGCCCACCCGATGATTCATTTCCAAGTAAATTCCATGCTCGAGTTCCAGA
TCGACTTCGAGCTCTCAGGCCAAGAGGTGGTGATGCCGCCGGAGGTGAACCTGATTCACT
TTCATCATCAGAGCGACTTTTATCCGTAATATTTACACCAATTTGCTCTTCTCTATCATC
TTCTTCCTCATCTTCATCATTACCTTGATTATCATCATCTTCATCCGCTTCTTCCTCCTC
ATCATCTTCATCGTCCTCAGAAATTGAAGGAAGTGTCAATGAATGAGCAGGATGGAGACC
ACCACCACCAAATCCATCTCCTC
>Locus_3502_Transcript_1/1_Confidence_0.000_Length_616
GATTTTAATTCTTTTGCTGTATCACTTTCAAACATATCGATCTTCATCCCTCCGTCAGCA
GGTTTATTAACATAGAGAATCCGAGCAGCCATAAGTTCACCACAGAGACAGATAATTATG
GCCAATCTATTTGATTCGATAGTTAAATCACAACCAATGAGTGGAGATTGAAGTTGACGA
AGAAGAGAATTCAATTCAATCTTGAAGGCATCTAATTCACTTTCACTGGTCAATCTATTG
ACAATGTAATCATGGCGTAACATATCATTAAGTTCATCGGAAAGCCAATCAATTATGGCA
GAAAATTCGATTATAGAAAGACTTCTTGGAGAACCATTGGTAAGAAGAGATTCTACTTGA
GGATATCTTAACAGCTCCAAAGAATCAATAATATCTTCACCCAATTTGGCCATCATGTGT
TTCTATTTTAAGTGTAAATAAATATTATACTTATTTAGGAGAAATGATTCACAACCAACA
CTGAAACAGATTAAACAAATTACAAGTAAAAATCAGCTTCAATCAAAAATCTAGCTAAAC
TTAGCTAAAACAAAGAGAAATAATAATTGCAAGATGAACAATTAGATTAATCAAACATGG
AAAGATAGAGAAATCA
>Locus_1425_Transcript_2/3_Confidence_0.333_Length_2574
AAGTTAATTAGTTAATTGTTATAAGGAAAAAAAAGAGTATGAACAAGATTAGTAAGACTT
TACCTCTTGAAGTTAATACTTCAATCGAACTTAATTAATTTTTTTTTTCGATTATCAGAA
CTTTTCTCATGTTAATCAGTTAATTGTTATCTTACATGAAACAAAGTCTAAAGTAAATTA
AATGGGAAGTAAAACAAAATGGCCTCTTTACCAGAGACATCGAAAGGTTTGAAAAAAAAG
GAACAACAATTATCGGCAAAGAGTTTCAATTATATCACATACAATTAGTTAATTAGTGTT
TTTTGATTGATTGATTGATCAGTACAAATGATTCAATAGTCTTACTCGTATCTGATTGAT
ACATTGAAATAAGAGGCTGATATTGGATCGAGTTAAAAATAACATAAAGTAATAATTGTG
AACTGTTTTCTGGCTCATTGATTCAGTTTCGTTTTCATAGTTTAACAAATTGATGAATTT
AGTTCGTTGAATGTCCAACCAAAGTTCCAGAGTTCCGGGTGATTCAAAATTCCACGGAAC
TTCAAATAAAATCATCTCACATATCGTTTTGGCGATGGACAGTGTAGATACTTTATCGTC
GTCCAAAGTTTCCTCCAAATAATTAATAACATCATCCGATTTAATTAACTTTCGTCTCAA
GTTTTTAACCAATAGTTTAACACATTTACAAAGTGACATTGATGGCGATGAATTTGAATG
ATCTCGATTGGTGAAATTGGAGACATAGTCAAATGTTGGACTGATAAAGTAAATGTTGTT
GGTTAATTGTTTCTTATTACAACATAACATAGTTAATTTTAATTTTTCCTCGTTAATTTC
CTCAATTCCATTGGCTTGATAGTATTTGAGTAAACCGATTGCTTGTAAGATGATGAAAGC
AGCGCTTTTCAGACTAAGGTTTCCAGTTAATTCGGTAAAATCTTCGTCCAACAAACGATC
AAGCGTAAGAATCAAATCAAATTCTGGTTTAAGAGCAAATAATTTGATATTCTCATCAGA
ATCAATGAATTGGCCATATTGAAGATCAACTGAAGTCTCAGAACGAACTGAATAAGCCAA
CGGGGTGACCAGAAAATTGGCTGATATTGTTTCACTCTTGAGATAAGCATCTTTGTAAAT
CTTGGCCTCCGATCCAATAAGACGGAAGGACTCATAGAAAAGATCCTTTTTCGATATATT
CTTATATGATTGATGACAAATTGAATAATTGTGAAGGATTCGGTTAATTGTGTCTACATT
GTATTTGGCAATAACGGTGTAAGCAGAATCTAAATTAAGATTGGTTAAGATTAAATCGGA
CGGTGAAGTTAATTTAGATGTTGATCGAGGTAAAGGTGAGGTTGATGATGATGATGATGA
TGAAATTGATGGTGGTGAAGGTGATGAAATATTATGTCCATTGATTGGTGAGCAAACTGG
TGAGATGGTTAATTGAGATGATGATCCGTTGATGATTGATTTATTTGAGGAGGAACCATT
TGTTATTGATGATGATGGTGATGGTGAGGCAATTGGATTGTAACGATTTAAGGTTGTGCT
TTCGGATGAAGTGTTTTTATTATGAGAATTGTTTTGAGCATTAATATCACTTGATCGGCT
TCTTCGAGCAGGAACAATAGGACGAAAACCATTGGTCGATTTTAATTGTTGTTGTTGTTG
AATTAGTAGTTGTTGTTGCTGTGATTGAGATAAACAAGAGTTTCCACTCAATGAATAGCT
ACGTTCTCGACCCGTTGAGTAGATTGATTTATTTACTTCGTATGAACCTGATGTTGATGA
TCGATCTGGTTCATTAAGATGATGTTGATTGTGACCTGGGCTACTTTTCCGTCTATCTAG
ATCAAACTTGTGTTTCCAAGTTTTACCACTAATTGTTTCTCCATTGTGTTCCAAATCATT
GTCATCCTTGGATAGTTTTAACAATTTTTTCAATGAAAATTTGGTTCCACCGCTACTCTC
CTTGTCTTTGTTACCATTGGAGTGGAAAAGGTTTGATCCATTGGTAACTCCATTGACAAT
ATGTTTCAATCCAGAAGTTGGTGGAGGTGGTCGAGGCGGTGGAACAGGTAAATTTGATCG
GCTAATAGTGTTATACCTTACAGGTCTATCATAGACTTCATGAAGTGGTGATGAAGCAGA
AGACGTTGTTGATGAGGCTGAAGAAGTTGAAGAAGATGATGATGATCCTGATGGATTAAC
AGGAGCTTGACGTTTACCTGGATGACGAACTGATTCCAATTCTTGCGCTAATTCAGCAAG
ACGCAATTCCCTACTTGATTGGTTCTGATTGTTATGATTATTTGAATAGTTAACATGATT
CCATGTTATTGGATTGAATTCACTTTTTGATTGAACAAACTGATCAACCATTGAATCAGT
TTGACGATAATAATCAACCTCATAATGTTTATTGTTACAATTATCACTGTTAATCATTAA
ATCAATGCCATTACCGTAAAGAGTGTCATCTTCATTGACCTTATTACTTAATGATAATGG
TTTACATGGTATTTTGGGTTTTAATGATGATTTCAATGATCTTTCCGGTTTTTT
>Locus_26745_Transcript_1/1_Confidence_0.000_Length_203
TAACTGATGGATTAAATATATTTGTGAGTTAATATGGATATAAATTATTGCAATTAGTTG
ATTAGAGTCAATTGTTTGTTGCCTTAAGAGCAGCAAGAGCAACAATCGCTAATTGTGAAT
CTTTGTGCCAAATTTGAGCTTTTTCCAATTGGATTTCTGGTGAGACTTCAATTGTTTCAC
CGAAGACGGTTGTTGATTTTTCT
>Locus_13455_Transcript_1/1_Confidence_0.000_Length_804
TATTTATATTCTGTCACCATTAACATTGATTAAGTTTTTCTCTGTTATTGGTGACTAAAG
AACAAAGAGATGCGAATTTGTAATTGGACTTTTGTAACATTTTTAATCAACAAAGACAAG
AAAATTGAAATTGAAAAAGTGTAATTTAAGTTTTGTTTTTTTTGTGTTGAGATGTAATTA
ATCATTTTCTTTGCAATCGGATCTAAACAATTCATTCAAGATCATCAGGCCAATCTGAAT
CAATTCGTCCAATGACTGCCCAGCCGATGGTTGAACTGACCACAAAGGTAACTAAGCCAA
TTACCAACAGGAAAACCATATAAAGTTGACCCATAACCATTAGGATAACTGCGAATATTG
CACATAACAGACCGATAATCTAATCAATGGGCGTACATGTGATTTTGTAATCGTAGTACA
AATCACGATTTAGAGGACGAAAAGGTTGAAATTTGAAATTGAAAAAGTGTAATTTAAGTT
TTGTTTTTTTTGTGTTGAGATGTAATTAATCATTTTCTTTGCAATCGGATCTAAACAATT
CATTCAAGATCATCAGGCCAATCTGAATCAATTCGTCCAATGACTGCCCAGCCGATGGTT
GAACTGACCACAAAGGTAACTAAGCCAATTACCAACAGGAAAACCATATAAAGTTGACCC
ATAACCATTAGGATAACTGCGAATATTGCACATAACAGACCGATAATTGTGAAACTAACA
GCTATTTTCAACTTTTTTTCTTGATCCTTTCTTATGGAAGAACTTGTTACCTGAATCATA
TTGTATGTTGATTGGTGAGCTCTC
>Locus_5507_Transcript_2/4_Confidence_0.333_Length_901
GTGGCACCGAGAGTTTTCCTGTTTTTGGCTCCATATTTGTAAGTGTAAACAGCTAGAGGA
ACATTTCCAAGAACTCTGAGTGTTAATTGATTTTCTGGGAATAGATGTGAGATAAGTTCA
TCGATTGCTTCTCTTAGAGAGGATTGTTTATCCATTTTGACAAAAGGTAATGTCCATTTA
TTGATTTCCAACTTTCGAATTGATAAAAAATAATAATCTATGATCTAGACATCGATTTAA
TGATTTGAAGTTATTTGTCTCATCATCTTTTGTTTTTCTAGGAGCTAATTCAAGTTTCTT
TAGCTCTTCGTTAAATCTATCTTCAAATTCTTGGGCAGTTTCCAGTGCTGCTTTATCGAA
ATCTTCAGAGGAAACTTCAGCGCCAGAAGATAACCTCTCAAGTCGTTCTTTATCTCTGAT
CATCTTAACCTCATGATCACTTAGAAGACTGCGACTTTTTTCATAATTTAACGTTAAATT
GTGCATAGTTTTCTCAATAATATTCATCTCAGGAACGATGACCGGTCTTCTCTCCAAACA
GAGAGCAGCAAAAATGTCCCATTTTGATGAAGATGAACTACAACACCGACGACCAATACC
AAAAGTATCAACAATGGAACCAGCAAGTAATCTAGCTTGCATTTTCAACAAACCCAAAAG
TAAACCTTCCACACAGATAGAAAACGATTATCAGTTTGCTGTAATAAACCTATGTGATAA
TCCGTAGATGGAGTTGTGATCAATACACAACCGCTTCTTTTTAAATTAACAACCAGTAAC
AAGTAAACTCCATGCGAGTAGGAAACAAATGAAAATCCATGAATGAAAAGCTAAAACGTC
AAAAGGTTAATTCTTGACACAAGAAAAACAAATAATCGATAAATTGTCAATAAAAAAAAA
A
>Locus_8054_Transcript_1/1_Confidence_0.000_Length_190
TACACCGTTAATCATTGAGGACCAATCACTAATTAGGAAGAGGATCACTTTTGCCACTTC
CTCCGTTTCAATGAATCGTCCCAATGGTGTTGCCTTCCTGAATCCTTCTGCTTCCTCTTT
GTTCACTGGCACAGCCGCGCCCATGGTGGTATTAACGATCCAGGGGTTAACAGCGTTGAC
ACGAATTCCT
>Locus_256_Transcript_1/1_Confidence_0.000_Length_3219
TTTTTTTTTTATATTTACAGGAAAAAAAGATTTTATCATTAAATTGTTGTTGTTAATTGT
TGTGATGATAACTTTTTGTTGAGATGACAATTTAACTCTTAATTGTTGTTTTTACATTAT
TTCTTCTTGGAACTTGATAGAAAAATCTAATCCCGTTCGAGATGTTAAAATGTCCAATGA
TCAGTGGACATCATTCAATTGGGTCAGTATTGAGAAATTTGGTGAGACTGGACATTTAAG
GTGACGGAGAAATGATAATTTGTGAGTTAATTGTTTTCTTTTATATCTCAACTGATTTTC
TCTTGGTACTTTTGAATTTGAATCTTTTCAAAAGTAAACAGTTAAATCGGGTAAATTGGC
CTTTGGTTCGTTATTTGATGATAGTCCGTGGTGATGTGTTTGACCTAAAAATGTTGACCT
TCTAAAAGGTGTAACACTTACATCGGGATCCAATTCTGTCCTTCGAAAATCATCTGATGA
TCTTAATCCATTTGAATCATTGGATGAATTGTTTCGTCTTCCAAAAGTATTATTATTATT
ATTGTTGTTGTTGTTATTTGTGGCAGCAAATGAATGATAAACATTTTTATTATTTGATTC
CTCGAAATCGTTTGCCGATGTTGAATCAAATGAACTATTGTTACTAACACCATGGTTACG
GTGATTGTTGGAAGTTGATTTATTAATATTGGCATAATTAATTATCGTATTATAGCCAAA
TCTTTCATCTTCCCAGGTTAACTTTTTAACTCTTCGAGGTATTGAACCTTGTGGCCATTT
AATTAACGATATTCTTGATGCGGTTCCTCCTCCTGTTGTTCCGGTTGTGGTACATGTTAT
TGATGGAGGTGGAGGAGGACTTAGAGATCGATTATCATTATTGTTATGATGATGATGATG
ATGTTGTTGTTGTTGTTGGTGTGAAAGTTGATGATGATTATGGTGATGAAGATGAGATTC
GGGTGAGGTTAAATCAACTATTGAATCTGATGTTTCCTTATGCTGGCGGTGTGTTGATGA
ATTGGATGATGTTGATGAGGTTGATGCAGATGATGAATTTGATCCATTGTGTGGGGCATC
ATTTGATGAAGATGCATCACTGACTATAGCTGAATCTGGATCAGATTTACCTGAGCCAGA
AGATGGTCCATGTCCTATTGAACGATTGTCACCATAATAACGAGAGGTAAGATTATTTGG
TAAAGTATTGGTATTATTATTACCACCGCCATTGGATAGGTTAAAAATTGGATTTTCAAC
TCCATTAGTTGATAATAAACCACCAGTGGGTAATGTTGAGGTGGGACCGAATAGGTTAGT
TGAATCATTGATTATTGTATCTGATGGATTAACTTTAGATGATTTTTTGGCTAATGAAGA
AATGGAAAAACCTCCTCGAGGTGAGGGAGCATCAATTTTACCATAGATTCCTGATGATGG
ATGATGAAGAGATGAGACATGATGATGATGGTGAAGATGGTGCGAGGAAAGTGATGTTGG
AGGTGGTGGTGGATGAAGATGCCCTGAATCGGTTGATGAGGCACATGAATCAGTTGAAGT
TGATGATAGTCCAGATGATGAGTGAACATCATTTAATTTCCTATGGCGAACAAGGTGAAC
TGTTAATGTGATGATAATGATGAAAAGTGTCGCTAAAAGAACACCTAAAACGATAACAAG
GACAATCGCTGAATGTCCGGTTGTATTAAAAAGAGAAGACATATTTACACCGGATGATCG
GGCACGACCATCGATATCTTCAACATCACCAAGTAAATCAGGATCAGTTGATTCACTTGG
ATCACCAATGGCTCGAGCTAATCCGGTTTTAAGTAGATTCGGTGAAAATTGAACGGTAAC
AGGGACACTTGATGATCGTGGCGGTGAACCCGAATCCGAGGCCATTACAATTAGGTGAGC
TTGACTTGTATTTAAACCTTTAAGCGATGTTATTGATATTTTACCATTTCTATCGATGGT
AAATGAACGTGCAAATGGACCTTTAACCGTAAAATCTAGGGTGTCCCCTGTGTCTTTATC
GGTTGCTTTTACTTCACCGATTATTGATCGACTTCGAAGTCCAGATTCTGAGTTGACAAA
GAATGTATAATGTGATAGAGAAAATTGTGGATCATGATCGTTTACGTTGATCAATGAAAT
GTTTACACGAGTAACATCACTTTGCTTTCCATCGGAGGCCATAACACGGAATGAGTACCA
GGGTCTCAGTTCATAATCTAAAGGTTTTTTAACAATAATTTCACCATTGGATCGGATTCC
AAAATGATTACCTTCATCGTCCAATAATTGATAGGTTAAACCTGATGAAGAGGAAGTGGA
AGTAGAAGTGGAAGTGGATGAAGAGGGTGATGATGCTGGTCGATTCATTGATTCAATGAC
CTCTGTAGTTGCAGGTCGCCCTGATATACCAACGGTTAAAAGGACTGAGCCGAGAGGAAC
ATTTTCTAAAACTGAGACGGAATAATTTGATTTAGTGAAACGTATTTCAGGAAGAATTGA
TTCTCGGCGAGATAAAATTGTCACAGTTGTTAAGGCATAACGATCACGATTATCTGTTTG
TGTCGCTCTAATCACTAAGGTTAAAGGTAACGTTACGGTTGATGGAAGTGGCCTTTTAAC
CTTTATCGTAGCATATTTAGGATCAATGAGAAAATATGAATATTCCCTTGAATCTGAGTT
AAATGAATATTCAATTGGTGAATTTATCTCTGTGTCCGGATCAACCGCTCTAATAGGTTT
TGGTTTGATTCCTAAGGGTTGACCTTCACGAACATTGTCAGGAAGTACAAGGGAATATTT
ATCATCAAGAAAACGGGGATTTTGATCATCGGCATCATTTACTATCACAGTGAGAGTTGT
TGTTGCACTTAAAGGAGGTTCACCTTGATCCTGAGCTCTAATTGTTACCCAAAATTTGGG
TAATGTTTCATAATCTAAAGGGCCGGTCAACACTAGATCACCACCTAGTCTACCCCTGAA
AGCGACAAGATGGGAAAAGGGTCCGGTTTCAATTGAATATTCAACTGTACTAAATGGACC
TTGTGAATCGCCATCGTTGGCTCGGATTCGATGGCCAGAGAAAAGTGATGATCCAGGTAC
AGTTACTTCCGAAATGTTAACAATATAAGGTGTACCTATGAATTCGGGTGCATGATCATT
GGCATCGGTGACAATTATTCGAACTGGTATTATGATTGA
>Locus_29734_Transcript_1/1_Confidence_0.000_Length_189
ATCATCTTCACCATAACCGTTAATCAATTGTTCAGCAACTTTAAGCCAGCCCATGAAGAA
AAAAAATTCCAACACAGTGAAAACCGGAACATAAAGGTCAACCTCATGACCCTGATAACC
TTTTGCAGGGTCAAGATATTGTCGGCCCATAAGAGTAGCCAAAAAATAAGTGTAAGTGGC
AATGGTGAC
>Locus_14277_Transcript_1/1_Confidence_0.000_Length_398
GTCTTGTTATTTTCTTTTCCAATCAAATGTTTATCTCCAACGTATCTCGTTTATCTTCAA
ATCAATTACCAAGAAAAGTAATTTGTTACAATTTAAGTTAATCTTGTTTTCTTTTTCGTC
CAAAAGTTTCAAGGTATCGAGATGAGGATGATTACGATTAATTGTGAATTGATGGTGAAC
AGATTAGAACCCGTATGCCTCTGGAATTTACTTGTGGCCAGATAATTGACAGTTAGCATC
GAAATTTGAATAACATTCGAATTCGAATTTTTAATTTACCTTCGGAAATTGAGTGTAGGT
AGAATTAGAATAGAATATGCATATTTAGAATCTTCTATCCTCTCATTTACCCCAAGAGAG
AGAGAGAGAGAGAGAGAGAGAGAGAGAGAGAGAGAGAG
>Locus_5875_Transcript_2/2_Confidence_0.000_Length_979
GAGAGAGAGAGAGAGAGAGAGAGAGAGAGAGAGAGAGAGAGAGAGAGAGTAACTGTATCA
CTTTCAGTATTGAAGATCCGATTCAATCAAATCAATTTGAATGTTGACAATTTGTAAATC
GTAAGTTCATCTTGGCCTCTATTTAAATGGTAAAATTTTGAGTGTAATCATATTCGATTG
TTGGAATTACGGCCTGGACGAATTTTAAAAATACGATAAGATAACTGTGAACTCCAAGCT
CTTTTCCTCCTTCCTCAACGACTTCGATAATTTTTTCATAACCTCAGCGTGTCTGCACGG
ATGAACTGAAGCCATTGGTGGACCTGGAATGTGAGGGTGAGTTTCCATTGTCACCGTTTT
CTTTGCATGATCTTGACTTATATCAGTGTACATTTCATCAATTGTTAATGGATGTTGATT
CTCATCATATCCCGATAACCATAACCTTGGTGTTTGATAATATTTGTCATATGTGATGTT
TAAATCATAGGTTCGAGTTGGAACAATGGGATTGTCATCGGCTCCCTTTTTCCTTGGCTT
TACCTCGACTGTAGACTGTTGATAAAAGAAATGAGAGAAAAAATCGACATGAATTCAGAG
TCAATTGTCAATCTTGTAAATCTATGGTCGACAAACCTGATCATCCTTATCCATAAGACC
AGAGGCCATGTATTCATCGATTGTCATCGGCTCCCTTTTTCCTTGGCTTTACCTCGACTG
TAGACTGATCATCCTTATCCATAAGACCAGAGGCCATGTATTCATCCATATCACATGCAT
CACCATCATCGTCATCATCTTCATCTTCATCTTCATCATCATCATTATCTTTGTTCTTAT
TATCATCTCCTCCAGATCCAAGTTTCATATCATCAGAACTGGCAATAGGTTTGGTTATTT
TACAAGCTCCTAATTCATCTGTCATCTGGGAGACTTCAGTTTCCTCACTGGAGGGAAGGT
AGTGATGTGTGTCAACCCA
>Locus_5793_Transcript_1/1_Confidence_0.857_Length_213
TATCAATCCACTGGAAAATGGCCTCATCCATATTGAGACCTGGTAATGATTCATCAAGAG
AGATTAACTCGAAGCCTCGTTTATCGGCTAAGTGTTTGTGTTTATTTCGATGAGCGAAAT
TCGATGAGCGAAAAAGATTTCGTGTCCAGCAGCCTTTAGACCTTCACTAAAGCCCAACAA
AGCATTGATGTGTCCAAATCTAGTGAGAAAAAG
>Locus_5429_Transcript_1/1_Confidence_0.000_Length_359
TTCTCTTTCTAATTCATCGTTGTTGTTTTAGTAGTGAATAGATGTTGGTGTTAATTTCGA
TCATGATCAAGTAATTGATTTGATTCGATTATCACTGTTATTAAAATCTCATCTTTTCTC
CTTCCCGATACATTGATGTGCTTTGTTTGAGAACAACACCATTCTTAAGATCAGCTGTTT
GGTTCTTCTTTTAGATTCTAATTAAGTGCTAACAACTATCTCTCAATATCATGTTGTTAA
TGAAGAGATATTCAAACGTGTGCTCGATTCACTTGAAGTCATAGGTACACTCGTCGGTGT
TGGTGTTAGAGATCCATAATTACGAGTTGTCTGAGATTCTGGAGGGACGATACCGTTAA
>Locus_19869_Transcript_1/1_Confidence_0.667_Length_206
TGGTTCGAGCTGAAGAAGAAGAGTCTGAAGAAGAAGAGTTCGTTCGTAGATTCTTTCGTA
TTTTAGAGAGAGAAAGACGAGAGAGAGAAAGACGAGATGTTAGCTTCAGCCGATTTAGAA
GGAGCTGAATCTGCGATTGGTGGTGCTGGAGGTGCAGGTCTTGCAGCTTTTAAGAAAGGT
GCTGGTGGCGGTGGAGCTGCTGGATA
>Locus_15794_Transcript_2/2_Confidence_0.000_Length_446
AAGGTGAGCCTTTACAACGAACATTGGAGTACCGGGTACTTGAGCTTCTTCAAAGACAAC
CACGACGTCTGTTGAGTACACTGTAAATACCACCGACAGCAGATTCGGGACATTGGATCT
CAACAAGGTAGACGGGCTCCAAAAGTCTTGGGGCAGCGGTCAACATACAAGCGAAAAGAC
AACGACGAGCAGTGGGAATGATTTGTCCACCACCACGATGAATAGCATCAGCATGAAGAG
TAACATCGTAAATATTGAATCGAACTCCTCGCATGTTTTCATCACAGAGAACAGACTCTT
TTGAAGCCCATTGGAAACCTGCAACAACACTATCCTTGATTTCGTTAAGATATTGGACTC
CCTTAGTAACATCAACAAGAAGATTTGGTCCAGTACCTTCGGGTCCGAATGACCAAATTT
TTCTGGCCTCAGTTGCGTCCCATTCA
>Locus_6355_Transcript_1/1_Confidence_0.000_Length_513
GCCTAATGTTCACAATTAACAGTTCAATTTATCAGTGCGAATATTTGACAATTATGAGAA
GTCGCAATTGACCTGATTTTTCATTGAAAAACTAGTTGCACGAGTTGATCTCAAGACGGA
TCCTTGTAACGAAATAGTAAAAATTAACAATTTTATTCGCAAACTTTGAATGGTCGAAAT
AAAATTCGAATTTACAATTAAAAACTGATCGGAATACTATTTGTGAATAAAACGATTTCA
ATGATTGGAATATTGTCTGTTACTTGCAATATATTCCGATGATTTATGGAATTGGAAATC
GCTCTTTGAATTTAAAGTGACCCTTTCAATAGTTTTTCTCAAGCTAAAGCGGCAACAACG
AGTCCAGCTCCTTTGCCACTTCCATCTTCGGCAAGAAAATGGTCAAACTTTCGTCCTGGA
GCCAATTCTTTGATAAAATCGGTCATTAGTTTAGGGACTTTCGGGTGATGTTTGTATAAA
GATCCATCGATAGCGATTTTGGTCAATGGTTTT
>Locus_8891_Transcript_1/1_Confidence_0.000_Length_540
TATTTTTCTAGCTTTCAACGTGTGGCCTTTCATTTGCCGTTTAAATTGTAGTTCTATCTC
CAATAGAACTCGACTAGGTAAAAGACTTTTTGATAACCCTGATATCTGTAAAATAAAAAT
GTTTACTTGGAGAATTTGATAAACAAAGAAAACTAGAAAATTTCCTCGTCACAATTTGTA
TTGGTGATTAATAAAATCACTAATTGTGAATAAGGATTTGATAGTGACAAGTTGATAAAA
TTGATCATTAACAAAATATGGTGACTTGATTAGTAGATGAAGATGATTTAGATGACAACG
ATGATGATGAGATTCCTTAATTGGTTACTATAATTTTTCTTTGGTATTTCCTTTGCTAGA
GTAATTAACAACAGTTTATGGATGATGAGTGTAACTATGTAAGGGAAGAATGAAAAAAAG
AGACAATTAGGTTTGATGTACAGTTGGTTAAGTCTTCATTTATCTTAAAGTTAATTAGTT
ACTTTGTTAATTAAGTTTAAAAACTGTTAACACTCGGTATTCCCATTTGATTCTTGGTCC

>Locus_1536_Transcript_1/1_Confidence_0.000_Length_679
ACTCTGATTCCCTTAGGCCATTTGTCAGGTTCATTTTCCCAAATAGCACAATGATTATAC
ATGAAGAAAGTTAGATGATTAGCGATCAAATCTTTTCCAGAACAACGTAAATCGACACCA
TACCAGTATTGAAATTCTTCACGAAGACGGTCCAATTTTTCCTTGGGGATCCCGACTTCA
GCTGGATAAGGTTTATCAGCCAGGAAAATGTAGTCCCAAACTTCAGGATACATTTTCGAA
GCCTCGATCCCAAATGCAGGCTCTTTACCATAAATGTCTTTATGGAGTAAATGACAAATG
GTGTAATAAGCCATGTAAATAGTAGAATCGGAAAGGGATTCGATTAACCATTTCTCATCC
CAAGGCAACTTGGTACCCAGTCCATAGGTACGTGAACAAGCATACTCATGAAGCCAATCT
AAAATAGACTCAAAGTTTTTACGAACTTCATCTGAAAAAGTTTCTAAATTGGCAAGACAC
TTTTTGGTTATTGATTTCCATTCTTCTTCACCATAATCGAGGTACCATTGGTCACAATTA
GCTACAACACATTCGTCACCAGATCGGGAAACTACTTGTTTTTCAGGCTCCATGTAAATC
ATGGCCTCACCAGAGGTAACTAATTCTTTCTGAATTGTCTTCTTTATGTCACAGACTTTA
GACCCTTTATAAGGACCAG
>Locus_5843_Transcript_6/8_Confidence_0.562_Length_2307
GCCTCAACAAATTCACCGCTTCCAATGTTAATTTTATCCTGGATTCCAAGAGCCTCCATG
TATCTATCCAGGTAAGATAGAACTTGATTTCCTTGATTCTTTTGGTAATCCAATTCTTCA
CCATTATCAAGATCATCATGTACCTCACTTTGATCTGAACGTGATTCCTCTGGCATTGGC
AATGAGCCCTCCATGTATCTATCCAGGTAAGATAGAACTTGATTTCCTTGATTCTTTTGG
TAATCCAATTCTTCACCATTATCAAGATCATCATGTACCTCACTTTGATCTGAACGTGAT
TCCTCTGGCATTGGCAATGAGCCCATTAAACTTCTTGACCCAATCTTTTTGTCCCGAGGC
TTAACCAGATCATTTTCACTTGTTGAATTATCAACAACTTTTTGTGTCAAATTTTCTTGA
TTATTAACGGAATCATTGGACCACAATTTGTCGACTAATTTTTCTAATCGAACACCAAGA
TTACGAACTTCTTGAGTGTGAACCATCAACAATTCAGTCAAATCTTTAGGTTCATCTAAA
TTTGAAGCAATTCCCTTAGATTGTAACTGTTTATCTTCATCATAATCATGCTCATAATTA
CTTTGACCATGAACATCAATTTCTGTCACCCTTTGAACATTTAGATCTCTGATCATTTGA
TCATTTTGATTTTTCTCAGAATGATTGATTAGTTGATCAACAGTTTCATCGTTCCGGTTC
ATCTTTAACAGTGAAGTTAATTGTTTCACCTTGACTTCCAATTCTGAATCCATTCGCTCC
TTTAAATCAAGTCGAGATTGTTTCTCTTCGGATAATTGTTTCTCCGTTTTTTTCAATTCG
TCCTTTAGAATAGTCAATTCTTTCTTTACATCATCAACAGCACCATTCGATGGAATTAGA
GCCGATTGGTATTGATTAATTCGTTGGGTCAATGGGAATAAACCTTTCGATAGAATAGAG
TTTTCCGGATGACGACGGTAAATGTGACTTTGAAGATACATTGAATTACCGAAAGCTTTT
GGACAATCAGGACATTGGAAAAGGAGAGAAGATTCAGAATTATCGGTTTCAGAATTGATC
GAACGAGAAAAAGTTGCACCAAAGGTGAATGCTTGTTTGTAGACACCAAGTAATTTCCGT
AATTTCCGATTCTCTTCAACAATATCCTTCACTTTGTCAACTTTGTCTTTCAAATTTTCA
TATTGATTATAATAAATTTCCAGTAGATAGGCGATCAAAATTTGGCTCAATTTAAATAGT
TTGACAAAATTGGTGTCGACCGAATGTAAGTCAAATTCGGAATCGATGAAAGAATAAGCG
ATCATTGGACCGATTTCGGAGATTGGCCACCGATTAGAATGAAGCTCCGATTCAAATGTA
TTCACATCAATGGCTGACAATTTACGCCAATCAATTCGAGTTAAGGTTTGACTTGGCATT
GTAAGGTGAGAAAAAGAAGAATCTGAAGAATCAATTAACAAAAAGGAAGAGAAAAAAACA
CAGATATCGAACGGACTGAAGAAAATCAAAATTAATCAATCAAAGATTTAATTTAATCCA
CAATTAGAGAATCAAGTTCACTTATTGTCGCCATAATTGTAACTATGGTTTGTTTTTGTT
TTGGTTCCTCTTTGGTATCCGAGGAGATTCAACTTGACAATATCAAAGAAAGAATCAACA
TCATGATAACTGATGATTAGAAAATAAATTTTTCGATTGTAATCCAATTGTGTAAATTAA
ATTATTTCTAATTCGAGAGACAAGTTATCATGTAAAGGGAATGATTAATTGTTGATGTTT
AAAGATGATCAGTTAATTGGCGCTTCATGAATAGTTAACTTTAAACAACTGATTCTCATT
TAGAGTTTAAACTCAATGAGAGAAACAAAGAAAAAGGTAACTTTTTAACTTTTCTCTTTC
TTTATTTACTAATCATCCTTTTCCAAGCAACTAATTATCTCAAAATTAACTTTTAATTGT
GATTCAAGCATCACTATTTTTATTAACCCCTACCGGGCAAATGCTTCATACATTTACAGC
CACATTTAGTGGTTGCCAAAAGGCATCGAACTATTCGTTCGATTTTGATGTTAATTTTTT
TTCTATTCGTTCGATTTTGATGTTAATTTTTTTTCTAATATTTCTATTATTTTTTCTATG
TTTTCAATTTTTCAGACATTTACAGCCACGTTTAGTGGTTGCCAAAAGGCATCGAACTAT
TCGTTCGATTTTGATGTTAATTTTTTTTTCTAATATTTCTATTATTTTTTCTATGTTTTC
AATTTTTCTTTAATTCAATTTTTCTTT
>Locus_18777_Transcript_2/2_Confidence_0.000_Length_735
TTATCCTTTACCCATTGTAATGCTAACCTTTGATCCCAAAGACCCATGTTTCCAGGAATA
TCTGACTCTGGTAGATATAAGAAACCAAGAGGACCGAGACGATAGTTGACAGTTACCACA
ATAACATCATGGAGAGCTGCTAAAACACTTCCATCATAAAGCTGAGGCACATTGGCTGAG
CCAAAGTTAAACCCACCGCCATGAAACCAAACCAGAACGGGTCTCAATCGACTATTATCT
CCTTGCTGTTTATCTCTAACAGCGGATTGAGTCACGAAAACATTCAACATAAGACAATCT
TCATCAAACTTGTATTGAGTATTGAAACCAGGTAAAATATTCTGAGTACAATGAGGTCCC
CACTCATTGGTGTTGATCACACCACTCCAGGGCTTCTTCGGTATCGGTTTTTTAAAACGA
AGGTCATTTATTGGAGGCTCAGCAAACGGGACACTTAAAAATTGATAAATTTTAGAACCA
CGAAAGTCAACTAATTTACCTTTTATTATTCCTTTAGTTACATAGTGTATATTCAGTTCT
GGTTCATCATTAATGTTTTTCTCACCTGTAACTAAATCCAGATGAACAGTTAAACCAACC
AGGAAAAAAACCAATGTTACCTTCATAGTGATTTCAATGTGAATAATGTTGATTACAGTC
AATCTAAATAGTGGACAGAAAACACAAATTTTTAATAACTTTTATAAAGATTTTGGTTAA
TTTTTCAAACTTCCG
>Locus_10108_Transcript_1/2_Confidence_0.600_Length_236
TCATTGATTTGGTTAACCAATTAACCTACGGCGATTGGTTTATTGTCTACTTGTTGGGGC
AAAATATTCAACAATCACATTTAGCTGATATCCTTGAATTGTTGGCTCTTCAATTAGAAG
CAGAAGTCTACCAGAGTGATGAAATGAGCAAAATATTCAACAATCACATTTAGCTGATAT
CCTTGAATTGTTGGCTCTTCAATTAGAAGCAGAAGTCTACCAGAGTGATGAAATGA
>Locus_2836_Transcript_7/11_Confidence_0.321_Length_1056
AAATATTTTCAATTAAATTGAAACAATTAACACAATTATAATTTCCATTCTTTGGTCGTT
TCTTTGACATGTCCATCAGGCGGTGTGTAGTTTGGATTAGCTGGTGTTGTTTTCACTGTT
TGATTCTCAGTATAAGGAATCAGATTTGAATCAAATTCAATTGCTTTCGACCAAAGATGA
GGTGAAACTTTCTTCAGCTCATCTAAAGCTTTTTCCTGAGATGCAATTAAGCCTCTGGCA
CATCGATACTCGGATCTACTTTGGTAAGTCCGATACACGTTCCATAATTGTAATAATTTA
CGAAAATTAATCTCCACATTGGAATCACTTGTGACACTACGAGTCCGAATTTCCATCTCT
TTTTGTACATTAGGAGGTAGAGAAAGTTCAACAATGGGTTTTAATTGTTTTGCTCCTCTT
TCAATTTTAAGAATATTTTTCTCCAAACGTTTAACTCTCCTCTCATTTCTCAATTTCAAC
AAAATTGGATCAATACGTCGTTTCTTTTTCATTGGTTCTGCCCAAAGAGAAGCAGTTGTT
GAGATTCTTCTCCAAGGTGATTTAAAACAAAAATAATTAATTAAATTCATCGAAATTGGT
AGCTGGTGTTGTTTTCACTGTTTGATTCTCAGTATAAGGAATCAGATTTGAATCAAATTC
AATTGCTTTCGACCAAAGATGAGGTGAAACTTTCTTCAGCTCATCTAAAGCTTTTTCCTG
AGATGCAATTAAGCCTCTGGCACATCGATACTCGGATCTACTTTGGTAAGTCCGATACAC
GTTCCATAATTGTAATAATTTACGAAAATTAATCTCCACATTGGAATCACTTGTGACACT
ACGAGTCCGAATTTCCATCTCTTTTTGTACATTAGGAGGTAGAGAAAGTTCAACAATGGG
TTTTAATTGTTTTGCTCCTCTTTCAATTTTAAGAATATTTTTCTCCAAACGTTTAACTCT
CCTCTCATTTCTCAATTTCAACAAAATTGGATCAATACGTCGTTTCTTTTTCATTGGTTC
TGCCCAAAGAGAAGCAGTTGTTGAGATTCTTCTCCA
>Locus_28780_Transcript_1/1_Confidence_0.000_Length_280
CACAAGCATTAGTTAATGATATGTTAAAATAGTTGACATTCTTCCGATCAATAGAACCAA
ATTTACCACTACAAAATCCAGGCATAATTATCTTCTTTGATACTAACGAAAACGAAGCTA
GATGCGTATTTACCTGCCTAATTGATAAAACTTCTAAACCACTCGAATCTGAAATCACAT
CCACTAAAGGACCAGATTTGTAATTTTCCAATGAACCGTTTTGATCTTTAACTACTACCA
AATACCAATAATTAAAAGTGGAAGATGAAATTGAGAAATA
>Locus_11166_Transcript_1/1_Confidence_0.000_Length_2712
GTCGATTTGAAAAAATTGATGCGGTCAATGGATGCTGATGATTACCTGATTGCTGATGGT
CACTTTTAAATGAAGATGTTGATCTTGTTATACTTTGAATATCTTTAGTATCGAAATTAT
TTTTTTCTTTATCGTAATTAGTTAATTGTTGTTGTTGCTGTTGTTGTTTACGGCGATTTT
TTTCAAAAAATTTCTTAGCAATTGCATTTAATTTTGGATTAATGAAAACCTCATTATTTG
CTTCATGATAATCAAGATGATAATTAACTTGAAATGATGAACTATTATTTGAATCAATTG
TAATTAATGGTGTAGATGAAGTTGATTCAATTAAACTTGGTTGTTTTGGTTGATTGTGAT
GATGATGAATCAATTGTTGTTTTGATTGACAATTAGATGAAATATTGTTAATCAATTTAC
TATTATTACTTTTATTAATTGAATGGATTGATGCAATTCTAGATGAGTTGTTAAGGTTAA
TCAGTGAATCATTATTAGTTGATTTAATTTCCTCATATACTAAACCATGAGCCAGCTCTT
TACCGTTAATTGTAGCTGTATCATCAATATTGTTTAACAACAATTTAGCATTAACAAGAG
ATGAAGATGAGGTTAGGGTTGATGTCTCATGAGCTGATTGTAATAATGCTTGAGCTAAAT
GATGATGATGATGATAATTAGTTGTAGTTGAAAATAGATGATGATGATCAGTTGATTGTG
ATGAATGGGAATTAGATGAACGGATAACATCAACTTTAGGTATTAAAGATGATTCCTTGG
TTGAATCTGAGAAACAACAACAAAACCAATTGGAACCACGATTAACCTCTAAACCATTAT
TACCATTGAGATTATTATTGGTTCGATGATTAGTATACTGATTATATTGATTATGAGAAC
GTCGATTACCATTAGAACCTTTAAACCAATAAGTTAATAAGGTTCGAACATCGGAACGTC
GAGCAACGTAAAGAATCATCAAGTAAGATGCAATTAGAAAAGAGGATAAACTGTATATTA
ATCCATAGAAAAGTTGATCCATTTGAAAGGCATTTAAGTTGGTCGATGATGATGGAAGAT
AAGATGAGTGGCCATTTTTAGAAAAAGATGAAGATGAAGATGAAGATGAGGATGAAGGTA
ATGGAATTAAATGTGAAGTTGAATTGTTGGTTAGGATTAAAAGTGGAATTGATTCCGTTA
AGTTTGAATTGTAAGAGTTTGAGGTTGGTGATGTTGTCAATGATATAATGGATCCATTGA
TTGTTTCAGATGAAACTGAGGCTTCTGCAATTGGAAATGATGATGATGATGATGATGATG
ATGATGAGTGGGTGGTGGTTGATAGATGATGATGATTTACAAATGAAAATGGTCTCCATG
AAACAAGAAATATCATTGATACAATGAGATTAGTAAAGAGGATGAACAAACCAATTTGGG
CAAACAATTGTCTTCGATAAGTCCATTCAAGATCAAATTTAATTGATTGATTACCATCAG
TGTGATCATTTAATCCATGAGATTTAATTGATGATTCATTATCATCATGGGAAGCATGAA
ATCGTTCATGATGTCGCTGTTGTTGCTGCTGTAGGCTTGTTGATCCTTTAGGTGAGACAA
TATTGGTTCCAAGGCAGGTTAAGATACAAGCAACAATCAGGTAAACAATCAGGTTAAGGC
AAAAAAGTAACACAATTGGACCATAGGTAATTATATAGCCTGTGGGTGTCATCAGGGTTA
CATGATAACATGATGATAATGAGGGAAGAGGTTGAGATGATAAAAGGTTCCAAGGTGAGT
GTAAAGTTGTTTCAGAGTAAATTGTTGATCCATTTGTGTTGGTTGATTGTTGTTGATTGA
AATTGTTGTTATTGGTATTGATAAGTAAACATGATATACAGATTAAGGTACTTAATCCAT
ATGCAAACAGATAATAGCTGAAAATTGTTACCAATGATGATAATTTTGATGATGACTTTT
TACCTGTTAAGATACCTGATGATAAGGTTGCTGATGGTTGATATTGATGATGATGATGAT
GATGATGAGGATGAAGATGATGGTGATGATATTTTGAACGAGATTGAAGAGGTAAATCTG
GTGGAATTTTTAAATTATCATCGTCATCTTCTTCTTCTTCTTCCTCATCTTCATGATTGG
GCTCAATTTCATCTTCATCTTCATTGTCATCGGTTGTTGATGATTTTGTACAATTATTAT
TATTGGATGAGGATGAGGTTGATGTTGAATTGATGGTCAATGATATTTCATGGGCAGAAT
GAGTTAAACTTTGGTACATTGAGAAAGCACTTAATAACATCCATAGGAGACATGATAAGG
TTGAAAAGTTTACCAATGTTGATGATATAAGACAAGAATGATAACCAAGATGGTTATCTG
ATAATGATGAGGATGAAGATGATAAACTAGGAAGTGTAAGTGAAACTGTGAATAAAGTGA
TAGTACTTGTGATTAAGAGTAAAATGTTGATCAGTGAATGTTTACATTTTCCAGGCATTC
GAATGAATGAAAATCCAATACAATAGATTAAGATGATTAAAAGAAGACAAGGAAGAGAGA
GAAGAGCACCAACAAGGTGAGACCATTGTGAGACCATTAATTTAATCATAATTAGTGAAT
TTCGATCATGAAAAAAGAAATTAGAATCAAAGTCACACACACACACACAAACACGAAAAA
AACGGTTTTCCA
>Locus_18454_Transcript_1/1_Confidence_0.000_Length_235
GTACAGTTGAGGCAAGAATACAAATGACAATTTGTTCAACTATCAAAGTTATGAAGCAAG
TTAAATTATTCAATGTAATTCAATTGAATTTTTTCAATTAATCTACCTTGAATTTTAGTA
TTTAGCAAACATTTTTAACAGTTAAACAGAGGTTAACAGAGGTTGAACAACAATTAGAGA
AAGGGGTAAATAGAGAGAGAGAGAGAGAGAGCAAGAGAGAGAGCAAGAGAGAGAG
>Locus_2709_Transcript_1/1_Confidence_0.000_Length_550
GGGAACCAACCAACTTGACGTTTTTGACCTTTAACCTGAGTTTCTCCTTCCCACCAACAG
AAGTGTTCTTTTTACGAACTTGAATCAATTGATCCTTTTCTAAACTTAATTGCTCCGGAC
CAGTAGCTTTATAAGGAGCTATGACACGAACGATTTCTGGCTTTTTCAGTTTACCCTTCT
CTAAACTCATGTTCTTTGTCATCGGTGGGGCGAGTTGAGGAGCAAATCCTGATGGTAAAG
GCAATTCTTCAACCGTTGCTTCTCGGACATAGTTCGAAGGAAATATTCCGATTCGATTAG
GAATAATTTCTCCTGTCCACCAATCTCCTTCTTTTTTAACTACTTTGATTATCTCGCCAC
CTTCGAATGCAAGATCACCAGGTTCTTGTGACTGGAACGGATACATTGCTACATGATAAA
TAGGCTCTAAATCGGTTTCCGATGCAATATTTCCTGTAATTGGTTTGACAAATGATTTAG
GAAGCCAACCATTTCTGTCAACAATTTCTCCTAATAACCAATCATCTTTATGCTGCTTCA
CACTGATTAT
>Locus_21407_Transcript_1/1_Confidence_0.000_Length_1146
TTCTCCCAATACTCCTCTTTTCTCCTTCTTTTTTTTCCTCTCTCAATGATGAAAAACTTT
TGATAATTTATGTTCTTTTCTGATATTAAGTTAATGATAATTACAGAAAAAAAAGAATAG
GATGAAATGATAGAGAAAAAAATATATTTGTTTTAGAAAAATGTAAATAATGGAATCATT
AGAATGTATTATTTTTTTCTGTTGATCATCCACCTTTTTTTTCTTTCACTTATATTGTTT
ACTTTTTTTGTTACAAGGTGTATAAATATTATAAAGGTACATTCAACGTTTAAAGTGAGT
AAGTGAGAGAGAGAGAGAGGGAGAAAAAATAGCCTACTGTTTACATGATTGTTATTTAGT
GTCTCCAATATGATGATAATAATTTAGTTGGAACATTTAAAATTTAGATCAAATCAGTTT
CAATAGTTTCTTTGCCTGTAGCCCATTTTTCGTTGAACTGTAGTACTGATTCCTTTTCCC
AACGTTGGTGTTTTTCTTTGTATAACTGGTGGATACTTTCGACCAGCAGTACCAACACCT
CCACTCGCACCCTTATTACCACCTCTTCCTCGACCACCAGTCTTACCTCTACCCCTTCCA
ACACCACCACCACCACCACCAATATAACCAGGATTGTAGCTACTAACTCCAACACCATTT
AAAGATGGAGTATCAAAACCACCATATCCTGTAGCAAAGGTTTTACCTACCCCATAAGAT
GATCCACTTCCGCCACCATAACCACCTCGTACTCCTCCATATCCACCATTTTCACCTGGA
TAACTGCCCATGTATCTTGTCCCTCTATCTCTTGCTGTTGCTTTACCACCTCCATAAATA
CCCGATCGTCGTGAACCTTTCCTATTGTAATAAGTTGTCGGCGATTCATAAGAATCACGA
CCCAAACACATCACTATACACGTTATCATTAACACGATCAACACTTTAAGATTCATGATT
AATTGTTGGTTATCAGTCACTACAATTGAAATCGTTGTTGTTGTTTTCGTACCAATCAAA
AACTTAGATTATTATAGTTGATAAAGATTGAAAATCAATATTATATCAATCGTTTTTTTT
TGTTGTTGTTGTATTTGTTTCACTACTTGTCTATTTATCTAAACTGTGGTAACTGATTGG
CCTAAC
>Locus_2811_Transcript_2/3_Confidence_0.333_Length_873
CGGTTTTCGATAAAAATTTTGAAACAAAATTATTTGAATATTTTTGTTTCTTATGTAAAT
GTAAATAGAGTTGTAATTGTAACAATTAATGATGGATTTCTCTATATCAACAGGAGATTA
AAAGATTTCTCATGAAGAAGATACGACTTTTCAATATAACTCGGAAAGAAACATCGAACA
AGAATCCAGTCCACCAACTGTAGATACATGGGATGATTGAATCAAGAACTGAATTGAAAT
CCATCAATTATTAGAATCGTTTTTGGATTGAGGTAGATGAAGTAGCTTAGTTTTCCTTTA
GATCATTAAAGTAGCGAATAATTTTGATTCGAAACATTGGTTGACCAAAATTGACTCCAT
GTTGGTCTGGTAATTGATTACATCTTTTCGTAAGATAAAACGTGACCACAAGTCTTACAA
CTTTTTTCGAAAGTGTCTTCTGACTTATTGTACTTTTCTTCTCCGTACTCATGGACATGA
GTCGATGATTTCTTCTTATATAAACTGCTTCTCACTGCCATTCTGAGAGTTTTCATCTTT
TTATCATAGTCTTTCTTTTGTCTTTCTTTTCTTTTAACGGTACGTTTCTCCTTCTCTGCA
ATTAAGATTTCCTCAGTTCCCCACACTTCGAGAGCTCGCTCTTCGATCTGAATGTGTAAA
TAGAGTTTCATATCAGATCGAGCCAAAGGATTGGGATTCTTTTTAGCAATAAATCTTAAT
GGAGGTTCCCGTTTATCAAGATCACAATCTTTAAGAAGATATTCATTTTTCGCCTCAGTC
CTGGTTATCAAACTGTGTTTATCCTTTGGATCTCTGCATATATTACAAACATTATAATCA
AAATTAGTTTTCAAAAATGATTCAAAGAAACGT
>Locus_27173_Transcript_1/1_Confidence_0.000_Length_243
TTTTTTTTTCTAATCAAAATATAATCTGATTTTCATTTGGTCATGAAAAGAATTTAATTT
TTAGCTGTTGACTTTTAATTTGGAATTAGGAAGATTTGATTAGATTTTCTTTCAATTTGG
TCTATAGACATAATTGGTGGAACTGTTAATTGTCTCAATATTTAATTAAATCTTTTGATT
CGTTTGATTAGATTTCTTTTTGTAGATTTTGAGACGAACCCTAAAGAGGAGTTTTGTTTT
TTT
>Locus_2461_Transcript_1/1_Confidence_0.000_Length_241
CTTTCAAGATCCTTCAATGCGTTTGTCGATTCATTGAAAGCCGCCGAGACACAATCAGCA
CCTTCGTTAAAAGCAACAGCTAAATGTTTAAGTTCAGTTAATTTCTCGTCACTATAAGCG
ATGGCGTTTTGGAGGAATGGGGCAAGTTTGGTCTCTCCTTTCGCCGAAACGGGAGTGAAT
TGCAATGAACAAGAAGGTTGAATCCAAATTTTATCCGCTGGTCTGAGTTGTAATATTTTT
T
>Locus_22702_Transcript_2/2_Confidence_0.000_Length_671
GCTACAGATCAGTAATTAGATAATTAAATCATTTGATCACAAATCTTCAAGTGGATTACA
AAACAGTGAATTAATTTTTTTTTGTTTACTTTGTTTGTTATTAAATTTAATTCACAATCA
TGATTAACAATTTAATCACTTTAACTGTTAATTAAGAAAAGATCGATGGTGATTAGGAGA
CGGTCCCTTTTGGCTTATTTTGTTTTCATTTCTCTATTGTAATGTATGTAATTAATCCCC
TATTTAATTAAGTTTTTGCTTATTAATTGTGATAATTCTAATTCCAAAGATTTATACAAG
TGACAAACAGGTGATTGTGTAAGTGTTGTGTACTTTGAAATCATTACTATAAAGAAAACC
ATTACTATAAGAAAACCATTACTATAAGAAAACCATTACTATCAGAAAACTATTACTATA
CGAATCCATGTACAAAAGACAAAGAGATAATCCTTTCTGTTTCCGTCGGTTAGAATTCAT
TTACAAACCGAAGAATCTGTATGACGGAAATAACACATTTACCTTAAACATTGTGCCTAC
CATATACCTCGTGTATAACTAATAATTAATTTATATCTTTATCTTTCTTGTTAAATATTT
ATTACCTTTAGTATTTTCGTTCCATAATCAACAAGTTACTAAAACATCTCATTTTCTGCT
CCTTGGTTGAA
>Locus_28784_Transcript_1/1_Confidence_0.000_Length_247
GTTATTAGTTTATCCAAATTGGTTAAGTATTGAACATGTTTAATAATTGTTGTATTATTA
AGTTTGATTAACTTTTCCAGCAACACAATAATGATAACAAAATTTATTCAATATTGATTG
TCCAGATTATCCTATTGATGAACAACATGATGATTAGGATTTACACTAATTGTTAGCTGA
TTGTTGATTGTGATTTAGTTGATTGTAAGATTTAACTGGTTGGTTCAACGAGATCAGTGA
AACTAAA
>Locus_20504_Transcript_1/1_Confidence_0.000_Length_309
GGTGATATCATTGCTGAAAAAGTAGAAAATCTACTCGAAATGGCGGAAGAAGATATTGGA
TCAGCAGAATTAGTTCAACCGGGTTTCGACTCTGCAAAAATTAAATGCTCAACTGTATCC
GATAGAACGAAAATCTTCAATCACATTAAAAAGGTGAAGCCTGATTGGGACACAAAAATA
CCACCTATTCATGATCCTCAAATTAAAATACTAAGTGTTAAGTTCGAAGACGATAAAAAA
GATGAATGGATCAACAGATTGGTAATTAAAAATCGTTGGAAAAAATGTTGGAAGGTTATT
ATTAAACAC
>Locus_5217_Transcript_2/2_Confidence_0.000_Length_1912
AAAAAAAAAAGTTTTCTTTTTCCATATTGAATATTGTGGATAACTGAAGATGATGATGAT
GTTGGTGGTGGTGGTGGTGGTATTGGTGATGTTGTTGATGATGATGATGATGATGATCAG
GTAAACCGTGATCAGATTTAATGATGGTTCATTTTGATGATAATTGCTCTAGGATGATTG
CGATAATGTTGATTGTTGTATTGGTTGGTTGGTTGGTTATGGATGCGGACGACAACTTGT
CATTGATATCGTTGCATTGTCAAGATATTATTACAACCATATTTATTTATATTAGCGTTG
ACGATAATTGCACAAAAAGATGATGATTATGATGAAATAGTTTACAAATAATTATTAATT
AATATATAAATCATTTACTCTTCTTTTTCTAAAGTAATTAGCCATTTAAATTGGAGTGGA
AATTGTAAAGGTGAGAGGCTAAGGTTTCATGTGAATAGAAAAATGTCTTACAAGGAAAAG
GATATTGGATCTAAGAGGGTATTTGGTGGTGGAAATGATGATGATGATGATGATGATGAT
GATGAGGATGATGGAGGTGGGGAAGAGTTAAAGGAATAGATTATGGAAGAAGAGTAATTA
TAATAAGATGAGAAATGAGAGATGTAAATGAATTGATGGATATGAAAGTAAAAAGATGAA
AGAATTTTGAGTTTTAAGGATTAGAAGGCGATTAACAGTTTGGAGAAGAGGGAAAAGGCT
TTAATTTTGTGGAGAAAAGAAAGAGGGAAAGATGAACAAGAGGAAGAGAAATTGAAATAT
CATCCCTAAGAATGAAATTGTTGTTAAAGAGAATAAGCTGCAATGCTTGAGGCATTACTG
TTCGTGTCCTCTTCTATTTGTGAGGTAGATGTGATCGAGGCAGTGTCACTTCCTCCACTT
CCGCCACCAGATTTTGCTTCGGTCATTTTAATGCGACATGAACAGGGTTTGAGCAGTTTA
GGATAAATAAGCACCTCATTATTAGGACCTTTGAAGATTATTCCACAGCAAATTTTTTCT
TTCCTCCAGAAGGACATATCTAAGAAGGAAGAAACTTTAGAGAGTGAGCTTGTTGGTGGT
TTACTGCGCTTGGTTAAGCTTCTTCGGCTGGTGGATGAGGATCCAGGGGATGAGAGGTTT
GAAGATGAAGATGCTGATGTAATTGTACTGGTGGAAAGTGGACTTTTTGAGTTACTACGA
AGCTTTTTCTTGGTCGTGGTTGTTGCACCATCGGTATTTCTTACACCAGCCAAGGTATTT
TGTCCTTTACTTTCGTCGTCAAAATCGGACAGGTAATCATCCTCATCGACATCCTCATCA
TCATCTAAATCAGATGAATCACTTCCAATCGGACTGGATAAATGTCTCACCGATGAGATT
TGAAATCTATCACCATCTTGAATGTCGGTATAATCAAGTATCGATGATTTAATTTTCTTT
GGTTTATTGTGTTTCTTATGATTATGTGTACTATTAATTGATCCACCGGTTGATGAATTG
TGATTTAATTTCGCATATTTCATTGATTTAGTTCCTGGTCCAGCTCGAGCGTCAACAACA
TGCCTCCAATTGCGAAGTGTCCCCGGGGGTAACTTTTTCCACCTCTTAACCAGCAGAACG
CAAGCATTACATATCTCACCAGAACGTTTTTCACTTATACGGAAACACTTCTCGAATTCA
GCTTCGTACTTTTTTGAATCGGTAAAACGGGAACTGGAAGATTTCGCTTTGCATATACAA
CATCCCGATATCGATCGGTAAATTTTGGGCTTATGAAAACTGAACATGATTTAAATTAAC
GATGAATGATGAATGAATTTAGAAATGAAAATTAATATTAATTTTTTTCTTCTCGAAAGA
GAGGAAACAAGCAAAAGACTTTTGAGTAGTTGCGACAATTAGTTAATTGTAA
>Locus_30032_Transcript_1/1_Confidence_1.000_Length_124
TGTTGATTATTAGCCTGATTGTTTTGTTTAATTGGTCCATTGAAAATGGGTCGTTGATTT
GGTTGATTAGCTTGATTATTACCTTTGGCACTTTGTTGGGAATTAGATGGACCTTTAGAG
GGAA
>Locus_4434_Transcript_1/1_Confidence_0.000_Length_756
TTTTTTTTACTCTTTTCTTATCCTGTGCACCAGCTGAATTGGACAAGGAGGCTGAACCAT
TTGTTGATGATGACATTGTTGTAGTTATTGTAGTTGTGGTTGAAGATGATGATGGAGGTG
TTGAGAATATTGTAGAGGATGGAAATGAGGACGAGGCGGTTGATGTTGCTGCTGTAGTAA
CTATCGAAGTTGAAACATTTGTAGTTGTTTCTGATACCACAGAAGTTGCTGTTGCTGTTG
TTGATGTTGACATACCTGCTGGTGAAGGCATGGATACAATTGGATTTGATGCATTGAGAG
GATGATTTGTTGATGAAGATACTGAAGTTAAAGTGGTTGTTGTTGCCGGTTTCGATGTTG
ATGTAGATGTCAGTGTCAGAGTTGGTGTAATTGTCGGTGTCGATACCGATAATGTTACTT
GTGTTGAAGATGCTGTTGAAGCTGGAGTTGAAGTTGTCGCTTGTTGCTCCGAGGGACTCG
ATGTTACATTAACTGCATCCGATTTAGTTTTACCGTCATTTTCTCCATCATTGACAATCT
TGTTGGTTTTACCATCATCACACATTGGATCAGTTCGAACAACCATATTATAATAGATCA
AAATTATTTAGATTCGCAAACAATAATTGACTTTGAACTGTATTGACGGTATAATCGAAA
GGCACTATCATTACAGTAAAAACGATGTTAGACCAAAATGGATTTAGATTCCCACTTAAA
ATTAATCAGCAATGAGTCAAAAAGCGATTAAAAAAA
>Locus_24769_Transcript_1/1_Confidence_0.000_Length_649
GTAGTAGTAGTGGTGGTAGTTGTATGTTTAACTGATTCGGAAACTTGAGATGAAAATAAT
TCCGGAGCATTTTCAGCATTACTGTAAACATTACCACCATCTCTACCACTGCCACCACCA
CCTCCACCATCAGGTGCAGGTGCTGATTCAGATGTATTATCAAATACGCATTTCAATTTA
GAATCCATTATTTGATCGGGATACATTTTCCACATATTCTCAGGATCCATATCTGGTTCA
GGTTCAAACATTGTCTGAATCATAAATTTATGTTTACTTCTGTCAGGTTGATTTTCAAAA
TCAAAGGGTTGTAACATAACAGCAATTTTAGTTGAAGATTTTGGTTCAACCATTCCATTA
TTAGGACGTACACAATATCTACGAGGAGCCGTAGTTTTAACCTTGAAACAAACTCGTCTA
TCAGAGGGATTGGTAAGGGTTAAATAACTGGTAACAACTGATGTATAGGGACCTTCAAAA
TGGATAACATTTTTAGGATCGATTATCAATACTTGTTCCGTTTTATGTGATTTATTTCCA
CTTTCAGCCATTACATAGGTACAATAGTGAGTGGAGGGTGTGTATACACAGATATATCAA
CGATTGGAATAAACAAAACAACAGAAAATTAAGGAAAAAATCAAAACAG
>Locus_8734_Transcript_1/1_Confidence_0.000_Length_491
ATGAAAAATGACCAAATAACCAATCCAAGAACTGATAGAGTAGCAAATGCTTGAAGTATT
CTGAAATCTCGTATATAATAAGCTATCCCAGGAAGACAGATAAATCCGATAATCCAACCG
CCGGTGAGTAAAATCCCAGCATCACCTCGATACTTTTTACCACAGGATTCAAAGAATAGA
GCGAAAAGTACATTGCCTCGAATACAAACAGCGATTCCAAGTAATAATCTCGATATGATA
AATTGCCAAATAGAAAACGAGAAAATACAAGATATTCCAGAGAAAATTTCTAATGCAAAA
CTTGACCAAAGAATAGGTTTTCGTCCAATTCTGTCAGCAATTAAAGCGAGAATCAGTCCA
CTTGGAATATAACCAATCATGAAAACAGTCTGAGTTAAAGATGATAACCAAGATCTATTG
CAAATGAGGTTCCACTCTGAGATGATTGTTGAATCAAAGGTATCATCAAATACCCACTTT
TTACAATCAGC
>Locus_28007_Transcript_1/1_Confidence_0.000_Length_183
GTTCAGAACTTTTTTATCAGGTAAGTATAATAATACAGGGCGGGTTTTTATCCACTTCGG
CTATTTCACTGAATATCTCAAGAACTAAATGTCATACGAATGTCAAACTTGACCAGAGGA
CTGAACAGAGTTGAAGTGCTTTACCATACGATTTTCGGGTTCATTGAGGTCACGGGCTGA
AAG
>Locus_10003_Transcript_1/2_Confidence_0.500_Length_560
GGTTAACCTTTGGTTATACAATTTTATATGAAAATGAATTGGTAAACAATTGGATTAAGA
GAGTAAATTTGATTTATATTATCAATATATTGTCCAGTTAATATGTTAACTTGTAGTAAT
ATATGAAAGTTATTTTCGGGTAAAATTTTGACCCGATATTTGGGGTTCGTTAATTTTTGG
GTCAAAAATTTTTACGACCTTCGATTGGTACCTTAGAACCACCCGTTTATCATTGGTTGA
AAGGGGTTCGATTACTATTGGGGTGTTTTGTATCTTAGAACCACCGGTGGGACGTTTATC
ATTGGTTGAAAGGGGTTCGATTACTATTGGGGTGTTTTGTATCTTAGATTCTGAACCATT
GGTGTCGAGGTAATTGTTGGCCACTAGAACTGCATCATGGACCGATATGAATACGTTGTT
TTGTCCAACTTCCTGGAAGAAATGATCTTTCGATAGCATTTGGATAACGTGAGGTGCACA
TCCGGCCAGGAAAAATCTAATTCCAACTTGACCAAACTCTTGGGCAGTTAATTTAAGTCC
AGTTACACCGTTTGAGTCAA
>Locus_21748_Transcript_1/1_Confidence_0.000_Length_379
TGGTTAGAGTTTGGATTTCTGGGTTTATTTTGATGTTGCGATTGATGCGATTGGTGAGAC
GGTTGAGACTGATATTTATTAACTCCACTGATATCCGGTTTTACTGGTGCTTGAGAATCA
TTCGATACAATAGGTTGGATTGGGCTAGATTCAAAGTTTGGTCTGCTTAAATTTTCATCA
TCCGTAACCCTAGATAAGTTACCAGTTTCTGCGACTTGCGGTTGCTGAGGTTGACTTGTT
GCTGAGGATAAGCTGGATTTAGAGACAGCATTTGTAGCGGATACACTGATAGAGGTAGAC
TTTTCAAAATAACCACTGTCACTGATGGATAGTAATGTTTCCTTCAGTTCTTTATAAGAT
GTTCCTTTAAACGCATCTG
>Locus_7928_Transcript_1/1_Confidence_0.333_Length_330
TTTTTTCCATTTTCATTCAATTGATTTAATCAGAATTTTATTTGATATAAGATCAGAAAT
AAATAAATATTTATTATTTTATGAGCTGAATTGATCTTCAGTAGTTTTCTCAATAAGCTG
ATTTGAGTTTTGGCTCAACTGACCTGAGCGCTCAACGAATCTCGGTGATCCAATACAAAG
ATTTTATTATTAACGACCTTTACAATCAACTGACTCGTTTTCGAAGCATGATTTCTAATG
GACATAAAGGCTTCAAAGTAAATTCCATTTTAAAAGAAACATCTTCGAGTTTCTTGGCTG
AGAAAATTTCATATTTTCTTATTAAATGAA
>Locus_25373_Transcript_1/1_Confidence_0.000_Length_383
GTTAGCTTTTATATCATCAGAACTTTAGTACATTGGATAACCACGCTGAGCAAAGACTTT
CGACCAATGAATATTTCTCTATCAAAGTATTTCCATCTTTCGAGTATAATCTATCATGAT
TACATGATTATCGTTTGTTAAATTGGAATAATAATTAAATTTGGAATTACAATTTTCTTA
AATCTCGAAGATTGTGAAAAGTTGTCACATCAATGGAATCGATTCGATTAAGAGGAACCT
CCAAGTGAATTAACCTCTTATTAAAGTGGAATGCATCAGCTGGTAATCGCTTCAGTTTAT
TAGAACTTAAATTTAGTATTTCAAGATGATCAAGATTTTGAAAAATTGATTGAATTTCAG
TTAACTGATTGTTACTCAAATCA
>Locus_7205_Transcript_1/1_Confidence_0.000_Length_737
TTTTTTTTAGTTTAGCGAAAACATTGTCAAGTCAATTGTCTTCAATTTATTGATGGAAAA
ATTTAAATTATTTATTGGATATAATTGATTATTCTATTCTAATTGATTTACCAAATCATC
GAGTTGTGTTGACAGTACCGAAAATATTAGCGGTTTGTTTACTTGCGGCTCTTGATGGAG
CGAATCCTAAGATTTTCTGAATATTCTGTCGTATTGACATGGTGCATAAAATGTACAAAA
AAATAAAGGAACAGTCGGTGTAATCATTTCCAGAAATGTTCCGATGAGACAATCCTTGGA
TCAATGAAATTGGTTCGAATGGTAACTTCGCGACAATCCGTCCATCGAAAATTGAATTAA
ACATACTAAGAAGAGCCGTAAAGGCCAAACCAATAGCGAACATGGATTTCATTTTGACAA
GTGAAAGGTCACGATTATGATTCTTTAATTTTTCCTCTTCACGTTCCAATTTCTTTTTCT
GTTGTTTATCACTTGATTCACCGATAATCTCCTTCTTCTTTTCCAATCTTTTACATTGTC
GTTCAACTTCACCTTTCAATTTTTTAAACTTTTCAGTTCGGTAAACCATAAGCCAGGTAA
GAGCTTCACCTAGAAGAGCAGTGAAAATGGATATAAAAAGGATGAGAATACAATCTTGAT
ACATACTGAATTAATTAATAAGTGAAAATAAAAAATCAGAATAATTAATTAAAAAGTTAA
TTTGGTTGAAAAAAAAA
>Locus_23447_Transcript_1/1_Confidence_0.500_Length_140
TCTTGTTCGTAAGCATTCATTACATGGAAGAAGAAAAAAGCCTCAGTTTCATATTCAAAG
TCGAATTCTTGTTCGTAAGCATTCATTACATGGAAGAAGAAAAAAGCCTCAGTTTCATAT
TCAAAGTCGAATTCTTGTTC
>Locus_15312_Transcript_1/1_Confidence_0.000_Length_1049
GTCAGGAGATGCTTGGGTCAAGTATTGGCCAGATGGGTGAGAAGAGGTTCCAATGACTTG
TCGTTTACCTCGATGTCGACGTGACCTCAATGCTAATATATGCTCTTCAAAAAAGTCTTT
ATCATTATTCTTTATATTTGATTGTTTAATTGGTAAAGAAGAAGAAGGCTGATCATTGAT
TTCGTTTGGAGAGGATGGAACAACAATTCGATGATAATCAGTATCGTCGTTTCCAAGTAA
TGAGTTGAAACTCTTGCTATTGTCCATCCCAACTCCTCGAGATTTGAGTTGTGGCTGTTG
GTTTTTCGAGTATTGGTCATTATATTGACCAACATTCGGTTGTCCACTGTTCCAACCATC
TTTTAGATTCTTATGATTTGAGTTTGTCCATGGAAGAGGAGAACTCGAAGGTTTCCATTG
ATGGTCAGGCTCTTGTGGTTTTCGTCTTTCATTATAGATTTCATTGTATTTCTGTCGATT
GTTGCGAATTTTATCTTGTTGCTCATGTTGGTACATCGCTTGTCGCAGTTCATCTTTGCT
TAAGGGTCGAAGTGATTTAGGTTTTCCTTGATTTCTACCACCATAAGAAAGTAAAACGAT
CTTAGGATCTCTAAGTTCCGCTTTATTTCCAATCGAATTGTAATTACGGTTTAGGTTTCC
GGTGTTCTTTTTGGAATTGGTCGTTTCAACGTTCATAATCTTGGGAACTTTTTCAGCTGA
GACATTTATCCTATGGGAGACAAACGGAGTCTCTTTATCCAGCATTTTAACGGCATCAGG
ATCAACTGGTAACTTGACCGCTGTTCCCTTGTCACTTTTACCACGAATATCTCCCCCATT
ACCTATCGTAGTGCTGCGACTTTTACCATGCTCACTTTCATCTTTTTTTTCTTCATCATC
TCCATCATCATCTTCAGTTTCATCATCTTCTCCTTCATCTCCAAGATCACTTTCTTCATC
ATCTTCTTTCAATTGCTTAGCTGTTTCATCACTCGTTTCATTTTTAGTCATTGGTATTTC
CGGAATATCCGGAAAGTCGGGAAAAAATA
>Locus_23065_Transcript_1/1_Confidence_0.000_Length_1283
GATTATTGAAGTAATTAAAGTTGTTATTTAAGTGTTTGACCTTCAGGTTTCAAAAGAGTT
TGCAAATATTATGGTGACGTTGAGCCAATTGAGTGCGAGCATTATGAATAATTATCAGCT
CATTTTAAGAGTAGAAAAGCAATTTAACCAATATTATCCGACGAATCGATGACTTGAATT
AGCGCACGATCGCTTTTATTTGCTTCTCCGGATGATGTTTGTTGCTCAGCTGAATTAATC
TCGTAGTTCTGAACAACTAATTGTTTGAACGACAAGGCCTCAAATTGAATACACGTCAAC
TCGTCTTGATAAAGTTTTTCCTTCTCGAGACACCAGCTCATATAAAATTTCATCTTTTTG
ATAATCTTGTTGATTTCATCGGATTTATCCTTTTGTCTTTTCTTTGCTCCTTTGCAAAGT
TGGACAATATCAACTAAACATCTAAGTACCAATCGATTCCCTTGTTTGATGATCAAACTT
GTGTCAAAATAAAGTTTCTCAATGAAAAGTAAAGGCATCTTGTTGTGTTCAATCAAATAT
CGACTTGCAAATTGTAAACATTGTCCAGTTTCAGGAAATGATATTCTAGATGAATTAAGG
GAAGATAATTTCATCAGTAAATCATAAGGCTCAACAGGATAGGAATGATGACTACCAACA
AAATAGCGACAAATAGTAGCGTAAGCAAAGATTGTCTGGACTAATGAACATTTAATCAAT
GGTGAGGGTTCTTTGTTAATTATATTGCTGAGTTTTGGTAAACTGGTTGGATAACTTGGA
ATATCATTATCTTCATCATCCTCATCAATATCTTCGTATTCATCTGGCTGATCTTCATCA
TTTTGCGGACCATTAATGTTTGATTTTAAATCATCAGACCCTGAATTTGATGATTGATCT
TTCAAAATTAAACTTTGAGAAAATTGAATGTACCAAGGATCCCAAAAATGAGCTGGAAGT
AGATTGAAGATTCCTCCACTTTGGACCAATTTATCAAATTTAGCTCGTTCCTCAATAGGT
AGTCCAAATTCATCAGTAATCGGGGAAATCAAAGCTGAAGATGATCTAGTTGATTGGCTA
TTTTTTGAATCAGATAACAGTTGATTATAAATTTGCTCAGGTTCTTCATTCAACCTCATC
TTTTCCAAGAGCTTTAAAGTTGCTTCTTTCATCCTTTTATTTGCTTCATTATCCGAGGCC
AATTCTTGGAGAACCAAACCTTTATAGAAATTTTCTGAACACTCTAGATGATCACGATGA
CGATAACAATTTAGTGAACAATA
>Locus_17832_Transcript_1/1_Confidence_0.000_Length_264
CTTGTTTTTGAAGTAAATTAAAAAAAAAAGAGATGATTAATGTTGAACAATTAAGATTAA
GAATGAAATTTGCTACACTAATCAAGAGACCAGCCTCTTAATTAACGAGAGGCAAAATTT
TGGATGACAATCAATTTGATTGTTACAATTGTAATGATTAAAACATGAAAGTTAATCCAG
ATTAATATGATTAGTTTGATATCTTTTTGTTGTTGTTGTTGTTGTTTTGGTCACTCGACT
AAATATTAATTTGTTATTGGGATT
>Locus_13442_Transcript_1/2_Confidence_0.667_Length_237
TTTTTAAAAATCGAAACAAATTGTCATCTTATGTTTTGTTCACAATTCGAAATGAAAAAT
TTCGTTAAATTTGACCTAACGTTAAAATCGAAGTAAATTACTCTTCTTATACCAGATTGA
TATTGATAACAATTAACTTTCTTTTTGGCACAATAATTAATTTGATCGGTTTGGATTGTG
GTAGAAATGATTAAGTTTCCAAGTGATTTATGGTATTGATCAACTTTTTTTTTTTTT
>Locus_14489_Transcript_1/3_Confidence_0.750_Length_285
GGGCACTTGACGTTTTAAGGTTGTTAAATCTAAGCCAAGTGGATCAGGATCAGTGGAAAA
TGGTCGGATACAATGGTCAATTCGAGACCATTTTCTCAATGGGAAACCTGGTATTTCACA
ATAATCTAAAGCCAATGGATAAATGTAGATATTATGGTAAGGTGATTCAACCCATAATCT
ATCGGGTGGTAACTGTAATCCTCTCTCAGCTGCATATGCATGTAGCTTGTGACAAGGTCC
AGAAAGGGCTACTCTAAATCTCCTCTTGAAATCAAGCCAATTACA
>Locus_4987_Transcript_1/1_Confidence_0.000_Length_657
CCCGATTTCAGGTTGAGAGAGAGAGAGAGAGAGAGATAAATTCGGGTAGATAAACATGAG
ACCAATTTTGTTTATTATATTCGAGATGAGAGAGTAAATATATTAAGTCAACAGTTAATT
GTCTCGTATCCATCCGAGTAAAAAAGCCAATGTTAAAAAATGGAGAAAATGAGTGAAAGG
GAAAAGAGTTAAGAGAATAGAAAAAAAAAGATGAAACAACCTTTGGTCTTTTTGAGAGTT
AATTGTAATTAGATATTTGGTCCACTTTTAAAAAACAGGTAAGTATCATCGTTCTGGATA
TTTGTTAATGAGTAACAGGTTTGAACAGGAATTCTAATTATTGAATTAACACCATTATCT
TTATAAACTGGAGTCTCATCTATTTGAACATTAACCTCACCCGTGAGAACACAAAATTTA
TGGGCAACTGGTCCACTATTTTGATTTGGTTTAATTGCTCGAGGTTCCATCTTTATTAAT
CCAATTAATAGTTGTGAGGGTTTATTATGGTATAAATAAGCTAAATGTATTCCTTGGGAT
AATGAGCTTTTCGTCCATTGAACCTCTTGGATAAATGAGAGAATCTTTTTCCTGGTCGCC
TCATGTTTCTGATTGTTTATATGAACCACCGGTTCTCGTCGTTTAAATTCATGATCT
>Locus_13410_Transcript_1/1_Confidence_0.000_Length_367
CCTGCTCCTGCTCCATAGCCACTACTGTTACCACCGCCTCGATATCCTCCTCGTTGTGGA
TAAGGATTGTTATATCCACTATAACCTCCTCCACGGCCACCATAGCCTCCACCACGATTA
CCATATCCCCCACCGTAGGAACCACCGCCAGTTTGACCACCCGCACCGTACCCTCCACCC
CCTTGACCACCATAACCACCTCTCTGATAGTTTTGAGCATGATGGTTAACAAATCGATGA
CCAGAATTACTCAATGAGGCTCTTTGATTAAGGTGAGACATTCCAATCATTGGTCTGAAC
TTTTCATCAGAACCATCACCTTTCAATACTTTCGGTGGTGGTTTAGCATCAGGTAATTTA
ACAGCCG
>Locus_8278_Transcript_1/1_Confidence_0.000_Length_264
CTCTTGTTTCACATTGTGTGAGTTAATTATTCAACTTAAATCATCAAAGAAACTAAAATA
CACACAAATGATTAGTGATTAATAGGCTAGAATAATTTATTTCTTGTTGATTTAATAACA
TTTACTTAAGTTTTTTTTTCTTTTGATTGTTTTCATTTTTGTTTTTCATTATCGAGCTAT
AATTAGAATTGTTTATATATATTAATTGTAATAAATGGTGAGCGAAGTTAAATGTCACAA
TTGAAGGAAGCGAACAAAAAAAAA
>Locus_17437_Transcript_1/1_Confidence_0.000_Length_300
GAATCGTCCTGATCCAGTTTCGATTGCGATGAAAAATGAGAAAAATGCTGAGATTATTAT
AAATATCGAGGGAATTATTATCTCGAGGATAAAATGTCCTAATTTCCGTCGAAATGTAAA
TTGCAATGTTAACCAAGTTCGATTTTGTCCATCATATGAAGTTGCTATTTTAGATGAAGT
AGTTAAACTAATTGAATAATCATTCTGCTCCAAGTTAATTGGATTAATATCAATTGGATT
CTCTGAAGTAAAATCGATTGGACAGTTTTGAGTATCTCGAGGATAAAGGCGAAAGTCAAG

>Locus_20897_Transcript_1/1_Confidence_0.000_Length_605
TGATGAATGAAAATGTTTTACAATTGGAAATTAATCTAAACCAATAGTAGACTTTAAATA
TTAAGTAATTTTGATTGTGAACAATTGAGAGCAAATGATTAACCGATCCGATTGTCCAAT
AATATCATTGATTTGGGTTTAATATTGAATATTTAAATTATCGTACAATTGATGAACAGC
ATTGATGTTAATCTCAACTGAATTACGATAATCACTAATCTCTTGGTAGAGATTTTTTTC
CTTCTCAGTTTTAATTAGTAAATCATGAGATGAACAAATTTCAGGGGAAATGAGATTAAT
TATCACCGATCGAGTTGGAGCTGCTTTAAGACTTAAATGAACCAAATTTTGAACAATCCA
GTTGTGATGTTGTCGTAAAGTTGAATCATAGGCTTGGGTAAATTGTTTGGTCAAATCATT
TGAATTGATTCCTTGATTATAATCATCAACCAATAGTTGAAGAAATGTATTCATGTATTG
AAGAGCTCGGGTTAACCATAAGAGAGCATCGGTTCCTATTTGTTTATCATTGGGTAACGA
GATTTCTGATTCAATGATTGAGTTAATTGTTGTGAATTTACTTGGATTTGTGGTCACTAT
TTGTG
>Locus_9003_Transcript_1/1_Confidence_0.000_Length_119
TTACAATGATGATGATGACAATTGATACTTTTTCGGATTATCCTTCCAAAAATAAAGTTN
GAGGAAGTTACCTTTGGAAATGACCTCCGGGGAAAAAGATGTTACCAGACAAAACAAGG
>Locus_18933_Transcript_1/1_Confidence_0.750_Length_143
GGACATGGTAGGACAACTAACAACAGGCTTGAGGGAATTTGGTTTAGATTTAGTTAATCT
CTTCCTTGCTCTTCGAGCCTTTCGGGCTGGTTGATTAAACCAGGTCTTTATATACTTTTG
CCCGAGCCTTTCGGGCTGGTTGA
>Locus_20666_Transcript_3/4_Confidence_0.571_Length_1283
ACTGAATTGTGGTGAAAATTTGCCCACTGCTTGTTTAAATTCACGAGGAGATAGAAATGT
GTGCTGACCGGACCACATTGCTTTAATTAGCTCACCGAAAGTTTTTGCAATCTCACCACC
CATTCCAAGAGGATTATCAACATTTAATTCATCCCAATATTTATCAGCGATAAAGTATTC
AGTTAATATTGGGGTATTGGATAAACATTGAAGGGCACTATTCATGAAACAAGTATTACC
AAGATTCATTAATCCACAAAGACCTGGTGTTGTTTTTGAAGATCGAGTGGCGATGGCACC
AAAACGAGGTCGACTACTTGGCCATGTGCCATCAGCATTTTGAACCTCTAAAGTGACAAC
TGACCCATGTTCAAGACCGGCGTCTATTAGAGCTTTATTATCATTCTTCTTGGATTCCGA
TTCAGGGTCGTAAGCATTCAACACGCTACCACACGCCCATAGTTGGGTTTCTGCTTTTTC
ATCAACTTTAAATAGATGTTTCATTTCGTTTTCCAATTCTTTTAAAGTTGTTATTTGACT
ATATTTTGCTTTGATGTTCTCATGTTTAGTTCCATGGAGGCATAATTTTAATTCAATGGG
ATAAAGTTCAAGGAACTTATATTGTGATCGAGCAGTTGGACGAGAAATTACTTTACGTTT
GATGATATGTTTCTCATTAGTTAAATCAAATTCTTTAACGACACCTTTCCAAAGTTCTTC
GGGTACAAAAACGAAATCTTCAGCTTCAACCAATTTCTCTTTAATTTTCTTATAATGATT
GGTTTCGGTGAAAAGGTCACTATTATCAATTGGACCTGGATTATTAACAGCAATACAGGA
TTGTAAAAATTGTTTATACGTTTGGAACCATTTGTTATCCAAAACATACCAGAAATCACC
TTCTATTAATTCCTGGTTAACCAATTTATCAACCGCAGCAACATTATTCTCATATTCAAC
AGGAGAAATTACTTTACGTTTGATGATATGTTTCTCATTAGTTAAATCAAATTCTTTAAC
GACACCTTTCCAAAGTTCTTCGGGTACAAAAACGAAATCTTCAGCTTCAACCAATTTCTC
TTTAATTTTCTTATAATGATTGGTTTCGGTGAAAAGGTCACTATTATCAATTGGACCTGG
ATTATTAACAGCAATACAGGATTGTAAAAATTGTTTATACGTTTGGAACCATTTGTTATC
CAAAACATACCAGAAATCACCTTCTATTAATTCCTGGTTAACCAATTTATCAACCGCAGC
AACATTATTCTCATATTCAACAG
>Locus_5736_Transcript_1/1_Confidence_0.000_Length_304
GGGTGATGAGAGGATTTTAATGTAAATGAGAAATTGAGCAAATTAAACAAACAAGTGACA
AGTATACATAAAGTCCAAGATATTGAATGAGTTATGAATAATTAATACAATTAAATGTCA
AGTCGATTGGGTTGATAAATGTTGACTGAATTATACTAGACTAAAGTATTAATAGTTGCA
GATGCAGTTAATATATGTTAATGTTTTCAACAAATCAAATGTTCGTAAACTAATTAACAA
GCAAAAAGCATAAAAGTGCAAAGATTAAAACTACGATTTAAATATGAAAAGATGGAAAGT
CAAT
>Locus_6124_Transcript_1/1_Confidence_0.000_Length_2197
ATATGTATAAGTTTTCAGCACAATCGTAGTGTTTGCTGTTGGTGTTTGTGTGTTTTTTTT
TCTGGGAGAGAGGGAGTAATGGTCAGTTGAGTGGAGAGAGGTCAAGGGTGAATGGAAGGG
TTGTTTTTTCTTCCCCCTGTACTTTTCTTTTACACCATTTGTCAATCTTTTACATACTTA
TTTTCGACCAGGCCAATATCTTGGGTTGACCTGTAGGTACAATTAAAGTGTATCGATGAA
TTATTCCTTGGACCTTGTAAACATTCAACTTGAAGACAGCAACAGAAAACATTTTGTATG
GTCTCCTTGAAGGCTTCACGAAATTCCCGATTAAAATAAGCATAGATTACTGGATTAATG
GCAGAATTAAAATAACCCACCCAGAAAAGTGTGTCCACCACAATATCTGGAAAATCAACA
CAAGAATCACCACACACTGATAGAGTAACATATGTAACAAAAAAGGGTAACCAACAGGCG
ATAAAAGCACCCATGATGATACCAAGGGTTTTAGCTGCTTTATGTTCACGTTTCATTTTA
TTAATACAACGTTTGGTTGGTGTTGATTGTCCACTTTCAGTATCATCACCGTGTGAATTA
CGATGAGGTGGTGCATGTACCGTTATATGAGATCCTGATGATGAGGAACCATTACCAGTA
TCATTGGTATTAGTAAGTGTTGTTGTTGTTGTTGTTGTGGTGGTGGTGGTGGTGGCGGTG
GCTGTTGTTGTAGCACAGGGATTTGTACCAATCCCAGAAGTCACAATATTATTATCCTTA
TTATTATTATTGTTATTAGCAGTGTTATTATTATTGGTTGTACCTCCCCCACCCACACTG
GGCCCTGTTGAATAATTTGTTGTTTGAGTATGTAATTGTTGCTGTTGTTGTTGTTGTTGT
TGTTGGCTATGATGAGATGATGTATTATAGTGATGCTTATGATGGTGATGGTGATGATGA
TGAGTTTGTTGGACTTTGGGTATCATTTGGGTGTGTTTATATAACATTTTTTCCTGTTTA
GTTGCTTCAACATAAATCCTCCAATAGGTAAACAACATCACAGTACAGGGAATCCAGAAT
GAGACGGATGATGATATTAATGAATAGGGTAGATTAACTTTGAATGAGCACTCATCCGGA
TGGGATTGTTGATAGATCATGTGTTCACTTGTGGTATAAAGTCCAGTGAAAATGGGTACA
AATGAGATTAAAGTTGAGCTTATCCAAACAACGGCTAACATTATGGCCACCGCACGATTG
GTTATTTTCATTGGATAATCTAAAGGTTTAATGATGGCATAGTATCTGTCAACTGAGATA
CAGCAAAGGTGCATTATTGAAGCCGTTGAGAAAAGTACATCACAGGAATTCCAAAAGTCA
CAAACCAATTTACCCAAAAACCAACGGCCAGTTATCGCCACGGAGGCTTTAAAGGTCATG
GCAAAAAGAGCGACAAGGATATCGGCACAGGCTAACGAGACAACAAAATAATTGGTTGTT
ATTCGTAATCGTTGATGACGATAAACACTTATAATAATCAATAAATTACCAAAAATTGCC
ATTAATATTATACTTCCACAGCTTATTATCTTTAATAATAAAATTGTCACCTCTTGCCAG
GTAATTAAGGTATCACTGGGTGACCCGTAACCCGAATCACTTGAATTTAAAACTGATGAG
GTTACCCTGGTTATCGGTGACCCATTGTCGATACTGTTACTATTACTTATATCACCACCG
GGAAAGGAAGAGGAAATGGATGATGTGAATGCTGCCATGGCTGCTGAAGCTGCAACAGCG
TTAACAGATGATAAAGCCGATGAATAGTCAGCCATTATTATTGTTATTGGTTTGGTTAAC
CAACGTAACGAAAATTTTGAAAAATTGGATAATAATGAAATGCTAGAGATTTTATCAATT
AGATTTGTTTCAGAATGATGATGATGATGATGATGATGATGATGATGGAGATGATTATGA
TTATTATTATTATTACCTCTTTCTCTGAATGATGATAATGATTTTTTCACTGATATTGAG
GATTCAGGGGATAATGATGAAGAGGTAAATTGTTGTGTTATTATCAATTCGTGGTGATTT
TCAATCAGTTTTGGTTGCAGTTGATTTATTGGTGATTTAATTGTAAGAGGTAATAATATT
AACAAAGATGATACAATTGTTGTTGTTGTTGTTGTTG
>Locus_15271_Transcript_1/1_Confidence_0.000_Length_385
GTACCGTTAACCAGGTTGATATTGAATGGACAACCAGAGTAAAGTGAGCATGGAAAAGTG
TAAACATTGTCCATCCATAACTGTAAATTTCATCAGCTGATTGATGAACTTGAATATAAT
GATGAATTGCAAAGGGAATATAATCCATCATGACCAGCATATCGGCGACTGCTAATCCAG
TTAAGATATTATTGGTAGCTGATAGTAATTCCTTCCTTGTAAGCACAATTATATTTAGTA
TATTGGTTACGGTGCCAAAGAAACAGATACACAAACTTAAATATCCATGAATTGAACTGT
ATTGATCTTTAAACTTGAACAAAGTTGATGAGATTGAATTAAATAAATCACTTGAGTTAT
CAATTGGATTATTGTTAATTGTGAT
>Locus_11676_Transcript_1/1_Confidence_0.000_Length_257
GGCAAGGTGAAACGGATTGCGCTGGTTATGTCTGCGAACAACTCACTCGTTTTATTGAGT
GATTTGATTTAATACTGATAAAGAGTCACTGTTAAGGTCAAGAAGGAGGGATTAGGAGAG
ATTGGAGGATGAAAGGGATGGTGATCATGATAATCATCGTGATTGGGATTATGAGATGAA
GACAGGAACAAAGAATGATAATGATGGTTTTCTAAATCATTATTATATGAACCTTATTAA
TTTTCAATATTCTAAAC
>Locus_12861_Transcript_1/1_Confidence_0.000_Length_549
CAAGAGTACATTGTTTGTAGATATTTACAATTATTAATAATATCATAAGGGTTACTTAAT
TGTAACTTGTTGATTAGATTGATTGAGGGAAATGATTATTGCAAATTGCTAAGAAAATAC
ATAAATTTATATATTTAAATTGTTATGTGTGATATTGCATCGGGAAAGTTAATTGTTGAT
TAACCCAAACTTGTTGACTAGCAATATAAGTGGCTAGGACGTTTAATTGATTATCAAGGA
TGATAAAATCAGCATCTGAACCGAAATTAAGAGTTCCCTTGATACCATTTAAACCCAATA
CTTTGGCTGGATGTAGAGTGGCACATTCAATTGCTTTAACTATCCCACAATTAGTGACTG
AATTTAAATTACGTACACATTGGGACATTGTCGCAATCGAGCCACAAAGTGTATCAGTCC
CAGCAATGGTAACTTTAGAACCATGAATTTCAACAAATTGATGACCTAATTTGTGTTTCT
TTCCAGATTCCAAGCCGAGAGCTGAAATTGCATCGGTAACGCAAACAAGGCCATTTGGAT
GAGTACAAT
>Locus_18943_Transcript_2/2_Confidence_0.000_Length_804
GAAGAAGAAGAAGAAGAAGAAAAGAAAAACAGCAAAGGGAGAGAGAGAGAGAGAGAGAGA
AGATTAAAAAATAAAATGAAAAGGTTGTCACTAAGGTTAGTTATTATTGGGGCTGGCATT
GGGTCAAAAATTGTGAAGTTGATCTTAACACAGGATGGGAAGAGAAAGGAGATAATGTTG
AGGCATCAATTGAAATAGTTGAACGATTATGTTTCATGTGGGATTTTACTAGATGACCCG
CTGCCAATGCGGATAATAACGAAAGCTCTGCTGCTAGTACAGTGCCACAAACGATTCGAG
CAAACTCTTGAGCATTACGACCTGGTTCTTCTAGACATGATCCACGTACACCGAGAAGGT
CAAGGCACGATGCTTGAGGTGGGAGTATTGTTCCTCCACCAATGGTACCCAATTCCAATG
AAGGCATTGTACAAGAGATGTAAAGATTTTCTTCACCTCTATTGTTGGAAATTGACTCAA
TTATAGTTATACAATTGGAGCTTCCAATACTTTGGGCAGGATCCTGTCCCGTTGCAATGT
ACATCGCGGCAACAATGTTTGCTGCATGAGCATTGTAACCACCAATGGTTCCCGAAACAG
CTGATCCAATCAAATTTTTACTTATATTGACTTTAACGAGAGATGTAATATTTGTTTTGA
GGACATCACGAACAATTTTACCTGGAACTATGGCCTCACATACAACTGATTTACCTCTAC
CCTCAATCCAGTTAACCGCAGAGGGTTTTTTTATCGGAACAAAAGTTACCACTGAGAACA
CTCATTTCCATATCAGGAAAGTGT
>Locus_3566_Transcript_1/2_Confidence_0.333_Length_434
CATCATTACATTTGGCACTTAAATTAAGATCATTTGTATTGTTGTAGTTGTTGTTGTTAT
TGTTGTTGTTGGTTCCCGAAAGTTTCTTGTTTCGGATTTTACCCAATTGAGCAGGAGTTG
GAGCTAAAACAAATTTAGGCTCATTTGTTGATGTTGATGTTGATGTTGATGTTGTGCTTG
GTAAGTTTGAGTTTGGACCACTCTCAATGTTTGATGATGATAATATTGCAGAGGGAGGCA
GAGGAGGCGATGGACGATGAGGATTATTATGTAAAGATTGGTGTGCATGTGGATATTGAT
GGTGCGGGTGTTGGTTGAGGTGTTGGTTTGTTGAATAACTATTACGTACATTAGCTAAAA
TATTTTGTTGTTGCTTTGATTGCGAAGTTGAAATCAAATCATGATTAAACTTTTTATGTA
ATTGCATTACTGGC
>Locus_19486_Transcript_1/1_Confidence_0.000_Length_386
GTCAGGTCGGTCAACTATTCCAACGGATTGTTCAATCAATTCTGGTAGTGTGATTTTCTC
GACAACTTGGTTCTCATCTGCCGATAGATATTCAGTCGATGTCGCTTTTTTCATAAAATC
TCTTTCAGTAAGAGCTTTCGCTTTCTTTTCTGGAATCGGTGCTTCGATCGGATGTAATTT
CTCTCGTTCTAGTGTTTCTTGATCATCTACAGGCAAATGCTCAGTTGATGTCACTTTTTT
CATAAAATCTCTTTCGACGAGCACTTGCGCTCTCTTTTCTGGAATCGGTGCTTCGATCGG
ATGTAATTTCTCTCGTTCTAGTGTTTCGATTTCTTGAGTTTCTAGTGTCTTTTGAGTAAC
TAATCCAGGAGATGCCGAGGCAATAG
>Locus_14529_Transcript_1/1_Confidence_0.000_Length_245
TTTTTTTTTTTAATTAGTTTATTGTTAATCAACTTTATTAAAGGATTGACAATTTTATAC
AAAGACTAAAATTACAATTGATATTTTGTTTTGAATACAAAATCTTAGAGTTTGAAGCTT
GCGTATGACTTGATTTTCATTGTACAATTTGTCGCATTTGCTCAAATCAATTGGATTTAA
TCAGTTGATTAAAAACGTTTCAATTGATTTTCTTTTAGCTCAATTAATGATAACATTTTT
TTTTT
>Locus_2073_Transcript_3/4_Confidence_0.143_Length_1657
TTTTTTTTTTGATGATCATTGGTCCAAAATTTTATTTCTATTTAAATTATTTATATTAAT
CGATTGTATACAAGAAACGAGAATCATAATCAAAGATGGTGCTAGTTGGTTTAATTAGAT
TTATGATTTAGTTGAGGAAATTGAACATTTAATTTCGCTCCTTCGGCCATGAGAGTTTCA
ATCTCTTCAATTGTTCTGGGAACATTGGTCAGCAATTCCATTCCTGTTTCGGTGACAACA
ATATTATCCTCAATTCGTACTCCACCAAAATCTCTGAATTGATCAATCTTTTCTTTAACC
AAGAATTTAGATTTAACTGGATCAGCTAATGTTTTATCTAATAGAACACCGATAAAGTAA
ATTCCTGGTTCGATGGTTAGAACCATCCCTGGTTCTAAGACTCGACTTGTTCTAAGAGAT
TTTAATCCATCTTCAGATGGTCGAGGAGGTGTATGTTCAAGGTAACCACCGACATCATGA
GTGTCAATGCCAAGAAAATGACCTAACCCGTGAGGCATGAAAATCGCTGGCAATCTTAAC
TTAATCATCTCATCAATATTACCCTGGATCAAACCAGCAGCAATTAAATGTTCAAGGTGA
ATCCGATCAGCTAATAGATGCATATCAACCCAAGAAACACCAGGTCGAAGTGCTTTCATT
ACCGCTCGTGATGAGGCAAGAACAGCATTGTAAATGATTTTCTGTTTGTCTGAGAAAACA
CCGTTAACCGGAAAAGTACAAGTTATATCAGCTCCATAGCAATAGTATTCACAGCCCATG
TCATTGAGTATCAATTGACCCTTTTTAAGAGTATGGTCATTTGGAGCTCCAGAGTGACCA
TAGTGAAGGACAGAACTGTTAATACCTGAACCGCAAATACAGGTATAAGATAAAAGTCGA
GCTCCACCATTGTAATAACAATAGTGTCGAAATAAACTTTCCAATTGATATTCTTTCATT
TCTGGACGAACCTTTTTCATCACATTTATATGAGCTTCGGAACTGATTTTATTTGCATAT
CGAAGGACTTCCAGTTCAAATGGTGTTTTAAATACCCGACATTCGGTGATCAATGGATAA
AGAATCGACTTGTCAACCTTAAATTGGTTTATTCCCTCGAAAAATGCTTCTTTAGTCACT
TTTCCTGAATCACTATTAACTCCATTTAATAATAATAAAGTATCAGCATGTAAATTCACC
AGAGTTTGTTTCATCACGTCAGAAAAGTGAACATTTTCAACGCCATATTTATATCTTATA
TCCTCAGGCGATTTCAATTTCCCCATCCAAATAGCATAACTTGGTGGTAATCTAGGAGCA
AATAGATGACTTTGACCGGAATCAATTTCAATTGCTCCATAATAATCAGGCTCTTCAACT
CCAAATGCCCAATGGAAATAAGATTCTTGACGAAAAATGGGTTCGTGATCAGCTTTGACT
ACAATGGCGAGTCTCTGATTGTCCACCTTGAAGAATCACAATTGATTTTCCCTTTTTCAG
TGAATCAACTTGTTTCAACCTTTCCACTAACCGGCGGCGATTTAATTGATGCAATTTATT
ATGAACAGTTAATGTATGAACACCACGACTAAAAGCACATGTCGTTGTCTATTGATGATT
AATTGTAATTCAATGCAGATAAATTGATGGTGATTAA
>Locus_3082_Transcript_2/3_Confidence_0.600_Length_732
TGAAAAATTGTCCACAAATCGTACAGTATTATGCTCCATAGGAACTGTTGTCCCTCCAGA
CTGAAAATGGTAGAAAATTAATTGAACTAATCAGTATGAAATTGATTAACTTACGGTTAT
TAAAACTGTTGGATGATTGGTCTCAGAGCCGATGAAACTTTCAACCTGAGAACGGACTTT
ATTTAAATTATTTGGCTCCAAGAAATTGGAAAAAAAGTCAGAAGCTTCATCTTGGTTATC
AATTGATTCCTTGGTATCAGATTCAACAGTCATTTCTAGCATGGAACACGAAAGGAAAAC
CATAAATCAACACGGAACAATTAAGAAAGAAAATAAAACCTGATAACCAAATGATTAATT
ATCAACACGATCAGTTGAAGTCATTTTATTCAGAGAATTAACAAGCAAACAATCAAAGTA
ATTGAATCGTTTTCTCAAAATCACCAACGACTATTGGGAAACATGAAAATCTTCAAGATC
AAATTGAAACAGAACAAGATTTTCTCACCAGTCATTTCTAGCATGGAACACGAAAGGAAA
ATCATAAATCAACACGGAACAATTAAGAAAGAAAATAAAACCTGATTGGGAAACATGAAA
ATCTTCAAGATCAAATTGAAACAGAACAAGATTTTCTCACCAGTCATTTCTAGCATGGAA
CACGAAAGGAAAATCATAAATCAACACGGAACAATTAAGAAAGAAAATAAAACCTGATAA
CCAAATGATTAA
>Locus_11925_Transcript_1/1_Confidence_0.000_Length_576
AATGTACTTACCTGTCTTCTCATCATCCTGACTTATCCCTCCTTCATCATCATCATCATC
GAGAAAGATTGACCCATACTGATCAGCATCATCTTCTTCAGTGGTTAGAATTGTTGTTGG
TTCCTTGCTGGTCACTTTAAGGCTCTTACCTTTAGATCCCTTGGTTACCTGTTTACCTGC
TGAGATGACATTTCTCATCCTCCTCCTCTCATCCAGTTACTTTTTTTTTCATCTTCTTAT
CTTCATCTTTTTTTTTCATACCTTTAACCTTGGAGATAGATTTTTTTTTTCTTGCATATT
CATAGCATCTCAAACCTCTTGATTGTTGTATTATTACAATAATAATACATGTAATTGTAT
TATGATGACGGTGGTCAGGTAACAATCATTTTCCCCAATGAACAATATACTACAATTATT
AACCATTGTTATTATTACATATTGAGAAATCACCTTCACCTCATATTATGTATTTAATTT
TCACCTTCGTTAGGCTTTAGTTGTAATAACAATCAAACTTAACTGACCAACATCCCGATT
TATTTGATTCTATATTTACAGTCAATTGTTATCATA
>Locus_13995_Transcript_1/1_Confidence_0.000_Length_288
TAATTACTTAATTGTAACATATTGTGATAGTTTACCTTGTTAATTGTGTTGACGTTAAAT
AATTGTCATGTATACAATAGTTTCATTACTGTTGTTGATTTGTTGTTGTTGACAAAAAAA
TTCAAACTACTCCGGTAATTGTTGATTGGATTCCCAGAAGAATTGAAATAAGCATCAGCA
ATTTAAATTACCATCATTTGAATCACTTTACATTAAATGAAGTATCATTAATATGGATGA
AAAGGTTTTCCAATCTTCCACTTCTTGTTGTCTCTATTGAGATTTAGC
>Locus_19006_Transcript_1/1_Confidence_0.000_Length_381
TCTCTTCTAATAGATCAGCCTTGTTGAGGATGATTAGATTCATCTTATTGGGATCAATCT
CTTTAACATATTTTTGTAAATCTCTACTAAGAAACAATAATGGATTACGAGCATCTAATA
TCTGGATTAAAACGTCACTTCTTTCAACAACTCTCCACAATTGTCGCCAAAATTCAACAT
TTTTCTCGAATGGAGTTAAGGTTAATTTAGTTTCTTCTTGAAAAATGGCCAATCTACGTC
TCCATTCAAGGAAACTTTCATTCTCCTTTTTTAGTAAATCTTCTGAACTCATATCTGAAT
TCCACTTTGGTCGCCTTGGAATACAAATCATTTCTTCATTTTCTTCTTGTTCCTTAATTA
AAGCACGTTTTTCCTCTTCAC
>Locus_24956_Transcript_1/1_Confidence_0.000_Length_243
ATTATCAATCATCGATTGGATTAGTAGCTACTGCTGCACCGCTGAATAATTTATAAATAA
CTCCATCTTCTCGGGGTTATTGTTTTCATTTTCTTTTGACCTTCATTTGTACCACAGTGA
ATAGGAAAAGTTAATCCAATATGATCAACTTGACATTAGATTGATACGAGTAGATGAAAA
CAAATTGATCCAAAAACACCGATTCAAACCAATCATTTGAAATCCCATAGATTTAGATTT
TCT
>Locus_4384_Transcript_1/2_Confidence_1.000_Length_445
GATAGTAATTTCAATATTTTGTTTGTTTGTCTCCTTTTCACTTTAGGTCGCTTTTTTTGT
TGGATGTTTATCAAATTTCACAACTTTAGAACAGTAAATCAAATGTAAAAATAACATAAT
AAATTTATGCTTGTTGAATTTTAACATTGTCTCTTTGGTCACTCAAATTTGTCGTTAGAT
TGCACCAATTAACAAATTACGTTTAATAAGTTGGGTTGTGGTTTTCATATGTGATCATTA
TCATGTTGAACTTTGTTGGTACTGGTAGAGTTGAGCCAGTGCTTAGGCCTTGAGTGCTTT
TGGTGACAATTCGGCTTCTTAAGATTCTTCTGGATTGCTCTTTAAGTTACGGTTTTTGTT
AAGTGCTCATTTTGACCTCTTTGATTGGAAAATCAGCTGGGAAAAGATCAGCTGCTCTTG
GAGCCATAAGTTTATAGCTCTGACG
>Locus_16358_Transcript_1/1_Confidence_0.000_Length_511
TGAAGACAATAATAGATTCGAGAGATAAATGTTTAGGCAGTGAGTCACTTTCATTCGGAA
TCAGATAGGGAATCCCATCTTCTATCAGGAAAACTGAATCTTTAGGAACATTCAACCCAT
GGACAATATCACGACGAGTTTGCTTGGTCATGATGAACGATCGGCTGGTCCGATTGAAAC
CAATATATTTGTATGAAAATTCTGATCTTAGTGTTGATCTGATTCGATCGATTTTAGCAT
TACAATCGGCTAAAGGACATCGAAACATAGAGGCTAATAAACGATTAGGTAAACCGTGTT
TCAGTTTGATCAGGTAAAGAGCTAAATCACAGGAAGCATAGAATCCCGAACGTCCGAGCG
CATCTCGAAGTGAATCGAAGTGAGGTTTTCGGATTCCAAACATGTACTCGTAATTAGCGT
CAGGTAAATTTTCAACCCAATTGGGTTCCATTATAATTGTTTGTCTGAATCTCTCGGTGG
ACAAAATAAGTGAAACACTTAATAGAAACCT
>Locus_11148_Transcript_1/1_Confidence_0.000_Length_241
AGAGAGAGAGAGAGAGAGAGAGAGAGAGAGAGAGAGAGAGCACGGCCCTCATTGATTAGG
TATTTAAATTCATCAGTTTGTGTATACCATTTATACCATTTATTTAAAAGTTAATAATAT
TAATTAATTAATTAATTATAATAATAGTTGTTGATCAGTGAGCCGTTAAACTTTGTCCAT
GGGTCATATTGGCTCCATTCCCATGGCCTGGTGGTGAGTGGAGTGGACTGTGTGAATGGG
G
>Locus_1604_Transcript_1/1_Confidence_0.000_Length_1798
GAAAATATTGAGCCTAAAATAAGAATTAGCGGTTTTTTTTGGTATCTTTTTGTTTAGTTA
ATTGTGATTAGAATAATCAATATAGTGACTTGATTAGAGAAATATAATAAGTTAAGAAAA
CTAGGGTAACAATTAGAATCGACTGATTGTTGACTAATGACGATCCAGATGATTTAGCAT
GGATTCCAAATTCAATATCTAATTCCCAAGATCCACAGAATCCATTGATCAAAGGCTGAG
CTTCAACACCTCGTCTTAACATGCGACATCTTTGTTCATCGAGTCTGAAAAGTGCACTAT
CGGTATCATTTGTGTCATCAGGGTGACTCCAAAGTCTTTCAGCTACAGCTGATGCCCGAG
GCCATAATCTTGAAAGTATATTGACTTGATCAACATATTCAGACCACATACAAGCCTCAC
CACCGAGAATGAGCTCCCTTTCGGCCTCCGTTGCATTAACACCAAGAACAGGATCACAAT
TGTAATAGTTTTTCCAATCTTCCCCATAATTGATATAATTAAGGTACCAACATGATGATA
GAATCAATTTATTCTGCCGCCTGAGCACCTCTTTTACATGTCTTTTCCATCCATCTTTTT
CATGATGTGGTCCACCCTTCCAAACCTCAACTATAGCATCTTTGGAGAGAGTTACATTAT
TGTCAATAGGATCTTGCCAAACGATATACTTGTAACCAAGACTCTTAACATTTTCAAGGG
TTCGGTCAATGTAATATTTTTCCACTTGTTTCATCTCGGTGAATCTTTTACTGTCCATAA
AGTTACGTATCTCTGGACTGGACATCCAGCAATCATAATAAGCCTCGTCCATACCAAGGT
GAATATAATCATCAGGGAATAAGTTTTTCACCTCGATAAACAATTGACGTAATACTTCAA
AGGTCTCATTTCGAGCGGGATTCAAGTTCTCGTGGGATGAGTGTTTACCATATACCGATT
GAGCTGGAGTATCACCATCATAACAGGTCGTTAATAATGAAGGGAATGCACGACCTATCA
CCTTGGTGTGTCCTGGAGTATCAATTTCAGGGATAACACGAATACCCCGATATCTTGCAT
ATTCAATCAGCTGTTTAATATCTTTGTGGGTATATATTAGTTTATCATTGTAGGAACCCA
ATTTAGTTAGATTGGGGAAAATTTTACTCTCCATAGGAAATGATTGATCATCGATTATGT
GCCAATGGAAAACATTGAATTTATTCCAAGCCATAGCATCCAGATTTTTGAGTAATACTT
TGATTGGGATAAAATGACGAGCTGTATCAATCATGATTCCTCTGTAAGGAAATCTTGGCC
AATCTTCAATTCGAGTCGCATTAACCATGTAGTGGCCTGATTTTTCATCAATATAAACAA
GTTGGGAAAATGTTTCTAAACCTCGAAGTGCTCCCCAGACCGTTTTAGCGCGAATAGAAC
CACTAGAATCTTTATCGGGAATTGTTAAACTGTACTTTTCGTTGTCACCATACTTGGGGT
ATCCACATCTTGTATCATCAATGTGAACTTTAATTGACTCCAATTCCTTGTGTTTGGGCG
AGATTGTCTTCGAACGGTCAATAAAGATTAGGCCACGATAGCGTAATAAGGCTGCTTCGA
TGATTTCACAATTGAAGTTTGATTTAAGTTCAAAATGATCGGGACTCAGTGTGTATTGTG
AGGTCATTCGAGTCCATGTTCGAGGAAGAGGCCAAGGTGAACCAGGAGGTGATCGATTTC
CCTTTTTATTATCTTATACTTTTGATTTTCAGGTTTGAACTTGAATGTTCCGGCTTCA
>Locus_12902_Transcript_1/1_Confidence_0.000_Length_566
AAACGGATCATAATCAATGGCCTGGGAGATCGAACAAACGAATACAATGATGAATCTCGA
GCAACGAAATCAGTTAACTCTAAAACATGAAGTATAACGGAGATCCAATGAAAGAGCGTC
ATAACTGCATCAAACTGACACCATTTATCTTTACAATAAGGTTTATCTCCTCTAATTAGA
CCTTGAATGTGCATTTTTGCGACCATTTCGGCGGTGAAAAAAAAGGTAACCACAACATCG
ATGACCAATGTCACATAGATTAGCGAAAAATGGATTCGATAGGTTTGTGGTGTATTAAGG
CAAACCGATATGAGCGACATGAGAGCGCAGAGACGGAAAAACCGACGAATCCATAATTTA
TTGACCCATTCAATGTTTGCCGATTCATTGAAAGTCTCCTCAGGTCCATAATCTGTAAGT
AAAACCTCACATCGACGAAGACTTTGTTTACGTCCCAACATGATTTGATTAATTTCCAAT
TGTCCGAAATTTGGACAATTGACAAGCTCGAGAAAAAAAAAATTCGAGAACCAAAAAGAG
AGAAAATTATTATTTCTCTTCTCTCT
>Locus_15448_Transcript_1/1_Confidence_0.000_Length_225
GGGAGTGAGAGCAAGTTTAATGTTTTAATTTTCACCTTCAATGGCTATCGATTGAGAATA
ATCCATTCGTACCGAGAACCTTATTTTAATCAACTTGTTTGGGGTTAAAGTATTTTTGCT
GGGTTAAACCTCCTCACTCATGGTGGATTAGATTTAAAATCTCAGGCCGGTGAACCTTTT
AATGGTTTAGTTCTGGCAGGAGATTTTAATATCGAAAACTGCTTC
>Locus_4493_Transcript_1/1_Confidence_0.000_Length_300
AGTCAATTTAGCTGCAGTTGATTTAGAGGTAGCAACGGTAGGCTTAACAGCGACTTTTTT
GGAGTACTCTCCTCTTCGGATTCATCGGAATCGTCAGATGATTCTGCTTTCTTAGAAGTA
GAAATAGGTGTCTGAGCGGCTTTAACCGGTGATTTAATGGGAGATCTAATAGCAGGGACA
GTCAAATTGGGCTTTTTAGCATCCTCCGAATCATCAGAATCAGACGAGGAGGATTCTTTG
GAGACTGATGGCTGGGTACCATTATTTGGTAAATTACTCTTTGCAGTTTTCATCTGTTTA

>Locus_17063_Transcript_1/1_Confidence_0.000_Length_344
GATTGTTTTCTTTGCTATAATATTAGTGAAATTGGTGAAAGAGGAAAAACTTTTTTTTTT
TCTTCAACATGGATTATAAACTGATTGTTCCCATAGATTTAGATGGATTTGTTTGGATCG
TCGATGAGATTTTGATTAAACTTGGACAATGGTCAAGAGTTAATATCTACGATCTGAATA
TTTACTGAAGTTATTATGACGTCTTTCACGAGTTTGAGGTCGCACTGGAGCTCGTCTTGT
AAAATCATCTGGACCACGATCATACTGTTGATAGTTGTTTGAATAGATTGGTTTTCTGGA
ATAATCATTTAAATTGTCGTTTCTGAAATTATCACGAATTGATG
>Locus_5788_Transcript_1/2_Confidence_0.500_Length_1185
TTTTTGTTTTTGTATAATAAATGAATGAAGTGGGAAAATTTTCAATGATAAATTATCACG
TAAATGAATGAAAACAATCAGTTAATTGTAGTTATCTCTTTGTCATTGGAATTGATTTAG
TTCGAGGTATCTTTATGATCACCACCATCGATATATATTAGATTAGTATGTGTGTTTGGA
AAGTTCCGTTAGAATTATTTTCCCCGCCGGTGAGTTGATGTTTATCCTCTTAATTTTGGT
TCATTCTAGTATTCAGGATGATAAAAGTGGAAGTGACGGAGAGAATGGTGACAATAATGA
TGACGATAATCAATGAATATCATATTTTGAGAGGATCGGGAGGAAGAGCATTTTTCTAAA
TGGACTCAGGTCTCGTTTTTACCATCAAAGTTCAGTAATCCCGCCTGGCGGATGTTGATT
ATTTACAAATGCATTTACGAGACGAAGGATGAGAAGGAGGTGGAAGAGGAAGTGGAAGAA
GAAGAAAAATAAATGTCAGCAAATGGATGTAAATAAATGGATAGATAATGAATGAGGTTG
GTGAACGTAAATGAAAATTAAATTGATAATAACAAGATATATAGATATTAATCAGGATGA
TTGAACTGTGTTCATTAGGTTTGTCTATTTGATGTGTAGATTTGGGGGTGTTGGATGATG
ATGATTTACAGATTAACAACACCGAATCCATCTTCCTCTTCATTGGGATCACCATCGTCT
AAATACTTGCAGGATGAACCACAACAACAGTTACAACAAAGGATACATGGTGATACGATA
AGGAATAAGGGTGAGGCCAAAAGTAAGAGTAAACCAAATCCAGCGAAAATAGCGATCACT
TGAGTTCGATGCCAAATTACCGAAGGTCGGGAATGACCTAGCTTATTTTTACAAGGTCCT
TTATCATAATGACGAAGTAAAAAATCATCCTCGAGCGATTGAAGGCAAAACCAGCAGAAA
ACGTGTTTACATTTACGGCACATCATTTGAGCGCATCCATCGTCTCTCTCAATCCAAACG
GAGCATCGAGGACATCGTTTAATATTATTGAGACGGTTTGGTGAGCCACTTTGATTGTTC
AATAAAAGGGCAAGGTCATCATCTTCCCCTGAAGGCCAACATGAGGTTCCAGGGTGAAAG
GGTTTACGGCATAGGTTACAATAGGTTTCATTGCACTTTTGACAG
>Locus_18812_Transcript_1/1_Confidence_0.000_Length_281
AAAATTTCCTTTGATAATTTCATCTTTTTCGTTGAAAATAGGAACACTTTTCATCTGTCC
AATTGCACCAATAACGACTTGTGAAGGAGGAATCACTGGGATACCAAAAAGACCACCGAT
TGATCCAATGTTTGATAAAGTTATTGTTCCATCAGTTAAATCTTCTCTTCGTAATTTATT
GTTGGCACCATCGATTTGAAGTCTCTTCATTTCTTGAGCGATTTCAATGATTGATAAATT
TTCGACATGTTTTATATTCGGAACAATTAAACCCTCTTTAG
>Locus_20376_Transcript_1/1_Confidence_0.000_Length_124
TTTTTTTTTTGTTCCTTATAAAAAGTAAAATTAAGATGAGAATTTATTTTTATTATGAAA
TAATGGATCAGTTTTTTAGATTCTTAATTATATAAAGAAAAAATTGCTAATTGCCGAACA
ATTT
>Locus_9969_Transcript_1/1_Confidence_0.000_Length_310
CAGTTAGTAATACAACAATTAAACTTGATTTGTTTTGAATATCCTGTAAATTGACCTTCA
AAAGATTAACAAGAGAGGAAACAAGGATTGATGATTAGTTAATTACAACAATTTTAACCA
TTGGTCATCTTGGATAATCAATAAAAAAAGTTTTTCCTTTACAATAACAAAATTGAATAT
TAATTTCATTCAAGGTTAGAAACTATCAGATTAACATAACAACAATTCATCAAGTAAATC
ATCAATTTTTTACTTGGACAGGATTAATATAACTGATTGTTGGCTAATTGTAGACAAATA
TTAAGTTAAG
>Locus_23205_Transcript_1/1_Confidence_0.000_Length_1168
TTTTTTTTTAGAGAGAGAAAAAAAATTAATTTAATTAAGTAACATTTGATTAAAAGAGTT
AAATTAACAGTTAACAATTGATTTATGAATGATGAATAAGTTTTGTTGATGATAAACAAT
CGTTCAATTGGCTTCCTTTTAAAGCTCTATCAAGGGTGTAGATTTAATTGTTACAATTTG
TTGTACGAATTAAATTAATTAGTAATCATGGTCAAGATATGTTTATTGTAGATTTAAATA
TCGATAATCGAGTTGGCCTAATATATATATATATAGATTTATATTGCTTATATTGATTGA
GATTAACAAATTAAAGATGAAAATGGATACGAGCATGTTAAATCATTTGGAGCATCGGTT
AATTGTGTTTCAGGTAAATCAATATTAATTGTTATCTGTTGGTGTAAATTGTTATTCACA
ATATTGTGATGATTAAGTTGATTGGCTGGTTGCAATTGGTCATGTTGATTGGAATGAGTT
GATGAAAATGAATCGAGATGTGATGATGAGCTATTAACTGGTGAAAGATGATGCGGATGA
TTAAGATGATTAAGGTGACAATCGTCGTCGGGATGATGATGACGATTATTATTATTATTA
TTATTATTATTAAAATGTGTTGTTAATTGATAGTTTTCATAATCATCGGTTGCTGGTCCT
AGGAATGGATCGTTCCGAAGGGTGGTAAAGGAAGGTTTGTTGAGCTATTTATATTGACAT
TCATCGTTGAATTATCACAATTTAAATTGTCCAAGATGTAAAGATAATTATTAGCATTTG
AATTATGTAGAAGGTCAGATGATGTTGAATCCGGAAATTGAATGCAAGCAGATAAATTGT
AATTCGATGTTGTTGATAACTGTTCTCCAGGACAACAAGTCAAGGTGAAGGGAAAAAGGG
TTATCAAGGGAAGATGGTTGCATGTTAGGTATTATTATTGGCGGAGGGAAAATCATCACA
TTATCCAGGCCATCGTGCGACAGGTACGATTAAAAATAGGGTGGACAGGGTGATATGCAT
AATAAAGCCAATAGTTGATAACGTTGACAATCATGGGACAGGATGAGAGGATAAGGATAT
GACGGTTGGTGAGAACAGATATTGAACATTGATCAAAAAAAAGAAAAGAATAAAATAATG
TGAATGAGTATATTTATTGGTCAGTTTT
>Locus_22521_Transcript_1/1_Confidence_0.889_Length_217
ACCAATCACTTCCTTTTGTTCAAGTTGTTGTTTCTCATACTTCTTAATTAGTTCTTCTTG
CTTTTTCATTTCTCCTGTAATATATTTAATCCTATTTTGAACATTATCTTTGGCTTCTTT
ATACTTCTTAATTAGTTCTTCTTGCTTTTTCATTTCTCCTGTAATATATTTAATCCTATT
TTGAACATTATCTTTGGCTTCTTTAAGTTCTTGAGTT
>Locus_9327_Transcript_1/1_Confidence_0.000_Length_1885
TGGACCTTCAATGGTTAAGGATTTCATGTCGATGATTAAATTGCCGGGATTTACCTCTAA
TTATTGAGAAAAAAAATGAGGAGAGACATTTGAGACAGTTAACAATCGAGATGACAACTT
GTCAAAATGGGAATTAATTGTTAATTGTTAATGGTTATAGAGTTTGAAAACAAGCAATTG
ATTGGGCGAACAGTCAATTACAATTAGATTTGACTACTTGAGCTCATCTTTAAATCAATA
CCTTATTTGCTTAATTGTGATCATCATGATTATTGATTTAACGAAAACGTAATTTAATTG
TTAATGTTTCCATGTTGAAAGTTTAAATAATTAGGTTGAACTTCATTGAGCAATTAAAAT
TTTACCTTTAGATTGTTGAAATTGATTGATTTTTCTTTTTTTTTTGGCTTTTGATTAATT
TCCAGTAGTTAATTGTTGTTTCACTTTGCTTTCCCAAACAAACTGACCAGTATCCATTGG
AATAGCCTCAAGCTAAAGTTAATCTTTGGTTAAGGCTTTTAACTTTTTCCTATTTTGAGT
AGATTAACAACTCTGGTCGAGTTAATTTTTTTATCCTACTTTCACTTTATTCCAGTAAAT
TTTTAGCAATTAATTGAATTACTTCAGGTTTAAGGATAGAATTGATTATATTCGCTCTTG
AGATTTTTTTGTTTAAATCTTTTCGCTTTGAAGATTTTTCTTTCCATTTCCCGTTTCCGT
CAATGCCAATTGGTAACGATGGTGAAGTAAAATATTCATTCAATTGTTGACAATTAACTG
GTGTTAATTTTTGACATTCACTAGGTACAATGTCAATCCATCGATCAACTTTTTCGATAA
AATTATCCGACTCATTAGAAATTGATGCGGCTAATTGACCAACCAGGTCAATTATATCAG
AGGGATGGGTCAAGGTTTCCTCAGCGTTTGGGTCAACAAGCCAATCTTCAGTGGGTGGTT
GATAAAACGGGAATAAAGTGGCCACTAAAAGGCTGGTTAGACCTTCGGTAAGTGAGTCAC
AATTTGAGCCACTCATTGGTAGCCATTGATTTATTGAGATACAAAGGTCACCAGGTTGGT
CATCTATGCACTTGACATAATGCCACCAATGGTAAGGTACATAAAGGACATCACCAGGGT
CAAGGGTTACCATCAACGGGGAAGTGTCTCTAAATTTGGGATGTAAATCACAATCGGCTG
ATTCAATATTCACCTCACTAAATACACTGGACTCTTCATAAGGTAATCGAGTTGGGTAAA
GATTTTCCGAATCCTTTGGTGGAAAAAGAATCCAAAGTTTCCTTCCAGCTATTTGCGCGA
CCAAATTGTAACCATAAGTGTCGTAATGACAGGGTGTGGCTGCTCCTTTTGATCCAATCC
AGAAAGTACTTGAATCACCATCAACACCGAGATTAGAGCCAAACCCGATGGATGACCAGT
TAATTGATTTGATTAAACCATCGATTGGTATCTTAGCCAAATGATTGTATGAACTGTAAG
ACCAGAATAGATTAGAATCAAATTGGTTGAATGGATTATCACTCGGTAAATCGTTGTTTC
TTTTTCTTCTCCAGTCTAAAAAATGGCAAAGAGTTGACACAATCCGTCCAGATGATTTAT
TCTCCCAAGGAATGTCACCAATTTGATTGCATTGTAATCGAAAAGTTAATTGTGATGATC
CAAAATTAGTTAACCAATCTTGGTCTTTCCAATGGAAACATGGCCAATTTTGGATAATTT
TACTCTTACGAACAACCAATGGTTCGTTATTTTTACGTGAGTCAAAGGTTAGATCATCCA
TGGAATTAAAATTAACTATCAAAATATTTAACTGTCAATAATTTACTTTGAAAAGAAACA
AATAAACAATCAAATTAAAATTCAC
>Locus_16654_Transcript_1/1_Confidence_0.000_Length_1195
AAAAAAAAACATTAATCCAAAATGGATTAGCAGCTTTATCCACACACTTGTTATTAGTTG
TTTACTATTGATTAACGATTTATTACCAAAATCATATATATCGGATTGCGTACATTGGTT
CATTGGGAATGTAACCACAGTCCAAATTTCCCCAGCATTTACGGCCCACTGTATCCCATG
AGAGCATTTCATTTCGAGTAAGAATCGCACCATCATGAAATAATTTCAATAATAATTTTG
TTATATGAAGAGCATCATAATAACCAGAATGACGTCGACCATCAAAACGGATTCCAAGAG
AATTGAGCATATTATCAAGGCATATCGGATTAACTTGATAACAATCAGCATAGACGCGTT
TAAGGTTAATCCAACGTTTAGCATAACCAGGAAACTCAAGTCCATGAATTTGACATTGAC
GAGCAAAAAAGTGAGCAATATCCCATGGGCCATCGGTGGCAATTGCAAATGAACTGTAAC
ATCTTTCTCTCATTAAATTGGCAACTAATTTCTCAAATCTTTCCAATACTCTTGGAAATA
TATCAGCCTGATCAACCATGTGTTGGGTGATACCAGTTAATTGGGTGCAAAAGTAGGTTA
ATTTTGGATTAATTACTGGACGTACATACTCATGGAATGTAGTAATAACTGATCTCGTTC
TTGTATCAACTATGAATGCTGGAAACTCAATAATCTCCATGATTGCATCATTAGGTGGAC
GACGTCCACCATAATTATCACACGTAGCCTCAAAATCTATGACACAAATTAGATCACAAT
CGGTTTGGTAATCAAAGTTAAAGTAATTGAAATTACTCATAACTGGATAGATGTTCATTG
TTGATGGTGGTTTGGGTGATGGACAACAGGAGGAACAACAGGAGGAAGAAGAAGATGAGG
AAGATGATGAATAATTTTCAAGGGTTGAATAATTGGTTAGTGGTTTTGTTGTTGTTGTTG
TTGTTGTTGTTGGTGATGAAGATGATGATGTAGAGGTTGTTGTGGTTGTGGTGAAGGAAG
AGGAATCGATGGAGGGATAATTATTATTCCACTGATGGGACCAATATTGTTGCTTTCCTT
GTTGTTGATTAGCTAAACAAGTGGAAGAATTTAATTGATAGGGAAGAAAATAGTTAAGAT
TTTGGTGATTAGAATTGCTTTTCAATTGTGATTGGAATTGTTGTTGTTGTTGTTG
>Locus_15726_Transcript_1/1_Confidence_0.000_Length_476
GTGTGTGATAAACACAATCAACAATCAACAAACAATAAACAATATTTATCACAATTGAAA
ACCCGACAAAGTGAAATTGTCTGTTAACCTGATTATCAACAGGTAAAAAAGAGACAGTTT
TTTTTGATAAAAAAGCAATATGGTTCATCTTGTTGATTAATATGAAGGTAAATGTTTCAG
CTAGTTAATGAAAAACACAATTGCAATGTTTATAATGATGATGATGATGATTATGATAGT
TAAGCACAGAGGGAGAGAGTGAGAGAGAAAGATGAGTCAGATAAACAATTAGATTGACAA
ATGGTTGATGTTATCATGATATTCATGCTTAGCTTATGATGTTAATCATTCACTTTGACA
TCTTTTAATGATGATTATGATCATCATTATGAGTCCATTTTTCAGTAAATGTTGATTTCT
TACCGGTTTAGGTTTAAGTTGTTTCCATTCCTCTAGAATCAACTGTTCAAGAGATT
>Locus_25097_Transcript_2/2_Confidence_0.000_Length_443
TCACCAAAAATGAATTTTATTTTTGGAAAATGCGATGGGATTTTCTCAGCGAACCATTTC
TTCCTTTGTTGGACTTGATTTGTTCGCAATAACGATTGACGTTTAGAAGAAATTTTCTCG
AGCAGTGATTCTCTCTCAGCTTTCATTTTATCAACTTTTTCACGGATTTTAAGGGTCAAT
TTTTCAAGTTCTTGATTGAAGAAATTGTAATGCGAAGAAAGGTTTTTACATTCACTTATT
GGAGCCCAATTTTCAATCGAGTTCTTGAACCTTTTGATGAAATTTTCCACATCCTTGTGC
ACTAATTCAAGGTTGAAACATCTTCTTGAACCTTTTGATGAAATTTTCCACATCCTTGTG
CACTAATTCAAGGTTGAAACATCTTCTTGAACCTTTTGATGAAATTTTCCACATCCTTGT
GCACTAATTCAAGGTTGAAACAT
>Locus_7829_Transcript_1/1_Confidence_0.000_Length_640
CTAATGATTCTTTGAGATCAAAACCATATAAATGTTCACCTTTGGGATCAGATAAAATAT
TGACTTTCGTCAAGTAAATGAGAGCGTTTAAAACTATCAACAATCCAATCAGAAGTTAAT
ATATGGTCCGCGTAATTGAAGGCACACATGAATTTAGATGTCCTCGCAATTCTATTTACA
ATAAGGTGGGTGCATTTGTTAAATTCATTGGTTAATGTTAAACCAAGTTTCTTTGCGTAC
TCTTTTAGTTCACTTAATAAAGTAACATCATTAAAACCGGTAAACATTACTTTAACAGCA
GCTCTATCAGGACTAGCATTGGCGAAAGGTGCTACCATCAGGGGAGGTGGTGGTGGCAAA
TTTCCTGTCAAATTTTCATTAGTTGATCCTTCATTGGATGGCTCTAATTTCACTTTTTTC
ATAGTTGGTTCATTTGATAAACAATCTTTGTTATCATTAATGTCTAAATTTGCTAATGAA
GAAACAGTGTTTTCTGGTTTTTTTGCAATTAAAGTTGGTACAGGTTTAGGTGCATCTGGG
ATTTGATCAACTTCCATTGAATCAACTGTTAAAGTTGAAGCCAAAGGTGGTAAAGTTGGT
GGTTGTGGCGGTGGTGGTGGAGGTTGTTGCTGTTGAAGTG
>Locus_27073_Transcript_1/1_Confidence_0.000_Length_199
AAATATCAACAAAATAAAGTGTAATTGAAATGAAGAAATCAAATCATTAAAATAACATTT
GCCCACAAATTAAAAAATGATTAAGGACAAAAGTTGACGATGCCGCTGATAAGTTCGATG
ATTACAATAAATTTCTACTCTCTCTCTCTCTCTCTCTCTTTCTCTTTTCAATTGAGTGTC
GAAAATGTCCCCAAAAAGT
>Locus_9376_Transcript_1/1_Confidence_0.000_Length_868
GGAAGGAGGAAAAACAAAACAATGTTTCAGTTTGATTCAATTTTAGTGTCTTGCGACAAT
TTGATTTAAATTGTTGTTGTTGTTGATTTAATTATTTCACTTTTAATCAAAGACTAGAAG
GACATTGATAATATGATTGTTGATTTGATGGCCTTCAAATTGTTCATCGGATTATCTGAT
TAATCCATTGAGGATAAACCATTTCATTGGAATGACTTGTTTTCCATCATCAGTAACTGA
GTAGGTAGAAAACATTTTGTTAATTGTTGATAAAAGTTTCGCGTTGATCATCACCACTTT
ATAACTGAATTAACTTTAATTGTTTTCCATTGGCTAACTGTTACCATAATTAACATTTAG
ATAAGCCATATTTTTGGGTTAATCTCTTTCTTCAGGCTTTCATCTCACTGATTATCTCTT
TCTTTCTCTCTCTCTCTCTCACCTTGACGATTATTATGATTATAGTTGATTGTTTTTTAA
TTTAGATTAAGCTAGTTGATGATTAAGATAATGGTTATGTTGAAAATGATGATGATTAAA
TGATGAAAAGGAGAGGTGAGTTAATTGATGAAACTTTTTCCAACGTTGTTGATGTTAATC
TCTTCGTGGTTAAAACAAACTTGTGATAACTTAATTTTCAATTCTTTCACCTTACAATTA
ACGGATAACAATTAGAGATGGATTAACAATCAACGATATTGTTAATGATAATAATTTCCA
AGATTGAATCTTTTGAACTGAAAGATAATCTCCTCAATTATTAGATGAGGTAAGAAAAGG
GTTTCCATTGATCCATTGGAGTCCCTTTCCAAAAAAAGGGTTAATATTAAATCCACAAAA
TGAAAGTTGTCATTAACTGGTTTTCTTT
>Locus_8798_Transcript_1/1_Confidence_0.000_Length_450
GTGAGCCAATGATCATCAACATCGTATTGATTGGGAAAACAAAAACGTCAATTGTAATTA
ACCTTAAGGCTATAATTAAATTTGATCACTTTGATTAGCTAATATAATCAAGGAAATCAA
TGATTAATTTGGGATAATTAAGAGATTTTTAATCAAGTTCAAGGTGTTTTAATTCAATAA
GAATCAGGAAGAGATTTTTTTTTCTCCAAATAATTAACAAAATTGATTAACCACAATTCC
TAGAGAGATAATTAAATTGCGTTTCATTTTTGGCAGCAATTAGTTAATTGTTATTAACTT
TCACTTTCAAGATATTGACTGTAAAGACTCACCATAATTGATTAATTGATTGTGATTTTT
ATCACGTTAAATTAAATCATTTACTCTTAATTATTTCACAAAAATCTTTTGATCAGTTAA
TCAAAATCTGTAATCATTAACTTTTTTTTT
>Locus_23255_Transcript_1/1_Confidence_0.000_Length_492
CTTCATAAGATCAATTTCATCGGACGAATAAATGAAATCACCAGGCCGTGAACGTATCAT
AGCGGCTACATGGACGGTCTTTGCCTTTTGTCGTAAATAGTCTCGAATTTTGATCAGTAA
ACCTTTCGTCGGAGTTAAACCACCAAGCCCTAGTGCAGAACAAACTTCAAGACGATTGGT
CCCACCATCGATTGCGGCAATAGCGGAGTCCCAATTATCGATACAAATTTCAAGAGTAAA
CTTTGAATTCTCACTTGTTGTTGACTCCGAACTTGGTTGATCCATAATTATGGTGATTCA
ACTATTTTCACTCAAAGGTTATCACTTTAATGGAAACGTTAATTAATGGTTAACGTTGAC
AATCAAATAGACACCAAAGCCAGTCGTTTCGTTGGCGACTAAATTGGTTCTCGACTGGCT
ACAAGTCGATCAGCTTTCGGTTTCTGCAACACAATCAGCCAATCTTAGAGAATGGAAAGT
GAGAGCAACAAT
>Locus_17932_Transcript_1/1_Confidence_0.000_Length_285
CATAATGATCAGAGTAAATTTTCATGTCTACTGGTGATTTCCCTTGATAATCATGTTAAT
CACTTCACTCCAATGATCTCAATCCTTTGCCATTATTGTCATCGTTTATCTCACTGGTTC
CTTAATTGTTACTTTATTTCTTTTAACAATTAACACCAAATGGATACACAAAAGGTTGAG
ACAAGTCTTCCTGTTGTAGTTAATTTTAATTTTGAGAGCTAATTGTTGCCAATAATTGCT
CAGTTAATTGTCTATGTTTTGTCTCTTCCTCTCTCGTGTTCAGTT
>Locus_22875_Transcript_1/1_Confidence_0.000_Length_211
GCTCTGTAGACTGATTAGTTTATATTGAGCAATAGTAATAATATTATTATTGAAGATTCT
GAGATGATGAAAAAAAAGTAGTTGGTGAAGAAAAGGGAAGAATCATTCATGACCTAGAAT
CTTCATGGAATCTAACTCATGTCCTCGATAATATCAATCCATAGAGAGCATGACGTAGGT
CAAAGAGGGAGAGGGAGTTGAAAAAGTGAGA
>Locus_18764_Transcript_1/1_Confidence_0.000_Length_352
GGACTAACCGATACATTTGGAGGAATTTTGGGCTTCTCGTTTTTAACCGTCCATTTTTTT
CTACCATCGGCTTCTTCAATCTCTTTTGCTTTTCCTTGAGCAAGAGACATTGTCTCTCGA
GTCCTTTCACTGAAACTCCAAGCTTCTAATGGACGAGCCTTTTTAATGTAATTAACTCGA
TGTTTAAATCCAATAACATGATTTACAACGGTTGCAGCATTATTAAAGACTTTACACAAT
GAACACTCGTAAATTCTCATCTCTTCATTTTCTGGATCGATGTATTCAACAATCTCTTCC
AATCCTATTACTGGTACTTTAACCAATTTGAGCTGCTCATCTAATGTAACTT
>Locus_14695_Transcript_1/1_Confidence_0.000_Length_196
GGGAGGATAATGTAACTTGTAGTAGCTTGTCACATGAACTAAATCAAGTAGAAACACATT
AGCACCAAAATAACTGGTATCAATTTCACGGTTCATAATAAACTAATCACAATACTAATT
AATTGTTCTATTTATTCCATGTAATGAGTACTAATTGTTTCCATTGACAAAAGTAGAGAA
AAAAAAGAAAGGTGTG
>Locus_19399_Transcript_1/1_Confidence_0.000_Length_561
CAATAGATGAAACTTGACTTCCCTCGTACATGGACATGACCTCATTTTTATCGACATCCG
GAAGTGAATCAAGTCGCTGTAAGATAACCGTCTGAGCTTTTTCAGCGGGCAAGCTTTCAA
CATCAACACAGAGTCGATGAAACCATTGCATTGGACATGTTTCACAAATTGCCGTTGATT
TATTCTTATTGACCTGGTATGCGTGGTGAGCGTTGTGAAAGGCTTGTTTAAGGGTATGCA
TGATCTCATTGACCAGTTTATCCGTTTGACAGCGGAAAACGTAGCCCACATAAGTTTCAC
TGGGATAAAATGAGGGCTCCCGACAAATGAAACCAAAGTGGTCCATATACTTGACCCCTT
GAGAACAGTGGGAAACATAGTTGAAAGTTTTATTGAATAAAATCTGATGAAGATCAGGAC
TAATTAGACAAATTTCTAATCGACCAATAAGAAATAGCATCGTTCGGTTTTGGAATTTGG
TTGATTGGCGGTTACGTCGTAGGTCAGAATTTCCACCGGAGTTGGTTCGAGTTCGATAGG
GAAGTGAAACCTGTTTTTCTG
>Locus_28387_Transcript_1/1_Confidence_0.000_Length_192
AAATGAACCTGGTGTAATTAAAAGCAAATCACCCGCCGGTGTAAACTTGGAAGTCAGTGA
ACCACCAAAGGGTTTACCATCAGCTGATTATAAACCAAATCACAAGGCTGAATATGGTGC
AAGCTACAAACCAGAATATAAACCCGAATACAAACCCGAATACAAACCCGAATACAAACC
CGAATACAAACC
>Locus_8486_Transcript_1/1_Confidence_0.000_Length_313
TAAATGATGATGATGGTGAGAGCAGAAAAAAACAAATGAGATTTAACAAACCAAGGAAAC
AATTAAATTGCTTTTTAAGTAACAGGATGGATTTTTGGACAATTAGTTATGTATAAATTT
ACAGAGGAAAAATGATTAGTTAACTAGTTTAGAGTAACTAATTAACTAATTGTTCTTATA
TTATATCTATGATTAAAAGTTTTTGATTATAGCTGAAAGTGAGCTTTTGTCTCTCACTTG
TTTCCTTTGATTTCTCAAGGTAAATAATTGATTTTTAAAATTTGGATGAAATTATGAATC
AATATTATGATTA
>Locus_7410_Transcript_1/1_Confidence_0.000_Length_194
GAGGTTGACGAAGAGCACATATCAGTCATAGTTACCTGACTCCTTTATTCTTTTTAAATG
AAGATCAATAATCTTAAGGTGATGGCAAACAAGCAGAATAAGATAATTAACAAGAATAAA
GATTAAATCAAAATGGTGATTAGTAAATTGTTTAAAGTAAAACAGAAAAAGAGTTAATTT
GATTTCTTGTTTTT
>Locus_27553_Transcript_2/2_Confidence_0.333_Length_241
GTTGATTCGATCAGTGATATCCCTAGATAATTGGGCAAAAGTGAGAGAGAGAGAGAGAGA
AAACATTAGATTAATAATTAAAAACAATTAACACTCATCATTCAACATTTAAAAAAGCAA
TTAAAAAGCAAGCAAACAACAATCAGTGAGAATGGTAATAAAAAAATGCTAAGGCAAAAA
CAAGCAACAAAAAAAACTACAATGCAATAGTTATGGGAGAGAAGCAGAAACAAAAATTAA
C
>Locus_21118_Transcript_1/1_Confidence_0.000_Length_286
GTAAAATTGATTATTTTATTTCTCTAATGTTTCGATTACATCTAAATAGAAACAAAAATC
ACAGCAATCAAATAGCAAGAAAATTATTTCTCACCATTGCTTGGTAATATTACCAATCAA
AAGTTATTACATTTTAATTGGAAACAAAATTATTTATCCAGTCAAAAGCCACACAAAATA
TTATCAGAACAGTTTTGTAAATTGTTGATAAAAGAAAGGCAATTAAGGCCGCAAATCTAT
TATGAGATAATTAACATCCTGATGGTTTAGTTCAAATGAATTTTTT
>Locus_28051_Transcript_1/1_Confidence_0.000_Length_258
ATTTATCATCTTCATCAATTGATTGTTTTACCATCATAATGTTTTCAAATTGTTTCATTT
CGTTGACAATTAAAACTTATATCGATCAAGCAGAACTTTTTGTTTCTCCGTTGATTCAAT
CATGACGTTCACTTCTTTACATTGAGTAATCATTAATTTCCATTCAATTGAATCAAACCA
CCGAATCCATTGATATTTGATATCTTCATGATAATTTCGACAATAAGCTTCATGGAAATA
GGAAATGTTCATTTTTCT
>Locus_11089_Transcript_1/1_Confidence_0.000_Length_233
ATAAAAAAATTGAAATTCAGTTGAATCCAAAGGGTTAGTTGAATTTTCACGAATAAGGTA
AGAAATGAGACTAGAAACAACCACAATGGTTATAATACAGTTAATGTAGTTAGTTATGAT
TATCAATCATTAGAAAGATATTATTTAGATCTCCAGGAATTTAGATAAAGTGACTTGATA
TCAGATTATTGTCGTGATTTAAATAAATTTCAACAACTTATCATGACCAAGAT
>Locus_11502_Transcript_1/1_Confidence_0.000_Length_733
GTCAAAATTTCAAATTGATTGATTTTGTTGGTTGTTTACTTTCAACTTGATTGTTGATTT
TGAAGATTAAATTAATTGAATATTATTTTATTTGGTAAACCAAATAATACATTCACTTGG
AGTAAAAATTTTCTTTCTGTATGTTGATTGATTTGATTGTGTCTTCCTGAGTGTACACGT
ATATGTGAGTTGGAGATGATTAAGAATGATAATTAATGATGATTGGTGATTAAATTATTT
TCTAAAATCAAAATCTAATCCAGAGTAACCATGAGCTTCGGGTTTACCCCAATGGTCATT
GTGTTTCTTTCCGTAGTGATGATGCTCTTCGGTGTGTGAGTGTTTATGATGTTCCTCAAG
CTTATGTTTTCCATGGTGATTGTGTTTATGATTATGCTTGTGGTCATCGTTATGGTGATG
ATCATGTTTATCGTGGTGTTTATGAGATTCATGGTGATCATCATGATGTTGATGATCTTC
CTTTTCCTTGTGATGATGTTTATGTTTATGTTTGTGATCATGATTCTCATGATGGTCATT
TTTATCATCATGATCATGCCAATGGTCATGGTGATGTTCATGTTCATGCTCTTGCCAACC
ATGGTGATGATGATGATCACTTGAAACTACAACAATTAACACTGAAAGTGTAACGAAAAT
AATAAAATAGGAATTCATTTTTTTCTTCTTCTTCTTCTTCTTCTTCTTCGTTGATTAACT
AATCGTAACTGTC
>Locus_1589_Transcript_1/1_Confidence_0.000_Length_236
AACGAAGAGGAGATAAAACTGATTATGGCACAGAGTTTAATTGCTAATATTTAAAAAAAA
TTATAATTAGTTTAACTCTTAATTTGTAAAAGTTTGAGGCGATTATATTTGATTTGTAAA
TTATGAATGATTAATTTTGCTTGTTAGGAGACATTTTGTTTTAGGCACAAATGAGTTCGG
GCTCAGGTAAATAAGCGAGATTTAGGTTAAAGACACAATCGTGAAGCTAATTAAAA
>Locus_28098_Transcript_1/1_Confidence_0.000_Length_278
CGCTTCTCATGATGAGGGTGATGATTGTTGATGAATTACAGTTGATTGTTTAAATCGTCA
AATTGGTAATGATAACTTCCAATGGGAAAAAAAAACAACATGGATGAAATGGATTCTGCT
CTTTATACCCGGACCATTGAATCAGATTATCATCTTCATCATGATAATAAAGGATGAAAA
TTGGATGGAAAGATGAAGATGACAAAAAAAAACGTCAATTCTATCATCAATGTCGTTAAA
GGTGATCATCGGTGGTGGAAAGTGTGAGGCTAAGGTGG
>Locus_7265_Transcript_1/2_Confidence_0.333_Length_2015
TGTTCCAATGCGACATCTACATGGATCATGTCGGTCAAGATAGTGACCAAGAGTATCCCA
ACCACCACCGACTCGAACCATAACATGATTACGAAGAATCCGAACATAGATCAGAACTTT
TGGATTACCAACTCGATATTTACCATCGGCAACCTTGACCATTGGAAACTGTGATGGACA
AGTACATCGATTGAGTAGATCAACAACCCTTTCATGAAGACATTTAAGGTTATTGGTGAC
AATTTGAGATTCACTTTTAATTGTTGATGATTGTTTATCATCTTCTTTTGAACTGTTGTA
ATTATTGATCGTTGTTGTTGATTGATTAGACTCAATTGATTGATTGTCTTTACTTTCAGA
GGTAATTAAAGATCCCATGTAACCAGAATCAGGTGAAGTTGAAATGGTTATCAATGAACT
TTCATATTCACTTTCATCACAATTATCTTCAATTTCATTTTGATCATCTTCATCTTCAAT
TAATTGCTCTGAATTCAGTTCACGATCAATTTCTTGTTCCATTTGAACAATTAGAGGAGC
GACCATGCCAAAGGCGGTACACTTTCGGGATACCTCAAGGAGACACAGAATAAATGATTT
CTCATTCTTTCCCAGAACCAAATCATCAGTTTCAAATAGTAAACAATCATGAATTTTCAG
CGATTTACACCAAGAGATAAAATTGGAAACATTATCTCGAGCTTGAAAGGTTTTCGACTT
AGCATTAGCCCGATATCTAAGCTCATCACCTTTGTAAATGGCTTGATTGTTATTATTTGA
ATCTCCTCCTCCTCCTCCTTTTCCTCCAGCATCATTTCCGTTTCCTCCGGAATCTTTTGC
ATCATTAAACTTATGACCAATCGAAAGTGCTTTATTTATAACATCATTAGCATACCTGCA
CAAAATTACACCAGTTTCAAGTTTATGGATAAAATTATCGGCATTAATGTTAATCTCATA
TAAATTATTCAACCATTCAGCAAGATCCTCCTTCATGGCCCAAAGGTATTCCTCATTTGA
CCGGAAGTTCCGGTAACATCTTGAATAAGATGAAGATGAAGTATCCAATAGATCAGAATA
AGTTGAATCGCAACTGGAATTCAGGTTAATCAGGGAAACTGAATTTTCCAGGGTTGAAAT
ATTGTTTTTCTCACAAGCAGGAGACATTATTTGATGATGATGGAAATGATTAGTTAATTG
TTGACACTATTTTCTGCAAAAACTTTTGATTCTCTTGTTGTTGTTGTTGATTGTTGATTG
TTTCAAATTCAAATGGTAACTGATGAAAAATGTCAAGATAATCTTAGGATCCTCAAGAGT
AAATAATTTAAGATTAATTACTCTTATGAAGAGATTAAAGGATTAACAGTTGACACCTTT
TCCAATCTAATCCCTTTTGCTAATTGGATTAAGTTGTTGATTAGTTTTCTTTTTCTTGAA
ATTTGAAACTTTTTCTACTTTTCTCTGGACACTTAAGGTTAATCCGTTTTCTTTTTTTTT
CTTAATCCATGAAACCTTGAGTAGTAATCAGTCAATAAGTAGTAACTTATTACATTATGA
TGATGATTATCTAGTGTGATTGGTGTTGATTGTAGCAATTAAATGTTATTAAACTGATTC
CAAAGGTGAAGGTACAATAGAAGAAAATAAAACAGCAACAATTTAGTAAATCAAATCACC
CAAATGGATTTAACTTATTGGATTAACGACCTATTATTATGATCGTTACGTTGATTATTA
TCCAAGAAAAAGGTTAATCCAGTTAATTAAAAAAACTTTTTGGACACAATCACAAACTAT
TCACAGAAAAGTCCAATTCATTGAGTTTAAACAATTAACATTGACACAAATAATTAAGAC
AACTGTTTGATTGTCGTTAGAGTTAATTGTTGACTACTGTTGATTGTTTTCCATTTGCAT
GACGATAATCAAATTGTTTACTGTTGATTGTTGACACTTTTTTTTTCCATCTCACTCTCA
GTATGTGATGAGAGTTTGATGTGAACTTAATTGTG
>Locus_18130_Transcript_1/1_Confidence_0.000_Length_264
GCACCATAATCACAAATTCTGTACACGAAAGATAATCTCTTTCTCCAACAATGTCATTCA
TTCAACACAAATAACAGAAAAGATGAAATAAAAAAAAAGGCAAAGGTAGATTGAGAGATA
ATCAATCGGAATTATCATTACCTCTTTCTTTTCATCTTTTCTTTTTTACATTGAATCTAA
TCACATGAAGTAAACAGAAAATTGAGTCTGAGTATTCACTAGCAAAATAAAGACTAAATT
AATTTAACAAACCATAATTAAAAC
>Locus_28240_Transcript_1/1_Confidence_0.000_Length_263
GTGAAAGCGTCAAGCAGGTACATATTGTACATGTATCTCCATAGAGCGGAAAACTCTTCG
GGAATCTCAAATTCACAGAAATATTTGCCAGCAACTCTGATATGCTGTAATCGAGGCATC
AATTCACAATCGAAACAGCACATAGTGTCACCAGTTAAGAACCTTGATCCACGTTTCTCC
AAATGTTCATTGATGTTTCTAAGTTGGCTCATCAAGGATCTTTTAGAGATTTCATCTTTC
CTGGCAAACATCAGTTTGAATTT
>Locus_23908_Transcript_1/1_Confidence_0.000_Length_184
GGGGAAAATTTTTAATATTCTACCAGTAAATCATCATCATTTTTTCACGTTCCAAACCAT
GGTAATCATTTTAATATCATCGTCAAGCTTATTACTATTATATTAATAGTAAATACATTA
AAAAAAAAGATTCAAGGTTTTTACCTGGATCAAGGGAGGCATCATATCAGGTAATAGACT
TTCA
>Locus_1586_Transcript_1/1_Confidence_0.667_Length_938
TTTTTTTTTGGTTATCAAAATTTGAATAGAATTTTATAAAAGTTATTACATTACAATTAC
AATTACATTGTTTAGCTTAATTTATGTAAAATCTAATATCTTGTTGATTGGGCGAAATCG
ATTACAATTCATCTGATTTTTACACCAAATTTATCTACAACTTCTTGTTCAATCTTTTTG
TGAACTGAAAGAGCTGATTCTCTACTAATTGATCGGTCAAATCCTCTGTAAACTATTTTA
AAGCACTGTGATCGTCGACCCTGTTGATTAACATAATCATCGGTTAAATCGACAATTTCG
ATCAAATCTTCTCCCAGTGATCGACATAAGTCGTAAAAATCATTAGATGAGTAATTCGCA
TTCTCTGGTATCCAAAATGAAATGTCAAATGTTCGTGAAGGAAATTTAGAAATTGGTTTA
AACTCGTAAGAATCGGTTGGCTTGAGACCACGAAATTGTATCAAATACGCTGGATCAAGT
GACCAGAATAATCTAACATCTGGAATATTGTATCGAACCATAGCCATTCGTTCAATTCCA
AATCCTAGTGCCCATCCTATTCTATCATTGACTCCGTTGTTGGTTAGAATTTTCTCTTCA
ACGATTCCAGAGCCAACAACTTCTAACCATTTACCATTGTACAATATCTCGAACTCCCAA
CTTGGATGAGTGAACGGAAAATATGCCGGAACCCACCTTGACTCGAATTCACCATTTAAT
AAGAATTTAACATAATTCTCAATCTTTTCTTTCAATTTGACTTCGACTATTGCAGTAGCT
TCTGAGCTGTAATTTTCTTGACTTGTATCATTCCTTGTACCCTTTTCGCTTTTGTAAATT
GTAGGTAATTTCAAATCTTCAGCTGTGAATGTATCAAATGCTTCACATTGATGGAAAACA
GGGTAATGATTACGATCAATTTCATCTCGTCGATAAAC
>Locus_14216_Transcript_1/1_Confidence_0.000_Length_284
CTGATAGAAAAATTTTACCAGTTAATCAGATATCTGTTCAGTGAACATCATTTCCGGCAT
TAGGTTTACATTAGTAAATCCTAATATGATCTCATTAAGGATATTTGGTCATCGAGGATT
ATCATTTATCCTCTCCAATGCACTCCTTTGTCTTCATCTCAGGTTAAAAGATTACAAATT
ATCGATTCTTGATTAGAAATTCGCAGCTTAATCAAAAAGAGAAAGCGAGAATATCAAAAA
AAGAAATTGACAAAAAGTAATAACAATTAGCCCAATCAGATAAG
>Locus_8746_Transcript_1/1_Confidence_0.000_Length_627
ACATTTCAATGGTGGAATTAATCATGAATCAATTATCTAATTTTCCATTGATTTAATTGC
AATGCAATTCCAATTGTGATCTCTCATTGATCTTTAAATTTATTTCTAAATCAATTGGAA
AATTTGGCCTCTGGAAACGATTGGATTTCTCACATTCAAGATGCAATTTTCATCATTTGT
CTTCATAGTCTCTGAGATGATAATTGATTTCAACGATTGGAATTTTCCTGATGATCAATC
AAAATTAAAAATCTTCTCAACAATCGACCGAAATTGGAAGAAAAAAGCTCCATCTATCAG
TTGATATTCGAGTTAGAATTAGGAGAAAGTTTTTTCTCTTGATTTTCATTGTTGATGCTT
CCTCGACACTGTTTAGTTAATTGTTTCTCCTTGATGGTTAATCATTTTACCCAAATATTG
AATTAATCGATTGGTAAACAGTTTGATCAAAATAAAACAATTCACGTAGAGAAACACAGG
GAAAACCTATTGAATATTACGGAGATGATGATGACCAACAATTAACAGCCAAATTGTTCA
ATCAAACAGAAAGATATCAGTGATTTATTAATTCAACATTATGAACATTTAATCAAAGAT
ATTGTTCAGTTTGATATCGACTTTACA
>Locus_22343_Transcript_1/1_Confidence_0.000_Length_1438
TGGGTTATCTCACTTTGACACACCTCCGGGTGTTTTAAACTAAACTCGACCAGTAAATCT
GACTTTACTCCTCAATCTATCATCTGAAGATGAAGAATCACTGAGCATTATGAATAAGAG
ACCATTGGCAAGAGACTGTTCTTCATGATAATCCCATACAAATGAACATTGAACAAAATT
GAATAAACATTCAATCGCTGAAATTTTTATATGATTTTCATCGGTATCAAATAGAGAAAG
TAATTGGGTAAGAAGTATTTCTTGATCAGGAATTCGTGAGAAAAGGTTGTTCGTGGTAAC
CTTTTTCCAAGAGCGAAAAAAACAGGTAAATCCTTCTAAATATTCCTTAGCTTTATCGGT
CTGATCAAATATAACGTTTTTCATGAAAATCGGGAAAACATGTTTACCAATTTTATCCAT
ATAATAATCAGAACAGGCACTGATTGAGGCGAGAAATTGACATGAGACTTTAAATAGTCC
AAGTGAAAGTTTGGTTAGAGTTCCTTCCAAATCATCAAAAACTTCTTTGAGAAATTTATC
CAACATTTCAGGTGAACTTTTAATTGTTAACAAAATGGTGATCATTGTTTGTGTAGCCAT
TTCCGATAATTTACCAAAATTAATTCGTAAAATATCAAGACGAATCGATGTCCAAATCGT
TTGAAGGAAAGATGAAATTGCTTTATCTCCATAAATTGGAGTACAACTGATTATCATATC
ATAAGCATCTAGTTTTGCACTTTCGACTTCTGATTCAAGTTTCTCGGTGAATAAAAGGTA
AGCAAATGGAGCAAATGATGGACTGATCATGAAACATTTCTTTAGGGCTTCATGAAGATC
ATCTCGAGTAATTTGTATTCCTTTGTCTCGAGTTGGATGGTAAACAATTGGAAAATAGCA
GCTGACAATGTCAAACAATTCTTCAGCTAAATGTCCTGGGGTAAGAGAACCAACTATTTG
GGTGAATAGATCGAAACATAATAAAAGACATCGAGGATCCCGTTCGCCCTCCATAATCTG
TATGAATCCATAGAGAAAATCATTGTTTATCGATTTGTAGGCTTCCAAATGAGATGGAAA
TAAACTTCCAATTAACTGGTAGATTAGAAATCTTTCTTGAATTGGTAATTGTTGATTAGC
AACCTCACGGTTAATTGTAAGAAATATGTCAATTGCTTGTTTATCAGAGATTGAAAAAAA
TCGTGACAAATGAAGCAAAGCTTTGATTATTATCGGAATGAATGAATGATGATCACTTAA
CCGTGTTACCAAGTATTCACTTAAATATTCAGTTTCAATTTCACCAAGACTTTCAGGGGT
AAGCAATTCAATAAATGCTGCAAGAATTTTAATTCCTTTGGTTCTTTCATCTAATTTAGG
TGATGTTAATGCTGTTCCAAGGCCAAGAATAAAATTTTCCAAGCTTGTCTCATTTTTG
>Locus_18247_Transcript_1/1_Confidence_0.000_Length_206
CGTAAACAATTTACTTTCAACTTTTTCTCTTTTGTTAATTGTTGTTGTTGTTTTTCCCTC
ATCTGTCAACTGATTTATATTGTCTTCTTTTGTTTGAATAATTAAAGTGATCCACTCCAA
GTTCATTGAACACAACAATTAATTACGAACCATTAAATCCACAGTTGTTGAATCAAGGTA
ACCAAGGAAAGAAAAACAAAAATTGA
>Locus_7246_Transcript_1/1_Confidence_0.000_Length_264
CTAACATTAGGCACCAATTTCCAGAGATTAGAAAATAAGTAAACAAGTGGAAGCGCTCCC
TTGGTTTTAGGGAGATTCTTCTTTCTCCCTCTCATATGTTTTTCTCTTTTCTTTGTTAAC
TTGGATTCTATCGGATCACCAATCAATTTTAATTGTCAGTATCGCAATTAAATCTGATGC
AATTTTCCATTTCGAGCAACTAATAATCTCCAACTTATTTAACACAATTTTCCACCTTTT
TCTAGTGTTTTCTTTGGATTCTCC
>Locus_608_Transcript_1/1_Confidence_0.000_Length_305
GGAAAAAACAATTAATCCAGATGGAAAATTAATGATGATGAGATCGATGATTAAGAAACT
AATATCAACAATTAGTAACTTTCTCTTTTAATTAATTATCATTTACACTTTTCCTCTATG
AAGTCTCCATGTTGTGATCAATCAATGATATTTACAATTGAAAAATTTTAATTTGTTAAT
TAAAAAGCTCATGATTTCCATTGATGATGATTAAGATGACGGCAGAATTAATTAATTGAT
GATAATGATGATTATAAAAACAAACCAGGTAACTATTACAATTAACAATTAAACAGTAGT
AATTG
>Locus_2854_Transcript_6/6_Confidence_0.111_Length_526
GTATAACCTTTACTAATCAGTTGAATTAATCTCGATTGATGATCTTTTCTTAATTGTTCC
ATGATTGGAGATACATGAATTGGCCATGTTTGTCCATCTATTTTACCATAAACACCAGCG
AAGATGATTAGTGTTAATTTTCCAAAAAAGAAACATAATCAGTGAGTTTTTCCAATTGTT
CTTGATTAGATGAGAAACTATTCTCTTCATCAATGGTAACATTTTTATCGATGGTAAATC
CGAAAGGAACATCAGTCTTCCAACCAACAGATTCGGCCAATTTAACCATCTCCTCTTCAG
ACGAACAACCAGTAATTTTAATCACATCTTCCAAACTGATCTTCGTATAACCTTTACTAA
TCAGTTGAATTAATCTCGATTGATGATCTTTTCTTAATTGTTCCATGATTGGAGATACAT
GAATTGGCCATGTTTGTCCATCTATTTTACCATAAACACCAGCGAAATCATTGGTCATCA
AACATTTACCAACTTCCCAGATTAACTTTAAACAATCAGATTTCTC
>Locus_28970_Transcript_1/1_Confidence_0.000_Length_252
GTGATGAGAATTAAAATTCTGATGAATTAGTTTTGATTATTGGTTGGAAATTGATTTGAA
TTATTTTTAACTGTTGTTGCTGTTGTGAGCAATTAAAACTAATTTAAAGTTCTAAGACCC
CAGAAGTGATTTAATTTATCAATTAAAGTTTCTAATTGTGATTCATCTGAACCTGATTCT
TCAATTAAACTAACCAAATCATTTAATTTGGTCTTCATATTGTTCACATTAACACTGGAA
TTAGTTCCTTCC
>Locus_15022_Transcript_1/1_Confidence_0.000_Length_209
CACCCATCGTATTGATCAAACATTTGCAAATATCAGTACTCTTTATAAATGGTATCGAAT
GGTCAACCAATGTCCAATTATCCTTCTCGATATCAAAGGTTCACTTTCATGGTTACTACC
AAAAGTAAGTATTGATCTAAATTAACTCAATTAAAGACTTAATTTTTTTCTTTTTTTTTC
TTCTCCAGGGTAATCATGAAATAATCAGC
>Locus_19535_Transcript_1/1_Confidence_0.000_Length_457
GAGTATCAAAGGAAAAATTTGTTGATGTTGGTGAGAGAGGTGGTGGTTGGTGGTGGTTAG
TGTGTTGAATGTATTTATGTAATACACACACAGAATGAAAATATATGTTGATGATTGTTG
GATGTGATCTCCTTAAAAGTCGGTGTAATAAAGAACAAGGGGAGAAGAGAAGAAACTTAA
GAGAGAAAAGGAGAGAAGGCAAAAGTTACAGTTAAGAGAGAGAGAAAAAAAAAGAGGGAG
AGAGTAGAAATAGAAAGAGGAAATTAGAAAGAGAATTTGAGAAAAGTAGACACAGTGAAG
AAAGAAAGAAGTAGAAGAAAAACGTAGAACAGCGTAGAATTTGGTTTTTAGAGATAAAGG
TGAACTTGTTGACTGTTAGATAGAAGATGATGTTGGTTTTAAGACCATAGATGGAAAATT
GCCCAATTAACGACAGGGATTAAATATGATAGCCAAA
>Locus_16816_Transcript_1/1_Confidence_0.000_Length_811
AGCATAAGCAGTTAAAACTTTAACGATTGTTTTGGCGAATCGCTTAAGGTAACGTTTGAC
AATTTCGGGATCAGGACATTCGAGTTTACTAATCACATCGAAACACTGAGTTAGTTGTGT
GAAAACATCCACCACAGAATTTGAGAAAAGTGAATGCTCAGAACTTTGTTGGAACCCGTC
TTTTTTATCTCGTTCGAAGGCACTTCTCAGATACTCGAGGGAAACATCGTCATTCTCATT
GAGCCATTGCATAACGAAGGGTTCGAACCAGGCAGGATATTCTGGAACTTGACCTTTGAA
TTGAGGTACATCTTTACAGTAAGTATTATAAAACCATTTGACCTTAAAGTGAAGGTTCAT
ATAAGCCGAACTGCGACAACAACGATGCTGTTCATGCTCTTCGAGGGCAAACTTCATATC
AGAGGCAAACAGTGACCACATTGTTGCTGCACTTAGATGACCAATGTTCAATTCTTGTGG
GAATTGATTGAGAACTGGATTATAACTGTTGCGATCTTCTTCAATAACGGAGACCATTAG
AGCGATAAGTTTATGCCAAAAGTCAAGATTCTTAAGGCTCGGTCCTGGTTCATCATTGGA
ATCATCCTTTTTCGGGTCCACTTGAAACTCTCTTGCATATAATTCAGTACAATTATTGAA
AAGAAAATCGTATGTTGACTTTAAACAGGCTTTGGCACAATCTTTTACGACCGTTGAGGC
TCGAGGTGGACTTGATAGTTCTTGAACTTTCATTCGGAAAAATGTAATACTAGTTAGTAA
ATCAACCGTTGATTTAAGATCTTGAAGTTTT
>Locus_3182_Transcript_2/3_Confidence_0.333_Length_1711
CTGTGGATGTGTGTTGAACACGATTAATTGTACAGATGTAATTGCTGTTGAAATAAAAAA
CAGTTCAAGTGATCAAATAAACTGTAATTAATTGTGTAAATAGAAATATATAATTAATAT
TTATATCTCATCTTTTACACATCATCATTATCAATTGACATGGTCATTGTCCTTTGTTGG
AGTTTTGTTTCTTTTTAATTGTTTGGTTTTCCTAGTAATTATTTCCTAACTGTTTGTTTG
TTTTCATTCAGTTTTTCATCTTGATTTTGGAAATTTAGTTAATTAGTATGGTAGCTTAAT
TTGTTGTTGAGCATATTCGGTTCCAATTAGACCTCGACAGATTAATGCAAATTCGTTGAC
AAGCTCTTTGATCTTTCGTTTACTTCGTTTCTCTCGAAGAACTGATTTAACAAAAAGCTC
TTTAGCTCCGGTTGACGCTTTGGCGGTTGGAAAATCTTGCTTATTTACATATACAGATAA
CCAACGGGAAAAATATTCTGGATACTTTGAATTAAGAGCGACTAAGATATCGGTCATTAA
GTCAACATTGATTCGAGGTGAACAATCACCTCCGATAACGTTTAACACTTGACCAACCAG
GGATTCACCTTCCGACAAGACTATTCGTTGTAATTGCTCTTGGTCCCGACTTTTGTGGAT
AAATTCTGTGATAAAACTTGTCACCGCTCGAACAGTGGGTTTTTCAGCAGCTATAAGTGC
CGCCATAGCACATTGGAACATTGAAAGAGAATCAATATCCATCGATTTGTGAACAATGGG
CACTTTTTTCATTATTAAAGCGGTCACCGAGTAAAAGAATTCAATTAAGGAACTATTTTG
TCTCACATCAGCACAATTTGCAACCGTTAAATTACATATTTGACCATAAAAGGGTATCAG
GTAGGGTTGCAGGTCACTATCCGTTCCAAAAAGAATCATTATTTGTTTAAGAATGTCAAG
GAGAGAGGGTTGGAAGGAAATTGAGTAGACTGAGTTAATCATGGAGATAATGTCCATCAC
GAGGGGCTTCACATGGTCAAGGAGATTGGCTAAGGATCGTTTAAAACACTCAGAGACTGC
ATCGATAACCGCTTCATCGGCTGACCATTTAGTAACCACTCCATTAAGTAGAGGGAGAAT
CTCTTTGAAAACCGGGAAACCAGGATGCATTTCTCTTTTCTCTTCTTTAAATCTGACTTT
AATTTGTTCATTTGATTCGGGGTCGACCTGTTTGAAGTCAGGGTCAAGGGTTGCAAATAA
CATTGTCAACATATTGACCTGAGCAACAACAATATTACGAACTGAGGGTAAATTGGTACA
AGCTGAGATTTTAGGATCCAGAGATTCTTGGAGACTATGGAGGATTGGAGGTAGAATAAC
ATTTAAATAGTTCATCACATAATCATGAGGCATAACCGTTAAAACTTGACCAATGGTACA
CATGAGTCGGGATCGTTCCTTATTCGCTAAGGGAGATTCTTGCCTTAAACTTTCCTCACA
GGCAGTTAACAGTTGATGAGCATACGGCACCATAAGGGGTTGACATTCACGGGTAATATC
CTTCAGGGCCATTGTTGAGGTAACAATGGCGATATGATCACTTTTTAGGCCCATGAGAAG
AAGTGAAAGAACCCCGGGTAGAAATTCGGGATGATTGTAGATCCATTCACAGTAAGATCC
AAACATCTCCATGATGGTTGCAATGAGACGA
>Locus_6938_Transcript_1/2_Confidence_0.333_Length_968
GTTTGATTAACTAATCACTCGTTACATTTGACAACATTAGATGTCAAATGTTGTATAAAA
ATAAAAACAAAACGGTTTTTGTTGATCAATAACTGATAACAATTGGGTTTAAAGTACCTT
GGTACTTGATTGTCTTAAATTTTGGGTGATTAATTAGTGACAATTAATGTGATTAGGGTG
AGAAAAGGGTGATTTGATTAACTTACTCTTTATTGACCAATCTTTGAGACTTCGTAATGA
AATTAACCATTTCAATATACCGGCTGAACAATTACCCGAAACTTTGGTATCCGATGACAT
TGAAACGATTCGAGGGAAAATTGACCTGAGAACGGCTTTTACACCTTTTTTTAATCCATT
TTCCATATCATTCCACTTTTTGGTCACCTCTTCATCGTCTTTATATTCATACCAAGTTGA
TTCAATTTCATCCCAATCAATTTTATTATAATTAGTTGAATTGGTTGATGACAAGTTTGT
TGGTTTAATTGTTGTTACTTTGTTAACTGATCCGGATGGACCTAAATCCGATTCTGAATC
TTCACTTAGTCCAGTTGTTGATTCGGAGGCCGCTTCGGCGAGGGCTTCACGTTGTTGCCG
TTTTAAAGCTTCCTTGACAAGTTTATTTACTGGAAGTGAACTCGATGAGACACAATTTAA
ATTCACAATCAATAAAACAGTCAAACAATTAAGACTAATAAGTAAATAATTATGGCGTAA
TCTCATGATTGATGGATGTAAAAGTGATTTGATTAAAGTTAATTAATCAATCACGAAAAA
AAAACACAAACACAGAGGAGAAAGTGACACAAGAAAAAAATGTCAATCTTTGCTAATCGA
AATCATAGAAAAGATTATGGTTTAGTTTAGTTAATTGTTGGAATATTTGTTATGATTAAG
CAACAACAGGCCTGGTCAGTTGAAGGGTGCAAAATCCAATGGGTCAATATGGATAAAGAG
AAAAGAGA
>Locus_423_Transcript_1/1_Confidence_0.000_Length_409
GAGAGAGAGAGAGAGAGAGAGAGAGGTTTGATTAATTAGAGGAAGATGAGGGAGGCGAGG
ATAATTAGTGAGATGATAAAATTTCAAAGAAATAGCCCCATAGCTATTATACCGGTTTAC
GATGACCAAATCAACAAGAGTTTCCAGAAAATTTTGACTATGAATATGTAAATTAGATTT
TGTCATCGACTCGAAATCTTAATCACATTGATAGTCCTATTAGCTTTTTTTAAAATCATT
GAATATTTCCATTTCTCTCTCCAGGTAATTAGTGACCGTTCAAAGTTGATTTTCAATTCA
ATTGTGAATTATTATCTTCCTGGTAACAAGATTAGTCTTTATAATATAAACGACTTCTTG
TTTGATTAGTATTGATATTAACTATGATTAAATGTTGTTCATCTCATTT
>Locus_1565_Transcript_1/3_Confidence_0.667_Length_4424
TAAATGCCACGTGAGACTGTATGTTTGATGACTGAAGTGAAACTTGTGGTAATGATTGAT
GTGATTGTGTTGATCCAGACAAAGTAGCTTTAATTTGTCCACTCACTGTAGGTTGTCCAC
CTAAATTTGGTATTTGTTGATGGTGAAGGCCTGGTTGAACATTGGTAATCTGTTGAATTT
GTTGTGCTGTTGCTCGGTTATCCGGGAAAACTGGATACCTTGATGGTGTTTGTACAATCT
GAACTTGAGTTTGACTATGGAGGGTTCTAAAGTTTTGATGTCCGCTATTTGATACAACAA
ATGCCTGAGCCTGTTGGCTAGTTTGAGGTAAATGAAGTTGTTGTTGTGGTGGTGGCTGAG
GCTGAGGCTGTTGTGGTTGATGTTGTGTTTGGTGTTGTTGTTGTTGTTGTTGTTGTTGAA
GTGGAAGTAATGAAGGAGCCGGTTGACGAGGTTTAATCGTTACTTGAGATGAGCTTGAAG
TCGGCGCATTAGAAATGGAAACTATTCCTTGCGGTCCTCCTGAAGAAACATGAGATGAAA
CAACAATAGGTGAAGAAATAGACGTAGCTAAACTTGTTATTCCAATCATTTGGTTTGCTG
GAGTGTGAATTAACTTTTTCTCCAAATTTTTGGGAAGTCTTTCTTGGGGCACTTGAGACA
CAATAGAGGTTGGAATAGACATTGGGGTTGCTGGTAAGGTTTTCGGCGTTTGCGCTAACA
TTGAGGTCAACATTGGATTTTGTATAGCCAATTGGGCTGGTTGTCCACTAGATTGTCCAG
AACTGACAACTACTCCACTGGTGCTGCCACAGGTCCCTCCTGTTGCTGCTATTGCTGTAG
TTGTACTTCCAATAGAACTGGACACACCGAGACCGACCCCTGACACACTACTTGAGGCAC
TGCTAATAACGCTTCCAATACCTTGACTTGAACTCGCTACGGTTCCTCCAGATAATCCTG
TTAGCGGTGATTTACCGGTTTGATTGTATTGAGGCCCTGGTGATAGTCCTCCCATTGCAG
GTCTTTTATTGGTTGAAACAGCACCGAAATTACCAGGAGTTGGAGACTGAGAACCAGAGA
TTGTCTCATTTTCAAATTGATGTTCATCAATTGATTTTCTTTTAGCTGATTCAGATCCTC
CACTGAGACGAGAAGAAGGATGAGCTGAACCAGGAGAAGGAGACATTAATTCAGAAAGAC
TTGTGGGTACACCAGAGCTCTGATTGGAAGAGGAGGATTGACCTTCCTCTTTCCATAAAT
GTGCCATTAGCTCTTGATTACGTCTGTATGATTTACTATCATCATCGTTCAATAATTTAC
GGAGCATATTGTTGTTATTTGAATTATCGAGTAGTCCAAGGGCATTTGTTTTGAAAAATA
CATTTGAAGTGTTTCCACCAAAAGGTGTAGTTGGTTGATTAGATGAAGTAGTTGCAGCTG
ATGATGTGCCAGTCATCATATTGGAACTTGAATTACCGCCATGATGTACAGATGATGACT
TGTTATTCCCAGATGATCCACTCATTTCTTCATCTTCATCTGCGTTAAGAAGCTCTCGTA
ACAGATCATTACTTCCTGAATTCGATTGATTAATATCTGAGTTCCCAGGCGAATCGGCTT
CCAAGCCATGTGTTAAGAGATTCCTTAATTTCTGAGTACTAGCAGGACCAGAAGGACTTT
GAATAGCTTGTGGTGTTGCAGCAGTTTGCTCAGGACTAGGCATTTGTAATTGTTGGATTG
GAACTGATCCAGGGGCTGGTGAGGGTTGACGAGATGATGAAGATGAAGGAGGTTGTTGAG
GCTGTTGTCCAGAACCAGAGCCAGAACCTACACCAATGCCTAAAGATCCTTGCCCTGAAC
CTTGTGATGGCTGTGATAAAGAGTTGATAGATGATTGTTGAGACTGTGATGACTGCCCTG
ATTGCGATTGTTGAGTTTGTTGTTGATTTTGATTTTGGTTTTGATTTTGGTTTTGGTTTT
GGTTTTGGTTTTGGGTTCCCGAAGAGTTACTTTGATCACTTGTTCCCTGCGCGAGAAATT
CATTTGAAAATGAGTTTCCCATTTTCAGGCTTGAAGTAGAAGAGCTTGGAGTTACAACTG
GAATTGGACTATTGCGCTTTACAGAACTAAGATGATTAGAACCAGATGAAGAAACTGATG
GAGCAAAACTTGGATGTGATATTAGAGACGAAACGTTCAAAGATGCTTGGGAATTTTGCG
AGGTGGACGTTAAATCGTTGGATCTTACGCCGATCATTGTGATATTAGAACTGGGCCCTC
CTTCACCAGTGTCAGGATTAGAATCAAAATCTGACATTGAAGGAAACATTTTCGAAAGAC
CAAGACAATCATTAATAGGGAAATCTGATGATCCAATATTACTAGAAGGACTAATAGGTG
TCAAAGGCTGGAAAGGTACGGAAATAGAAGTCGTCATAGACTTGGTGCCATCTCTATTGA
AAGAAGATGCCGGTGATTCAACAACAATAGAATTATCTTGTAGCAAATTAGAAATACCCG
TTACTGTACAAACTTGTTGTAACTGTTTTTGTGGCTGAAACGATTGTTGTTGGCACGAGT
TAACAGATGCAGTTTCATCTTCCCTCGTTATAATTGAATGGAGTGAAGTGATGAAAACAT
CATCTCCCGAGTCCCATCGATTTGACCTTGTCTGTACAATTAAATATTTATCCTTAGTGA
CTTGAAACTTATATTGAGATGTCAGATCAACTTTTCCCTCGCGAACGTTTTTTAGATGAC
ATTCAAGAGATTTGCGATCATCTGGATGACACAAATCTAGAATACATTTGTTTAGCAAAT
CTCTGTTCAAGTATTGCGAGTATGTTGAACTGACATCACTAGTGTCGATTGATAATATTT
TGCCATTTATGTCCAATTTGGTAGAAAATAGTTCAACAGGTTCTGATAGTGATGATTCGG
GTATTCGACGAGCCATACAAAAGACAACGAAATCATTCCCACTGGGGGATAAACTTAACC
GATCAGAACTCGGAGATTGTAACAATGATATAGAAAGTTGTAAATTCGCATATCTTGGTT
CACTTAAACGACCAGCATCCGCGTCAGAAAATTTAACTAAAGGGCCACCAGAAACTGATT
TATTACTGGTACTAGCACCGGAATTTTCACATTTACTTTTTCTAGTTGAGCTGTTGTTTG
TTAAAGATGATAAACCAAATGGACTGTCAGAGTCACTATTATCATCATCTTCTTCATTAA
TTACATCATTATTATCATTATCATAACTAGATGCTCTGGGGTTAATTAAGAGACGGGCAT
TCATGATTAAAGTTTTGTTTTTCCCTGATCCAGACGTTGAAAATTCACCAAAAGATTTTG
TACCAGCGATGAGCATACTAGGGGAAATTTCATTTGAGCATGATGTTGAGGAGAAACTAC
CTGAGGATGATGATATACCAGAGCCTCCATTGCCACTAGCATTGGTACTACAACCACTTG
TACTTGCTCTTTTCAATGCAATCAACTTGGAATTGAAATTAGAGCGATCACCAACATGAA
TTATATTTTCGATTGGTTTACCACGAAGCTCTTGTTCATTGTAACGCAGGAAGGCAGTAA
CATTACGAGTAATATACTCAATTTTACCACCTTGATCAACGACAAATAAGAAACCGTTAA
GCGCATCCAAGATCCAAGGACTAATTACTGAATCATGGCTCAACATACTAGAAGGCGCCG
ATGAGGAGACGCTGGCATCTTGGTGGCTATCGGGAGCTTGATACCTCTTATTTGCCGAGT
GGATGCTGTTTATCTCATCGAATGTCCGGTTCAGAATATTAGCCTTAGTACAACCATCAT
CTGTGCCCATCTCAGCAGAAAGTATTCCCACTAGCTCTACGAAATATTCAGATTCCTCCG
CACGTCTAAATTTCTCGCGATCGTTATTAATGTTTCGGCGTTCGGACATTAGAAAAGATC
TATCAACGACATCTCACCCACCAGTTAGTTAATTAGAAAAGCACCATTAAACAGCAACAA
GAGATTCACAACACTCACAACAAAAACAGATTGTAAGGAAAGAGTGAGAATGAAACACAG
AAAGAGATGAAGAAAGAGGCAGAGAAAGAGAAAAAGAGAAAAAGAGAGAGAGGAATAGAA
AAAAAGTGAGAGAATAGAAGTAAATTCAAGTGATGTTGATCAATCAATTAAATTAGAATT
GAGATGATAAACAAACTGGGACCAAAAAGGTAGCACAGGTAAGTTACACAGTTTACAATT
AAAATAATAATTATAATAATAGAAATTGATATTATTTTTAATCATTATTAACACTTATAT
TATTATATTTTTGATGAAATTGTATAATAATATCAATATTTTGTTTTCTTTCAAATGAAA
CTCTCTCTCTCTCTCTCTTTCTCTCTCATTCACTTGCTTTTCTC
>Locus_2672_Transcript_1/1_Confidence_0.000_Length_245
TTTGCTTTGAATTACAAGAATATTATACATTTTGTCAGTGGGCCAATCTTCCTAAAAAAA
ATCAATCGGCAAATCATTATAATCGTTTGAACCAATTCTGAAAATTTGGTGTAAATCAGA
ATTTTATTTTTCGAGTTATCGAGTCACAGAATTTGGAAATTTCGAATTTGAAAAATCTTC
ACTTCGCTCAGACAACTAGAAAAAGATCAAGCATGATAATAACAATTCTTTGTGTGTGTG
TGTGT
>Locus_11115_Transcript_1/1_Confidence_0.000_Length_950
AACGAAAAGAACATCAAATTGAAATTGGAAATAAATTAAATTAATTTAAATAATTATCAC
CGCAAAGGTGAATATTAAGACAAGATTAGTTAGTTATCATTCCTCGTTGAGAGTTTTTCT
TTGGTTTAATCGCTTGATTTTACTTTCAATCTTGAAATCAATTAAATCTTCAATAGTTTC
ATGTAAATCTTCAACTGATTCCGTCTCATTTTCTGATTGATTGAGTATTTGTTCCTCTTC
TAGTTTGTCGATTTCCTTTTTCATGGAAACATCTCCAGAATCCAGAGTCTGATCAATTGC
ACCATCACTATCGAGACCCAAGTCATTTGTTTGCGAATCACAAATATCATCTGACTCATA
AATTACCTCATCGGAACAATTACAAAATTCATCTTCACAAGGTTGACATCCATTCATTGA
ACATTGGAGATCAGAAAGATAATCACGTAATTCAAGCATATCGCCAAGTAAAGTTCGATA
TGCAATTGAAACACCATCATCACCATCATCAGCGATTATTGGACCATTATCATTACCCGA
GATTTTGGATTTACAACGGACATAATTAACTGCCAATTTCTTTAAACATTCACCTTGTTT
ATGATCGACTTTATCGAATGAATTTTCATCTTTCTTCATGTCTTTAGATTGTGAATCAAA
ATGAGCATCATTTTTATCAAGGTGATCGAAGGAATCATTTGAGCTCATAAATTTGAAAAT
GGTATAGAAAAAGAGGAAAATGATTCCAATTGTATAAATCGTCATAATTAAACCAACTGA
TGCTCCTCCAATGGTATTATTTTCATCGATTGAAGAAATATGAGAACGTTGTCCGTAAAA
ATTTGTCTGACCATTGAAGCCTTTGGGTGGTGATTTACTTGTCATCATCCTAGGATGAAT
TTTAGGTTTTACATTATCACCTTGATTTTTGGTTTGGAATCCATTTTGTA
>Locus_29206_Transcript_1/1_Confidence_0.000_Length_264
GTTAACCAATAAGACAGATAATCCTTATCCGTTGGGTCATGCTTCAGGCTTCAATCACGA
TGGGCATGAAGATGGTGATGATGTTCATCTTCATAAGAGTCGTCATCATCTTACCCAAGT
CTTTCTCTCTCTCAATGAGAGTCTTGATATGTTTCTGGGTCGCTGATCTTGAACGGGAGA
AAGATGAAAGAGAGTGAGACTTGAAATGCTGCTTTTCTCTCTCTCTCCCTCTCTTTTCTT
TTCCCTCCTCTCTCTCTCTCTCTC
>Locus_3079_Transcript_1/1_Confidence_0.000_Length_656
GTATCTTGGTGAATTGTGGTGAGTTAAATTGGATTTGTATGAAGAGATTAGAATAGATCC
GTTTGATGTTAAATGTTTACGCTTGGTTAATGATTTAAACGACAATGGTGGAGATTCAAA
CGTAGATTTTGATGATGATGATGGTAAAGTTAATTGAGAATTAGAAACAATAATTGGTAA
ATCTTTTAGAGTTGAAAGTGGACCAGGTGAGGTAAATGCTTTCAGAATGTGAGTTGTTGA
TTCATGGTGGTGATGATTGGATGGAGAGGATGATGGTTGATGAGATGCTTGGACAATTCC
AATACTCAATAATACCCATTTCCAGATTGATAAGTTAATTAACATCTTTCAGGTACGAGA
CAATAATCAAAATGAATCACAGCTTATCCAATAAGCTGAATGTTAGGCCTTAAGGGTTAA
AGATGTTATTGATCAACAGGGATGAAGAAAAATATCAAATCAAAATGAATAAATAAAACG
AGAGAGATTGTTAGAGTTGAGAGATTTGGGTTTTCACCTCCGTCCAGGAGATTCAATTAT
CTATCCAAAAACTATATTATCACCGCCATATTAGAATCAGGATTGATTATGTTAATCTAC
GAGGATTAAAATTAAAACAACATGAAATGGGAAAAACAAGGTCACCATATAATAAA
>Locus_12469_Transcript_1/3_Confidence_0.400_Length_352
GTCGATTGTTTCGATGAAAGGTCGATTGTTTCGATGAAAGGTCACTTTGTAATCGAGGCT
CGAGCTGCTTCAAGTAATCTCGAGCTGCTTCAAGTAATTCGATGCTTCGATCTCTCGCTT
TCTGTGCTTGTTTAGTCAACGAATCATCGATCCCTGGATAGGCCTCCTGATAAGCACGTT
CAGCTGCTTCGTATGCTCTTTTAGCTGATTCTTCGGCTCGAGCTAATGCAACTACAATTC
TCTCATAGACTCCAGCCGCCTCAAGAGCGTATTTGGAAAAGTTTTCTGTGTCGGCGAAAA
GACCTTTCAAATATTCCAATTGTTTCATCAGTTCCAATGAATGTCGTTGACA
>Locus_4518_Transcript_2/3_Confidence_0.333_Length_823
TTCAACTTAATTTGCTCTAAGTTTTTGGGTAAAATATTCGCAGCGTCGATGATTTTTAAA
GGCTTCGGAGGTCGTAATTTGCGTCCACAGTAACCATCTTTCTTCATTTGGACTCCTTTA
TTGGGTCTTCTTCCCTTCCACCAGGCTCTGTCTGTACAAGCTTCGTTGACAGTGTAATGA
TTAGGATTGGAAACTCGACCAATACTGCACATACACCATTCGTCGACTGCAATTTCTTGA
CCGGTGGGTATTCTAATGACAATCTTTCTACCTGCTCTTCGGATAATCTCACAACTTGTA
CCAGCAGCTCGAGCTATTGTACCACCGTTACCTGGTATAACTTCAAGACGATGAATCAAA
GTACCAGGACTTAAAGCACCAACAGGCCATGATTGACCTTCTTTAGCGTATATTGGATTT
TTGGGTATCTCATTTTTAGTAGTGATAATGTCACCAGGTTTCATATTCTCAGAGGCAATG
ATCCACCTTTGATGACCTTCTCGGGCAACCAGTGCAAGTAAAGCTGTACTATAAGGATCA
TGACGAACTTTAAATACTTTTTCCTCGACTGTTTCACCCTTTTCACCTAAATAATTAAGA
TCAATCCATCGGTAATATTTTTTCACACCACCACCAATCGTACTGATGGCAACTCGCCCC
GTTTCAGGATCTCGACCACCAAGTTTTTTAGCTCTCAAAGGTTTGACAGTATATTCTCCA
TCCTTAGGAGGTTGTGGTTGCCAAACATATTTATGAGGCAATGGTCGAGACTTGAAAGCA
GGTAAATATCTCGGATATGCGATGTTCTTTTTAAATATAACAT
>Locus_16645_Transcript_1/1_Confidence_0.000_Length_942
CTGACATTAACTTGTTTTTATTTCTTAATAATTACGATTTATTGAAGATGGATAGTTATG
AAACAAACCAGGTAATTAAACAGAGATTAATATTTATGGTAACACAAGTAATTAGGTGAG
TAAATGGTAGATAATTGATTGAATACAGTCGGAGAAAATGAGTTTGATGGTGGTTTTATA
TCATTCGCGCAGGCAAAATGATACCAACAATTTATCAATGTTAAATTTGAATCGCATGAT
TATCTAATCATTGATAAATTGTTGTTATCACTCTTTCTGCGCAAACAATTTTAAATCGCC
GTCAAACTCATTTTTTCCGACTTAATCATCGCGATCTTGTTGGAAATTTTATTTTGCTTC
AAATTAAATTCATTTATTTTTATCGTGAATTTTATTCAATGAAAAGATTTGAAAAGATTT
CAACTGAAACAAATTCTTAAATAGCATTAGAATTGATCTCTAGTAGATCTCAGTCTCGAG
CCACTCAATAGTTGTTGAAATCATTGCATTGAAATGAATTCTTCACGCCAAAGAGTAACA
ACGAGAGAGAGAGAGAGAGAGCAGTTGATTAGCTCTTATGATTTTTATTTACCTTCGCTA
GAGGAAATGCAACAGGCATTTAGCACCAATATATGGTGGCCCCATCGGGCACTGAGCTAA
TCGCTCAGTTTGTACAATTCAAATTCTAATTTATTTACAATTTACGAGAAAATTAGTTCA
CACGATCAACCAGGTAGAGTAACACAAGTAAATAGTAAGAATGGTCAATACGTTGGATAA
ATGGACTTTCACTTATTACTCTTTGCTTTACACTCGATTGCTTTGTATTAGATACCATAG
TTTATTGAAAGGATCTTGGTGGTGATCCAAGTAGCTTTTAAAGCGCCACTATTCAAGTTT
GCGAGATTTACAGTTAGTTTTTTACGTTGATTTTCATCAGTG
>Locus_16927_Transcript_1/1_Confidence_0.000_Length_276
ATAAAATCAGGTGAAGGTTAAATTGTTATTAGTTTACAGATTAATTAAACGTTAATTAGT
ATTAAGATTTCAAAGTTTAGGTTAACAGTCAATAGTTTCATACCTTTGACGATAATAAGA
GTTAATTAAGTTAATTGTTACAATTTAATCTTTATTGTGTTCCTGATTTGCTTTGATTGC
ATCGAAAACAGTTTCATAGAGACGGACATTCAAAACAATTTGATTCAAAGTTGTAACATG
GGAAAGGCTTGTAAGGTAATCGATGATTGAATGACC
>Locus_18277_Transcript_1/1_Confidence_0.000_Length_310
TCTCATTCAACTTTGGATATTAAATATTCATGATAAATGGTCAAGAAATGTAAATAATAT
AATGTCCAGTTAGTAGTTTGCATGATTATCAATCTTTTTTTTCCTGAATAAATAAAAAAA
TTATAGTTTTACACAGACAGAACATGATTGAACATAACGATCAGCTGATTTGTCAAATTG
ATCCCCAAAAGTAATAATAGTAATTGAAAAGTAAACCTTGAAACTATTGAAAAGCATATC
CATTAGCTATTAGAATATTGTAAAGTTAATTGTTCACAATTAGAGGATATTGATTAAGCT
TTTAAGCTTT
>Locus_6156_Transcript_7/8_Confidence_0.381_Length_1211
GAAGAGAGTGCGTTGAAAAGAAAGAGGAAGAGAGAGAGAGAGAGAAATAAATAAAAGGTA
AGAAAGAAAGAAACGGTTTTGGGCGCGGTTTCTCAAAAGAGAATAGAACATCAAATGAGC
GAAAAAAGAAAACAAATGTTCGGGTTACCGGTTGGAAATCGAATGGCAAAGGAAACTTTT
GATCGAGTTAATTGTTAACAATTTATTTATGTGTTGCTGGTAATTTGGTAATTTCCATGG
TCGTAATCAGGAAATCTCATTTTCTCTTACGTAAAACTTTGGTCACAATTTGAATGATCA
ATTGTTGCTCTTCAATGTTTCGTTGGTTTCTCATATTTTTATATTCAAGACGAAATGTTG
ACATTTAATTAATTGTCTTTACTTGTTTGGGTTAATTAATCATCTTTATTTAACCAATTA
GATTGAATTGTCAACCCTTTCAATTGGAAATGTCTCCTGGTTGTGTTACAATTGTCATCT
CGTGATCTAAATTCATCTCAGGTAGATTAACATTTTAATGTACCGAGATGAGATTGGAAA
TGTCTCCTGGTTGTGTTACAATTGTCATCTCGTGATCTAAATTCATCTCAGGTAGATTAA
CATTTTAATGTACCGAGATGAGGTAAAGTATAATATACACAACAACAATTTGAGAAAAAT
AATCAATTTATTATCATTATTGCAGTTTAATTGTTTATATCCATGAGGGAAACCTAGACA
AAATGAATTAAATCATTCATCAAGCTTATAGTATAAACAATATTCAATAGAATTTAACAA
AACGTCAAAAAATATTAATCAACGATAGTGATTAATTTTCTCAATTAAATTGATTGTTTT
AAACATCTCAATAGAAGACGTTTAATTAGAAGTATAATAATTAGCTTATAGTATAAACAA
TATTCAATAGAATTTAACAAAACGTCAAAAAATATTAATCAACGATAGTGATTAATTTTC
TCAATTAAATTGATTGTTTTAAACATCTCAATAGAAGACGTTTAATTAGAAGTATAATAA
TTTTCCGTTTGGTCACATCAATTAAAATCCATATCTGATTGATTGGATAACTTGGAAAAC
TGCTGATCCACAGACTACGAAAATAAACAGAGCCAATAACCAAGGTCCAACTGGATATTT
ATCATCTGATGTGGAAATGTCTCCTGGTTGTGTTACAATTGTCATCTCGTGATCTAAATT
CATCTCAGGTA
>Locus_8130_Transcript_1/1_Confidence_0.000_Length_522
ATCTAGTCACCGGTTCTGTTTGTTGTGAATGGATTTGATGGTGAAGTTGCTGTTGTTGCT
GCTGCTGGTGGTGGAGGAGATGGTGATGGTTATGGTTATGGTGATGAGTTAACCAGGATT
CTGTATTAGTTGCTGAGGGTATCATGGTTGTTGTTGTGAATGTGTCATGTTGTGAGATTA
AGGCTGAAGCACCAGCCATAGATGAGGGTTGATGGTGAAAATGATGAGGCTGATGAAGCG
AATGATGAAAATGATGTAACCCAGTCACATGAGAATAAGGTATAGGTAGAACAGGTTGAT
GTGTATAATTACTGAGATTCGCTGAGATTTTACTCTTCTTGTTCCTTCGATCCATTATAA
TAGAATAGAAGACAATTGATAGACCATAAGGTTGATAAAGGAACCGGAAAAAAATGAAAT
ACAGGAGAAGAGTAGTTTCACCAGAGAAAAAGAGAAGAAAAAACCAAAACGAAAATGAAA
AAAAAACCCAAATATGAGTAATAATAATAATTCCTCTTTCTA
>Locus_22940_Transcript_1/1_Confidence_0.000_Length_261
AATAATTAGATCAATTTTTCTCAATCAGATTGATTTAGAGGAAGAAAAAAGCAAAGCCCC
CTTTGAGCAATTGAACTGAGGAAAAAAAAAATTATTATATAATTGTGATTAATAACTGGA
TACGTATTGTAATTAATTTTGTGTCATTAACAATCAGATATCACTGATTATGAAGAAAGA
GAGCTAATAATTAACCATTGAGTAAAAAAAAACAATCGATTATGATTAATTTGATGATCA
CTATTTTGTGTATAATAATAA
>Locus_12116_Transcript_1/1_Confidence_0.000_Length_1058
CCTTAATCACGTGATGATGATGATGATGATGAAGATGATGATGGTTGTCAAATTGTTCAA
GGAAGGAACAATAAAAATCCATTACAATGTTATAATTTAATTAAGACAATCAAGGCCAAA
ATGTGATCATAATTAAGTTATTTAGTGAATCTATCTAATTAATTCATTGACTGAATTGAT
ATCATATTTTCAATACGAGAAAAATCAAGTGGGATATTGATTGAAGATTTGATGAGTAAT
TACTTTGCTTGATTATCCAAATTGTTGTATTTAATTGGAAACGCAAACGGATTAAAGTTA
ACTGTAAATCAGGTTTGGATGTTTCAATGAATAAGCTCAACGAATACCTTGAACTTTTAA
CTGAATCAATTGGATTACATCTTATATTAACTACGCATCTTTTGTACTGTTCACAATTTG
GCAACAAGCTCCTTTGTTTTTAAACATTCGATATGAAATAATCAGCAATTTATCAATAGT
TATGTACCAATCAATCAAACCTGAAAAGAAATTATCTATTCAAGAAAAAAAAAACAATCA
CCATTGATTGGGTTTTTTAGTGCCGGTAATCATTAGTATCATTTTTATTGCTAACAAGAG
AGTGAGAGCAAATTTGTAACGATTATAAGCCAACCAACAATACAACTCATGATTGAGTTT
GATTGATTTCACTAATTCAACATTTTCCAAATCAAATTGCTCAATCCATGCATGGTAGTT
TGTACTAATTACCAATCAGCGATTTCCGGCTCTTATAATTCCCATTACACAGACAGAGAC
AATTAAATTGAATCTAATCAGTCTACAGGTAATTAAATGATATTCTGATAGTGATGAGAA
ATAAGAAAAAAAGAAATCAAATTATTAATTGAATTGTTTCCCTAAATGACTGATGAGAGA
ATCACAATCAAATTATCACATCTTTTTCCTCTGATGATGAAAGTTTAACATTTTCCAAAT
CATCACCAACATCGTGAACAGCAATAAGTCAATAAATTAACCTTGAATGAGAAGAAAAAA
CAAATTAAACAACAATGAAATTAAAGTTAAACACGCAA
>Locus_19439_Transcript_2/2_Confidence_0.000_Length_474
TCGACACATCCAAACTTGAAGATCTATCCATCGATGTTGTTGCCGGTGTTGTTGTCGGTG
TTGTTGTCGGTGCAGTTTGTGTGGTTACATGGTGATGGTTCGGGTGGGGATAGTGCCGAT
GAGAATCTGGTACTTTCAGTGTTGACAATGATTGTGAGACTACCCTTAGCTCTGGAGTTG
AATTAGTCATCAATGAAGTAATTGTTATCGGTTTTATTGTTGTTGTTGTTGTTGTTGTTG
TTGTGGGGGTTGTGGTTGTGGTTGTGCTTGTAGTTGTTGTTGTTGTTGTTGTGTCCATGG
TCTTTGTGAGTATTGGTACTCTTGCTGGTGGATTTTCTGATGTTGATTGTGTTTCTTTTG
ATTGGTTTACCTTTTCCTCTGACATTTTCTCCACCATTGGTGCTACTGGTTCTTTCAAAG
GTATATTATCACTCCAAGGATAGTGATGATAATGGTGATGATGATGATGATGAT
>Locus_14501_Transcript_1/1_Confidence_0.000_Length_244
AAGTGATCGAGCCTGAAAAACGAAACGATAACATTCACCATGAGAGAAGTAAATTAATCC
AGAAAAAGAGGTTCCGTTCAATTTTGATCAAATTTATTACAATTTGATGACAACAAGCAA
ATGATTATAGTAGAAAAATGATTATCACCGTTGATGAATTACTTTTAATTGTGATCAAAA
AACGGATTGATCCATTTTCGCAATTATATTTATCATCATTTTCAATCAGTATTTAGCTTT
TTGA
>Locus_22117_Transcript_1/1_Confidence_0.000_Length_831
GGTCGGTTTGTTTTATTAATATTAATTGTTATGATTAAATTAGGAGAATTGATGATTAAC
TTAAATAGACAAACAATGAGAGACAAATGGCCGTTTGATGATTAGTTTTAATTGTGTTTA
TTACTTTTTTTAATTGCATCGAGTTAATCAGGTTCATCAAAGGCTCGTTGACTTAATTGT
GATTAAAGAAAATGAATCAAATTAAAAGTCATGATTAAATTTTGTTCATTTTTAACACGA
AAACAATGTTAAATTTTCTATGAGAATTAAATTAATTGTTGATTGTCCACTCAATTGATA
TTCCAAATCAGGTCTTACAATTAACTTGATCAAAGTGTTTTCATTTAATTATCCTCAGTC
TTTGGATGTCTTTCAACAATACATTTCAACACTCCAATCAAACCTTTATGATAACAATTG
GGATGAAGATTATATTTCAATGCGGTTTCCATGATTAACGTTTCCTTGTCTGGAAATTGA
TTCTCATTTGAATCGGGCGGAAGTGACCTCCGACCATATCGACCATTGAGAAAAAATTGA
GAACTTGGATTGGCCATTGTAATGGTGATTAACGATGTAATTGTTGAGATAATCAGTAAA
CAGATAAACAATTGAGTTGACAATTTAACCGATGAAGATGAAGGTAAATTAATCATGATG
ATTGGAAACACCGATTGAGATTTTGTTTCGTTTTTCTGTCACTCAGATTCAAAGGTAATC
AAATTAATCGGAGAGAAATTGAGAAAACAATTAAAACTAATTAACTCCTTGGGAAGAGTT
TTTGTGTTGAGTATAATTTACAACTATGATGGAACAATTTAAAACTTTCAA
>Locus_28813_Transcript_1/1_Confidence_0.000_Length_186
CGGCGATGAAAAAAGGGAAATTCATAATAATCAGAATTGAATTTAATTGTTGCGATGGAA
ATGATGAAGTGTGTGAGTGAGAGAGTGAGAGAGAAAGTGATAAATAAGGAGTGGATAAGA
AAAGAGGTGAGGATTAAGAGGAGGAATAAAACAACGATACAATCAACTTTTTGGTAGAGA
TTTAAT
>Locus_26312_Transcript_1/1_Confidence_0.000_Length_231
CTCGATATTTTCAATCAAATTCATGCATTGAAAACTGTACTCTTGTTGTCTCGTTGTTTG
GTCATTGCTAAGCTTATGATACGAATTGAATGGGATTAGATAATGGTGTCTTATTTGGTG
GTTCATAGTGTTTATCTTTCTCCTGATCTCTTCGCATTTTAATCCTTTGAGAATAAACCC
GTTCGTGAGTCCCATTCTCGTTTCTTGATTGAAATAAACACTAAGTTTTTT
>Locus_19014_Transcript_1/1_Confidence_0.000_Length_257
TTTTTTTTTTTTAAAATAAACTTATTTTCATCTTTAATTAAATTGGTTTACTGTGCAGTT
TAAAAAATAATAATTTAAAATAATAGATTACTAATAAGTATCTTGGTCAAATCGCCAAGG
ATTTTGACAAGAATCCTTAAACCACCAATCAATTAGATCTTCTCGTTTACCTCTACAGGA
ATTACCATTTGTATTCTTGATTGTTGTACAAATTTCACAGAAAATTTCATTGTAATGAGT
CGGAATTCTGAGATAAG
>Locus_22321_Transcript_1/1_Confidence_0.000_Length_184
GTGGATAATAATAATGTCGTTCAATGATCTGGATGACGATAAAAACTATTATTATTATTG
AACTTTTAGTATGATCAAGAGACTTATAGACACAATTAACTTGGACACTTATTTATAATA
ATTGATGAGCAGCAAAAGATTCCAAAGGATTCAATTCGTTGTATTAAGATAATGATGACA
CTCT
>Locus_26640_Transcript_1/1_Confidence_0.000_Length_351
ATTTAAACTGTAAAGGACTTTCTTTCTTTACGTCTTGACTCAATACTTTTTTGTTTAATT
TCAACCAAGTTGTATAACCTTTACTATCAACATATTGTAAGGCAAAGAACCAAACTTCAC
GTAAGCCGATTGTTTTGACAACTTGGTCATAAAGTTGTTTACCTGTTGTATTGGGCTGAA
TGGTAAATTCCAATTCAGCGTCCATAGTGGTAACACGTACACTTATTGGTTTAGGCATTT
TTGGATGGATTCGTATTAGTTATGATATTTAACCGATTATGCTGATGAAGATGAATAAAA
AGATGATGAAGAAGTAGTAGAAGTTGTGGTGGTCGTCGTTAGAAGAAAAAA
>Locus_22349_Transcript_1/1_Confidence_0.000_Length_357
TTTTTTTTTTAGATTTAGAAAAGAGATTTTTATTGTTACAATTAAACGATTCCTTAGTTA
ATTTAATTCCAAGATAAAACAGCTAAAATCAAAGACTATTAAGATTAATTTGGTTTGGTA
ACAATTTAGTTGATTGTAAACATTAATTGATCTTAATTTGTAGTTCAGCTCATTTGGGAT
TTATCGTGAGTTACATTTAACTATTTAACTGATTTAAACAGAAAAGAAAAAATATTCTCC
GCAATTAAAATATAAAAAGTTATGTTAATCATTCAGAATAGATAATTAGAAAAAGAAAAA
GATTGTAATTAATTAATTGTTGTTGTTTCCGTTCTTTCAGTGACTTGGTTATTAATT
>Locus_774_Transcript_1/1_Confidence_0.000_Length_288
CTTGTTGTTTGAGAAAAGTTTGTCACTGCTGAAAATTCGTCGTTGGTCCTTTAATTGCGG
TAACTTCACCAACAACCTTACTACCATAGGCTGCTCGGAAATTTTTAACTTTCTTGGCAT
GCTCGCTGATCTTTGCACCAACAATATCTTTAAGAGATGAAGATGCATTTCTGGTGGACA
GAACAGCAATAACCGGTCGGTTTTTCTGTAATTGAATAGATGTTCGAGCTAAACGGGAGA
TGATCATTTTCTATTAAATTAGATGAACAATTATTCAAACAATTAAAA
>Locus_8732_Transcript_1/1_Confidence_0.000_Length_554
TTTTTTCGTCTCTTCGTGACAATTTCCTTCTGCTTCAATTGTATCTTGAGCTTTTCTCTT
GCCTGGATTGGTGATTTCTCCTAATTCACTTGAATCATTCGTAAATGATTCATCACTTTG
GGTAGAAATTATTGTTCCTGAAGGACTTGCAACGTTAGAATCATCATCCATTTCCATTTC
ATTGATTTGTTCTTTGGGATCAGTTTGATTAATCTCTTGATTGTTATTACTTTCATCGAT
TCCATCAATTGGTGGTTTCTCTAATCGAGCTGCCATTCGTTTGCGCCTTCGTTGGTGACT
CCAAGAATTGACTTGACTTTGAATTATCATCTCAATGGATTGATTACTTTCTCGAATTAT
ATCAACAGTAGAAATTTCTAATTCATCTCTTAAAAGATGCCTAATCCACCGGTAGATACT
TTGTAAACTGTAGTTAATTGATGTGATATTTTTTGGAATGGAATAAGTTAAGGGTGGATT
TTTCTTCTTGTGTTGTTTTTTTCATCTCTGCGAATTTAATTGATTCGGATAGTTTAATAT
CTTCCAGGAAAGTC
>Locus_29218_Transcript_1/1_Confidence_0.000_Length_224
CGGTAATCAATATTAATTTGTGAATAGTAAACATTGTTACTAATTGTTGCAATGGTAAAT
GATGAATTGTTGATATATTTTCCTCCTAGATAATGATATCCAACTCCAATTGAAACAGCG
TAAATTGTGATGATTTAATTTTTTTGATGAATGGATTGTCATCAATTTAAAGGATGTTTG
TAAACTGAACAGAACAATTAAAACAGAAAATTGATCAGGAAAAT
>Locus_9704_Transcript_2/3_Confidence_0.200_Length_1737
TATATCACATTCATTTGCTGGGCTAAAGCTTTGTAAGCTCTTTGGACAACATTCAGCTCG
ATTTGATGTCCACCATAAAAGGCGATCTCTTCGGCATTGGTTATCACTCTTGCATGGACC
GAACGGAGGAAACCTTTTCTTCGGGCTTCTTCGGACACAAGAGACCCGAATTTAGGTGAG
ATCCACCTTAATATTCCGTGGGTCGATATGATGGCCACTGCATTCATTAACTGACCATAA
CCTCCATATCGGCCATATGAGCCCATTTGTCGTGACATTTTAAGCAGAGTATAAGTTATC
AGGAATAGGTCAAGTAACGGTTTGGTGACACTCGAGTAAAGGTGAGCACAATGTTGACTG
AAACTAATTATATCGTCGGTTAAACAGTGATCAGGATTCTCAAGTCGACCATCCAAATTA
GAGACAGCGTAATATGTTTGATTCTTAAAGTACAATTCATAACCATAACGAACTAAACGA
GTACGAAAAGCGAGGGCAAGTTGATTTTCCAGAAAACGAATTGAACTATTAATAAATGTC
GCAGGGACAGCGATTAAAAGCCATTTGGTCAACATTGATGCAAAATTGACAACATCCCGA
CGAACGATGTACTTGACCACTTGACCTTCCAAATTGGCCACAAAAATAGATAAAAAGGTT
CGGGAGACCAGAGACATTGTGTGAAGTAAAAGTAAGGCCACTTCAACGGTTCTTATACCG
GGAACCATAATACGAATTAATTTAACTAATTGTATAATAAATGTAACATTAAATCCAGTT
AGAGTTTGAAACTGTCTTAAACTTTTAACAATTGTGTCGATAACAAAGTCCATAATTGTA
CCATCGCGAATACCAAAATTAGTATAATCCTCTGTGGGCTTAGATGAATTGCAATTTGAT
TTACTGGCTGATCGAGTGCTAATTGAATTAAGTAAATCTTGATCTTTAACGGGCTCTCCT
TTATCATTGAAACTATCAAGTCCGGTGATCTTTTCCTGGATCAAAGTGGCCTTATCCTGA
CACGATGAGATTATCTTAACGACCACTGGAGTACCGAATTTATAAAAATATAAAGCAAAC
ACTAATCCAGACGCGACTCGAGTGAATTGATGATGAGGAATCGCATGAGTGTCACTGAAT
TCCCGTAATTTTGATAAAACGGCGGACATGATGATCTAAATAGCTGATTAAATGGTGAGC
CAATGATAATGATGAACCAAATTGTAGGGATAAATTGATGTAACGATGGTAACTAATGAT
CGGCTAAATTTAGAGCTTTAGAAAGACAATCAAAATTAAACGATTGATGGTAAACCCAAA
GTCTCAGCTGATTAATCAGTTGAGTTATTATCTGAGATCGTCACAGAATAACAGTGATCT
TTAAATTTACGTTTAGATTTAGATTTGGTGAAAGTTAATTGGAGATAAATTTTCACACAG
TTGAAATTAATTGTTAAATTTTGGGCTAAAATGTGAACAATTAATGGAAGGAAAGAATCA
ACTTTAAATCCGATAAACAAACATCTCAACACTTGAGGTGATCACTTGAAGGCACAAAGA
GTTACAATGTTAACACATGGGAATTGGGGTAACGCCTTTTAACTGAAGACAAGATTAACC
ATATGATTGGATTAAAATGAAGTAAATCAAATAGATTAACAGGATAATAAGGAAATTACC
ATAATTTAATAATCCGTATATTGGCTCAGGTGAGTGAACAATAAAGACACGAAAAGG
>Locus_10137_Transcript_1/1_Confidence_0.000_Length_356
GTGTATTAAAAAATAAACAAATAAACAAATGATTAACTGATTGTTATAATTGGAGTTTTG
GCTTTGTGATTTGATAAACGATTAAGATTTTTAAATTGTTTCCAATGTTTATCAAAACAA
TTGTAAATTGTTATTAGAACCAAAGATTTTGTCGAAAAAGAGAGAAGAAAAATTAACCTG
AGAATTAAAAAGTTAATTGTTGCAATCAAATTGTATATATAAAGTCATTTGCTTAGCTTT
CAGTTGTTGATCAATTAGTTTTGTTTTTGTGACATTTATGGTGATGATTATGATGATGAT
CGGGTGGTTGATGATTGATGATTAATGTAAACAATGATAAAACTAAATTGATTTCA
>Locus_9864_Transcript_1/1_Confidence_0.000_Length_421
AGAGGGATCATTTACCGGTTCAATTCGAGCCTCAAGGTGAACCTTTGATCCTTCCTTAAA
TTCATGACCAGGATCTCGAAGTGGTTGGACAAAGTAAGGTTTCACTTTGGAATAATCATC
AATAGCATATGAAGGCTCTTCATGATCACGTTCCAAGTATTTTATTTGTTTCATTGAAGT
TTCATGAATGGTTGATGTATCAATCGATGTACGAGAAGTGACCATCAATTGTTTACTTAA
ACTGGCCTCGCCCAGCTTATTTGTGGCTCTAACTGTAAATAGGCCAGTGTCTTCAGGGAA
AACATATAACATGTCAAGAGCTACATAACCAAAGTCGAAATAGGTTTTGAACCGATGCCC
AGTTGTCAATGGACGTCCATTGAAAAACCATTCAACTTTCATGGTTGGATCGGACATTGG
C
>Locus_21093_Transcript_1/1_Confidence_0.000_Length_274
TGTTGCCATTGTGAATATAATTTTATGATAATAATCATGTTAATTGCAACGAGTAAATAT
TGGTTTAGTTTAGATCACAATTTAGAAAGTTAACTCGATTAAAATTATTAGTTAATAATT
TTTTGAAATGTTTCACAGAGATGATCAAAAAACTGATCTAAAGCATAATGGATTATATCA
CTTGCTTAGCTGTTTGATTGATGCCGGGACAATTAAATCGAGGAATAAGATCACAACCCG
TTCCTTAGCTAAGGCCAAATACTTTGAGAGCGTT
>Locus_28637_Transcript_1/1_Confidence_0.000_Length_265
TTTAACACCAAAATGCTGTCGATGAGAATGACGATGATTTTGTTGACAATTAAATGATTT
AGATGAAAATTTGATTGTTGATAATCTTGAATTTGGAAAATTTTCTTCACTCAATGAAAC
ATCACGAGTAAAATCCTCAGAACTTTCAGAATTTTCTGAATCACAATTCTCTTCATCATC
AGATAAATCAAGAAAATCTAAACTAATTTCAGGTTTAATTAACTTTCTCCCAATTGAAAT
TGTTGATGATGAAGATACAGTTGAA
>Locus_4306_Transcript_1/3_Confidence_0.400_Length_822
GTCAGTTTTCAGGAACTGGTGAGTCAATTTGAGGAATATCATCAAACTTGATTGTACATT
TGCCATCATTCAAACAAGGAGTTGGTTCAAGTTCAACAAAAACTAATTCATTTGATTGAG
GATAAGCGTTAATCCAAACACCAGGTACGTAGAGAGTAATTTGAGGCCCATTGTTAGGCC
AATTGTTAGGCCAATATCGTCCAAGACATTTACCGTTAAGGTAAACGAAGCCTTTGGTCA
AGTTACTTGGATTAAGAAAAGTATCAGCAGGTTGTGTTCCGGCAGGTAAAGTGAACTGGC
CCTTCAGAACGGCAGGGGTCAAAGACTGTCCGTTCTTCTTGACATCACTTAATGAACCAT
TTACTTGAAGATAATAACCTTTAGTGACGAAATCTTCCCAATCGTCAAGATAAATATGGT
CCCAGTTTTTTAAAATCTTTGAACCAAGATAAACGTTACCGAAAATACCCTTGTGTTCAG
ACATTTCCTGGTCATAATTAATTCTTCCCTGATTTTCAACCAGAATTTCTACAACTGAAC
CTTTTTGAGCTCTTATCGGGATAACCAAAGCCTTTTCTTGTCTTCCGATGTAACCTTGAT
AAACCTGAGATAAATTAGACAATAATAATTAAAAATTCTGGCGATTGAATCTCGAAGCTC
AATCACCTTGTCGACATAAATATAAGCTCGATCTCTCAAGTTGTCGAAAGAAAGAGACGA
TGGACTAGTTGGTTTAAAATCGAGTTTGGTTGAATAAAGAACGAGACCATTTCGAGCACC
AAGATACTCGAATGCTTGAGGATCTGAAGCTGTTTTCGATTC
>Locus_14500_Transcript_1/2_Confidence_0.714_Length_1042
GGGCTTAAAATCTAATTGATTGTGAATGAGTAGCAAGATGAGCAGTTAAGATGCGATTTT
GACAAAATCCTTTTCCACAAATATTACATTTGAAAGGCTTTTCCTTCATATGGATGTACC
GATGATCTCGAAGGTGATCTTGCCTTCGAAAGGCTTTGTGACAAGTATCGCAACTGTAAG
GTCGCTCATTGGTGTGGGTGCGAACGTGGATCATCAGGTTATATGATTTAGTAAATTGTC
GGGAACAAAATCGACATGTGAAGCTCCGTTTTGGCCTATTGTAGCGACACTTTTTACCGT
TTGAACTGTTGGACGATTCGGATTGACGGTTGATTGTTTTAATTGTTGTTGCTGGTTTAT
TGTGATTGATTGATGGCAAGGAACATGTTGTTGAAGATATAAATGGATCTCTTAATGATG
AAGTTGTTGTTGTTGTTGTTGATGATGATGATGATGATGAGGGTGATGATAAACATGATG
ATGACGATGGTGACGAGCATGAGGGTGAAGATGATGAAGAAACAGTTTTCACTGAGGATT
CTGATGGGGACGATTTAACATTTTCCTCGACTCCATCTTTTTCCAATGCTGATTGGGCTA
ATTTTGAGAAATTAAATTTCTTACGATTTGTTGCTGATTCTAAATTAAGTAATTTGCATG
ATGTTAATTGATTGTAATTGTTAAAACGTTGCCAGAAAAAATAATATTGAAAGTAACTTG
AGAACCAAGGAAATGTATTCACCGGAATCGCTGGTGAGTTAACTTGATTTAATTGTTGTG
GTGAATGAGATGATTTTTGAAATGATTCTGAGATCATGATTTAATTTTAGGTGATCATTA
AATTTGAAACAAAACAAAAAAGACAAAATTGTCAACTTGTTATAAGAGTGAGAACAATTT
AGATGATTAGTTAATAAGTGATTTTTTTGACAAAATCCTTTTCCACAAATATTACATTTG
AAAGGCTTTTCCTTCATATGGATGTACCTGTAATTTAGAAAGAAACAAATTAAGATAATC
AACAACCAGAGGAAGAAAAAAA
>Locus_11239_Transcript_1/1_Confidence_0.000_Length_293
CACTATCCTTATCAATACCACTTGGAATACGTTGGGTGAAAATGAACACTTGTCTTTTAT
CTCCAATTGAGTTACAAATTCTCAGAATAATACAATATTGGTTTTTGTAATTAAATCACA
AAGAATAAATTAAAATATTTGTCTCAATAAAATTTAACGCATTGATTTTGTCACAGTTGG
GATTATAGTGGGTGTGGGTTTTTGTTTTTTATTAATTTTTTCACTAATAACTTACCAATT
TATGTTTTTAAGGTATCAAAATGTTTGTCTATAGTTTGTGGTCACTTTAATGT
>Locus_18572_Transcript_1/1_Confidence_0.000_Length_258
CATAGATTCATTTTCAAGAGATTCATGAAAATTTGGTCATTAAATATTCAGCTAATTGAC
TTTTCCATATGGAGATAATTAATGTATTGTTTTCTTTGGGAGAGCCTTGAGTACATTTGA
ATTTCTTTGATTAACAAAAAGTTTGCACATATTAATTAATTTTAACAAGGTAATAGTTGA
ATGAGTATTTAATTTACTTCTCTTGTGTTATAATATTTACACAGACTTTGGCGATTCTCC
GATACTTGGGTCGTAAAT
>Locus_18775_Transcript_1/1_Confidence_0.000_Length_192
TTTTTTTTTTTAATGTAATAATAATAATAATAGATTTTTAATTATCTTTTTTAAGCCTTA
ATTTAGTTACTTTTTTCGTTAATCATTTTACTCGGCAATAAATTTGTTTTCCATTTAATT
GATTGACTGTTAATTTTTTTGAGAGGTTGATTATCTGATTTAGATGAAAACAATTCAATG
TTATTTGGTTCC
>Locus_3980_Transcript_1/1_Confidence_0.000_Length_229
GGGAGAGAGAGAGAGAGAGAGAGAGAGAAGGAGAAGGGGAGAAAAAGTAAACAATAAATT
AGAATTGAAAAGACAATTCTAAATGGTGATTATGATTGAGAGATGATGAAAAAATGATGA
TCAACAAGGTTTAAGGCAATTGAAAACCATTGGAAACTGAATCCAAAGTCAATTGGAAGT
TGATTGTTGATGAAATTGTGGTAAACCCAAAATAATTAACTGAATAGTC
>Locus_26079_Transcript_1/1_Confidence_0.000_Length_248
CCAAGATTTAACATTTGATTTAATTTCACCATTAATCAGAGTATGTAAATTAGTTCAATT
AACCTAAATGATTGCAAGTTAATTAAGGACATTTGATTGACTAGATTTGATCTTAATTGT
AACAATTGATCCAAGACTCATATCAGTTAGTTAATCATCAATATAAAAGATGAGAGAGTA
ACCAAAATTCAAGTAAATTGTTAAATACAATCAACAAGTTCGTCATTAACATTAGCAATT
AAATTGCC
>Locus_2117_Transcript_1/1_Confidence_0.000_Length_416
CTCTTTATACTCATTGTAACAAGCGTGAGTTTTATCAAAAATTTCCTGTTTACAAGCATT
GGGATCTTGAATAAAACCCGCTGTTAATTTAATTGCTGAATTAAATGCATCCCATGAGCT
TAATTGGTAAGGTGGTTCCTCAGTTGTTGCTGTTGACACTTGTTGAACTTTGGATGCACC
GCTACTTGATGCACTTGATGATGAGGATGATGATGAATCTTGACAGGCCACAGATGAAAC
TAATCCACTGATTAATAAAATTAAACACCAGCACTTAACTAGACTCGTTATTTGGTAGAT
TAATCTAATTGTGAATAATTTAGTAGTTGATTGATTCATTTTCATTTTCAAGTCTTTGTT
TTTTTGTAAGTTGATTGTTTAATTTTCTCCTTTGGTTTGGGTTTAATTTATATTAT
>Locus_14256_Transcript_1/1_Confidence_0.000_Length_1159
TGACAAGCTTTCAGAACATTTTCAACCGCTCGAGCGACCTTCTTACAGGCCTCCGTTAAC
TCCTTCTGACAGGATGGATTTTGTATCGTCGGTGAGACCACTTTAGCCGTTGTCACCAAT
TGACTTGTAGCCAAAGCACATTCGTTAGCTGATTCAATTACTTTCGCTTGATCTGATGGA
TCACATTTCGCTGTAACATCTTTAGCTTTGAGGACCAAAGTGGCCGCAGCATTGGCTACA
TGTTTAGCGATCGATAAGAGGATACCGGTTGTTTCTCGATCGCATTCATCTTCTTCGCCG
ATAGTTGCAAGAACGGCATGAGAAGCTTCAGCAACTCGTCCAGCTGAATTAAGAAGTTGA
GGTCTACTTGGTTTACTTGCTGGTTCAGCGGCTTTGAGAAGATCGGAAAAGGCTTTACAC
AATCGACGAGCTGCATCCAAAAGTTCATCTCCTTTGGCTTCGTCTTCCATAAGTGTGGCA
ATGACTCGAACATCTTTGGACATTTCCGGTAAATTAGATGTAATGGTCGAAACAGCAGCG
CCGATCGCTGGAGCCATTGTTTCCAACTCTTTAGGTGGAACTCCAGTTAAAGTGACCAAT
TGAGCTGTAGCCGCATTCATCGCGGACAATTGAGAGGCCACATTTTGTTTCTTAACATCC
ATTTGACTTTGCTTCCATTTCTTAGCACTTGGATCGTTACCAATGTCCGGTAATCGAGCC
TTAGATGACAGCTCTTTCTCCGCCTTTTTGATAACCTCTTTACCGGCCTCAATAGTTGAC
AATAAAGCCCTTTGAGGCCCAGAAAGTCCAGTTGAATGAATCGCTGGTTTTTTAATCTCA
TGACTTGGAACATGTCCAACATGAGCGTGACCCTTAACGGTGGTCATTTGAACGGGAGGC
ATCGATCTTTCAATGGTTATCTCAGGTTCTTTGGTGGCTGCTCTTAAAACCGCAGGCATG
GCTATGGAATTTACTTCGGGCAGTGCTAATTTAGGTGAAGGTGCTGGTTGGTACTGAAGG
ATTGTCGCCTTATAAGGTGCAACCGAATCTTCAACCATAGTCGAACCTTCATCACCTTCA
ATTCCAAAATGATCTTTAGCTTTTTTCCGTTTCAAAATGATATCAATATAACCAGCGATC
AATTGAGCGATCTGTTCAC
>Locus_12545_Transcript_1/1_Confidence_0.333_Length_213
GCTCGTTTAGTTTCTTTCGTTGTAAAGAGATGGCGCTGTGGAGAAGAGTTTATATAAGCT
TAAGCGTCTCAATTGAAGTGAACATTTTGATTAAAATTGTTAATTGTTACACTTTTAGTT
TAATTGTATTAATTGTGATTTAGAGATTTCTGAGCTGTTATCATGGATAATCTTCGAGCG
GCTTTAGCAATGAAAGAACGTAAAAGGTATAGA
>Locus_18517_Transcript_1/1_Confidence_0.000_Length_246
GTGGTGATGATGATGATGAGTTGGAGGTGGAGGTGGATTAAGATGATGATGGTGACCTGT
TGGATGATGACCAACATGATGATTATGATGGTGACCGTGAAGTTTTATTGGAGGATTGTG
AATATGATGGTGTGAAGATACAGGGGAACCTGGTGAGCCAAGGTTAATACTTGAACGACT
CCCACCGCTACCACTTCCAGCTCCATCTCCATCGGCATCTCTACTTCCACCAGGACCACC
ATCACC
>Locus_20655_Transcript_1/1_Confidence_0.667_Length_170
CGGACCCAAACCCTGAACAACGGTCTCAACTCCAGAAGACTCAATATGAACCGCGGTGGG
GGGTTTAAGTGTACCCTTAACAGGATCGTATTCACGAACGGTTAAATCAATTTGTTTAAT
TGTGGTGGTTGCAGTTACTCTGATCTCCCCTAAAAAAGGTAAATTAACAA
>Locus_5187_Transcript_4/7_Confidence_0.368_Length_689
GTCCAAATATTCAGCATAAACATGGTAAAATTCGTTAACCGCCTCCTGATCAATTCCTTC
TCTGGCAGCGACTTCCTCCAAGGATGGACATTGGTCCATATCCGCGAAATAAGGGACATC
ACAAGTTCCATTCATATATTCAGGGACATTTTCTAATCCAATAAGATCATCAATATTGTT
TCGATTGACAAAAATAACCAATTCCCGGTCCAAATATTCAGCATAAACATGGTAAAATTC
GTTAACCGCCTCCTGATCAATTCCTTCTCTGGCAGCGACTTCCTCCAAGGATGGACATTG
GTCCATATCCGCGAAATAAGGGACATCACAAGTTCCATTCATATATTCAGGGACATTTTC
TAATCCAATAAGATCATCAATATTGTTTCGATTGACAAAAATAACCAATTCCCGAATCTT
GGGAGGAGTGAAGGTTCTAACCATTCGGTAAACAGCCTTGAGAACCACTGGTTGATGCCG
ATTGTGGATCAGCAAGTTCATCTGCTTCAGCCTTTTCTCTTTCATCTCGTTTCCTTTGGT
ATTCGTCCAAATATTCAGCATAAACATGGTAAAATTCGTTAACCGCCTCCTGATCAATTC
CTTCGTGGATCAGCAAGTTCATCTGCTTCGGACATTGGTCCATATCCGCGAAATAAGGGA
CATCCGTCCAAATATTCAGCATAAACATG
>Locus_10953_Transcript_1/1_Confidence_0.000_Length_436
TCTTGATTTAGTTTTTGTTTCTTAATCAACCATTTATAATCAAGATTAAATATTTGATGA
TTCAAATTGATTATTTCTAATTGTTAACCAATCCTATTTTTTGTTGTTGTTGTTTCGTTC
ACTGAAACTTGATTAAAATCAGTAATCATGATAATCTGTAATCAATAAATTGATTGTCAT
AATTTAAATTGTCATCTTTAGGTTGGTTGATTGATTCTCTGATGATGATTAGTTGATTAC
AATTTATAACAAGTTGATGTAATTAAAAAAAAAGTTACAATCAAAAAGTATTTATAATTT
TCAATTGTTGTTGAGATTATTGATTATCCATGTTGTTGGCTTATTAAATTGATACAATTT
GATGACAATCAGTCAATTCTTGAAATCATAAAGTGGATTAATTAAGTATCATCAGCATTA
ATTAAGTATTTTTTTT
>Locus_5179_Transcript_1/1_Confidence_0.000_Length_2667
TTTTTTTTTTTTTAATCGATTGCCAAATTTTAATTGAAACAAGTGATCAACTTTAATTTG
GCTTAACTTTTTAATTGTTAGTTGATCAAGTACAATCGAAATAAGAATTTTTCAGATAGA
GATCAGTCGTGAGCTGTTTCTCGCTGAATCAGATCGCCATTTAAGACGTTCGATCATGAG
TTTTCGGATTTAGACATACAATTGAGAGATAATGGATGATGAAAATTATTATGATGATAA
AATGAATAATTGAATGATTTAAATGATGATTCACAAGATGAACGATTAAAAGGAAATGGA
AATGACAAAAAAAAATGAGAGTAAAAGGGTTGGATCACAAAAAAAAACAATAATGGGTAA
TGTTTACACTTGGGAAATACTGAAGGTTGAATTAAGGGTCGCGGTGGTTGATGGAGGTGA
CACTGGACTTGGTGTTAGTCCGGAACAAATTATTTCGAGACCACCTTCATCACACCTTCT
GAATGGTGTTCGAGGGGTTGAAGTGTAGGAAGATAATTTTAAAACATTTTCGATATCAGC
CCAGTGGATATTAGATTGTTTTGTAACATTATCGTCTCCCCAAACGACCGATTTTTTACC
TTCGAATCTTTTGACAACATTTTGATATTCTTCTTCCCTTTCTTTAGATAACTTTTTGAG
AGCATCTAACATACGGAAGAAAACTTGAGTTAATTTCATGGCAGCATCCAAATTCTCAAG
CCAAACTTGCGACTGAGTGATAATCGTGTAGGAAACTTCAGAATGATGTTTATCGGTCAT
TATTTTATCTTGAAGTTCGACTTGCATGTGTTTCTCTCGGAAAAAGGCATCAATAAAGTA
ATCATCTGTTGCGACTTTTGAACGAATTAGATCTTCCAATTCTCTTATTGAGTTTTCATT
ATCAGTAACTTCTCGTTGTAATTGATTGTATCGATCTTCATAATGTAACTTTTGATGATA
AAGATATCGAGCTGCATCATATTTGTTTTCATCTGCATCAGAAACTTTATTTTGTTGAAG
ACTGTCCTTAAGCATATTCTTTAAAATGTATTTCAACTCGATTTTTTTAATTTCACTTTC
ACATTCTAATAATTTTCTTCTCAGCTCGAGTCGAGTGTTCAACATTTCATCTAGAATATT
TTTATATGAGTTTAAAATATCAAGAGATGAAGAATCGGCTGTTATAGGGTTTGCAGGCAT
TCGTTGCAATTTAGTGACCTGTTGCTCTAATAGAATGATTTTCTCTGCTAGAGAAATATT
CTCTTGTCTCAAGGCATCAAGAGCCATTTGTTGATGACGCGGTTGAACACCAATGACGCA
ACTTCGTCTCTTTAAGGCCAAATTGATCCCTTTTGTCCTGTTAGCATAGGAAAGAGTGTT
GTGAGTGTCATCATATGATAAAGATGACGGACTGACAGTAGCGATCATTGCGGTTCGACA
ATTACCACCAAGAGAGTCACTTAAAATTCTGGTTAACACTGAACTTCGATAAGGAATATG
CTTTTTAAGACCTTTACGACTTTTACAAGCTAAAGCGTTGATACAATTTCCAAGTGCAAG
AAGAGACTTGTTGATATTTCCTCCTTCTCTATGTAAAGTTTTGGATCGTTTTTCTTTGTA
AGCAATTGAAGCTCTTTCCGAACCTGCCAAATCAACAAGGCACATTTTTGTTTCCTGTGT
AACTAATTGTTTTCCTTTTGGGCAGGTTTTCTTTCGTAAGAATAGTTGAAAAACAGCATG
TGAACGTGAAGATGTTGCATTTGCGTCGGTTGCTTGTTGGGCGCGATATTGGTTGCCAGT
TTCAAGCGTTTCGATAAGTTCATCGGCATTTCCCACTGTTCTTAGTGTAAGTCCTAAAAT
ATTGACACCACCACACATGGAATCAACAACCTTAAGAACTTGGGAACTTGGTGTTAACAA
ATCATACACTTTTTCATTGTAAATTTCAAAGTAAGCAACACACACTTCATATTGTTCATC
GGATGGTTTTTGTTCAATATTGTGAAATATCTCCATGGCAGTATAAAAGATTACACCAGG
ATCACCATTGTATCCCAACATTGTGAAAGTTTTACCGGATCCAGTTGGACCATAGGCGAA
AATGGTACAATTGAAACCATCAAGTAAAGATTGAACAAAACCTTTAACTGCTCTTTCATA
GACTTGAATGTTTGTTGTTCCTTCATCGAAAACAGCATCAAATGAAAATGATAAATCCTT
GTTGGCCTTTTTACCGATATCCTTATATTTTTTACCATGATAGGTGAAAGTGTTACCATC
ATCTGTCAACGGGTCAAATAGTAAACTTTGATCATCAACCACTTCAATAATCCTTCTTGT
CCGTGATTCTCTCTCATTTTCAGGGCGAACTCGAATGTAGACTTGAATATTATTATTGGG
GCCAATTCTACTCAATTCACAATCATCATCGTCATCATCCCTGATAACAGTCTTTTGCTT
TGCCGGAGGTTCATAAACTGAACAATAATCAAGAACATTTGTCGAGTCGGAAAGCGGTCT
TTTCACCGAACCACGACTCATCATCACCCAAGAAAATAGTTAATCAATCATATAAAAAGA
CAATTAAAATAAAAACAATTAAATGAATAAAAACTAAGAAATAATTTAATCACTTGTACA
AAGTAAAAAGTGAAGTTGATGTTTTCT
>Locus_4422_Transcript_1/1_Confidence_0.000_Length_605
AGATCACAATAGTATGAGGATAATACACAAAGATTTTGTGTAATAGAAAACAATTTACAG
TTAGAAGGTGTTTATGTCGTTTGATGAAAGATGTAATTTATAAATCTCTGGATTTAAGTG
TAAAAAATTAATTCGGGTATCTGTCCATCTTCAATTGAGGTTCCATTGTTACATCCTGCG
GCATAAGAGAAGTGGAAAGTTACTTTTCCACCACATATAAGATCAACGACAACCTTTCGA
CTGCCTCCAGCTCCGTAATGAGAATCAGATCCCTTTAGAGTTGCACATGCAGTATAATTA
ACGTCAGGCTCAATTTCAACCGGTTTTTTAAACATAACTCGAAATGTTCGTGATGAACCA
TCACATGTAAATCCGGTATCGTTAGAAGCTAAAACTTTACTGGTACCAGTATGGATAATT
TGAATTGTACACTGATAATCGGAGACACCATGAATTGATCCATACAGACCAAAACCTACA
ATATAGATTCGTCTGTCAACAACGAAACGTATTCGATCACTGGTTCCACTGTAACCCCAT
CTAAGATCAGTTCTTGCAAAACGACAAACAACTTCTTCTTTTTTAACACATGAGCGAGGT
TCTTC
>Locus_1884_Transcript_1/1_Confidence_0.000_Length_465
CACGTCCAAAACCACCTCGTCCACCTCCCCGACCAAATCCACCACCCCCACGGCCTCCGC
CACCTCCACCAGCAGCTTTCTTTTTCTTGAAGATTTTGTTATCCGGTGGTTTGGGCAAAA
ATTTCTCTAATGGTAAAAGCTTATTAGGATCAATAAATACTTTAGAGTTGAGTGGAAATG
AGTTGGCTTTGAATTTATCAGTAAGATTTACAGAGACAAAATATTCTTTAATCGAACCAA
AAATTTCATCAACTTTACCAATGATTTCTTTATTCTCTAAATAAATTGGTGCATTGAAAT
AAGGAACACCTTCTGAATTTGCTTTAACAACCAATTGTGATTGACAAGGATGAGTATAAA
CACCAAATTCTTGAACAGAGGCCGGTGGTTCATCGTAGTTCGGTCTGTCCCGACCGAAAC
CACCTCTACCTCCTCTTCCTCCACCTCGACCGAACCCACCACCCC
>Locus_9151_Transcript_1/1_Confidence_0.000_Length_403
GGCCAAACTGGTTGAAGTCTTGAGAGAGGCTTCTTCGTACTTTTTAAGTACCTTTTCATA
TGTCGCAGCTTCGTGATGCTCATTGTTAAAATATTTGACAGTTTCGTAGTTTATCAATGA
GTCGATTGCATGATTTCCAGCATCATTTTCTGCTTTGTTCATTTGAATTCGAAACTTTGT
TCTCCATGAAGTAACACCAAAGGTAAATGCTGAATAGCTTCCGATACAGATTAAAGTAAT
CGCAGCAAACTGAGGACCACACTTATAATACAATATGGAGCTTGCCAAGGCCACTTCGAG
GATCGTAGGAGCGACATTGAAAACGATTGCACTTAACACGAAATTGATTCCTCTGGTTCC
ACGATCAATTGCTTTTGAAAGAGCACCAGTTTGTCTTGAAAGA
>Locus_5514_Transcript_2/2_Confidence_0.000_Length_1178
GTGGAAACGACACTGGCCAATGCCATCGCTATGGGTAGTTCACCTTTGTCACCAATCATG
GTGACAAGTTGAACAAGTTGTTCATATCGATCAGCGAGAACTGTTTCCGCTAACATGTCA
AACTCGGTTCCTTGTTGTAAAATTTTGGTCAACACTTCCATAAATGCTGCTCGAGTTTGT
AAATCTTTATGATAACCCAAACTGATTGAGTGCATTAGACCAGAGTCAATGTTTGCACTT
AACAAGTTCGACATGGCCTGAATGGTGTAAGTTGGTAATTCACTGAGTTTATAATTGTAT
TTATTGTAACGGGGAGGACCATCAATGCTAACTAAGCTTCCAGGGACTATACTCCCGGTA
CCCACTGTGTCCTCATCGGAAACAATGTCACTACACTCGTTTAATAGATTCATGAAAAGG
GAAAAATATTTAAGGAAAAGTTGAGATTTAGCTTCCATTAGGTCACCACGATCACTTTCC
TCGGGTTGTAAAGGTAATCCTCTTAATAGAGCGGCAACTGCTTGCATTGAGGCCATATCC
AATTCTCGCTGGACAGGAGTCCAATCGTTAATTCCGGTTGGCTGCATTTGGTGGCTGTTT
CCCATTACCCAATCAGTTAAATATTCAACCATTTTATTACGAAATTTCATTTCTTGACGG
AAAGCAAGATCATCTCGACGCGACATCATTGTTTCAATGAGATTACAAAATTTGACCTTT
ATCTGAATATGTTGACCAGTATTGGTGTCAAGGTGACGAATGTAACGGACAATTGCAAGC
ATAATTTGCTCTATACTGGTCACTCCAAGATTTTCGGTGGTATGTTCAACCTTATTCTCA
AGAACTGATTTCATGATGAAAATGATGTGAACAATAAATTGGGTACTGGTTTCGTTAACG
GTAACTTGATACTGGGGGTCAAAAAATTTCTCAACAATTATCTTAATTTGATCAAAAAGA
ATTGGATAAAGTGCTGGAGACATTTCATGAGCAACCAGTTCTTTCACATGCTTTTGTATT
TGAGTTCCAAATTTTTCATTGTTACAAACAAGAAGCTTCAAAACATCACCAACAAATTGA
GTAACCGGACAATATTGTAAAGGATCTTGTCCAGATTGTAGTAATGGAACTCGTCGAGGG
TCAACAAAAAATCCAACCGAATTGGCTTGGGAAACGGG
>Locus_22325_Transcript_1/1_Confidence_0.000_Length_930
GTAAACTTGAAAAGCTAAACATTCAAGTAAATAAATGATCAGTTAATTGTTGTAGTGTAT
TTAACTTCTTGTTTTAAATGGCCGTTGAAATTGATTACCGTTAACTTGGTTATTTAAAGA
GCCGATTTTTATAGTTGCTTGGAAACATTTTATTCTTGATAACTGATTTCCTTGTTCCTG
GTTGGAAATCTTCGTCATCGTCATGATCAATTTCAGGTCCAAATCCACCGAAGCCACGCC
ATTTCTTTGGATTATCCGTAGCAAGGTTAGTTGGCAGAGGTGAATCTTGGTCCGCGGGTG
ATGAATCATATTCATTGAGTTTGTTGCTGAATTTTCTTGAAGGCCAAACATTTGGTATAT
CTTCATATCTTGTTATTAATGTGTTTGGAGCTTCTGTTATGAATGAAGGTTGTGTTGTGG
TTTCAAGAGGTGTGGCCATAGTTGTTGTCGCTTCGGTTGTGGTGGTAGTAATTGGTTCTG
GGGTGGTTGTGGTAGTAGTTGTTGTCGTTGTTGTTGGCTCTGGGGTGGTTGAAGTTGTTG
TCGCTTCAGTCGTGATGGTTGTTTGTGGTGTAGTGGCCTCCGTAGTAGCTTCCGTCGTAG
CGACTGAGTTAGTTATTAGCTCAGTTGTCATTATTATTAATGTTGTTGTTGTCTCTGTGG
TTGATTGAACTGTTGTCGGTCCAGTAGTTGGTAGTTCAGTTGTAGAATTAGCTTCGATTG
TTGTGTTGTTACTTTTAGTGGAATCGTCCAACCCAATTGTCGTTATATTTGATGCCTTTG
GCATAACTTTTGTCGTCACTCGAAATGACGGATATGTATGGCAAAATCCCATCAAGTTCC
AAGGCCAAAAGTCGTAGCAATCAAAAAACATTCCATAAACTGATGTTAAATGTATTAGAA
ATACACAAATTACTATCAACTTCATATTTA
>Locus_14358_Transcript_1/1_Confidence_0.000_Length_194
AATGATGATAGATTTTTTTTTTAATTTTAATTACAATTAAGAAGAAGAGAAAAGATTTTG
ATACAAAATGGAAAAAGAAGAAATTGTATTAGATGTGTTTTCTATTGAAATAAAGGTAAC
TCAATGCGATCCAAAACTTTTTATAAAGAGGTACAAAGATACGTTTTTCGAAACCTTCGT
GTTTCAATATCTGA
>Locus_5939_Transcript_1/1_Confidence_0.000_Length_455
TGTGATCAACCGTTGCTTTTGATGTACAATAGATTAAGAATCTTGGATAAGATTTTTTTT
CCGTTATACTGGACAGATTAACGATTGAACCTTTAATTCCAGCGTCGATCATTTTTGTCG
AAATGATTTGAGTAACATTAATCAAAGCTTTCACATTGACGTCAAATATTTTGTCATAAT
CTGATTCCTTTATCGATCCTGGTTCTGTTGGCCAAAGGACACCAGCATTATTAACCAAAC
AATCAACAGGTTCAAGTTTACTCAAAGTCTCTTCGGTAGCTGACCAATCACTTAAATCAA
GATAAATTGGATGAACATTATTAACTTCGGCTGCTAATTTATCCAATTCGTCTTTCAATA
TACAAACAGCATAGACTTTAGATGCTCCCGCTTTCATCAAAGTCTCAGTTACCGCTCGAC
CAATTCCTCTGGATGCTCCAGTTACCAGAACCTTT
>Locus_24054_Transcript_1/1_Confidence_0.000_Length_245
GGACAAAGACAGACATCACTTGGGCTCACGATATGTGGTTTGGGGCAACTTGGGGTGGGT
TTAATGGCATTAGGAGGTATTGGAGGGCAACCACCATGACATTGGGTAGTTGTTGTACCA
TTTGCACGTTGAACACAGCGACAAGTTTGTTTGAGACACCCACCGGGTCCAGACTCATCC
CAAGCTTCACCAATAAAATGAAGACTATTATCCTTTCCAAGACAAAACGGTTCAACTGAA
CCAGG
>Locus_3281_Transcript_1/1_Confidence_0.000_Length_936
GGAAAATTAAATCAAATTAACAAAAAAAATTGGAACTTTGAAATCTGAGCAATTCTTATA
ATTAGAATAATTATCATTGAGAATTATATTTTCTCTTTTAATTGTTGTAACATTCGTTCA
TGATCTTGTTGCATTTTTTGACGAACTTCAGATAATCGAGTTAGAACTCGATCACCAGAG
TTAACACTTTGAGTTGCACTTTGATTCTTATTGATTGGTGTTGATTTATTAATTTCACTT
TCATCGGGTGGTTTGTATTTGGCAGGTTCAGAATATTGTTGTGGACTGAAATGATCACCG
TTATGAGAATTCATTTCATTCCGAATCGGACTTGGAATAAATCTTTTCGATCGAAGGGAT
AAAGGACTAGATGCCATTTTCTTTGGTGTTGAATTACTTTCGATCTCTCCAAATCGTGAT
TCCAATGATACACGAGATTTACGAGGTGATTTTGGCCTACGAATATGAAGATAACTTGGA
CTTCGAGCAAGTCGATTGAGCATTGAAGTAGGTGTTGTGGTGAGTATATTGGTAGAGTCT
TGATCTTTGGTCAAGTTAATTGTTTCATTATGATCTTTGATTCCTTCTCGTCCTCCACGT
TTACTTTTACTCTCTGAATCTTTGATCATCTCTTTGATTATCTCTTGTTTCTTTGCAAGT
GAATCCGCTTTAATCCTTTGACGATTTTGCTCTTCTTCGAACTCCTTTAACATCCTTAAT
CTTTGCTCGTGTAATCGTTTCTCAATTAGTCTCTCCTCTTCTTCTTCTTGTCTCCTTTTC
TCTTCATCGAGATGATGTTTTTCTTCAATCTGTTTTCTCAACTCTTCCTTGTAATTGGAA
GCCCGAACTCGATTTGATTGACTTTCTAATAACCGATTCTTTGGTACGAGATGTTCAACA
TGAGATCCAGCATATTTTGATTGCCAATTAAGTATA
>Locus_23976_Transcript_1/1_Confidence_0.000_Length_340
GTTTGTTTTTTTTTCATGTTGATCAATGATGATTAATTAATTAGACAGAATTAGATCAAA
AAGCGTAATAGGCAACGAGAAATTATGGAGATAATGTTAACAATACAGAGGGTTAATGAT
AATTGTGATGATGATGTGTTGGCGATAATGTTAATTGTTACTTTGGTTAGATGAAAATGA
AGCAGAGATGTCAAGTTTTCTATGGCATATAAACTGTAAACCTTGATGGTAAAAGATGAT
CTCAAATGATGAACTAATTGCAATTGGTTAATAGATTGAAGCTGAAATATTCAGTAATAG
TTAGTCGAGAAATTGGGTTATTATTATTATTGAAATGGAT
>Locus_19793_Transcript_1/1_Confidence_0.000_Length_218
CGGTAGTAAAATTCCGCTTCTTCCGCCAAATTTTTCATCTCATCAAGAGAATTTACTTTT
GTCAACGCAATGTAGTTTAGTATCCCAGGTAACAATCCATTCTTTATATATTGAATTTTC
TCTTCCAATCCCATATTGATATCGAGTTTAGCGCACAATCCTATCATTTCAAATATGTAA
GATCTCACATCTTGATTTTCCGATTGTTTTTTATTTTC
>Locus_3230_Transcript_1/1_Confidence_0.000_Length_1949
TGAATAAGACATATAAGATGAGGCCATTTGAGCGGGTGAAACTGCATCGTAACGATCGGG
TAATTGGGTCGGAGGTCGGGAAACATGTCGAATGTACCTTTGTCTGAATAGTTCTGCTTC
AGCGTCAATACGTTTTTCTCGTTCTTCCATCATTTTATCCTGAGCTGCAAAGTCTTCATC
GGAGGTTACCTTAAATCCTAACCAGCGACAGATAATATGAAGTAACCAACTCTCAGGGTG
AGGTTGAAGGGTGAAAAATCTGTAAGTTGTAATGGCAATTGTATCGGCAGCGCAAGTGTT
GAGTAAGGGAAGACAATAGAAGATAAATCGAACCTCTTTATGTCCAAGGAATGAGTAGAG
AAAGATGAAAACGATGGAAACTGTGAAACATGATTTGATGCACCTTCGAGATGCAAAAGG
TACAAAGAGAAGGGAAGATAAAAGTGTCCGTGGTAAAGCTGAATAAAAATACCAAAAGAA
GGGTTGAACTCCCCAATCAGCTGATTTGTTGAGATAAACATTGTAAATTAAACCATAACC
CTCAGGCCATACCCATTTTCCCCACATAAATGAGTCAAATAGAACTGTGATCAAGAGAAA
GATCAGACCAGCAGGTATTCCGACTTGGAATAATTTCTTGAAAGTTAAATTTTTCTGGAA
AAATATGGAATGAGCAATCATAGGGCCGAAAAGGAGAGCAGTCTCCGCACGGAAAATGAC
CACAGTTCCAGCGACAACGATAATAAATGAAGTATATCTATGTGACAGCCATTTAGCAGA
AGCAATTAGAACCAAAATAAAGGCGAAGATATTTGGAAGTGGCCTCGAAGCATAGAATAG
AAAATGAAATTGTGTTAATGTCAAAATACAAAGTGCACTTGTAGTATGACGACCAAATTT
TCGTGTGACAGCACAAACAAACGAATAGAAACCCGCTAGAACAAAGGTTGCCAGATTAGT
TCGAACCACTAATTGGATAAACAATTTATCAGGTATTCGAGGATAAAGAGACCAAGGGAA
AATAACAAGACTCAAAAGGAATGGACCGATAAATGATCTTGGAAGAGGACCTGGAAAATC
TTGATGGTCCCATCGCCAGTCAGAGTAATTATATGAATGAACAATGTTGGTCGGCTCTTC
GGAGAAAGTAAATTTTAACGGGAATTTCGAGTCAATATACCAATTAAGTGTTCCATTGGC
TAATTTATTGGATATATCGATTGCCCTTGGAATTCCTAGATAAATGAAATCATGAATGGC
TTGAAGACTAAACGATTCTTCAACTTTGGTGAACGGAGTAAACACAATAAAAGCATAAGC
CAAAGCGGTTAAACCAGTAAACTGAACAGTTCGAGACATGATTAATATTGATATAAGTGA
TCCCATACTGATCACCACCAAGACACACAATTAATAGAATTTTACACAAATTAAGAAATC
AAAATTAAAATGCGAAGATAAAAAACACCAGGGGAAAACAATTAATCTAAAATGTGTTCA
AGAAAAAACAATCAACGTCAAAGGGAAAAAACTTGACTAACCAATCAATTGTTTTCTATA
ATCATTTACATTTATCACATTGGTTGTCAATTACTGAATATCTTTAAACTTATAACCTTT
AGACAGCATTTACGAAATCGATTTCGATTTAATTAAGGTCATTGATAGATTGTTAACAGT
TTCAATAGAATAAAATTAAACAGAGAAACAAAAAAACAATTGAATAATTGAAAGTAAACA
AATGAAGTTAAAAATGTAACATGAGAAAAAAACAACAATCTTTTTTGATTTAATAGCAAA
TAGGAAGGAAACAGTTGAAACAATCGATTCACTTTCTCAAAGATGAACAATTTATTTCAC
GTTAATTAAATTCACCCCAAGATTAACACTAATTAATTTTAATTCTCTTTTTTAATCACT
CAATTAGCAAGTGGTTCTTATTTTTGGAG
>Locus_11632_Transcript_1/1_Confidence_0.000_Length_297
AAGGTGATATTTAAATAGTTCTTCCAGAATTTTAGATTCAACACTCAATTTATTATTCTT
CTTTTTCTTGGTATTGCTTTCAGCGTTTTCTGAAATTGTCGGACTGTCACTTGGCTTAGA
CGAGTTTCCATCTTCTTGAGTATTTGTGGCACTTTGTGAGTTGATTACCACTCGCTCATC
AGTATTTGTATTGGGTTTTTTCTTGTTTTTCTGTTCGGAATCAGTTTGACTTTTTCTCTT
TTTTTGTTTCACTACAACTCGGTTTTGGTGAGTTACAATCACTTTGTATATTTGTAG
>Locus_13361_Transcript_1/1_Confidence_0.000_Length_368
GGTGAGTTCCACCGGATTGAGGTCCATACTTTGGATTAACATCAATTAATTGGACAGCCT
TGTAAACAAAGTTTTCACTTGCTCGAGTTACTCCAGCTCGATTGCCTACAACAATATTTG
CTGAGTAAGGTCCAGTTGGAGAGGGTCCAGTACGACAGACAACCCTTACTGATACATTAT
ATTCAACTGGAGTACATGGTATACCTCCGATGGCAACTTTATCTTTAATCTCATCTACAC
TTGACCCTAAATTGGAACCTTTAATTGTGATTAAAGTTCCACCCTCAATGGGACCAGAAA
GAGGATAAATCAGGTCTATTCTTGGAGGTGGACATGAGGGTGCTGGAGGTTCTGAGCAAG
CATCAACA
>Locus_17492_Transcript_1/1_Confidence_0.000_Length_263
GAGTAATTAACGGGCTTCGTGGTGATGAGAATATGGTGCAAGAAACTTCCTCCAGAACTG
GACCTAAAGTGATCCCGTTCAAACGTAAAGGTACCGCTGTCAGTGGATAAGAGTGTAAGG
CAATGTCCGCTTCGCCTCGTTGAATGAAACCAATCATTCCCGAACAATTATCTCCATCAC
AAATACCATAATCAGCGGTTTCTACGCTGACGATCGAGTAATTGAATTGGTTAACCAGTG
AGAGCCTTTTATATACGTACGAG
>Locus_11127_Transcript_1/1_Confidence_0.000_Length_223
GCAGGTGGAAGAGGAGATTTTTTGATAAAATCTTGCCTATTGGAAACACTTTCTTTCTCC
TCTAAAGCTCTACGAACATCAGCTCTGCTCAATTGTGACTCTTTTGCTAACCTCATTCCA
TGCTTTACCATAATATTAGCACATGCTAGCACTTTTTTTACTAATTCCAGGTCACCATTT
AACATTCGAACTAGCACTTGAAATATTTCTGCTAAAGTTAATC
>Locus_16520_Transcript_1/1_Confidence_0.000_Length_544
CTCCCATATTTTGTCCAAATTGTTGTTGAGGTGAGTGTAAAGAAGATTGTGAATTAGACA
TTGAATGTGATATCGGAGGTTGATGTTGATATTGTTGCTGTGGTGAATGTTGGGACTGTT
GTTGCCCTTGTCCCTGTTGTTGTTGACCCTGCAACTTGGAAGCAGCCAATTGAGCACCAA
AAGGGTCACTTAATTGAGGTCTTTTGGCATCGGTAGCACCACCATCATCTTCAGCCGATC
TTTTACCGGAAATATTACCTGAAAGTTTAGTGGCAACCGCTTTAGCTCTTTCAACAGCTT
TTTGAAAAGCATCTTCCACAGGTGTGGATGACATGGTTCTTCTTATTTAAAAACAGAGAG
AGAGAGAGAAAGAAAAAAAACTGGAAGAAACAATAATAAGAGATAGAGAGAAAGAAAATA
TTTCTAAATTTAGAAAAAAAGTACTTTACTAATTAATGATGAGATATTTATATAAACATG
AGAAAAATGATTCAATTTAATTTAATACCACAAAAAACAGACAAGAAAAAATTCAACCCC
ATCA
>Locus_7903_Transcript_1/1_Confidence_0.000_Length_918
TTAAGTTATTATCAATGAGGTGAATGTTTTCCATGAATGATATATTCAAATGATGATGAT
AATAATAATAGAGAGAGAGACCAATATGGTTACAAGTTTGAAATTGTAATTGTTGAAATT
TGATCCTTAATTGTGGGTGATAATATGACGCTGGTAGAGAGAGAGAGAGAGAAAAGTAAA
ACCAAACAAGCAGCAATTTGAGATGAAATTGAACAGAATCGAGGTTGATTTGTGTGATTA
AGGTGAAAGAATCAGTTTCCAGATTGATTATGAATGTTTAATTTCATGTTTGTTGTGAGG
TTGCATAAACAGGTCCAATATTGGTTTTGTTTCATTCCAATCTCTTGGTGTCATTCTGGC
AAAACATTGATTATTTGATGGATTACAGTTATCACTGTTCCCTTGTGACAATTTGTATAC
AATACAAACTGTCAACTGTCCATTATAATCGTTATTATTACTATCATTATCATCGTCATC
ATTATTACTATTGTTATTATTTTGATGTCATCCTTTAGCTCTTTTTTTTCTCCTAATTCC
ATCGTCTTCCTCTTCCTCCTTTTCTTCATCGTCTCAATTAAATGATTACAGCCAATAATC
AGGTTAATTGACAATTATTTTGCTCCATTTTGTTTAGTATATGAAACACAATACTAAGTC
ATCTGTGATTGATTGAATATTACTCATTCACCAGCTTCTATGGGCTGGGTGGATGTTCTA
TCACGATAATAATGATGATGTGATGATTATGTGATTGTCATGTAATGATGAGTTGATGTA
ATGATGGAAAAGTGTCAAAGTCACGCAATCAGAGGGCCTTGATTACTGGTGAAATGGTGG
CGAGAATCGATGATTAGATAGGATGAGGGAAATGTAACCAAATGGATGAAGAGAAACTCA
TAAGAATTGAGACATTTT
>Locus_14123_Transcript_1/2_Confidence_0.333_Length_359
CGACAGTTGGACCAACAAGGTTTTCAGATGATTTTGGAACCAAAATGTTGTAAACTGCTT
GGTTTCAGTGTAGAAATTGATGCCCATTTGTCCCATGAAATGATTTTCTCCATGGAAGGA
GCCTCGAGTTCCAGTGAATGAAAATACTGACAATGGAACTGGAATGGGAACATTAACACC
AATTTGACCAACATCAATTTCGTTGGTAAATTTACGAGCAGTGGCTCCGTTACGAGTGAA
AATAGCGGTACCATTACCGTAGGGATTGGAATTGATCAAGTTAATTGCTTCATCGAGAGT
GTCCACAGTCAGAATAACCAAAACTGGCCCGAAAATTTCCTCATTATAACATTTCATAG
>Locus_7154_Transcript_1/1_Confidence_0.000_Length_267
TTCTTAAAGAATTTGGCAAATCCTGGAAGTGCAACATCATCCCGATCAAAATGGTAGGCC
TAAGATTAGGAGAAATTTGAGCAAATAGGAAAATAAAAAGAAATATTAGAAAATAGAAAA
CAATTAATCGATTAGCGAAAGAAAATTTTTCATCTTTTATATTGATTATAAAAGAGAGAG
AAAGGGAACTGTTGTTTTCGATTTTCACCTGAAAAATTGTTCAACGTTACATGGAGACTC
AATTGTATAGATTGAATTGAAAAAACA
>Locus_10427_Transcript_3/3_Confidence_0.000_Length_835
TCATCAAAATGAAATTTCTTGTAGTATTTGTTACTTTAATTGCCATCGTTTCTGCTCAAA
ATTTTCTCAACAATAATATGGGATATGGTAATTTCCGTTATGGTGGATTCGCTGGGTTAA
GATATGGTGCCAATGGTGGCTATCGAGGATACAATGGATACAATAATCCAGGTAAGTGAT
TGATTAAATGAAAGTGTTCGACCAGAAGTGATGATTAACGTGGATGATTAAATCCTTTTA
TAAAAGGCTTTGGAGGATATGGTTCTCCAGCTTATGGTGGTTATGGAAACGGTTTTGGAA
ATGGTTTAGGAAATGGTTTAGGAAATGGCTATGGAAATGGTTTAGGAAATGGCTATGGAA
ATGGTTATGGCTCAGGTTCTGGTGCTGGTTACGGAGGTTTCGGTGCCAATATTGGTTTCC
AATATGGAGCTGGTGTCTATGGTAATGGTAGATATGGTGGACTTGGACGTGGATTTTTTT
GAAAATCTAACACAAGTAATTCCAATTCAATCATCTCGATTTTTCGTGTTTCCAGAGGTC
ACCAATGTTTAAAGTAGATACAAGTTTACTTTAATTCTCACTCATCAAAATGAAATTTCT
TGTAGTATTTGTTACTTTAATTGCCATCGTTTCTGCTCAAAATTTTCTCAACAATAATAT
GGGATATGGTAATTTCCGTTATGGTGGATTCGCTGGGTTAAGATATGGTGCCAATGGTGG
CTATCGAGGATACAATGGATACAATAATCCAGGCTTTGGAGGATATGGTTCTCCAGCTTA
TGGTGGTTATGGAAACGGTTTAGGAAATGGCTATGGAAATGGTTTAGGAAATGGC
>Locus_2681_Transcript_1/1_Confidence_0.000_Length_281
TTTCTCAGAATTAAGAAAAAAGAAAAGAAATTAACTTTCTCAGCAAATAGAAAAAAAAAA
ACTTTGGTTAACCCGTCATATTGTTTTCTTTCCAGTGGTCAGTATATGTGTTTGGATGAG
TTTCGTGGTCATTAATCAGTAATTAAAGTTGATTGTGATTAAAGGGCATTACAATTAAGT
GATTGTTGTATCAAAAACAAATATTGATTAATTGGTGGAAGAAAAAAAAAGGCTTCGATG
AAAGAAGGTAACTCTTTCTCTCTCCTTGGTGATTGAGTGTA
>Locus_7302_Transcript_1/1_Confidence_0.000_Length_445
CGGAATAAATAAATTACCATTTTCGTGTAAATTTAGTTGGAAACAATTAACAGAAATTTA
ATTATTATTATCATGTAATATTAATAAACTTAAATTGAATTTGAAACTTTTCATAACCAT
AATGTATGAGTTTAACCAGAATCTTGGGATAGAATCGTTGATAACCTTTTACCGAACTCA
GTGTTGGCCTGAGAAACTAGACTTACTATTTTAGATTTAAGGTCAGCGGAAGTTTCCATC
AGATCCATTGCCATGTTGTAAACTAAACTGTCTCGATCTTGAGGTCTCAATGAATCCCAG
AACTCGGAAGGCTAATTGATAAAGGATTAAGAAGATCTTAACGTTACTTAACGATCTTGT
GTTGACCAATAGTACCAGAGAAATTACCTGGCGATAGTTGTCATTATCTAAACTATTGTA
TCGATTGACAATACAGGGCTCAGCG
>Locus_11819_Transcript_1/1_Confidence_0.000_Length_733
ATTATAATAATTTATTAATACAAGGGTGTGGTTTCTTGTTTGTTGAGAGAGAGAGAGAGA
GAGATTAATTTGAATAGAACACAAACAAAAATATCAGAATAATTTCGTAAAAATGTTCAT
CGTTGGTATCATATCATAATTAGTATCATCTGATCAATCCAAATAATGAACTTTAACATG
AAGGTATAATAATAATGTTGAAAAGTTCATTTAGAGTTTATTTCTTCACCAGCAGTAAAA
GACAATTAGAACACCTTAAATTTAGTTTACAATTAGCTAATTAAAGTAGTAATTAGTTAC
GAATTAGTGTCTAACAATATCTTTGTTTTTGTTTTCAGCTCATCATCAGTTTTGGCTTTG
AAGAGGCTAAGGTGTATATCTACATAAGGTACAAGGCAGAGAATAAGGAGAAAAAGATTA
TCATGACAAATGAGATGATGAGGATGAAAAAGATCATAGTGAATGAGTAAGATGAAAAAG
ATCATAGTGAATGAGTAAAGAAATAAAGAGAGAGAGAAAGAGAGAAAGAGAGAAAGTTAA
TGAAGAAGATAAAATGATGATAGATGAAAATATTGATGAAGATGCAAGAAGTTTACTAAT
TGTTGCTCCTTGGGATGAACAATGTTGATCAATCAGTTACTTATGGTTGATTCTTTTCTC
ATGATTAATCCTAAATAATCAGGATTCCAACTGAATCAATGAATGATGATTAAAAAAAAA
GCAAATTGCACTC
>Locus_11708_Transcript_1/1_Confidence_0.000_Length_255
ATCTGGTCAAAGATCTTCTCTCATCATCTTAATCATTTACATGTTAAAAGAAACATTAGT
GGACATATTGACGAAATATCAACGGAACTGTTGAAATGAACAAATTGCTCTCATAGTAAT
TGATTAATTACTATTTACATGATTATTAGAGGAACGAAATTCGTATTGGTAATTGAAAAA
GATTAACTTGATTAACTTTTGGATAATTGGGCGATTAACTTAATCATTCAATTAACCCAA
AAGTTACAAAACTTT
>Locus_17765_Transcript_1/1_Confidence_0.000_Length_532
ATCCAAGTCGATAAATTGTAACACAGTGTAACCCTTTTCCTTTAATGATTGGACAAGTTT
AGTGATCTTCCGATGGTCAATGAATTCACCAAGAGTTCCCAGATGAGTGACATCTTGATT
GTTGCATAAAATTTGACAATATTTTGAATCAATTGGATGAGGAGATGTTGAACTGAATGG
AGATGATAATGATCCCGATGAAGAAAATTGTAAATCGAATATTTTTTTACACAATTTTCC
ATCAATAAGAAACAATGGAACATCATGACTATCGGAAAGTGAAATTATCCCATGTAATGA
TTCCCAGATATGATTGATTTCAATTTGATTCTTAGTAACAATCGATTGTAAAACAATTAA
TTGAACAAGTAGGAGAAAAACACTTGTGATACAAATTACACAAATCAAATGAGATTTAAT
CATTGTATCAATGAGTTAATTTCCAATGTTTTGATATGAACCATTAAGATTATGGGATTT
AGACAAAACATCATGTTTCATGGGATTTAATTAATCAGAGAGAATGATTAAC
>Locus_14004_Transcript_1/1_Confidence_0.000_Length_516
TTTTGGCTGTTTCAGCGATCGTCGAACAGACAATTGAACATCCACCAAGGATCATTATCT
TGGTCGGAGGTTCGTAAACCAATTCGTAAAGTAGAGCCGAAGCTAAACCCGAATCACACT
TACTATCATTTGGTGTTAATGACAAATAATAACCTGGAAGTATTTCTGGTCTACTGTTGA
CATCTTCCAAGGCCATTTCGACCGCTGGCTGACAACCTTGACCTCCAAGCCAACCACCAG
TTCCGGTCATTGGGAATAGTCCACCAATATGAAGCTTGGTCAATGGTGGTTCAGTTGATG
ATAATGACGATGAACTTAATGATTGATCCAACCGGTTGGGATCGAATCCTGGTGGTTTGG
GAAGCCCTTGAGTGGGTATTCTGGAGGGTATGAAGCATATTATTGGTCTAATCACAATTA
AACTAACAAGATAATTTATCACAAAAAACCACATCTTACAATAAACGACTGTGGATTAAA
AGGAAAAACAATCAGCTAATCAACATGAACAACAAC
>Locus_28801_Transcript_1/1_Confidence_0.000_Length_276
CTCAGTTTCCGGTTCCTTCGTTTTTTCCCCTTCATATTGTCATCTCCATCCTCATCTTTC
ATCAAAGTGTAACAAGATGATCCGATATCTTTACAATTGCTTTGATTACTTTTTAGATGA
ATCTTGAATGTTTAAGCTTAGCTCATGAAGATTTCATGGGTTGATCCCAGAGTTTCTCGA
TGATCATCATGATAAACGTGATTGAATGAGCAAGAAGATAAGAAAGTGTTAAAAAAAAGT
TCTCTTCTCTTTTCTATCGATATCTTTTCATCTAAT
>Locus_8206_Transcript_2/2_Confidence_0.000_Length_656
AAGTTAACTCTAAGTTATTTGACGAATTGACCGCAAATTATAGACAAGAAAGACAAAAGT
GCGTGTGTTCCCACTGACCAAATTACCTTCTCTGGTTGTTATTGACTAAATTATTTCAAT
GTGCTCATTTCCATTTAGAGAGAAGAGAAAAGAAAAAGAAAGAGACGAATTATGGAGGAA
ATTATCGGAATTGGAGTTAGATGCCAAGAGTGGACCAATAGGAGACGGGAGACTTTAACC
ACAACATAAATATATATAAAATGTAACAAAGAAGCAAAAAGAGAGATAATAGCTCACTCT
GGTGTAAACACCGGGAAGTTTGGGCTGGGCACATTTTATGCCGTTTGAGACAATACCAAC
AAGCGTCCAATAGCCTTTCATGTTGATCATCAAGGGGCCGCCGGAATCACCAAAACATGC
ATCCTTTCCTCCTTCCTGGAAACCAGCACATAAAGACGATTCAGGAATCTTTACCTCTTT
ATTATACTCCGAATACGATTCTTGGCATTTGTCATACTTTATCATCGGAGCCTGTGTCAC
TTGCAGCTTATCAGGCAATTTCTTTGTGTTTGGTTCTGTTGTGATTGAGGAAAGAGAAAA
AAAAAGATGAAAACGTATATATATAAACAAAAAGAAGGATAAATATTGAGTGTTAA
>Locus_2591_Transcript_2/3_Confidence_0.333_Length_2369
TTTTTTTTCTTGTTCTTGTTCTTGTTCTTGTTCTTGTTCTTGTTCTTGTTCTTGTTCTTG
TTCTGGTTCACCTGAAGCTCCATTACAATGATCTGTCCCATTATTCATCTCGTTCTCAGT
CTCAATATCGACCATTGGCCAAACGAATACTTGAGAATCTTTATCTTCAGGTGGTGATGT
TTTTTCGGTCTCTTCGTTATTCCAATCAACTTCTAGAATCGACTTGTTCAGTTGAAAATC
TTCCCAAGAAGTATTCGAATCAATAACAGCTGATTGTTGTTGTTTCCCTTCACGAATTAT
CACCGATTTATGAGTTTCCAAATAAGCTCTTTCACTTTCGGAGATTATGATATCATTAAT
TAGACTCTCAAAGGTTCGAGTTAAATTAACCAAATCTTTTAATTTGTTTGCTTTAATTTC
CTCAGATAAAATATTCCAACCAATGATTTTTTCTTTAACTATCCCAATGATGCTGACGAT
GTTTGGATGAAATACTTTGGTCATTATTTGGAATTCACGTTCAACATCAGTGATGATTCT
TTGACCATTACGTTCCTTTGCTCGCCGGTTAATTCGCTTAACGGCCACAAAATTATCCGA
ATCAGCTGGATAACGAGCTTTCAAGACTTCACCATAAGCTCCAGTTCCCAAAATGGCTTC
ACGACCATTACAAGTCGCTATTTGAAGATGATTAACCGGAATGACCCAAGGCAAATCAGT
GTCATATTCATAATCAACACTACACTCATCATCTTCCTCTAATCGGTAATCATATTCTGA
TGATACTCGGTAATTGGTGGTCAACTTGTTAAGAAATTTAGATAAACTCGACCTCTTTTT
GTGCTCATTTTCTTCAATATAAGCGTAATGTGATGGCGAACCTGAACCTCTGAGTTGATA
TTCACGAAGAAAAAGTTCACGAATATCTCGGTGCATTTCCATTGGGTGTTTCCTCTGTTC
GGGATCAGGTTGCCAACAATTGTGAATCAATTGCCAAATAGGTGATGGACAAGACAGTGG
ACGAGGTAAATTATAAACATCAGTGCCTGGAGGCCTTTGACCAAGACTGAATATCTCCCA
TAAAGTTGTGGCACATGCGAAAATATCGACAGATAATGGAAGCGATTCTGAACTAGATGA
ATATTCCTTGGGTATCCAAAGTCGATCACCATTTTCATCAAGGTGAATAAAAGGATCACC
AAGCCTCACTTGGAATCTTCTGTTTGACCTTTCAACGACCAATAAAGCTCGACATCTAAT
CATCCCATGAGTTAATCCAATCTCGTGGAGATAACATAAAGCTCGAGTTAAATACATGGC
ACATTCAATTAGCTCATAGGTTTTTATTTCAGAATGATTTCGACGAAGAAACTCATCCAA
AGGTCCTGACGGAAAATAATCACGAACAAAAGCTGGAGGACGAATTGAGACGAATCGAGT
TCGAGTAATTAAATCAGAAGATAAACTACTCCAATAATCTAATTGCTCGAGAAAATGAGT
AACTCGTTGGTCTATCGTAGGTACTTTACAGAGTAACTTGTCATCACCATCGTTTATCAA
ATAGTAACGAAACGATTTATCTTTGATTGTTTCCAATCGATTGTCTTTGGTTAAATAATT
GTTGAAATTTAGTTTAACGATAATACTTTCCGGTGTTTCAAGTTTCTCCTGTTTAACTGC
ACCACAGCATAAAATACACCATTTGAATATGTTAGATCCCAAGGGTGGAATACAAGTTTT
CAGTTCGATACAACCATTGGTGTCGAAGGAAATTTTCAGTACTTTTTTAAGTGAATCGAA
TGAAGAAAAGGTCGCTAAATGTTCATCTTGGTCTAATACCATTAATTTGTCCATTTTCTT
GACAATTTGGAAACTTTTAATTCCTGGTCCAACCCAAACGTCAACCACATATTCATAACG
TTTCTGGTCGTGACGAATTAAAAAATTACCAATATTACATTGACTTTTGTCCAGAAAAAT
GGTCAGCGAATCATTTAAACTGATCGGACCATGACAACGAATCTCTTTGAATTGTAAAAT
CGACGGAGGCATAACATATTCACAGATACATATCGAATCTCCGGTGATTAATCTATGATA
ACCTTCCAAAAGTGATAATAATGATTTAAGAATCATTTTATCAGAAATGGCAAAGAAAAC
GGGTGTTCCATTTTTCCGTGATATCTCAACACCATGATCTTGAACAATAATGAAACAAAT
GTCGGCAATTGAGCAGAAAAAATTCCAATCCGGTTGATTAGCTTTTTGAGCGGTGAAAAT
GTCTACCGATTGAAATGGCCTAATCTGAAGGAGAAATTCATTGGTTCCTGGCATCCCGTT
TGCTTTTTCGAATCGACTTGCTTTGTAAA
>Locus_18487_Transcript_3/3_Confidence_0.000_Length_1678
GATTAACAATCATTCATCTTAGTTGTTTGAGTATTTTATTCATTTTAATTTGTTACTACC
GCTTTTTGATAGAGTTTTCATTAGATTATCGTCCATACAAAATTGCATCGAAGAATTTGA
GTAGATTTTAAGGTTATTAGTTAATCATAATTAGAAGTTAATTAAGCTCCAATCATTTTC
TTTACTGTGTAACCAGGTAGAGAATAGAAAAATATCAAAAAGAAAAAGAATAAGAAAACG
AAAAGTAAAAGCTTAAAGAAGAACCATTTTCGTCGAGTCCAAATGATGTATCGAAACGAT
TTCCACGGATTAGCGAACCACGCGAATGATGTATCAGGTCGTTGAGGCTTATCCAAAGGC
TGAGGTGGATCTCGTGCTAATCCAGCCGGATTAGCATTAGCTTCGTCTTGGGTTAACAGT
TCAAAATCAGCCTCCAATTTACCAGTTAATTCAGTTCCTCCATCGGCTAGATTAGCATAG
AAAGGCCACCAACCTCTGATACGTTTTTCTTTAAATAAGTTAATTCGTGAACTTTTAACT
ATCTGATTGTTGTTACTCGAATCAACGGAACTAATTGTTGAACTGTCCGAAAGTATATCC
AAGGTGCATTCTTTTGCCGATCGAGCTCCTCGAGGGAAATCAAGTAAATTGATTGGTAAA
CAACCGAGAAAATCATCACCCGAAAATGAATCATAGTCCCAAACTTGAAGATTTAATTTA
CAGGGAATCTTTAAATCTGTTGAATTCATGGCGAAAAATGAATCTTTCTTGCGAACCAGG
ATAACACCTTCAGCGGGAAGGAAGTCGAAACGGAAAACAAATCGCCAATTGAAATTTCCT
TCACCGGTCAACGATCGGTAATGAGTATCGGTCTGTTGAGCTGCTTTGGGATCGTCTACC
CAGCCCTTGATGTAAATGTCGGACATTTTTTCACCGGATACCAATGAATCATCATCAAGA
ATGACATCTTTTGTATTCCAAATTACTACCCGAAGCTCATATGATCGTGGAGCTCTTGGT
GAAATGTCCAACGGAGGTGGTCGTGGGTCACTTAATCTAAACATATCGATCCACATCTCA
AGTTTACCTTGTTTAACTCCCGGTTTATCGGGTCGGTACAATGATCGAGTTTCAACATGT
TCGGGTACCAATGAATAGCCGAAGGCCTCTTTCCATGTATTCAACACTCCCAACGATAAC
TGTTCATCTTCATGGGGGATCTCAGTTAAATCTGAAGCATCTTCTTGCTTTCGGGTAAAC
ATTAATTTACCAATTTGAATGTATTTCTTGGCAATCACTAGATGACTCATCTTAAGGTCA
CGACACAATTTGGTCAATATTTGGCTTGGTTTTAGTGAGTCCCTCCATTTACCTGGACCT
GATGTTTGATATGATCTTGGAAGACCACAGGTAAACCTATGGTCAGAATAATATCTATCT
TCAAGGTCAATTGTTGTTTTTCCGATTAGTTCGTCGGTTGAAAATGAATCGTAATCTTTC
AATAAGATTGTTAAAGTTGATTCGAGAGGAAAAGTGGCCTCAAATTCATAGACTCGTCCG
AAAAGAGGATCCAAACAATTTGGCACAAATTTATCAGAATCGTCAAACTTTTGTGATCCA
AGTTTAAGGATCGGGTAAAGATCAGCCTTTCCATTTGCATCTCTAGGAATGACATCGT
>Locus_5721_Transcript_1/1_Confidence_0.000_Length_347
TTTTTTTTTTCACATTCAAATTATGATAGTTTAATGATTATTTTTTTTTGCTTGCGATAA
ATAGAAACAAATTGTGACCAAAGTTACAAAGCAATTAAGAGAAGGAGAAACAATTGAAGA
GGTAGTTTTTGGGTAATTAAATGTAAATGTTGTTGAAAGAGATACGAGTATGGATTGTAG
TTAATATCTTTACCATTTTTGAATATCAACTAAATGAGTGAAGAGCAATAGAAGATTAAT
TACTATAGTATTATGAAAGAATGCAAATTTAATCCGATTGTTAGGATTTAATGAGGATTG
AAGGTTCGTTCCAAACTGGTGAAATCTTTCCTGATTTATCATGACTT
>Locus_8757_Transcript_1/1_Confidence_0.000_Length_2767
TTTTTTTTTAACTGCAAAAGTCAAGACGATTATTATGTTTATGAGAAATCATAGAATCAG
GAATAAGAAATGAGAACATGGTAAAAAAGGAAAAAGAATAAGAGAAAATTCTTGGTTAAG
GTGAATTCCCTGGATTCCAATGATATTCCGTGATCTTTAAGAATATTTTCCTCTCAATTT
CAGTGTAATACTCGTATTTCATTGTGAGTATTCTGATAGATGAGGGAAAATGAAAGTTGA
GATTATTTGGTGAACTTTTAACTTTGTTGTTTTCTTTTCCCTTGGATTGCAATTATAAAT
AAATACAATCAGAATTAAATCATATTCCGATCATAAAACTAATTTTTAAATATTTGATTG
CTCACTAATCTTGATTGTATTCTTACAATTTCGTTTGTTGTGTTCCTTTTCAGTTTCTTT
AAATGGCAAAAAAAGTTGATTAATTGATTAATAGGAATTTGAAGGTTAATCTGACACTGA
TTTTGAGATCCGGTTGATTAATTGGCTCTTATAAATTGTTAATAATTAAATAGCAATTGG
ATGAGAAAATGGTAATGATTACAAAATATTTTCTGTCGTTGCAACATCAACTCAATGGTA
ATCAGGAAATTGAAGTTGATTTGTTCATTGGCTTTGATTGGTTTCGTCTGGATTTCATTG
GGTTGATTGTTAATTAATTATCTTGTTTGATAAATTGTATCCAAATTGATTCAACAATAT
CCATGGAACAGAAAAAAAAAATTAATTGAAAAATATGGAATAAAAATCATTGAACATTTG
ATAAATTGTCGATTGTGAAAAAATTCTCGCAGAATTTTATCCGTTAATAATAATCATGCG
TTTTCATCTCGAAAAATTTTACGTCTTATCGGGTCAATTTACTTAATTGTTAATTCACAT
TTGACACAATGGATTCCTTTTTCTTTTTGTTGTGGCTTTTTGTACGGGGAAAACCTTTGA
TTGTCCCAGAAAATTTAGCTTCTGATTAAGACTTTGATTATATTGGAGATGATCAGTTTT
GTGTATAAGTGGAGAGTAAACCAAATCAACTTTTATATTGTTTGATTTGGTTGTGGAAAT
AAATAAAAGATTAAATAACACAAAGAGATAAAAAGTAATAAGTTTTGTGTGAGTAGATAT
AAATTTGGAAAGTGTTTGTTTCCATTGTGATCACAATTGAGGGAATTACATTTATTGAGA
TGGATGCGTGTTTAATCCAGATCATCATCATCCTTGTTCTTTTTATTGGGTGTACCTTCA
ATCACTATTTCGTCATGATCTGGAGCTCGTGGGAGAAACTCTTCGTCTGGTAAAAGAGTA
TCGAAGATTGATTTAGCTTCTTCAATTACGGAATCATAATCAAGCTCATTAACTGGAGGT
GAAGTTACATAGAGATTCTGATATTTATCTGTAATATGAGTACAATCAGCTGTAGCTTGA
TTGTAATAACATGACCAAAGAAGCTTAGGTTTAACATTATTTTCGTCACCACTTTCAAAG
TTAAACAATTTACGAGCAATTGGAAGTAAATCTTCTTTGGCGTTTCCTGTGTATGAATCA
CACCATGCGTAAATAACGAATAGTCCTTTTGGAGCTATAAAACTGGCCCATGAAGCTTCA
ACAACCAGAATTGGAAAAGGTCCAGGGAATCGAAGTAAAGATTCGGCACTTTGAGAATAC
TTTAGCGAGCCAGCGGAGATGAAAATAGCACGAGAAACGCTGTTTACTTGATGAGGAACA
AGAAGACTTTTGGGAACGTTTGACAGACTGCAGACTAGATTTTGGCATTTAATTTGCTGA
GAGCCGATAATTATGCTGCTAATGACATCGTCCTTAGCAACAACTCCGTCAATTGACTTC
TTAAGACAGTATGTCCCTCCAAATACAGCACAAAGTCGACAAAATGCTTGTGGAATCTCT
CCACATCCATAGAACGGGAAAAGAAAAGGAGTGCTACCAAATCTTCCAGATGAGCTGACA
AATTTTTTCAAATGTTCCATAGCTTCTTGAGTTGGTGTTGATGGATCAACCATGGCCACT
GAGTTAAGAACAAGATGTTGAAGAAGAGGAGTGAATCCCTTTGATCGAAGATAATCAATG
AAAGGTTGTTCTTCAAAACCTTCGTACCCTTCAATTAGATCAGGTCGACGTTCCAATTCC
AAGCAAAGTGTAATGAATCTCATGAGAACTCTTTTCTCAATCAATGAGGTATAACTATCA
TTGAAAATATCTTGCCGAGTACAAGGGACATCCATTAACTCATCAGTTCCAGGTAAACAT
GAAAGAATCCGCTCAATAGAGCGAAATGAAAGATATCTACAAATATTTGACGAAACAAGG
AGATTAACCATAGATCCACGAGAATAAAGTAACCTTGGAATCAGATCAATACCCCAATTC
CTTTCAGACGATAACCTTGACCAAGTCCATAATTCGGTTTCATCATCTTCTTCGTCATCT
TCGTCCATTTCTTCAGGTGATTTCTCTTGAGGAGCTGGTTCTTCATTCAACACATATGAA
TTTATCTCCATATTAGAAATTAACTTTGTTCCTTCTTCCCATGGATAAATCATCTCACCA
GCTGTTAGATTAACTCTACTTAAACTAAGACGAAGATTAGAGTTATGATTGTTGGATCTG
CGAGTGTTTAGATTAATTTGATCAGTAGGTTGTTGAGAAAATTCTTGTTGTAACTGTTGT
TCTTGTTGCGGATCACCATTTCCAAGAGTATTTGCGACTCCAATTGGTTTAGTCTGCTGA
TGACTCT
>Locus_24605_Transcript_1/1_Confidence_0.500_Length_185
AAAAGCTTTAGCTAAACAAGAAATGGACAGCCATAAAAGAAAAGGTGACAATAGGATAGT
ACCGGGCCAAAGGCCAGGCCCCGACTCTCGTGGTGCTCCAGTATGGGAATCTGGAGCTAA
ACAAGAAATGGACAGCCATAAAAGAAAAGGTGACAATAGGCATAAACCGGGCCAAAGGCC
AGGCC
>Locus_27351_Transcript_1/1_Confidence_0.000_Length_440
TTTTTTTCTTCTTTTTGGATTCTCTCTCCCTCTGTAAGTTTATTATTATTAGGGGATTTT
CAGATAAAATTCTGGGCTTATCTATGGTAGATATTTTTATAATAATAGTATATCTAGTGT
ATATATACAGAGAGAGAGAGAGAGAGACAGAGAGAGAGAGAGAGAGAGAGACAGAGAGAA
AGTGATAGAGAGGGAGAGGAGGGAGTGAGTTTATTATTGATAAAATGTTCAACTTCTAAC
CAAGTCTGTGTTTGAAATAATTTTTTGACGTTGGTGGTTATTGTACGTTAACGAAAGGCA
GAGAAAGAGAGATGAGTGAGCTAGGGAGTGTTTGGATTTGAGAGAGAGAGAGAGAGAGAG
ATGAAAGAGTTGGAAGAAAGGGTGAGAGAGAAAAGATGAAAAGGGAAAAGGATGGTGAGA
GAGAGAGAGAGAGTTGAATA
>Locus_10_Transcript_1/1_Confidence_0.000_Length_371
GAATTCTAATGTAGTTAATGTCCCTTCCTGGGTCTCCATTTGTTTCTCTAAACGTTTTTT
TCTTTTTAAGTGCAGCCAAAGCCACTTTCTTATTTTTGGTTCCATTGGCTTTGATTATAG
CTTCTTGTTCCTTAATAAGTCTTTCATAATATTCCTGTTTCTTCAAAAGCATTTCCTCTG
TATCACGTAGCTTTTGTATAGCTATTGATGGAGAAACCTTTTCATCTTGTTTACTTGATC
CATCACTTTTACCACCACCGAATAATTTACCTAGAAAAGACATAATTACAATTAAACACT
TAATTAAAAGAAAAAACTAACAAAACAGATCAAATTGAGCCAAAGATAAATGTGAATTAA
TATAAAAAAAA
>Locus_10361_Transcript_1/1_Confidence_0.000_Length_1146
GAGAGAGAGAGAGAGAGAGAGAGAGAGAGAGAGAGAGAGAGACAGAGAGAGAGAGAGAGA
GAGTTGATTGATTGTTTGCATGATTGGGATCACAATTAGTTAATCATAATGATAATCAAA
AAGTTGACCAATAACAACAGATTTCAACAGGGGAAAAGTTTGTTGTTCTGTTCATTTTGT
CATCGCTATCATTATGATTTCCAATCAAATATGAATAACTGAACAATAACTGAATCATCC
AAGTGCATAATCATCATGTGAAAGGTGGTGGTGGTGGTGGTGTAAATGTTGATGTGTAGG
TGTTGGTGTCATGATTATCATCAGAACTTTTTCTTTGTTTCCTTTCTTTGTTTTCTTTCT
AGAAAAAAATTGTTCCATCATAAATATTATTATCTTATCGTCATCTTGCTTTGAGTTTCC
ATTCATTATCATTCCTCAGAATCGGTTGTCATAAAAATGTTCATCATTATCTTTTTTTTT
CACCATCATTCGTCTTCATGGTGATTCCAAATAGGTTACTGATGAATTTTTCATCTCTAA
AATTGATACCATTTCTTGTTCTCGTACTTGTTCAACAATTGACGTGATAAATTTCGGAAA
CCTTCAGATTCATCCATCATCCGAGCTGTCTTGTCTTCCAACTTTTCGAGAGCTTCACCT
CTCTCTGTCAGTCCCATTCTTGCTTTAGCTAATTCAGCAGCAAGTGACCCAGATTGTAGC
TTTGCATGATCCAAACCAGATTGTGAACCAGGAATTAGTTTAGCGACTACTTTTGAACCT
TTACCGGATTGAGCTTCACCAAATAATTCCTCTCGATCAAGGATACTTGGTCCACCACTG
AATAGTCCCTTGAAAAATGATTGTTTTGGTGGTTCCGGCATCTCTTTGACAACGTAAAGG
TTACCAACCATATCTGGAATTATATCTTTCAGCGAAGATGCAATTGTGAACTTTTGAATT
TCCGAAGGGGATGTTAAATACATTCCATGTCCATTGGTACTAAAGGAAATGGTTCGAGCA
ATTCTAACATTGACTGAAGGAAAATCTATATCAATTAATTGTTTAAGACTAGGAAGGCTG
TAGACAACAATGTTTCCGGTTGCAAGATATGTCACCAAACACATACAGTTACCATTTTCT
GAAAAT
>Locus_10595_Transcript_1/1_Confidence_0.000_Length_690
ATGAGCATGAGGAGGAGGAAGAAGATGAAGAGAAAAAAAAGGATGAGGATGAGAAGGAGA
AGGAGAAGAATAATGAAAATGATGAAAAGTAAAAGGAGAATGGAAATTTTTCTGTTTTTT
CGTTGAGTTTGTGTAGAAGATAAAAAGAGAAAGATGCACTCAAAATCAATCGAAATCGAT
TAATCGATAAAATGGAAAAGATTATTTAAGAGTCAGGGAGTGAGAGAGGGATGAAGATGA
TGAGGATGAGGATGATTGAAAAAGGAATGTTAAGAATAACAAAAAACAAAAGAAACATGA
AAACGATTCAATTGAATTTTCTGCGTATTCTCAGAACTTTCTGAGTTTTTTTCCCTTTTT
TGTTTCTTCTTCTGTCCAATTCTGTCAATTGTTAGATGATCATCTTTTGTTATCATTGTT
GTTTAATAAAAAATAAGGTTTCATCAGCAATTGATTATAATAAATTAATGGTTAATCAAT
AAGTTGCTCATTTCCATTGTGATTGTTGTTGTTGTTGTTGTTACAATATCTTCATGAATC
AAGAGCAATTTTTTAGATTGTAATTGATTTGTAACTAAGGAGATTTGAAGATGATGATGA
TGAAGATGAAAACAGAAAATAACATTAAGAGTAGATAGATGATGATGATAATGATGATGA
TGATGATGTAAGAAAATCACCCTAATTGAC
>Locus_1224_Transcript_2/2_Confidence_0.000_Length_879
TTAAAAACAAAATTTAAATTGTGTTCATTGGGTTGATTATAATACAAATTGTTAATTGTG
GTCATATCACTTTCTTTTTTTTCTTTGATAATTCCTGGTGGTCAGTGGGTTTGATGTATT
GATTGCGGATTAATTGTTATAATTGTGATGAGAAATTGTTTTTGATTAAAAATAATTAAA
CATTAAAAAGGATCTGAAAGTATATCAAAACATGGGAGGATTAGGAATAGACTTAATTGT
TGTACAAAGATAGTTAATTAATATATATAAATAAGACAATAGAAAAATATTTACAATTAA
TTATGATATGTCATCATCTTAATCTTTAACATCAATGATTCAAGATGAGCACAATTAATT
GTACAATTAATTTGAAGTGAGAATCAGATGAAAGAGCAAGTAAATTGTTCACATTAATTA
GGACAATTGTTTTTGCTAAGATTAATCAATTAGCTCGCTAATTAAGTGTGTATATTTTAT
ATATATAAAGTGGTCAAGTTATCCACTGATAACAATCAAAATTAAGCTTAGCAATTATAA
TTTAGGATAAGGAAGGGAAAAATATCAAGTGATTAAGAAAAAAATTCCCAATGAAAAGTT
TAATTGTTGATTAATTGTCCCAGACAATTTGGTTAATTCTATTCAAACATTTCTTTTAGA
CGTTGACCACACAATAAAGCTCCTTTATTTGCCTCTGGACTGACCATTGTGAAGTTAAGG
AAACCATGAGGTAGATCCTCCATCACATCAACAGCGATTGGACCTTTCCATAATTTGGCC
ATGGTAATACTTTCATCGAGAAGTGGACAAAACTCTGAGGTTAATATTTTCATCGGTATT
TTGGTCAAACTTTCAAACTTATCGTAGGTCATTGGTGAG
>Locus_20815_Transcript_1/1_Confidence_0.000_Length_423
TTTTTTTTTCATTGGATTCTCTATAAGTGAATAGGTGTTTTATTGAAATTTCTGAACAAA
AGTCAAAAATATCATGATCACGATGTTTAGAATGATTATCATGATTAACAACGATTAAAG
TTAATCTCTCATTTGATTGGTTCATTTAGAAAAATATTAAAAGTAAAATTGACTTTGATA
GAATTAAGTTTGCGATAATAACATTATGTAAGATCTTGGAATCATAATTGAGTTATTATT
ATCATTGGTATGGTTAGGAACTTGAATCAATTATGATTGACTAATAAAAAAGTAGGAAAA
GTATTACAACTTGTCATGATTTGTTTTGGGTGAAAATTTAAATTGATGTAATTTGTGGAT
TAGTAAAAAAAAAAAGAACCAATTGGCAGATGAAAACATGGTGATGATTAGAAATTGATT
TCC
>Locus_12131_Transcript_1/1_Confidence_0.000_Length_680
GTTCAAAATAATATAAATTGTTTAGGGTAAATTGGTAACTAATTATGGATAACAGGTAAC
AAATTAGTAGCTAATTCAGCAAAGAATCTTTAAAATATCAATAGATTAACGATAATTTAA
TCTCCTAATTGTTGCTTAATTTTCATATCATTGAAATTCCGTTGATTTGATCTTCTTTTC
TTTCCACTCTAATTGATTGTAATCTAAACGGACGCCTTGGTAATTCACCAGCACTTAAAG
ATCCACCATTGGAAAAATCGTCTTCTTTACCATTACGAGTGGACGGAAGTGATTTACTTA
ATTGTCGAGCCGGAGGATTAATATTAACATTTGTACTCACCACAGAAGAAACCGTTTTCT
TAATTGTTGGATGATTATTTAATGGTGATGATGTTAATATCGTCGGTGGTGATAACATGG
GCGAGCTCAGAAACGTTACTGATGATTGTTGATCGTTAATCGTGACAGGTGATGAAGAAA
AAGGTGAAGATGATTGTTGATGATTGAATGAAGTAGTAACTGATTTACCAAAATTACCAA
TTGGTTTTAAACCGTTGGATAAATTTTCTTGACTATTGCTGATCAAGTTTCCATTTGATA
AATTGTTAACTGAATTCGATTGTGATAGTAGACCAGTTAATCGATTTGGCCTGATTCCAT
TGAGAACTCCAGTGACTGTG
>Locus_6121_Transcript_1/1_Confidence_0.000_Length_1619
GGATTCAAATTAAAAGGCACATAAGTAAAATATGTAATTAAAATTATCAATACAATCGAT
TGATAAACAATTTCCAATAGAATTGATTTGATCATTGTTATTGCTTTAAGATGGATCAAG
TTAGTTGCTCGCTTCTTTGATATTGAAATTAAATTATTCAACAATCGTTTTGCTAATCAG
TTAATTAATTAAATGATAATCATTTAAACGAAAATTGTCCTTTATATCAATTCACATTTA
TCATGAACCATTTGAATCAATTCAATTTCAATTGTCAATGTTGATTTAAGCGCTTTCCAT
TGTTAAATTGTAAACTTTTGGTTCCACTTTTAAATTAAACCTTGAGAAGTTGCTTTTTTT
GTCCAATCCTTTCCAAACAATTAATCCATTTATAATGTTATCTAACTTTCAAGTATCAGC
AGATAATTAATGTTAATCCGGATAATGATGACGATTATCATGTTACTGTCATCTTGAAAA
TATTGGCTCGTGATTAATATCAAGTAAATTACTATTCTCACAAGATCCACTGGTTGTACC
TTGATATTCATAGAGAGATCGGTTATTTGGATGATTCTTGAGTAAAGGCATATCATATGA
GTTTTCATTTGTTTGTAGTTTCATTGGATTATCTTGGAAATAAAGTGAGACTCGAGTTGT
TGCATAAGGAGATGGACAGTAAACGCTGGTTCGTTCATCTCTTTGGACAGTTTCATAAAC
GACTTTGGTGGAAGACATTGAAATATTATCTGCAGCCTTTGGTGACACTTGATCATTTAA
ATTATTTACCGTTGACATGTTACGATTTTTTCTAAATCCAAAGAAAAGTATAAATATAAC
GACAACAAGTAACGATATAAAAACAGTGGTCACTGGTAAGACCATTTGGACATAACGTCG
TAAACGATGCTCATCAGGATTCGAGGATACGGACATTGGTGAAATGGTTCCTCCTTGTTC
CGTTAGAGTGGCAAAAAAATATTCTGCTTCCGTTGATCCTGCATCACTTTGAGCAGCAAT
AAGTAAATTATACCAAGTGGCTGCATGTAAACCGGAAACGAGGAACTGATCTGAAACTGA
TGAAATTGTATTCGAGACAAGGATCCATTCAACGTTACCCTGCTCTTTGTATTGGACGAT
GAAATTGTTAATAGGACAGGAAGTGGTTCGCCATGAAGACAATTGAAGTAAGATGAATGT
TGAATTGATGTGGAGCAATGAACTTTTATCTGGAGCAATGGGAGCTCCTCCTTCAGTTTG
AAATGATAAAGCTTCACTTGGTTCACTTTCACCAATTTCATTGAATGAGATCATATAGAT
TGTATATTTGGTTCCACAATGAAGTGACCTTATAATGTGTGAGGTCAATTTTCCGTCCTC
CAGAGTCTCGTGAGTTTTGAAATCACTTGAACTTTGTCGTAGGAACACTTTGAATCCATT
GGAACCATTGAATGTAATATAATATTCACTTGACTTGATTTTTATTCAATGTTGTTCCAT
TTCAATTTCATTGATCTTCTTTAAACTTTCAACATATTAACTTCTATTCAATTTCACATG
TAAACCAAAAGGGAAGAAGATAAAATTCTATTCTTAGTAAAAGAATAAAATAAATACAT
>Locus_5458_Transcript_1/1_Confidence_0.000_Length_418
TCTTTCAAATAAGTGAGACAATCATCCAAACATCATGATCTCCATATGATCGTATAGAAA
TAAAATCTCTTCAATTGATAGAAAACACTAATCATTAGTTTCCTTTTCATTCAAATTTCT
CAAAGGTAAAAGGTGAAAGTGTCAATGGTCAAACAAAGGATGATAATTGTCACGTTAAAA
TGTAAATCAAATCAAATCAATCAACAGAATTACCAAATTGCAAAAACATCAACAGACCCA
CGTGGAGATATTTATATATTGATATGGTTCAAGTAAAAGTCTAACCACTTGTTATATAAT
TAAATTAATCAGTTCAATGGATAATTAAGTTAATGATTAATCAGTAGAAAAACAAATGTA
ATTAAATTAAATTAAAAATGGAAAAGAAAATAAATGGAAACAATTAAATAATTTTAAT
>Locus_12644_Transcript_1/1_Confidence_0.000_Length_522
GTCATCTAATTTTCGAAAGTTACATTTTTCTTATAGTCAATGGTTGGTTGACTTAATGGT
TGAGAGAGAGAGAGAGAGAGAGAGATGATCCAACATGATGATGAATTAAATCATCAACAG
GGTAAAGTAAAGGTGAGAAAGAAACAGCAAACAAAAAAAAGATATTTCTTTCACAAAACC
AATTTAACAGCAATCACAAAACCATCTTCTTCTGTTGGATTTTTTTTCCTTTTCTTCAAT
AAAAGATTTTCACCATTATGTTCTCAAGCCTTTTTCCACCATCAACAGTAGATGTTTTTG
TTTACTTGTTCAACTGATTTTCTTTTTTCTCCAATTCTCTTTTCTCTCTTTTTTAGATAC
CTTGATTTCCATGTAAAAATGTGAAGATTCTCAATGTCAGACAACTACAGTTTACGACAA
CAACGATTAAGATAATGATAATAGTGGTGATAGAAACACTTTAAACAATCACAATTAGAA
ATCCTCAAAAGAAAATCAATAAAAACATGAAACCACCATTTG
>Locus_12057_Transcript_1/1_Confidence_0.000_Length_290
TGGTGATTCAAGATTATGGATAATCAATTGATCATTGTTGAAAATGTTGATTACAAGGAT
AATAATGGTAATCAGTAAATCACAAGGTGGGAAAACAATCAAGGTGAAAATTCAAATTGA
TTTACCTCCTTTTTCACAATCATGATGTTGGTTATGTTTTGTTATTGTTGATCATTCACA
ATTTATTTAATGATGTTGATGATTAAGGTTTTGAGGGTTTTTTGATCTTATTTAATGGCA
GCGGGTTTTGTTTCACTTTCGAAGTAAATTAGAAAGAGAGAGAGAGAGAG
>Locus_5881_Transcript_1/1_Confidence_0.000_Length_846
AGGAATAGCACCAACATTACAAGCTCGATTACACTTGAGAGTATTGATCACAGAGCTTTT
CCCAACATTTGGTAATCCAACGACACCAACGGTAATCGATTTTTTTATTCCTTCGCTCCG
ACAGTAGTTCTTCAATAGACTTAATAGTTCTGCTGCTCCACATCCTTTCGAAGAGGATAA
AAGTCCTTCCGTTGTTTGCATTACACTTTTCTTGTTTCTGGATAGATGATTTTTCTGCTT
CTGTGTACTGGCCTTAAATGGTAAAGTTGGAAATTCATTTTTAAGATATTTAATCCATTT
CTCCAGGTTGGCTTTCGGAACCAGATCAACTTTGTTTAAAAGAAGAATTAATCTTTTCTC
CGATCCTGAGGCAATTAAAGCCTTTTCAACGTCAGGGCATCGAGTGCCAAGTGGATCACG
AGCATCTAGAACTTCAATGAGTACATCGGAAGCTTCGACGACTTTCTGAAATTCTTTGTG
ATAATTTTTTAAATTTGAAAGAGAAGATGTTGAAGTTGATGGTTCACTTGTCAATGGAGT
AGTAGACGTTTTTGATCCACTTGCTGATGGCTTTGGAACAGCATTGGCAGCGTCTAAAAT
TTGCTTCTTCAGCAAATACAATCTGTCTTTCTTGTCGAAAATACCACGAGATCGAAAGAA
TTCAGTCTCTTTACCTTGTTTTCGAACTTTTTTCAATTCCTCTCGAGCAGCTGAACGGGA
ATTTTTCTCTCTAGAAACAGAGCTACGCATTTCTTTAATAACCTCATCCTTGAAAGGTAA
ACTATTGGGTATTCCAGGATCTTTAGGTTGTCGCCTTCGTAGGTTTGATTTTCTTGCTTC
TTTTTT
>Locus_6324_Transcript_1/2_Confidence_0.200_Length_840
TAGATGTTTTTTGAGAGAATATCATTGATCTTTACTTTTGGAATCGCCTGAAGACCGGTG
CCAATTGGATAAGCAGTTAGAGTAAAATCGTAGCATTGAAAAGGTGAAATTCTGTCGAGC
AATTGTCCAGATGCACCCAACCATAGAATCGCTTGTTTATCATCCTTGTTATCAAATAAA
AGAGCAGGTTCGATGTCGACATCACAATAATTTGTGATTCTAAATGTTATATTGAATTTA
TGTCGTAATTCAATTTGACTAGGAATTTCTTCAATGGTTAAACGAATGTCGACAAAGTTC
GGGGCCTAAATTATGAAAGAACAAGTTAATTAATTATGATCAATATGAAGAAGGGACAAT
TAAAAGCGCTGGACGACGAACCATTCGCTCAAGCGGTGATGTCTGAAGATGACCTGAAAC
AGCTATTCCAGAAGTCCAAACGATGTCTAATTTGCCGATCACTGTAACTGATCTCAAAAG
TTTGAGGTCAGATTTGACTTCGGGTTTCGGTGTTAAGCAGAATAAATATTGTCGACTCTC
CATAGGATTGAACCGATTGACCTTTCCAAAGACCCATTGCTCTTCCCCATCGACAATCAC
CTTGTTCATTTCTTTCACGTTGAAATATTGAGAAGGTTCTAAAGTGACTCGTTCCAAGCA
AATCGGTAAAATTGTTTGGTTCTGTAGAATTGCTTCCAAATAAACCTCATCACTCTCTGC
ATTGTAGAATTTGGTTTTCACATCTAATGGTTTCTCAACTTGGAATTTGAAATACTTCCT
AAACGAATGAATTTCCTGACCATCGGTTTGATAAGAAATGGAAAAGATCAACACATGAGA

>Locus_24105_Transcript_1/1_Confidence_0.000_Length_291
CTGAGAAAGAGGAGAGAGGGAGAAAATAATATTCTTTATAAAAATAATAAACAATTAATA
CGAAGAACGATAATATTAGTTGTTAATCAAGTTCGTCATTTATTTCAATAAGAAATGAAA
ACACACTCACTCACCTTTATGATCGTTTCCAGTTTATCTTACCTTTTTTCTTCTTACCTT
CATCTTGTTTATCATCATGTAAACAAATGGATTCCATAGACTATCAAGCGAAATTCATTG
ATCAAGATCTTAAAGAAATGATGAGAATAAGATGATGAAAGTGTTTACAAC
>Locus_4163_Transcript_1/1_Confidence_0.000_Length_362
CATTGGATCACCCGAAGCATTTGTCCCCATGGAGACATAAACCAATTTACCGGGTTTATC
CTTCAATTTATCGGGTAACTCAAAATCTTGCGACTCAGGTAATCGTATTGATTGATCGAG
ACGAACCCAATTCTTATAACTGGTCCCAATTCCTTGTAATCCAAAGCTTCAGGGAAGATA
TAAATTCCCAAATATTCAGCATGAGTCCATGATCGCATTTTTCCTTCAGCAACTTTGATG
GCCATTTCTTTCATCATATCATTTCCATTTTCTCGAGCCTCAGCCCATTTTTCGGGTGCA
TCGAAAACGGAAAGACCAGAACCAATAGGAGGTCCATTGTACAATGAAACAGGTCCGTTG
GA
>Locus_7715_Transcript_3/3_Confidence_0.000_Length_1705
GAAGATTTTGTGGGAATTGATGATGTTGGTGGTTTAGGTGAATTATTTTCTGATTTTGGT
GTAGAAGATTTTGTGGGAATTGATGATGTTGGTGGTTTAGGTGATTTTGGTGGTTTTGAT
GGAGTTGGTGGTGATGGCGGTTTTCTTTTAGGGGGTCGAGCTAATTCAGGATGATAGTGT
TTCAAATGTCCAGATAAAGTTTTTTCTTTTCTAAATGCTTTTGTACAATTTTCAGCTGGA
CATTTGAAATGATTGTGATCCTCTTCAATGAAAAACTCTTTCTTTGGATGTGGTAATACT
GGAACTAAGGAGACTTCCATTTTAGGAGTTTTATCATTAGCAGATTGAACTGGAGTAGCC
AATTTGACCATAGAATGTTTTTCTGGTGGTTTAGTTGGTGTTGCTAATGTAATTGGAACT
TGTTTTTCATCACCCTTATCTATTCTGATCGGTGATTTTTGTTTAATTGTAGATTTCACT
TCCTCTTGATTGCTTGTAGTTGTGAGCTCGCTACTTAAAATAGGTTTATTTTTCTGGTCA
TTTGTTGTTAATGATTTGCTTTGAAACTGTTCACCCAATGTCGCCTTAGGTTCTTGTAGT
CTTGCTAAGAGATCTTTCTCCTCTTTATCCTTTTTTTTCCTCCTTTTCCTTATTTTTCGC
CGTTAAATTTGCCAAGATATTTTGTTTGTGTGAAGATTTTGATGGTGTTTTGATATTCGA
TTCGACTGTTGTGCCAATTTTAAGCTTCTCTTGACTTTTACTCGGCTGTTTACTTTTAAC
TGGCTGTTCGGTTTCACTTGGTTTCGGTGAATCCTCTGATTTAGTTGAAGGCGGTTTGCT
TTGTCTCTTTGGTGGTGCTAATTCAGGATGATAGTGTTTCAAATGTCCAGATAAAGCCTT
TTCTTTCCTAAATGCTTTTGTACAATTTTCAGCCGGACATTTAAAATGATTGTGATCCTC
TTCAATGAAAAATTCTTTCTTTGGTAACACTGGAACTAATGAAACCTCCATCTTGGGTGT
CCTATCATTCTCAGTTTGAATTGGAATAGTTGTATCAACCACAGTCTGTTGAATAGCTTT
AGATGTTTTACTTGGTGATATAAGAGCAACGGGAAATTCTTTCTTCTCATAATCCTCTGG
AAGTGGTTCCATATACTTTTGTTTAACCTTTTTCCGATAACCATCATAAAAGATAACATT
ATACGCACCATCGGGAAAATAACTGGCAACCACTCCTGGATAATCTTTACCATCTGACCA
TCGAGCTAAAACTCTCTCACCTATCTTATATTTGAAAACAGGCGGTGGAGTATCATTGTT
ACTTTCTGGAGCACTCATCAGGATGTTGGTAAAACAAAATCTGATGATAATGATGGTGGT
GGATGGAAGATGGATGGTGTGTCTCTCTCTCTCTCTCTTCTTTCTCAACCTCTCTCTCTC
TCTCTTTCTCTCTCCTCTCCTCTCTCTTTTGGGTGGCAACTATTAATGACAACAATGTGA
TTCCAAGTATAAATGAAAATGAAACAAAAAAATAAATGGTTAGTCTACAATTTATATTAA
AACAAATATAATTAACAAAAAGAAAAACAAAATAAGGTAAAAATTAATCAATCAGATCAC
ACATTGTATTACAAGTGTTACTTTAGTAAATCCATTTTCTTGAAGCCTTTGTGAGTGTCT
TGTATCAGCTCTTGGAGACTTGAAT
>Locus_6914_Transcript_1/1_Confidence_0.000_Length_523
GTATTTAAGTTTCAGTTGTTTGGGTAGTGGTTTGATTGTGATTCAATTCGATTGTTATAT
GAACGAAAGGATAAATTTCAATCAAAGTGTAATTTGTAATTAAATTAAATTATCGTTGAC
GTAGATAGTGAATATTGACAAATTGATCAACGTGATTTTAGATCAATTAAATGCTGAAAA
AAAAATAAATTCTCATCTTTTTAATGAGATTCAATCATCGGGTAATAATTTAGCTCCATT
GATACCACGAACGGAGACTTTCTTTGGTCTTACCAAAAGACCGTGACCTGGTTTACAGGT
GAAATATCGTTTACCCTGAACGGAACCATCGTTTTTGCCATTGGCACTTCGCAATTCTAA
TCCAAGCCAAGTACCTTGAGCAAAATCGACTGGACCAATATACCTTACGACTCCGACCTC
ATTGTTAACGAAAACATTTACTCCAAGGGTCAACCAGGAAGACGGAGGTGCTGATAATAG
TAAAGAGTTTGGATTGTTATTATAATTATTGATTGGTGATGAT
>Locus_14278_Transcript_1/1_Confidence_0.000_Length_273
GGAGATAATCAGCAAAGGGAGAGACAGAGAGAGAGAGACAGAGAGAGAGAGAGAGAGAGA
GAGAGACAGAGAGACAGAAAGTGTAACAATCCTCAGGGTAATTTTAATGAATCTCTTTTC
TTAATCACTTTGTATTCATAGGGATTTGGAGATTAGTGAAGGTTGAATCCATTTGGAAAA
ACAAAGGAAACAATCAACAGTTGCCAGAAATTAACATAATCACTATTTATCCCGAAATAA
CTGTATTCACATTACAATGTAATAGTATAATTG
>Locus_13316_Transcript_1/1_Confidence_0.000_Length_292
GTACAAAATTAGTTACTGAGCAACTTTCCAGTTTGTTTTTTGAAGCTTCAATTTGTGCGG
TCAAAAGTATTTGCTTGGTCACTCGTTGAGAAGATTGTAAACAGGCAAACATTGATCTGA
ATTGTCGTTAATCTCAATCCAAATGATTTTCTCCTTTTCCTAGTTAGTTGGTCCAAGACA
TTCACATTCAGCTGATGAATTGAAATACGAATTTGACATTGAACATAGTCTGTCAATGGG
AGTCATTGATGAGCCGAATAAACTATTACCATTATTGTTATTATTACTATTA
>Locus_7094_Transcript_2/2_Confidence_0.000_Length_643
AAGTTCACAAGCAGTGACCAATTCTTTAATGTAAATGCAGAAAAGAGCTGCAATTTTATC
ACCATTTAAAATTCGTAATTTCGAGTCAGGGTTTCGATAATAGAAAATGATTCTATCGGC
ATCGCCATCGAAAGACGCCCAATGTTCATCGGGTTTGACGGCACAACCATCAGGTTGTCG
GAATGTTGTCTCGACATAGGAAGAGCCACACTCGAAATTGACCATTCCCTTTTCACAGGT
ATTGTGAAGTTTCACCTGTAAAAAAGGCTCTAATAAAGGCACCAACTTTTTCATGGAACA
AGCGCCAACACCATTAGCACAATCGAGATTCAAAATCGGCACATAATTAGAGGGAACTTC
CTTAAAGGCAGAACACAACTCTTTGAATGCAGTTGCTACTTTATTGTAATAACCTTGTTC
AGTTGGGTCACCTTCATTTCTGCTATAAGTATAAACCATATAATGTAATTGCGGAGTAGT
TAACAGGCCAAAGTGACGAACCTGAAGGCAGAACACAACTCTTTGAATGCAGTTGATACT
TTATTGTAATAACCTTGTTCAGTTGGGTCACCTTCATTTCTGTTATAAGTATAAACCATA
TAATGTAATTGCGGAGTAGTTAACAGGCCAAAGTGACGAACCT
>Locus_19436_Transcript_1/2_Confidence_0.333_Length_457
AGAGGATCCGTTTGATTCATTAACTTTTGAATATGTGATTGGCTTTTTCCATCAGCTGAT
TGTTATTGATGAATGGATAAAATAAACAATTGAGAGGGAAATGGATTACAGAAACATCAG
CTTTACCTGCAATCGATCCTAATACATAACCTGTTGATCTTAATGAGAAAATGATTGAAA
TTTTATCTGAACTCGAATTGGTGATTGCTTGTAGTTCATCAATTGTTGGACTAACTACTT
CAAACACAAGGCCCATAGAGAATTGAAGTAAATAGATACATCCAAGTATTTGAATGTTTG
AACTAGAAGACATTTTAATTTGATTTTCTAAATTGGTCACTAATAGAGAATCAAGTTGTT
GACACAAAAACGGAACACCAAATTGATGAAAGAAATTAAAATGTTGATTTAATTAAGTGA
AAACAATCGAGAATGATAACAATTTAGTTTTGTTAAG
>Locus_8601_Transcript_1/1_Confidence_0.000_Length_399
AGGAATATCATAATTATCCGCCTTGAGGCTATACTTTCTCCAAAAACCAGTGGACAATTG
GCAAACATATAGCTTATTGGAACCTGCGCGACCGAAAGGTACACCGGTACCTCCTTGGAC
AAAAAGCATGTCATCAATGCAAAGAGCACCAAATGAACATAATAAATGAGGTGGATCACC
AGACATGTTTATTTTAGTCCAAATTAGTGTGCTTATATTGAACTTCCAAAGCTCTTTAAA
TAAAGCATTAGGACTATCCTCTCGTGCTAATCCTTCGGGATTATAACCACCAAGGCAGTA
GATATTACCATTTGAATCAGCGACTATTCTATGGCCACTTCTGGGACGAGGTATTAAAGT
GCTTCTACATTCGATTTCATGGTAAACAAAAGGGACACT
>Locus_23400_Transcript_1/1_Confidence_0.000_Length_1869
TGACAATCGAACAACAATCAAATCAATTCGGTGGTAAAAAAAAAATGAATAAACTTGACA
AGTTTGATGAGTATCTTTTAGATGGTCAACTTAATTGCCTCAAGTTAATTTTGGGCTGTT
GCGATTTTCTTTATGTAATTAAGGACATTTGGATCAGCGAGTATCGATAAATGATCAGCA
CCAGTAACGTTGAAATAATCAACTGATTGTGTCTGTTGATCTGTCCAACGAAGGCAACCT
TCAAGTGACCTTAAATTAACTGTTCCATCACCATCGCCATGGATAATGTTGGGTCTATGA
TTAGGAAACTTTTCGGGTGGATCATATTCCAGATACTCCATCGTTTGGGATCCGACTCCA
TAGATGCAACTAACGGGGACATTTGGTGCCGGTAAATGGGACAGAATGTTATTCACATCT
AACCACATCTGATAACCCACCGGATAAGAAATGTTATCAAAAAATTGCTCGTAATTTGCT
GTTGAATAATTTGCTGAACCAACTTTGATAATCGTTTCTGTGGTGGGCCAAAAGTCTTGT
GCGGGTAAAAGGAAAGCCATTGAAGGGAAAGTTCGTTCATCTCGACGAACTGACAAATTT
GGTACCAATAAAACACCAAGATTTTCACCGGTCGCAAAAGCTTTCATGGCCTTAACTGCT
CCACCCCAAGGACTTGCAAGTGTAATTAAATTACGGATGTAAATTGATTTCCATTCAGCT
GATTGACCAAGGAGAAAGTAGAGCATCAAAGGGCAGCCCATTGAATGGCAAATGAGGATA
CAAGGTGATCCATAGTTGGATTCTGAAGTTTCCTCTATAAGGATTTTCAATTTATCCAGA
TAATCAGTTAATTCTCTTGGAGATTTTCTGAAATCATAAGGAGCACCTCGAATGTTTCTA
CCTCTCTCATAGCCCAAATTAATCAGATAATCAACCATAATATTGAAATAACCAGTTAAG
GGTATTTGGTTCGGGTCCAGATACTCAATTGTTTGAGTCTCTCCGAAACCAGGGATTCGA
GTTTCAACTCCCGGGGAATTTGATGTGGATCGGGTCACATTGTCGTAAACTAATCTCATG
TTGTCGGTAAAACAATCGATTGCATAAGGTAAGGCCTCAGATAAACTGATCCAAAGGGTA
AAATAATAGTCGGTGTGAGAATCGCAAAAATGGTGAACGACATCTTTCTTATCCAATTTC
GCTTCTATTTGACTTCCTCCGACACCCGGAACTAAAATAATTGGAAAAAGAATTGATTTT
CCTCCTTTGGATTGATTATGAAGGTAATTAGTTGATTGCTCGGTGATCATTTTTCCTGAG
ATAATTTCACTTAATACTAGTGAAATGATTGAAATTACGTTGATTAACTTAATCATGTTG
ATAGAAAATGAATGATCTCAATTGAAGAGAATCAATAAAATGGGATCGTCTAATTATGAA
TAATTGGGTGTGGACTCTGAATGTAAATTCGCCTTCAATAAGTGTTTTCAACCAGAAACG
AAGCAAATTTTGCTAGAACAATTTAAGGTCATGAGCTAACAAGAATGAAGAAAAATCTTA
GGATTGATTAAAGAATCAGTTGGATGAAGAAAATATGAATTAGAAAGATTGAAGAGCCGA
AAAGTAAACATATGATAAACACGTTTGGAGACTAACACTGGACAATATCGGGTGTTGGCT
CCATTGGTCAACTGATTGTAACCAAATGATTAACCAACTAATCGTTCAACAGAAAACAAA
GATATTTAGAATTGATTGTTGAGAAAATGATAAGATTTCAGTTAAGAGAGATGAGAAGAC
TTGAGATGAGAATAGAGAAGCGATAATGATAGTAAATGTAACTCTTTTCACGATTAGTTG
GAGATAAAC
>Locus_15091_Transcript_1/1_Confidence_0.000_Length_277
TGTAAATGGACACCAAAGATTATCATCATCATCATATTGACCATTATCATCCCTTTTAGA
AACAAAGAAAGAGAAAGGAAACAAAAAAAAAGAGATGAAGATAAGAAAGAAAGAGAAATA
AAAAACATCAAGTGATGGTCAGTTTGTTAACAATTGAGCCTTTTAATTGGTTGACCCAAT
GGTTTAATTACGGTTGACGGTGATCTCAATTGAGTTAAACATCATGTTGATCAAGTTTGT
ATATCAACAGGTATTAACCTTTTATACTTGACCATGA
>Locus_27254_Transcript_1/1_Confidence_0.000_Length_331
CTCCGCCCAAATATAACTGCTAACAAAAAAGCCAAACCATGTGATCCATAGGTACATTTA
CGATTAAACTGTTGCACTTAAAGCGTAATTAACTGTTGATAAATAAATAAAGTCATGGGC
AATTTAGCTCGACAATTCAGCTCGACAATTTGGAAAATTTTGTCGATTAATCATTAGCGA
CCTTTGTCTTTTTTCCTAAATTATGGGATTTATCCATTTTTCGGGGTCTTTTGTTAGGCT
CTCGTTTCTTTTCATCTTTAACACTCACATAAAGCGAATCTCTAATGTAACATCTCCATA
GTTGATTACGTGATTCAGCATCGGTATTGAT
>Locus_2701_Transcript_1/1_Confidence_0.000_Length_1764
GTGCCATCATCATCATCATCGCTTCCTCTCTGTAACCAACTTTACGATTTAAATATTGAT
CTATTTCCGGGTAACTCATTGCTTGCCCACCGATTCCTATTCCACCGCCAGGTAAATGGT
GGGTCATTGGGTTCATTGGGTAACCATGAGGTCCGTGTTTAACTTGATTGTGTGGGTGAT
TAACAAGATGACCATTACTATTAAGATGATGTTTTGGTTTGTTGTTATTGTTGTTGACCA
TTGGGTTAACGGTATAAGTTTTAATTTCACTTGGTGAGGCAATTAAATTGTTGAACTTTG
GTTGAGGATAAAATATTTCAGCGACCAGTAAACTGACCCACCGAGGAGATTCATGACAAA
CTCCTTCCATGAAATCACATCGTCCTTTCACACACGAAGTTTTCTGAACTGTTTGGGTGA
AATAACCTTCATGGGGAATCTGAACTACGTATTTCCAGACACCTTGGTAGTTTCGAGCGT
AAACTGGGGCTACATATTCCTCGATGGATGGACAGGGTGTCGGTGGTACCTGAGAAACGG
TCATTGTCTCGGATGAAAGGATATCCTCGAAGTCCAATGGTTTTTTCCTTCGAGCGGGAA
GTAGACTGGAAATCGCTGTTGGATTAACGTTCATCAAATATTCAACGATTGCTGATAAAG
GTGAAAAGTTATTGGCTGATGAAGATAAAGTTGAGGTTGAAGGAGCAGAATTGGCGTTTA
GTGAGGCTAAAAGGGATAATACTTGGGTGAACATGGATTTTGATACATCAGAGGTTCCGG
ATGAACCGGAGGATGATGAAGATGAACCTGAAGATGAAGAAGAGGTTAAAGCAGCTGATG
AAGGTGTTGATGATCCACTGGATGAGGATAAACTTGAGCTGCTTCCACTTCCTGCTCCAC
TAAACTGTTGAAACAATGAAGCCAAAGAGCTTAAACTTTGAGCTGTACTTGCAGCATTGG
AAGCAGCGGTCATCACTTGAGCCGCTGAACTTAAGGTGGACAATAGTCCACTTGAGCCTG
TATTTCCACCGCCAAGGGTTGACATCACTTGACATAATATTCCCTCATTTTGTTCACACA
CTTTCTGTCTTGCCTCCGTGTAATTAAATCCATGGCCACCGAATTTAGCTTCACGAATCA
AATCCCACCGTAGATTAGTTAAATCGGCTAATGATCGTTTCTTAATCAAATGATTTCCAG
AGTAATCAAATCCTCCATTGCCAACAGGCTTAGATGAATAATCATCTTCGTTATTATTTT
GATTACTGTTAATTGCTCCTAATTTAGTATCCGATGGGATCTTGGCCACTTTTGGTATAT
TGTTAATATCTTGTTTTAGAAACGGTAATGAACGAGCCAGAAAGTGTAACGTTTTATTTT
TAATTAATTCAAATGGATAAGGTTGACCAGTAATTGATTGTAACATAGGATTCAATGGGA
CATAACCTTTATTTAAATCACCACAGAGAGTGTCCTTTGGTGATAAACGATAATCACTTT
TAATTGCTCCAGGACATGGGACATTTGCCGGTAGATAGGGTGGTTTAAGTACACGGGGTG
GGACACCATGGGCTCGGGTCGCTTTCTCAAAGGCATAATAGCCCGGGGGCTGTTGAGAGT
CTGTTAATGTTGATGGTGGTGAAGGTGGTGATGAATCCGATCCATGGACAATTAATAAAA
CAGTCAAATTAATAATAATCACAATAAAAGCCTTAAGATTCATGTTGATATTAAAAGTGA
TGATTGTGTCATGACGAACAGAAT
>Locus_18899_Transcript_2/2_Confidence_0.000_Length_277
TTTTTCAAATAATCATAGAATGTAGCACTTCTTTTTGCGAGAACCTTTTTTTTCTTTTTT
TCTTATCTTTTCCTTTTCTATCTCGGTCTTTCCTTATTTCACGAACAAGTGTATAGAATG
CATCATCAACACCTTGGCGAGTTTTGGCAGAAGTTTCAACGAATGGAATTCCATAGCTTT
TGGCCACCTCTTGAGCACCCCAAATGTCAACAGCTCGAGTCTGTAAATCACATTTGTTAC
CAACTAATACCATCGGTACATCGTCTGCATCTTTTAC
>Locus_6218_Transcript_1/2_Confidence_0.500_Length_1861
GGCGAAATACTTTAAACAAAATCTATACCATATATATATACGATGTAACAATAGCAATAA
TAATTAGTTTGTTGATAACTAATCGAAAGTTAAACCAGACTTGATTGTAATCATTAATGT
TAAATAAAGTTCATTAATAACTTGAAAGTTCAGTGATTGAACCAATTTACAGGAAGAGTA
GCGATTTCACCTAAAATATATATATATATTGATTAATCTATATTAATGGTGTTGCTATTT
CTTAATCATCTTTGAATCTTTTTCTCTCCTCTGCTTTTTTGGTTCCTAATGTACTGGGAT
TGAAGTTATTGGTGATTTAAAGATAATCATTATAGTTGTTTATTTATCTTTCTTTTCTTT
CAATCTTTATTAAAGTCCTTTAAGGTTTATGGTCCAATATTTTAGTTGAAAATGTTCAAT
AAATGACAATCCACTTAATTTAGATAAGATTTGTCTTCTTTATCTCCGAAGCCCATGTAT
ATATATATCCAGAAATAATTGTTTTACTCATCTTCAAAACTTGACTTTTCCAAGATAAAA
ACTTTGAATTGATTGTTGTTCATCTTTCATGACGATTTTTATCTTTTGAGAAAAATTTCC
ACATTAATTTCCAATGCTGAACATGGTTGGGTTAATTCAAAATTGGTAATAACTTTAGGA
TGAAGTACACCCATGATTCCAATTGATTTGCTATTGTAGATGATTGAAGCACATCGACCA
GGTAAGAATCTTTCATCATTTGTTGATTCAATATAATATCCATCAGATGAGCCTTGAGAA
GTATATTGAATCTCCATTACTTGCATGATTCGGTCAAGTAAACCATGAATAACCTCGAAA
CCAGGAAATTTGTTGTAATGAAGAGCAGATAACATTCGCTGATTTCGTGAGCCAACATCT
TTACTCGAATCTTTCAAGACAACATCGGAAATTTCGAATAGCTTTAGTGGGAGAGGCATT
TTCTTATTAGATTCAACTGTTTTCAGTAATCCAGGAATTAAAGAAGTCCTGGCAACCTGA
AATTCAATTGTTTTAGGATTTGCAATGTGAACTGCCTTGGAAATTTCATCAGGTATCCTC
ATTTTATCAGCAATATCATCCTTGGAACACAAGGAAAATGTTAATGCTTCAGTATATCCA
CATCTTGAAACTTCATGTCTAATTTGATCAGATAATTTATTAAGTGAAAATTGAGCACCA
ATGGTTACGACTTTGGGAAATTTTTTATAATATTATTGTATCCATATGAGATGGCAACAT
CTTCAAAAATATCACAAGCATGAAGGATATCGTGTCGAGTAGGAGGAATCTCAATATCAA
TCAGTGAATTATCATTATTGGGTGTTGCTTTTAATCCCATTCTCTGTAATAATCTGCAAA
TCTCTTCTTTAGGTAATTTAACTCCTAACATTTGACTTGCTCGATCAACTGCCACGGTTT
CCATTCGAGAGCTCAATTTTGGGAAAGTCTTTGTCTCTTTGGATTCTTCATAGAGTGTTT
GAATCTTTTCCGCTTGGAATTGTGGATTACAATAAGAACTGAACATACAGATGATAGTGT
CCAGTACGATGGAAGCTTTATTTTCATCAGTGGCTGTGCACTCAATGAATATATTTTTAG
TGGATAGTTTAATTTTACTATGATTGCCATTGATTATCGGAGGTAATGAGAGTAAAACAC
CATTGGCATCATAGATTACTGGGTAAACGGGACTATCTCTTATTATCGGTAGATAAGGTT
TCAAATGACTATTACCCGAATAATATTCCATGAGTTCAACAGCATTAAATTCCTTGGTTT
CATTGAGAGGAACAAATTTAATCTCTTGAGGTGGCTTAGCATCGTAAAGAAATGGACCTT
T
>Locus_25514_Transcript_1/1_Confidence_0.000_Length_559
TTCATTTAATCTTCTTTGGTCAATCTAATACGATTTTTTTGTGAGAGAGAGAGAGAGAGA
AATGGGAAAAAATGACCACCAAGAATTTTGATCCGTCTATTGATCCAATAACAGTCTATG
GTCCAAATCTTTAACTCTTTTCACTAAACAGAGTGTCCCAACCAATTTATCCATGGAATT
ACCAAATTGTTGAAGCAATAAGACGCCCACAGACTTTGTCAATGTTTTCTAAAGATAGAA
AGAAAAATAGATTCACAGGGAAATACTAATACCAAATCTCTTGGAATCGATAACTGTCCT
TCATAAATTACTAACAGCATATCAGTTTACACACAATGTAAACATTCATTGGATTTTGAT
AGTAAATTGACAGAGAGAAAGGAAGAGAGAGAAAGGAAGAGAGAGAGAGAGAGGGAGAGA
GATAGAAAATGATGACGATAAACGGTGAGAAGAATAAAATAGAAAATAGAAACACTCGAT
GGAAATGTTTTCCTTTTCATCTTATATTCTCTCTCTCTCTCTCTCTCTCTCTCTCCATTT
CCCTTATTAAACATTAACC
>Locus_2201_Transcript_1/1_Confidence_0.000_Length_784
GTTGATTCTTCACGCTTTACCGATCTCTTCATAACCTTGAACAAAAAAGAAAGTTTGTTT
TATTATCATTATGTTGTGTGTGTTTATATATCTACAGGGTGTACATGTAAATTTACCATG
TAAGTGTAAAGGAAAACAATTTTTGTTCGGTCACTCTGAGGGAGGAGAAGAGAAAGAGAG
CAAAGTCTCATTTGAACTTTTTCCATTTTCATATTAATGTGCCGATTAATTGTTTACCTT
AAGTGTCCTTCTATTAATACATTTAACTGTACACCCTGTATTGTATTTTTATGTATATAT
ATTTGTATGTTTAGAGTGTGTGTATGTACAATATTTATACAGTCAAATAAAATGAGTTTG
ACACCAATATTTTATAACTTATGTATTCACAAAGTAGACGATTGATATTGTTGATGTGTG
ATAGATTTTCCGGTTAAATTAATCAATCTATTAATCTGTTAATCTCTTTTTGTTCTTGTC
TTTCTTTTGTTCATTTCTTTTGCTTTCGATCCCTCTCTCTCTCTCTCTCTCTCTTTCTCA
CACACACACACTCTTTCTCTCCTTTTCTCCAGGTTAATTGAACAATCTATCAATCAATTC
TTTCGCTTTCCTGGCTTTATCCTGGTCTCATTTGTAGATGTTTTTGTTGTTGATTATGTA
TATGTTGATGATGGTGTGATGGTGTGATGGTGAGAGTGATGGTGATGATGACGGTGTTTA
TATTGTTCATGTTGAGATTGGTATGAGTTTAAATGGTGATCTAGATATTTATACCCTCAT
CTAT
>Locus_19954_Transcript_1/1_Confidence_0.000_Length_234
GATGCCTTTTGGCAACCACTAAACGTGGCTGTAAATGTCTGAAGCATTTGCCCAGTAGGG
GTTAATAAACATTTTCTACTCATTTTGGATTAGCTAATTTTCTGGAGAAAAAGAAATTAA
TTATTTTCGTTCCAATTTCTGATTAGAGAATAATTTTTTTCTATTTAGAACTTTAAATTT
TGGTCTCTCTTTAGGGTCTATGGAAAAGGATATTGATGGACTTACTTTTTTTTT
>Locus_13708_Transcript_1/6_Confidence_0.438_Length_2202
GATTACAGGTTAAGTGGAATGACAATTAATGGATAACAAAACAAAAACAAAAAATTAAAT
TAATTGTAATTGAGAGTTTGGACTATAAAGGATACGTCAATTGTTGGATGTTACAAAGTA
AATTATTTCAGCTAAGGGATTGGGTGGGTGAGTGTGTTAATTTATCATGATCATAATTGA
CTAGATAACAATTATCCCGATACAATCTCTTGTTATTTTGCCATCGGTAATTAAGTTTGC
TGGAGTAAAAGGTGTTCTAGTTCATTGGCAGATCGAAGTAGAAATGCTGCTGATTCCCTG
TAACCAGCAATCAGAGTTTTAATTGCAGCAGTTTCACCAGGACTAAGTAAATAGTTGTAA
GGCAAATAACTTGAATTTCCTCCTTGGTGTTGGCTTGATGACTGATGATGAGATGGTCCA
CCAGCACTGTTACTGTTATTCATATTATTGGAGATTCCATTAATGATAGAACCAGATCCA
GGTGATGAAGAGGAAAAAGATTGAGAAGATGATGACACTGGTACCATAGATGTGGGTGGT
GTGTGAGATACTAGTCCATTTCCATGGACAATTGAATTTGATTGATTTACTTGTCTACCA
ACATTTTCAAACTCATCAGATCTCGAGAGATTTGGTTCTTTCTTGTTAAGTAACATTAAA
GGTTCCAAACAATCCGATCGATTGTTATCCCCAGATTCATTCTTGGGATGACCAGTTAAT
GCAGCTAAAAGGGTTGAATTAAGGCTTGAGCTTGCGTTTGGTTTAAGGACTTGAACTGCA
GATTCAGACGAAGGTGAAGTGGTCGAAGGTAAAATTGATCCCAAGTTGTCATTGAAGGTT
TGAGTCTCTGGATAAGTGGCAAAGTGATCACGAGATGAATCCCTATTAGAAGGTGAAATA
GATCGACCTGGTAGAGGCTTAAGTCCAGCTCGCATTCGTTTAACGTTGTAACTTTCATTG
GCACAAGCGGAGGCGAGAATTTGTTCCGCAATGGGTGAGGTTAAATGATAAACGGAAGAT
GTGGGTGAAGAAGATATCGAGGTTATCGTAGAATTCATTCTGCTACCATTGGAATTAGAA
CCATCTTTAGAATTCCCATTGACAAGGGAATTAGTTGGCGATTGTGTGGAAACTGTTGGA
GTTTTATGACGACGAGTTCGTCTACAACTTTTTAGATAAGTTCGGATTCGTTTACGAGCT
CTATCTGAGAATTCTGGAAACTGTCTCATACAGCTTTCGATTATGGCTTGAATTTTATCC
TTTGGTTGGCGAGATATGGGAACCATTCTATCAAGATTTTCGTCCACAAAAAGACGAACA
AACATGTTGAAAGCCTTGAGGCGCTCGGGATCAAAATTATTGGTATCTGTTTTTTCATCC
ATTTTGATGTCAACCTCTTCATCTTCATCTTCATCTTCCTCTTCTTCCTTCAAGGTATAA
TCACTGGTTGGTGTCATTTCATCTATTCTATTACTGAGAGCAGCCATTTTCTCTGGACGA
GATGAATCGGTTGAATCCTTAGAAGAAGATAAACCTTGAGGTGAAACGGAGGCCTTTCGT
TTAATAGAGTTTCTCTTTGGAAGTGGAGAACGAGATTTGATGACCAGAAGAGAAGGTGAC
GAGTTAATTGTCGGTGGAATAGTTTGTGTTGGTGAATCGTTTGCGGTTAATGCAGAATAA
TTCGCTGAAGGTTCAGGTGAAGAGGATCGTCTTGACATCTTAGACATATCTAGTGGACCC
GATGGATCATGTGTTTCTATGGGATCAACTTCCCCCATGGTAACTGTTGTTAAAGAAGAA
GGTGATTTACAATTTGCAACAATTAACTGGTCATTGTTGTAACTTTTTTGGTTTGATTCT
TCTCGAGATCCTTCAACTTGACTATCATCTACATCCAACCTACAAGTCCCATTAACGGCA
TCATTTGAATCAACAGATATCTCTGAATTATACTCAGAGCCAGAAATTGGCTCATCTGTA
GCTCCATTCATTTGAACATTTTGAATTGTACTCAATGAAGTCGATGATAAATTCTGATGA
TGATTAAATGGCGTCGGTTGATCACAATTAACAATATAAGGGAAAATACCATGTTCAATA
TGATTATTATTTAAATCATTATAACCAAGTGATTTCATCCTTTTCAAATAAGTCGCTGTA
ATTGGTAAACTAAAATCCATCTCATTCTGATTATGATTACGA
>Locus_21522_Transcript_1/1_Confidence_0.000_Length_627
ACCAATATTATTAATTGCACATTTAAGTGCAAGATGAGGCCAATTTTTTTCATCAAAAAG
CTCAGCGAATGGTTGCCTTATCATTGTATATGATACTCTATAAGGTCCACCATAATCTAA
CAATTGAACATCAACGGAAATAGAGGTGTAGAAATTGTATGCAGATGGTACTGATTTTCC
AAATTCATGTCTTTTTCGATTAGCTTTCTCTGTATCAGCGTTGACTTTAAGTATATAAGC
TCGAGCCCATTTGTTTACGTCTCCGTAGAAAACAAAAATGAATTTACCAGGTTTAAGTGT
GGAAAGGGGAGGTGGATGGGTAAACGTTTTTGTGCACCATTTTTCAATTTCATCAAACAT
TTTTCTATTCAACGTTTCGTTGTCCCAAAGGATACAGTAAAAGTGATGTGGATTAAAGAC
TCTGCCAAGTTTAACAGTAACTGTCCTTCTCTCTGGGACAACAATTGATGTTAAGGCATC
GCATTTTAAATTTGGCAAATCGCTTGATGATGATGATGTTCCCGGTGCTGGTATTTGAGG
TATATGATGAGGTGGTGATCTAAATAATGGTAATGGTTTCCGAAAAGAGTTTGATTCAGA
ATTGATAACTTCAACGGTAAGTGTTGT
>Locus_14088_Transcript_1/1_Confidence_0.000_Length_187
CCCAGCCATCGATGATATTGTTAAACGTGTCGCTTCACTAGAAGTTAAATGTAGCACTTG
TTCTCCACCGGTTTCTGATAAATGTTCAGCTGCTGCTAAGCCAACACCAAAGAAAGCACC
AGCTCCAGCCGATGATGATGACGATGATTTAGATCTTTTTGGTGATGATGATGCACCAAA
GAAACCG
>Locus_7649_Transcript_1/1_Confidence_0.000_Length_2901
GTTTATTATTCAGATATTTACATTTATCATATGATCTTGATAGGATAAAGTTACAAAGAT
TAGTGTTAATTAATTAACCATAATGATGAAGATGATGTGATGGTGATGGTGTAACGATGA
TAATGAAAAAAAAAATGATATCTTTGAACAATTGTAATTAACCGTTTTACAGGTTAATTA
CAATGAGGCAAATTATTGTTTCCCAAATTATTTGATATTTGCGATTTGATTGATAAAAGA
CGATAATTAAATTCGTACAATTATGACAAGAGTCATTCGGGGGGAGGGAGAAAAAGGATT
GGCGATTTATGAAAATTTTACAAAAAAAAACTTGATTCGGATTTTAATTATATAGATTGG
ATAGAGAGAGAGAGAGAAGATTAGTTGTTGATTTAAATCGTTGGTTGATTTGGTGATACC
AAATCGTTTATCATGACCTCACGAATAGCATTGAAGATTGAAAATTCACCTGATTGCATG
TGATATTCACCATAACGATTCAAAATATCATTGATTACATTGAGAACTGGAGCAACGGTG
TTGGCAGAGGCTCCTTGACTTCTGTCGGTAGCAACTCGTAGGACATTACGTTCTCCATCG
AAAAAGAAAGGTATCACTAGAGTTTGAGGTTCAACACCGATCGGAAGATTATGCATAACG
CGAGTAAGTTGTAAAAAGAAAAGTATTTTCGTATTATTAAGCACAAATATTGCCGACATT
CCAGGTTTACCGATAGCTCCAAGCTGAGCGGGTGGTATTGTTAACGTCCATTGCAGAGTC
CATTTAAGGTTTGGATCAGGATACAATTCAAGTCTTATCAATTGAATGCAGTCTTTTAAT
GCTCGAAGTGGAGCATTTAAGAGACGAGAATAGGAAATAAATGGATTCGGTTTATATGGA
GCACAAACAACGCGACTTTCAAAGAAACGCTTGAGAATTTCCAATTCTTCAGGTAGCCAC
GAGTTTTCGTGTTCCGGACAAGGTAAGATGTTAATTTGAAGAGATTGCATTGTGATTGGA
TGAACGGCTATCTTGAATTGGAAAGTATCGTTTTTAAATTGAATTATTCCTGGAGTTGGA
TTGGAAGTAATTACTTGCCATCCTTGTTCCCCTGAAAGTACTCGTTGTAATGTCTTCCTC
ATGAAAACACATCCTAAAAATCGTTCCAATTGTGAGTATGAAGCGTAAACTGGATTATGA
TGTTGAGCTTGAGGGGACTCGAGGGCAGCGTGTGGACGGCACATGTTATCAAAACCTTGA
TGGGTCAATAAGGTTGGATTGGCAGCCGCCCAAGCCCTTTGAGGTAAGAAACGATTTGAC
ATAGAAATGTGTCCTGGGATATTATGGTAATTAGGGGATACGTGTGTTTGTGGACTTGCT
CCTACTCCTCCACCTACAGGACTAGGACCAGAGCTCATTGGTCTAGGTGAGGGTCGAGGC
ATTGATGGGCTATTGGGCCATGGCACAGATGCAGGTGATGGCATTGAGATGTTTGAACCT
CCCGGTCCAGGGAATGGTGAGTTAACTGAATGATCATGGGGACCTTGAGATGAAGTGTTC
ATATAATTGGAGGCAGGTGAATGAATATTTGTTCCGGGAGCTGATGGACTTGCGATAGGT
AAAAATGATGGTGAGGGTGCATGAAGAGGATTCATTGGTGAATTAACGCCAAATATATTT
CCGGGAGATTGTTCAGGATGAGACATGGGAATGGAGGGTGAAGGAGCAATTTGACCTGCT
CCCTGTTGATTTGTTTGATATCCATGGGATGGAGGTGAGGCGAGGGCAAATGATGGATTA
GGTGATGATGCATATGCATTTTGATTTAATATTGAGGTATGTGGAGATGCTGGTGTGTTT
GGGTGTGACAATGAACCTGGAGTCATTGCTTGTCGCATACCCCGAACTCCAGTAACAGTG
TTCATCATTGATAGATCGGCATTTGATGTTATTGTCATCGGAGATGCAGCTTGGTTATGA
GTTGGTTGGAATAGATATGATTCAACATGATCGATTTGTGTCATAGGTGAAGGTGGATTA
TCGTCTTCAGTTTGTGATAATCTTCGCATTTGAGTTGCATTTTTATCGACAAATTTATTG
AGAAAAGCTTTTAATCCTTGAATTGGACTTAATTCTTCCATAACTTTGGCTTTGTCAAAC
AAACTATAAGCACCATCTCGTATGGAGACAAAACCATCCATACTAAGGATAACGTCTAAA
CAGTAAGTGTTTCGATAGATTAATCTAAGGTGGTCACTTTTTTGAGGGACAATACAAAAT
GTTTGAACAGGCACATGAGGTCGGCTGTTGACAACACCCAGAAGCGGAGTACTGGAAAGA
TTTTGTAAGGTCAATAGAGGTGAATAGGTTGAGTTGAGTGTTTGTAAAAGCCAAGCAATT
GAACGGTTTTGATTAAATTCATGTTGTAATTGAGCAGCAATGATAACGGATGGATTACTT
GCTGAAGTTGCAGCACTGTTGATAGTGAACGATAGGAGATACCTTTTCTCAAAAGGTTTC
CAAATAATGGCGATAATATATCCCTTGTTTGGACCATAACATAAGGTCACCTTTTTATAG
TTGAAAGCTTTAATCTCAAAGATGGGAGGTGAATTTGTGACATTCATTTGATCAATAAAT
TCCGCAACGATATCGTAAACCTTTGAGCAAATTGTCCAATCAGCGTGAAGATCTTGGATC
ATTTGTACTAACTGGGAATAAAATCCACTGGAAAAATCGTAACAGAAAGAGACAACTCTC
TTTTGTGAATCATCTCGTGGAGCTGAATTAAGAACTGGACTATTGTGAAAGGTTAATGAT
ACGACCCATAGTTTGTATATTCCTCGAGACTGTAAACGTACATTACAACTGATCAAATTT
GAGCGAAGTCGAGATGCAGGT
>Locus_24728_Transcript_1/1_Confidence_0.000_Length_288
ATGCTGGTCAACTGAATTGCATTTTGTTTCGTTTACTTCATTTTGGAATCTTTTTTTTTT
TTGCTATTAGAGTTTGAATCTAATTAAGATTCAATTAGTTTGATTGTTAAAATGCTTTGA
ATTTGAAGGATATTTTTTTCACTCATGGTAAATGGTTGAAGATTTGTTGTTTTGATGGTT
TTTTTTGTTTATTTAGATTCGGCAACAATTTGATTTAATTTTTTACACTAATTTGTTTTC
TCTTGGAGCAAAAGTGGCTTTAATTGTGTGTTGAAATTTGTTTCCATT
>Locus_16883_Transcript_3/4_Confidence_0.500_Length_733
AGTATCTTTGATACTGAGACTTTAACTTTTCCATTTCCAACTTTAGGTCCATCTAAAGAG
AATTGTATTGAGCGGAGGCCATAAGACGGATTCTCCCTGGACGATAGGTCGTTGTTACTA
AAATCCATACTGGCGAGATGATGAGGAAGATGATTTAATGATGTAAACAGGTATAGAATA
TAAATACTAATAAAGATGAAGTTAACTGATGCCAAAAACACTTTTCCATGGTTCGCTCAC
ATTGCGTTGAAATGTAGATTAATTAACGATTCGGATGAGCTGAATTTATAATTATGATTG
TGAAATGTGCATAAAAATTAATTGTAATTTAGAAGATGATGATAATGTCAACAGGTAAGA
GTTAATTTCTTTAGATGATTAACATGATTAAAGAAGAAGGCGACTGATTACTTTGTGTAT
GTTTTAAAGTCATTAGAAATTGAGTTAACGATTGTTGCTTGAGCAAAAGTGGAAAAATTA
GTTCCTCCAATTTAAGAGCAGGAGAAAAAAAAGAGAAACAATTAAAGACTAGATCCAAAT
CAATCAATGGATCGATGTTAATCAAGAAGATCATTAATTTAACCATAAATGTTTCTTGTT
AATTGGAAGATATCATCAAAATAGTTATCAGGATGTACAGTGAAAGGAAAAAAAACTTTG
AAAACTCTTTCCATGTCTGAGTGATTCTGGTTAATGTTGATAGATCATCTTGAAATGAAT
TCTTCGTAATTTA
>Locus_25055_Transcript_1/1_Confidence_0.000_Length_183
CGTGTCTCAAAATCTCATAAAGGATTGTTTAATTTACAGTTAGATATAAATAGTTAATTG
GTGGATTGATTAATTATCGATTGACTATTGATTATATGTGTATCGCTTTTTACATGATAA
TAATTTCATTAGGAAGGAAACAGGCGCGATTATTTTTTTACAAATTTGATACAAAAATTT
AAC
>Locus_1707_Transcript_1/1_Confidence_0.000_Length_1182
AGAGTGCATATTATTTCATCGGTGATTACGTCGGAACTGAGGCCATTTTGTATTCCCGAC
CGGGTCAAGTTATAGACACATTGACCGATAAAATATTTCCTCGAGAATCGATCATTATCA
ACAATAGTGATCTTTAACTGGATCTCATCTAAATTGTCCTTTCGAGCAGGGAAAACGAAA
AGTTCATTGAAAACCGGATTACGGGTGTTCTTGTGGACTTTGGTCAAAAATTTAGGATCA
TTAAAGGGTAATAGTGTTAATTTAGCTGATGGATTAAGGTGCGATCGTTTCTCACTATTG
GGAAGGTCTGAGGCCGAAAGTAAGGTTACCAATAATCGCTGTCGATTTAAATTATAGTGA
AGGACGAAGACAACTCGACCGATCCATTTGTCTGAACCTGAACCCGAAAGTGGCCCTGAG
ACTAGACCATAATTACAAATACCAGTTGCACCCTTTGAACCATAAAGGGGAGGTTGAATG
TCGTATGGAGAGAGGGAATAGTTTTGTCCAGTATTATGACGTTTTCGAGGTGATCTACCG
GAAGTTGATGATAGATACTCTCGATCGGAGCCTGAAGTGAAAGGAAGACAATCAGAGTCT
GTAAATGAATCATCGAAAGATGAACATGATAAAGTTCCGGGTACAGTTATGGTTGGAACC
ACGAATTCAATTGAATGAGAAGGTTTTATTCCAAGGGCAAGGGTCGAACGAGAATTTGAA
CCAAAAGGTGAAAGCGATGCTTCCGGGGTCAAATGTCGCAATTCACGTAGTTTACGATTA
CGTTTTCGTACTCGCTGATAAACGAGGGTAAAGAGAAGGACAATAATCATAAATCCAGTT
ACCGATAAGATCCAAGCAGCGAAAGGGGAGGTTAACCATCGAGAAGAGGTCAAGTAAGTG
ACCGATGGAAAAGTGGACAAAGATGAGCCGATTATCGTTGGATGAGCGCTATTATTGGTG
TTCGGTGAAACCGATGGATGAGAAAGTGAGGAATCAATCGAAGAGACAACTTTAGACTGA
CTATTAGCATTAGAATCTAAAGATGAAGAGACAATCGATGATGAAGATGAAGATGATGAT
GACATCGATACATTTTCTCTCACATCAGTTGCGACAAAATTAGAGGTCGATATTGTCGCA
CCATTAGAATCAGTTGAAACAGAATCGGTACTTGAATCAACC
>Locus_20065_Transcript_1/1_Confidence_0.000_Length_215
CTCCCCCGAATACTGATACATATCAATTACATTTTCATATCAATTTACATCCTTTTATTG
ACATGTAATTAATAATGTTTTTAATTCTCATTTATTAATTGACTGATTGTAAAGATTAAA
TTACAGATTAGAAAAAAAAAACTTTTCTCTATGAGTGCATTTCAAATTCAATAGATGGCG
CTGGTTATGAATTTCGTCGATTTTCGGAGCGAAAA
>Locus_21151_Transcript_1/1_Confidence_0.000_Length_411
TGATTGAACAATTAGCGAGTAACCTTTCCAATTGTGATACAGTAAAATTGGAAACACCAA
ATGATTTAGCCAATCCTGCTTTGTAAACATCTTCCATACCCTTCCAGGTTTCCAAATAAT
CAACATGAGAGATTTGATTGATTCCTGATTCAGGATCATTATCATAGCCCATTGGCCAAT
GGATTAGAAACAAATCAAGATAATCTAATCCAAAATTAGCTAAACTCTCCTTACAACTAT
CCATCACTTGGGATTGTCTATGTTTATCATTCCAACATTTTGATGTTATCCAAATTTCAT
CTCTTTTCAATTTACCAGAATCGATCACTGATCGAACAGCCTGACCGATTGGACGTTCAT
TACCATAGATCCAAGCACCGTCGATATGCCGATAACCGGCTTCCAATAGAG
>Locus_25750_Transcript_1/1_Confidence_0.000_Length_591
ATCAGATTGGAGAAAACAACCTCATTTGAATAGCAAAATGATTTAGATTCAAATGTTAAA
AAGTATATTTTGTTGAATAGTTTGTTTGATAATTGAATTACTCGAATCAAATGGTATGTG
ATTACACTAATATACGTTGTCTCACCAATGAATCGCAACGAATTTAGAATGACAAAGGTT
AGTGATTGTTCACATTCAAAAAGGTCTCGAATGATAAAAAGTGATAGACCAACATAGAGG
AAATAGAAACTGATCAATGTAAGGGTAAGAAATTTATCGATATATCGAGTAGCCTTGACT
ATCTTTGTGTACATTAATCGGGACGATTTCAATTTCTCCAACGAACTTTTTTCTCGTGAA
TCTTTTTCGTACAAGGACAATTTAACTAAACATCGCTTAAGGACATCAAATGCTGACTCC
AAATGAGAGCAAATTTCCAATACAAATTGTGATTGAATAATGAGACCAGTTTTATATCCT
ATCAGGACGATGATGAATAATACATGATGAGTAATATAATTTTCTGAGCCAAGTAAAGAC
TCAGGGATATATTGAGTATCAGATTTTGCGATTTCATTGATTATCTCGTAC
>Locus_3801_Transcript_1/2_Confidence_0.333_Length_563
GATTGTAATGGTGAAGATGATGATGATGATAATGATACTGATGATGTTTTAACATTACAA
TTTAAAGTTGCACTACTGTTATCAACATTGCTTTTGTCGCCATTCTTAAGTTTATCATCA
CTTTCTTTTTTACTTCCACCACCAACAATATTGGTCCGAGTATCACCACCTTTCTTATTA
TTACCTTGACCTTGTTGTTGGTGTTGGTGTTGTTGTTGTTTAGCATCAGCTTTGATATCA
ACTGATTTAACAACTGCTCCTGGTGTACCTTGAGTAGAAACTAACGCTGGTCCATCAAGT
GGTCTCCATGCTTGATTCTTGTTAAATTTCATTGTGCCTCTTACGACATCGGCTAAAGAC
CCGTTATTATTACAATTAACACTACCAGTAGATTTAATCACAGAAGATTCTTTAATATTA
GAATCAGTATTTATTGACAGTGTTGTTGTAGTTGTTGTTGCAGTTGCAATAACTGCTGTT
GTTGAATTAGTTTGGTCCGGAATACTATTTTTTCCAGTGTTAATTGAGTTGTTGTCATTC
TTTGACGAAATTAATTCACCATC
>Locus_24612_Transcript_1/2_Confidence_0.333_Length_576
ACAATGTTCTGGTTTAAGATGAAAAGTTTCATGGTCAAACCGAAGATTAGCTAAATACTC
TAACAATCGTGAGGTCATTTTGTAACCCGTGTAATAATTAAGTAAAGAGTAAAATCTTCG
TATAAATTGAGAATCCATGGGTTGACCTTTAGTTCCGATTCTCCATAAAATCCAACTACC
TCTACGAATGGCAAGATAGACCTTCTTTGCAAACATTGATAATTCAACAGCAGCATCTCC
ACCAGAATTACCAATACCCACCACGACAACACGTTCATCTTCAAAGGGTTGAGGCTTTTT
ATATGAATGAGTATGAGAGATTTTCCCTTTGAATTTTTCTTGTCCCTTGAATTTGGGCAC
CAAAGGTTTAACATGATGACCCGTACAAACCAAGACACCGTCAAAGATTGATGTTGACTC
GATGTTTGTATCTAAATTAAGGGTAGTGACCATCCACTGACCAGTCTTTTCAGTTGATTG
TTTAACCTTGATCACTTTGTGTTTAAATTGAATGTTAGCTTTTAAATTGAAATGATCAGC
ATAAGATTCAAAATAAGCATGCATGGCTGAGTTGTG
>Locus_612_Transcript_1/1_Confidence_0.000_Length_346
ATTTACAACAATCAATCAATTTGAAAATTGAGATGAAATAAATTGTTGTTGTTAGTTTTC
ATGATTAACACTTCACTGTTTACAGTTAAACTATGATCATGTTTTTCAATTCTATTTGAA
ACAGCAATAAATAAATCAGCAATTAATTCAACAGTTGATTTTTACACAATAGTGATTGAG
ATACTAGTATTAAAGTAATGTAAACATTATAATAGGATTGATTACTTTGATTGTAAAATG
AGAAGTAAACTGGTTACATTGTTATAATTTATGATGATTTGATTGCAAATTTACCTGATG
AGAGAAAAAAAGTTTAAATTGTAAATCCATAATTAGGAATGTTAAC
>Locus_8539_Transcript_1/1_Confidence_0.000_Length_654
ACCTGAAAGTGTGGCAATTTTAGCGTAAATGTTAACTGTATCCAATGCTGATCGAAGACT
GTCCAAGACAAGATGGGATTCTGATTGAATTTCTGCACGAGAAATTGCCGATTTGAGAGC
ACGTTCAGCACTATTGGTATCAGAATATGAGGTTGAATTAAAGATCAGATCAACGACAAG
ATCTCTCATGGTTCGGGTACAACTCATTTGTAGAGCATATTTAACATCATTTGTTTCTTT
GGTCAATTTGAGTAGTAATGCTGTCCAAAGGGCTTCTAATGAAGAATTAGCGTTTCGTAG
GTCAAGTAATTGGAGCATTCGATGAATTTGAATATAATCATGATTAATTGCACACTTTTC
CAATGCTCTCATAACCAATGAATTATGAACAGGTATTCGAGGGTGAAGGGCTAAAGCTGT
TAAAGAGATTGGATCTTCACGAGAATTGGTACCAATGGTTGTCTTTACCATGGAAATCCA
TTTTTGTAAAGGTGATTGAGAATTTAAAATTTGATCAGATGAGCAAAGTATAGATGATGA
ATAAGCTGAGGAAGATGATGATGAATTGGACGGAGAAGTGATCTCTTTATCCTGGAAACT
ACCATTTTCCATGCTGATTAATCCTAGAAGTTTCAATAAACTGACAAGAATCCA
>Locus_23419_Transcript_1/1_Confidence_0.500_Length_163
TTTTTGTTTTGTTTTGATAACAGATCAACATTAGAACAATTTGAATTAGTGCTTTTTGTT
CATCAATATTAATAACATGGATCATGGAAAGAGAGATTCAAAAGGTTAGATTCATCAATA
TTAATAACATGGATCATGGAAAGAGAGATTCAAAAGGTTAGAT
>Locus_1699_Transcript_2/3_Confidence_0.200_Length_399
CTTGCAATTAAATTAGTATTCAACCAACAAATAAACAAACAAACAAACAAACAAATGGTA
AGACTCAAAATTGACTTTTACACTTTCAGCTGAATTTTTCTCGGCTTACGATTACAGCTA
CATATGGAAATGAACTTAATTGTTCAATTAATTGTGTTTGTTTACATTGCATTAGGTTAG
GTTTTCACTATTTAAGGTCACTATTAACTAAGGAAGGCCCAAAGGACCTAGAACGATCAA
ACTGTCCCACAATTTATTTTTTGTTGAAACTTGTGTTGTTTTTTTGACTTTAATTGTTAT
TAAATTAACTAATCATGGGTCGTGTTCGTACCAAGACTATTAAAAAGCTTCACGTGTTAT
CATTGAGAAATACTATACAAGATTGTCTTCAGATTTTCA
>Locus_3766_Transcript_2/3_Confidence_0.333_Length_1041
ATCCTCGAGAATCAGGGTTACCTGATTACAATTGTTTGAATTTTTGGAAGGATAAATGAT
CCGTGAAACTGGACAAGAGGTTTTAATCAGCACTTGAGGAATATCTTCAACCAGTGAATT
AATGAAAGACGAGTAGCCTGATTTAAAGTTGTTCAGTGGGACACCATCACATTCATGGTA
ATTTGTATAAGACATTACAGATAATTGATCCAATGAAGAGCAGGAATTGTCAATTGATTC
AAATTTGATGAACCAATTGAAGATTCCTTGAGTAAATTTAGCATCTTGAGGAGATTTAAA
TTTTTTACCAGCGATCCATTTACCGAACGCAGTCCTAAACACCTCACCGACTGATATTGT
ATCAGGAAAATTAGATGAATCTTCATTAGCTTCGCAATTATTATCCGCACCATTACCATT
ATTCAAGACTCTTTGAAAATCTTTCTTGTAATCACCATTAGAAAGAGATGTTTTAATTGT
GTCGAGAAAAATGATCACTTGGTTGACTAGATTATTATCTATCTTTTGACCATATTGAGT
ACAAAAATGTCCATCACCTTCAACGCTCGCATCGGGAGCAATCAAATCGCGTTGTGAGGC
CATTTCAAAGACCTTATTTCCATCTTGACCATGAATCCATTGAGCTCCCAGTTCGAGATA
ATCATCGTCATATTTAATTGATTTAATCCTTCCGCCGATATAATCTTGAGCCTCATAGAT
TGTTATCCTTTCGAAACCCGATCTTACCAAGGTATAAGCCGCAGCCAAACCTGAAATACC
CGCTCCGATTATTGCTACTTCCATAATCTAGAATTGTGATCAGTCAAATCTAATTGCATT
AGCTAAATGCATTGAGTGTTTCCATATCTTCTTGAGAATAGTCACCATGTTGATACAATT
AATTTTTAATTTAATTGTATCATCTTATAAATGTATTGAAATTATGGAAAAAATTTAAAT
CAAATTTAAAATCGTGAATCAATTAACAATAACATCAATTTAAACGCAATTTAAATTGTA
AATTTTGACTTTATCTTAACT
>Locus_2417_Transcript_2/2_Confidence_0.000_Length_538
TTGATGATCTCAGGTTTTCCAAATTTAGCTGCCCAATGTAAAGCCGTATACTAAAAAAAA
CATCAATGAGCAATTTAGGATGACGACAATACCATGTGAAAAAGATTAAAGTTAATTGTT
GCCCAAATGATTGAGAAACGCTAAGTTGTATTGACACTTACCCCTGAGGTGAAATCCTTT
AATCCGGCGAGAGTGGCATCTTTTTTCAACAGGGAAACCATCTCGGTGTAATCACAATTA
GATGTTGTCAACATCCATTTCCGCCTAAGAGGATCAAACGGTTGAACGGAAGCCGAATCA
TTGTCTTCCTCTCGACTTGGACATTTGGTTCGTCCGGTTGTCTTAATTACCGGAGTGGGT
GAAGAGTTTAAATTAACAGGCATCGGAGGTTTAAGTTCACTTTCGGAAACCATTTTATTC
AATTTTTGTGCATGTTCCTTCACTCGACCAGGACTTTTAAAGGCTAATTCGTGGATCTCT
TTTAATTTATCGTGTTGACCATTTGGATATAAAGGATTAACTGTAGGCTGACGATGAT
>Locus_26334_Transcript_1/1_Confidence_0.000_Length_234
GTGTAAACAAGACTAATAATCAAGTAACAAGAAAGACAAACAAACAGTTAATACACAAAG
GAATCACTGGAAATACCAATTAGTTACGCCCCTTTACCATCAAATCACAATCACAATTAA
CTTGACTACAATCAGTGTACAATCAATATACTTATCATCAATTTTGATTTAATTTAAATT
GTTAAACACCAACAAAGCCATTAGGATATAACAATTGTATTCACTTGATCAACG
>Locus_20391_Transcript_3/3_Confidence_0.125_Length_625
ATATTAAACATTTTCTCTAAAGGTAAGTTGAAAGATATTAAGTGTTAACAAATTGACTTT
ACAGTTAATCAATTAGTTCAAAGTTATGAAAAAACATTGACAATAACAATTGTAAGTGAT
TGATCTCAAGTCTTATTGATTGTTGGTGTTGATTAAACAGTTAAGAAGTGTTGGTTATGA
TGATTGATTTGATTCTCGAATGAAACTAAGTGTAATTACTGTGAGGGGCAGAATAGCTGA
GAATTAGTGTTGACTGACTGTAAGTGATTGATTCGAGTGTCTCAAGTCTTATTGATTGTT
GGTGTTGATCAACAGTTAAGAAGTGTTGGTTATGATGATTGATTTGATTCTCGAATGAAA
CTAAGTGTAATTACTGTGAGGGGCAGAATAGCTGAGAAAAATGATAGAATTAAATTACGA
TTAATATTGAACATATCGGCCAAAGTATAAGGGATAAAAGGTCTGGATCCTAATTCTTGG
CTTAATTTAACATATTCCAATTTAATTTCCATTGAATCATCTAGTCGAGGTGCCAAATGA
TCACCAATATAAAAGGTAATCGAAGCTTCATAATTAGTAATATAATCAACCAGAATTGTG
ATTCCAAAAAGTGATAAAGTCCGAA
>Locus_25187_Transcript_1/1_Confidence_0.800_Length_172
GTGGGTGGTGGACAAGCAAGGTATTGGACAAGGAAGCTCAGGTGGAATCCAACTTGGAGG
GAGGGAGGTTCAGGTAGGTAATGGTGAAGGTCAAGGAAACAGTGGATCTGGAGGCAGTAT
CGGACAAGGCGGTTCAAGCATCGGTCAAGGAAGCTCAGGTGGAGTTATGATC
>Locus_29293_Transcript_1/1_Confidence_0.000_Length_322
ACCCGCTCCCATGGTGTGACGGGCGGTGTGTACAAGACCCGGGAACGTATTCACCGTGAC
ATTCTGATCCACGATTACTAGCGATTCCGACTTCACGCAGTCGAGTTGCAGACTGCGATC
CGGACTACGACTGGTTTTATGGGATTAGCTCCCCCTCGCGGGTTGGCAACCCTTTGTACC
AGCCATTGTATGACGTGTGTAGCCCCACCTATAAGGGCCATGAGGACTTGACGTCATCCC
CACCTTCCTCCGGTTTGTCACCGGCAGTCTCATTAGAGTGCCCAACTAAATGTAGCAACT
AATGACAAGGGTTGCGCTCGTT
>Locus_25536_Transcript_1/1_Confidence_0.000_Length_433
AGATCGAGAGAGAGAGAGAGAGAGAAAGAAAAGAAAGGAAAAGAGGAAGAGATATTGAAG
AAAAGCATAGAGAAAAGGCAACAATTCACAATGTAAACAAGTTTCAATCTTCAAGGATGA
TGAGGAGCTGATGATGAAAGGAAAGAGAAACAAGAAGGTGAAATCAGCTGATACCAATGA
ACAAGGTTTACGCATCAACATTTAGGTTGATTATTCCTTAGTAACGCGCATAATTTACTG
ATGAGGCCATCATCTATGTTTAGATTGATGTAAATGTGAGGTTTTCTTTTTGTTGTTGTT
TATATTTATATACACGAGAAAGGAATCAGTTGGTTTCTAATTGTTGGTAGAATCAAACCT
GAGAGAGTGATTATTACCTGAAAGTAACAGTAACTCTACTGTTATGAAAACAAAGAGAGA
CCAGATGATTGCT
>Locus_8559_Transcript_1/2_Confidence_0.333_Length_526
TGGAAGCCTCTGTGGTTTCATCGCAATTCCAATCAAGACAAAACGCTGAATTTATCCAAT
GTTCAAGTGAATCTTTTCTTGAGAATAAAATTGGCTGGGTAAGAGTTAATTCGGTGAAGA
AATTTTTTGATTCTTTTCGTAATTCTTTTAAACAATTAGTAACATGAGTTCGTCCACTGG
CCTTAAATCCGTTGTTGGTTATACTGGTAAAGATCATGTGAGGACCGATAAGTGATCTAA
GCTGGTCTAAAGGAATGGAAGCTGATTCGTCGATGATCAATAGTTGGACTGATTTTCGGA
AAAGTTCATCTTGTGATGCTTCATATGGAGAAATGTATTGAACAAATTGACGACAGGTTC
GAATTATATTGATTCGAGTGATAATCTTTTCATTACTGTTAACAGGGGAAAGGATAGTTG
GAGATGCTAATGGAGATGAAGATGATGAGGTGAAAAGTGAACTTTTTGATGTTCGAAGGA
TTTGATAATCTTCACCTTCTTTGTAACCGGCTTGCTTAAGACCGAG
>Locus_6244_Transcript_2/2_Confidence_0.444_Length_862
TTTTTTAAAAAAAAAAAAAAAAAAATTCTTCTGCCATTGGTTCTTCTCTCTTCAATCGGA
GGTAAAGACCGGGAGTATTGGTAAATCTGCGGTAAAATCACTCGAAATCACCTTTAAAGT
TTGATTCTTTATGCATCGCTGTTTTGATTGAACTTCAGCCATCTCCAATTGCAGCTCCTC
AATAATTTTTTCTTCTGCCTTTTTCAATTTACTCACTTTATCCTGGTAAATCTGCGGTAA
AATCACTCGAAATCACCTTTAAAGTTTGATTCTTTATGCATCGCTGTTTTGATTGAACTT
CAGCCATCTCCAATTGCAGCTCCTCAATAATTTTTTCTTCTGCCTTTTTCAATTTACTCA
CTTTATCCTTTAACTGCTTAAATGTCTCCAACTGTTCATATTTGAATGGCTTCAACAATT
TAGCAAGAATATTACCCTCATCCATTAAAAAATTGAATTCCCTTTTTGGATTGACCAATT
CTATTCGGTTCTTTAACTCGTCATCGTTAAACAATCCTTCATATTTTGGTCTCAGTAGAG
CCATAATGTCACCAACAAATTTATCCTTCAAATCATTGTATTTATGCGTATCCAACGCTT
TTTGATGAATAAACATCCGCATCAATGAATCAAATTTCTTCTCCAAAGCCTCTTCCACTT
TCTTTAAAATCATACATTGGAAATCATATAAACAGGGACGTACACTCTTCTCATGATCTT
CCAGACACATTGAGACAACTTCTCGTGACATTTTATTAATTAAAGAACAAACCAAATCAC
AAAACAAATTACAAATTGAAAAGAAAAAAATATAAACAAACAAATTGATTAATTAACTTG
AACACTAAAAGGAAAACCTTTC
>Locus_20953_Transcript_1/1_Confidence_0.000_Length_216
AAAACTATCGATTTGTGTAATAATCCTAAAACTAAAGAGCCCAAATTAACAGCCGCCAGA
AGGATTTTACCTGAATGGGAAACTTACGACAATGAGATTAAAGAATTGATGAAAGAGTAT
GAAACAATTAAAAATCCATCATCATCACCTCCAGAGATTGAAGTTGAAAGTAAACCAACA
TCAAAACCCCGAATGCCTGGACCTGAGAAACAATCA
>Locus_23920_Transcript_1/1_Confidence_0.000_Length_198
GTTTTGTACAAATTAAATTAATCGCTTGATTACATTACCGTAATTAAAGTTTTCTCGGTG
CATCATTACCAAATTTCTTAACCATTGAATTAAAATAATCAATTGATTCGTTAATCTGTT
TCTCCTTTAATCCTTTTGATTTAAAAAAATCAAGCATATTATCACATTGAATCCAATCAT
CATAGGAACAATTATAAG
>Locus_4638_Transcript_1/1_Confidence_0.000_Length_638
TTTTTTGGCTTCGTCAGTTGAATCTTTTCTGGTTTCCTTTTCTTCTTGGGTCAATTTATT
TTTCAAATTTCGATCTCGACGCGGGCTTTCAGAAACACTAGCCACTTCTTTGATTGGCGC
CTTTTTGGTTGGAGTAGATCGGGTAGTTCTTTTCTCCTCTGCAACCGCTTCACGTGGTTT
AGGTTCAGTTTCTTTAACAATTTTCTCTTCTTCGATCAATTTTCTTTTAGCTTTTCCTTT
CACAGGTTCAGGTACTGAAACAGGACAAGATGAAGGTAACGGTGAAGGTAAAGATGAAGG
TAAAGATGAAGGTAAAGATGAAGGTAAAGTGGACGTAACTGGTGGACGAGGCGGGCTGAA
TACCCTTGAATCATTACTATTACTACTAGAATTAGCAATACTGTTATTAACAGCTCGTTG
TTGTTGTTGCACAGCAAAACTAATCTTTAAATATTGTTGATTTAACATACGAACATCTTT
AATTAAATTTGCATAATCAGTATCATTTCTAATCTCACTTGTAGATAATCCACAGAGGGG
ACATTTTTTGTTGGTCATACCATTTTTACAATCACCACAAATGACATGATCACATTTAGA
TAAATTGTGAACAGCGTAACACAATTTTTTTAATTATG
>Locus_13494_Transcript_1/1_Confidence_0.000_Length_313
GCCATTTCGAAGTGCTTTTACTCTACAATAAAGGTAAATTATTGTTAAATTACCAGTTAA
TCCAATGATTAAAACAACTGTGAAAATCGCAGCGATTGTTAAATTAACTTGACACGAAAT
TGGTTCAAAATTAAGCCAATAATCAGGTGCCAATGTAATTAGATCAGGATGAAGAAATCG
AAGCCAAGCTTGACGAATTGAATTTGTCCCGTTAATTGTTGAATTATTCATTTGTGATTA
GTAACAAATTGTTCACACAACAAATTAAATCGCCAACAACCAGTTAATCAAAGTTTCTTT
CAAACAATTAACC
>Locus_11102_Transcript_1/1_Confidence_0.000_Length_738
TATACGACCAAACCAGGCAAAAAATATACTATATCGAGATCTTAAAAGACCAGAAATATT
TCGAAGTGAGATGTAAGACACAACCGGAATAAAGGAAATGTAAGCATGGATAACATTACA
TTCTTCCTTATTGTGACACAGAAAAGCAAAACTTGCATAACCAATTATTCCAAGTAATGA
TGAAGCAGTTACGATTAAACTAATTCCTCGTGAAAATAGATTGCCATGATTTTTATCATC
CAATATGTGAAAGTGTTTAAGAAGATAATAGAAGTAACCAAAAAGCATCCCAGCCGGAAC
AGCATATCTATCAAGTTTCCAGCGAAATTCCCATTCCTTGATTGAATCATCGGTGGTTAC
AAATAATGCTTTCCATGGGCGAGTGAGAAATATTTTTTCAAAGAAAACCTCTGACATATA
CAGTACTGATATTACGACCAGTAAAGCCACAAATTTGAGAATCAAGTAAAGATGATGAAT
AGGATTGACTTCAGCTGAACTGCTGGTAACTTGCGGGAAGCTACTCATTGTTGCATAAAT
AATTATAAACCAAAAAGTAATCAATGGCACGAAATAATAAAATTGGTACGGACGACTCAT
CATTAAGCACAAGAAAACCACCAAGATGTTTAAACGAAACAAAACCTTCCAAACTCGTTG
GAAACTGAAATCCCCTGTATGCCAAAAATAAGTGAAATGTCCATAACCACTGAGAAAGAG
ATAAGCAGCCACCATGGA
>Locus_7201_Transcript_1/1_Confidence_0.000_Length_379
AAAAAATTCTGATTTTTATCTAAATTTATTATGAAAGAATTTTTTTTCGAATTAAGTTAA
ATGGATTGGATCTTTTCGCTGATTTCACTTCGACACAATGGACACAATTCCAACGATTTT
GAACAATCTTCGCAAGTACAAACATGACCACAGGGAATCAGAATGATTTTGCTCTGTTCG
TCCAAACAAATCACACATTCAATGAGCTGATATAACTTCATCGGCGGAGCACTTGGTTTA
TGATCAACTGATTGAGTACTTGGTGGACTTGATTGTTTTGTTGGTAAACAAATATCAATG
TGTTTTCTAATTATTGGAATATGTTCCTCTTTGATTCCAAGTGATTTAAGTTGATCATTG
GTTGAATCTGCTAATTGTT
>Locus_1351_Transcript_12/16_Confidence_0.233_Length_1161
TAATGGACCATCAGTTGTTGGCTTAATTACTGGTGAAAAAAAAAAAAAAAAAAAAAAAGG
TTGAGGTTGTGGTTTGGGTTGTGGGTTTGGTGAAAGTTTGGGTTGTGGGTTTGGTGATGA
CTTTGGTTCAACATGGAAAGCAACCATTGGAGAATCAATGTCACCTTGGACTTCAATTGT
TGCAGTTCCGTCAGCGGCAACGTTAATTGATTTACCAGTACACTGACCACCTTTACAATC
AAGTTATATTATCAATTAGGATTAGGGATTAAATTGTTAACAATTAATTTTCTTACCTTT
ACCAGAACCATTAATGATATCACAATAAACTCCTTCAGGTAATCCAGTTTGAAAAGTTGA
TGTAATTGTTTTACCTTCATTGTTAATCACAATAAAAGCCTTTGACCCTCGACTGAAGGC
AATTAAATTGTTATTATTATCATAACAATTAGCGACGGGCTCATCTCCGGCCACAGCTCT
AAAGGTCACCATGTTAGAGATTGATTATCATACCAATTAGCGACGGGCTCATCTCCGGCC
ACAGCTCTAAAGGTCACCATGTTAGAGATTGCTTTGAATCTGTGTTCACAAACCCAAGGG
GCTTCACAAGATCCATCGTCTTTTTTGATTACACGCTTGATGTTTTGATGATCATCAGCT
GGAGGGCCCATGAATTTATTTCTATCATTATCACCATCCAAACTTAAAAAAAAAAAAAAA
AAAAAACCCAAGGGGCTTCACAAGATCCATCGTCTTTTTTGATTACACGCTTGATGTTTT
GTTGATCATCAGCTGGAGGGCCCATGAATTTATTTCTATCATTATCACCATCCAAACTTA
GTGGCCAATCGTAACTACTCATGACATTTGGAAGACCGTAAGGCCAAGACAACATGAAGG
CGGTTGCGAGTTTGTAGGCTCGGGATGAACGGAAGTTACAACCTCTCACTGGCTCTGATC
GTTGGAGATCGTGATTGTCCACCATAGGAACGGCATCGCCGCTCTTGACAAATGACCAGC
CCTCACCAAAGTTTTTCAAGTACTTTAATTTTTGACCGTAACCTCTGAACACATCACGAA
TTGATGATCGATAGTTAAACTCTAATACTCGACCTAAGGGAGTGTATTCAGCCATTGAAA
CGGCCCCACCGGGCATCACTT
>Locus_13531_Transcript_1/1_Confidence_0.000_Length_547
CACCAAAACCATTAGCGATGGCAGAATTAACTGAACCAACAGCTTTAAGGCCACTTGAAG
CGGCGTTAGCACCATTGGTAGCAGCAGAAGCGACAGCTGAGCTAGCGCTTGAGCCCATGT
CTCCCATTGCTTTCACGGCACTTGAGGCCATTGAGAATGGATTGAACATCGAGAACAAAC
CTTTTCCGTGAACATTTGCTCCAGTTAATTGTTGTTCACCAATTGCTGATGAAATTACCA
ACAAGAAGCAAACGGCTGATACTCCAATTGATTGCATGATTATGGTGATGATTAGAATGA
TTAATCAATTAATCTAACTTTGCGATCGTTTTTATATTCTTTCATCGATTGATCTGTCTC
GAGACATTTGCCACATTCACTTTTTGCGTCATTGTAATCAATTAATTCCTCCTTTAAATC
ATGATTTCAAATCACAATCAGATGTTAATCGTCATTTAATTGTCAAAGATTTTGTACATT
TCTGTATTCACTTTAATCAACTCATGACCAAACCGATTATCATCATGTAATTTGCAGGTT
AAATGAC
>Locus_14930_Transcript_2/2_Confidence_0.000_Length_489
TCCCGAATGATGAAGAGACGACGAATGCAATGGAGGACTACCATTTCCACTACCTCCTCC
TCCCCTATCAATATGATTTCCGGTTATAAAATTAGTTATATGACAATCATCTGGATGCGA
AGAGTGAGAAAGTAAATTCCCTGAATTATCTGAATCCAAAGGTTTTATCGATGAACTTCC
ATAGGGACTTGTTGGTGGACTATTTTCTTGTATCATTGATGATGATGCGGAAACAGGAGC
CGAAGCTGAGCCTTCGGTGATAGATCCATACAAGGAATGTTGATGCACTAGGGAAGATGA
TCCAGTCGATATTGGACCATGTCGACCTCGATTTTTAGGTAATTTACGTTTAAGAAGAGG
TGATTGGTTACTTCTCCGTTCGATAACTTTTTGCTTTAATGCTGATCGCACTTTTAAATT
AGGTTCGGAAGCTGTTTTCCTTAAGGTGCTTAAGTTTTCTTCATATTTTCCAGAGACTGG
ATTCCAAGC
>Locus_2718_Transcript_1/1_Confidence_0.000_Length_1662
TCCAGGTTCGGGTGTAGTTCCGTCAACCAGATTTTGAGCTAATAAACCAAATTTCAATAA
TAAGCGTCCAAAGTGTGAGGACCATAAATTGTTGAAGCTCCTTCGTACCGTTGAACTTGA
TACTCTTCGGGAGTTGCAACGTATGATGAATAAGCATTACTGAGTCCAGCTAAAATAACA
TGATATCCGATTTCATTTTCATCATCACGGATAATATTTTCATTTGATTGATTTAAAATT
TTACCAATTTTTGATCGTAATCGTCTACCTGACATTGTGGTAAACTCACCCGGTGCACCA
GTAATAACGATATTACCGATCTGAATAATCTGAAGAGGTACAATACTTGGTTGCCAAGGG
TAAGGGAAGTTCATTTGACCTGTGGCGAGTAGGATTGGTTTGGGTTGATGACAGTCAATT
AGATCTTGACTTGGTTTACTGATGAAATCCCGAACCAAATTCCAGAAAAGATTTGATGTA
GTTGTACCTTGTTTGAAATCAAATGCACCAGGTCCATCGATTGTACCTGCGGCAAAACTA
TAGCCCATTGCAGGTTTACAAGTTCGAGCTATTGTACCATCAGATAATTCAATTTCAATG
GAAGTCATGTCAACATGTTGATGGACAAATTTCACTGGTCCAGAGACCTTTTCACTTGCA
CTTTCAAATAGTTCAATCGCTTTCTCATATTGCCTTTCACCGATAATTGCTGTCGATTCA
AACATATCTTTACCTGGACCAACAGCGAAACAATTACCATTTTTACCTCCACAGGTTGAG
GTTTGAATATCACAGGGAAGACCAGTATCTGCACAATGGGGACCTTTTATATTGGGAGAT
ACATCGCCCAGATTGGTTGCAGCAAAAGCGGCGACAATGGCCCATGTCCAGGTAAATTAA
TTTCACTTTCATTAAGAGCATTATTGATATGTGATTCAGTTAATAAAGATGCGTAACCTT
TATTATCACCAGAGATAAGGCTATTGGTGTTATTCATTGAGGTTGGATGAACGGCGAACC
AGGTAATCAATCCTAAGGGTCTTTCTTTGGTATCAACAAATTTAAGCAAATGCATTTCTT
TGTCAGTATCATGGGGATAATTTTTTTCTTTCCTCTTCACTATTATTCAGGTAAGCGGAA
GGTGATCTGTTGATTGAAGCATTAAAGAGTAATCCTTGATTATAATAGATGTAACCCTTT
CGAATACAAGAATGTGCTCTTTGAATACTTCGAGCAATACCATCGACAACAGCGTTGAAT
GATTGCCAATTAAAACCTTGGGCTGTTATCGTGTAGAGTAAATATTGCAAGAAACCTCCA
GGTCCAGAATGAGTATGAGTTCCTGAGATTAGGACATTATCGATATTGTAAAGATCACCA
TATTTTTCTTGCAATCGAGCGACAACTTGAGTTTTAACTGCTTGATCGATCATACAAACA
TCAGCGGAAACAAAAACAACTCGATTTCCCGAAGAATCTTCAACGATAAAAGCTCGAGAA
AAGAGACGAAAATGAATTCCACCCGAATCTTGACCCAACTTTGCGTAGCCCATCATATTT
ACTTCGGCTGCTGGTCCAGTAACATCGGCGATACCAACACCAAGAAGGTAAACATCATCA
TCAGATTGATCTGAATTCTGATTGTTACAAAATATAGACGCT
>Locus_3883_Transcript_1/1_Confidence_0.000_Length_1366
CTTACACCTTAAACAATTTGATATTTTCTTTCTCTTTCTTCAATGGAGTAACTGGGCCAG
AACCATGATTGAAAAGATCCAAGTTATTGAAATAAAATTCAACAGAAATTGGGAAGATGC
TGAAGATGAATTTGAATTGGAACACTTCCGATAATCAAAGGGACTAGGATAATCTCCGGT
TAAAGGTACTTTCAATGTTCCCCTGGTACTATGTTCACCGCCCAAGTTAAGGTTAATACT
TATATCAAGAAGGAAATTAACACCATTAGAAGCTTTTGAATTCCATAGTTGAGCAAATGA
AACTGGAACTCGCCAGAAAGCTCGTAATCCAGTTGAATTGAATAAAGGTGTAGCTTCAAC
GGAACCAAGTTGATAATCATCTAACAAAGAGGGTGAAGAAGATGAAGATGAAGATGATAA
AGATGAGAAAGATACACTATTATCAATATCATCTGTGTAACCAGGATTATCGTAGGTTCC
AGAACATTCAACGTTAAATTTTGAGGTGTATCGACAACGAAGTGTACCAATTTTTTGTTC
ACCCGATGAATGTTTCAATTGTAAATTGATACTTGAAATTGGATCGTAAACAATTAAATA
AACATCCAGATAAGTTTCATCTTGATGATTGGGGACAATGATGGCTTGCCCAGAGCACTG
GTGTTGTTTTAATTGTTGTTTCAATTGTTTGTTATCTCCAGGAGATTGACTTAGTTCACA
CGGATTAAAAGGTAACCTATTATTTGGATATAACGTTTCAGTTATATACCTTAATCTATG
AAGAGGAGGTGAATGAGTGAATACATAGACTAATGATGAATTAATTGATAACCTGTTACA
GGCAAACACATGATTATAAAGGTTTAAAGGTTGACCATCTGATAATTGTCGAGGCCATAA
AGGTCCATCAGGTGAGATTATCCATTGACAATGAATTGATTCACCGGTGTAATGAGCTTC
ACCAGATACTTGAGACTCATTAAAGCCTCTCATGATGGCACTAACGGTACCATTGTTGTG
TAAATATTGACATTTAAATGATTGTAAGGCAACAGTTTTAAGATGAGATCCAATCAAATA
AGAGACATCTAATGTCAAATCAATTGAGGTATTGGGACGTAAGGAATAACTGTGAATAGA
GAGAGACAATTTTTCCTTGAGTGGACTTTCAGGTATCACTTTGTAAACAATTATTCGCTG
ACAAGATTCACGAGTTTCACAGTCAATTAGATAATCCGATGAAAAGTAACATTCTGCCAA
TGGATTAACACCACATTCTTGGTAAAGACATTCACCAGTTACCAGAGATGAGGAAGAGGA
AGTTGAAATGGTAGAAGAGGAGGAAAAAATTGACGAAATTGATGTA
>Locus_23723_Transcript_1/1_Confidence_0.000_Length_909
AAGTCCAGCGTCGAACATGAATTTAAGTATAACAAAGGTAAACGCCGAAGCGCTGAAAGC
CCCACTGTAGAAGGTGATTACAGATGATCGCTGTTTGGGGAATAGATTGGCAATTTGCAT
GTTGGCAATTCGAAGGGGAACACCGCCGAGACATAAGAGAATCACGGAGGGAAATATCAG
GTAAGAACGAGCTCTCGTAGTGAAACAAAGGGAAATACTTCCAAGGGTTAGAAATGCATT
AATTAATAATCGGACGTTTCGTAGACCCCATTTATCAAGCAAAAATCCCCATATAAATGC
AGTGAAACCATTGAAAAAAGTACCAACAGTAAAAGCTAAATTTAATACCCGATCCTGAGT
CCCACAGGTTTTGATTAATTGTGATGATGATGATGATGATGATGATGATGATGATAAGCG
TGATGAGTTAATTGTCAGCTCCTGATCAGAGTAATAAATTGTTGATATATTGGGTGTTGG
TGCTGTTGTTGTTGTTGATGATTCGGTTAAATTGTTGCTTAATTGTTGTAAATTGTGAGT
CTCAAAGGGAAGATATTCAATTGTTGAATAGTTTTGCAAGATACTTGGAATCATTGGAAT
ATGAATATCAGAGTTTAAAGGTAAATCACATAGAGATTCATATACACCCTCTTCCTTTAG
CATGTAATTCAATGCTGACCAACCGAGAATCGAACCGGTGAAAATTAAATTCTCCATCAA
TCCAACAATTAAAATTAACCATTTCTTCCAGCTAGGTGTTCTCATTGTAACAATTAACAC
AATTAACACACTTGGAATCACTATAAGAAGTCACAATAACAATATTCAGAAAATTGTTTC
AATTAATTTTTAGAAAAACTTTTTCAATTTGTTGTTCAATGTTGAGGATTAGGATTATAA
TGATTAAGA
>Locus_9413_Transcript_1/2_Confidence_0.500_Length_930
AGGGTGTACCGAACTAGACGTTCAGTTTACGAGGTAGGTTGGATACATTTTTCGTTTTTT
GTTTGAAGTAGAATTTTTTTTTGTATTTCTTTCAGGTTCTGTATTTTCTTTTTTCCATTA
GCGTCAGATGTTAGGTTCCAATTGTCATTCCAGTGATTTCGTGTGTTCTTACATTTGTTT
AAATAGTGTATAATGTTTCTTTCATTTTTTTTTTGTAGTGAAGTTTTTTTGTTTAATTTG
ATCTGCAATATTATTTTGAACGTCTATTTTGAGGTTGATCTTATTTCTGAGTGTAATTGT
TGTGGTGGGGTTACTGGGTAGTTTGTTGTTTATTGGGCTCGCTTTCCATGTGTATTTAGT
GGAGTGTTGACTAATCAGTTTGTGGTGTCAGAGGTATTATTTTTGAATAAGGTACGTTTT
AAATATTAAATGTTTTGTTTGTTTTTCGTTTTAAAATTTAGAGTTTGAAAAATAAAGTGT
AGCAAGTACTTACTTAGCTTACGCAGATCCGAGGGAACAAACTGACTAACAGTTGACATT
CTAGTAACGGTTTTGAACTATTTTTATCACTAAGACACGTATCAGACACTAGTTAATAAT
ATTTTATATGTTTTATTTCACTAAATTATATACTTTTGTAAGAATATTGTTAATTCTTCA
GGAGCAAATTTTTTGCGACTTTTACTCAAAAAACTCACAAATTTTTTTTGGTCGTGAGAC
AAATGCATTAGGCATTTTCACCCCGGAGGCCAGGGTACCGAACTAGACGTTCAGTTTACA
AGTTATGTTTTAAATTTCAGTTGTTTTAATATTAGGTTTTTAAATATTTTGGCTTTTTCA
ATATACACTAATAGTGTAGAAGGTACTTACTTAGTTTGCGTAGATCTGAGGACACAAATT
GACCTGTTGATGACATTTTTGCACAGTTTT
>Locus_2597_Transcript_1/1_Confidence_0.000_Length_645
CGAAAGATTGTGTACGAATCGAAAGTGTATGTTTGGTGAATGTAGATGTTGACAAGGTGA
AAACAAATATAAATGGACTTGAATAGAGACTATTCGTATGTATACATATAAAAGATTAGG
TCAGAGACATTGGATCTTTTCAGAAGAAATAAAAAGAAATGATGAAGTGAAAGTGAGAGC
AATTAGAATAATTAAAATAAGTAATCGGAGAGATCATCTATCACAGTTTATCCCAAATGT
TGTTGACTCTTGAGTCGCAATTTTACAGGTACGAGGACATGGCGTTCCCTTGGTTCAGGA
GATATTCCATTCTTCCTAAAATATCTGGAAGAAAGTGATGAGTATATAGACATCGCAAAC
GTTTAGATTTTCCAACAATTACATAGTCATCTGGTCTTTACTCTGCGTTTGCTTTCCTCC
TTCATAATTAAAACCAATGTCAAAACAAGTAATTTAATCACTTCAATTGTTCAGATATTA
TTCATGTTCATCTGCTAATTTCTGGTAACTAATGGCTATATAACTGCAGCCTTTCGTGTC
AGCTGATGTTCATTATGATAACGTGTTGTTGTTTTGTCGTTGGCATTGTTTAAGATTACA
TGATTATGTTTGACGTTTGCTTGAACTTGAATGGATCCGAAGAAA
>Locus_26496_Transcript_1/1_Confidence_0.000_Length_282
CACCAAGTTTATTTCGACTCGATATAGTTACTATATACTCACTCGCTGGACTTAATGAGT
CGATGGTGAAAACCGTTGACCCTGTGGCTGGATAAGCATAGAAATAATCAGAGGGTAACT
TGACCTGTTCCCCTGACGATGTGGACGATGATGAGGTCAAAAACGATCCAAATGATGATG
GTGCCAATGAATAATCACTTTTGATCAGTTTATATCTAATTCTAAATGATTGTTCATGTC
CACCATCAAAACTGGGCACCCATGAGATGGTCAAACTATTAT
>Locus_9061_Transcript_1/1_Confidence_0.000_Length_1588
ATGTATATTCACCAGCATCAGAACTTTTGAGATCTTTAAGTGATAGTTTATTCAATGTGC
CAACTTGTGAGACAAAAGCTTCAGATGATTCAATCAATTCAGAGCCATTTTTGTACCAAG
AAACAACAGGCGGTGGGAAACCTTTAACTTCAGCTTCTAAGGTCAGTTCAGATCCTAATG
AGCCAGAACTGTCAGTTAAGTTTTTAATGAACTTTGGAGGTTCGGCAATCAGGGTCAGTT
TAACATCGGCCTCACTTGAACCTTCACTATTCTTAGCAGTAACAATATAAGTTCCTTGAG
TCGATTCGGAAGCTTTTTTAACATAAATACTGTGTTTAGTATCAGAATCGGAGATTATCT
CAAATTCATCACCAGTCGACAACAGTACTCCATCTTTCATCCAAACTACTTCCGGTTTTG
GAGACCCAGTAACTGTACATCCAATTAATACAGTTGATCCTCTTTCGATTTCAACATCCT
TTAACCCACTGATCTTTGGTTTTTCAGCAGCGACTTTGATTGTTAATTTGGCTTCATCTT
GAGCTTTACCAGAATCATTGACCGCCGAAACTGAATAATTGGCTTGATCATCGGTTTTTG
AACCTTTAACGGTCAATGAGTGTGTATTGTTACCTAAATCTGAAACAATAATGTGATCTG
ATGGAGTGACTTCTTTACCATTGATTGACCAGATCACTTTGGGTGTAGGTGATCCAGTTA
CTTTAACGGTAAATGTAACATCCTCTCCCGATTGAACTGTGACATCAGTCAAAGGTTCGA
CAAATTTTGGTGCTTCTTTGTTTTCCGTTTTAACAGTTAGATGACCAGTTCCAGAATCGA
CTCTACCAAATGCATTTCGAGCGACAGCTTTATAATCACCAGCATCTTCCAATTTAACTG
ATTTTAAAGGTAAACGGTGGGTGATTCCATCGGCTTCCGATGTGGCCTCACATATTTTCA
GGCTATCTTTGTACCATTCGACTTTGTCTGCACCAGTAACTTGAACTTCAAGAGTAAGAT
CAATGTCAGCGGAGACGGAGATGTCAGTCAATCCTTTAGTAAAATTAGGTGGACTTAGAA
CCGTAATTCGAGCTGAAGTTGAATCTTCGCCGATTTTATTCTTGGCTGAACATTTGTAAA
CACCTTCATCAACCGATTGAGCTGAATCGATAGTTAAACTGTAAGCATCGTCAGTTTTAC
CGATAACCACTTTCTCAGAAATTTTGGTAATCTCTTGCTCGTCTTTGAACCAGGTCAATG
TTGGTTCGGGAACACCGTCGACTTTAACAGTTAATGTTAATTTATCGTTCACATCAATAT
CTTTGTCTCGAAGTTTTTTAATGAATTTTGGCTCCCTCAGAATCGTGAATGAAGCATTTG
TCTCATCATACCCATAGGGATTCTCAACGATTAACTTGTATTTCCCTTCAACGGATTCAT
CTGGTCGTCGAACAACCAATTTGAATACTCCGATAGAATCATCGGACATGATTTTAAATC
GACGATCAGATTCTGTGATTTCGATATCATCAATATACCATCGAATTGATGAGATCTTTG
TTTTATCGGGTTCTTCGATTGAAGCTTT
>Locus_9712_Transcript_1/1_Confidence_0.000_Length_275
GGTTGATTAATTTTCATTTCAGTCTGTAGTAATTAAGCTTTACTATTATAGATATTAAAT
GATTGGGGTTTGAAACTTTGATTGATCAGCAATTTTTTCAAAGAGAAAAATATTTTTCCC
ATGAACATATGATGAACTTGATATTGACATTGTATTTAAATTTGGCAAACAGCCAATTGG
GTTATTATTGAAGATTAAAAAGTATTAAATTACTTACTAATTCCAGAGATGAAAGGAACT
GATGTAAAGGTGAAGAAAGGAAAATTTTTGAGTAT
>Locus_5587_Transcript_1/2_Confidence_0.400_Length_894
CGCCTCTGTCATGGACTCTATGGCTAAGGTAATTGTCAACAAAAACTTCTTTGTTTGCTC
GAAATTTTTGCCGCACCTTGAAATCGCTCTGAATAAAGGTAGTTCCATCTATCAACTGAT
CTCATAAATAGAATTTAAAACTTTGATGTTACAATTATTAAGTGCGGTCGCTCATCTTCA
CGACAATTGGATTTTACATCGAGATATTATTTAGTCACAAAGGTATCTTAAAGGTGAGTC
TTAATCTGAAAAACTTTTGCAAAAAGCTGTTAACAATGTGTTACCTGATATAATCAGTAA
ACATTTCATCAACTGTTTTGTAATCAGATCAGAAATCAAATGAAAATTAGCGATCTGTTT
TCGTTTGTATCAAAACGAATTGATAGTTAATTTGTCATTCTTTACATTAATTTTGTTCCT
ACAGAAAATAATCATTTTATCAAGATTTTACAAGTTATCGAGTTGATTATCATTTGAAAA
ATAACACTTTACAATTATAAATACATCGTTAGTTGGTTTTGTTTTAAAAAAAAGTCAATG
ATTGAGATTGGATTAATTGTTAAAGCAAATCTCATTTGCTGAATTTTGGCTTTTGGATTT
TTGATTAAAATTTCAGACTGAAACCACTTTTAGCCGCTTTACCAGCGGCTGCTGATCCCA
TGTGAAATCCTGAGGTTGAAGTTGATGCCGATCCAAGTGTTGAGCCCACAAATTTTTCAT
CATCATCGGTGGCTAATTGTTTGGAGAAAAGTTTACCTCCAGAAGGTGGTTTTGGACTTT
TCGATTTCTGTGTTCGATTTAATCCTTGTTCACTTTTCGCCGGCCATGTTGGAAAAATTG
AGGGATCTAATGGTTTAGGTGTTTCGTTGAAAAAATCGTGTTTAACTGCTTCTT
>Locus_6504_Transcript_2/3_Confidence_0.250_Length_1626
ATTTTCCTCATCCATTTCCTTCATTACCATGAACATCAATATCCAATATCCAAATTGCTG
TATTTAATCCACCAGAATCAATCGAATCCAATAGCTCTAATAGATCCTCGTTTACCAATG
ACGATTGGTAATGGTTTGGGAGGTGGTGGTGGTGGTGGTGAAATTCAACCCTTTTCAATG
TCAACTCCAGTTTAACATTGATATTGTCGTTGGAAAGAGTAGTAAAAACAATTAACAGGC
AACAGCATTTATCCATTATCATTGACAGCATCAAGACTCGAAAAGATTATGATTAAAAAC
ATAATTAGCATTTAAGTGCCTCAGTAGAAATCGTAACCCTGATGGAAATATATATAAATA
CATCAAACAAGCCTCATAATCACCAGATTCTTGCCATACATTAACATCAAAATCATCTTT
AAACATTTTCCTCATCCATTTCCTTCATTACCATGAACATCAATATCCAATATCCAAATT
GCTGTATTTAATCCACCAGAATCAATCGAATCCAATAGCTCTAATAGATCCTCGTTTACC
AATGACGATTGGTAATGGTTTGGGAGGTGGTGGTGGTGGTGGTGAAATTCAACCCTTTTC
AATGTCAACTCCAGTTTAACATTGATATTGTCGTTGGAAAGAGTAGTAAAAACAATTAAC
AGGCAACAGCATTTATCCATTATCATTGACAGCATCAAGACTCGAAAAGATTATGATTAA
AAACATAATTAGCATTTAAGTGCCTCAGTAGAAATCGTAACCCTGATGGAAATATATATA
AATACATCAAACAAGCCTCATAATCACCAGATTCTTGCCATACATTAACATCAAAATCAT
CTTTAAACATTTTCCTCATCCATTTCCTTCATTACCATGAACATCAATATCCAATATCCA
AATTGCTGAGAGGAAGGAGAAAAAAAATCTTTAATATTTAACTGTTCTCACAATTGTGAA
CAATTGATTATTTACAATAAATACGAACAATCAAATCGGTCAAAATTCTGAATTGAATTA
CATTTGGATTGGTAAGTTAATCGTTGAAGTGTTTGTCTCGATTGATGGTAAAAATGTTTA
CCACAATTAAAAAAATTTCTCATCATTATTAATCGATTTACATTAGGAAATTATACTGGG
AATAGTTAGAAAGAGATCATGTCAAAGGTTAATCTTAATCGAAACCATTGGTTGATTAGA
CATTTGGGACTATTTAATAATAACAATCATTTAAGAAACTATCTAATGGTTAACAAATGT
ATACAAGAGGAAAGAAAAGTAGAGAGAAAAAGAGAGAGAGAGAGATAGAGATAGATTTGA
ATTACGATTAGTTTTAATTACTAATCATTATCATTATCATTTGGTGACTACTTTTAATTT
AGGTAAATCCTCCTTTCTAATCAATGGATCAAATGGTTTCCAGATCACTCGTCCTCGGGA
TAATAAATAGTCATTATTAAGCTTAGAGATGTGGAGAATCTGAACGCGAACATAAGAAAC
CATCATTTCCAAGATTAAAGGATCAACATCGGAGAAGGCGAAAAAATGTCTCCATAGAGC
TGCAGCTAAAACTTTATCATCAGATAATAGACCCTCATCCAAGCCTAATAGTGATGCAAG
AAATGT
>Locus_23413_Transcript_1/1_Confidence_0.000_Length_2402
TTATACTCGATTCTGTCCCTGAAATTTGGACTCCGCTTCCACAAATCAGCTCGATTGGCC
CTTTTTGACATAATTGGCTCTTTGGATGAATGTCCATCATTAGAATCAGCTGATATCGCT
TTTTCAAATTTACCTATCGACTGATTGCCCGAGGTACACCTTTGCTCTTGAACTGAGGCC
AATCTTTTCAAGGTCACCAGGGTTCCGGTCAACTTTTTACATCGTCTTAATGCATTTTCA
AGTCTATCAGGTTCTTCTGTCAAGAACTTTTCCTCACGAACAACAATCTCCATCTCATGA
GTAATGATGGTTTTTAATGCTTCTTGAAGATGTGGATATCGGGTCTTGAGATCAGCGACT
GTTTTTGAAGCTCGACTTAGGATCAAGGCCATTGCCTCAACATCGGTCATATTTACACGA
CAACGACGATTAATAACATTACTACGAAGTCCTTCAACTTGACTTTCAAGCTCATTAAGA
TCTTTCTCTAAACGGGTGACATCAAATTTATAAGATTCCTCGTCTTTGGATAAACGAAGT
CGATTAAATCTAAGTGACCTTTCCAGTGGATCATTAAGCATCAAATGGGATAATGAGGTT
CTTATTTTAGAACAAGTTTCTTTTAACGTTTCCTTTGCCATTCCTGATTGGGTTTGAGCT
ATTCGACGAAGATTTCGAAGTTCTAATCTTATATCTTTGGTTCGCTTTTTTAATTGACGC
AGTTGATTGTACATATCGACGGGTAATGTTGAGCTGACTCCCTCCGCTGAGCCACGATAA
TTAGCAAGAGTTGCTGGTTTGGGTGGTGGGGCTGGTTTGGGTACACCAGGCTTGTCCACT
CCTTTGAGATCAGGCCCAGAACCAGGAGCTTGGCGGATTTGAGCAGGTGGGGGAGTGGAT
AAGGCTTTTTGAACTAATCCCGTAAGGCTTGCCAATTGTCTCTCCATGAAATCAACCCTG
ATCCGAGCTTCTTCATCAATAATCGGAGTAGCACTTCCAGATCTTGAGGGATGATGACCC
CCTGTGGTACCATACATATCATCGTAAGAGTTGATAGGAGGTTGAGGTGGAGGTGGTTGA
TGTGAGTAGCCAGGTGATGGAAATGATGATCTGGCTCCAAGGGGAAGATTCTCTCCATTG
GGTAATCTCCTTTCTGCAACAGAGTACGGCCTTTCGGGTAAAGGTCGATTGGTATATGGA
TGAATTACCGGAGTTGATGAAACACCGAGATTAGAAGAAGTTGAAGGTGATCGACCCGGA
GGAACCATTGAAAGTCCAGAGGATTGTGGTGTCCGAGAGGGTGGAGGTGGGGCTGCCCCT
CCGTTAGGGCCACTATTTCCAGCCATCATGTTAGATTGAAATGATCTTTGAGGTTTAGGT
GGAGCGTTATTAACTAACGGAGGTCCTGGATAAGGTTTCACTCGTTCCGGTGGTCTGACC
GATCCAACAGGTAGCCAAGGTCCACCAGCTTCGTTTTGCTCGTAAACTCGTAGAACTGAA
CGATCTCGTATGTCTGCAAGATCTTCTAGCTCGTAGAACATATTTTTCGAGGTATCGTGA
ATATAGATACGAACTTGTCGAGAGTCTAGATAATCCATAGTCAATTGTCTAGGGAAAGAG
CGGACAAAAAGGGCACGAACTGTATCTATGGAGGTAATCTCATTGGGTAGAAGGGCTCGT
TTAGTTTCATTTCGATATTGTAGAAAAACCAATCCAAGTGAACGATCCTGGGTTTTTGAA
GGGGTTCGTACAATGGGTAATGATGATCTCGCTTTGGTTGATCGACGAAAACCGGTTGCA
GAGGTTTCAACTTCTGACATTATTCCAGGATCTTCATCGAAAACACTTAATGGCACTAAA
GGGAAGGGATATTGTTGGTATCCATTGTAAGATGGATGCTGGTTAATGTGATGTAATTGT
TGAGATGAAAATGAATGATGAGGACCAATTTGATTAGAACCACCTTGTTGTTGTGGTTGC
GGTTGTGGTTGTGACGATTGTTGTTGCTGTTGACTGCGATTTAATTTCTTATTATTCATA
ATGGAATAAAAATATTAAGATCCGTAACTGGGACCGAAATTACCAATAATAATAATATTA
AAGATAACAAGTTAAAAATGATTTAGATATCAAAGTCAGTTGGATTGGAGTCGGTCAGTC
AGTCGATAGTTGATAGAATAAGAATTAGCCGAGGTTTGAGAAATTCTTAGTTGATTAATT
ATTAGTCGATTATTAATCTAATCAACCATTAATTAACTCCAATGTTTAAAGTTGTTCTAA
GTCCACAAAACCATAATAACATGACCATTAATAAAGAGTTAATGTTTGATAATTAAAACA
ATTCCAACCAGGGGATCACCTTAATACCTTTTTGTTTAATAATCACAAACACTTGAGAAA
AA
>Locus_20720_Transcript_1/1_Confidence_0.000_Length_411
TACACTTCCCATTGCGCTTTTAGATTGTTCCTTTAATTCATTGATTACCGATTTACCTTT
AGCACCATCACGACACAACATGATCACATTACCACCAGCAATCGCGATCTGTTGAGTTAA
TTGCTTACCAATACCTGAATTTGCTCCAGTAATTAAAAAGGTTTTTCCTTTCAGCCTATT
GTATTCATTGAAATGTCTCCAACCCTTCAAGTTGATAAATCGTAAGATAACAAAAGCGGA
GGCCAATCCAGCGACACTTTTACCAACAGTTGTTAGAATATCATTCCCCATACTTGGAAT
ATTGGTTAATCACTGAGATAAACGATGGAAGAACAATTCAATTAACTGTTAATTTAGATG
AGAAAAAGTCAAATCAACTCAGTTAAAAAGTGAACCACATGTTAAGGGAAC
>Locus_27685_Transcript_1/1_Confidence_0.000_Length_408
CCACCATGGTTTACTTCCATAAGCTGCTCTCAATTCACGACGTTGAAGTCTTCGTCTTTC
CTTTATATATGAATTTTTTGTTGTCTTGATCACATTAACATTAATTTGATGGTTGGTCCT
AAACGGTAATTCCGGACATTCTTTTCTATAGTGACCATGTTCACTGCAATAAGAACAATT
ATTACAATTCATTTTGGTGTGATCAAGTTTGAAGCAGAGTGAACAGTGGGTTTCTGGTAA
TTGGAAGAGTTCAATTTGAGTCGAGTTTCTACTATTTTGTCTGTGTAAGGTATCAGTATA
GTTAACTAATTTGTGATGAGCAATTTTTAACTTATCTGGATGATTTGCGGTTACTGTTAA
TTTTGTATATTTGTTCATTTCCTTTGGTGTGCCACTTATTTCATACTC
>Locus_5745_Transcript_1/4_Confidence_0.286_Length_2019
ATGAGAAGATTCTATTAGATTAAATCTCAATTGTCTTGAATATTCAAGAGGAAAAAAAGC
TCCGTTGGGATTATTTTTTTCTCTTTCCTATAATAATAATTTAATAATTCTCGATGTGAA
TTTTTGAACAGTTTGAGTATTTCTTGGACATCAAAGCGATTATTCAACTGTCACTTGATG
AAACTCGGACAGCATCTTCATCGTCAAAGCTACTCTGAAAACCAAGATGATTTGATTCAT
CGGGACGGGATGAGGATGATTGAGATGGGCCATTAAGCGCTTCGATCAATGGTACTGGCT
CATAACCTGAAGGTGGTTCACTTTTTGAACTATTGGTACTTCCCGAAGTGGAATTATTAT
TATTGGGCATTGTTGTATTGGGACGTGATGATTGTGTTGAACGAGTAGATCTGAGTTTGT
TTTTAGATGATGATGATGATGATGATGAGGGTTTTGAAGGTTCGATTGCTGGTTGAGTGA
CAATTACTTTGGTGTTGGTTGAACCGTGAGTATTATTGGCGATCTTACGAATGACTCGGA
ATCGTAACAAGGCTCGAAATGGTGATCGACAAATGGGACAATTGTTTGCCTGATAACGAA
GTGAATCAGCACAAGCATTACAAAGGCACAAATGACGACAAGGCAAAATCAGAGTGTCCC
GCGATTCGGACATACAAATAACACATTCTGATCCATTATCTTCAATATCTTCATCGGATG
AATAAAATGAAGCTTTTCCTCCATTACCAGTAGATGAATGGATTGGATTCTTATTCTCAA
TTCCATAAACTTCTTGAATTAGGTAAGCAAGTCCATCGATTATTATTTTCTGTTTAAAGG
GTTTTATGTAAAATTGTTTCTCATTGTTTCTTTCAACTGTCGCAATTAGTGAATGTGATT
GTCGAGGTTCGGATCCTTCTTCAGCATTTAACTGTATTACAACGGGAAAAGGTACAGTTG
GATCAAAATTACCAAATTCATCGATAGCTCGATACAAAAGGTCATCTTCATTGAATAAAG
TTGGATTAAAGATAAGTGAAGGTTGTGAGAAAATTTGACCAGCGCCTATGGGATAATGGT
AAGTGGCCGTTTTGTAGGTCGGATCTCGAGGGACATAAATATTACCACTTGGAGTTGGTT
CTTCAACGGCAAGGTAATAAATTGTTACGGAACATTTAACATCCGAATCAAAGGTAAACT
CAATTGTATACAATTGATCGGGTGATAAATCCAGTGATGATGATGATGCTGATGATGATG
AAGATGGAATTGAGATTGATGATTCTTGTTGAGATGATAAAGATATGGTTGTTAAAGCGG
CAGTTGATGTAGATGAAGTTGGAAACTCTTTCAGCTCATGATCATCTGAATGAATCTTTC
CGACGACTCCATTACTTTCTAGTCTTTTGTTGAAGATTACATTACAATCACTGTTATAAT
CTGTAATTGTAGAGCTACAATTTACATTGGCGGGTTTAGGATTAATTTCAATTGTGTCGG
AAGATATGTCAACCTGATTTGTTGTTATCGGAATTTTGACTAATCGTAGGGTCTCCTTAC
GGATATTGACTAATACCCGAAGGGTTCGGGTCGGTTCATCTGGTAATGGTGCCAGGTAAG
GAAATGGCATCAATTTAGGGCCTAGAAAATTAAGATCTGAGTTGTCACCGAACAGGTAAG
TTTCCGGTGTACCTGTTTCAAATTTTTCACCGCCCATAAAGAAGTTACTTCCAAAATAGA
AACCTGTCCTAGGTGGATAAATGTATCCATGGTGTTTATGGATAGTTGATGACTGGTTAA
CTGATTCTTCTTCTACCTCGTCATCTCTCGTTCGATATAAGATATTACCCATCGGTTAAT
CATCACGAAAGTAAAAATTCCAAGAGAAAAAATATAGATAATCAAACAAACTTCAATAAG
GAAGAGAAGAAAAAAAGAGAACAGAACAGAAAAGAAAAATCAATCAGAAGAGAGAAAAAA
AAACAAACAAGTAGAAGAAGAGAAAACAATCAGACTGGC
>Locus_15491_Transcript_1/1_Confidence_0.000_Length_221
GGGAAGGTTTTGTTTCGAATTGCAATTTAGTTAATTGTTAACTGTGCTCTTTGAGAGGTG
AATTAACAACAAACTAATTGTCAATGTCAACGATTATGATTAACAACCAAACGAAAAAAA
TGGTGATGTTATTTGCTAGAACAGTAACAAGTGAAAGATTTTGTTTGACATTTTCTCTTG
ACAAGCTTATACATACAGGGTGTAAAATAAATACCGTAGAT
>Locus_2623_Transcript_1/1_Confidence_0.000_Length_1708
GACGATAATGCTTTACTTGTACATTTAATTAAAAATAAATTGCGTTATAAAGTAAGATTA
ATTGTTTGTCAATCGTTTTTAATTGTAATTGTTTCTCTTGTTGACTCTTTGAGTATATCA
GGTAAAAAATCAGGTAATAATCAATTCTTGCTTTTCATTGTCGTCATCATTTCGTGTTAA
TTGTTAGTTAATTTAACTGGTTTAAGTATAATCTCCTTGGCAGTGGTCACCAATTGACCT
CGATAATAATCAAGTTGATCCTTTGTTTGATGGCTTTGGACGAATCGAAATGATCTTAAT
AATTTAACTAAGCAAAATTTAATCTCCATGTAAGCAAATCTGATGCCGATGCAACTTCTT
GGTCCATAGGCAAACGGCAGGTAAGCGGATGAATTGATGGAATCCCGATTCTCGGGTAAC
CATCTTTCAGGTTTAAATTGTTCAGGGTCGGGAAAGTAGGCTGGATCATGGTGCATCGCG
TGAACGGGAATGGTTATCAATTGGCCTGCCCCTAGTTTAACACCACCCAGTTCACAGGGT
TCGGTGGTACGTCTTTCCACCCTGGGAACAGGGGGACAGAACCGAAGGATTTCCGATACA
ACTGCATCAAGGTAAGGCAATGATTTAACAATTTCCCAATCATTTGTATCTTCATCGCTA
ATTGTTGATAATTCATCAATTAATTTCTGTTGAACAACCGGGTATTGGGTTAAGGTGTAT
AATAACATTGACATGGTGGTTGCTGTTGTATCATGACCAGCAATTAGGAAAATTAATGCT
TGATCAACAATCTCTTCGTCTGTTAATTTTCGTTTAATTAATTGCTCGGCTTCATCAGCG
ATTTCTGCATCCTGAAGTAGCGAGACAAAGTCAACCCGGTTAACCTTCAATTCTTGTCTC
TTAGAGATGAGACTAGTGATCAATTGAGCGAAATACATAAGAGCCGAATAGTCAAAGATG
CTTAATTTGAATAACGATCCAATGGGCGCTAATGATGGACACTGGAAGGCGATCCATGAT
AACCATTGAATATTAGTGTTGAAAAGTTTTTTCGAATTGGCAACTAAAGGATTATTTGGA
TCTCGAAGTGAATCAATTTTCACACCGAAAGCACAGGACGAGAAAGTGTCCAGTGTAAAT
GAGAGTAGGTAAGTTTTCACATCGATTGACTGACCATTCTCATAGGCATCGTTGACATTA
TTGATTAAAGTATCAACGGCTTCGGTGATCTGATTTTGCATCGCTTTCAATTTGGAAGTG
GTAAAAGTTGGACTACAAATAGATCGAACTCTCTTCCAAGGTTCATGTTCAAGAACGAAG
ATACTTTTACCACCGATTGAATTGATTCCACGGAAAAATCTATGATTAGGGAAAGAGTTA
AACTTCTTAACCAGAATTTCCTTAACTAATTCAGCATCACCACACATGAGAACAGGCTGA
AAGAGTTCATACCCACCAACAATCCTACCATATTTACGATAAGCATGAGTATCTGATTCA
TGAAATGGTTTAGTCCAACGGTTCCATAGGGATGAAATGTCATTTGGTATTCCAAGTCTA
TGCCAATACGTTAATTTATAAATAGCAGAGACAATTAAAGTTACAGTTAAAAATAAGCAC
AGATTAGGATTAACATTTAATCCAAATAGTAAAGAGGTTGACGTTAACCAAGTCATATCA
CAATTAGCCAACAATTAACAATCGACGA
>Locus_18867_Transcript_1/1_Confidence_0.000_Length_610
AACTTCACGAGCTATTCCTTCATCCATCATACTCTCATCAGGAGTAACATCAAGAATAAC
GAGAATATTTCCTTCGGAAGATGCTATATACTTTTCGGATAAAATGTTACCCGAATCACC
ACCAAATTTATAAGTCAAACGGATTTCACCAGGTTCAAAGATAACACTGTTAATTGTGAA
CAGATTAGGATTCTTTTGGTATTCTCTTAATTTTGTATCAGACAATTCTCTAATTGCTTT
GATAATTTCTTTCGATTTGTCTCTCAATCGAATACCAAGAGCTTTAATATCGGGTTCTGC
TTTTAATTCGAGGCCGTACTTTTCTTTATCATCAGTAATTGTTATCTTTCTAACATTCAG
CTCTTCTAGGATATACTTTTCCATTGCTTTAATATGATTCAGCGTTTCTTCATCTTTACT
GATTATAATTATCTCAGGAAGAGGATATTTCAATGGTAAAGTTTTACGATCACGTAGAAT
CCGTCCAATCTCAATAACAGTCTTCATTGCAGATACTTGACTTTCAACTTCTTCATCAAT
CAAGGCCATTTGAACGTCTGGAAGCATCAAATGATGAATTGATTCAGTTGTTTCGGCAGC
ATTGAAAAGA
>Locus_11822_Transcript_1/1_Confidence_0.000_Length_184
CTCTCTCTCTCTCTCTCTCTCTCTCTCCATTTTAACTTGCAGCTTTCTTTCATTCTAAAC
TTAAATACATAATCTAATGAATAATCAGTGTGAATGTTTTCAATCATTGCGATTTATTTG
CTTTATTATCATTATCACCAATTTCCTCAGAATTTAGGTTATCAATCAGAATCTTTTTTT
CATC
>Locus_114_Transcript_2/4_Confidence_0.333_Length_1044
TTTTTTTTTTTTAAAGGAAATAAAGTAATTTATTGTTGTTCATTGAGACAATTTAACAAT
TGAATTTAAGTTAATTTCATTGAATTGATTAATTACTTTCTCTTTCCTTTGGAAATAGTT
AATTGTGTAGCAGAAGCGATTTTACTTTTGTAATTGTCGTAACAATTTAGTAACCAGTTA
ATTCAGCAAAAGTTTGATCCATTTCATCGGTAAGAGATTTTGATTTCTCCTTCTCGTGAG
ACAATTCATCTTCTAATCTGTCAACCTCCTTAAGCAGTTTTTGAACTGTTCTTTCAGCGA
ACTCAGCTCGAGCTTCAGCCTCTTGTAATCGAGTTGTTAGAACGCGAATACTTGATTCGT
ATTCATCTTGTTTGGCAAGAGACTTTTCTTCAGCGACTTCCAATGACTTTACATTGTTAC
CAACAACTTTTAACTCTTCCTCTAACTCCAAGATTTTAACTTCACCAGTTTGAACTCGCT
CTTCAGCTCGTTCCAGGTCATCTTCAACTTCGGCGACTTTTTTAGCGAGCTCATCGCACT
TCTTATCAGCCTCTTCAACGGTGTTTCGAGCTTCTTTCAGTTGAGATTCCAATACTTTGA
GTCTCTCCTCGTCGACGGTACAACGATGTTCAAACATTTTTCGTAATCTTTCACTTTCTT
CACCGGCCTGAGAAACTTGTTCGAATTTAACTTGAGCAGTTCGAGTTCTCTCTTCGGTGT
TTTCCAAAGTTTCCTCGAGTTGTTGAACTTTTCGAGACAACGAGGCCAATTCATTCTCAG
CTGAGTGTAAGGTCTTCTCTTTACTTTCAAGATCTTCATTGGCTTTAGCGAGATCGGCAG
TGGCCTTTGCGAGCTCCTCTTGAATCTGATTTAATCGTTTCTCAAGCCCTTGGATCTCCT
CTTCAGCTTTTCCAACTCTGGTCTGAGCATCTTTCAATTGATTCTCAGCGGTATCAGCTC
TGTCCATAGCATTGTCCTTGTCAATCTTAATTGACGCCATCTTTTTCTTGATTGCTTCCA
TTTTGAGATTGATTAGTTGTAATT
>Locus_20812_Transcript_1/1_Confidence_0.000_Length_1102
GGCATCGATAATTTTCGTAGTGAACATTATTAGTTGTATCCACCAGATCAAGCATGAAAT
ATTTAATAAGCATCAGTCGCAGGGCAGTAAAGTCGTAATGGTCCAAGTTATCAATTTCAA
TTGTTCCCCATGGATATTTTCTTGCTCTTTTTCTTTCTCCACCAACTTCTATCACGTAAT
TACTTCCACATACTGCAAACGGTACTCGAGATTTTAATTGTTTCAATAATTTAGCATCAT
CTTCGTCATCACAGTCAGGAAACTCATAGATTTTTATATTGTGCTGAGCGATTTGGCTTA
AGATATTTTTCTTCATTTGTTGACATTCATCGACCGTCAAAGTATCGGCTTTGGCAATAA
TTGGTATAATGTTCACTTTATCTTGTAGATTCTTCATGAATTCCAAGTCGATTGCTCGCA
ATGTTACACGAGGTAAAATGAAGTATAAACAACAATGAACACGATTATCAGGAATATGAG
TTCGATAAAGTTGCGCTTCTGCATTTAAATATTCCTCGTATCGATTCTCAATATATTCAC
TAATCTTTTGCCATGAATTCGTATTGTCAAGTGAATCACCAAATCCAGGAGTATCAACAA
TCGTTAAAGATAAATTGACATTTTTCTCCTTTAAATTTACTTTGGTTGCATTAACTTCAA
CTGTTTTAGCGAGACGCTTAGATGGTCCAGGATATTCATCGGAATAAATGTCAGTTAAAA
ACATTGAATTGACCAGAGTTGATTTTCCCAATTCAGATTCTCCAACAACCATGAGCGAAA
ATTCAAATCCCTTTTTTATGGTTTTCCGGTGAATTTGATTGGGCAAATCACTGAAACCGA
CATTTTTGTCCAAATCTTTGGGCATTAAAAATTTATCTCCAAGATCGATAGATGAGCCTC
TGGAACGAGACAATTCAGTGACAGTAGCCATTGATTAGAGAAAAAAAAGTGAAATCAAAA
TAACATTTAATAGAAGAAATTATGTTGAATAAATATTTCGATAGTCGCAGACTACACCTC
CAATTTAATTATGATCGAAGAAGAGGAAAAACAAAAGAATAGCGAAATCACAAGATTAAC
ATTTCAAAGAGAGAGAGAGAGA
>Locus_16712_Transcript_1/1_Confidence_0.000_Length_433
TTTTTTTTTATTGGAATATATTGTTTCCTTTATTTTCAGCGATTAGCAATTTACACTGTA
ATTAAATCGAGACTTTAATTGTTGTGAAAAGTACAAGGAACATCTTGAAACAGTTTAGAA
TTAAATTGATGAGCAATTTTTTCAGCTGATTTTCCCTTCGTTTCGGGTACAAAGAAAGTG
ACAAAAGGTACACCAAATATCGAGACAAATGCCAAAAGCCAATAAGTGCCGTAGGGTTTA
AGGTAATGTTGTAAATCTTCAAATGATTTAACCAATAGAAAGGCGAATGTCCAACAGAAA
CAAACACCAGCTGAACTGATTAAACCTCGAGCCTCATAAATGGTATATTCCGATATCATG
GTGAAAGGTAAACACCCATAGCCAAGTGCGAAACCAGCGACAAAAACCATGAGCGAAATT
AACGCAATGAAAC
>Locus_14954_Transcript_1/1_Confidence_0.000_Length_938
GGTTCAGTCGCAGATTTTGGTAAAACTATCTTCTTATCATGAAACATGGTAACATTGTAC
AGCGACAAGATTGGAACATGATTTGGATTAGTTGGTTTTCGGGTAAATAGTTCAATATAT
AAATCGTTTTCCTTTCCTTTGGGCAAATTAATATTAACCAAATAATTAAGTGAATCTCCA
GGTTTACAATTATCCGAATCACCTTTAACCATTTGTAAATTAAATAGTAACTTTTGTTCA
ACTGGTTCTTTATTAGATTTACGAGATGGAGCTCTTTTAACACGTATCATTGATTCATCA
CGATTATCTTCATCATCATCCTTATCATCATTTGCTCCATTCTTTTTCTTGGCCAATTGA
TTGTTTTGACCATTAGAAAATTTAATTGTCAATAGTATCACGTCATTTAGTTGATTATTA
ACCTCACGGACAATTGTTAAACTTTCATTTGATTTATCATCAAGATAATCAAATGATTTA
ATAAACAAGGAACCAGTAGTTTGATTAATAGTAAATATTTGTTTTCCTCCTTCAGTTGAG
TGTTTAAGTTGATATTTAATTGATGTTGACAGATTCAATTTTAATTGTTCCAATATTGTT
GATGGATTAAAAATAGGCAGAGTCGGATTAAATTGTTTATCATTTAAATCAATTGTAATC
TCTTTTTTAATTGTGGTTTCCCTACTAAAACAACCAATTTTTGTAAGACCAATAAGCCAA
AATATAATTGTGAAGTTCAGAGTTGATAAGATATAACTTTTGATTGAAAAGTTGATTGGA
TTAACAAGTGAAGCCATGATTTAGTTGACTATTAAGAGGGAAAATAAAACAACAATTAAA
TAATTTGATGTAAAATTTAAAGTGCAAGTTGATTGTTGACCGTTGATTTAGTTTGTTCAC
TATTAAATATTGTTAATTCTGGTTTATCCATCTTTCCA
>Locus_21334_Transcript_1/1_Confidence_0.000_Length_343
CGTATGCTAAGTATGGATAAAATATAATATGATATTAGAAAGTAATCACAATTAAAAAGG
TAGATATGGATTAGATTAACAATCACAATTAGTAAATTTATGAATGAAAAGACAATTAAA
CAACACAATAGAGAGGATTTATGTGTCTCAGGCTAAATTAAAGGTAAATTGTATTCTAAT
TGTTGAGCAAATTAATGAAGAGACAGTAAGAGTATATTAGATTAGTTGGATTAAGGAAAA
CGGATTAACTGAAATGTGATTGTTGAAACTGATTTGATGATCATAGATAAGGATAAACAA
TTAGTTAATCATACAGAGGTCATGGAGACCATAAAGATGGCAT
>Locus_6077_Transcript_2/3_Confidence_0.667_Length_1103
GAGGATTCCGAAAAAGATACCTTCGATATTGATAACATTGGTGAAGAAGATAGCGATGAA
CCAATAGTCAAACCACCTACTCTCAAGTCAAAAGCTGCTTCGAGTAAACCACCAACTGCC
GCCGCCAAGAAAACAACTGCTAAATCCGCTGCTCCTAAAGCCACCACCTCTAAAGGTGTA
AAAGCTACAACTAAAAGCAAGAAGCGAAAATCATGGGATTCAAACGATTCAAGTTCCGAC
GAAGATGATTCCATTCTTGATTCTTCTTCAAGCTTACTAGTTGATGAAGAAGACATAACA
CCAGTAGAACCAAAATCTAAAAGAGTTCGTAAAGTTATCAAATATCGAATCGAAGAAAGT
GAAAGCGACGATTCAATGTTGGAAAGAATTTAATTCATTTATAACTATTTCACCATTCAT
CAAGTTTTAACTATTATGTACAAATTTTTAATCAAATTTCATCATTAACCTTTCCATCAG
AACATCTTTTACTCTTTCATTCGATATCTTTTCATCCAACTATCAATTATTTTTATCAAT
TTCATTATCGAAAAAAAAAACTATAGTCACATTGGATTTTCATTTATCATCTCCAATTAA
ACAGTTTTAACTATTATGTACAAATTTTTAATCAAATTTCATCATTAACCTTTCCATCAG
AACATCTTTTACTCTTTCATTCGATATCTTTTCATCCAACTATCAATTATTTTTATCAAT
TTCATTATCGAAAAAAAAAACTATAGTCACATTGGATTTTCATTTATCATCTCCAATTAA
ACCTCTAACATCAAAATGCTCCTTTGGCTTTTCCATTCTTCGATGTTTCGATCTAGCATT
AAGATCAATATCTGGTAAACTCACATCATCAGAACCAGAATATTTTCTTAATTTATATCC
TGCTTCTCGTAAACGATTAGCAGCTAAATTAAAAAGCGTAACATCATCAACATCGGTCTC
GGTCATTGTGGCGATTTCAATATATTTGTCAATAAATAATTCGCTCAGCGGAATTTTCGA
TGAATCAGTCAAATCGATCACACCAGGGGAACCAAAAACTTGATAAAATTCTGCTCTAAT
CTTATCTTCGTGATAAAATATTG
>Locus_24057_Transcript_1/1_Confidence_0.000_Length_304
GCCTTACCTTTTTGTTTACGTTTTTGTTTTTTCTAAATTGTATCTTTTGTTTACGTTTTC
ATCTTATTGATTCATTGTATTTTTTTGTTTACATTTTTCTTTGGTTCTTCGTTTGTTTTT
CTGAATTTTTTTAAAGAAACGTTTTATCTTATAACTCAATATGATATTTTTCCCTTTACA
ATATCAAGTAGGTGACTGGTTTTTAGACCTTTTTTACTGAAACGAAACACAGGTTTAACC
ATTTTATACTAATGATCAACTAACAAAGACTCTTTTTTTTATACTTATTATTATTGCATC
ATTT
>Locus_1119_Transcript_2/3_Confidence_0.200_Length_1807
AAAAGGTAAACAAAGAAAAAATTTTCTTTAGTTGATTCGCTTTGTTGCACCAAATTTGTT
GATCTTAACCATTAATTTAATTTTTTCTCTCCATTTTGGTTAGTTAATTAAATATCTTTT
CTATACTAGTCTTTGAACTTAGTGTGAATTGTGAAAAACTATGTCCGGACAAGCTGTTAA
TTATGGTGAACAAGCGTTCAACTCTCAATGTATTTGCCATGGATCATCAAGCTCATCAAA
TTCGTGTCAATGTTCATCATCTTCAGGCTCATCTAGTTTATCTCGATACAATTCCAGGGG
TGGAATGATAGCTTCTGTTGATATGTGCTTCTTTTGTTTCGATGTACTTTATTCTCACCT
TCACTCTTTAGAGACCCCAAAGGCACCACCATTTCCTAATGAATCATATCCTCTTTTTGT
TACTTGGAAAATTGGAAGTGATAAAAAATTGCGAGGGTGCATTGGAACATTCAATGCCAT
GAATCTCCATCTTGGACTTCGTGAATATGCAGTTACCAGCGCTTTCAAGGACAGTCGATT
CGCTCCAATCAGTAGGGACGAATTTCCCAAGCTTCATGTTTCAGTTTCTATTCTTCGACA
TTTTGAGGATGGTAACAATTATCTTGATTGGGAAATTGGTATTCATGGGATAAGAATCGA
GTTCTACACAGAGAGAGGATCTCGTCGAACGGCTACTTTCTTACCCGAAGTAGCTCCAGA
GCAAGGTTGACCAGTCATTTTCCTCGATTCTTAACCCATTCCTTAACAGAACCAACCAGA
AAACTTCAAGGTTTAACTCAACTACAAACAAATGGTTGTCTTAAATTGCTGAGAAATCAT
CATTGTTTACATAGATTGTGAAGTTGGAATAGATGTGAAACAATCGATTCTCTCCTTCGC
AAGGGAGGATACAAAGGGTTGATATCACCCGAAGTTCGGTCGTCAATCAAATTGACGCGC
TACCAAAGTGAGAAAATTACTGTTAGCTATCAAGAGTACAAGGACTACGCTCGAGCGCAA
TCGATTCTCTCCTTCGCAAGGGAGGATACAAAGGGTTGATATCACCCGAAGTTCGATCGT
CAATCAAATTGACGCGCTACCAAAGTGAGAAAATTACTGTTAGCTACCAAGAGTACAAGG
ACTACGCTCGAGCAAAGTGTTGATCTTCACTTAAAATAGAAAAATCAATTTTACTTTCGC
TACGAAAGCTTCATTAAACTACAGTATAAATATATTCCAAATGGAGGTGGAAATAGTAAA
AATCTCATCGACCAATGGCCTAAGATGCAAATGGCTTTTACGATTTTCAATCGTCTTTAT
GGTCAACTAGAATTTCTCTTCATCTTCCATTCAAAATCCTCTTACTTTCTTCATTCTTTT
CTCTCCCTCATGGATGCTTTGCTTTCGTAATAAAACCTTTTCTATCAAAGTTTCATCGTT
CTATCAACTATTAACAATCACTTTCATCATTGTACTTATATTAGAATTACAAATCACCAA
TTATTAATCACCAATTACCATCACTAAACAAAATTTCAATAACTCCTTTCGATTGTTTCA
AACCAATTTTATTAAAATATGGTTTAGATCGAAAAAGAAACTGATTAATTGTTATAAATC
AATGATTTGTTAATTTGGATGAAAATGAATTAAAGTGATGGAATCCAAATGTTACCATGA
GAATCTGGTTTACTTTTCTGAGGAATATCCCATCTCCAAGGTTCATCTATTTTAAATTAA
AAGCGATTTAAACTCAATTAGTTTTTTTCTTCTATTAAAATAAACATTTGAGATGATTAA
AAAAAAA
>Locus_22976_Transcript_1/1_Confidence_0.000_Length_245
TGTTTCAACCAGAATTTCAAATAATGCATTATAAGTGTCGATGGAAAGTGGAGTAAATTT
AATTAACCTCTCACGAAGAAGCATAAATAAATTGTTGGGGCCCATGACATCTTGTTTTCG
TTTAGATGTTGATCTTGATAGAAAATATCCCAACAATTTAATTGATTGTATTCTTATTTC
TTCGTTTGGTGAATCAACAAGTTTGAAAACAGTTCGAACTCCATTTTTCATATCAAATGC
TGGAA
>Locus_22738_Transcript_1/1_Confidence_0.000_Length_1380
TGTTGATCCAGCTGCCGATGAAGCGGTAGCATTTGATGCTATGTTTCGTTCCCTTAATTG
TTTCAAATCTAATTTAAGATTATCAATCTCCTTTAGGCAACTGTCTCTCTCCTTTTGGAC
TGATTCAACTTCAGCTGATGCTCTTTGAAGGTCAATCATCATCTTCTCTTTTTCCCCGTT
AGATCGATCCAAGTCAACTTTACATTTCTCGTATTTATCTCGAATTCTTTCCAAATCGAT
ACTAATACGATCAAATTCATATTGGAATTTTTCATGGGCCGTTTGATATTTACTCGTTTG
ACTTTGATATCTTTCAAGATCGGCTGCAAGTCTCTCTTTCTCTGCTAGAATGTTGTCCTT
TTCAACTTGAGCTTTCCTAAGATCAGCCTGAACTCGTTCAATCTTTTCATATGCTTTTTC
CCTTTCAACTTGAAGCCGAACCAATTCTTCTTGATGCTTCTCATGGGTCGTTTGAGTTTT
ACCTGCTTGAGCTTGAATTCTGTTCATCTCCAGTGCCATACGATCAGCTTCAGTTACCGC
TTTGTCTCGTTCAAGTGACAATTTACGAACTTGTTCCGAAGCTTTATCATATCTTTCTCT
CAACACCTCTAAATCAGCTGTTAATTTTTCCACTTCCATTTTTAATTTTTCTTCCATCTC
TTTGCTTCTCATCAATTGACTATTGGTTCTTGCATAAATCTCTTGAAGACCTTCAAACTC
ATTTTGAGCCTTTTTATGATCTTCTTTAACTGTAGATGCAGTGGCTCGAGCTTTATCTAG
TTCGATTGTAAGTCTATTAACTTCTGATTGTGATTTATCTAATCGAGCTTGTAGTTTAAT
CACTTCTCCTTGGGCTTTATCAATTTTCTCCATCATCATTTCATGTTCAACTTTACCAAT
CTCTTTATCTTCTTGAGCTTTTTGCAATTGTGTTGACAGTTTTTCCATTTTTTCTCGAAG
TAAAGTAACTTCAGTTTCGGCTGTTTGTTGTTCCCGTTGGTACCTTTCGACTTGATGTTG
AGCTTTTTCCAGCCTTTCACGGGTCAACTCAACTTCCCGTTGGGTTGAATCCTTTTCTTT
CTGGTATCGAGTTACTTGATTTTGAAGAGAGTCAAACTTTTCTTTTAGAACTTCCCAATC
TTGAATTGCTTGTTCCTTTTCCTTTAAGTATCGATTCATTTGATTAGTGGTTCGATCATA
TTTTTCTTTCAATTTTTCCAATTCTACTAATGAAGTTTCTCGTTCCATTTGAAGTTTCTG
CAGCTTATTATCAACATCACCATATTGGACTCTTAACGATTCCACTTCACTTTGATATCG
ATCACGATCAGCTGCTAATCGACGATGTTCAACATTTAGTTTGTCATATTTTTCTTGAAG

>Locus_13670_Transcript_1/1_Confidence_0.000_Length_374
GTTGACACAATAATTTGCTTCATTGATCATGTTGATGTTTTGTCAGATTAACTGTTGATT
GTTTTGAAATGAAAGGTTAAGATTGTTTTTGTTTTGGTTTGATTTTTTTTCTCTTCACTT
TTTACTTGCAACATTGAAAAAAGAGACATTATTTTTAAAGTGGAAAGAGCAGAGAGAGAG
AGAGAGAGAGAGAGAGAGAGAGAGAGGAAACAGGATAAAATCACCTTCATTTAAAAAGGT
GATTTTCAGGAAGAGGGAAAATGAATTGATGGTTTTGATGAGTGGTGGTGGTGGTGGTGG
AAAGGGTGTTAAGTATAAGGTGATTTTCAGGAAGAGGGAAAATGAATTGATGGTTTTGAT
GAGTGGTGGTGGTG
>Locus_10778_Transcript_2/2_Confidence_0.000_Length_1183
GGTTGGTTAGTTTTTTAATCGTTTTATCATCTTTCTTTCCAGGTGATGGAATTGATTGTC
TTTCAGGTGAATCATCTCGTAATTTTGAAGGTAACACTGGTCCTAATTCATTAAGATCTT
CATCTTCATCTTCATCTTCATCCTCAATATGTTTATCTTTTTTTGGATCATATTCTTCAT
CTGCATCATCTTCAATATCATCGTCTTCATCATCATCAACGATAAAATCATCCATTTCTG
AATCATGTTCATCTTCCTCTGAGTTATTCTCATAATCACTTTTGTCCGATCAATCGTCTC
CAAATGTTCATCTTCCACCCACGGTGGGTCCAAGAACACCTCCAGATGATGAAAGAGTCG
AGAAAAACGTTATCCTTTCCTCCCCTGATCAAACTATGCCAACTCCAATTCAAGATGAAT
CTCTAGAAGGAGATTATAGCAATGGGACACCAACTAAACAACAAGGAAGCATTAAATCAC
TTAATTCACCTTCGATTGATCCAGATATTTATGATCCGGAAGCTCCATTGGATAGTCCTG
AAGATGATCAATTAATTAAAAGTGAAATCGCTCGATCTCAGGCAAAGTTAAACGAGATGG
AGAAAAAGTTATCGCCTTGTGAGAAGCAGATTCCCGCCGTTGAAACTGTCCCTAGGCCTG
AAACACCGGAATTGCCTTCGCCTCGATCACCTCATACAAACAATAACAATACCCCGACAA
CAACAAATCAACATAAATTTAAATCTCCCATCATTCCTCCTCTTTCATCATCAACAACTC
CAACTTGTCGTGCTCCCACTCTCGCCGAATCCTCTTTACCACCAGCTCCAGGCTCGCTTT
TAGCTCAAATTCAGAAAACTTTGAACCTTCAAACCAAAACTCATTCATCTCACTCAGACA
CATCCAAGCAATCTCACCCTTCTCATAGCGGATCAACTGGAATCTTATCCTCATCTACAT
CATCATCACTTCAATCATCAACATTTCTTCATGCAGCTAGTGGATCATCTGGAAATGATC
AAACAAATAAATCATCGTCATCAACTGTAACCTTAGCACCTAATATAAATTCATTATCAC
CTTCATTAAAATCATTATTGGAAAATCTAATCAAAGCAGCAGAGCAACAACAATCTAAAA
CCAAGTCATCCAAAATGGTATCATCTTCAAATGTCAACAACAA
>Locus_22508_Transcript_1/1_Confidence_0.000_Length_559
TTTTTTTTTTATTATTGGTAGGGTTTTAATTACTTTGCAATCATTTGATACGATTAAGTT
TACATCATAGAAATTGATTAATTAATTATTATAAAGGTAAAACATTTTCTTTAAATTTTC
CGATATAATTACCTGGGGGATCGTAATTACATACGACGAATGTACCTTTAGAACCTGTTG
ATTTACCGCATCCTAATCGATTGGAATCTTTCCAAATTACTTGAGTAAAATGTCCTGTTC
CACTGGTGAATGTTGCTTTATCCCAATTGTATAACTTGATCTCATCGTACCAAAGTTTAA
CTGGTGTTTCTCCATCACTATTTTGTGCCGAAGTCCAATAAATGTTTTCACCATACTTAT
TGTTAGGCCTGTGATACATATTCCCGTTTGCGGCCAGTTTATCAGCCCAATCCTTAGCGA
CTTCACTTATCTTTTCATCAAGAATCATTGATTTAACTCTATGTCGTGATCGGTAATAAT
TATGTTTAGATAAACATTGTTGATCAAATTGTTTTTCAGCTGATTTTTTAACTTTCTTAA
CTGATGAACCAGAACAATT
>Locus_24844_Transcript_1/1_Confidence_0.000_Length_853
GTTCAACTGACTGATTGTAATCAAGTTTGAGACACAAATGGATTAGTTTATTGATTAGTT
TATTTTTATTCCACTAATTATATGGTTTAGACTATTGAGAAACAATTTAAGGTAAACACT
TGACCATTTGCATTTGAAACTTGTCTTGGAGTAAACTAAATGTTTTTAAGACTGTCCATT
GTTCAACCATCATGATTAAACAGTCATCAAAGGAACAGATGATAAATGTAACCAAAAGAA
ACAAGTCCATTAGCGATGAAGATTAACTAGTGAGTCCAAGTACTTCCTGGAATTAGGTTC
AAACTGATCCATCGAGAATTTGACAAACAGGTAACAAGGATTAGAATGGAAATGTTGATG
TGCTAAACGACGTTTATCCTTTAATTTCTTTTCTTATTTCTTGTCTTATTTTCTTTTCCA
ATTTTCAAACAAATGGAGTTCGATTTGGAAAACCATGGAAATTGTGAAGAGAGTGAAGAG
GATGGAAAGGAGGAGGTTGTTGTTGTTGTTGTTGGTGAATATGCGGTGGGATCCCTTGAG
AATAGCGGGAATATGGACCATAACTTGTGTACGTGTGAACAGGAGGACTAAAGGATTGGA
AGAGAAAAGATTTGGCGGACGGAACTGGAAATGAATGTGGAAAAGCGAGTGGAGGTGAAA
GGTAACCACAAGAAGAAGTACCAATAAGGATGAGAAGAGTAATGAAGATCTGGATTTTAG
GAGAAAACATTGTAAGAGTTTTATTTCACTCGAAAATCCGTTGATATGTTTTTATGAGAG
AATTTAAATTAATGAAAATTATCAATAAACGATGAACGATTTACAACTAACATTTTCCAA
GAAAATTCTGTCC
>Locus_2639_Transcript_1/1_Confidence_0.000_Length_997
GAACACGCTTAATGATAATAAATTCTGATGAATTTTAGTGAGATTCAATCAATGACAAGA
ATAGGAGACTCAGAAATTGGTTAACACTGGTGACAAAAAATAAGTTGAAATTTTTGGTTT
GGTTAATTGTTTGTGATTGTTGTTAATGATTTTGGAATGTTATCATCCAGATATTGCCAT
AAATTTTCAATTGGATTTAAGTCCGGTGATTGTGCAGGCCATGCTAACACGGAAATTTTT
TCAGCTTCCATGTAACGTTGAACAACTTTACTGGTGTGTTTTGGGTCGTTGTCCTGTTGG
AAGACAAAATTGTTACCTATTCCCATTTTAATGGCTGATGATCTGAGATTTTGGTCATTG
TTTTGTAAACGTCAGCGTTCATTGTACCATCGATGAAAATCAAATTTCCAACACCAAAAG
CAGAGAAACAGGCCCAGACCATTACACCACCACCACCGTATTTGACCGTTGGTCGGGTAT
AACCCATTTTGAAAGCTTCACCTTTTTTTCTCCAAACTTATTGCCGTCTATTATTGTTAA
CCAACATGAATTTACTTTTATCGGACCAGATAATTGATTCCCAGAACTCAGGTGGATTAT
TCGTGTAAAGACTAGCCCAAGCAAATCTACCCGCTCGATTTGTCTCTTTGATCATCGTCT
TTTTCCTTGTCACATGCCCTTTTAATCCATGTTCATGGATCCGATTTTTGATTGTTGAAA
TACTAACATTAAGATCAAGCTTCTCCTTAAGTTCAACTGCTGTAATTTTTGGGTTAGTTG
AAATTTCTTTCATGATTATACGATCTGGCCGGTGGCTTGTCTTTCGACTTCTTCCTTTTC
TTGGTAAATTTTCAGCTGAACCAGTTTTTTCAATCTTTTTTACTATTTTCCTCACACCCT
CCGTTGTAATGAAATATTCTTTTGCAATCGAAGCTAATGTTTGACCATTACATCGCTTGG
TATAGATGACCATTCTCTCTTCATTGGTTACTTCTCT
>Locus_24261_Transcript_1/1_Confidence_0.000_Length_230
GGAGAAACGTAAAATCGCTAAATGTTTTTTCATTGTGTTCGCTATTTATATGACTTTTGG
TGCTTTCGCTGAATTGATTTGTAATGCAGTTGGTTTCGTTTATCCTGCAATTCAGTCATT
AGAAGCTCTTGAAACTCAGGATTCAGAGGATGATCGTCAATGGTTAACCTATTGGGTTGT
TTTCGCCTTTTTTTCAGTAATCGAGTTCTATTCGGATAAAATATTTTATG
>Locus_5298_Transcript_1/2_Confidence_0.333_Length_368
GACTTAATCAAGGTGGAATAATTTGATCTGATCAATTATCAGCGGTTGAATTAAAAAAAC
AGTCTGAATAGCCTGAGGATCGGTTACTTGAGTCATGACAGTTTCAATGATGGCTGGTCC
AGTTGAGCCATTGCCGTTATCAGAGTCAATCGTTTTCTTTTGCCATTGAGATCGAGTGAA
AAATGTCCAACAGAAAACGCTAAGTGGATATATTTGAAAACAACCCATAAGAATTAATAT
TGTTCCAGGGGCTCGATCAATTGTAATACTGAAAACTGAAGTGTAAAGAAATGTCGATCC
AAGAGATATGTAGTTTTCCAGCGCCGTAGATAGAGCAAAAACTTGAGCCGTTTCCGCTGG
TTCGACAA
>Locus_20632_Transcript_1/1_Confidence_0.500_Length_161
GAAAATTGATTTCGGTGGATTTGGTTGGGTTCATGAAAATATAAATTTTCATTGGGATTT
ATTGGTCTAAGTTAATCAATTTTTTGGGTTATTGATTGGATATTAGATTAACTGTTAATT
TGAGGCCCTAACTAGATGACTGACCCTAACTAGATGACTGA
>Locus_27965_Transcript_1/1_Confidence_0.000_Length_366
GCCTTTTTGTAACCTTTGTGTTCCTTTTCAACTTTTATTTAAATGGATCCAAATTTGGGG
AGAGATTAAAGTTCACAGAAAAGGCAGAGATCTCATTGATATGGGCCATCGATTAACCGT
TAAACAATAAGAGTACCAAACAAAATGATTAGTTGATGATTAAAAATGATCATCAGCAAT
TTAACAAAAAACGGAAACAATATTAAGGTCTTTTTGTTTAGATGATGGTGATAATAGTAT
AAAATTAAACATCGTAATGATTGTAACAACAACTTCCGATTTATGTTTCCAAGTCTAATA
ATAATATGTAGATCAACAACAACAACAACAATCAGATGAGTGTAACTGATGATGCAAACT
AAAAAT
>Locus_21545_Transcript_1/1_Confidence_0.000_Length_697
AACGTCTCTGCTTCTCTTTTACAAACTTTTTTTCTGTTCTCACCCAATAACCAACACCGA
AAGATACGCAAGGACAATCAACGAACCATAATGTTAAATCCGAAACAGAAAATATTGAAT
GAATTAAATTATTACAATATAATGATGATGATGGTGATGAATTGACTATATAATTGCTTC
CAGAATCATGATGAGCTTCAAGTTGAGTAACAAAAATCAACAATAACAGCAACAACAGGT
AACAATGATGCTAAATATGAATATACATAAAAGGATCACTCAACCAAACTTCCGTAATCA
AAAATGGCAAAGGATAATTTTGTTCAATTCTGATTATTTTTTATCAGCTGATGTCCAACT
ATCAAAGGTAATTTATTTCCAATGGTGTTTTTTTTCTGGTTCAAATCAATTTAACTAATT
GAATAACAGGAAATAAACATTAATTGTTTCTCTGATTTTTCTCCTTCCTATGTTCACCTT
TGTTGATGTTGTTGTTGATTTTTGATCTATTAGATTAGTAGAAAGTGTTGATACAATTAT
CTTGTTGATTCTAAATTTTGTATTTTTCTTTTTTTTTTTGATTATCCGTATAGTCCGTTA
AAATTTTGTTCTCGCGTCTTGTTAACCCGAAACTTGATCTTGAAATGAAAATATAACAAC
TGGTTCGATGACAAAAAACCAAATCTCTCTTGAAAGA
>Locus_1027_Transcript_1/1_Confidence_0.000_Length_707
ATTGTTTATGTTAATATCGTTTTTTATCATTTGGCCTTCATCGATAATGATATCACTTGA
TGAACATTTTGCTGTCAATGAATTATCTTCGACCACTAATTGAGAGAGATCGGGATATAA
TTTGCTTGATGGTTCTTCGGTTGATGATTCAAGTGATTCTTCATAGTCGAAAATGTTTTC
TGTTGATTGTTCAAGTGTAGATGATTGATTTGTTAATGTAGGTGTTGAATCACGACTTGG
ACGTTCTGGCGGTGGGAAACTGGGTCTTTCGAGGGTACCACTATTACTATAACTTGTGGT
TGATTGTTTATTGCTAATAGATTGTTGTGCATAAGGCACTTCTGGTGGAGGAATTGTTGG
TTTGTCAATCACATTTAACCTTGGTGTCCTTGGATTGCCAATGAATGAGATTGTTTTGTT
TTTACGATCATTATTTTTACGATCTAAACTGCTTCGCAGTTGTTTACGATCTAAAGAGCC
AGTGAGAAATGAGGTTAATCTTTCACTATTGATCAGACTACTGGATGAAGGTGCTGGTGA
TGTTACATTATTTGTAACACTGGATAGTTGATCAGCTAAAACATCAGAGGCAAATGGTGA
TGCTGATGATGACGATGATGATGATGAGAAGGGAGGTGATTCACAGGGAAAATTTTCAAG
TTTATGTGCAACAGGTTTAACAGCGGTAGATGACGATGATGATGTAG
>Locus_25251_Transcript_1/1_Confidence_0.000_Length_290
AAAGTCAACACATACCAAAAATAATTGAATTGTAATCACAATTGGCGATAATGATTGGGA
CACAATTAACAATCACATAATCAAATTGATCACGAATTTAATCAAGGCGATGGATTAAAA
TATAAAATTACTAAAATGGACACGATTTTTCAGATGATGGAAAGTCAAGAAAAGTCAAGA
TTAAGGAGACACAGATAATCCTATGGGCCAGATTAGATTCACTTTAAATCATCATAAACG
ATTAACAATTAGATTAATTGTCGTAATCCAAATCATGGTAACTTAATCAT
>Locus_10931_Transcript_1/2_Confidence_0.500_Length_751
CAATAAATGAGATTCAATTTAATTTCGCTTCTTTTTGTTGGCATCATTTACGTCTGAAAT
ATTTAATTCCTTGTCATTTATCAAAAATAATTAGTAAATTTATTTGTTCTTCGATGTTTT
CTTTGACAGTTGTTTCTCTTTGATACTCTTTTTAAATGTCTTCAGCGCTATCGACATACA
GCTTTTGTTACATACACGAGCTAAAGCTCTCGTCTTTAGATCTCTTTGTGCTTCTGATGT
TAAAATCGCCTTTAATTGAACTGCTTTGTTTTTCAATCCAAATTTAATCACAGTTTCACT
TTCAAGTGATTTCACCATCCAAATAAACTCCGATAAAGATTTACGTTGCTTCTCAAGTCG
TGTCTGAGACGATGGATTATTATCATACCAAGTCTTTTTCATATCTGATAATTGTTTGAT
CCTTTTTTTAGTAGTGGCAATCAACTGTCTCTTAGCATCTCTACAAGCATTTCTCAATGG
AGTAAATCTGAGATCAACTTTATGTGTTTTTGGCTGTTCCCGTTTTTGATCCTTCATATT
CCTGGTTAGATATTAACAATAAAATTGCACAAAAAGAAAAAAAATCAATTAAAATAATCA
AATTAATTCACAAAACAACTGCAATTAGAAAACGATGGAAAACTCAACATGCTTTTCTCA
AAACTGTTTACAGAATCACTTGTTTCCATGGTAACCTTAGTATCTTTGGATCCAAATGGA
TCTTTGAGTTTCTAATTTAATTTCATTTCCG
>Locus_9194_Transcript_1/1_Confidence_0.000_Length_557
GTTGGTTAATCCAGCGAATGCTTTTTCCATGAAATTAGTTAATGCTTCACGTCCTAATCC
CTGGCATTTGGCTGAGGTTATTTCAAGGAGACAGTTTTCCCAACGATTGTATGAACAACA
TGTAAGGTCAAGTCGATCGTCAAAGTCCTCAAATTTGTTGACCTTGTCGATGGACATTAA
ATAAGGTTGATTACAAATCTTTTTGTATTCGTCCTTGGATAAAACATTATCGGCAATACA
TGGTGAATGTTTCAAGAATTCTTCTCGTAAAGGTCCAGGCTTACAAAATTTATCGATTGA
TTTTTGAAATGATTCCAAAGCAAATTGAAACATCTCCTTTTGAATTGGTGTTCCACATTT
ATCAATGTGATCTTTCAAACAATTAAGACCTTCCAATGAATTTGAGCAAATTTCATCGAT
TCCTCTTGATGTGGTAATTAATTTGTACGATTGAGTATCATTTGAATATCGATCAACTTT
CTCGATACAATCTTTAAGCTCTTTGAGGTGACAATTAACATTTGGACGACGATCTCTGAA
CTTGTTTTTCTTTTTAC
>Locus_16969_Transcript_1/1_Confidence_0.000_Length_232
GAATAATAATAAGCTAAGGTAAAAAGATGAAGATGGAGAAGCAAAAAAAAAAGAAGAAGA
GAAAAAAGATGCTCTCTCCTTATGATCATCATCATTTGATGAGATACAACGCACAAGAAA
AAAAGCTCAGTCACGTCACGATAGGGTGGACGTTGCCCTCTGAGGAATTTCCAATTTGAT
TGGAATTGGAAAAAAAGGGGAGAGCGAGAAAAATAAAGAGAGAAACTCCTTT
>Locus_9204_Transcript_1/1_Confidence_0.000_Length_208
TGTCACTATACGATTATACGGTATTGTCATTGTCATAAGAGTAATTGTAAGAAATTAAAT
TTTTCTCCTTTAATTTTTCAATTAAACTCGTTGGAATTGGTAAATTAGGGTTAATCATAT
CAGCGAGAAGATAATTAAGGAAAAGTGAAGTTGATTTTTTTGATTTGTTTTGATTAGGAT
TATGATTAAATGATGAAGATGAAGATGA
>Locus_16313_Transcript_1/1_Confidence_0.000_Length_256
TTAATTGGTGACAACAATCAAGCGTGAGAAAAGTAAATACGAGATATGTAGGTGAAAATC
AGTGAGAGAAACAACAAAAGGTTCACATTAACCGGTCACAGAATTTTGCTCAATTTGATC
AGAATATTTTGAGACTTTATAACTATGGAGGCGAACAATTAGTTGATTGTTGTTTACACT
GATTAACAGGTAATCCAAAGAGAGAGAGAGAGAGAGAGAGAGAAATGTGTATACACACAA
TTAAAAATCCATGATT
>Locus_22778_Transcript_1/1_Confidence_0.000_Length_321
CAGTGTGTGTGAGAGAGAGAGAGGGAGAAGGGGGAGCATAAGAGATCGAAGAGAGAGAGA
GAAAACCAAAACAGACAGTGAGAGAGAAAGAGAAAAATTGAAAAAGACAAGGGAGAGAAA
AGGAATGAGAAAGAACCAGAAGAGAAGCATAAACAATCACAGAGAGAAAACACAGTTAAT
TACTGTTGTTGATGATGATGAAGAAGAAGATGATGATTATGATGATGGTGAAGATGATTT
AATCTAGAAAAGAGTAAATAAAGAGAGAGAGAGAGAGAGAGAGAGAGAAAAAAAACAATG
AAGAGAAAGAAGATAAAAGTC
>Locus_4909_Transcript_1/1_Confidence_0.000_Length_577
CATTTTAAGATCATCAAATTTTAGGACAAAATCAAGAATTTCGGCAAATTGTTTAACCAG
TGCTTGTTGAGTTTCCAAATGATGTTGAGGTGTCATTGGTCCACTAGTTAAGGCTCTCAA
CAGTTTAGGAATGACCGATTCTAAATGGACTGAGAAAAGGTAGAAATCTTTCAGCTTATC
GACCAATGGAGTTACCGTTTGCCAAGCTTTCATTTGGATTAAGTCGTTCTGTGGATTAGC
AATAGCCTCTCTGATCTCGTTACTGGCGCCTTTATATGTTTGAAGTTGATGAAGTAAATC
GGATGCTTTGATTAAGACCATTTCAACTTCTTGGAAAATCTGTTTCTCCGATTCACTTGG
TTGAGCATTTTCAAAGTCAACAAATACATCATATTTTGGAGGTTCATCTCTTGATAATAA
TCTCAATAGATTACCCATGATGATAGAAAATGATTCAGTTAATAGTAACAGAAAGAGAGC
TTTTGTAATTGAACAGCACACACAAGGATAATGTTGATTTAGAGATGAATTTTTTTTTTA
AAAGTAAAATGTTGTAAGTGATGAAAATGAAGTTACA
>Locus_28018_Transcript_1/1_Confidence_0.000_Length_227
GGTAAATTCAAGACTCGAAGTGCCGATTTATCTTGACGAACTTGACAATCACCATTGGCA
TTGTTGATAATTACCGAGAAGAAGCCTTTTCTTATTGGTTTGGTGACAAATGTTTGACTC
GAATATGGTAAACGTTTAACATTCTGAAGCAATGGGATAACAACGGGATTACGGTTCCGT
CGGAATCGTATACGATTCAACGGCCTTGGCCGGGCTGGAGGAATTAC
>Locus_15407_Transcript_1/1_Confidence_0.000_Length_312
CTCTTGTTGATTATCTAGTAAACATTGAAATTATTATCACAATTAAGGTTAAATTGTTGT
TTAAAGGATGATGATGATGATGATGATGATGATGATGGGAAAATAAAGTTATTACAGTTT
AATATTATTATTATCAAGATGATAATCAAATGGGTTGATTGTTGATAATCAAAAGTTAAC
TGTTTGCATCTTTGCCAATGGTTAGAAACGGTTTTCTTTTTATCATCATCATTGTTATTA
TCATCACTATCATCATCATCATCATCATCATCATTGAGAGACACAAATTATCATCAAGGG
ATCCGTGTAATG
>Locus_3988_Transcript_1/1_Confidence_0.000_Length_2334
ATAATGATCGGTACTTAAATCTCTCATCTCATCGATTAATCTTTTATGCTTTGGATGAAG
TGCATTAAGAGTATGTTCCAAACGGTGAACATGAGCCGATTCAAGGGCTGACATGATTTC
AATGATTCCAGAGAAATTGTTCAAATCGGAAAGAACTTGCATGATCTCAATAATTCGGCT
CATAAGGGCAACTCTTTCCTCAAAATTGACCGTTTCAACGATCTCCTTTTCCAACCAATA
GGTAAAGTTATTTGAATGTCTACTTATTTTCAACAGATTGGCACTATTAATTTCTTTACC
CTCCTTAATCCATTTTAATCCAATTAACTCGGATGGTTGGACAGCGCAATAAAGATCAAA
CTCGTATAATGTTAATTGTCTTGCAAATTCCAATGGATGAATGGTCATTATGCTTAATTC
GTAATCATTATTTTCTTTCCCACTGGCCAACCAGTATTCAATTGGAGGTGGTACTTCAGA
TAGAATTTTATTCTCAGAATTTTTGTTCGATTGTTTCTGTTGCTTCCTTGAGATCATATT
GGATAATGTTTGAACCCATTTGACAACATTACTTTTCTCCTTTGATACTTTCTCCTTTAA
AAATGATCGTAAAGATTCAAGTAGCTGATCATCTCTCTCAAAATCGTAAAAATGAGCATC
AATCCATTGTTTAATTACATTAATTACACGAAATTGAACTGGTTCAAGGTATTCTTTTTT
AAACTTTTTCACCTCATTTCGTGACCATCCTTCCCTGTCCATAACGTCCAACGGAATATC
AAACCGTTGTATTAGAAGGGTTAACAATTGCTGGGGAGAGCAAAATGATCGGTAAGTTGT
TAGAAAGGTTTTACCAAACATTGTATCCGTTGGCTGGTGGTAAGTTAATCTTTCAATTAG
CTTATTAAGTGTGGCACCCTTGATGGACATCTTATTATTACAACTAGTTTCAAAAATAAT
ATTACTATCGGTATCTTTTTCTGCAAATATGTAATCCTTGGGTGATGGAAGTCGTAATGG
ATTTTTTTTATCCTCTTCAGCTAATATTGAATCAAGTGAACGTTCAAGAATGGTTTTCCT
TGAGAGTAATAATAGATTTGATATCCAAATATCTTTCTCTTCAAGACTTTTGGTTAAAAA
AATGGAACCACGATTAGAATCAAAATTATTTGTTTTAGATGCAGATGAGACAATTTCAAA
TGCACATGGATCAAGATCCGATTCAACAATCTCAATTTTACAGATGAAAAATTTTTCCTT
TAAACGATATCGTTGAACGGAATCTTGATTCTCCTTGGCAATCGGTTTACAGGCCAATAA
AACGGAATCAAATAGGAAACAGAAACGTTCACTGCAGAAAAGTTTACTCTCATGTCTACC
AAGGGTTTTACGCTCATTTTTACGAACTTTCTGAAGATAACCATCGATTATAAATTCATT
GCAACCAAGACTAGATAAATCAAATCCTTCGATACAACGTTTCAGGTCCATTATTTTCTT
ATTTAAAATGTTACGCTTGTTTTTTGTTCGCTGATTACTTCGATTTAAACGTAAATAACC
TTCGTATATTTTTAAATTACGATTACGTGTTGCTTCATTGATCTGTTTTTGTAAGGGTGT
TAGGCAGCCCTCCGTTTGTTTGAAACTTTCTTTATCTGCTTCGGTTGTTGCCAAGCTCAT
TAATAGTCTCATATAATCAAAATAGTGAAGACAATGAATAACTGGACATAATAATAATTT
GGGTAAAATGTACTTGGCGGAAAGGATAAACTTGTGTCCAGCAGTGTCCAGAACGTTAAA
TATTGACTGTTGACGTAATAATGAAACCAATCGCAGTTTGGGCACGGGTTCAATTGAATT
GTCTTCTTGCCGAAGCATATCAAGTGTATATCTTTCAAATACTTCAAATTCAACGTTTTC
TGCCATTTCCTCGAAACACATTCCAATACCAATGGTCTCAGAGTTTTCACCACCATTCAT
TTCCATGGCATCTTCAACAAGACCAAGAAAGTTAACACTAAACTCGTAAATATCAATTAT
ATTGGAGAAAATATCATCAATGTCTTTATCGTTAATTAATGGTTTCTCCTCTTGACTTGT
TGGTGAGGTTGGTGTATTTGGCAATGATGAAGGTGAATTTTGTAATAATTTGATAAATGG
TTCACGGAAAACTTTGATTATCAGATTTAAATCTCGTAGAAATTGTTTCTCCTCATGAAT
CAATTCTTTTGCCACAATATCATATGAAACACCTTCATCATCTGTACCATCTTCAGCACT
TTCTTCCCATATTATACCCAAATTTGACATTTCTTTACTCTCATAATCATCTTC
>Locus_14972_Transcript_1/1_Confidence_0.000_Length_220
CAGAAAAAAAAATTATATCGACAAAGTGAGAGAGAGAGAGAGAGAGAGAAACAGTGAGAA
TGATTCAGAATAATAAGGAAAGACAATCGATGATAAATATACGAGAAAGCACTGATTTAA
TTGGGAGATACGATGACCAATATTCGTTGATTGTTGGTTAATTGTTTTCCAAGTCAAGTC
GTTAATTAAAACTCAACAATTACATTGATACTTCTTCCAG
>Locus_27968_Transcript_1/1_Confidence_0.000_Length_608
GTCCAGTATATTGATTAACTTATCATCTATGACAAATGATTGATCATGTAAAATTATTGC
TTTATTTATATTGTGAAGGGTAATTATGTCCGGGATAATCATTGGGATCACATCACCAGG
ACTGTTAATTGTTATCAGGTAATTAATTTCATTGTGATTAAGATTATTCCAACTATTTGT
TTTGATTGTTGATGGATTGGTGCTGATTGTTGGTATTCCCAATTGTCTAGAGTAACTTTT
AATTGCCGTTGATAATTTACTTTCCTTGGTCACAGTTAAATCAAATATGATCGTTGGAAT
TGAATTATTAAATCTACTTGATATCCAATCACAATTAAACTCTAATCCAGTTAATCCAGA
ATCACCTTCAATCCATTTAACTTCATCGATAATAAATAAAGTTGACAATGAGTTAATTGC
TGCATAAACTGATTTCTTAATTGTTGTATCAGCTTCATCAATGATTACACCAATGATTAA
ATTATCAACACTCACTTGGTACGATCGGTTGATGGTAATCACAATTAAAAATAGACATTT
AATCAAGTTAATTGTAATCATGTTTCTCAACTGTTTGGCTATTGAAAACTGACCAAAACA
TAAGAAAC
>Locus_10407_Transcript_1/1_Confidence_0.000_Length_1186
TTTTTTTTGTTGTTTTCTAGATTTTTCTCTTTCCCTCTGTGTCCTTTTAGGTGTTGTGTG
TGTGAGTGTGGTGTTTGTAGATTTATCTTGAGTAGTTTCTGATTTCGCATGTATTGAAAG
TTAATTCATTTCTCAACAGTAACTTTCCAATTTTGTTACTGTTGATCATTTAATTTGATT
AGCACGTTTATTCATCATAATGTTTCCTCGAAATTAGCCATTAATTCACTTTGTAAATTC
ATATCTATTTGACCCGCCTGTAATTCTCTTTTTCTTCTTTCTTGTTCTCTTAATCTTGCT
CGTTCTCTTTCTCTAGCACTTTGATTGGATGAAGGTGACGAGGAACCTGAGAAAGGTGAA
ACACTTCCCAATTGTTGCAATGGTTCAGGTGTACCAATTGGAACATCGATATGTTGAGGA
GTTGGAGGAGTATTTTGTGGCAAACCAGAGGCTACTGGTATTTGAGATCGACGAACCCGT
TCAAGGGCTTCTTCCTCCTCCTTTTCCCTTTGTTTTTCTTTCTCTTGACGAGCTCGTTCA
CGATCTTCGGCTTCTTTTTGTCGTCGACGTTTTTCTTGCGCCTCCTGCATTTGTTTCCTA
CGATCTTCTTTCTCTTTTGCTTGTTGTTTAAATTTTTGAAAAGTGTCAACGTATTTACCA
GAATTTGTAGCAGGGGTTACAGGTGATTGAGCCACTGCTGCCCATTGACTTAAACTTTTC
AACTTAGGCTCATTGGGTTGCAATAGCGATTTATTTGCCGAATTAGATGTGGAAGGTGTT
GATGATGCTGATTGAGGAAGACTGGAACGATTCAATTCTTTTCTATCATTAAGTGACGGA
GAAACAACCAAAGGGCCTTCTAATGATGATGAGTTGACAAAAGGACTCTTAGAACCTGAT
TGGTTAACAGGCTGTGAATGAGTTTCGATTGTTGCTGGTGATCGTTGAGGTGGAACAACA
CCGATCACACCTCCAGGTATTGTTGTCGGTGCCTGTGATTGAGACATTTTAGGAGTTGAC
TGTCCACTATGCATGATAGTTGATCCTTGATTAACACCAGTAGAATTCATTTGCAGTTGT
GATTGAATTTGTTGCATTGATGGCGGTTGTGATGATTGAGGCGCTGTTGATGTTAAGGGA
GGCGGTGTTTGCATTGAGTTTGCTAGTGGAGGCGGTGGACCCGCCG
>Locus_1718_Transcript_1/1_Confidence_0.000_Length_698
CGTAAACATGGCTGTAGGTGAATAGATAAGCACGAAGAGATTCCTCTCGAATCTTTTGGA
TCAACATGTTTCGTACTTTATCAACCTGATAGAATAGATTCCAAACTTTGGTGTTCATTT
TATCATTGATGATAAAATCTCTACATGCTTTCCAATTACCAACTCTCATTGCCTTTGAAG
CAGCAACAACGTGCTCTCTCATTGACTCAGGTAAACCAACTAATGGTTGCTCTTCATTTT
TCCTCAATTGATTGTAAAACGAACGAGAGATGACCTTTTTTCGTACACTAAATTCATTCG
CAGCCACATCGGGTATTTCCAAAAGCATCGCTGAAACCAAATAGACACATTCAATTAACT
CTAAGTTAATGTGCTTATGGAATGGTAATCGACGTTTCTCCATTTTCTCCTGTTCGGGAG
TTCGCTCTTGAGGTTTGGGTAATAATCCTTGGGCCAACAATTCTTTGGCACGTCCGAAAA
ATTGAATATCCAATAGATCTTGATGAGCATCTCGTATGTTACCATGTCGAAATGCACATA
ATCCAAGTTGAACTAAGGCTCGATTATAAATGATTTGTAAAGGTATATCGGCTTTTTGAA
TATTATGCTGAAGTTGAGACATAAGCATAAGATCACGAGCTTCAAACCAATTGTCATGAA
GAGCATGATGATAGATGTGACATAAAATTGCCTGAGTT
>Locus_20943_Transcript_3/3_Confidence_0.000_Length_1250
GACATGCATTGGAAAATAATCAATAAATAAAATTAAAAGGTCAATTGTTATGGTCACTAA
GGGATTATGATTCAGTTATAACTCTAATATGTAATTATTGTTAATTGTCATTGATTAATG
GTCTTTTTTTTGTAATCTTAAGTCGGTTTATAAAAGACTTTGATTACTTGATTAAATTGA
TTACTATTTATATTATTGTGTATTATTTTTGTTGTTGATGGTTGTGTGTGTGTGTGTTGG
TTATTGGTGGTAGGAGAGATTAACATGCAGAAAATGGGAAAGATCATATTGGTAAGTGAT
TATTGTGATTGTTTACCAAATTGTTTCTTAATTGCTTGAGTCTCCTTAGAGGGTGAAATG
ATTGCGTTTGCATGGTTACTTGTAACCCGATCAGAAGCGGCCTTTGATGAGTCACGAGAT
GAATCGCGTGAATTACCTTTAGATGATCGAGTTGATACTCGAAGATGATTACTAGTGGCC
AAGGCAAGAGCCGCTATTGAACGATCTTTGGGCTGATTCCAAAGGTTGGTTTCCTTGTAA
ATTGATTCCAAATGATCAACACCGACAACTGGATGACCAAATTGAGATCGTGAACGAAAT
TCACAAGCTTTCTTAGCTCTTTCGACAACTTCACCGTACCACTCTAATGCACCTTCGCTG
GTTGATCTTCCAGTTTCACTGGAAAATCCAACTGCGTCGGGATCTTTGGTAGTTTGTTTT
GATTTTTTCCACCCACTTCCGGGAATGTAAACATAAGTGGAAAATGGTTTGAATTTTTTC
TTATATTCAGTTTTAGTATTCGGTTTTCCAGGTTTAGAATCAACTACCGGTGGTGATGGA
GTTGCTCGAGTAAATAATACTTGAGGTCGATCTTTAATTTTATCACCACCTCCTAATCCA
TAACCCACTCCACCGCTTAAATGACTTGGTAAACCTGCAGCTCCAGGGGCCAATGAAAGA
GGTTGATTAGTTGATAATTTAGCTGGTTGATATTGTTGTTGTTGATTGTTGGTTGCTGAA
GTTGCACTTATCTCACTAAAATCAGCAATTGTTTGAGATTTAACTCCTTTGTCTAAATTG
ATTGATGATGTTGTTGTAACGGTTGTTGAAGACGAGGGTCCGCTATTAACTATTTGTTGA
CTAATTGTCGTTGATTGTTGTGATCCAGGAGGCCAATTAAATGCAGCTCGATACTCGGTA
CAACCAGAGAAATGATAAAAACGTTTACCACAATTATTCGGATTAGAAGT
>Locus_24003_Transcript_1/1_Confidence_0.000_Length_442
GTTACACTTTGAAGGATAAACAATTTTACATTGTGTTCATGTATGGTTATAATCAGGAAA
GTAAGATCATTTGATGTTATTGTGAATAAATTGTAACTTTTCTTGCTCTTGATCAATAAA
GTTAATTGTTTGGAGCTTTATTAGTAGGATTATCGAGTTGATTGGCAACTGATGAGATTA
ATGGTGGTAAATTGTTAACATAGTTAACTAGTGCGGTAAGAGTAGTAACTGGATTCTCGG
TGTCAATTGAATCAGGAAGTGGAAGTTGATCACAAAAAGCGGAAAGGGATGAGTTATTCA
TATTAAGAACACTCTGAACCATTGACATGGTTACATATGAATCTTTGAATATTCTTACAA
CACCACCAACGAAAAGGTCAATTATGGATTCGACAATCTTAGAACCAAGTTCATTGTAAA
GTTCATCAGTTGAATCAAGTTT
>Locus_25197_Transcript_1/1_Confidence_0.000_Length_271
ATCTTACAGTTAAAGTTTCACAGGGACTTTTAAACACAATTGTTTAATTGTTGAAAGTAA
CTGATGATTTACATTGTGAGTTTGAGGATATTCAATGGAAAGTATTTCCTATAACAACCA
AACTAACTGAGAAGAAAAATTGTCTCAAATCTAATTATCGATCATTAATAGTTGTCCCAG
GACAAAAAAAATCAATCACCAAATAACCGACTTAATCACTCAGGAGATTTCATTCCAGAA
TTGGTAAGTGTCATGTTACAATCAGCTAATT
>Locus_18255_Transcript_1/1_Confidence_0.000_Length_266
GTTTGATTTAGGTGTGGTCACAATAATAATAATAGTTCAACGGTTTAGATTCGAGGTTAA
TAATGATCTCAATAATGATCAACGATGAGCGATTGAAGACAAAAATGTGTAACCTTAAAG
GCCTTTGAATAATACAGAAGATGGAAAAGGTCAAATTGTTAGTATTCTTTGTTGATTGTT
AATTTTCCCTCTCTAAAATCTGATTAAATGATCACAATTAACACAATTGCAAAGAAACAG
TTACAATGATTGATGATTTACTTACT
>Locus_21933_Transcript_1/1_Confidence_0.000_Length_1000
TTTTTTTGGGCAATAAATAAACATCAGATTTATATCTCCCACTTGGAGCATTGTATAATT
CAATTAGGGCTAAGGCTTGAGTTGCAGCAGTGATGGAAACTACAAATGATGGGATACTGG
AGCAGCTCAGGTTGATGAGTCGACCCTCAGCAACAAGAATGATCATTTTACCATCAGGCC
ATGTTATGTGATCAACGGAAGATCGAAAGCGTTCCCAGGTAAGATCGGGAGTTCTTAGGC
TTTGCACGTCAATTTCAGTATTAGAATGACCCATATTACATATAATACAACCCGATTTAA
CAGAATCTATATGATCTCGAGTAACGACATTTTTACTCCCAGTGGCAGTGATTATGATGT
CCACTTTGCTAATGACCTCAGGTAGGGTCACAACACGTAGTCCATCCATACAAGCTTGAA
GAGCACAAATAGGATCAATTTCGGTAACATAAACTACGGCTCCCATTCCTTTTAAAGCTG
AACAACAGCCTTTACCGACCTCGCCGTAACCACAGACAACGACTTGTTTTCCACCAAACA
TACAATCGGTTGCACGCTTAAGTGCATCTAGTATGGATTCCCGACAACAATAGAGATTGT
CAAATTTGGTTTTAGTGACAGAATCGTTAACATTCATTGCAGGAACGGTTAATTTACCAG
CTTTCGAAAGCTGATATAAACGATGAACCCCAGTTACCGATTCTTCAACAATTCCTTTAA
TCAAGTGGAATGCAGCGGGATATTTCTTGATTAGTAAATGAGTTGCATCACCTCCATCAT
CTAGAATCATATTTGGTTGCCATGATTCTGAAGAGATACTTTTATCAATGCACCACCAAA
AATCTTCCTCAGTTTCTCCTTTCCAAGCGTAAATGGGTATACCAGCTTCGGCGATGGCAG
CAGCCGCTTCATTTTGGGTTGAATAGATGTTACATGAAGCCCAACGTATACTGGCTCCTA
AGGCCACAAGAGTCTCGACAAGAACCGCTGTTTGAGCAGT
>Locus_19816_Transcript_1/2_Confidence_0.333_Length_635
CGAGAATGTCAAGAGCATAAGCCTCAGCTCGATCCCAAGCACCGAGATGTTCAGAAGCTT
AAAGATACAAACAAAAATTATCAATAAATTATGAGTTCAAATTTAGATTTCGTGTAAACT
CACCGACTCCCCCTTCTCCAGCCTCAGTTGATAATAAAAAGTAGTCTGGATACTTATCAT
GAGTTTGAGCCAGAATTTGATAAGATGATGGATAATTACGTGAGTACCAATGATAAGCGA
TTCCTGATACATAAGAAGCCGCTTCAGGATCATCAAGAAAAACTGGTACGTAAGAAGCAA
TATCATCGGTATTATCGTCGTTGATCATGAGAGTGAGATTTTCCTTTCCCCAACCAGCGG
CTTTAAGAGCGGGTCCTAAATCGAGCTTCACGAAATCTCGAATATTCTCACCGGTCATTC
CAAGGGCATTCCAACTCATTCCTCTGATTCCCTCGATCGGTTCATTTTCAGTTGTCAATC
CCCAAAATTTTACACCTTGTTTCAAATATGCGTTTAAATACCTGTAAGAATCGAGATTGG
ATAATTGAAAATGAGCCTCATGACATCAACTGATTAACTTACTTGACATAATATTGAGCC
CAAAGTTTATAATAAACATCACCAGGTCCCCAAAT
>Locus_8326_Transcript_1/1_Confidence_0.000_Length_312
GAGCCTTTTAAGCAACCGGTTGGTTTTTACTGTATTGTCTTAAGCGCCGCGTCTCATTGG
ACAATTTTAAACGACCCCTTGTCAGGGGCAACTCTCAGTGGGTTTTTAGCTCGATGATGA
CTATTGCATCTTTTGCTCGAGCATCCCCCATAATACTCTATCGAGGATATTCAATAAGAG
AATATTTTTCTCCATGTGTTTCACCCATGCGGTGAAATCCTTCTTTATTTTTACCTTCCA
CTGTCGTCTGGACCCAGGTTTGAACTCGGATCATTCAGGTGGCCAATCCTGAAGCTAACC
GACTGAGCCAGC
>Locus_24349_Transcript_1/1_Confidence_0.000_Length_197
GTTGTTCAGGTGAAGATTAGGGAATCAACTGAATTAAACTTGATTCTTGACTGTCTATTT
TTAATTGTTGGCTTGTAGTTGAGGGTTGGTGATATTTTTGAATTTTCATTCATGTTAATC
AACAATTAAAAGTTCATTGAATTTTATTGAATTGAAACAAGATGATAAAGGTCAAAACTT
TTTTCCTTTTACTATTA
>Locus_9004_Transcript_2/3_Confidence_0.333_Length_1338
GATTGCACTTTTAATTAAGAGTATTTCAAATTGGAAATTAGATCAATCAAATTTGATTGA
ATCTTTTTTTTTCTTATTGGAATTGTTAATGTTAATTCGGGTCGATAATTAATTTAGTTA
ATACTAGTTACTATTCATCAGAATCTTGATCATCTTCAATTGGAATCCAATTACGAACGT
AATCAGCTGGAGCTGATTTGATTAGTTTGGAAACATTTGGAGTATTGAAAAGCAATGGAT
TCAGTTGTGGACGTGAACAATTAAATGAGCTTGATTGTGGAATACAAGCTTGAGCAATCG
AATCGAAATTGTGATTAGGTAGACATTGTACAAGCGAACCGATTAAATTACCTGAGGGGG
AAGTTTTGCAGAGATAGAATTTGTCACAATCGACTTCAAATTGGATCGCACCTTCGATCT
CACAATTGTAAATACTTGGTTCGTCTTCGGGATTGGATCTTAACTTATCGGGTGAAGCTG
ATTGATCTCGAGAAGAAATTCCGTCAGCTGGTGGACTCTCTTGTTGGTCACTTTCTTTTG
GTTGATCGGCATCTGAGGCTGTTGCAGGTTCGTCAGCTGATTCTTTGTCGCGAGGAGGAG
CAGCGTAAGGCCAATTACAGACGGAAATTCGTTCATCGAATACTAACCCACCGGGACAAT
CGAAGTCAAATTTCTGCATGAAGCTACCAAAGTTCACACATCGATAGAACTTGTGACAGT
TTTCTGGATTTCGATAAAATCCTTCCTTCTTACAACTACCTTGAGATGATCCTGACGATT
TAGGTGACGGGGATCCAACTGATGATCCTTCATCTTCTGGTGGCTGAGATTCATCCTCCG
GTGGATTTGGTGCTCCTCCTTTTGTCTGTATTTCACCCTTTTCACCACTTCCATCGTCTT
CCGGTTCATCAGCTAATTGATCTTCCGGTTTCTTTTCAGGCTCTTCGCTAGATTCACTTT
CTGGCTCTTGATTGTTACTCTTTGATTTTGGTTCTTTTTGATTTTTCGATGGTTTCGGTT
TACTTTTATCACTTGGAGGTTTCTTGCCCTTCGCACCTCTTTCAGTTGGTGCCGATGGAG
GGACATCTACTTCGGGTTTCTCTTCGTCTTCCGATGTCTCTTGATTATCGGGCATTTGTT
CATTTCCATCTGATTCCTTAACCTTATTATCACAAGGTGGATTTGCTTGATCTGATGGAA
CACAGGTCGATAATGATTCGTCGAAAACTAATCCGTCAGGACATTTAAATGAGTATTTAG
TTAAACCAGATTTACCCTCAGAAGCTGTACACCTATGGAATTTGTTACAGTCCTTCGAGT
CTCGGAAAAATCCAACAT
>Locus_25318_Transcript_1/1_Confidence_0.000_Length_330
AGAAAAAACCTTGAGAATATTAATAATATTTTGATGACACTTTTTGGGAGGATTTCAATT
GTCGTAAGTAAATCAAATCAAAACTCCAAGAGATTCATCAGATTGTTTATTACAGTTGAT
AGACAACCATTGTTTTAATTCAACTAAATAGTTATCATGTTGATAATGTGTTGAGATAAT
CATTTGGGTGTTTAATTTTGATTATATCGTAATTTACGTGTTATCACAATGAAATGTCCC
GTAAACACAAAATATGGTAATAAGGTTGAATAACTTGAGCCCCATCGAAGCATTAAACTC
GTGGTCTTTTATTTGAACTCGACCGATCCA
>Locus_23406_Transcript_1/1_Confidence_0.667_Length_202
AAAACTTGTTTGAATTGCAAATAAAAAATTAACACTAATTGTGAGTTAATTTTTGTTTTT
TAAATTTAATTTCCTGGTCAAATGAGAATATCATTACCTGTGGAGATATTTTTTCTCTCA
GGTAAACAATGTAAATATTGCAAATGATTTTTGGACTATTTAGTTAATACATAATCACAA
AGTGGCGAGAGAGAAGAACAAG
>Locus_657_Transcript_1/1_Confidence_0.000_Length_830
GTTATTCAAATCTTCAAGGTGCATTTCAATTTCGTGGGTAATTTTTTTAATCTCTCTCAT
CTTTCGCGCAGTAATTGGATCAATTGATCGTCTATTGGCTAACATTGTATAAATTGGATC
TGATTCTTTCTCTAATCGAGTTTGGGCTTCTTGTACCATGGCCCAGGTTTCCAATATGTA
TCCATTTAACATGTTTAAATCGAGACTTTTAAATGTATCAGATGAAGTTTTTAAAAGTTC
AAATAAACTTGCTGTTTCCGATTGGAGAATAGCCAATTCATCAGGTTTACCGATTTGTAA
ATTTAATGCTTTCGAGAAATTATTCTTAGCATTCTGTAGGGTCTTGGTAAATTCCAAGAT
TTCTTCACTAATTGCCATAGAAAATGTTTCTTCCAAAACTTCAAGTTCCTTTTTTCTTAA
TTCTTCTTCACTAATGATTGGCTTGGAAGGAGCTTGTTGTTGTTGTTGTTGTTGCTGAGG
GGCAGAGCGTTGGATTTCAGCTTGTTGAGCAGCTTGGATTTCAGCTAATTGCTGTTGATG
CTGAGCCTGTTGCATATGTTGCTGTGATACTTGCTGTTGCTGTTGTTGACCCGGAGCTTG
AACCGTTGCTGCAACAGTAACGGTGGTTTGAGGCTTCGGTTTTTCTTGGCCAGTCTTTGG
AAGTGAAAAAGTAAACGATGCATCAACTGAAGGCTGTGATTGTTGACCAGGAAAAGTTTG
AGTTTGGCTCTTTATTACACCAACTTGACCTGCAACATGTTGTTGTTGTTGTTGTTGTTG
CTGTTGCTGTCCAGTTGTTTGAATATCTGGACGATTAACTCGAGTTGGAC
>Locus_28232_Transcript_1/1_Confidence_0.000_Length_154
GTCCACAATCAACAAAGAGCAAATAAATTGTCACAATATTACCAAAGAAAATTAATTTCT
CTTGTGTTTTCATTTTGTTTTTTAATTTATCTCTAATTGTAACTATTATCAAAAGGTTTG
ACTAATCATTTTGTGAGTTGTATGAATAGTTTTT
>Locus_23509_Transcript_1/1_Confidence_0.000_Length_311
GTATTGATTAAATTGGTTGTTGCATAGGGTTCAATAGATGGAGCCATTGGCTCAACTATT
ATTGCTTTTGATGTAGTTGCAGGAGATGATATTGATTTTGTATTGTTGATTAAATTATTC
TGGTTCACAATATTACCTGGTACAGTAGTTGATGATGATGATGTAGATGTGGATGTTGCT
GTTGTTGTTAATGAATCTTTTTTCCCAAAGGTAACAAGGGAAGAGTAGCCTTCAACTTCA
GCATAATAACCTTCCTCAATTGAAGGATAACTTTCAAGATTAGTTGAAGTGTTGGTGGTT
AAATGGTCATG
>Locus_22335_Transcript_1/1_Confidence_0.000_Length_1078
ATTTGTTTATCATCTCGCAATGGTTATTTTCCAATTCCAGTTTTGCAAAACGATGAATCT
AAATTGATCGGATAATAATTATTGAATAATGATATGAATAGTTAAATTTACATGATGATT
AAGGATTAAGCCACAAAAATATCCTCATCAATTTGAAAATTAACCTTTCAACCGGTTGAA
CTTAAATAGTATGAGTGAATAAAATGTTATCATAATTGTCCAATTAAATTGATTGTTCCA
TTAAGTGATAAATTTGATTGCCATTTAAAATTGGATAATTATAACCACGTTGATTGTCCA
AATTATTAAAGTACAGCTAAAATTTTCTTCTACGGATCTTCTTATACTCAGGCAGGTCAA
ATGTATTCGAGTTGAATTTATGTTAACCAAACGAATGTTTTCATCAACGGGAAGATCTAG
TTTCAAGTCACTCTTTTAATCAACCAACTTGAAAGAATTCGAATTTGAGAACCATTTTCA
GCTCGAAAAAGTCTCTCTTGCTCTTTCGCTCTCTCAATTATTTGCATTTTTTTTTAGATT
AACATGATTTTTGTAGCCATCGAAATTAACTAGCATCAAATTACATCGGACACATTGGAA
ACAATAACCATCCATTCTGATGAGGTGTATAGAAAAGTCAAATTGATTTTTATAACTGGG
TATTCTATCTCCATGAAGTGGACAGTAACATGGTTGATCCATCCGAGTGTAGGTAGAACC
CTTCAACCCTTCGAACTCTTCAATGGTCAAATACTGATTTGTGTTATTGTTCACTACCAT
GTAGAAATGGATTTTCTTTTTGAGTCCGAACTTGATATGATTCACATCCGGCCTGCTAAC
TTGCTTTCGTATCTGTGATAAATGAAACAACACTTTATCTTTGAAAATATCGTTGTTGAG
GTTAGTCGAGTCTCTATGTCGTATCTATACAAGTAACAGAGTTGTCAATTTTTGTGAGGA
AGTGAGCGAAACACTCTTGCTCATTCGCATTTTGGCTGTCAAACATTGGGTCCGACATTT
ATTTTCAAGGAATTGGTAAAACTTTGAAATTATTATTAACCATAACAAATCAATCAGC
>Locus_6134_Transcript_1/1_Confidence_0.000_Length_3004
GTCTTGTTTTTTCAATAGATATATAGATAGTTGCTTACAACACCTTAATTCCTTAAGAAT
GGAAGCGGAAACGTTGAAGAAAAATATTGTCGCAAGAGAAACAGTTACTATTTCTCTCTC
TTCCCTGTATATCTCATGACAATTGGGACCAAAATAAGGAAGGATTATCTCAATTTAATG
TGTGCATTTGGATTGTTTAGTGATGATTAAGCACGACATAAATATTTAGTGTTGTCAATA
GAGAGTCAAATGTGATTAGGTATAAATTTCAGCCTCCTTCTCGTAGCTTGAATCATGTTG
AGCCAACATACGAAGAAGCGGTCGGAGTTTGAGCCACCATTGTTTCTTGGAGATCCTATG
ACTGAAATCAGTTTCAGCTTCCAAATCAAGAACAGGAGTAAATTTATACTGTCGTCTTAT
TAAACCTAATAATGCAACGGAGTCTCGAGATGCTGAGTTTCCACTTGTTATTTGAGAGAT
TAACCAATCGGCTGCTTTAGCCGCCATTTTGGTTCCCAAATTTCTGTCAAAAGGTGATGG
TGAACCACCTTGTTGCATATGGCCTAAGATATTCATTCTTGTTGTGAATTTGTCTTTTCC
CTCTTCAGAATAAAGTCGATAAATAAAGTCTGTTGAATAGTTTGGATTTGCACTCTCATT
TCTTAAAATGAGGCCTCTTGAAACTCCTTCCTCCATTTTTGATTGCATATGATAAACATC
ATCCATTAAATTTCTAATGGTAATTTTTTCCTCGTAAATGTAAGCAGCATCAGCACCACC
GGCGAGTCCAGCAAGAGTGGCCAGGTAACCACAATAACCTCCCATGGTTTCAACGATAAA
CACTCTTCTTTTGGTACCTTGAGCTGATTGTCTGATTCGATCACAGATTTCCGTTATTTC
ATTAACAGCGGTATCGGCACCAAGAGAAAACTCTGAACCAGGTACATTATTGCTAATAGT
TGCAGGGACAACACAAATTGGTATATTAAGTGCTGGAAATTTGGACCGACTTTTGGCCAT
TTGAATTGCTGAATGAAAAGCTTCAAATCCACCGATAATAAGTAATCCCTGGATTCCAAA
TTCTTTAATTTTCTCAACAATTTTAGCCTGATTGTCTCCTTCACCGAAAAGGGTTCGACG
GGTGCCCAATACTGCACCTCCTTGAGCGACTAAACCAGTTACATCGCTCCAATGGATTTG
TTTTATATCTCCAGAAATTAGTCCGTCAATTCCTTCATTGATACCTAGAACTGTGTCTCC
ACGGTAGATCATATTACGAGTAAATGATCGAACAGCGGCATTCATACCACAACATGGAGC
TCCAATGTGCATCACTGCTACTTTAAAGCCGTGATGTTGAAGATCAGCTTCTGATAGTTT
TGGTGGACGAAGACGAGTTAACATTTTATAAGTTTCAAGGTTACGTTCAAATGAGCGACC
ACGAAGTTTAACCGCTTGTTCCCAGTGTTTCTCAGCCATAGCGGTGGCCACAGATTTAGT
TTTTTCAACACAAGCCATTAAAGGTACTCGAACTGCTTGATTACCATCAAGTGAAACAAC
AACAGCCTCAGAATCGGGAGTAGCATCCATTAAAGCGAGAACAGCTTCAGCTCCCATACG
AGAGCCAAGAATACGATCAAAAGCACTTGGACTACCACCTCTTTGAACATGACCTAAAAC
GGTGATACGTGAATCTTGTTTCAAATTATCGACGATCACTTTTTTCACTAATTCAGCAGT
TATGGCATTTCCATCACGATCAATTGCTCCTTCAGCAACCAATAAAATATTTAACCGTTG
TCCCAATTCACGTTCTTGTTGTAATTTTCTACAAAGACGTTCTGGCCAATTTTTTTCCGG
TGGCCATTCAGGGATGAAAACGAAATCAGCTTCACTAGCCAGAGCGGCAACTAAAGCGAG
ATAACCACAGTGTCGACCCATAACTTCAAGAATAAAAGTTCGCTGATGACTAGAAGCAGT
AGTAACAATAGCATCAATTGATTCTAAAATTCGATGAAGAGCAGAATCTGTTCCAATGGT
CATATCGGTTCCACAGAAATCGTTATCAATTGAACCAACCATTCCAACAACATTAAGATG
GATACATTTTGCTTTTTGTTCTTCAGTAATTTTCCCTGTAGATAATAACTCATCAATAAG
TGATGTCCACTCTTGACGAAATAGATTGGCACCAGTAAGTGATCCATCACCACCAATAAC
AACCAGATCAGTGATTCCAAGTTGAACCAAATTATTAGCAGCTTTAAGGCGACCTGGTCT
CTCACGAAACTCTGAACATCGAGCAGAACCAATAACAGTACCACCTTTATGAATAATTCC
CGAAACCGATATCCAAGTAGCTTCAACAATATAACTACCACCATCAACCATACCTTGGTA
ACCCTCTTTAATGAAATAAGCTTTACAGCCAAGGTAAAGAGCTGTTCGAACAACCGCTCG
AACAGCAGAATTCATACCTTGACTATCACCACCACTGGTAAAAACACCAATGGTCTTTTT
AGAGCCAACATTACGATTCGGTGGTTCCATTCCTTCACTGCAGAAATACTCTGGTGAATA
TAGAGTAATCTCGCTCTTGTGTCGTAATAGTGATAAGTTGCTTTTCCTTGATTTGACACT
TTCCTTGGATTTAGATTTTGTTTTCGATTTCTTTTTCTTGACATTTTCTTTAGACTTTTT
CTTAACTTTTGATTCCTTTGATTTAACAGTAAGTGATTCTAATGATGGATTACTTGATTT
AGATGAAGTTCCACTTTTCACTTTTCTTACAGGTGAATTGGGTGTTGATCTATTTTCATG
TTGATTACTGTTCTGTCTTGATTTACTTTCACTTTTTTTAACCGATTCAGCAGCTTCCTG
AACATTACCCATGATTAGCGAAGCTCAAAGATATTTTTAAACGAAAGAGATAATGTTTAT
GGTATGATGATGATGAAGATGATGATGGAACACAATCACTTTAACAATAGAAAATCAAAT
CAAG
>Locus_13032_Transcript_1/2_Confidence_0.333_Length_1190
AGCGATTCATGTTTTTTTTTTGCTTCTTAATTGTCATATTAGTTTAATTTTCTTTCATTC
AATAAACTGATTCAGTTCTGCCATCGGTGAGAATCAATTTTTAGGCTGAGGTTGGAAATG
TCCGAATGAACTAACTGGATCACAGACATAGAATTCAAAAGGAAATGAAATTTAAGCATA
GAAATTGTGATGATTAGTTAATTCGAACCGATAATTACAAGCTGAACAAAATGTGATAGA
GCTGAGATGAGTTGATAGAGTTCTAATCGCTGGATGGGGTGATCACTTAATTTCTTGATG
ATGATGAGAAATTTTAATTTCCAAAGTATATAAATTTAATGATTAAAAAAATTGATTGAA
ATTGGATTTGAGTATTGGTTTGCAAAGTTAACATTTCGAGAGATCATTAGAAAATAAATT
TACTTCTTATTTTTCTTCTTGCTTGCAGTCCAAGGGTTAGAAGTTGATGAGATCGTTTTA
TATTTTGCCATGTAAGAGTTGATATCGAATTTTCTTTTGCATCCTTCGTAGTTCATGTAA
CGAATTTTACCGAAAATTGGTCTCTCTGCCCAACCTTGATCGTGAATACCACCAACTGAC
CATAAACAGCCAACAAATCCATTCGGATCTCGACCATCAAGTTCAAATTTATCATTCAGA
TAAATTGCAATTTCCAATGCTTTTTCAGGAGATTCGCTCCATTCGAGAATCTTTTTCGCC
CAATACATTCTCATATATCCATGAAGTTTGGCATCACGAGTCAATTGTTTTTGACATGCA
TTCCAAAGTGGATCATGAGTTAAAGCTTCTTCGAACTCTTTTTTACTATAAACATATGGA
CGTTTATCCTTTCGATGATCATTAAGAGTTTTCTGTGCCCATTCTGGTGCACCTTTAATC
GAATCATGATTAGGATTATAGAAGCAAAAATTATCAGCTAATTCTCGTCTAATAACAGCC
TCTTCAACCCAAGATTCAACTGCTTCTTTATACTTCTTTTTGTACTGTTGAACAACTAGA
ACTGCTCTTTGAGGGGCAATTTGTCCAAAGTGAAAGTAAGGTGACATGTTTGATGTTACA
TCTTGACTTGGATCATTTCTTTTATCATTATACCAGCGAATCTTTTTCTCAGCGAAATCT
GATAACATTTTAATCGCTGCTCTATAACCTGGTTTAATCCAATCAACATC
>Locus_3701_Transcript_1/1_Confidence_0.333_Length_897
AGAACTTGAATCACATAGATCTAAAATCGGCATTGACCTTAATCGTAAATTATGAGAAGA
TTTTAGTTGAGAACTTAAATTGATTGTGAAACTTTCTTCCATGTCTGCTAATCCAACCTC
TTCGATATCTGACCATTCGCCATTGATTAGAGATGATTTATTTCGTTCATTTATTTCATC
GACTAAATTTTCTCGAGCTTGTTGACTTACAAAATCTTCGTAAATTTTACAAATCCAATC
ATGAAACTCTTTCTTTTGAGCTGATTGAAGATCATAAATTGTTTGATCCCATCGGGTTTT
TAGAGCTTCTACCTTGTTGAAATATCGTAACGAGAGTCGATTAACATCCTCATCCGTAGT
TCCCAATTGATCCATTTGCTTGAGTAATTTATCCAGCTCATCAGCTTGTTCTTCACAGAC
AGAGCTTAATTCATCGATTTTACAAGAAACCAAATCCTGAACAGCGACTCGATAGGAATG
ATCAAGGAAAATGATTGGTTCAGTTAAGAATCCAGAATGAATTAGACGATGATATTTTTC
GTAAAACGGGCAATCCTCATCCGAAGATGATTTATTCAACACCTTTAATGATTTACTTTT
GTTCAATAGTAATTTATCAAAATTGAGTAAATGTTCACTTCGTTCTTGAATATTTTCATC
TTTGATGTATCTCTCTTGAGCTTCAATGTATCCATTTAGTTCAAATTTTTCCTCTTCCTC
TTCGACCCATTGTCGCAATTGTTTCAATAAAATATCCTCTAAATTTGGTGGAATATCATA
TTTATAGAAAATGTAATAAGCCAATTCTGATACAGTAACACAAGATGCCAATGGTATCGT
TAGCTGATGATTAATATCAATTCCATAGCGATCATATTTAAAGTTGAATGTTTTTTT
>Locus_21246_Transcript_1/1_Confidence_0.000_Length_685
CGAGCCATAACACAAATCGGTAGAATGTCCCATTCTTGTTGAGTTATTTTCTCTACACTT
AGATAACCTGAGATGACATATTTTGGAACCATAATTGGATCAATCACTCGAGAATCAAGA
GTCATATAGCAACAAGCGATTGCAAGGTCAAAAATAGTCGGATCTGAATGAGAATCACCG
AAATCAAGAAGACCAGAAAATTTCCATTTACCACTTTCCTTTTTGACCAGAACATTTTGC
TCGTTAACATCACCATGAATTATTGATTTTCGAAGAGTGGAAACTTTATTAATTACAGTC
TTCTCAAATTTTCCAATTATATCATAGACCAATAATCGATGTCCATCATTTTCAATCGCA
AAAAGAAATGCGTCCAGTTTGTCGACACTTAAAAGTGACCACAATATCTCACGTTTATCT
AAAATCGGGTTAGTGTAATTCTTCATAATTAACGATAAACGACCAACAACTGAGCCAATT
TCGTACAAAATATCAGCATCATAATCAATTTTTTCCAAAACAAGTCCATCGATATATTTT
ATCAATCGAATGGCACAAATTTGCTTAGATTCTAATTCAATTCTTTCAACATAATTTCCA
TTTACATTAATCATCGGAATTGGAGATTCAATTCCTTCCTTATGATTAACATATAGAGAC
ACATCGGTAACAGCCTCAATTAATC
>Locus_247_Transcript_2/2_Confidence_0.000_Length_448
GATGATTTGAAAATTTATGATTAATAATTGGATTGGTTATTGATGACAAATCAATTCAAG
GATTATTTAAATTTCATTGATAATCAATTAAACATTGTCATCAATTAATCAACAGACTGA
TTATCGAAGATGGAAGAAGGTTAATTGTGGACAATTAAGATTAATTCATTTTTCTAAACT
TTAATTAAGATTCTGAAGTAGAAGAGAAAAAAAATTTAGTCAACAATTAGAATGCATTTA
GGAAGGTATAATGGAGAGCGGGGTGGGTTTTGGGTTGAGTGGTAAAAAAAAGTAAATGGT
TGTAACCCAACAATTAGAATGCATTTAGGAAGGTGTAATGGAGAGCGGGGTGGGTTTTGG
GTTGAGTGGTAAAAAAAAGTAAATGGTTGTAACAATTAGAATGCATTTAGGAAGGTGTAA
TGGAGAGCGGGGTGGGTTTTGGGTTGAG
>Locus_25148_Transcript_1/1_Confidence_0.500_Length_150
TGGTCTGAGATATTTTTCAGATTACCTTGAATTTGTCCAAGCTTCATGGTCTGAGATATT
CCATCATCACCAAGAGACTGACCAACTATCAGGCTAATAATAAAAACCATCATCACCAAG
AGACTGACCAACTATCAGGCTAATAATAAA
>Locus_4615_Transcript_2/2_Confidence_0.000_Length_800
TAATAAGATTAATATAAAGTAATTATTATTGTTTTTAAGTTGTTGTTGTTGTTGTTGTTG
TTGGTTGAGAATCAAGTTGATTTGGTTTTATATTAAATGGTCCAAACATTGATTTCCTTT
TAATTGTTGATTGTTGTTGGTGTCATTTTGTGTCCCATTCATTTTGCAATTAGATTTTAA
TTTAGGAAAAGATTCCAGATGATTTACCACCCGGTGGTTGGCGGGTTCGAACCGGTGTGT
TGGGTAAGGAAAGTGATCGGTTTTCGCCGCGGATAATATCGTATCCGGTTACCTTTCCCA
CCCGCTCGCTGTAAATGTCATCAAAAACCTCACCGGTAATTGGATTACGACGCATAATTG
TGATCTTTTTCTTAGCCGATTTCAATGGACTCGAATCAACGACAGCGTTTTGGGTGAAAA
CGGTCGATTTAAGGGTATTTCGAACTCGTCTTGGACTATCTTCGGGTGGACCAAAAAGTC
GGTTCTGAGTATCTTCCCGACGGAGAGGACGACGACGGCACAAAGGTGACCCTGAGGGTG
AATAATTGGATCCATTGGATGGTGTTGTTGATCCCGAATCAATTGTTGATGTTGGTGAAT
TTCCGGTTGATGAGGTATCCGACATACTTCCTAATTCAACCATGATTGTTGACAATTAAA
GTTAATTGTTGATGATTTATATTAGCAGATGAATAAAATTGAAACAGTTTGAATCACTTT
CGCGAAAAAAACAACAACAAACTAAATCACTGTCTCTGGTTTTTGGGTGATGATGTTGAT
ACGATGAAGAGAGAGAGAGA
>Locus_5460_Transcript_1/1_Confidence_0.000_Length_345
GGTGGAATGAATTAATTGTTGGAAAGATAATTTAATAAAACGGAGTTTTAAATGTTTGAT
AGAAAAATACAATTAGTGATCAACAAGTTTAATTTATACAAATAAAACTATTGATTGTTT
TGAAGTTAAATAACAAGAAAGATTTGACTAGTTAACTAATGAATAAGTAAATATCAATAG
AATAGAAAAGAAAAGTAATTCTGACAATTAGACGGAAACAGCGGCTTCATTGAGAATTTC
TTCCAATCGATGTTTGTTGGCCTTCAATTTATTCGCGTCTCGACCTAGGCTACTTCGATG
AACAAGTTCCATCGCATTGTAATACTCTTGGCCATTGAATTGTGG
>Locus_15266_Transcript_1/1_Confidence_0.000_Length_230
GTGAAATTAAGGAGAAACAAGAGAATAGAATTTTTAAAAAAGCGAGAGAGTGAGTTACAC
ATTAGATGTCCTTGAATGTTTCATCTTTTTTTTCTAAACAAGTTGATGAAAAGGATGATG
ATGATGATGATGATAAGAGATTAAGATGTGAATTCAATGAAATAACGATTAGTGACCATA
GAGATTAGGAGAGGAAAAATCATCTGATCACTAATATTAATACTTGACAT
>Locus_19584_Transcript_1/2_Confidence_0.333_Length_349
ACTGAACCCTCAATGAATACCAGTTTATCCAATAGAGTCTTAGAATTGGGTAAATTTTAA
AATATATCATAACTCAGGTAACGTTCACGTCTCTGGTCAAAGGTGAATTCACGTTTTGAA
CGCAATAGCAGATAAATCTGACCAATATTTGGACAAGAATTAAGTAAATTGTAAACCAAA
CATTTACCAATCAAGCCCGTTCCACCGGTGATTAGAATTGACCTCTGGTCATAAAATTGG
CACACTTCACTTGACTCCATGGTGATGTTGTTAATAGTAATGTTGACAATTAACAAAATA
AATGACGACCGATAGATTGATGGATATCAATTCAATTTCAAATAATAAA
>Locus_3558_Transcript_1/1_Confidence_0.000_Length_877
TATCTAGAAAATTGCGAAATATTTAACAAAGATTCAACTACTTTCACCTCGAATTATAAG
TGATAACATTGATGAGGTGATAAAGAAAAACTGAAACTTGGGGAAATTCAATCAAACAGG
AAGACCGGGTAATAATACTAACAAAATGCTCTGGTAGCAATCAACAGGTAAAGCAGATAA
ATAGACAGACATGAAATGATCATCAATCGAGGAGGTTTCCCGAGTCAGGTGATTGATCAA
CAGGATGTTCGCAGTCAAATAATCTCGTTCTTTTGCCTTCAGGCAAACACTTACAACAAG
TTATTAACTGAAAACCTATTTGCATTAAGCCCTAGAACATTATTGTGATTCATGTCGATA
TTATTGTTGTTCTTGTCCATCTCATTGACTTTTTCAGTTTTCATGGGTTGGGGCATTGGA
GGTGGTGGAGTTGTTGTTTTGGATGCTTTTCGCGGTGACGATGACATTGGCGTTGACAAT
GTCGATGTCGATGCATTTGCTTTATCTTTTACCAAGACCGACAAAGTTGCTTCGAGTGGT
GAAGATGATAAACATGGTCCATTTTTGGATTCCTTTGGACTTGCTGATAGTCCTCGTTTG
TCGTTATTTCCATGACTTTCGCTGTCATTGTTGTTGTTGTTATTGTCATGAAACTTGAAT
ATGTGATCCTCAAGTAATGTCGGTGTTGAAAATCCCAATGAACATATTGAACAAATGTTA
CCACTTCTTGATTTGTGTGATTGAGTTTTCCGATGACGATTCAGATCAGATTGGGTAACT
CCATTATAGTTGCAGGTATGACATAGATATTGTTTGATTCCAGCATGTCTCATAACATGA
ACTTTAAGTTGACTGTTTGTGCGACTTTGGTAATCAC
>Locus_23483_Transcript_1/1_Confidence_0.000_Length_827
CATAAATGATGAATGGTAATTGTTTGATTGTTAATTCAATTGGGATTGAATTAATTTGTA
GTATCTTTGTAATTGTAATTATGGTGAAAATAAATTTCTCATCTAATCCAAATTGATCTG
AGGTGAATTTTAATCCAGTTGGAATTACGATTTTCCTTTCAATCCATAATGGATAGAAAA
CTTTAATTCCAATAGATGAAACTTTCTCAATCAAATAATCAATATCTGGAATAATTTTCA
ACAGAAAGTTAATTGTAAGTGTTGATTGTCCGTCTAAATTTCGTTCATTTTCAATTGTTG
TAATGAATAAACGGACAATTGATTCCAATCTTTGAGACATTTCCCATGAAATATTTTCCT
CAATTATTTTATTCTTAATCAACTGAGCTAGATTATCAATTAACTCTGACAATTGAGCTT
CATCATCATCATCATCATTAGATTTGAAGATAACTTTTAATCCAGAAGATAATGTTGATT
GATAAAGTGAATAAGATTCATTTGAGATGTTTAGATTAAGGGATAATGAAGCAATTTGAT
TAATTAGCTTTGAAAATGAGTCAAGTTGATCCGAATGTGGATATTGATCAAAAAGCTTTT
TGATTATATTAACAATTAACAGGGATTGATTTTCCATTGGTGAATTAACCAGACCATCGG
CAAGAAGAGTTGTAATCATGTTAATTGTTGGATAGTGAATGTTTTCAATTTGAAACGAGA
AGTTGATAAAATCAATGTAAGAATCATTAACAATCGGTTGATTGTTATTATCGTTTTTAA
ATCCATCCAATATATTGATTATAATTGAATTAAATAATGGAGTTACT
>Locus_19168_Transcript_1/1_Confidence_0.000_Length_245
AGAGCTTCTGTTGGGATCAAATGTAATTACAAATTAATCTGTTGATTAAGTTTTTATCTT
TAGTTTTGTTTTCGGTAATAAATCACAACGGTAATAATTAATAAATTGTTCTTAAAGTTA
ACTTGATAACAATGTTGTTCCTTTGTTTAATCAACCTAATTAAAGATCAATAGTTGATTA
CGATTTAAACTGATTTCCATCATTTGTTTTTCCTTTGATACTGTTTAGTGATTTAAATGT
TTTCC
>Locus_25726_Transcript_1/1_Confidence_0.000_Length_201
GCCATTAGTTTGTTACTGTGATGTCTGCAAAAGTGAAATAATTATAATTGTAATGGGAAT
TGGAAAAAAGTCATTCAGTTATCAGAGAATCTCTCATTTGATCTCCTTTACCTTATTTTG
TTCATTAATATATTCTAAGTGTGAGAGAGATAAAGATTAAGTGAGTGAATGATTATAAGT
CTTTGTCTATTATATTTCCTT
>Locus_25067_Transcript_1/1_Confidence_0.000_Length_573
CTAGTTTTCATTTATAACATTTAATTACACTAATTGTTTAAATTTCTACCTTTTCTCTTT
GTTAAAAATAGAGGCTTTTACAATGGGGAATCAATTTTTTAAAATGGTTAATCAAATTTA
CAATTTATCTGGTTACAATTTTCCAGGCTTGAGGGTTAATTTTCAAGTGAACACATCAGA
TCGTTGAATGATCTTTTCAACTGATTAACAATTGTGATTAAGTTGATTGTTAACACGAAT
GATAATTTAATTGGATTATCAAGATGGTTTACTTGATCTTTGATTAACTCAATTTAATCA
GAATAATTTCGTCATCCATTTGTCTGGAAAGAGAAAGTAACTGATATGTCAAGTTAATCA
ATTGATTTTCCAATCAATTTATTAACTAATTGTCATCAGAATTGTTGATTCTTCCTCAGT
CAACATCTTTGAGAAGCGAAACTGATAAAATTGGAAAATTTACTCCATCGACTTTTTTCC
TTTTCCATAGATAAATTTGTCTTAACCGGTAAAACTTTTTTCGATGTTTCCTCTTCATTA
GATATTATCTTTTTACTAATTAAGGTAACATCG
>Locus_12896_Transcript_1/1_Confidence_0.000_Length_248
AATTGTGTATGGATTTGATTGAGCATAACGTTGCTGTTCAATGGATTGTAAGTGTTGTTG
ATATGAAGGGTGAAGATGATGTTGATTATAATAAGAGGCTTGAGGTTGGTGAACATGAGA
TTCAATTTGTCCAGAATAAGGTGAACCATAAGTGTTATTATAAACCATAGAACCAGGTAA
AGGTATTGAAGGGAATGAGGCATTTCGTTGAAGATAAGGATTGGACGCTATTTGTAGCGA
TGTATCAG
>Locus_25909_Transcript_1/1_Confidence_0.000_Length_426
GTGACGATGATGCTGCCGATGATTCAAGATCTTGATCCATAGTGTTGGACATTAAAGCTC
CAATAAACTTTGATCTATTCTGACCTGAGATCAGACTACCACGGAAAGGTGAGTTAGCAG
CCGATTTACAATCAAACCACCAAACAGAGGTTTGTCTTGGGAACGGCGGCTTAGCTGAAC
TGTCAACCTCGAAATCGTTGTCATTGAATCGATAATAATTGGTTCCCTTGAAGAAATAAG
TTAATCCGTTTTCCCATTTGAAAGCGGCATCAATGTTACTCGGTAATCCGACCCAGTTTT
TAATCGGCTTTGGATAACGGCTACTCACTGGTGGATCATTTTTACTATCGAATCGCCAAT
ATAATTTATCTTTGAAGAAATAAGTTTTTCCATTTCCACTCCAAACAAATGCGGTGTCAA
TGTTAT
>Locus_5929_Transcript_4/4_Confidence_0.000_Length_1774
CCGATGAAATGGTGAGCTCAGTCCAATGGATTGGTGGTCAGTTTGAGGAAATTATCTTGT
TAATTATTAACTTAACTCTTTCTCTTTTTATTAATCAAGTGTTTACCAATAACTTGGTGG
TTATCTAATGATATGGTTTTTCATATAATATCATTGGTAATTCTGGTTCCCCTGATGAGG
AGTAAAAAACTTGGAATCACAATCAACATTTTACTCATAACGATTTTCACAATAATATCG
GGAATCATTAGTTACATTAATGATTATCCACCGGCTATTTTACCGACGTTTCCTCAGGTT
GAGTAAGTTAATTAAGTGACCATTGTAAGTGTTTAGATTGTTAATATATTGGTAATCCTT
TATAGGGAATACTGGTATGATTTAGTGGTCAGACATTTTTGGAAACCTCATCTACATGGT
CCACCCTTTTTCATTGGTCTACATCTTGGCTATTTGCTGGCCAGAAAACGATTCCCAAAA
ATGACCAAAACAATGTCCATTTTGGGCTGGATTTTAACACTGGTCATCATTTTCGGAGTA
CTTCATGTACCTTATCCACTAACATTGGGTAAAACTTGGCCACGAGAGTTAAATACTCTC
TTTGATTGTACCAATCGCATATTATGGTCACTTTCATTATCATGGATTATTTATTCATCG
GCTTCTGGTCATGGTGGTCCAATCGGTCGTTTCCTAAGTTTACCCATTTTCGGACCATTG
GCTAAGATTTCGTACACAGTTTACTTGACCCATATGCTTCTCATTTGGACATACATGGGG
TCAAGACGGGAATTGTCTTATACAAGCACTTATACTGGAGTAAGTTTAGTATAAATATTA
AGATATAACTTCAATTGATTACTTAAATTATTATCTTTCCCTATTTAGATTAACATGTTC
ATCTCTCATTGGTTTTTGGCTCAAATACTTGGTGTCCTTTCAGCTCTACTATTTGAATCG
CCTTTTCTCAATATTCAGAAACTTATGGCTAAACAATATCAGAAAAATGAAGATACAGTT
AAATTGAGAGATTGGGATAAAGAGAAAGATAAACAACAAGTAACTGATAATCAAAGATTA
ACACCATTCTAATTAATTTATCTCACATCAAAATCAGCATCATTATCGTCATTCGTGGTT
ATCTAATGATATGGTTTTTCATATAATATCATTGGTAATTCTGGTTCCCCTGATGAGGAG
TAAAAAACTTGGAATCACAATCAACATTTTACTCATAACGATTTTCACAATAATATCGGG
AATCATTAGTTACATTAATGATTATCCACCGGCTATTTTACCGACGTTTCCTCAGGTTGA
GGAATACTGGTATGATTTAGTGGTCAGACATTTTTGGAAACCTCATCTACATGGTCCACC
CTTTTTCATTGGTCTACATCTTGGCTATTTGCTGGCCAGAAAACGATTCCCAAAAATGAC
CAAAACAATGTCCATTTTGGGCTGGATTTTAACACTGGTCATCATTTTCGGAGTACTTCA
TGTACCTTATCCACTAACATTGGGTAAAACTTGGCCACGAGAGTTAAATACTCTCTTTGA
TTGTACCAATCGCATATTATGGTCACTTTCATTATCATGGATTATTTATTCATCGGCTTC
TGGTCATGGTGGTCCAATCGGTCGTTTCCTAAGTTTACCCATTTTCGGACCATTGGCTAA
GATTTCGTACACAGTTTACTTGACCCATATGCTTCTCATTTGGACATACATGGGGTCAAG
ACGGGAATTGTCTTATACAAGCACTTATACTGGA
>Locus_12604_Transcript_1/2_Confidence_0.333_Length_520
TATTCTAATTGAAATTTATTCTATTCCTTTGAAAATCCAATTTTAGTTGTTGTTGCTTCT
CTAGTAACCAACACCAATAAACCACTCACATTACTCATCCACTATAACATTTATCAGATT
AGTTTTAACACGATTAGAAAGACACTTAAGTGGCTATTTAGATTGGATACTTATTAACCG
GTTCCATGATTACAATTAATCAGAAGGAGAGAAATAAAAACATAACAACAAGAAGAGATA
GAAAAAATTTCAATCATTCATTATTCTAATTGAAATTTATTCTATTCCTTTGAAAATCCA
ATTTTAGTTGTTGTTGCTTCTCTAGTAACCAACACCAATAAACCACTCACATTACTCATC
CACTATAACATTTATCAGATTAGTTTTAACACGATTAGAAAGACACTTAAGTGGCTATTT
AGATTGGATACTTATTAACCGGTTCCATGATTACAATTAATCAGAAGGAGAGAAATAAAA
ACATAACAACAAGAAGAGATAGAAAAAATTTCAATCATTC
>Locus_20556_Transcript_1/1_Confidence_0.000_Length_188
CAAAGACTGAGTAGTATAATTTTTAGTCTCTTCAAGGGCAGCTTTTTTATCCTCCGCCTG
TTAATAGATATGAACACAAAAATGACAGGGAGAAAAAGCAATTGAAAAACCGGCCATTCA
ATCAGTATTTTGACCAAAGAGAAACAATTCAATGAAACATTGATACATATTAAATTCCCT
AATCGCTG
>Locus_27736_Transcript_1/1_Confidence_0.000_Length_257
GTGATGATGCTCCTTGCATATCGCAAAGCCAATTAGCCGAGGCTGCAGACGCTGAGTGAA
CATCCCAACAAGAAGTTGGGTAAGAAAGATGATTTACTTCAGCTTTAATTGAGGGTAAAT
GAGATGGATGATTCATATTGAATGGCCAGTCATAGGGATTACCTGAAACACGTGAATACA
TTGACCCAAGATGGGATGAAGATGCTTCCGCTGCTCCGTGCATATTGGCGGTTGTTAAAA
AGCTTGCTTGATTATCA
>Locus_28188_Transcript_1/1_Confidence_0.000_Length_196
GTGACTTCACAAATTTCCGGTGGTTTCGATGTGACGTTTACCAGGATGAATTTTGGCCCA
ACATAATTCTTTATGCAAATTTCTGTCTTATTTATTTCTTGAACCAAGGTAAAGGAATCG
GCTTGGTGAATGAGAAGCTTATCATCGTAAATATCGACTCGAAATAGTAATTCAACGAGG
AATGTTTTATTGATTT
>Locus_21838_Transcript_1/1_Confidence_0.000_Length_231
GTTTCAGTAATTAAAATCAATTTGATCGATCTTATGATTAATCTACTTACTAATTACATA
ATTTTATTCGGAATTTATGATCAAGAGTTGATTTTTTCGATCAACAGTGATCAACATTTA
TACAGATTATTATTACAAATCACATTTAACGAATTGGTGGTTGATGTTTGAAAAATAGAA
AACAAGTGGTTGTCATCTTTTACCAGCTCGACCTGATTTCTGGATCAATTT
>Locus_27695_Transcript_1/1_Confidence_0.000_Length_225
ATATAGAGAAAAAAATTAGAACAATCATTCGACTAATTGAAAATTGTTCCCGGTTTCAAG
CCAATTAGAGATAAATTTCTCAATCTATTATCTCTTGATCATTGAGATTAACTTTTTTGT
TTGTCTACACAACGATTGTTGTTGTTAGTCTAATTAATATTCTGAATAAAAACGTAAACA
ATATCAATGACTTCATCGAAAATTATGCTTTGATATAAACGTAAT
>Locus_19616_Transcript_1/2_Confidence_0.333_Length_240
TTGATAGTAAATTTTAAGAGATCGAAATCATGATTGTGATCATTTCTATCTTTTTTTTTT
ATGGTCAAACGGAACACAACCTTTATGTGCACACCTTAGGTTAACAGAGTAATCAAAGGT
TTGATTAACCTCTCGTTTTAATATTCCAGGAGATTTTTGGTCTCTTTCTAGAAATATTTT
TTCCATGTCTGTAGGATTCCTAGTTTTGCTTAAATCTTGATATAAAAAAATCGTGAATCG

>Locus_19409_Transcript_1/1_Confidence_0.000_Length_114
ATTATTCCAAGGTGACCATAACTGTTGGCCTATTGGTGGAGGTTTACCTTCACGNNNNNN
GGTAACCCAAGCATCCATCATGATCATGGACAATATTGTGTCATCAATAGTGTA
>Locus_27233_Transcript_1/1_Confidence_0.000_Length_256
TTCCTAAAAAATAATTTAGCTTGTGATCAATTAGTTAACGACAATGAAAGGGAATCACTT
GGGAGCTGATTTGCTGTAAAAAGCGTCTAAACCTAAGCCAATGAACACAAGAGCAGATCC
GAACCATTGACGAGTTGTGATAGCATTACCAAAGAGAAAGACTGAAGCAATAACAGAGAA
AAACTTTCTGACTGTTGTTATAACCGAACATGGTAAAGGTCCGAAATCAGCTACTGTCAA
ATAAATGAAAACCTGA
>Locus_1048_Transcript_1/1_Confidence_0.000_Length_841
ATGATCTTGATGGTGAAGTTGTGTTCGATTGTATGAAAGAAAATTTCCCATCAGATTTTT
TCCCCCGATTTGACAATCGCCTTTTCTAAAACTGATTTGAGATAACCGTAATCAGGTTCT
TCTTCAAATTTCAAGTTGATTGTATATTTAATAAACTCGGCGATTCCAGGAGGAATTGAA
GGAGATGGTTTAGTACGATCAACAACCTTGGCATTAGTGTTGGTCTCAGACTTTTTGGAT
AAAACAGCAACAGGAGGAGGTGAAGATGATGAGGGTGGGAAGCAATAGTTAAGTAATTCA
GTTGTTCTTTCCATGTAATAGTTTTTACACTGCTTAACATACGCACTATCTTTCAAATTA
AACATCCAGGGTAATCTACCACCAGACATCCAGGATAGTATATTATAACAGAGTATTTCG
ATATCACTTCGACGAGAAAAGCAACCAATATGTGCATCTCTTGAACTGAATTCAGCAGTT
CCATTATTAGCTCTTCGAGCATCTTCTTCAAATTTCTTATGAACACCATCATCTTTGAAA
ACATATCTTTCGACTAAACCAAAGTCAACCAGGTAGACCTCTGAAAAAATACCAGAATTT
TTACCCTTTACCTTACGCTGCTCTTCTTGGAGAGACAAGAGTAGATTTGAAGCTTTAATA
TCGGAATGAATGTAACCAAAAGAATGAATAAATTCTAGAATATCAATTATCTTGATAGCA
ATTGAGTAAGCTGCTTTCAAAGAAAACTGTTTATGAACATCTAACATCTTTTGTAAATCA
GTACCAAATCGAGGCATAACCAGGAAACGATATTTTAACGATGGCTGTGGTTTCTTGATT
C
>Locus_28185_Transcript_1/1_Confidence_0.000_Length_314
TTCAAATAGTGATCTGGATGGAGGAAAATGAAAATCATGCCATGAATTGGATATCATATA
TTTAGGTTTATTTCCATATGTAAGTACTCTTCCACGACTTTGATTATCTCGAAGTGTTGT
TTTCTTGTGGGTATTTCTAACACTGATAGTATTACAATTATTAAACCCTAACCGGTAAAC
ACATGATCTTAAAAGTGCAGATTCCAAGTAAAGTTGCGAGTTTACAAAAGGTTGTAACAT
AACTGATTGATTAATAACTTAAACCGAAAGCAATTAATTAAATTGGAAGTTGAAAACAAG
ACCAAATTCAATTG
>Locus_17209_Transcript_1/2_Confidence_0.667_Length_824
CAATTAATAATGGCAGTTAATCTGTGACTTTTTTGATTAATCTTTTGGAGAAACACTGAA
TCAATGGTGAAGGTATTGATCATGACGAAGGCGGTGATAGGGAATGCAAGAGTTAAAACA
GAATATTAAATCAACAAGTTAAAGATTGGATTTACTTGAAGAAGATAATTATTCCTCAAT
TGAAACACTTTGTGGACGTAATTGGCACTGAAGCCAACAAATTGATTTGTTCTGTTTCGT
TGACAGTTGAATAATTGAAGATGTTTTAAATTAAATCGAAAACAAATAGTAGACACATCG
TGGTGAAAATCATCATGAAGGAACCACTTCGAATTAAGAATCCATGGTTACAACCATCTT
TACTGTTACAGGTACAAGTTTCACGGAAAACATTGTATGATTCTGTTTGGTAATGACAAA
CATTCTCATTACCAGACCCTTCACCTGGTAAACCCAAATAAGCACAGGATCGAATTACTC
TCCATTCATTTTCAACCTTTTGTCGAATTTTTCGGCACATTGTTGCTCTAGCACCAGCCA
AATCAGGCGTTGAAGGTTTATGAGGGTCAACATCACAATCGTTTAAAGGTATAGACTGAT
TAACGAAGGGGTCACCACATTTAGGATCAGTTCGACTATTGCATATCCAACATTTAATAG
CAACACTTGATTGAGAGAATGTAATTAAAATGAAGAAACAAATTAACAAAAGATTACAAA
CAAATTTTGTATACATAATTAATTAAGAATTAAATTGTTAAACAATTGGTGACAAACTAA
ACAAAAGGAATTAAGAAAATAAATTGTAACTTTCACATCTGAAG
>Locus_25818_Transcript_1/1_Confidence_0.000_Length_460
GTTGTTGTTCAGTTGAATGAATCATTTGTATGTAAACTCGAGGCATCGCGTTTCCTTATT
AGAAGTGCGTATCCAAAGGTAAAAACTGTTAACATCGCCATCGGTAAATTAAGCTCGTTT
GTTGATTTAAGGCCCATGTTTGAGTAGATTATTGAAAGAACCAGGGCAACTCCACCCAAT
ATTAGGAACATGTAATTCTGTTTCCAGGCTCCGATAATTGGAATCATGAAAACAATATAA
GTAAATCCAATGAACATTAACTGATGCCAATTCAGTGGAGTTGTTGTTGTACTTGTTGTT
GATTGAATTATGTCCACAGATAATACTATTGTATTGATCAATGAGAGAATGATAATTGAC
CACTTGATGAACTGATGGATGGTCGTTTGTGTGGCCATACCTGTCGTCAATTGATGACGA
TTCAATAATGTTGATGAATGGTCCAGTTTGATTACTTATT
>Locus_15848_Transcript_2/2_Confidence_0.333_Length_599
TCCCCCTTTATTAATTAGTCACAATTAAGTCCAATTAAGTCCAATTTAGTGTAATTATCC
TTGGTTAACCATAATTAGAGACTAGAAATTGTTTGAAGTATCAAAAATGATGATAAACCT
TGATGATGAGTTGATTGTTTTGTGTTGAGATGATGATTATGATGATCGAGCAGAAACTCA
GAGATGACACATCCTTTGTTTTGAACAATATAATTAAGTTAATCAATTTCATGTTGATTA
ACGATTTTTTATCCAACAAAAATTTCATCCATGATAAAGATCCAAGAATCAAGATCCTTA
ATGGTGAGAATGAGTCAATGATGATGATCAATTTTTATCTTCTCTCCATACCAAGAATTG
AGAATCCATAGTTTCGAGTGATAAATAATTATTAGGTAACATCATTAATCCACAACAATA
TATCACATAGTTTAGCTTCATCTCTGAGGTGGTTGACAATATAATGACAGTGATAAGCAA
AAAGTTGAAGGTTCACTAATCATAATTGTCTAGTTAACGGTTTTTCGTGCACCTTCATTG
ATCAAGGTAGAAAAATTAACAATAGGGAAAAAATTAGAAGCAAAAAAGGTGAAAAAAAA
>Locus_26961_Transcript_1/1_Confidence_0.000_Length_200
ATTAATTACAATGTTCACTTAAAAGATTGGCTACTTGACCCCGAACCCTTAATTTTTATC
GCAATTTCTTAATAATCTTGGTGTTTAAATTAATTTAGACGCTAGAATTGAACATTTTCT
CCTAAATTGGTTTTCCTTTTCATTTTCTGTGTCTTTCCTTTGGTTTTATTTCTTTGTTTC
CATTGATTAGTGAGTCTTGT
>Locus_1289_Transcript_1/1_Confidence_0.000_Length_792
TGAGCTTTTTCTTTAAGTTTAAACAAACAATTTGTTTAAAGGTTGCCTTGGATTGTTTGT
TATTGTTGTAAGAATAAAATATTCTTTGATCAATTAATTTTATAAACTCGATTAGATTTG
GATTTCATTATCAATATTAATAATATTTCATTGTACAAATTTTATTATTTTGTTTTCGAG
TTAAATTTGCCCGTATGATCAATTTAGGCTCGGCCTGAGAGATGATGATTTCAAGTGGAA
AGTTTGTGCGAGTAGAGGAATAGTAGATTGTGTTATATAAAAATCGATGAGCAGTTAAAT
GTGATTACATGAATGAATTAAAATAAGTCTCATCGTGTAAACAAATAGATTTCATTTAAC
TTTACTTATCGAGTGGGTTGTTAACTTTATCGCATGCACTTCCTTAAATCCTGTACAGTG
CTACTTTGATGTTCCTCACACACGCGTTGGTGTTTTAATTAGACATCGTCATCGTCATCA
TTTTCAGTCCATTCTTCATCACTTGTATCTGAACCGCTCAGTTTACGTTTTTTACTTGTT
TCATATTCTTCCTCCTCTTCGTCTGATGTAAACTCCTTGTAACTGACACGTTTTCTAGCT
GCTGTTCTAGTTCGAGATCTTCCACCGGCTTCATATTCACTGTCATCAGAATCAACGACA
AAATCGTCTCGTCGATATCCTCCTTTTCTATTGCCTCTGACACGTCTACCTTTAGATTTT
TTTGATATTCTAAATTTTTTCCATGATCCATTACTTTCTTCTTCTTCTTCGTCTAAAGAT
TCTTCCAAAGTT
>Locus_3646_Transcript_4/7_Confidence_0.583_Length_1086
AGAATTTGAGCTTTTCGCTGGTTCGTTTACATATTATGTTTATTTAAATTGTAAATTTGT
TTAATTGTTTTCTTCGTATTCAACTTAGTTTATTGTTAAGTTACAACATTAATTATTATT
ACAAGAGAATTTGAGCTTTTCGCTGGTTCGTTTACATATTATTATCTTTCTTGGAGATAT
TTTTTCTCTTTGTCGGTCCAACAAAAGTGGTTGTAATTTTTTGGGGATTTTCAATCAAAG
GTGTGGTGGTGATTGTGGAAAAGAGGAGAAAAGAACAAAAATAGAGAGAAAAGAACGTAA
TGGAAATAATCAAGAAACCAACCATTTTGTGTAGTAATTATGAAGTTTTGAACATATTGA
AGGAGGTAAAGGAGAGTAAAAAACATAAGGATCAGAAAAACTTGGCCACAGTGACATATG
AGGCGCTTAAATATTTGGAGGAGACCAATGTTTGTGTCTATCAAAGTGAGGATACAATAA
GAGCTTTTTTACTTGCTATCAAAGCAAAAGGTATACGACTTACTAAAGCCGAGAAATTAC
AGTTAATTAATAATCGACCGGCTACTTTGGTAGAACTTCAATTATTAATTGAGGAAAATG
AGGAGCGATTCAGTGAAGAAGCGCTTAACTTGATTCTGAACTTGGTTCAAGAGTATCTTC
CAGGAGATCCTAATCAAGAGACAGCTGAGATGCCAAGTGATGATGAAGAGGAACAAAATG
GAGGAGTAGGAGGAGAAGGTGAAGAGGAGGAGGAGGAAGATGACGACGATGATGATGATG
ATGATGATGATCATGTTGAACAAGAGAAGGAGGGTGGTGATCATGTGGTAAAGGTGAAAC
AGGAGGCGGAAGACGAAGAGGATAAAGAAATTCCTATGGATTCAAGTTGATTGGTTTTCT
GTCTTATGGATTGCTAAATGATGAGATTAATGTACAATGATATAAAAAAATTGTATAATA
TCATCTTACTTGTTGCACATAATGATTGCTTTTGTTAAAATTTTTTGTCAAAATGTTTTA
TAAATAGAATAAAAAAAGTTATCAAACCCCTTTTTTCACCATTTAATTCAATCTCTGGTT
TTTTTT
>Locus_23660_Transcript_1/1_Confidence_0.000_Length_389
CTTTATTATTGCCAACCCATCCTACTACGTTAACACAACCTACTGTTTTTCCGCCACCAT
ATCCTTCAGCGTCAATGGCCACTGTCTTAATCTTTTCGTGTGGTGGTCCAATTGGTTTTA
ATAGTACCAAATACTGAGGATTAAATTCGTTATTTCGCCTAAACCATGGTTTGCCTTCAT
ATACAGTAAAACATTTCCTTCCAGTACCAGACGATTGACCGATGTTTCCCAACATTGCGA
TTGTTTTGTCCCTGTTGGGATTTTCTGGGCAAACTGTTCTCATATGCCCTAGTTCTAAAC
AGTAAGAGCACACTCTACACTGTTCACGTTTGTGATCTTTGCCATAACATGCCGTACAGT
GGCGATAACCAATGTTGATTCTCTCTTCC
>Locus_7252_Transcript_1/1_Confidence_0.000_Length_353
GTTTGGTGAAAATTTGGTGAAGAAAATGCAAAAGATGAAATGAAACAATAACAAATGATG
ACAATGATGAAGATGAATTGATGAGATTATCATTAAAGTAATCAAATTATCGGCTTAATT
TGTTACTGATTTTCATGGCAATTATTTGTTGACAGAAATAAATATATTAAATATATGAAA
TGACGATTAATCGTCTAACAAAAGTTGATTGATTTTCAACCTTAAAAATGATCAAAAATT
AACGTGAATGATAAAAAAAAATCAGATTGAAAATTAATCTTCATCATGTTGCTGTGAATC
AGCTGGTTTAGGTAATGGTGATGAAGATGTGGATGTTGATGATGAAGGTAAGA
>Locus_6584_Transcript_7/7_Confidence_0.091_Length_1164
TGTTTTGTGTATGTAATGAAATGTATGTAATGTAATGTATGTGTGTGTGTGTGTGTGTGT
TTCTCTCTGATTTATGTAGGCTTTAAAGGCTTAACTAATTGGTTGATTAGTTGTTGTTGT
TGGTGATGATAATGATTTTGTCGATAGATTTTTATAGCTTAGATCAAGTGCATGGACGGC
GAGGTCTAAAGGCTGCGTTGTTGAGGTTGTAAGACCAGCATTAAAAAGCATGGCACTTTT
GATTTCGGGTTTGGACGTTTTCTTGTGACGTTTGCGAACGTGTCTCTCACAGTTCGCTTT
AGTGGTGAAAGCGTATTTACAGATAGCACATTGGAATGGTCTCTCTCCGTTATGGGTTCT
CAAGTGACGAACTAGTGTTGATTTGTCCATACTCGTGTAAGAGCAAAGATTACAAGCATA
GTTATGGCTACCTTTGGTGTGTCCACGATTCGCTCGTTTTTTGGATTCTTTGGTTTTGAC
AGAATTGGAATGACCATTTATCTTTCCAGTTGAGGTTCTTGGGTGATTTACTTTTGATTT
AGCCAATAAACTATTATTATTATTATTACTATTATTGCTTAAATTGTTAATCTTGTTGGA
GGTTGTTGTTGTTGTTGTGGTTGGAGTTGTTGTATTATTGGTTGTGGTAATGGTGCTAGG
AATATTAAAACGATTAAGAGTGACTTTAGCATTGATAAAATATGAAGGATAATCAAAATT
GTTTTTCTCATCTTTAAACAATAATGATGATGGTGATGATGATGATGATCCCTCGATTGA
AGGGTGAACTTTGACCAGGTTGTTGATGTTAGTTTGATTGTTGTTTGAATCGTTAATTTT
ATTGGAATTGTTGAGAATGATCTTGTTCTTTTTGTATAATTGAAGCATGGCGAGAAATTG
TTCCTTCTCATTGTCGCTATTTGCAGAATGATCATCATCATTATGATCATCAACATCAAC
ATCATTATCATTATCCATCTCCTCCTCCTCCTCTTCATCATCATCATCTGAAGCATGGCG
AGAAATTGTTCCTTCTCATTGTCGCTATTTGCAGAATGATCATCATCATTATGATCATCA
ACATCAACATCATTATCATTATCCATCTCCTCCTCCTCCTCTTCATCATCATCATCTTCT
TCTTCTTCTTCTTCTTCTTCTTCC
>Locus_13089_Transcript_1/1_Confidence_0.000_Length_320
GGGGACCCAGTCTAAGGATAATGCAAAAAGAATTCGATGATGCCAAAAAAATTACTGTTC
TCAATGATTAAGTTGATTGGTTTAGAACTTTCAAGTTCGAGGAGAAAAAACAATCGACGA
TCCAATCATCAAATTGTTCGATTAAAATTGAATGGCACTTATTTAAATTTCCTCATCCGG
CAGAAAAAACAATCGACGATCCAATCATCAAATTGTTCGATTAAAATTGAATGGCACTTA
TTTAAATTTCCTCATCCGGCAGAAAAAACAATCGACGATCCAATCATCAAATTGTTCGAT
TAAAATTGAATGGCACTTAT
>Locus_18769_Transcript_6/7_Confidence_0.545_Length_343
TAATTGAATCTCCATTGCTGTTGACCTGGTCCACGAAAAAAAAAAATTGCATGGTTGCTC
TGTTGTAATTGTTGTTGTTGCATTTGTTGTTGTTGTGTTGTTGTTGTTGCTGCTGTTGAA
GTTGTTGTAACTGTTGTTGCTGTAATTGTTGCTGATGTTGATGTTGTTGTTGTTGTAATT
GTTGTTGTTGCATTTGTTGTTGTTGTTGCTGCTGTTGAAGTTGTTGTAACTGTTGTTGCT
GTAATTGTTGCTGATGTTGATGTTGTTGTTGTTGTTGTTGTGCTTGTACAGGTTGTTGTT
GTTGTTGTGAAAGTAGATTTCGTAAGCCGGGAGTGCCTTTAAC
>Locus_605_Transcript_4/5_Confidence_0.278_Length_1253
TTATCGCTGTCCCTTTGACGTTAACATTTTCTATGTTAATTTCTAACTTTTCCATCTTTT
CACATCAACCATAAAAAGTTTGCGCGCCAAATGTTTTATCGTCGAACCAAAAGTCATCCC
ATCTCCGAACCAAAAGTCATCCCATCCAGTTTGGATATTCTGAATTTAAAGTTCCAAAAA
GTTCACGTCCTCCATATTTTCAAGAGCTTATCTTTACCACCGCTGGCAACAAGTTCACCA
TCAGGACTCCAGTCAATGGCGTAAACCTCATCAGCATGTCCAGGAAGATCTTGGAGTAAC
TTTCTTGTTGACATATCCCAAACTTTAACTGTTGAATCGGCGCTTCCACTGACCAATAAC
CTTGTATCAGCTGACCAAGCAATTTGATAAACCGCTTGAACATGTCCTCTTAATGAAGTT
ATATATTTTCCCGTTTTACCATCCCAGAGTTTAATTGATTTATCAAAAGATGCGCTCGCA
ATTATCCGAGTATCGGGTGAAAATTTGACATCGTTGATCAATTGCTGGTGTCCGGTCATT
CGAGCGACATGTTTCTTAGCATCTTCCGGTTCCCAAAGGAATAAAGTGAAATCATCTGAT
CCCGAAACGAGACGCTCTTTCTCCCCTCGAGCTTTATTATATCGTTCTAAGGCCACTTGG
GCCAAATCGTCGATTGAATTTTGTTTAACCCCTTTAGCTGGTTCGAAAGCTCCAGTTCTC
ATAACATAATCGGTACTTAGAGCAAGAGTATTAAGCCAATGTCCATGGCCTTCTAATGTT
CGGCACAGAACACCATCACTGTCTCTCCAAACTCTTAGCGTTCTGTCTTGAGATCCACTA
TAGATTAATCCAGTTCCTCCCCATTTTAAACATGTAATTGAAGCTGAATGACCACAGAGA
ATGATTAAAGATTGACCTAAGACTGTGTCCCAAATTCTGATGGTAGTATCTTTGGAAGCA
CTGGCCAGTCGTCTACAATCACCATCTCTGTGTAAGGGTTCCCATGATAAAGCGTTGATC
CATTGTTTATGTCCTTTCAAAGTTGATCCAATTTGTTTTCCGGTTTTGGCTTCCCAAACA
ATTATCTCGCCATTTTTACAAGCTGAAGCTAATTTGAGTCCATTTGGAGCCCATGAGATG
ACCAACACCCAATTTCGGTGACCACGAGCAGTATGATGAGGTGTTTGAGTTGTAACATCC
CAAAATCTAACCGTAGTGTCACCCGAGCCCGAGGCAAGTGAAGATCCGTCAGG
>Locus_8184_Transcript_1/1_Confidence_0.000_Length_1229
AGCAATAATCTCCGAAGAAGTTAACAAAGATTTCTGACCATTAGCGGTGCTTCTCATTAA
CCAAGGATTAGGTTCTGCTATTTTATCATCATAACCATCACTTGCCATCATGATTTCACC
TTCTCCAAGATCTTCATCATTTGTTGCATCGATTTCATCTTCATCTTCTTCTTCCTCATC
AACCACAGCTTTACGAAGAAGAGTTTGATTGAGATGCATTTGCTCCTTAATATCTTCCCG
TGTTTTCGTATCATATTTGGCTCGAAGAAGATTTTGTTTAGCCCATTTACCCGAATTAAG
ATGCTTTAAACTCGCTCTTTCAAGAGCTCTCATCTTATCCAATTGTGTCAGTTTCTCCAA
AGCAGCTCCCGGGTCTTTATGTTTCAACTGTTCAAAATTTTTCATCTCGTTTTTCAATTT
TTCTTTCTTCAACATTTTATGATACTTTTTCGACTTTATCTTTGCTTTTCTCTTTAATTT
TGCCTCTTGGTAGGAAATTAGAGCTCTCATTTTCTGTAGCTTTGCATGTCTCATCCGAGC
TTCTTCAATGCTCATCTGATTTAAATACTTCTCCTCAGCATCAGTAAGAACCTTTTCCTT
TTTTATAACATGACTTGAAGATGAAAGTAGTTGATCAATCTCTGTTTTCAATGGATTAGA
CATTTTAAGATTGAATTTACTATCAGCTGCCGCAACATTTATTTGAGGCTTTTCCAGAGG
AAAACTGAGCTGAGCAGCGTCACGATTTTTATTGACAATCGGTTCCCATTTAGAAACTTC
TTTAACAGTCTCTCCATAATTAACTTGTCTTTCAATCTTCTTGGTCGCTGGCGTATTAAG
AGGCAATGGAAGTAACTTCTTATGGGTTATCTTTCGAATTTGTTTCTTAATTTTACCAGT
TTTATCAACAATACTATTCAATAGATGGTGAATTTCAACCTTTTCCTGTTTAACACTGGA
TAAACCAAGCTCACCGAATACAGTTGAAGGTTCATTCCTTTTGGTTATTCTTTTACTATC
ATCCTTTTGGAATAATGAAGAAACGGTTGACACAAGGCTGGTTAATCCTTCCTTTCCTTC
AGTGGTTTCAGTTGGATCAACATCAAGATCAATGTCCAACAATTTATCGTCCGAAGATAA
TTTAACCTTTTCTTTAGAGGCCATTCTCTAATTCGAAAGTTATTCAAATGATTAGACACA
TAAAAAGAAATTAGTGGAAAACAATTAAC
>Locus_7706_Transcript_1/1_Confidence_0.000_Length_465
TTTTTTTTTTTAATCAAATAATTCGTTAATTGTATTAAAGTTTCGTGTTTATGTTAATCA
TAATAATAGTTGATCGGAATGAGTTTCGATGATAAACTGATTAAATGCTTGATTAGTTAT
GACTTTTTGGTGAAGTTGATCTTTGATGGTGCTGTTGAAATCGATAAATAGAAGTTGATG
AAATTGGTGTTGAAGTAATTTGAGTTCGCTCTGTTCTAGTACATTCTTGAATAGTTCGAG
ACGATGTTCGATATCTTGGTTGACCACCCACTTGAGCTGATTGAGTGGAAGATGTTGATG
CTGCTGTCGACTTGACTGACTGACCACCACTTCGAGTAGCACCATTGTCTTTACCGATTT
GAACATCTGATCGAGAGTATCGCTTGATTATTGGAGTTGAAATTGTCAAATTGCTATTGA
CGATATTGTCGTTCTCATTTTCACCCATTGTTTGATTAGAATCAT
>Locus_23569_Transcript_1/1_Confidence_0.000_Length_394
TTTTTTTTTTTATTTTTGATTAAAGTTTTGTTTAATATCAAAAGTTTAGTGGTTTTAGTT
GTTTACATAATTAGTTAGTTAGTTTTCTTGTAACTTATGATGTTGATTAGTGGAGTTAAT
TAAGCTAATCAGTGATGATCATGTTCATGATTTGTTTCATCTTCTTTAGGCCAGAAAATA
GCATCAGCTGGGAACTCAGCTGAAAGGGTTTCGTCCATAGTATTGGCTAACGGTTCTTTT
ACAGCTAATTGTGAGTTGAATCAGAAAAGTTTTCAAGTTAATTTATTTTATTTTATTTTT
TTGATGATCAATTGATTGCTAATATGATTAACTTACGTTCTTCTCCAAGTAACGGCCAAC
CAGCTGATTGTTGTTGCTCTAAATTGAGTAATTA
>Locus_17353_Transcript_1/1_Confidence_0.000_Length_1646
GAAGAGAAGAAAATAAAGATAATTTAGAAAAATTAACACTTTGGTAATTAAAACTAAATA
ATCTCGATCTGATCAATCATCTAGAATCTTTAAAGTTTTAAAATCCTCGAAGCAATTAAT
CAGCATTTGATGCACAATAAATACTTTTTTTTTCGTCTTCGATTAATTAAAAAAGTTAAT
AGATGATTTTTGTTTACAGGTGATTAATTTTACAACTTTTTAATTAGATTAATTGTGGAA
AAATTAAGTCTTGTTTTTCCGTTTTTTTCCTTTCGATTTGACATTTGCTTCATTTCTTTC
AAATAAACAGAAGAAAAATCCTCGGGTCAAAAGTGATTTATCCGATCTAATTACTTTATC
TGCAAACGGAAATTTAGATTCACTTCTCATAGGCCAATCAGGAATTGGATCAACAATCTG
ATAATTAGCAGCTTCAGGTGATTCATTCATAGCAGTTGAAATGACCACTTCATTTTCAAA
CATATCGACTGAACATGTTGAATAGATTATCTTCTTGGCTCCCAAAGTGAACGCTGTTTT
CAACATGAGAGTCTGAAAACCGGCAAGTTTACCAATTCTGTGAATGTCAACCTGATCTCT
AGACATTTCGGGCCGCCCTGTTCCTGAACATGAAGGATCTAAGAGGAGGACATCAATATC
TTCACCAAGATATTGCGAAGCAATTTCAATAAAATCACCATGAACTGTTTTACAACATTT
AACACCAAGTCGATCCATTAGAACCTTCATTTCACCCAATCGATTTGAATCTCTATCGAT
TGATATAATTTGACCTTCATTTTTCATACAAGCGGCCATAGCTGCAGTTTTGGTTCCAGG
AGCACAACAAACGTCCAGTATGTTCATGTTTTCTTGTAAGCCCATTGCTTTAACAGCTAA
TAAACTGGCCTTATCTTGGATGATTATCTTTCCCGATTTATAAATATCCAAACATGTCAA
GTATTTGGTGGCAACAGGTCGGAATACAAGAAGCTCATCCTGGAAATGAAAATCTCTCAT
GAAACTCCTCATCTTTAAAGCATGACAATTGATCACAAAAGTTTCAAAGCAATCACTTTT
CGTTTCATTGTGATTAAATCCATTGCAAAGTAGAACTGGAATTATCTCTTCAATCTGAGT
TTTTAATTTATTTATTCGCAAATAAATATGCGTTTGAGCTTCTTGCTGACGGGCTTTCAT
TGATGCTAATTTCCTCCTATGCTCGACAATAAATTCAGTTTCAGCAATTCCTTGAGGTAA
AGAGTAGAGAGCAACTTTCCGTTCAAATATTAACTTTCCAAGTAACACCGATAACAAATA
TGGATCAAGAGCCTGTTGACTTTCATCAATACAGAATTTTTTCATCTTATTGATGGATTC
TTTATTCTTTTCAGCATTGACAGCTAAAGCATAAATTGCTTTCTTTTCCAAGGGTGAAAG
AGAATCCGATAAATTGGAGATACATTTTTTCAAGCTTAATTTTTTAGTATCAATTCGTTT
AAGAATCAGAGCAGCTTCCCGATATTTAGTTTCAATTGTAGTTAAATCGGTTGTCATCTT
TTGAACAAAAATAATTAACCAAACATTGAAAAAAAAATAGTTAACTAACAAACCACGTTA
CTTAATTAGTTATAAAATAAGAAATT
>Locus_21870_Transcript_1/1_Confidence_0.000_Length_1479
GACATATTGGTTTATATTTCTTATTGTTTCCATGAAGTTATTGGTAAACAAGGGGAGAGA
GAGAGAAAAAAAAATTCCTCATGAAATTCAAGATGTGTAAAGATGCCAATAGTTATTCAC
CCAGGTTGAAATAAGATGTTACTTGGATTTTGTTAATAATAATTTGATCCAATTGATTTA
ACAATTGATATTATTTTTTCTGCTTAGCCTGAGGGTTGATCATGTTATTGTTAGATCTCA
GTGTACACAGTTTATGTTGATTTGTTACTAAAAATTCAATATGGATCAAGAGGCTTTCAC
ATTTCTGGATTAAATTACATTCTAATCTGATTAATCCAATCTAATGATGTCATTTTGTTC
TTGATAACAATTTTAAGTAAATATAAAATATTATCTATACATGTATTTTATAGTTTATCT
AGTGATAACTATTAATCTAATATTATCTACAGAATATTTGTTTCCTATTAATTGTCATTA
TTGCTACCTGATTCTGTTGAATAAAATTGATTCAAGTTCAGTATTTAAAGCCCGTTCTGG
TGATAAATTTTCTGGGGGTAAACGTGGTGTTGCATTGGACCAAAATCTTTCCTCCATTGG
AATGGACAATTTATCCAACAATTTGGTTGACATTTGTGGTATCACTGGTTGCATTAATAT
TCCAACAATTCTGAGAGTTTCAAAAGCTAAATAAATCACTGAATAAAGTTGTTCATGTTT
CTCTGGGTCTTTGGTAAGTTCCCAGGGTTTAGAGTTTTGGACCATTTTATTTGCCATACG
AAGTGAGCTCATGATTAGGTCAATTCCGTCGTAAAAATGTGCCTCACTGAAACATGAGTC
TACTTTGGATGATAATTGGATTAGACTATCAATTAGATTATCAGCTTGAAGTTTAGATAA
ATATTTTTGATCTGGAGTTCGCGGGTAGATTTGTTTAAGGTTGATTTTAGGAGCACAACA
ACGACTCAGGAGGTTACCGAAAGTATCAGCGAGATCCATGTTGAGAAAATAACACATCTG
AGATTCACTGAAATTTCCATCATCATGTGGAACTGCTTGTCGAAGGAGAAAATATCTTAT
ACATTCTTGGGAATAGGTTTGAAGAAGGTTAAAGGGATCAACGATATTTTGTCGACTTTT
TGACATTTTGACACCGTCGACAGTCCAGTGTGAGTGACAGATTATCCGTTTAGGTAATTC
TAATTTAGCTGCTGATAAAAAGGCAGGCCAATAGATTCCATGAAATTTGATAATATCTTT
ACCAATAACGTGACAGTCTGGAGGCCAAAATTGTGACAGATTAGGATAACCGGCAACAGT
TAAGTAATTGACAAGAGCATCAAGCCAAACGTAAATCCGTTGTGATTCATCTGAAGGCAC
GGGTACTCCCCAGGAGAGTCTAGATATTGGCCTGGAAATTGAAATGTCGTTTAGTCCTTG
TTTAATCAAATGAATTACTAACTGGTGGAATATATTTGG
>Locus_6758_Transcript_1/1_Confidence_0.000_Length_1025
TGTGGTTTTGGTAAGATTTGAACGAGAACCAAATCACCAACATTGAACTGAACATCACGA
CGACTCTCATCATATTCAATTTTTTGTTTTCCCTTTTCATGTTCAGCGTACTGTTGTGCT
AATTCCCTCATTTTAGGCCATTCCTCTCTTAACAATTTATCGTATTCCTTCAAGTCTCGA
TACTTTGTTTTAGGAATATCATTGAAATCATTCGGCATTATGGGTTCTCTCGCATGTAAC
ATGAAGTAAGGTGAGCATCCAAGAGTTTTGTTGTTCGAAATATTATAACAGAAGGTAGCG
AGTGACAAATAACTATGCCATTCGTGGGGTCTCTCCTTAGTATAATGGGTGATTATATTC
GTAATTAGTCCGTTAACTTTTTCAACTTGCCCATTGGTTTTTGGATGATAAGCTGTCGAA
TGAACGTGCTTCATGTTTAATCTCCACGTTAACCCAGCGATAACATTATTTAAAAATCCA
GTTCCTCGGTCAGATATTAACATTTCCGGAGCTCCATGTCTTAGGATTATCTTCTCCATA
AGAAAAATAGCTACGGTTCGAGCGCTGCAATCAACTGTCTTATCCGTTTCAGCATATTTA
GTGAATAAATCAACAAAAACTATTATATACCTCTCACCAGCAGGAGCAGCGTCTCTGAAG
GGTCCAACAAAATCGATACCAACTTTTTCAAATGGTCGTGTAGTTGCTATTGGATTTAAT
AGACCTTTGGGTAACATGTGTTCAATTTTTACTAATTGGCAGCTTTCACAGGTTCTCACA
TACTTAGAAATGAAACTTGACATTCTAGGCCAATAATATTTTTGTGAGATATTTGCAAAT
GTTTTTTGTATGCCTCCATGACCAGCGGTAGCATCATCATGGTATCTTTTACAAATATCC
AATCTCAATTTGTTCGGGATCACGAGAGCAAAATATTCGCGATATTTACCTCTCATCTTT
CTATATAACACGTTATCTTCGAGATGATATTTATTCAATCTCCTTTGTGCACGTTTCGAT
AGTTT
>Locus_10492_Transcript_1/1_Confidence_0.000_Length_510
AAGATGAGAAACAAAACAAGACAGGAACAGGAACAAGAGATGAAGCAATAAAAAGGGAGA
GAGACTCATAGACACAGCGAAGAAAAGAAGAAAAAACAACTCCATCTGTTGGATTTTCTT
TCTCTCACTTTACATTTTTTTCTTGGTGAGTGAAGTCGCATTTTTTTAAGCTCCTGAAAT
TTTTCTTATTAAAGTGAATATTTTATTAAAAGTGTAATTAAATTTGTTCTTTTTTTTTTG
TCTTGTGTTTCTGAATGTACTGTAGTTGATCCTGTGAAATTCTCCCTTTAAAACACCAGC
AATTCACCTTAAAATGGAATTAAAAAAACTAAGTAAGTTAACCATACACTAATTTACACG
GAACATGTTCCGTGTACTCATACAATCAATTAAATTAAAACTGACCTAAGACATACACTT
TACATACCATACTTTGTTTATTTGCCATACTTTTTATTTGCCATACTTTTTATTTGCCAT
ACTTTTTATTTGCCATACTTTTATTTGCCA
>Locus_5499_Transcript_1/1_Confidence_0.000_Length_508
GATGAATAGAATTGGAAACAATAAAATTCATTCACATGATGATGATGAATTTATGTTGAT
TATATTTTTTCTTGTTCTAATCTTACAATCTAATAGTTTTGATGAGAAGGTTAAGTTGAA
AGGTGAAAAGTGATATACAAGAGTTAACACAGAACAATGAACATTGAACAATGGGAAAAT
ACTCTTGATGATGAAGATGCAGATGAAGATTTGATTAAATTCTTTGAAGAAATAATGCTG
AGACAATTTAATTATACATTAGATTCACTCTTTTTTACAATGGAAACAGCCACAACTTTT
AGCTGATTTAAAGGTGAACGTTTTCATACCATCTCTACACCAAACTCGAGCCACGACATC
TTCTGTTTCCATGATATTGCAACATTCACCTATCGAAGTGATCACCTGATGGCGATTAAT
TAAAAGTGAGTCTTCCGTTGATGGAATCGCAAATGAAGTACAATAACCTCGACATGCATT
CGTGGTTATGTCAAGTGCAACGCAACCA
>Locus_29647_Transcript_1/1_Confidence_0.000_Length_193
GCCCTTTATAAATTTATTAGCCTGGTCTGTACTCATAAAAACTGTATGTTTATTGGGCAT
TAATTTTTCCATATCTGCTCTATTTTTTTTATCTTGCAAATGAGTTTCGCAAATATAGCT
ATACTTTTTAAAATCTAGAAGTTTAGCAAAGCCATCACGATCATCCTCATGGTGAAAAGC
AACATTTATACCT
>Locus_19086_Transcript_1/1_Confidence_0.000_Length_537
TGGGAAATCAGAATCTTCGTCTTCACCGTCAACCGTTGATCTATACAAAAGTGATGATTG
ATTGGCCGTATAAAGGGCAGATTGTTGTTTAGCTTCACGATAATGATCTTGAGATCGTTT
AATATGTTCAACCCAAGCTCGAGTTTCAGTTGTATAGAGAGTGAAAAATGCACTGGCAAC
ATTAAATTCATTTAAATATATCACAATGAATCCAGAGCCATCCTTCAACTCATGGGTCAC
TATCCGGTCAACAAGGAAAGGTTGTCTAATAACCTTGACCTTATCTCCCTTTCGACCAAC
CGATTTACATATTAAAAGGACATCGGTAAACAGGAAACAGTGAACATCCAATTTACTTGA
AGCATAAGAATCTCGAAGCTTCAAACCAGATCCTTCAAGTAACAATTGACGGATACGATG
ATTAAGACAACCGGGCATTGGGCAGGTAAGATTTAATCTAGTGAACTCTTTGAGAACCTT
TTCTATTTCATCGTTACTACTTTCGAAAGCATCGTAACTTTCAATTCGACTAACGAT
>Locus_1944_Transcript_6/6_Confidence_0.250_Length_3797
GCACAGAAACATAATCTCAATAATTCAACAATCAAAACGATTTGTTCAATTAATGAAACC
AACAATTAAACCGGTTGGTAAACAATTACACCAACTGTCCGAGTAATTAAAGTCACTTGA
GCTAATTGTAATGTAAACAATTTACCTGAAGGTAAAAATTAATCATAATTAGGAGAAAAA
TTTTGTCCCTTAATTAAAGTTAATTACAAGTCAACTAATCAAAATTGATCCATTGATTCC
AGTGTGAAATAAACTGGATTAAATTAAAACTTACTGGTGATTACTGGTTATCTTGTTATC
TTGATTGTTGATTTGATTTAAACTCCCAATTACCATGATCACCACCTCTTTTCAATCGTC
AAGTGGATATAATAAACAGGGAAAATAAATTTCAAGTTCATATCCTCAAGCTAATCAGTG
ACAGAGAGACACAATATTAACCTTGGACAAATTGGTGAGATAAATGGTGAACGCAGTGAT
CACGACAATTTAAATTGATTGTCCTTCATTCAGGTAAAATCCTGTGGAAGAGAAAGAAAA
AGTTAATTATTAAGAAAAAGTTAATTATTAAAATCATTCAATTGTAATCTAGCGATATAA
TAACATAGGAGATCATTAATTGTGAATCAGTTTAAATTAATTATTAAAATCATTCAATTG
TAATCTAGCGATATAATAACATAGGAGATCATTAATTGTGAATCAGTTTAAATTTTGTCT
ATGAAACGACAACAACTTTTTTGTTTTGTTCCTACGTTGTTTGTGTTTATAGTAAATTAG
TTAATCAAATTGTTATCATTTGTGATTAAAAGAAACGCAAAAAAAAAAATGAAAGATTCA
TGTGAAAAACAATTAACTGAATTTCGAGAAAAATTGTCAACTCAAAATCGGACCAAGGAT
TTAAATCTTGACGATAAATTGTTGTTACGATTTTTACGATCTCGAGATGGTGATATGTCC
GAGTCAATGTCCACTCTTCTTGCTTATATTGATATAATTGATAAACGATCGGATCTATTT
TCTTGGAGTGAGGATATTAAAAAGGTGGTCAATTCTGGTGTTTATGTCCAGTATCCGGAG
AGGACATCAGATGGTTGTGTGGTCAGTTTGGTGACACCAAGTAAATGGAATCCAAGTGAC
TATTCATATAGTATTTATATTAAACTGGTCATCTTTATGATTGAAATGTCACTTTTGGAT
GAAGAGGTTCAGAAAAATGGTTTCATTGTGGTCATCGATATGAGTGGAATCCGATGGACA
CACATTTACCATACTGGTGTTTCCGATGCTAAATTGTTTTCCGATCTCACGGAACGTATA
TTACCTCGTAAATTGGTTTCTCTTCATTTTGTTAATGCCAATAAATTACAAGACGCTGGT
CTCATGTTGTTCAGGCCATTTATGACTTCGTCCACCAAGAAAATCATGCACTTCCATGGG
AAAGATTATTCAACTTTACATTCATTTGTACCACCAAATCTTTTACCAGAATCACTTGGA
GGATCAGCTAAAGATTATCCAACTTCAATGCACAATCAATTGCTTGAGAAACACAAGGAA
GAGGTGATGCAAATTTGGGATCAATTTAGAAGAATCAAAAAATGAATCTATCCAATCAAA
CAGCAACAAAAAGATTATTTAAACTTTATCCATAGGAATTAATTAGTGGGATAATTAACT
CCTTCCATTGAGCCATTGTTATTGTATTACTTTTTTAGATCAAGGATCATTAGTTAATCA
TGATTGTTAATCATTGACTTTTTCTTTTTAAACTTATTCAATGGTTAAAATCTTCAATTT
GATCTGCAAAAATGGTTATAAATAAAATTTTTCACTTCTTTGATAGAGTCCAAAAATGTC
CGCTGGCTATTAAATCAAACTGACCACTTTATCAGTTGTATTGGTAATGACAATTTAAAG
TGGTTGTTGTTGTTGTTGTCGTGTGCGTGTTTGTTTGTTTGTCCTTAACATTAATCAACT
GATTAACTTTTATATTCTTGATCATTAAAGGTCATCATCTTAATTATACAATCCAGCCTA
ATAAGCGTAATCGTCGTCTTAATAAGTTTTGTTTCTTGATTGATTAAGCTTTTTTTCCTG
ATTGACGGATCCATAATAATTAAAAGAGAAAAAGAAAGAGAGAGAGAGAGAGAGAGTTGA
TGAAATGAACAGTTAATTGTAAGCAATCAACAATTAATTATTATATCAAACAGGTTATTT
CCAAGGTTCCAAAATAATTAATCCAGTCCTCACTAAGTGAAAGTGATAAAAAGTAAGAAT
TTACAGTTAAGGGTTAATCATTAATGTATCATTGTTTCAACTGATTGGTTACCATTTTTA
TCTAGAACCAATATCAATATTTATATTTAATAAGTTGATTATTGAAGTGATTCCAGGAAA
TTGTCAACAACGATGACCAAACTTGACCTGATGGTGGTGGAAAATTTTACTTGTAAATCT
CAGATTCAATCTAAATCAGTGTTAGATGAATTTCGTGATCGAGTCCAATCCAATCGTAAA
ACCTCAGGATACAATTTAAGTGACCAATTGTTATTACAATTTTTATCATCTCGAGAATAC
AATCAAACGGAAGCGTTAACAATATTGACCAATTATTTGACGGTAGTTAATGAGAGGCCA
GACTTATTTTCGTGGAGAGAGGAGTTAAAAAGAGTGGCCAATGACGGGATTTATGTTCAT
TATCCGATTAATAATGTTAACGGAAGTAAAGTGGTCATAATTAAACCCGGTTCTTGGAAT
CCAAATGTAATTAGTTTCGAGCAATGGTTTCCACAGACTTTATTTTTCTGTGAGATCAGT
TTAATGGATCGATCGGTTCAACAGAATGGGATTATCGGTATAATCGATATGCGAAATCTT
TCCTGGTCACAGATTTATCACATCGGTGTTTCTGGTAGTCGATTGGCTTCACACATAACC
GATTATTGTTTTCCTTGGACTATTCAAAGTGCCCATTTAATTTACGAGAATCGATTGACC
AATATGGCTTTTAATTTGTTTAAACCATTTCTTTCAGCTAAATTACGTCAAAGAATTAAT
TTCCATGGATCCAATTTGGAGACTTTGTACAAATTTGTTCCCAAATCAAATTTACCACCT
TCATTAGGTGGAACTAATCAAGAGTTTTCTGGTGAATTTTACAATAATATTCTTGACCAA
CAAAAACAATCAGTTCTTGACCATTGGCAATCTTTGAGGAAAAGGAAAGTGTCCAATTAA
TGCTAATTGTCCATTTAAAGGTCCATCTTTTTTTTTCGTTTTTCTATTCCTTGTCTTGTT
TGTATCGTCGTTAATTGTTACTCAATAGTAATAGAGGAAAAATAAATCAAAAGTAGACAA
TTAAAGTAATGTTTGCGACATTTTCCAATTTGATTTCGTAATGATGATTTCTCCGAATCA
ATGATTATCCCTCTGATATTGTAAAATAAAATTCATCTACACGCTCGTCACCGTTAATTT
TATAACTCAAGGTGAATAACACAGATTAGAGGATCTTTTTTTTTTTGCTCTCTCCGTCTA
AACGCCTACAACTGCTTCCTACTTGAATTGGAATTTAATCTTTAATTGTTGTTGTTGATA
ACCCACAGGAAAAGAGAGCAATTTTAGGAAAATATAACATAACACGCAACAGGCTAGAGG
AAAAGTTATACTTTAAGGTTATCATTTTTGTTCTGTCTGATACAATTTTCTCTTCTTGTT
TTACATGTACTGTACACTTGTTTGTACTCGTGAGTTTATTAACAGCTTATGGTCATTCTG
GTTGATGAATTGGCGAT
>Locus_25032_Transcript_1/1_Confidence_0.000_Length_618
GTGGGCGCAGTTCGTATTCGAAGACCTTGTCTACTAGAAAGAAGAAATACTTGATGTCGA
ATAATCCCAAAGCAGAAAATAGTGACAGTTAATCCAATAGAATAATATAAGCACTCATTC
CAGGTCACATTCGAGTAATTGTTACTTGAAAAATAGCGGACAATTAATCCAAGTAGAAAT
GTTTGTATAAAGCTTAACGAATCATCAAACGTTAATAAAATACAGTTTAAAATTGTCGTT
AATCCGTAGGTTTTGATGATGGTCTTAAGTAAACTGGGAGGTTGACCTTTTAATTTAGCA
TCTTCAATTTGTCGATTCCAATTTCTTTCCAAATCTGTAGTAACCTTAAAGGCTTCATCA
TCACCAGGACACTTGAATAAATCGTCTTTTTTTGGTTCACGATTGAGACCGATCCACATG
AAACTTGCATTCCAAAAGAAAAAAATCTTTGACAATAAACAAGCTTCATCATAGTTACAT
GGATTAGTGATGGTCTCCGGCTTATCCATTTACTTGATTATAACCAAACCAATGAGCATT
AATGTGTTTGGATGATTTCAAAAACTTTACAACAAGAAAAAAATGATATTGATGTGAGTA
AGAAAACAAAGATTTGAG
>Locus_8145_Transcript_1/1_Confidence_0.000_Length_2196
TAAGAGTTGGAAAATTGAGGATTCATGTACATATTGGGTGTTTGCTGGTGACCTTGCATG
AAAGGAGAAACTTGTGGATTTGGTGGATAGTTGCCTCTTAATGGATGTCCAGGTCTCATG
ATTCTCATGCCTGAACCCATGATTGGAGGACTTTGATGAATTTGTGGCGAAGGTGAAAAT
TGGCCAGAATTTAAACGACTCATAGCCATATTTTGATTCTGTCCTGGATGATGATGAGGA
TGATGGTTAAGATGATGATGGGAACTTTGTTGTTGTGATGGATGAAAATGAGAATTCATT
TGATGAGGAGGCATCATTCCAGGATGACCGTGATGATGATGCACCATTGAATTTTGTTGT
TGGCTATTACCGAATTGATGAAAATAGCCAGATGAAGATCTATTCGTTTGATTGGGTTGC
GAAGATGGTGGAATAAGTCCAGTGGAAGGTCCTAAATGAGAAATTGCTGAATTTGGTTGG
GATGGATGTGGTGAATGTTTATCTGAGTATAAATGATTTTGTTGGTGATGAGGATGATGA
GAGTGAGGTGGCTGTTGATTTTGTTGTATCTGATGTGGTGGATGTTGTGGTTGATGTGGA
TGAGTTTTAATTTGACTTTTAACAGTCTGAAAAGGCAATGAAGGCTCTTGTTGTTTATAT
ACACAGTCAGGGCGAGGTTTGTATTGTGTGAGACTTGCGACGTCAGTTAAAGGGGCATAT
TTGGAAGAAGTAAGAAATTTACACTGAATTGGTGGTTTATAAACATAAGACCAATCTTTT
GCGTTTTCAAGGCTTGTCGGACTATTTGGATAACCGTCTAGTTTTTCACGGGCATTGTCA
TCAATAAGTGTCATATCAGTACCACCTAGAGTGTTACAAGGCGAGGGAGCTGTATTATGT
TCCATTGAGGGTGGAGTTGGGAAAATCATGGTTAATTCTGCAAGGGTTGATGCATTGTTA
CGACTATTTCCTTTTGAAAATCTTCTAATCCTGCTAATAATCCAGTGTTACCATTCATTT
GAGATAATCCTGGACTTTTATTAGATTTAGGAGCATTTGGTGTAGAAAATTCAGAACTAC
TTTCTTCATCAGAATCTGATTCGAAAATATTATTCAGATCAGCGTCACTAACTCTTAGAT
CTTCCTCTCGTGTAAAAACTTTCAGAGTTTTTGGAGATGCAATTGATGCATTATCCATAC
CAGCAGCACTTTTTGGTCCTTCTTTTGGAACAGTTTGATCATCTTGAGAAGCGCAAGAAA
CTGGTACAGAAGATATTGGAACAACGGCTTCATTTGATCGAATTGTAACATCATTAACGC
CAGACGAAGGTAAAGTAGAGTCACTTGGTTTATTTGTTTCATCTTCCGCCATTTTTTCAC
ACTTCATGAAATCAAGAAATTCTTCATCATTAAATTCATAAGGGTCTCTCCTCGATTTAT
AGCAGTTTATATCTAACATATGATCGCTCGTATCCCGCATAATTTCTGCTCTATTCAGTC
CTTTGATAACCCTACGATTTTTTGGCATTGGTATATCCCAGACATTTGTTACGTGGTCGA
TACAAGTAAAGTCATAAAGTAACTTTTTGGAACAGCATAGATCATTCTCATTCGAGTCAA
CTGGAAGCATTGGTCTTTTCAGAGAATTGGAACCATTTGTTGCTACATCGGTTTTATCAT
TTTGTGAATTATTTGGTTGTTGATTAGCATCATTTTCATTTTGTCTTCCTTGTTGCTGTC
CACCACTACCTCCTCCTACTCCTCCGCTACTTGGAGTCCATGGATTTACACAAGCAACTG
CTGGTGAATCAATGGTTCCAGAGCCTTTCACAGATCCTGGATAAGGAGACATTCCGTCAA
GATTTTTGTTAATTCCTTTGCTGGGATCATTGGAAGATGGTTCTTGTGAATAAATATTGT
TATCATCGCGAACAGGATGAGGTGAGATAGAAGATAAACTCGCATCTAAGGCAGGACCAC
CTGATGCAGGTCCATCACTGAAAGGAGCACAAGAACGAGGAGAATCTATGGCAGTTCCCC
CTGGAGTAGTTGCATTTGATTGTATTGAGGGTAATCCAATCATACCAGGAGATTTATACA
GATAATTAGGTGTTTTTGGTTGTTGAACTGATGGTGGCTGGGCTATTGCATTATTAGCAG
AAGACGAAGTGGTTGTTTGTGCACCGGTAGACGATG
>Locus_7052_Transcript_1/3_Confidence_0.500_Length_938
TTATCAATGGTGATTTGACTTAACGATGTCATCTCGAACTCTACATTGTCCAATCCCGTT
TGTCTATCTCTCTTTCGAGTGGCTTCTTTTTGATTGAATAGTTTAGCGTAATCTCGCTTT
CGTATTGTTGGATTGTGAATGTGTAGAAATGTATTATCAATCCCGGTTTCGATATTGATT
GGCCTGGAAATCTGTAGTTTGGCTTCTTTAAGTCTCAGGTAAAACTCATCGTCCTCTAGT
CCCCATCCCCAGTATCGATTGGACAGTCCGTTGACCATTTGAAAATGTTCAGTTGTGATT
AAAAGGATTCCACCAACAAAAGTTTCGTAATGATACTTTGGGTGTAATTCTGGTGAGGTA
ATATGAAATGGTCCTGATTCAGGGTAACCATAGTTGAGATTTGGATTCAGAGGTAAAAGG
TCAACATCATGCATGGCAATGTAATCACAGTTTTCCTTGACCAGAGTGAATCCAGTGTTA
ATCAATGAGGCTCGATTGAATCGTAGAGAATCATTTTGATTGATTACATTTATGGTGAAA
GATAAATTTTGATTATTTAAAAATTTGGAAACATGAGGCACAAATTGAAGAAGCTCAGTA
AATCTGTCTCGAAATGGTACAATTAAGGCTAGACGATGATGTTGATCATTGAAAGACTGT
GGTAATTTATTTGATTGTTTTGGTGATGATTTAATTGCAGTTGAGTTGACTAACAATAAG
CTCATCAAACAAAAGCAAATAACCAAAGACATCAAGCCAAACATCAAAGTAAATTTGACA
ACTGATTTAATTTTCATTGGAGAGTAAAGTAACCAATCCATGTAAATCAAGTAGTCAACC
AAAACAATTAGTAAAAACTTTCCATTAATTTAAATCATGTATTCCATTTAATCAACAGAT
TAAACCTGAAAATATAAACAATAAAAAGAGAGAAAAAA
>Locus_23824_Transcript_1/1_Confidence_0.000_Length_807
GATTTGTCTTCCCTCTTGCTTGGATACGGTTCGACCTCGAACCAGATCAGTTTTATTAGC
TACCAATATAATTGGTTTACTATCGACATCGTCCCATTTGAAGATCTCAGAGATTGTTTT
CTTTGCCTTTTCAAACGATTCTCTGCTATTAACTCCATAGACAACAATATAAGCATCAGG
CTGATAAACGGTGACCGGAGATCGTGGGTAACATGAGTTGAGTGAATTCGCTTCGATAAA
ATTAAGATACAAGATCGGTTTGATTCCAGAATCATTTGAACGTTTTGAACTGTTATTGGT
ACGATTTTCATCTTGATATTTGGTTCGGTAATAAGCATAATCCCGATCTATTGAATCGAC
ATCGGCCAACATTTTCTCATCAATATAAGCCTCAAATTGCTTAATCAAACTGGACTTTCC
CGAACTCGAAGAGCCAAGAACCAGAACTCGACATTTACTAAAATTTTCTTGTTTGTTTTG
ATTGTTGTTGTTAACTAGTGTGTTTGTATTGGTTTGCTGATTGTTACAGTTGATTATGTT
GGTACTGTTTTGATTTTCTTGGGAATCATTTGAAATCATTAAAGTAAACGGTAAACTGGC
CTCAGGTCGATCAATTTTATATTGATAATATTTGACGAAATCAGTTTCGGTGTGAGATCG
GCTACTTTCAGTAAAAGAAGAGGGTGTTGATGAGACTCGACGGGAACGGAAACTTGGTGT
TGATGAAAGTGAACTAAATGAACTATTTCCCGAAGATGATGAACCATTACCTCCACCACC
ATTGATACCATTTATTAGACCGTTAGG
>Locus_24200_Transcript_1/1_Confidence_0.000_Length_654
CGATGATGATGATGATGATGATGATGATGATGATGATGATGATGATGATGATGATGACCA
GAAAGATGCAATAGTAAGATAGAGTTGCCTGGATCTCTGCCAATTTTGACTCACTCGCCC
TTCATGATGAAATTGAAAAGGGAGGATGAAGATGAGAAAAGGGAGAAACAGATTATCCAG
ATAAGATGTAATAGTGATTTAGAGACAAGATTAATGGTTAAGATTCACTGCGAGATTTAT
TGTTGGACAATTTTAACATTCGCTCATTTAATTCACTATTTAAATGGTCCAAAAATTGAC
TAATCATCACAATTTACAGTGAGAAGGAAAATTTAAATTCTTAAAGTTGTATTGACCTTT
CATTTCTGTTTCACATGAATATCAACAATTAACTGAAAACAATTAGAGCTCATTGATTTG
GTCAATCAACGGGAACCAAATTGATTTGTTTTCCATCTTAATCATTATAATCTTGATCCT
TTAATCTTTGATTCACTGGATTATCTTGATTACCCTTTGCAAGGGTTTAATTGTTTTTCC
TTTGTTGATTGTACTTTTTGATTTAAACCTAAATAAGGAAATGTTAATTTCGCTGTTCTC
GGTGATTTGGTTAATTTAATAATTTCAAATACTTTTATTGAATAGAATGAGATT
>Locus_7366_Transcript_2/3_Confidence_0.333_Length_1324
TTTTTTTTTGAATAATGAATTGAATTTTAATCGATAGTAAAATCATTGAATACAGTAAAA
TTGATTTCGAGTTTTGTATTCGAAATATTTATTATGATGGTTTATTATTTATTCCAAGAA
TCTGCCCAACCTTTGTCTTCTTCGACTTTCTTTTCTTTTTTCGGGGGCACAATCGTTCTG
TCCACTTTAATTCCTTCGTTTGCTTTGGCATATTTACCGAATTCTGAATTGTGTAAAGGT
TTTCCGCTTTTATCGAAATGTGATTCAACCACTGCATCCATTAAATCAATGAAATGTGAT
GTTGGAATTGTGGTTGATAAAATATTGAGAAGAAACCAGTTACCGGGTGAGTTGAGTAAT
CGACGGTACGTTTGAGCGACAAAAGGTGAACTTGTATACGATAACATGAAGTATCGAAGT
GGTGGAAGTGCCAGGGTTAAACCTCGATAGAATAGGATTAAAATGATAAAGATGAACATG
GAATGATAAAGGAACCATTGACATAGATAAACTTTCTCATGTAACGAGTTTGCAGCGAGA
AAACAAAGACCATCGTAAGAATTGATGTCACCAGTGAGACCAAAGAATTGTAATGTACAC
TTGACCATTCGAGGGAAGATCAATTGTAATGGATCATAGGAATTGGAGTAACTTGAATCA
CCAAAAGTTGACGGAAACTCTGGATTACTTGATGAGGTTGAAGGTGAAGAAAGAAGCAAG
GAGGTGATACTTTTCAAACTATAACTTGAGTCCAGCCAAATGATACCAAGTTTAAGGAAA
TTGCCATTGAGGAATCGGTCAGTTGCCCAAATTTGGAAAACAAGATGGACAAGACAAATT
ATTTCCATGAGAATAACGTTATAATAAAAGTTGACATTGGTAAATAAAAGATCAGCCAGA
GATTGAACGAGATTCATCTGATCGGCTTTCTTATATTCGTAAAGATTTTTTTTGTCCCCT
TTCAGTTTACCAACCAAATCGATGACCCTTTGGTCCAAGAGACGATCCCAGACCCATTTA
AGACTGAAAAACATGACAGACTGGACAAGTATAGAAAGATAAACCCATTGGTAGTGACGT
TGGAAAAATTTAGATCCATTCTCAGTTTGAACACTTGAAGTGACCCCGATGTAGGGTGAG
ACTGAAGCACGGGAATCGGGTATTATTGTGTAACCACCGTCGATCCAACAGTAATCGGTA
TACTTTTTAGAATTTATTTTCGGTGGATCACTAAAGGTACAGTGAATCTCTTCACCGAAA
ATATCCTTACAGGTAAGTAGAACAGCTTGAAGAACATGAATTTTCGAGAAGAGAGAAAAA
TAGA
>Locus_15725_Transcript_1/1_Confidence_0.000_Length_263
TGACTAGTTGATTGTTGATTAAATGCTGGTATTGCTGGAGAAAGTGGATGAAGAAGTGGA
CTAATCCGTTGACCGAGAAGCTGATGATTATGATGAATACCAAGATGAGGATGAGAAGGA
TAAGGATGAGGATAAGAAGGTGAAATTGTTGACTCTGAATTTGGTTCTTTATCCATTTTG
AAACCTTTGTTTTCAGAAAAATTATCTATGGATAAATCAGACACATCGATTTGTTCAGGT
TCCTTAGGTGAGTTATCATCATT
>Locus_2190_Transcript_2/2_Confidence_0.000_Length_3612
TTTTTTTCAATAATCCACACGATCTCTCACCTAACCAATTTTGTTCATTTGTCTACAACT
CGAGACTTTAAACTAGTGAATTTGTTATTTGGCCTTAATCCTGCGTTTAAATGGTTCTAT
GGAGCTGCGAGTATAACTGGTTGGGTTTGTCTATTTTCTCTGACAATAATTGTAGTTTCA
TCTTTACCATGTGTCCGAAAATCGGGTCATTTCGAGATTTTCTATTATTGTCACTTGTTC
TATTTCGTATTTTGGATCGCCCTCATTCTCCATGGGCCCTCTTTTTGGATCTGGTCTGCG
TTTCCGCTCATTTTATTTCTCGTTGAACGTTTCATTCTCATCAGAAGGATGTTTGGATCT
GCTGGACACACTTACATCGATAAAGGAGAAATGTTACCATCGCGAGTCGCTCATTTGGTC
ATCAAGAGACCAGAGAATTTTGTTTTTCGTCCCGGTGATTATGTTTATCTACAAATTCCT
TTAATCGCTAAATGGGAATGGCATCCGTTCACCATCAGTAGTGCTCCAGAAATGGAAGAT
GTTATTTGGCTTCATATTCGAGGAGTCGGTGAATGGACAAAACGAGTTTGTCAAATTATC
GAACAGCAAGAGAAAAAGAGATCATCATTAGGTGGCCTTCGTCGTCAGAGTAATCCAGTG
TTCATCATTGAAGATATTGAGAACATGTTAAAACCATCGATTCCTTTACCAGTTCGACTT
GATGGTCCATATGGATCACCTTCCAGTCACATTTTCCACACTCAACATGCTGTTCTCATA
TCAACGGGAATCGGAGTGACTCCATTTGCATCGATTCTCCAAAGTATAATGTACCGTTAT
TTGGAAACTCGACAAACTTGTCCACGCTGTAGTTACTCTTGGACTGATGCCACACCACCA
TCGATATTAAAATTAAAGAAAGTGGATTTTGTTTGGATCAACAGAGAACAACGAAGCTTC
GAGTGGTTTGTCCATCTCCTCTCTCAATTGGAAATAACTCAAGCCGAGTTAATGGAAGCC
GATCGTTTCCTCGACATGCACATTTACATAACATCGGCAATAGATAATGCTGATATTCGA
GCGATCGGTCTTCACTTGGCACTTGATCTCATGCACAATAAAGAAGAGAGAGATCTGATC
ACCGGCCTCAAGACCCGAACAAAACCTGGAAGACCAAAATGGGACGAATTTTTCACCGAA
ATCAAGAAGAAAAATAAAGGCCACGTTTCGCTCTTCTACTGTGGACCACCGCCTCTTGGA
AAAACGCTCCACAATTATTCAAATAAATATGGATTCAGTTTTTACAAAGAAAACTTTTAA
TTGGTTTTATCACTTTTACTTTCCGTTCACTTTATAACCTGTAATAATAAACAAATCAAT
TTTACTATTGGAAAACAATTGATGGAATCACAATTTTTTGTCACTAGTCTAATTGTGCTC
AATTGTGACAATTTAATCAGGACACTTGTTGATGTGAATTTAGGTTTTATGATTGTGAAA
ATTTCTTTCGAAACAATTTAATTTAGACAATAATTTACATTTAGTATTTTACAATTTAGA
CCTGTGATAACCAGGTAGTTAGTTAATTGTTGAGACATTGAGATGGCAACATTGATTTTC
CTTGTCAAAAAAATAACTCGAGTCTCGATTTGATTATTTTGTGAGTGTTGACCATTAATT
AAGCTCGATTTGATACTTGATAATAATCAGCAAAAAAAAAAACGTTGGTCAAGAATCAAA
CAGGTTGGATGATTATAATCATTTAATTTGATTTCTTTCATGAAGATGCTCGTCCAGGTA
AATTGGAGTAACTCGAGCTGGTTTAAATACCGAATAGGGTGAATTGGGAACACCAACAAC
CAGAATATGATTCCCTTTGAACCAGAATCTCCACATTGATTTATGATAACCTCTTGGATC
CAAGTCCCAAATTTTGAAACATTTTGCTATTTGTTTCCATGTTTTGAAATCTCTTGAATC
ATTCATTTTCATGAACATAACATAGACCTGATTCTTGGTGTCAGGAATGAAATTCTCTTC
ACATGGAGATTTACTATGATCCAGGACTATGGCTTTTTCCAATAGGCTTTGAATGGATTT
CTCATAATTGTCCTTCTTTACGCTGTCAATGTTTTTAAGTTGAATATAAGGAACTCGGTT
AAATGCATGTTTCTTGAAATAAGTATCATGAAAATAGGAATTCATGTTAAGACCAGAGGA
ACCAAAATGATAAGTACGTGAGATATCAGGGACAACACATTCTCGACCCTTACGAATCTC
TGGTAATCTCATCCACATGTCCCAGTCCCAAAGTTTTTCGGGTGTTGGCCAACGTGTTTC
AAGTTCCTCTTTGTAGAGATCACGTTTTAACATCCAACCCAATCCCGGCATAGTTTCAAC
TCGATAAAGGAGAGTAGCATCTTCAGCCGTGTGCTCATAACCCTGATCATTCCAGGCAGA
GATACAGTAAAGGGAATCATCTTCCTCCAAAAGACGAGAGGTTTGACTAAAATAGGAAAA
TAGGTCAGGTGACACATCCAAATCCTCTTCCAATATAATCGCATACAAGGCTTGAGGGAA
AAGGTTAAAGGTCGCCGTTAGACTCGCTTTGTAGTGCTGAGAGATGCGAGCATTTTTAAC
TCCAATTGGTGTATGCTGAATACCTCGAAGGCCAAACAGTTTAGTGACCTCAAGAGGCTC
CTCGAAATAACCATCAATGAACACCGTTATCATTTCTTTATTGGCACCTTGGGCGGATAA
TAGTGAACGAAGCATATTGTAAAGGTAATGCGGACGATTGGAGGCAATTATGGTAACCGG
AATATTTTTCACTTTATTGTCTGGAAGCTGTTCGGGATGAAAAGATAACGGAGCGGGATC
AGAACAGGAGCAAACTTGACCATAACCTTCAATTCGATTGCAAAAAGATCGCCTTCTTCG
ATTCTCTTCCGTTTCCGGCCAATTACATTCTGATTCTTCTAATGGAACAAGAGGAAGATC
AACTTTAAGAACCACCGGTGCTCCCCATGAATTGAATTCCGGACTCTTCGAGTAAACCTC
GCCCAAAAGTTTACCTCCCTTGACCGTTACCATGGCCCACATATCACGCCAATTTAAATG
AGCTGCTCTTTTACTCCCTAAACGTTTAAGTAAATCTCTAGCCGCTGGTTTCATTTGGAA
GGTTCCTTCATCTTTAATGGCAAATATAATGACTCTGCCATCGGAGACCATATTTAAAAA
AAGTGACATGGCCTCGTCTTCATGAAGGGAATAAGTATCAAAGGTTCGTTGAGCCATCAC
AGATCCTGTAGCTTGATTGAGTATCAATACATGAATACCACGTCCTTTATCTTCATCTGA
ATCTTCCAGAATCGTTGTCCCATCAACGTTGACAGATACTTTTGATTGACTGGACAAAAC
TTTGACACTTAAAGCTTTAGCAAAACTTTCTGATTGTAATTTAAGTCCATTGTAACGTTC
ATCAAATGCTATACTGGATTCATCAGTTGAACCTTTCAATAAAGACTCTTCCCTTAGCCG
TTTACTAGTGTCTATGATGAATAAAAGGTTTACTACCATAGTTACCATCAGAATGACCAG
CAGGATGAACTG
>Locus_5930_Transcript_1/1_Confidence_0.500_Length_183
ATACTAGAAACATTGGAGAGCGGACCGCGGCCAGATTTCCTTCTTAAGGTCACTTTCTCG
GTTTTGATTTTCGTTTCTTGAATGTTTTCCTTTTCTTCGGATTGCTGTTCTTGTGGTTGA
TCTTGATGTTGTTTACTTTGCCTTCGTTTTGGTACTTTTTTGACCTCAACTTTTTTGCTC
TTC
>Locus_8583_Transcript_3/3_Confidence_0.000_Length_885
GGGGAAAGGAGAAAGAGGTGGATAATCTTAATAATAATGGTAAATATGATATAAAGAAGA
CAGTGGGAGATGATTATTACTCTTACGAGTTTGATGAAGAGTGTTAGAAGTAGATAGTTA
GTAAAAGATTTGTTTCTAAGTTCGATTATACCAGAAAATCACCATCACCGTAAAAATTTG
GGTCTGGAGAACGACTTTTCGAGATTCACTAAACTCCCCAGGAATAAGACGACTTTTATT
GTGGACACTTTCGGTTGCTCCTTGAACTTTTACTTCGTATAACATATCAGCAGTGAGGTT
TCTTATTTGATATTGAAATTGATTTGGCAATGGAATATGAGTAAAGTCACGGGAATTTTC
AGGCCGAAAATAGACGTTATAATGATCGACACTTTTGTAATAGTTAAATGGTCTCTCCCA
GGCAAGGAAAAGACTATCAACTGAACAAGTTAAATTTACTATGATTGGTGCACTTGGTCC
TCTCACTTCGGTTTCTACATCTAATGGTTGAGTCTCATTTCCTGGGCCTGCGGCGGTACG
AGCATCCATCCATATCTTGTATTTGGTGAAAGGTTTTAAATTCTCAATGGCGTATTCTCT
AAGGTTCTTTGGTATACCAGTTCGAATGTCAGTTTTATTGAACTTTAAATCACGAATGTA
AAGATTATAACCAATTATCTCGCCACGAGGAAATTTTGGTTCTTTCCATTTTAATCTAAT
CCAAGTATCACCAATGTTAACAACATCAAATTCAGTTGGAGGTGAGGGCATTCCTTCCTC
AGTTTTAACGGTTATATTAGCAGCCGGTCCGTCACCTTCAATGTTGAACACCAATAGAGA
TATTTTGTATTGAATATATGTTTCCAAATTACGGATAGTATGTTG
>Locus_8327_Transcript_1/1_Confidence_0.000_Length_1587
AAATTGAATGAGAAAAATAATCACAATACAATCGATATGAAAGAGCGAGTGGAAGCAGAA
AAAAAATTTATTGACCTTAATTAAATCAGACTTGAAGTTAATATCAATGAATCACAACTA
TAAAACCTCCTTGAATCACCTTGATAACAATTCAGTAAATTAACAGTTAGTCAAGTGGGA
ATAATTTAATTTGTTAACCAATACACTTGATTATCATCGGTTGATGGTCAGGTAAATCCT
TTAAACGTTGATTTCTCAACGAAAATTAATCATTTCCTGATTGTAAAATGGGTGATAGAT
GAGATTGAATCGTGAGAATTTAACAATTAATCAGTTAATTATTGGTTATTTACTCTATTA
CTATTTACTAGTAATTCCCTTGCCAATTCAATTAAAAGACAATTGAAATCTCAAAGTTAT
CTCACTATGACACTGACCATCAGTGTTAATTAACAGCAGGTAACAAGAGTTAAAAGGTAA
ACAATTAACTAAATCACACTAGTAATTTACCAATAAGAACGAGATTTGATTAACTGTGTG
TGTGTGTGTGTGAACAATCAAAAGGATTTTCATGATTTAAAGGGGAAAAATGGAGTAACT
GTTTAGAGAGTGAAATTGGGAAAAAAAGAAGAGAACAAAAAATTAATTGAGTAAAACGAT
GATTCCAATGAATGAATAGTATTGATAAATCAAAGGTTCGTTGAGTTACCACCCATCATT
TTGGAACAATTTAAATTCTCTTTTTCTTTTTGCTCACTTTTCCCGTCGACCTATTCAACT
TTATGAAGATTCAACAAACGATTTTCCCACAAAATGGTTTCAGGCTGAAAGAGTAGAACG
AAGTCTTTTTTTCTTCCATCTTTACTCTTAATCATCTCACGCTCTCGCCTGTGTTCATGA
TGAGACTTATTCTTGTTTATCATCATCATCAATGATGGAGAGAGAGCGGGTTAGAGAGAT
TGGTGAGAGGGAGAGTAAGGTCAGTTAACCCTGTAAGAGGTAAACATGATGAAGAAAAAA
GAAAGAGATGAAGAGCCAGGGGTAGAGTTGATAAGCCACTTGAATCGGAACATGGCTGAG
GGAGATGAACAAGAGAAAGAGAGAGAAAAATGATTCAAAGAGAGGCTCAAGTCTCCAGGT
CAGTAGGCCGGTTGTTGATGTAGGGATAAATCGGACAACAACCTTTTACTGGAAAAGGTC
AAGGTGTTGGAATATTAAAAGGAAGATGAAATGATCCGTTCATCTTTTTCCTTTTTTTCT
TCATCTTCTTTTTTTCTCTCCAAAATTTTGGGTTCCCTCTATTTCTATTTCTCTTTCTTT
TTCTCTTTTCTCTCCTTATTTAGCCCTCCGTTGCTTTTTGGTCGCTTTCTCCTCTCGAAA
TCAGGCCAATTTAAGTTAATTTATTAACACAAATTACGAGTTTTCATTTCATTCAAGTGT
GGCCACAACTTGTCTTCTTCTTTTACCAAATAGTTTTCAGGGTTAACGGAAAAGAGAGAA
AACTCAATTACTTCTCTCTATTTTTTGTTACTTTACAGGGTAATTAAGTATCGTTATTGT
TGATTTTTGTTCTGGTGAGTCCATTGT
>Locus_10085_Transcript_1/1_Confidence_0.000_Length_451
CAGTAAGGTATGTGTTATGTGAGGTAGCGATATAATAATGGGACAAAGGTTCATCCATCT
CATCGGGATCATGATTAGCTAATTCTGGTGTAAAGGCATAATTAATTTTATCCATAAGAT
AACAAGCAAACCCTTCAAAGGAGAGACAATTTTTAGCACGTAAACTTGGATCAGGCTCGT
GACGGGCAATTAAACGTTTCACTTCATCAAAGGGACGATTCTCATTTTGATATGTTCTCA
GGAAACTTTGAAAATCTTCAATGGTCATCAGCAGAGTTCGCATGGTATCAACACCAGCAC
AATTGGCTACAATTGAAGCGGAAGCTATGGCATCGTAAATCTTATTCCGTTGAACAGTTT
CCTCGGTATCAATGTCCAAAGTCATAAAATTACGAGTCAATAAGCCGATTATCCTTTGTC
CTGGTCCATCCCCTTGTTTCTCATAGTTTAT
>Locus_10165_Transcript_1/1_Confidence_0.000_Length_599
CTAATTTACCAGTACGTAGGAAAACATTCAAAATGAAACCAAGTAAAGGTCCACTTCCCG
GAGGATCAACAGAGTAAAGTCTGTATCCATTGGGTAAACTTAAGTTAACTGATTCGTAAA
AGTTGGCGCGATAATCAGCGAAATCTTGTTCAGTTATGATTCCACCAAGATCTTGAATCT
CTTTGACCAGAGTTTTCCCCATGGGTCCTCGATAAAATTCATTAACATCAGTTGCCTTCA
ATTTATTAAAAGTTTTCACTAAATCAGGTCTCTTCATGGTCTCACCAAGTTTGTACGGTT
CTCCAGTCACTGGATTAGTGAATAAGTTTCTTTGGATTGGAAAATAATTTATTGCGACAA
ATCAAACGCTTATTGTTGACTTACTTGATTAATGGATCATTCCTGAAATATTGACTTTTT
GTAAATGCTTCGTAAAGATGATCGTGCATAGGAAAACCATTACTGGCAATATCGATTGCA
CCTTCGAAAAGTTCTGACCATTTCAAGTGACCAAACTCACTGTGAGCTCTCCAATAAGCT
GCCAGTTCACCAGGAACACCCATCGCTTTTGCACCACTCGCTGATTCTTTAGGATTTGC
>Locus_2261_Transcript_1/2_Confidence_0.333_Length_798
GTTTCAGAATACAATTAGTTTTAATTGTTTTCTATTTTTTTGTTGTTGTTTTAAATAATT
TTTTTTTTCTTCATCAGAATCTAAACTCAATCAAAACTAATTTGGTTCTTAATTGTTAGT
GTTTAATTACCTTATCATTAATTGTGAGAGGTTCAACTCCATGAAGGGATCGGTAATAAT
TATGTTTATCAAGACATTGTTGATTAATTTTTTGATGATCAGTTAATTGTTCACCTTTTT
TTTCTTGGTTTATTGGTTCAACTGGTTTAACAACAATTAACTGATCAGTTGATTTGTTTT
CTTTATCATCGTCCAATAATTTATCCTTAGTAATTGATTTACTTTCATCAGTATCACCAT
TGATTTGGCCATCATTAGTTTTAATTGTAGCAATTGATTTACAATCAATTTTATCTTCAA
CTTTTGGACTTACAATTTTTTTAATTGTTGTTAAAACTTCATTTGAATTTTCATCAATTT
TAATTGTACCAATACTTTTATCAGATGATAATTGATCAAATTCAGCCAACAATTTATCAA
CATCATCACATTTATCACCTGTCATCTCCTCAACTGTTGTTGTTATTTCCTTGATTTTAC
CATTTTCAATAGTCTCACGTTTAATTGTTTTCTTAATCACTGTTGATGACGAACCATTAA
TTACATTGATCACAGTTGTTGTTGTAATTTTTGATGTTGATTTACTTTCCATGATTAACA
ATTAAATTAACTTTCCACTACCAATCAAGTAAAATAGTGAATCAAACTAAAGTTACTCAT
GTTGATTATATATTCAAC
>Locus_12106_Transcript_1/1_Confidence_0.000_Length_951
GACTTACATAAGAAAAAGAAAATAAGATAAAAGAGGAAACAAGGTAAATCCATCTTGAAA
TAGCCATTTTCTATTGGAATATATCCTTTCTTTTCTCAGTTCCAATTCCACTTTCACTAT
CACATTCCAATCCAATGTAACCAAGATTGACCAATAAAGTTCCAAGGTAACAGTTACCAT
TAAATGTGATCCACTTTTCCAAATGCTTGACACTTTCTTTTCCTGAATAAACAATGTTGC
TTTTCATATTACACCATAATCAATGTTTCCTTAACATGATTCACCAAAAAAAGAACTCGA
ATAATAATTCAGAGAGATTGAAAAAAGGATCCATTTTCTTTCAGTCAACTTGAAGGTGAT
GCTGATTTTTCATCTTCTCCAACAGAGTTACTTTGCAAGATGGAGTAACAAAAAAAAATC
CATGAATCGGGTTAGATTAATTTCTCAGTGAAAAAAGTTGTGATGGTTAAGAAGCTTCTG
AGTAGGTGGGAGGGTGTGTGTGTATGTCCAGTTAATCTGGTTATTTATTTGTCCAAATAA
TCAGACTGATGATAAAATATCTTCAGTAAATATGAAGCTCAAGAAACAAGAGGAACCATA
AAACGTTTACTATGTAAGTACAGAGAGAGAGAGAGAGACGAAGATGAGGATGAGGATGAG
GATGAAAAAGAAGAGAAAATTTCATGATATATTTTTTTCCGACGCCATTTACATTGATTT
AATTCAATCAAACACCAATTGGTAAACATTTTCTCTCTCATTATTGATCAACAGTAATTT
CTGTTCACTAGAAATTTTATTCTTCTTATTGACCATTACCATGGTCACTCATCAGATTCA
TGATATATATTTGTAATCAGATGAATATCCAGTAGACGAGTAAAAAAAAGAACCAGAAAA
GGATGAAAATAAATCGAGAGTAATTGAGATGAAACATAAATGATGATGATG
>Locus_27837_Transcript_1/1_Confidence_0.000_Length_226
CCGATAATCAGGCCGTTAATTGGAACTTTAAGATTCGTCCTACAGGAATCACCACTTGAA
TCTTGACAAACAAATTGATCTCCAATCCAATTTCCATTATCAGTGCACTTCTTTTGCAGA
ATTTTATCACTTGTTCGACATCGAACTTGACAAACTGCCCCAGGAATAGTTCCACAGGTA
AGAAAAAACCCTCCCTCTGGAATCGAAGGTGTCAAACAAGTCGAAC
>Locus_24171_Transcript_1/1_Confidence_0.000_Length_208
TGTCTTTTGTTCTTGTTGAATGTTATTACCAGAACTTGTTATCTAAAGGCAAGTTCAGAG
GCTCTTCTCATCTTCCTCCTCCTACTCGATATAAAATCATGTCCAGAAGCGAAAAGTGAA
AACGAGATCAATTTTAATTGTTGTTTAACAAACTATTCACCATAGTTACTCTCTCTTTCT
CTGTCTCCCTCTGTCTCTCTCTCTCTCT
>Locus_3243_Transcript_1/1_Confidence_0.000_Length_318
GGGCACTTTCTCACCTGGAAACAGATGAAGGTTAAATTGGAAATTAATTCTTAATTGTTT
TCGCAACCATTGGAGTTAATTGCCATTTATTGGAGACAATTGTTGGTAAAATGTTTATAA
GGTTTGTTCCGTTAATGGGAAGATTTTGACTAATCTTTTTAATCTGATGTTAGTTTAACA
ATCGACCGATTGATTGTTTTTGGTCAACTTGACAATTGGGGTTTGTTTTGTTGGGATACA
ATTTTTAAAAGATATTGATAATTGTTGGAATTGGTTAATTTATTTAAAGCCAATTCATTC
ATTATTGTGAGGATATAT
>Locus_24902_Transcript_1/1_Confidence_0.000_Length_2639
AATGAATTTAACGTGATGACAATTAAAAGCGCTCAAGTGATTGAGTTTTGCCCTTTTTTT
TGAAAAATTTGTTGTCAATTGTAAGGGAAAATCATAATTAATCTTCATGACTCTCAATTT
TTGCAAGAGTTGCTTTCAATCGGAGATTATATTTGTTTGAGTCACCATCCGGAAGATAAC
GTTTATTAGCATAATCCCCATAAAAGGCCACTTTACAGGCCACAATTGACGCGTGATCCA
ATTTACCAGGTAACATGTAAAGTTTATTTCCAACTTGCCGTCGACGAACTCGTTGTTCAG
TATGATCAAAGGTGGAATCAAGATCATCATAAAGATCAGGATCTTCGAGTATTCGTCTTT
TAGCTGTGGTCAGTTTGGTTGCCCATTCAATTAACAGTTCGCACAATTGTTTAGCCGTAG
TACATGTTTGTTTAATAGGTTGACTAAAACCATTACGAATTATATCTTCCATTCGTAAAA
GGCTTAATTCGTGCCTTTGAACAGCGGTCACTATCGGCAATGAATTGGTCGACTTATCAT
TCATTGAATGGCTTCGTTTTACTTTATTATTGTTACTCGGACCATTGTTATTATCCTTAC
CATTACTTTTATCCTTACTTGATGTGGTAATTAAATTGTTTGATGATTTTTTTGACGTTG
AGGTATTATTATTATGAGAATCCTTAGAGTGACCATTAGAAACATGATAACGATGATGAC
CACCATTCTTAGTGGAAGACTTATTATTACTTTCTAATGAAGATAATTTAAGATCTTCCG
TTATTCGTGAGATTAATCCTTCACTTTTACGACGAGAGGTTCGATGATTAGTTGAATTGG
TTGTTGTTGTTGTTGTTGTTGATGATGATTTAGATGATGATTTAACACTGTTACTTCTGG
AGCAGAATAATTTTGAGTTAATCTTATTCTTGGTGGCAACTTTTTCAGGCGTTTTGTTAT
CACTCGAGCCATTGGCCTTATTGTTATGTTTCTCTGAGTTCTTTATATTATTAGAATCAC
TATTATTACGGCTTTTATTATTATTATTATTGGAAGTTGTTGTTGTCGTTGCTGTGGTGG
TGGTGGTGGTGGTGGTGGAATCGGTTTTCTTTGGTAGAGCAAATTTACCCACAACTGGGT
CAAAATTATCTGAAATCCCATCACTGGCAAGGAAAACAATGTCACCCTGATCAACGATGG
TCATGGCAACGGTTAGATTATTCAATTCCGGGTTTGTACCTTCAACAGGGCCCAGAGCAC
CCAAAGCTGATCTCATATCTCTCATTGAATAAATATCATGTGAACCTTGGGTAATCTCTC
GGACACCATGTTTCTTTGAGTACACATAGGCAAAACTATCACCAACATTACACGAACAGA
CGGCAAATTTATCTGAATTTTTAAGCTGAGCAATAACGGCAACGGTTAAGGTGGTTAATT
TTCCGTTCTCTTGGAGTATCATACTATGAGCAGCTGAGAAAGATCGTAAAAGACAAATGA
AAAGGTCCATTGTATTGTTCACCTTGACACCACCCTCAAGGTATAAAGCTTTATTTAGAT
AATCAATGGAACCATGGATTGCACTTCGAGATGCTATGCAAGCTCCTTCACCCCAATTAA
CACCATCAGCCAGTGCAAGTATGGCAGAATTTTCTCTAACACTTATACCAAATGAATCGG
CAATCGGTTCTCCAGCTCTTTGATTGGTAGTAGGATGTTGTTCGTAAAGTGAGACTGACA
TTCCGAAAGCGTTTTCTGTTGGACAACTCCAATTAGAAACACCAGCAACTTCTTCGAGTA
GAGGTAAACTGGTAATGGAAGGTGTTGTTGTTGTCGTTGTTGTTGATGATATTGAATTGG
GAAGGGAAGATGAGTTAAAGGTTGAAGATGAAGTTTCCAAGGTTCTTGTGGTCAACGATG
TTTTCGATAAGATTGATGAAACTCCATTGGTAGAAGGTAATTTATTGTTCTTTTTCTTTA
CAGGTTCGCGCTTTTTCATGTAACCATCAAATTTAGATGAATAATATGAGTCATTATGCT
TGGTGGTGGTAATGGCGGGCTCTGGTGAGTTGTTGTTGGTTGATGAGGATAAATATCCAT
CTTCATTTTCGTCTTCAGCATCAATGAAAGCGACATCGATGGCAAGATCAGGAGGAACTT
GAAAAGCTTTCGATCTTGCATCGGCACCAACAGAAACTAATCCAAGTCCAGGTCCAGTGT
AGGCTGAAACTAATCGACTTGATAATGGATCAATATTTTTTACAGGTAAATCATAACAGG
TTTTACCACAAATAACGTCCGGTTGAGGTTCATTATCAGTGAATGATTTTTTCAACATTT
TACACATCATCATCATGATTGGTTCGAATTGGGAGATGTTGGTGGAGGTAAAAACACCAC
GAGTACCACGAGAAAATTGTAAAAATAAAAACAAAGAGAAGCAACAATGTGTATTTGCAC
AATTTCAATGCAACAAGATTGTTGTCATCAGAGTTTTTCACACCAGAAGAAACAAAACAA
AAAGAACAGAGACAAAAAAAAATCTATACAATCAACGATGTGAAAGTTATGCAAGGAAAA
GGGATGAACAGGAAAAGATACAAGTTAAGATGTATTAGAAAGAAAGAGAGAGAATGAGA
>Locus_21332_Transcript_1/1_Confidence_0.000_Length_548
TTTTTTTTTACTTCTTACATTGTAAAATTTAATTTACTCGCAATTTATTTCGCAATGTGA
AATGATAATTGTTTTTTTTTTGCCAAAAGATTCACTTAATAGGTTTTTAGATATTTTCCT
TAATTTTTCTGATAATTAAAATAGACGATAAATATTATTGAGTTAATTGATTTTCAATTT
AGCAAAAGCTTGAGCAGCTTCAACTGCAGCAGTTATTGCAGTTACATTGGTTCCTGAGGC
TTGAGCTGATTCGGGTTTTCCACCGCCTTTACCATTAATGATTGGGCTTAATTGTTGAAC
CCATTCATTGGCTTTTAATCCGGATGATGAAACCAATTCAGAGGGAACTGAGGCTAAACA
AATTATCTTCTTATCATCACAACTGATCAACATGGCTGCAGTTTTTGGAGAGATTGATTT
AATTTGTTTAACAGCGGCATCAAGAGCTTTAGCATTACTACCAGCTTCCAAAGCTTTAAC
AACAAACGGTGTATCTTTTAGACTCTCGGCTAAGGCTTTAACTGTTTCCGTGACTTGATT
TAAATTAG
>Locus_24174_Transcript_1/1_Confidence_0.000_Length_217
CTGATACAAAAAAAAGATAACCATTTATTAACCATCAATGGTTTATGTTTGTATTGAGCT
GGTGGAGAAAATAAATGGAGGGAAATAAATGATTAACTCGGAGGAACACCAAATGATTAA
GTCAAATGATTAGACGAATTTGTAATATTCTTTTGTATAGATTCTTCTGAGTAATTAACT
TTTGTCTAATTAAAAGATGGACAAAAAAGTGTCTATG
>Locus_6870_Transcript_1/1_Confidence_0.000_Length_616
TTTTTTTTTTGATATTCAATAGAATCTTTTATTCCAGTTTAACTTTTATAAACGATTAAT
ATTAATAGAAGGTACATTTTGAGATAAATTTGGTTTAAATCTATGACCGAGTGATTTTTT
TGTCTTAATTGTTACCAACGCTCCATTTTGTGATCTCGTTCATTGTCACAGATTTTCAAT
CACCAGCTCATTGTCCGTAGCCTTTATTATGACCACCCTGACCACCATAACTACCATAAG
CAGCATTAATTCTTCGTCCATAACCAGGACGTTGCCCATTGCCTCCACCTGAACCGTAAC
CGCCAGTAGAAGCAACATCACCATTTTTATTAATATCTTCGTTTGAAGAAAGTTTAGTTT
TGGCTATAGCTGAAGCAAAAGCATGTTCATAAGCTTTCAACTTACGATTAGATGATTTTG
CTTTTTTGTTAAGACTTTGAAGTCTCGTCTGGTAGTCAATCTCCATATCATCATTTGGAT
CACGCAACCTTGGAGATTCGGGCTGAGCTCTCGCCATCGTTAAAACAGTTATAAATATAA
TCACAGAGACAAAACTTGAATATTTAGTCAAATTCATAATTTGATTTTTAAATCAATCAA
AACTATAATAGTTATT
>Locus_12608_Transcript_1/1_Confidence_0.000_Length_832
GTTTGATTAACACAATTTTATACCATGAAAATGAATGAATTATCCGATTTTTTCATTGAT
ATAAATTAATATTTACACAATTGAATTAAAGTTGAATAACAATGAATACGAATGATGCTC
GTTGATTGTTGCCAAATTATCATTTCAACAATTAAATCATTTTACAGGTTCCCTAATCAA
TGGACATTCCTTCCTGATTATCTCATATAGAATAGCTCGATAATCTTGTCCATTCTTCTT
AGTTGGTAATATAAGATTATCACGTCGAAGAACATGAACGAGTTCATCTTCGGTGAAAAT
CTCAATCGGATCGATTCCATGTTCGAAGATTAATCCACCAAGATATTCGATATAATGTTG
CTTGCAAACACCGGCGGTTTCAAGCTTATTGCCGCAGGGTAAATCCTTTAATCCTTCAGG
GTACTCTTTCTGCTCCATCATCATACACACACGAGATTCATTGGTTGATTGTTTATCTTC
ATGATATTTATATTCAATTTTATGAATATCTAATAGTTGCCTTAATTCATTGACTTCTTT
ATCCCGTAAATAAAATAAACAATTACGAGGATGATGAGCATGTAAACCAAGTTTATCGCA
CCAATTTGAGATCTTACATTTTGATCCTAATCTGAATGTTTGTCTACAACCTCCACAGAA
ATCATGGGAGCATTGGACACAATGGAAATGCATACATCCTCCTTTGGATAGTTCGTAATG
GAAATTACAATTGGGACAATCGATTCCGAATTGTTTGAGATGAAGTTCTAATTGATTATC
TGAATATTCTGGATCATTTAAACGTTTCCATTCAGTGAATTGATCACAGGTA
>Locus_21100_Transcript_1/1_Confidence_0.000_Length_217
GAGTTAACAGGCAGTTTATTCTAATTAATTGTGTATTGAAATTTCCTTGAGAGATGGATA
TGGTACCCTTCTGATTAACAGCCAACCCATACCAGAATGTTAGTACAGATAAAGTGATTG
ATGCCAATCTTGTGAATACGAACAAGATGTTCCATATTTTGAAACCGTTTTCAGAGATTG
GGGTCTTTTCGGCAAAGTAGCATAGTCGGGAAAAGTG
>Locus_12138_Transcript_1/1_Confidence_0.000_Length_305
ATGTTATTCACGAGTTCTTATTAATCAAATGAGTTGAAGTTCCAATACACCAGGAAAAAA
GTAACATTTAATCAAAAAGATTAAAGTCAAACAGAGATAATGATGGTTTAATTGCTTGTT
AACTGATTTCTCATCTGAAAAACTTTGCTAATGATTGGCTTGACTACAATTCCATTGATT
AATCTCTCCAAATTATCAATTATTACGGAGATTAATTAGTTGATAATACAATAAGAAAAG
ATAAAGTATTTGGAATAGACTATAAGACTATAGATTCAATATTACAATGGATTATTGAAC
ACGAG
>Locus_25183_Transcript_1/1_Confidence_0.000_Length_206
TTGCTAATTTGTAGTAATAATAATCAAGGTGATTGGTTAATCTCAATCAATGCTAAATGA
TAAAATGACAATTAAATGATGGAAACTTCAAGTCAAATGTGATGTTGTTGTTATTAAGAA
TTGATTCTGATTCTAATGGATTTGGATGATGATTAAAGTTGATTGTGGAAGAAGATGATT
TTTCATATTATTGAAGTAAATTGATT
>Locus_28519_Transcript_1/1_Confidence_0.000_Length_311
CTCTTTTTTGATCTTTTTTAGAATATCTTTATTCTTGTTATTCGTCTTTATTTTGAGTTC
TTTTCTTCAGCCGATTTTATCTCTCAAGAAGCGATTACTTTCTTTTCTTTCCTTCTGCAT
CAATTGAACTGCTTATTCTCTTTATCTTCCATAGCTCCATAGTTATCATCATCATCACTT
CCATCCATCTTTGGTCTTCCTCTTCTTTTCCTTCTCCTTCATTTTCGTTTGCATATTTGT
ACATAATGATCTCTTTTTTTCTCGAGTCCACCAACAATTCAACTTTAAGTTTGTTTTAAT
CCATTCCAATG
>Locus_2294_Transcript_1/1_Confidence_0.000_Length_1342
TGATTCATTATTATAACTCATCCTTGATATTTTTGTGCTTAACATGTTGTTTAACCATTA
ATATAATTGAATCAATATGATAAGTGTCAATATCGATACCATGTGGACCCTGAGCATCAC
CGTCAACAGCCCCAGGGTAAAATCTCAAGGTTGGATAAGCTCTTACATTGGCTCGACTAC
ATAATAGCTCATTATCCTGACAATTAATCTTTGCTGATTTGATTCCTTCTTCTTTCAATT
TCTTTGAAACAATTTCAAAATCAGGAGCAAATGTTTGACAATGTCCACACCAAGGAGCAT
AATAATCAACCAAGTAAGGATATTTAGAGTTCAACAGTTTCTCAAATAAAATTGGTGAGT
CGATATTACGAACTACAGTCGGTATATAATAGTAGATCCAGGTGCGAACTGATTGTACAT
CTCGATTGTAACCATTGAAAGCAAAAAAGGGTTCCTTGAATCTTGAATCTCTTTTTGAGG
GATATAATCTAATCATTGGATAAGTTTTTACTCCTTGCGATGAGCACAGATCTAAATTGT
CTTGACAATTAACGTCGGTAACTTTTACATTTTTCTCAGATTTCATTAATTTGGCAATTT
TCCTCCAGCTTGGTGCAAATTCTTGACAAGGACGACACCATGGAGCAAAGAAATCGATCA
AATAAATTGTATCTTGATCTCGATTAATTACTTTTTCTTCAAAATTTGTACTAGTTAAAC
TTTCAACTGGAGGATTAAGAGTATCTTGGATGAATTCAATTAAATCAGCTGATTTATGAG
CACCAAAAAATTGATTAGGTTGAGATTTATTGTAAAGAATTAGTGTTGGATAAGATCGGA
TATTGTACTTTCGACAGAGTGTTGAGTGAACGGAACAATCAATAGTTCCAAAGTTGATCA
TATCTCCAACATTACGACTTGTCTTTCTTACTTCCGGCATAAAGGCCATACAGGGTGGAC
ACCACGGAGCATAGAAATCAACTAACCAGGGTTGATTAGAATTTGCAATTTCGTGTTCAA
ATCTTTCTGGTGAAAGTGCATTAAGGCGACTTGGTAAACTTTCCAAGGCGAATGTAGCAA
CATCATGAGCCGAAATCCGACCATGATATGCTTCATAAGAGACTTTATCACGAAATATAA
GGAAATTGGGATAAGTACTAAGTGGATATTTGGTACATAAACTATTTTCCGCTAAACAAT
CAACATGACCCGTTTTTACATCTTTTAAAAGTGCTGGTAATCTTTTCAATTCTTTGCTAA
TCGAATCATCATTTTCAATCGGACCTTTGCTGAATAAGATAACCCAATGAGATTTGATAT
CAGAATTTGCTTCTGGAATTGA
>Locus_13274_Transcript_1/1_Confidence_0.000_Length_505
TTAATCGTTGTAATATAGTTTAATAATTAAAAAAAACAATCCACAAAACCAGATTCGTCT
GGAAGCTCATTAATTGATCATTTGTGTGTTTTAATTGATTATCAAGTTAATTGTAACATT
TAGATTAGTTTAATTTTGTTATTTTCCAATTTTCAATATTTGTCAAGGTAAAATTGATCA
AGAGTCGTGAATAAATCTGTCATTTACGTGTGTATATGTATTTAGATTTTTACAGGAAAT
GATTATAATTAGATAACTACAATTTAAATTAATGTGGATCAGAAAAAAAAGAAACAAAAT
GATTATTTTTAAACTTTCTCTTTTGATTCTTTGTTAAGTAAGGTTGATCTCCATCGCCAC
CATGTTACTTTCATACGATCCCAAGCATTACCAACAGAATCTAGTGCTGGTCTAACATCG
AGAACGGCAAAAGCAGGATTAATCTTCAATTGTTCAGGAACAATTGGACCACCATCATAA
TAGTCGATGATGTAACGAACATCTT
>Locus_28135_Transcript_1/1_Confidence_0.000_Length_244
CAATTATACTATCTTCGAAGTTATAATTTACATAAATTCCCTTGAGGGCAACGTAATAAA
CTGTTCGGTGCTTGTAAGTATCGGTGTAATCATAATACGAGCGGGATAAATTGGCTCAGT
AGATATGGTCTCAAATTGACCCCAAAGATCACCCACCTTGTTACCAAGAGTTGACTCATT
GAAAGCTGACCAAATGGTTTGTGGTCGAGCTTCCGATTGAAAGGAAACACCAAGACTGAA
AAAA
>Locus_29526_Transcript_1/1_Confidence_0.000_Length_123
CTGGCATTGTCACTTCGATTTACATCACTTTCTTCCTTATCTTTATCTTCCTGATTATCA
TCACTGGCATTGTCACTTCGATTTACATCACTTTCTTCCTTATCTTTATCTTCCTGATTA
TCA
>Locus_8577_Transcript_3/4_Confidence_0.200_Length_638
TGGCTTTAAACATGGACGAACTGAGACCGTTCGTTCAGCGACAAATCAAACCAAAAAAAG
CTTGTACCTTAATCCATGTCGGTAATCACTCGAAAGAAGAGCTAATTCAATCATTTGTCG
ATTGTTCCAAGAAACATTCGGAATTGACCAAAAACGCTGCGATGGGCAAAGGTTTCGATC
GGCATTTTTTTGCACTCAAATACTTGGCTGGTAAAAAAGGACTACCAATCCCCGAACTAT
TTACTGATCCTAATTACATTCAAGCTAATCATTTCACTCTATCAACATCAACTCTTTATG
GGGAATATTTTTCAGGCGGAGGATTTGGCCCTGTGGTTGCCGATGGATTCGGCCTGGGTT
ATGGTTACGTTGATCAATCGTTGGGTGTTTTTTGCTCATCTTATGTTCCCGCTCGAGAGG
GTAAACAATTAATGGATGCGTTTGTTGCCTCACTTGATCAGATTGGTGATGTTTTGGAAA
GAAAAAGTAATTAATGAATAGAATATAAATTCATTCAGATTTTTTTTTATCATATTTTTG
TTTTATTTTTCTGTTTTTTTTTGTATAATTGGAGATTAAGAAATTATTTTTTACGAAAAG
TAACAATTCTTTGGGCCTTTTGCTACTTTCAGCTAATT
>Locus_815_Transcript_3/4_Confidence_0.286_Length_898
TGTGACAATATTTTTATCGTAAATTTATAGATGAGAAACTCAAGAGTCGTACCTGTTTCG
AGAATGTACCTGTTTCCGAATTTCATCTGATAGCGTTAGTACGAAACACGATTGGTTTTC
GTTTTCCAAGTTTTATTTCGCTTGTTGATTTGATTTTTCTGTTGTGTTAATCAAGCGATT
AAAGAAAAGTAAATTGTTGTTGTTATGGTTAAGAATTGAATTTGATTAGAGTGCTGGTTT
ATAATCATTTTATTAACAGTTTATTTTAGATTTTAATTGTTTTGTTAAGATCACTTGGAA
ATTGATTGTCGGCTAATCAGTGGAGATTGAAAATGAGTTGGTCCATCAAGAAAATAAGAT
TGTATCAATTGGGAGAAGAAGAAAGAGAAGAAAAAGAAGAAAAAGAAGAAGATGAAGATG
AAAAGTTTATTTAGATTCACTTTTGTCCACATGGATCATGTTTATTTGTATGTTCTTCTG
TTCATCTCAGTGTTGTGAAACTTTTGCTCCAATTTTCGGGTATGTCCACATGGATCATGT
TTATTTGTATGTTCTTCCGCTTCTCGTTTACTTCTTTGTTTACCACTGCGATTACAGAAT
AGTTTCTTGTCGTAGTCGAAATTGTATCGATCATATTTGTCAACCATATCAGTATTGGAA
TTCATGACTTGAAGCAGATGAGAGAAGAAAAGTAAATGGAAGACCTTGGAAAGAGAAAAA
GAGAGAGAACAGAAAATGTTAAAGCACAAAGAGATTAACAAAAACAAGAGAAAATATACT
AGAGGATAAGAAGAAAGAAGATGAGGTGAATGTTATGAGAAATTGAACAGAAAGAGAAAA
TTCTGGTTATACAGATAAAAAACACCAAAAGAACAAATTGAATTGATAGATTTTTTTT
>Locus_14683_Transcript_1/1_Confidence_0.000_Length_180
TTTCCTTTGTTGTCATACACAACGACCCCATATTTAGAAGGCTCATTCACTTTAGTTACC
TAAAAAAGAGAAGAGAATGACAAGTCAGGTAAAGCGAATAAACAGCGTGTTGATAGTTAA
TCTACCGCTATAGTTCCTTCTTTTCCGTGCGATTTATGGAATAAGACCATTTCTTGGAAA

>Locus_28956_Transcript_1/1_Confidence_0.000_Length_281
CAAAGCACTTTCTTTCTTTCTCTTTATCATTTTTGTCTCTTCTCTCCTCTGATTGAGATA
ATTTTCCTCTTTATGGTGTTCCCAGGGTGAAAAAGATGAGTTCGATGATGGTGGGTAATG
ATAAATAAAAATGTTCAACAGGGCAAGTGTAATAATGAACCTTACGAAACAGAGAGATGA
TGACGGAGAGAAGAGGAGGTTTAAAATGTCATGGAATTATTTTTGAAACTCTACATTCGA
TATTTATCCAGGATGGAAGGAGGAAAATCACCAAGTCAATA
>Locus_15790_Transcript_1/1_Confidence_0.000_Length_489
ATTGCCAATAGATTGTTACCTAAATTCAACCCTGTACGCTGAAGGATCCGCAGTCATGTC
ATCATCTTATTGTGAATATTGTTACTGTATAAGAGGTAAAAAAATGTGTATTCGCCCTCG
GTGTCACTTGGCTATTCTTGGGTGTATACCAAGGTACACAAGTGAATACGCTTGTTGTCC
AACTAATCCAAGTATTTCTCTGGATGAAAGGACTTTGTCACCATCGTTATTATCAGGAGG
AGGAGGAGGATTTACACCACCGATTAAATTGTTGACCATGGCACCTTCAACTACCACTAC
TACTTCAACAACTACAGTCCGAACAACAACAACAACCTCAACAACAACAACAACTACACC
AAGAACACCATTAACAATGGTTACATCAACAAGTCGACCATTAATGTCCAGTACATCAAC
ATCTGATTACGCTTTCTCTCGTAAAGTTTGTCGGGTTAATGGAATAATTTATCAACTAGG
AGATCATGT
>Locus_29038_Transcript_1/1_Confidence_0.000_Length_208
CTTTACTATGAAAAGTGATGTGAGTGTGCAAACAATTTTAATCCGGTTGTAAGGAAAAAA
ACAATCAACTAAGCAGAAACACTGAAGAGGCTTAATTTTGATCAATAACCAACTACAATT
AAATATGTTCAACTTTAAGGTTTCGTATGAAAAATAAGAGATTCATGATAATCACTCACT
CTCATTGTGGAAATAATTTTCTCTCCTC
>Locus_24712_Transcript_1/1_Confidence_0.000_Length_124
GCAGTTCCAGCTCCACAATCAAGAATTTTACTTTCCTTTGGTAAATTTAATTCAGTAAAT
CGAGTAGCAGTTCCAGCTCCACAATCAAGAATTTTACTTTCCTTTGGTAAATTTAATTCA
GTAA
>Locus_26506_Transcript_1/1_Confidence_0.000_Length_391
GGGTATCTTTTCACTTCCTTTGCATTCATTTCATGATCATTTATTCAGTTGATTCAATTT
TACTTCATTTCTCATGCATGAATCATCTTACATGTAATTCAGATAATAACAATAGTAGAA
TCAGTTACCTTAACTCTGTGACAATCTTAATTTTCTCAATAATAATTCTGATGATTTGTA
GATGTTTATTTAGGTAGAAAATCAATAATCGTGACAATCTAATCTCAGCTAATCATCAGA
ATCACTCAGAACTTTTGACCTCTTTCACTTTTCATGATTCATTCAATTAACTATTTTTTT
TCTTTTTTTCTTTGTAATTTTCACAGTAAACAATTCACTAAATCGTTCAGTCAAAGTTAT
AGTAAAAAAAGATAACTACTATCAAATCGAT
>Locus_13347_Transcript_1/1_Confidence_0.000_Length_389
CTGCATCAAAATGTTTTCCAAGTTTCGAGTGAGTGAAAATAAAGAGATGAAAAGATGAAG
ATTCTCTTCATGGGAAATCAGTTACATCTTCCTGTCTCTTCCTCAGTATCCTCATCATCA
TCATCTTTTTTTTAGTAGAGTCTCTTTGTAATCTTTATCTTCCAATTTTTGTTGTTGTCA
TCTTCGTCTCTCTTTTCCTCTTGTCTTGTGAAATTTGAATCCATTTCTGTCAATATATCA
TTCTCATGGTGATAAAACTTGAGACACTTTTCTTCATCCATGGTTGTAGAGAGATGACAA
TGAAAATAACGATGCTGATATTAATATTTTCGCCATTTTTTTGATGACGAGGAAACCAAA
AGAATCTGCAGTTTCATTCAAATCAAGAA
>Locus_8635_Transcript_1/1_Confidence_0.000_Length_238
TTTTTTTTTCTCATTTAGATTGACCTGGATTGATTGAATTCTTTGATTATTTCACCAATT
ATTTAGGTGGTGGTTGAACTTTACTATTGATAAGTTTTAATTGTTGATAAATTTTCATGG
TTTTTGAAGGACAATTCAAATATCCAGACATTTAATTATGTACACATTGATTGTTGATAA
GTTTATGACCAAATGACATTGACAATTTTGGATTTATATTTATAATTACAACAATTAG
>Locus_27788_Transcript_1/1_Confidence_0.000_Length_191
GTTGGGATTTATTTTGTTTGTTATTGATTAAAGTCAACTGATTGAATCCTTTTCTTGAGC
TCTTTTAAATCACGATAAAGGGAAAGGGTAATTTGGTGTAAATCAGTTAATTGTGTTGTC
AGTGAACTTAAATTGTGTCTGGTTTCACTTTCAAAATTTGCTTCTTCCTTAATTAAATCA
TAAACTAAATG
>Locus_18562_Transcript_1/1_Confidence_0.000_Length_218
CACAATTTGAAGCTGCCGGTTACTCGGATAATATTGACCATGATCAAGGTGAGACAATTA
ATTAATCCAGTAAACATTGTAAACAATTAATTATCGACGTTCATTTTGATTAATGAGCTT
AATTGTAATCCAAATGTGTGAATATGGTTAATTTAATTCACTTCTCCTCGTGGTTGGGAT
TCTCTTTCCTTCTGGATTTAAAAAGCTACAACTTTATT
>Locus_19752_Transcript_1/1_Confidence_0.500_Length_141
AAACAGATTCAAAATAACAGCAATAAAGGAAATTGATTTGGACAATCAATTTATACACTG
GACTTCATGGAGATTTGACTTCATGAAATTGATTTAAAGGACATCATTGGCTTGAAAATT
CGGGACTTTGTACGATATACA
>Locus_20483_Transcript_1/1_Confidence_0.000_Length_538
TGACTCTCTAGTATTCGTGTCCACCATGTCCCCAGCCATGGTGCTTATCGTAACCGTGTT
TGTGGTTCTTGTGGGCCCAATGATGACCATCGTCGTATTTTTCCTTGCCCCATTTTTCGT
TATTCTTTTTGTGTTGACCGTGGTCACCCCAGTTCTTTTTGTAATCCTTGTGTTTCCAAT
CGTCGTTGTGTTTGAATCCACCTTGTTTCCAGTGTCCTTGATCGTTGGCGTTGTGTTTTT
CCCAATAGTCTTTCTTTTCTCCGTGTTTGTAGTCCTTGTGATTTCCACCCTTTGACCCTT
GCTTATATTTCTTGGCGTGTTCCTTGTCCCATGAGTATGACTTTTCGTATCCATGACCTT
TGTCCTTGTCGTAGTTCCATTTGTCTTCCCATTTTTTCCAGTGATCTTCCTTTTTACCCT
GATCCCAATGTTCCATCTTTTTACCTTTCTTTCCGTCGTCATACTTTTTCCATCCTTTGT
CAGCCCAATGTTTCTCGTCGTGATGAGCACCGTTTCCCTTTTTGCCCCATTCTTCGCT
>Locus_3556_Transcript_1/1_Confidence_0.000_Length_704
ATTGTATTGAAAAAAGGCTCAGCTAATATTATATTATTTTCTAGGTACACAAAAAAAAGT
TTACATGGCTGGTTAATGATTTGGCGAAAATATTTCACAAAATGTTCAATGGTCCACGAC
GACAATCAACGGGAATTATGGTCACCGATCTATTTTTATCCAGTGTGTTGCTGTTTCGAG
GAGGCAACGGAGGTACTTCACTGTCATCTTGAGTACGATTATTGTTAGATAAAGTGGTAA
CAGGGGAATGAGGTGAGTATTGTGTTGCTGACTGTCGTTGTGGTGGCTGTTGTTGTCCAA
TAAAACCAGTAGAGTAGAGATGATGAGTACGAGGAATTGATCGGCTTCGTTGAACAGCAG
CAGATGAATTGACAGGCAATGAAACTGGTACTTGACGTGAGGTGGTAACATTGACAATTG
GGTGAGAATGTGTAAGAAGATGTGAAGAGGCGGGAATAGGCGCACCGCCACCTGATGATG
GCGGTGGTGGCGGAGGTGTAGAAATGCATGAGGGTAACGGTGAGTCAGAAACTAAACCAT
TAGCGGGAAATCCAGCGGAACGCGGGCGATTATGAGGTATGGGTGGTGGTTGTGGTGGTT
TAGGAGTGTTACGACTTGGAGGAATCGGTGGAGTGGGTCCATAGTATTCATGAGGAACAC
AATAAATTTGATCTTCTTGATCAGTTGACCGTCCACCAAATCCA
>Locus_417_Transcript_1/1_Confidence_0.000_Length_437
CCTTGCTACGTTATTTAATTTACTCTTAATCACTATTTACAAGTAAAATTGAGGACAATT
AGAGATTTATTTCGTTATCTGTCAATTCATAGAATCTCATCGTTCGACTTTCCATTCCAT
CAATGTGAATCAATTGATCTTTGCTGCTCACAGTTGCGCTTCGAAAACTAATATCTTGAC
CTTTTCTATTCAGAGAAAAACGATTATGGACATTGAACAATTTTATCATTTAAATGGACA
TTTGATGATAATTTATATAAAAATAATAATTAGAAGAAGTACATTGAATGAAAAGAGAAA
TTCTAAGGGGAAGTTTCCATACAGTGCTATGAGTGCAAGGAATGGAAGTACAGTAACATT
CTGAGAGGAAGAGATCGATATTTTTTGGTTACATTCGATGAAAAGTATAATCACAAAGTT
AATTTAGTACATGGATC
>Locus_18001_Transcript_1/1_Confidence_0.000_Length_196
CCTGGTCGGACATATTTGATTCCGTTGAGTATTTCCTTTGCCCCTGATCCTGGTTCTTGC
TGTGGAAACACACAATTAACAACAATTTAGTTATTATATGTAATGTAACTTGTAATTGTT
TACAATCAATTGATTTACTTTTTTAATTTTCCAATAGTTTTGGTCTTGGATTGTTAATTG
TTTTTATTTTTCCGCC
>Locus_16651_Transcript_1/1_Confidence_0.000_Length_588
CTTTAACTTCAGTCAATTGATGATTTACGAGGTCTCTAAATTGTTGGAATAATTTAGGAT
TATCAGAAGCTCCTAATCCAGAGTATCTTGGCGGATTATTTGGAGATTCGTAAGCGAAAA
GTGGATTAGCTGAGTAAAGGAGAACCCATGGTTTACCTGATCGAGTTACGGATGGAACAG
TGACATAAAAATCGATGATAATTAGATCAGGATTGACTCTCTCAATGGCCTTTGCTACTT
GATCGTCGATCCTTTTAGCATAATCAGTAAATTCTTTGGTATCAGTAGCAATTAGATCGA
TGATTTGATCAGAAGGACTTTTAGCAAACGATGGGCTAAAAGCTCGAACTATTTCAGCCC
ATCTATCCAATGGATCTAAATCACCACAAGTTGGATCGACAATTGGTTCAATAGCAAACG
AATGACCAGTAATCAGAACTGACCAATTTGAAGGAACAACAAAAACCGATTCATGGCCTT
GATCACGTAGCATTCGAGCTAAACCAATACACGAGTTAACGTGTCCATGACCATCCATTG
GGAAGAAAAGAAGCTTCATTTTGTAAGAAGAAGATGATGAAAATTAAA
>Locus_22928_Transcript_1/1_Confidence_0.000_Length_341
TGTTGACACATGATGATGATGATGGTGAGAGAGAGAGAGAGAGAGAGAGAGAGATGAAAT
ATTAAAGAGATAAAAGGAAAAACTTTTGCAAATCTTTATAGCTCATCTTTTGATGATGAT
GATGAAAAAGTGTCAACAAATTTGTAATTCATGATGTGAGTTGTTACTTTTTGTTGATGG
TGATTAAATAAATCAACGTCAAGTTGTAATTAAATGAGATTTGAAAAAGGTAATTTCAGT
GGAAAGGGAAAATGCTGAGATTGTCAACATTGGGAAATTATTAAAAATTTAAAGAGAGAG
AGAGTGAGAGAGAGAGAGAGAGAGAGAGAGAGAGAGAGAGA
>Locus_27537_Transcript_1/1_Confidence_0.000_Length_183
GGGAGTTGTAATTAGTTGTCCTTCATTAATTGTTTTCAATTGTGTTTTTTTTTTACATGA
AAATTTCATCCATTTTTGGCAAAACAATTAAAAGTAATTCAATTAGCTTTTGTTAATCAT
CAACTAATCACAATTAGCCACGTATATGAAGAGCATGATTAATAACAATCAAGATTAATT
TCT
>Locus_17742_Transcript_2/3_Confidence_0.600_Length_378
GAAAGTTTAACCAATAAATGGATATGGACAAACGCTTTTATCCTGATAATTCACTGTTAC
TTTAATGTAATGCAAAGATTTCAAGCAGGATACAAGAGTTTTATCCAGCGACGTGAAGCA
ATCGCCAAATCATCTCGACTACCAACAGCAACAAAAGAACAGCTGAAACAACATAATGAT
GTTTGTGCCATTTGTTATATTGAAATGATTAACGAGAAAGAATCAGTTGTTATTCCGTGT
CAACATTTTTTCCATCGAATTTGTTTACGTCGATGGTTGTGCTTCCAAGAAAGTTGCCCA
CTGTGTTCGGCGAAAGTTACCCTGGAAGAACCAAAATCTACCGAAACCAAAACTAATACT
AAGGTTGGCCAGGATTCC
>Locus_10625_Transcript_1/1_Confidence_0.000_Length_500
GATTAGTTTCTTGGCAATTTATTGATTGTGACTTTTTGTTAGAACAACAATTAATTGGAA
TTACAAATTGAAAAGGAAACAATTTAAATTAAAATAATGCAACTTAATTTGTTTGTTTTT
CTCATTGATTAATAATTTAATAAGAAGATTTTTAATTAACAAATTGTTTGTTTTCCATTG
ATGATTTGGCCGCTTTGATTTGATCAAATTACTTAATTGCCCTTTTCTAGAAGAGTTTAT
GAGAGTTAATCAAAAAATTAAGATTCAAATTTCTGTCTGTATACAATTAACTTTTTCTCA
CAATCGACTTGATCAATTATGATTCTTGATTAAACTCTCTGATTGTATTTACATTTTAGG
AAGTTGATTAATTGACTAATTTAGGAGCAATTTGGTGTGTTAAATATGATGATGATGATG
ATGATGATGGTGGTGGTGGTGGTGATGATGATATGATACGAAGAGTTAATTTACATTTGG
CATTGAACTGGGAATTTAAG
>Locus_27644_Transcript_1/1_Confidence_0.000_Length_232
TTTTGAAATAACAATTTAATTGGTGGTTCATTTGATTGATTTGTTTCATTTAATTTGAAT
CGTGAATCAATATGATAATTTGATTGACGAGGAACAGCTGATTGTTGGAATTGATTCTCT
TTAAATTGATTTAAATAATCGTAAGTCATTGGTGATGTTTGATTAACTCTAATCACAATT
AAAAAAAGAGATGAAACAATTAACTTCATTTTGAGATTTAATCCAATTCGTG
>Locus_7980_Transcript_2/4_Confidence_0.533_Length_423
ATCGTAATTGTATTTTCTCATTGATTAACTAATTTATCATTGATTTTAATCAATCAATCC
AAATAATCAGATGATTAGTTGATCAATTGTTTCTCTTTTTACTAAAATTTCATCGTTGAT
TTAATCATCATCGTCTCTCATCACACACAATCAACTCATAATCAACTCTCATCTAAATCA
TTGTAATCAACTAATCATCTAATCAAAAACACATTAGTTGATCAATTGTTTCTCTTTTTA
CTAAAATTTCATCGTTGATTTAATCATCATCGTCTCTCATCACACACAATCAACTCATAA
TCAACTCTCATCTAAATCATTGTAATCAACTAATCATCTAATCAAAAACACACACACACA
CACACACATACATGAATTGTTGTTAAACAATTTACAAGGACAAACCTTAAATTAATCATT
CTA
>Locus_399_Transcript_2/3_Confidence_0.333_Length_869
ATTATTCGAGCCCATCACACCATTATTATTGTTATTGTTATTATTGACTTTGGTTGAGCC
TCCCCAAATTGAGGTTGCATTGTCAGAGCATGAATCAAATTCGGAAGGAACTGGTTGATG
ATGATGATTGTTGTTGTTGTTGCTGTTGTTGTTGTTGTTGCTGCTGCTGCTGCTGTTGGC
TGAAGGTGTAGTAGTAGGAACAGGAGCTGGAATACCACCTACACCTCCACTGGTCATAGG
AGCTGCCGCGGAAGCGCCGGAGGGAACTCCTGTCCAAACGTTACTTGAATCCTCTTCTTC
ACCCCAAGTGCCTCCAATATGAGATGCAGAGTTATGGCCCCAAGGTTGAGATACCTTTTG
ATTCGTTGAAACTGTTGATGACGATGATGTTGCTGCTGCATTTGCTACATTTGCTGATGA
TGTAGCTGAAGCCGCTGAGATAAGTGCTTTGGTTTTATTACGGACGGTATATTCCCAGAT
TTCTGTGCCAGTAACAGAGGCACCAAAAGACCACATAACGCTGTTACATTTGGACTTGGT
TGGGAGGGTGGAGGAGGGAGATCCCAGTTTTTTTCCTGATTTATCACAGTTTTACCCCAA
TTTTCAGAGAAGAGAGCAACATTGAGACGTTCATCCTCAAAATGTTTCTCTACTACAACA
TCGGTGGTAGCCATGGCGGCGGAATTGTGATGAGATCCATATGAATAATCATTGTTGTTG
TTATTATTACTACTATTACCATTACTATTAATGTTCATTTTACTTCCAGTGCTCATAAAA
TTATCACAACCACCAATAGCACCAAGAAGTTCGTCAAAATTATCTAAGCCCAGCTTATCA
TTTTCTGCATCCACTTGTTGCTGTTGTTG
>Locus_29891_Transcript_1/2_Confidence_1.000_Length_124
TTGAAATCGTCATAATCTGTCAACGACTTTAATTTCAAATATGGTCAATTTGAAAAAAAA
AATTTATTTTTCCGCAATCAAAATACATGTAATTTAAATTCGGTTAATTTTTTTTCCGCA
ATCA
>Locus_21344_Transcript_1/1_Confidence_0.000_Length_254
GATTTCACTTTTAATTATTCTTCCAGGTATTGGTCGATTTAAAGAATTAGAATTATTTAA
ATTGGTGAAAAAGGTAATCTTGTTATCTCCTCAAGGTGGGTATTGTTTCTTGTCATTCTA
ACTGGAGTTGAATGTGACCAAGGATAAGTTTGACCATTGTGCATTTTAAGATAAGTGTCA
TTGCCTTTACTCTCAATGAAACCAATAGATTGATTATCATGTGAAAGTAATTCAATCGTT
GTTTCGAGTTTTTT
>Locus_10436_Transcript_3/3_Confidence_0.250_Length_729
CGTGTTTTATAATTTTGCTTTACAAAAATCGGACACTTAAAAGTTAAGAAATACAATTGG
ACGAGAAAGAAAAACGATAAACTCGACATACAATTAAACATTTAAACGATTCTTATTTAG
TGATTACCACTGGTTCTTCTGGTTGATACGGAGGTGTAATGGACGAGGTGGAAAAAGATG
AATTCAACTTGACCACCGCTTCTTCATAACTTGGAGGTTGAATATCTTCATAAGTGGGAA
GAGTTTCCCTTCTCATTGATCGGATACTTCGAGAGTCAACATCAACCAATCCAGAAGATG
AAGGTCGATTAATCTCAAACGGATCATATGCCACTCTTAGGTCACTGTAACGAAGCTCAT
CCAAACGGATATTTGCTTTACAAAAATCGGACACTTAAAAGTTAAGAAATACAATTGGAC
GAGAAAGAAAAACGATAAACTCGACATACAATTAAACATTTAAACGATTCTTATTTAGTG
ATTACCACTGGTTCTTCTGGTTGATACGGAGGTGTAATGGACGAGGTGGAAAAAGATGAA
TTCAACTTGACCACCGCTTCTTCATAACTTGGAGGTTGAATATCTTCATAAGTGGGAAGA
GTTTCCCTTCTCATTGATCGGATACTTCGAGAGTCAACATCAACCAATCCAGAAGATGAA
GGTCGATTAATCTCAAACGGATCATATGCCACTCTTAGGTCACTGTAACGAAGCTCATCC
AAACGGATA
>Locus_23546_Transcript_1/1_Confidence_0.000_Length_203
GTTCCATCAAATTGTCCATCCATTTGATTGTTGTTGTGACACTTAATTTGATTACAATTG
TTCAACTCTCTGTGTTGGTTCATTTGTGTCATGTTTTTATTAGGCCATTGGTCATCATTT
TCTTGACCGATTGTCCCTTCAATTGGGTCAGATAATTGCATCTGGTTAATGTTCAGTTCT
GTTGATGGACAATTGAGTTAATT
>Locus_24970_Transcript_1/1_Confidence_0.000_Length_231
TCTGAAAGCGGCTTTTAACATGAAGAAATCAAATGTTTGGAAAGCAAATTCAGGCCAAAA
AGGGAGAATTGGTTTTTGAGTACATTAGTTAATCGGAAAACATTGAAATGAGATTCCATT
GGCCAGATTCATGATTATTACAAATTGACATTATAATAGGTTCATCTACAATTGGTTTAT
GTGCACCAAGACACAAACCAACCGCTAGATTGTAAAGTGGAGTATTTTTCT
>Locus_1271_Transcript_1/2_Confidence_0.667_Length_1974
GGGTTTTTGATGATATCGTTTTCATACCAATTAGCATCATCTTTGTATGGATCCTTATTC
ATTAAACTTTCTTTGTTACCTAATTTAGGGTTCGACATTGGTCCATTTGATCTGTTAATT
AGATGTGGAGCTCGGCTAGATGATGATGAATGACTGGCACTAGTAACTACTTTCATTTTT
GTATTATTAGAATTAATTAACTTATTAGATGTTGATTTTGTTGGAATAGGAATTGAAGAT
GGTGCAGATTGTTGTTGATTTTGTGAGGGAATCAAACTTGATGTCGAACTTGCATTACTC
ATAACTGACCCTCGGCTATTTCCAGATTCAGTCAAGGACTTTTGCCGATGTTTAGCACTA
TATTTAAAGAAATCTGATAACTCGTAGGGTTTTGTCTCTTCCCAATAAGGTTGGAAATGT
CGTACACTGACAACATTGACTTCAACACCATTTGAAGCTGGTGGGATTGTTGGTGACAGC
GGGATTGATGGTGGGCGAGGAGAAACTTTACTTGAACTGCTGGTGGAACAACTAGATTTA
CTGCTTCTCAAATGCGAATCCATTGGTTCAGCAGGTTCAATGTTTTCATAGTCATGTGAG
CCCATGTTGGACACATCAATCTCAGGAAGATCATTATAATAAATATTGTAAGAGCTGTCG
AACTTTGGATCTTGTTTTCGTTCAACTTTACCAGGGTGTGAGTCCAAGTCTGTTTCAGAC
CAAACTTTAGGAGGCGGCATAGTGGAATGACTTGGCTCCAAATTGTCAGGGTTGAATGTT
GTTGCTTTAGTGGCGAAAAAAATATTCTCATCGTTGTGAATGGTTGAAGCTGAGTTTGGT
ATGGAAGACGGTGTTCGAGGAGGAAGACTGGGAGCTGGGGTTGAGGGTTGACGTTGGTTG
ACTAATTGAGAAGCATCAGTAGAACTTGTAGAAATAGTGATTGCAATCGGAGTTCGAATA
ATTGAACTACGAACAGCTTTTGAACTTATATCTAAATGGTCATCAGAAATCGAACCAACT
TTACCAAAATCACAAATATTTTGATACAATTTGGATTCATCTAATTTTAAGTTATTGTAT
GAACAATTATCTTGATTAGTTAGTGATGGTGAGTCTCGTGATGAAGATGATGAACAGGAT
GGAGACGGAGGTGGTGGTAATGGCCTCGAGGCCATGTTGATTGAAGAAGGTGGTAAACAT
AATGGTTGAGATGAACGATGACATTTACTAATCATCTCAGGTCGTGCAAACTCTTCACAA
TCTTCAGTTAAAACACTATTGCTTAGGCAATGATAATGATGTTGTGGTTGGTGATGCAAA
CCTCCTGGAATATGTGGTGTATGAATAGCAGAAACGTAACTTTTTCGCCTAGTATTTTCA
AGACTATCATGTCTAGTCAATGGATTGAAATCAGTTGAATTTGAGTTTGTTGGCATGTTG
TGTAATTTAGTTTCGCCGAAATTGGATAATCTTGGTGTCGATTCAACGGTTGAGTTACGT
TTTGGTAAACTATACAGGTGAGATGTAACAGTGTCCAGAGATTCGTTTGAATTGTTTGTT
TGAAGCAGAGAGAGAATGTTTCTCCTTTTGGTGTCATTAGCGATACGAAAGATGCTACTT
TCACAACTGCTTGCACTTCCGATTGAACAAGAATCATAATCATGAGAAAAGTGCTCAGCA
GTTTTACACCTTTCAGGTTGATGACTGTCCACTTCACAGTTTCCCTTTTCAAAAGGAAAA
TGGACTGAAGATGGACGAATATCATATCTATTTGGTATTGAGGATGTGACATGTGTAGTC
GGTGGTGAAATCGGTCTGATGTGTCTCTCAGGTTCACGGAACTTGACCGGAGATGAAGGA
GCCGAGGTTGATAAGTAACTTTCCCCTTGTTCAGCGGGTTCGTTTCCCTCTCCTTCTCCT
TCTCCTTCTCCTTCTTCATCTTCATTTTCAAGTTGATTAATATCAGAGACTAAG
>Locus_5814_Transcript_1/1_Confidence_0.000_Length_488
CCAGAATATCCATGAGACTCCCCTTGGGACAGTATTCAGTGATCAGGCACATATGAGGTG
GATCAACACAAGCACCGATGAACCGTACGATATGATCATGTTGTAAATCTTTAATCTTTT
TCATCTCAAGCATGAGACCTCTGGTTACTTCAACTTTAGTTTTCCTCATGGGCTTTATTG
CGACTACAGTTCCCTTATAATAACCTGTTCTGACAAAGTGTTGCCTTCCAATATCAACAG
CGTTAATTGTTTCAGATGAAGTTGTTGACGTTACACTTGGACGATTAATACTATTAGTGG
ATCCAAGTTTTTTTCCTCGTTTTCTTTTATCGTTCGTTAAAATATCTTCCCATTTAATCT
TCCAGCTCATTGAAGCAAGTTCAGCTTCTAATTTATAATGTCTAAAAATTAGAAATGATA
ATATGCACAAGGCGATGAGAAGAGCACTTAAAATTGCAGAGATTATTCCGTGATGAGGAT
AATCTTCA
>Locus_26906_Transcript_1/1_Confidence_0.000_Length_452
GGGTAATCTTCTGGCTCGAGCCAGGGTAAGATGGTGGTTACTTTTTTCCAACGTTTTTTT
TAAAAGGATTTCCTCATAGTAACTTTTAAGTGGACCTTTACCAGTGATGACACAGATAAG
TTCAGGTAAAGGTGCTCGATCAGTTGAAATTTGAGTATCGTAATTATCTAGGGCATTGAG
AAGTATGGAAAAATCTTCATCCTCAGTCCAACTTGTACTAGAAATTAGGATGAAAGGTCG
ACTCTTTTTGGTGACAATGTCCCCGCTTGAAGCGATCTCGTAAAATTTTGACTTGTTTAC
TTCTTTACCTCGAAATTGAGGAAACTTTTTCGCCATTTTGAGCAAAAATTTATGGCGACT
TTCTGGTTGTAATGGAGAGAAAATTTCAGTTGGCCTATCATAGAAAACATCACATTTGAT
TCCCCACGTTCTTTTCAAATCATTGGCCATTG
>Locus_29107_Transcript_1/1_Confidence_0.000_Length_209
TGGTTATGTTGTGATCTGTTGATCAGAGTATGATAATGGAACAAGTTAATTGAGAAGTTG
TAAACAATCAAATAACGAATTGTTGTTGTTGTTGTTGTTGTTATCGGATCAGGAAACAAG
TTATCGTATCAACGGTAAAATAATCATCACAAAAAAAAAAGTCGAGAGTTCGTCGTTAAT
TTCATTTCAACTCTTTTGCTCTCTCGATT
>Locus_12334_Transcript_1/1_Confidence_0.000_Length_616
GTGGGTGGTTAATAATTTAATCTTTTTGATAACAATTATCCTGTTAATTAATTGGATTCA
ATTTTATCTTGTAGATTTAAATCATTTCGTAATGATTATATTAATCGCTAATTTTGATTG
ATGTTTGATTGTTGAAGTGTTTTAATCGCAATTAAAATTGATGAAAGACAAAACTAATTT
CAACCGTTAACCCAATTGAAGTTTCAACGATTTTCCTATTGAACAACAATTAACTATCAA
TGATTATCAATTTAATCCATAGATTTTTGTTCAAATAATCAAAGTTTTCGGTTAATCTTT
TAGTCCACTAAATCGTTGATTTTGGATTGACAATTAGTAACAATTTGTCCAGAGATTTAA
TTATATTATTATGTTGGGATAAGCAAATCAACAATTTGATGAATTGGTGTGTTGAAATTG
ATTAGTGCCAAATAATCAACTAATAAAATGGTTAATTAGTTGATAAATGATTACCAATCA
ACGTGATCAAGATTCATGTTGAAAAAAATCAATGATTTTCTCATTTCAATCAGACAATTA
GGAAAGAGGATTAAAAATGAGATAAAGGTTAGAAATTAATCCATACACCGATTAAGAGTT
AATTGTAACTTTGTTC
>Locus_6649_Transcript_1/1_Confidence_0.000_Length_231
TGCTGTTGATTGTAATTAGTGTTAGCTTATTAAAAAAATGTCCAATGTTATCCTTTGTCT
CTGTTGGTCATCCAATGGACAGAGGGTAAAAAATATAAGTAATATGTACATGATAAAGTA
TAAGATTATGATTAGATTGTTTACTAAATTGTTAGTTAATTAATTTGATTACGTTAATTT
GTTTGCAGCTTTTCCTTTAGTCTTGTATCGTTTTTTTTTGTTGTTTATAAA
>Locus_10382_Transcript_1/1_Confidence_0.000_Length_1872
TCGGTGTTGGCGGAGTAAAATAAATGTTAACACCTTCCTTGGTAAAGGCAACACTGGCTT
AGGAATTACAGTTAGTTAACTCGTTAGGAGGTTTGTTTCCCTCCGAGCGAGCAGATAAAC
TATGTTGTTGATGGGATGATTGTAACAATTGCTGCTGATGATAAGGAGGCGGTGGATGAT
CAGATACTCTATCTACATCATCTTCACTTATTCCTCCCTCTCTTTCTCCGCCATCACCGC
CATTTCCATCTCTTCCCTCATCTTCTTTTCTTTTCTCTTCATTTATCACAAGTAATTCGT
CCTCCGTTAATAGTGTATTCGCAGATTGAGTGTGAGTTCGTGAGTATTTACCATCATTTA
CCTTCGGTAAACTAAGATTGTATTTAGATTGAATTCCGGGTGTACTTTTAGATCGACCTC
TGGATATTTTCATGAGAGGTTCTTTCTTATATTTTTCTAATCTTTTCGAGGCAATTGCTT
CCAATCTAACTCGTGCTGCTGGATAATCTTTCAATACATCCCATAGATCTTGTTTGGATA
AACAAAATAGGTCAGAATAACCAACTGATTTAACTGAGGCAGTCCTACGATTACCCGCTG
TTCCCATGTTTAGAATTGATATTTCACCAAAATAACTTCCCGCCCTAAGGGTGGCCAGTA
CATTGGAACCAGAATCAGAGACAACCTGAAGTTTACCTCTATTAACAATGAACATTTCTT
TACCCACTTCCCCTTTTCGACAAACATAATCTCCCGGTGAGAAAAGTACTGGACGAAGTC
GTAATACCAAAGCACAAAGAAAACCAGCTTCCGTATTCTGAAATATTTCAACTCGTTTCA
GGGTATCAAGGTGAACATGAATCGCAATCTCTGCCTTTAATTTAGCTGGTAAGAATCCGA
CTGATTTATCTTCATCAGCTGATTTTTGTGTCATCCAAAGGTAATCAAACCATTTGATTA
CTTTAATTTTAAGATGTTCGGGTACTCGACGCATTCTCATATAAGTTTTAACGGAATCTA
ATTTAGCTTGAAACTCTTTACGAGCCGCTGATACATTGGTAACAATGTTGGCCACATGAC
CTAAAACAGTGGCCAGTAAAAAGAGACCCAAAAATAGTTCAACAATGAGAAAAATATATT
CCCCTTTGGTACGAGGCCTTGGAAGGTCACCTATTATGGTGAGCGCTAGAATGGACCAAT
AAAAGGCATGTAAATAGTCACATTCAACATCGGGACAAAGTTGATGATCTCGAGAACCTA
AAAACCAATCGGAAGAGCCAAAATTTTTTCTCTTTGAAAGAAGATGATAAAAACAAGCAT
TCCAATGGAAGATGACCAATATATAATGGACAAGTGATACAGTTCGGAAAACATTGGGAT
AATTGGTGTGTCTCTCTGTACGATCAAGAAATGACCACCATTTGTATATTTTAACCAAAC
GGAAACCTCGAAGTATTGAATTAAAACCAATGGAAAGGTAAAGAAAATCCAATGGCAGTA
AACAGAGACAATCAATGTAAAAGAAGGTTGAATTCATATAATATTGTCTCAGCTTTTTAG
CATTCGTTTGTAGGACACCTTCATCTAGGTAACAAATACGGAAGTTAATTAATATATCCA
GAATGTAAATTGTATCAGAAAGAATGTCAAAGGTTAACCATAGGACCATTGTTTCAGAGG
ATATCTCACTAAAGGCAAATCTATAGATGATGACCCAAAAATTGTATAAAAAAGCAAGAG
AGACAATCATTGACCAATAGTAACATAAACGTCCGGATGGATCGAAAACAAATGACCAGC
CCTTAGATGAACCACCGCCAGTGAAACCAACACCACCAGTACCACCTCCAACTCGTTTAC
CTGATAATCCAC
>Locus_26517_Transcript_1/1_Confidence_0.000_Length_222
TTTAAAGAAATTTTCTCAATTTAAATTGTTTCTTTTTCTCATTTAATTAATAATAATTAA
CGAATTAATTGTTTTCATATAATAATATCGTTATAATGTAAAGATGAACACAACCATCAA
TTCACTTAATCGGTGATCCCATTGATTTGATTTGATTTGATTTGTTTTTTTTACAATAAA
ATTGATTTAAATTGTTGATTAATTCAAATTCATTTTCTTCAA
>Locus_4571_Transcript_1/1_Confidence_0.000_Length_874
GAGAGAGAGAGAGAGAGAGTTTGTGTGAGTGAGAATGCAAATCAGTATTGGGATGATAGA
AAAGGAGTGTTGGATGAAAACAAGAATACATTAGTTAGATTACAACTATTATTTAACACT
TTTGTCTTTTTGACATGATTGCACTTTTCCTCTTCGCAAGAGGAGGAGAGAGAGGAATCA
AATAGACGCTTGACCGCTCGATGATTGGCCAGGAAAGATTCTGAGAGTGGTAGAGATCCA
GTTGTATTGCAGTCAACAGGTGAGACGGCGGGTGTTGATGAGCGTGGATTAGAGGAATGT
AAATTTGTTGCTGAGCTTAAATCACCATTAAAGGCATTTGAAAGGCGTTCGGAGGCGGGT
GAAAGTGCATTAACGGTTGATTCATCTATTGATGAACTGTTTGATGATGATGTTGATGAT
GATGATGAAAGTGGTGAACCAAAAATATTGACAATACGCTGTGAGGCTGTTGTTGAGCTC
GATGAATTGAGAGTTGTATCAGGATCCATCAGCATCATTGGTGAGGCCATAAAAGTATGA
GCATAACGATGATGATCAGAATTATCACAAGCTTCAATTTCTATTCTTTCGCACTCATCT
TCCTCATCATCTCCTGGAATGTAGAACATAACAGGAGTTTGATCTTGGCAATTACCTTGA
TAATCTTCCTCTTCATCTTCTTCGCCCCCTTGATATTGCTCTTCGTCATCATAATCCTCC
TCTTCCTCTTCTTCTTCCTCTTCTTCATCTTCTTCTTCATCTGCATCTTCCTCTTCTGAT
TCTTCTCTTTCCTCATCGTCTTCACATATTTTGGTTCTTTCGATTTCTATTTCGTCATCC
GAATCCATTTCTATAGTTCCTGCTTCGTCCTCGG
>Locus_11412_Transcript_1/1_Confidence_0.000_Length_335
ATTAATCGACTTTGGTTTGAACATTTGCCACCAATTTTTGGGATCATTTTCCTTTATATT
TGTTGAATCATCGTCCGAATCATTCATTGCAGTTCCGTTCATGAATTTGTTTATTGCACC
GAAAAATTTTGACCTTGCATTGTCCATTGCTCCTCTCATACGATCAAACAGATTCCTAGA
TTGGCCTGAATCTTCATCTGATTGTGGTACAATTAAAGAATCAAATTGTTTCGATTTACC
TTGATGATAACTTTTACTTGAAACTTGATCAACAATCGAAATCAATTTATCGAAAACTTT
TGGTTCAACTGAGTTGATATAATCCAATTTCGAAA
>Locus_2513_Transcript_1/1_Confidence_0.000_Length_360
TGTCAATTGATTTGTTTGTCATCGAGTTTGATTTTCCCGTTCAACTGTAGGCCAATTTTT
TCCTGTTCTTAATTGTCCTTAATTGTTCTTGATTTGATTAAAAAAAGTATTGCGAATCGT
CAATGTTTTGATTATAACAGTTTTTAGTAGTTTATAAATCCCGGCATTTGTGGGGCTGAT
TTTTCAAGATTATCGGGTCCAGTATAACCAGCGTAGCGAATACTGGTTCGAGCGGGCTTA
GTTGAACTTTGGCACGATAAAGCGAATTTCAGGTCACGAACCATTTCATCGCACATTGAT
TTCCGGTCTGGAGCAATTTTCCTCGCTCTCCACATGAATTCACAAACAGCCATAAGAATT

>Locus_9047_Transcript_1/1_Confidence_0.000_Length_232
TTTTTTTTTGAGTATTGAAATTTGTCTCCCAGTAAATTTAATTTAGTTTAAATTTTAACA
ATTACAATTCGTTGTTTTTTTTATTTGTAACAATTAGGATTGTTGCAATTTAAATTGTTG
TTGCTTCTGGTTACATGAGTTTCCAATTGGAAATTGATTTTCATAACATTATAATTACAA
TTGAAAATTTAAAATCAACAGATAAATATAATCAAAATTTTACATTAATAGT
>Locus_21274_Transcript_1/1_Confidence_0.000_Length_1573
TTAGACCATAATCGTCAAGTGTATCAGCCAATTGTTCACAAAGTTGCATCAATTGGCTGT
ATAACCAACGGAAATCATTAGTGGCTCTAAATGAGCATCCATGACCTCGAGAGCGTAATG
GTTCATCCTCGTTCTTTGAGTGAATCGACCCAAGGCCAAGGGAAACTCTAAGGTAAAAGT
CAATCGCCGCTGGTTTAAAAAGTAAATAGATAACATCCCGTCGATCCCAAAGATCTTTAA
CCGTAAGGATATTAAAAGCTTTTAAAATTTTCTCCTGAACCATTCCTATTCCGGTAACTT
TACGTATGTCCAATTTCTTGACAAAATCTTGAACATGTTCATAACTCGAACCACGTAACA
TGTACTGTCCATTGGGTTTATTTAAATCGGAGCAAATTTTTGCCAACATTGAGGTTGTCG
CTATACCAGCGGAAGCGGTCAATTGAGTAGCCTCAAGAATTTGACTTCGAATACTGTCCA
CAACCTGGAAGGCTGAATCCCAAATCTCAGGGATTAACCTTTTATCCCCAAAATCTTTAT
CCTCTATTAAAACAGGACCAGGGTAATGAGGATTCTCTTTGACAAAAGTTTCAATCAAAT
AGGGAGACAGATTAAGATAAGCCTCATCACAGCTCATCACAAATAGATCGGGATCATAGC
GTCTCAGGACGGACATAATCTTACCACTGACCTGTCCATATTTACGCATATTGGGCGGTA
CAAGGACCAAATCGGGGCACAATTTTTTACATATAAATCCAGCCATACCAGAGCGAACAC
CAAATTTTCGAGCAATATAATTTGATGTGCAAACCATTTGCATTGAACCAACAGCCATTG
GTTTATCTCTTAGTTCTGGATTATCTCTCATCTCAACGGCGGCATAAAACATATCCATGT
CAATGTGAACAACTATCTGACTAATATCTCGTGATTGTCGATCATAACCACGAGTAGAAC
GAGCTTTTTCCATCATCTCAAGAGAATTTTCCTTCAATGGATTAGTAAAATTGGACCAAT
CACTTTTCATCTTCTTAATCTGTTCGTCAATCCTTTTATCTCGTTCTTGTTCATGTTTAA
AGTAAAGTGTATCTTTAGAAGCTTCATAAAGTAATTGATTAATCTTTTCTTTATCCAATC
CAGACATTCCAGCTTTATTATCTTGGATCGCAAATAAGCTAATCGCTTGGCCTGATGAGC
TTGGGGTTGATGTAATACCGGTTGAAGTTGATGCAACTGGTTCCACCTCGGTAGCAACAG
TGGTCGCCATTTTGACACAAAGAAACTATAGATATTATGATGAGATTAACAGGTTAATTG
TGATCTTTTTTTCCCCTCTTTAATTTTAATTGGTCAAGTGCATCTTTTCATTTGGCTTAA
TTTCTCATCTTTTTTACGTTAATGAAACAAAATTGTTTTCGGTCAACTTTTTCTTTCTAT
TTTTGTCTCGACAATTAGTTGATGATTAAGCGTAAATTGTAAACCAAGTATATGTATTGG
GTTTGTTTATAGTAAGTGAAAATATTAATTGTCGTTTCAGTTGATTGGTTAATTGTTGAT
TTTTACCCATGAC
>Locus_3761_Transcript_1/2_Confidence_0.333_Length_656
AATATTGTGGAAAAACCAATCGATCTTCGTGGTCCAAGCACCTCCATGAGCCTCGAAAAA
TTGATTGTTGAAGTATTTCAGAGCTTCTTCTTCACTTCTTTCCACTTGTAGTGTTTTCCT
TAGATAACCAATATCATCTATGGATTGAAGCTCAGGTATACCGGTGGAAAGCATCATTGT
GAACAAAGTGATTAAAAGATTAGCATGTCGACGTAAGGATAAATATGCTAATCCACAAAG
CTCAGTAAATTTTTCAAATTCTTTACTCTTTTTTGGATTCTCAGAGCCTTTTGAAATTAC
ACATAAGAAATCATCGGTTAGTACAAAAGGAACACGTTCTCTGTTGATACCAAACTTTTT
CTTAAAATGACCAAGAAAATGACCAAAGTCAATGTGAAAGATTTGACCATCTTCATTGAT
CATTATATTATCAGGATTACGATCACCAATACCAAGGATAAAAGTTGCCACACAATAGCC
TGCACATGATTTAGTAAATGTATCAACAGCTTGATCATAATTAGCGACATTATTTTCCCT
AATCCATTTATGTAATTGAGTTGAATCAACTTGAAAAGCGGCCATTCGTCCACCGGTCCG
TTGGATGTTCATTACTGTTTTAGCTCGAGGAACAACTTCAATCATACCAACTTGAT
>Locus_26701_Transcript_1/1_Confidence_0.000_Length_268
CATATTCACCTGGGGCAAGATTAACAGCTAGAGTACCAACGATTCGAGCACCGGACATTC
CAAGAGGATGACCAAGACCAACAGCACCTCCGTTGACATTTACCTTACTGTTATCCAATC
CCAATTCTTTCAGATTCGCCAAGGCAACAGCGCTAAAGGCCTCGTTAATTTCAAATTGAG
CGACTTGATCTTTACTGATTCCGGCTCTTTCCAATGCCTTTGGCATCGCATAAGCTGGGG
CAATACCGAAATCAATTGGTGCAACAGC
>Locus_18757_Transcript_1/1_Confidence_0.000_Length_376
GAATCTAAGTCCATAATTCTCCAAATAGAATATTTTCTTAAAGATAATCAAGTAAAAAAA
AGCTGATTAATTGAATACAAGTTGAAAAGATGAAGAATAAACAACCGGATGATAAATAGA
AATGAATTAATAATTGGAATCAATGAGAAAAGGAAAAGGCGTTTTCATGTAAAGAGAAAC
ACAAAAAAAAATCAACCAGATGATTTAAAACACAATCATATTAATTTAACATACGAATCT
ACATGTAGACAAAAATCACAATCAGTGTTAATGGAACAATTGGTTGACTGATTGATTGAT
TAGAAAATTATAATCATCGAGCCAATTGTCATCATTGAAGTGGAAAAATTAACCAACTCA
ATCAAACGAAATGATG
>Locus_26865_Transcript_1/1_Confidence_0.000_Length_191
TTCATCTTTTGTCATCATCATTTTCATCATGGATTGTGTGAGAGAAATGGTTAGCTGAAT
CAATGGAGATGAAATTGATAATACGGAGGGAAACAAATCTATGAAAAGGAGATTGGTGAT
GGAAATGTTATTATGCTTGTTTGCTGCCTTGGTTTGTTGATTTCTTTCTGGCTACATTGT
TATTATGACAT
>Locus_20605_Transcript_1/1_Confidence_0.500_Length_153
ATATGGAATATTAAAAAAAAAAAAAAAAAAAAAAAAAAAAAAGGATATTGCATATGGAAT
AAGCCAAAAAAACAAAATATTTCCTGATACAAGTTAAAATGTGTTACGGATAAGCCAAAA
AAACTATTTAGGTCAATCAGTCAATCGCTTGAG
>Locus_23007_Transcript_1/1_Confidence_0.000_Length_310
GTTGCTTATTTCCAGTATTGCTTGATTCTTTAGCGCTTTCATACTTAAATGCACCTTTAA
CTTTTTTGAATGCAACGTCTTGTGCTGCTGCAGCGCTTTCAGTAGTTGTAGGATCAAAAA
TTGCACCTTTTTGCCGATTATTAGATATTTGCTCACTTTCATCTGATCTTCGGCTTCCAG
ATGCAGTATATCCAAACGTAGTAAATGTAGATTGCCTATCGTTTTGATTTTGGCTTACAG
ATTTGGTGAAAGCAGTACTGTTTGAATGATCAGAATATGGAGAATTGTAGTTACTTCCAC
TATTAATCCG
>Locus_26308_Transcript_1/1_Confidence_0.000_Length_333
ACTTATTTAAGGTGAACATTAACCAAATACAGAAAAGAAACATAGGAAACAAATGAAGCA
TTAAAGTGAACTGAACACACTTATTGAGATGTAGTAGTAAATAGAGAGAGAGAGAGAGAG
AACAAAAAAAAAATATTGAAAGAAATGAAATGAAATTGATTCAATGATAAAAGAAAAGGC
TAATTGTCAATAGCCTGAACACACATTTAATCAGCAGCAAGTGACTGATGAACCAATTAA
TAAACACAATTTAAATTAAGTGTCACAAGTTACAGAATTTTTAATTCATTCAAAATCCGA
ATCTTTAATTTTTCAAAAACAATGAAAACAAAA
>Locus_3063_Transcript_3/9_Confidence_0.647_Length_1075
TTTTTTTTTTAATTTCCATTTTCCTTTGAATGTTTTATTTTCTTTTTTCTCATTTACATT
CTCGTAAAACTTATTTTTTTATCCAAAAGAAAATATCTAATTCTCCCATTGATGATTGTT
TTTATTACCACATTTTAATACATTTTAAACAATTAAAATGAATACAATGTCCTCCAATTG
AGTTTAATTTTTGTTCTACTGAAATTTTGCTTGTAATTAGAAATTTGAGATTTTGGAAGA
AATTCTCATAATAAAATAAGGTGATCTTCCATTCAAGCAGATGAACAATCAGCAAATATA
TTGGATTAAACGGTGTATCTTGGTGATGTTGTTCAGTTGATTTGGAAAGATTTAACAACG
ATTATCAGAAGGTTTTGTTTCCTATTCATGTGAATCAAGAAACGCATTTACTGAGGCCAA
TGCTTTCTCGTAACACTCTTCGAATCCTTTGTCATCTGAATCATACCATGGATCATGAAT
AATTGTTTTACCATCAGGATGATAATCACCTAAAAGCCCAATTTCAGCTGTTCCATCGGC
TGGAGCTTTTCTTTTAATGTCTTGTAAATTTGATTTATCCATACCAAAGATGAAATGAAA
TTTTTTATAATCATCTTTACACAATTGACGACATTTATGCTTATACTCAATTCCATGGCG
TTTAATACATGCAGTTGCTCGGCGATCGGGTGGTGATCCAGTATGTTCATTAGAAGTTGC
TGCTGAATCAACAAACCATTTATCCTCTAATCCACGTTCCTTAATAACATGTTGAAAAAC
AGCTTCAGCAATTGGTGACCGGCAAATGTTACCAAGACAAACCATTAAAACACCTCGTTT
ACTCATTTCTCCTTAAAGACACGTTCCTTAATAACATGTTGAAAAACAGCTTCAGCAATT
GGTGACCGGCAAATGTTACCAAGACAAACCATTAAAACACCTCGTTTACTCATTTCTCCT
TAAAGACACCACAAAACAATCACTTCTCTAATTAACCAATGACAATTGAGATGAGCGTAA
CACTCTTCGAATCCTTTGTCATCTGAATCATACCATGGATCATGAATAATTGTTT
>Locus_3289_Transcript_2/3_Confidence_0.200_Length_2132
GTTGCCATAACGATTGATATTTTTCTGGTTTTACTTTTTGTATTGTTTTTGTTTTTTTTT
TCTTCTCTTATTTTTAAAATAGATTTTAACAGTTAATTGTGTCCAGTTGATCACTATTAT
TGGTTCTAGGTGACAATTGTTCATCGTCTAATATTGGAAGACATTAATTGTGAGCAGATA
ATGAACAAGATTAAATCTTAATGGTGGCAAACAACACACGAAAGGTTTGAAATTGGAATA
TAGAGAAATTGTGTTGATCATGGTTTATGATCTTTAATTGTTCAATTCGGCTAATACCTT
ATGGAATCGATCGATGAAGATATTGTTATGTTGGTTGTTAAAGGTCAATGTTGTTCGGAT
TCTCAATGAAGATGTTCCTGATCCACCGCAATGGATTCCCTTTTGATGGAGACGATTAAT
TACCTCATTTCTTAATTCTGGTGTATTAAAATCTATTGCACAAAATGTACCAATTCCCCT
TGCCTTTGAAACTAAATTTGGAAAACGAGATTCAGCCTCTTTTAATCCGGTTAACATTTG
ATTACCAGTTTCAATTATGGATTCAAGTAAATTGTCTCGTTTAACAACTTGAATAACCTT
CTCAAGGAGAGCCAATTTTGATGGATCACCAAGCCAAGTATTAAATATACGGAAACTCTG
ATCAGGTCGTAAATAACCTTTGTAAAAATAGCCACCGGTCAACATTTTCTTACTAAAAGT
GACAATATCTGGTGGATTATCAAGACCCCAATGTTCATGGGCCCAGAATTTTCCTGTTGG
ACCACAACCAGTTTGAACCTGATGTTTAAAAGATAGAAAATAATTAATCATGATGATACT
TTTCTAATCTATTATATGAGATTCCTATTCCCAATAGTAAATTTACCTCATCACAGATGA
AGACAACTTGATGAGATTTAGCAATTTTCCTTAATTGTTGAAAGAAATAATTTGATCCTC
GATTATCACCACCTTCACCTTGGATGGGTTCAACGATTAGCCCAGCAACGGGTCGACCTT
TCTTGTTAAATCTTTCAATTAAATCTTGAATCTCTTCAAGACACTGATCATCAGTGGCCT
TGTTTTCCCGTTGATTAGCCTCAAGCGGATATTTATAAATAGGATAAGGAGCAATAGGCC
AATCAAATGAAGGAACATCCAATTTGTGAATATATTTTGAATGAGTACAACTTAAAGCTC
CCAAGGTTCGCCCATGGAAACCATGTTTGAAAGACATAATTGTAAGATATGGTGATCCAG
GATATTGATTAACTAAACTTGATTCCATCTCTTCGGGTGTTAATTCACGGCCATCACGAA
TTCGCGTCTGATACCAAATGAAAGCCGCTTTAAGAGCATTTTCAACGGAACAAGAGCCAC
AAGCCATTGTTTGTACTTCGTTTAATCCTGGAGGTGCAATGGAAAGTAACGAACCTTTTA
AACGATTAATCAAATCTTTCGGTGGTAAAATACCGAGAGCGGGTCGATTTATGAAAGCCG
ATGTATTTGCTGGATCTCTTAACGCTTCAATCAATGCCGGATGATTGTAACCCAATGGAA
TTGATGAAATTTGTGAATAAATATCAAGGAAAAGGTTACCATCAGCATCGCAAAGATAAT
TACCAATGGACGATTCATAATCAACAAACAATTGAACCGATTTAGATAATTGAATGGAAT
CCAGTTGCTTAATCAATTCAAGTGATTTAGGTCCAGGAATTGTTGACGTACGGATAAGCG
GCTCTTTTGGTTCCGATAGGTGATAATCCGATGAAATTTTAGGCGCAGTTGAATTATTCC
GACGTCCAAATAGATTCAAGTTTCCATCATTAATTAACCTTAATCGTTTAGATGTGGCAA
CAATTAAACTATTATAACGAACCATTTTTCTTTACACAATATTAACACAAGTTAATCAAC
ACTAATCCAAATTGTAATTGGTTAAACAACAAATCAATCTTCACCAATCTCGTTTGAGTT
GAAGCAGATTGAGAAGCAACATGAACACTGAACAGAGAGACAGGAAAAAGGAATCGTCAT
GAAATGAGAAAATGGGTGGAAAGAGAGCTGAACCATATTTCTTTTATTGCGAAATGAACA
ATTATGATTATGATGATTACATGGATTAAATT
>Locus_7054_Transcript_1/1_Confidence_0.000_Length_677
TACTAGTAGTTTTGTTCAATGATGAAGTAACTGTGGCAAAATTATTATGATTGTTGCTCA
TTGAAGTGTTGCTATTTTTACTGTGGTTTGAATTATTGTTACCAATTGTGGTTGATTTAG
TAACAGCAAAAGGATTTGATGTTGTTTCAAAGGTAATTGGATTACCAGAAGCATCTCTAT
[truncated: 20,210,388 more chars]
