# Supplementary material for: Transcriptome profiling of a spirodiclofen susceptible and resistant strain of the European red mite Panonychus ulmi using strand-specific RNA-seq
Source: BMC Genomics. 2015 Nov 18;16:974. doi: 10.1186/s12864-015-2157-1 (PMC4652392; doi:10.1186/s12864-015-2157-1)
Supplement: Additional file 14: File S4. — Target site nucleotide sequences of the P. ulmi PSR-TK and HS-strain. (Format: FASTA, examination of this file requires the BioEdit program available at http://www.mbio.ncsu.edu/bioedit/bioedit.html). (FAS 67 kb) [file 12864_2015_2157_MOESM14_ESM.fas]

>Pulmi_AChE_PSR-TK
NTGTTAACAATTAGTAAATCATCAAGACTCACCACTATTAAAGGTGAAAGATTATCAGGA
AAACCGGTGAAAACCAGGACAAAATTAATCAATTCCACAGTTTTACCAGCTGATTGTAAG
AAGATAATTATTCAATCGCAAAGGGCAACAATTAACAATCAACAAGATGATTCGATTATA
AGTAAACAACATTTCTCTCAATTTTGTCTAATTGGTTCAACAATTAAATCAATCATTGTC
TTTTTGGTAAAAACCTTTTGGATCCATTGGATTATCCCAATTGTGGTAATCCTTTTATTT
CAATCTTCGAGGTATAATTTTTCCTCCGCCTTRCCTCATGATGATAGTCTCTTTTATGCC
GATTCATCATTMCCCTCATCATCCTCATCTTCATCTTCATCTTCATCTTCATCATCACCG
TTTTCAAGTTATAATCAAATTCATTACTCAGCATATCAAAATGATCCCTTAATTGTGTTA
ACAAACAAAGGTTATGTTCGTGGTCGTTCAGTCACCTCGCCCACAGGTAAACCAGTCGAT
GCTTTCTTAGGTATTCGTTATGCAAAACCACCCACAGGCCGATTCCGTTTCCGTCATCCT
AAGCCAGTCGACTCATGGGAGGGTATTTTTAATGCAACCTCATTTTCGGGTGCATGTTTC
CAGGTAAATGACACCTTTTTTGGTAACTTTAAAGGTGCCACCGAATGGAATCCAAATGTA
CCTTTAGATGAAGATTGTCTTTCTGTTAATATTTGGGTACCACGTCCTAGACCCAAATCA
GCGGCAGTTTTACTTTGGATTTATGGAGGTGGCTTTTGGTCGGGAACCTCATCCCTTGAC
TTTTACGATGGATCCGTCCTGGCAGGGGAAGAGTCAATTATATTTGTCTCAATTAATTAT
CGAGTTGCCTCCCTTGGATTCATCTTTTTTGACACCTCTGATGCACCCGGTAACGCAGGT
CTCTTTGATCAGCTAATGGCAATGGAATGGATTCGTGATAATATCGCCGCTTTCGGTGGT
AATCCGGCAAATATAACGATCTTCGGTGAATCAGCTGGAGCTGTTTCAGTTGCACTTCAT
TTACTTTCCCCGCTCTCACGTAACGTTTTCAGCCAAGCAATATTACAATCTGGTTCGGCC
ACTTGCCCTTGGGCAATTGTTGATCGTAACAAAGCTTATGCACGAAGCCTTGCCTTGGCC
CGTTCGGTTGGATGTGATTCACATACCACACGAAAAGACCTAAAGTCAATCATTGAGTGT
ATGCAATCTATACCCGCCTCTGTATTGGTTGCAAAAGAAGAGGTGACCACCGGTGTGGTT
GATTTTGCCTTTATTCCAATAGTTGATGGTTCATTTCTCGATGAGGATCCAGAGATTTCA
TTGAGAACCAAAAATTTCAAACACACCACCATCTTGACAGGTTCCAATAGAGATGAGGGA
ACTTATTGGCTGGTCTATCATTCTCCTCACATATTTAACCTCTCTGAGAGTGTCTATGTY
TCCCGAAATGAGTTTCAATCTCTTATACGAACAATTTATCCTCATCTTTCCCCAATGGCT
CAAGAATCAATAATCTATGAGTATACACATTGGGTTAATCCTGATGATCAGATTGAAAAT
CGTGAAGCAACCGATAAGTTTGTCGGTGATTATCAATTCACTTGTCCAGTTAATGAGATG
TCCTATCGATACGCTTTATCGGGTAACGATGTTTGGTCTTATTATTTTAATCATCGATCA
TCTAAAAGCTTTTGGCCTTCATGGATGGGGGTTATTCACGGAGAGGAGATCAAATTTGTC
CTTGGTGAACCTTTAGATCCMGTTCATGGTTATACTCAGGCGGAAGTTCAGTTAAGCAGA
CGGATCATGAGATATTGGGCTAATTTTGCGAAAACAGGAAATCCTAATCGACAGTCCATC
GAAAGTGACGCTACGGAGAGTATAGTGTGGCCTGAGTATACCGCTCATGAGAAAGAGTAT
CTGGTCATTTCGACCAACGATTCATCAATCGGACGAGGTCTTCGGGCAAAACAATGTGCC
TTTTGGAAAAACTTTTTACCCCAACTAATCAACGCTCTAGAAAACCGTCATAACTCAACT
TGTATCAATAAATCAAATCAATTGGAATCAACAATTTGGAGCCTTGTCACTTCAATGGTA
ACAATTATACTAATTTGGTTCCCTACGAGATAA
>Pulmi_ACHE_HS
NTGTTAACAATTAGTAAATCATCAAGACTCACCACTATTAAAGGTGAAAGATTATCAGGA
AAACCGGTGAAAACCAGGACAAAATTAATCAATTCCACAGTTTTACCAGCTGATTGTAAA
AAGATAATTATTCAATCGCAAAGGGCAACAATTAACAATCAACAAGATGATTCGATTATA
AGTAAACAACATTTCTCTCAATTTTGTCTAATTGGTTCAACAATTAAATCAATCATTGTC
TTTTTGGTAAAAACCTTTTGGATCCATTGGATTATCCCAATTGTGGTAATCCTTTTATTT
CAATCTTCGAGGTATAATTTTTCCTCCGCCTTACCTCATGATGATAGTCTCTTTTATGCC
GATTCATCATTACCCTCATCATCCTCATCTTCATCTTCATCTTCATCTTCATCATCACCG
TTTTCAAGTTATAATCAAATTCATTACTCAGCATATCAAAATGATCCCTTAATTGTGTTA
ACAAACAAAGGTTATGTTCGTGGTCGTTCAGTCACCTCGCCCACAGGTAAACCAGTCGAT
GCTTTCTTAGGTATTCGTTATGCAAAACCACCCACAGGCCGATTCCGTTTCCGTCATCCT
AAGCCAGTCGACTCATGGGAGGGTATTTTTAATGCAACCTCATTTTCGGGTGCATGTTTC
CAGGTAAATGACACCTTTTTTGGTAACTTTAAAGGTGCCACCGAATGGAATCCAAATGTA
CCTTTAGATGAAGATTGTCTTTCTGTTAATATTTGGGTACCACGTCCTAGACCCAAATCA
GCGGCAGTTTTACTTTGGATTTATGGAGGTRGCTTTTGGTCGGGAACCTCATCCCTTGAC
TTTTACGATGGATCCGTCCTGGCAGGGGAAGAGTCAATTATATTTGTCTCAATTAATTAT
CGAGTTGCCTCCCTTGGATTCATCTTTTTTGACACCTCTGATGCACCCGGTAACGCAGGT
CTCTTTGATCAGCTAATGGCAATGGAATGGATTCGTGATAATATCGCCGCTTTCGGTGGT
AATCCGGCAAATATAACGATCTTCGGTGAATCAGCTGGAGCTGTTTCAGTTGCACTTCAT
TTACTTTCCCCGCTCTCACGTAACGTTTTCAGCCAAGCAATATTACAATCTGGTTCGGCC
ACTTGCCCTTGGGCAATTGTTGATCGTAACAAAGCTTATGCACGAAGCCTTGCCTTGGCC
CGTTCGGTTGGATGTGATTCACATACCACACGAAAAGACCTAAAGTCAATCATTGAGTGT
ATGCAATCTATACCCGCCTCTGTATTGGTTGCAAAAGAAGAGGTGACCACCGGTGTGGTT
GATTTTGCCTTTATTCCAATAGTTGATGGTTCATTTCTCGATGAGGATCCAGAGATTTCA
TTGAGAACCAAAAATTTCAAACACACCACCATCTTGACAGGTTCCAATAGAGATGAGGGA
ACTTATTKSYTGGTCTATCATTCTCCTCACATATTTAACCTCTCTGAGAGTGTCTATGTT
TCCCGAAATGAGTTTCAATCTCTTATACGAACAATTTATCCTCATCTTTCCCCAATGGCT
CAAGAATCAATAATCTATGAGTATACACATTGGGTTAATCCTGATGATCAGATTGAAAAT
CGTGAAGCAACCGATAAGTTTGTCGGTGATTATCAATTCACTTGTCCAGTTAATGAGATG
TCCTATCGATACGCTTTATCGGGTAACGATGTTTGGTCTTATTATTTTAATCATCGATCA
TCTAAAAGCTTTTGGCCTTCATGGATGGGGGTTATTCACGGAGAGGAGATCAAATTTGTC
CTTGGTGAACCTTTAGATCCAGTTCATGGTTATACTCAGGCGGAAGTTCAGTTAAGCAGA
CGGATCATGAGATATTGGGCTAATTTTGCGAAAACAGGAAATCCTAATCGACAATCCATC
GAAAGTGACGCTACGGAGAGTATAGTGTGGCCTGAGTATACCGCTCATGAGAAAGAGTAT
CTGGTCATTTCGACCAACGATTCATCAATCGGACGAGGTCTTCGGGCAAAACAATGTGCC
TTTTGGAAAAACTTTTTACCCCAACTAATCAACGCTCTAGAAAACCGTCATAACTCAACT
TGTATCAATAAATCAAATCAATTGGAATCAACAATTTGGAGCCTTGTCACTTCAATGGTA
ACAATTATACTAATTTGGTTCCCTACGAGATAA
>Pulmi_ACCase_PSR-TK
GGACCCAATCTTTGCTCACATGAAGTTGATGCAATTCCGACACCTGAAGAATTTGTCAAC
CGATTTTATGGGTTAAAGGTTATTAACAAAGTTTTAATCGCTAACAATGGTATTGCCGCT
GTTAAGNNNATTCGATTCATCGTCATGGTGACACCAGAAGATCTTAAAGCCAATGCTGAA
TATGTTAAAATGGCTGATCACTATGTGCCTGTTCCTGGAGGACCAAACAATAACAACTAT
GCTAACGTTGATTTAATTGTTGATATCGCTAAACGAACTAAATCTCAAGGTGTATGGGCC
GGTTGGGGACACGCCAGTGAAAATCCCAGACTACCCGAACTATTGACCAAAGCTGGAATC
GCGTTCATGGGACCACCTCATAACGCTATGTGGGCCTTAGGAGACAAGATTGCTTCCTCA
ATTGTTGCTCAAACAGCGAAGGTGCCTACTCTTGCCTGGAGTGGAAGTGGCCTTGTAGCT
TCTAATTACGTCGAGGGTAAAACTATCAAGATATCGTCAGATCTTTATCGTAAAGGTTGT
GTTACGGATGAAGATGAAGGTCTTGAGGCAGCTTATAAAATAGGTTTTCCGGTTATGATA
NNNGCTATAGAGGAAACTTTCGCTGAAATGGAAGATGCTGCCGTTAGGTTAGCTAAAATG
GTTGGTTATGAGTCCGCAGGAACAGTTGAATATCTTTATGATCCAGCAGAGAAAAAGTTT
TACTTTCTTGAACTGAATCCTCGTCTTCAGGTTGAACATCCATGTAGTGAAATGGTTTCA
GATGTTAACCTACCTGCTTGTCAATTACAAATAGCCATGGGTCTTCCTTTGTACAGAATT
AAAGATATTCGTTTATTGTATGGTGAATCTCCCCTTGTAGATAAGCCGATTGACTTTAGG
GTTGGACGTGCTTACCCTCGGGGACATGTTATTGCAGCTCGAATAACATCAGAAAATCCT
GATGAAGGTTTTAAACCATCAAGTGGAACCGTTCAGGAGCTCAATTTCAGGAGTAACAAA
AACGTTTGGGGATATTTTAGTGTTAGTGCTTCGGGTGGTTTACATGAATACGCTGATTCT
CAATTTGGTCATTGTTTCTCTTGGGGAGAAGATCGTGAAGAAGCAAGAGAAAATCTTGTC
ATTGCATTAAAAGAATTGTCAATTCGTGGTGATTTTCGTACAACCGTTGAATATTTAATT
ACACTTTTAGAAACTGAAGCTTTCCAAAGAAATGAGATTGATACTGGTTGGTTAGATAAA
TTAATTTCTGAACGTGTTCAAAGTGATAAACCTAAAACGACAATTGCACTTATCTGTGGT
TCCATTCATGTTGCTGATACTAAATTTTCTGCCAATTGGCAAAATTTTGAATCTTCYCTT
CAAAAAGGACAAATTCCCCATTCAAATACTTTGAACAATTTTATTAGTGTTGAACTTATA
TATGAAAATGTTAAATATTTGGTTTATGTTGCTAAAAGTGGTCCAAACAGTTATTTTCTG
GTTCTCAATGATTCATTTAAAGAAGTTGAATTTCATCAAATGTCCGATTCCGGTTTATTA
CTTTCAGTTGATGGTTCATCGCATGTTACCTACATGAAGGAAGAAATTGACCAATATCGA
GTTATTGTTGCCAATCAAACTTGTGTCTTCTCAAAAGAAAATGATCCAACCATTTTACGT
TCTCCATCACCAGGTAAATTGCAACAATTTCTGGTTGAAGATGGTTCTCACGTAAGCTCA
GGTCAACCGTATGCAGAAATTGAGGTCATGAAAATGATTATGACACTTACAACCCAAGAA
AGTGGAATCATCCGACATGCTAAACGATTTGGTGCCGTATTGGAAGCCGGTTGTATACTG
GCTCGACTTGATCTTGATGATCCAACAAAAGTACGTCGAGCTGAATTATATACTGAAGGA
TGGCCAGAATTAGCATATAGAGATACTGGTGGTAAAGTAGCTACCGAAGCAGATTCACAT
CACCCACAGAAATTAAATGTTATCTTTTCCTCTGTTAAATCTCATTTGGAAAATTATCTG
GCTGGTTATGTTTTACCTGAACCCTTTTACACCAATAAGATGCAAGAAAATGTTACTNTT
TTCATGAAATNTCTTAAAGATCCTCAACTCCCACTATTGGAACTTCAAGATATCATCTCA
TCTAAAAGTGGTCGGATTCCACCCACAGTCGAAAGCTCAATTAAAAAATTAATGCAAAAA
TATGGTAAAAATATTACTGCCGTTTTACAAATATTTCCCTCCCAGGAGATTGCCTTAGTT
ATTGATAGTTATGCAGCTACCTTGGAAAAACGAAGTGACCGTGACGTTTTCTTCCTAAAT
ACTCAAGGAATTGTGCAATTAGTTCAACGTTATCGTAACGGTATTCGTGGTCGTCTACGA
AGCTGTGTTCAAGATTTATTAAAAAATTATATCGACGTTGAGCAACATTTTCAAGCCGGT
GATTATGATAAATGTGTTTCTACCCTACGGGATAAGTATGTCGACGAAGGGATGAGCAAA
GCGGTGGCAAACATTTTCTCCCACTTGAGTGTAGCAAAAAAGAATCAATTAATCATCAAA
TTAATCGATCATCTTGCTAGACAAGAACCTGGATTAACTGAAGAGCTGAGTAATATCCTT
AATGCACTCACAGCTTTAAATAGAAGTGAAAACGTTAAAGTAGCTTTAAGAGCACGACAG
GTTCTTATTACTGCTCATCAACCACCTTATGCTCTTCGATTTAGTCAAATGGAGGCGATG
TTTCTCTCGGTTATCGACATGTACTCACACGAATTTGATGCAAACAATATGAACAAATTA
ATCATTTCGGAAACTTCAATTTTTGATGTTCTTCATCAATTCTTTTATCATTCCAATATA
GTTGTCAGAAAGGCTTCCCTTGAAGTTTATGTTCGCCGGGCATATATTTGCTATGAAATG
GTTGCCTTACAGCATCTTTTCATTCGTAACTGTTCAAAGGGTTTATCTACACAAACCGAA
TTAGCTAATTGTTACACTGAAAATAATGATTCCGTTATACCAACAGCAGTTTTCCACTTT
ATACTTCCTTCATCACATCCATCGATTTCATCTCAACCACTTGCAGCTACCGTTGAGGAT
TATTCAAATTCATATGAGGAATCATCTAATGGACAATTACATTCCAATTACAGAATTGGT
GTGATAGCGGCTTTCAAAAATCTAGAACATGTTGAGGAACATTTTGACAGTTTACTCAAT
GCTTGTACAGAATATGAAAATGATTTATCAGATGAANNNTCTTCATCTCCCACCAATGAT
GTATCTTCAAGTGATATGAATGATTTCAATGGTTCAGATAAAACTATGACTAATGATGAT
AATGACAATGAATCTAAAGCTGAACCAATTCACATTATCAATATTGCCATCAAACCTGAA
GGTGCTGATGATGAAAACTTGTCCAAAAAATGTGAAAGTTTTTGTCAAACTAGAAATAAA
CAACTGATTGAACAAGGAGTCCGTCGAGTTACCTTTATTGTTTGCAGTCTTTATTGTTTC
CCTCGATACTTTACCTACAGACAACGCGATGGTTTCGTTGAAGATCGTATTTATCGTCAC
CTCGAACCTGCACTTGCCTTCCAATTAGAAATTAATCGATTAAGGAATTATGATTTAGAA
GCAATTCCAACTGCCAATCAAAGAATGCATTTATATCTTGGCAAAGCAAAATCAATTCAT
GCAAAACAATTATCAGATTACAGATTCTTTATTCGAACAATCATTCGACATTCAGATTTA
ATCACTAAAGAGGCTAGTTATGAGTTCTTACAAAACGAAGGGGAAAGATTTTTACTCGAA
GCCTTAGATGAACTTGAAGTTGCATTCACTCATCCTTCTGCCAAGCAAACTGATTGTAAT
CATATATTTTTGAATTTTGTACCTAAAGTCACAATGGATCCATTGAGAATTACCGAGAAT
GTTAAAAATACTGTTAAAAATTATGCATCTCGATTGAGAAAACTTCGAGTTCTTCAAGCT
GAACTACGAATGAGAATACGAATGACCACCAATGGTAAATGTACACCTTTCCGATTATAC
GTCTCATATGAATCGGGTTACTCATTAGCTATTCATCTTTACAAGGAGACTCGTGATCCA
ACCTCAGGTTTAACTAAATTTGAGGCTTGGGGTGCACCTTATTACGAACCAGGACCTTTA
AATGATCACGCAATTTCAACACCATATCGAACGAAAGATTATCTTCAATCAAAACGTTTC
CTAGCTCAAAGTAATGGGACTACTTACATTTACGACTTTCCGGTAATGTTTCAAACTGCA
CTTACTCAAATTTGGAGGGAATACTTAAAATCTAAAGAAGATTATGAAGTTGAAATTCCT
CGAAATGTAATTTCTTATGTTGAACTAGTTGTCGATTTTGCGACTGAAAAAGTTTCTGAA
GTTAAACGTCAACCCGGTGAAAATGAGTGCGGTATGGTTGCTTGGCGATTCACCATTTAT
ACACCTGAATATCCTGAAGGTCGTGATATTATTGTGATTGGAAATGATATTACTCATCAA
TTGGGTATTTTTGGTCCACAGGAAGATATCGTTTTCAATTTGGCCTCAGTTCGAGCTCGT
GAATTGGGTATACCTCGAATTTATATATCAGCTAATAGTGGTGCTAAAATTGGCCTTGCT
GAAGAGGTTAAATCAATTTTCCAAATTTGTTGGATCGACAATAATATACCAGATAAAGGT
TTTCATTATCTCTATTTGAGTCCAGAAAATTACAAGAAAGTTGAGAAATCAGTAAATGCT
GAATTAATTGAAGATGAAGGTGAACAAAGATATAAAATTTTGGACATTGTTGGTAAAGAA
TCGGGTCTTGGTGTTGAGAATTTAAAATATGCCGGTTTAATTGCTGGAGAAACATCCAGA
GCATATCAAGATATCATAACAATTACCATGGTAACATGTCGCGCAATTGGAATTGGTTCT
TATTTAGCTCGTCTATCTCAACGTATTGTTCAGCTTGAAAGCTCGCACATTATTTTAACT
GGACATGCATCGTTGAATAAAGTTCTGGGTACTGAGGTTTATTCATCAAACAATCAATTA
GGAGGAACACAAATTATGTTTGCCAATGGAGTTAGTCATGCCAAAGCAAAAGATGATTTA
GAAGCGATTCTTGTGATACTTGATTGGCTTTCTTATGCTCCTAAAAGACGAGAGAAACCA
CCACAATTACCAATTCTGTTTAAAGCAAAACCCTCACCATTACCAATAATGGAATCAATT
GATATAATTGATCGGGATGTTGTCTACTGTCCAACAAGTTCACCATATGATCCAAGATGG
ATTCTAAGTGGACGTGAATCTCAACAAGGTGTTTGGGAAGAGGGTTTCTTTGATAAAGGT
ACATTCCATGAAATAATGGCTGGATGGGCTAAAACTGTTGTCTGTGGACGCGCTCGCCTT
GGGGGTATACCTCTTGGTGTTGTCTCTGTTGAAACCAGGACAACGGAAGTTATCATTCCA
GCTGATCCAGCAAATCCAACATCCGAAACTAAAGTGCTTTCCCAAGCGGGTCAAGTTTGG
TTTCCCGATAGTGCATTTNNNTGGAGAGGTTTCTCAGGTGGAATGAAAGATATGTACGAT
CAGATTCTAAAATTTGGTGCTCTAATTGTCGATGCTCTTGTAGCTTACACTCAGCCGATT
ATTGTTTACATTCCTCCATACGCTGAACTACGTGGTGGGGCTTGGGCTGTTGTTGATTCA
ACAATTAATCCACGTCACATGGAAATGTATGCTGATCCTGATAGTAGGGGTGGTGTTATT
GAACCAGAAGGTTCAGTTGAGATTAGGTTTAGGATTAAGGATCAGATTAAAGCGATGCAC
AGAAATGACATTATCTGTAAAAAGATGATCGCTGAAATTAATAAAGCAACGGACGCTTCA
GTGAAGAAAAAACTTGAAAGACAATTAAATGACCGTGAACAGCAAATCAAGGGTGCTTAT
CATATTGTTGCAACATATTTTGCTGATTTACATGATAAACCATATAACATGTTGATGAGA
AAAGTAATCAGAGGAATCATCCCATGGCATAGAGCACGTTATTACTTCTATTGGAGACTA
AGACGTCTTTCTGTTGAAGAAATTTTAAAATGTGAWTTGGAATCAATTGATGTAACCATG
ACCATCGAGCAGATTACTGAATTAATGGAGCAATGGTTTTATGCTGATCAAAAGAACACA
AAAACTCAACTTTGGAATGATGATAAATTTGTAGCTGAATGGTTGCAAATGCAAATCGAT
GATCCATCTTCCCTTGTCAACGAGAAACTCAAAGAACTACGTCTCAATCAATTTTCCCTT
GTAATTGAAAGTGTTTGCGAAAAATTTTTACCYGAAGGTTTAAATTTCGATGATACTAAA
AAAGTTGCTAATTGTTTGAAAACGTTAACGGATCAATTTAGCTCAAAAGCCGGTATTAAT
TGCAATAATATCAACAATCAACTTGTTGAAGGGGATAACAGCACAAGTAAAACTGATTCA
TCTAAAAATGAATCAACAAGCAATGGTGTTGGTGGGGATGACTCKTCAAAGTAA
>Pulmi_ACCAse_HS
GGACCCAATCTTTGCTCACATGAAGTTGATGCAATTCCGACACCTGAAGAATTTGTCAAC
CGATTTGATGGGTTAAAGGTTATTAACAAAGTTTTAATCGCTAACAATGGTATTGCCGCT
GTTAAGNNNATTCGATTCATCGTCATGGTGACACCAGAAGATCTTAAAGCCAATGCTGAA
TATATTAAAATGGCTGATCACTATGTGCCTGTCCCAGGAGGACCAAACAATAACAACTAT
GCTAACGTTGATTTAATTGTTGATATCGCTAAACGAACTAAAGCTCAAGGTGTATGGGCC
GGTTGGGGACACGCCAGTGAAAATCCCAAACTACCCGAACTATTGACCAAAGCTGGAATC
GCGTTCATGGGACCACCTCATAACGCTATGTGGGCCTTAGGAGACAAGATTGCTTCCTCA
ATTGTTGCTCAAACAGCGAAGGTGCCTACTCTTTCCTGGAGTGGAAGTGGCCTTGTAGCT
TCTAATTACGTCGAGGGTAAACCTATCAAGATATCGTCAGATCTTTATCGTAAAGGTTGT
GTTACGGATGAAGATGAAGGTCTTGAGGCAGCTTATAAAATAGGTTTTCCGGTTATGATA
NNNGCTATAGAGGAAACTTTCGCTGAAATGGAAGATGCTGCCGTTAGGTTAGCTAAAATG
GTCGGTTATGAGTCGGCAGGAACAGTTGAATATCTTTATGATCCAGCAGAGAAAAAGTTT
TACTTTCTTGAACTGAATCCTCGTCTTCAAGTTGAACATCCATGTAGTGAAATGGTTTCA
GATGTTAACCTACCTGCTTGTCAATTACAAATAGCCATGGGTCTTCCTTTGTACAGAATT
AAAGATATTCGTTTATTGTATGGTGAATCTCCCCTTGTAGATAAGCCGATTGACTTTAGG
GTTGGACGTGCTTACCCTCGGGGACATGTTATTGCAGCTCGAATAACATCAGAAAATCCT
GATGAAGGTTTTAAACCATCAAGTGGAACCGTTCAGGAGCTCAATTTCAGGAGTAACAAA
AACGTTTGGGGATATTTTAGTGTTGGTGCTTCGGGTGGTTTACATGAATACGCTGATTCT
CAATTTGGTCATTGTTTCTCTTGGGGAGAAGATCGTGAAGAAGCAAGAGAAAATCTTGTC
ATTGCATTAAAAGAATTGTCAATTCGTGGTGATTTTCGTACAACCGTTGAATATTTAATT
ACACTTTTAGAAACTGAAGCTTTCCAAAGAAACGAGATTGATACTGGTTGGTTAGATAAA
TTAATTTCTGAACGTGTTCAAAGTGATAAACCTAAAACGACAATTGCACTTATCTGTGGT
TCCATTCATGTTGCTGATACTAAATTTTCTGCCAATTGGCAAAATTTTGAATCTTCTCTT
CAAAAAGGACAAATTCCCCATTCAAATACTTTGAACAATTTTATTAGTGTTGAACTTATA
TATGAAAATGTTAAATATTTGGTTTATGTTGCTAAAAGTGGTCCAAACAGTTATTTTCTG
GTTCTCAATGATTCATTTAAAGAAGTTGAATTTCATCAAATGTCCGATTCCGGTTTATTA
CTTTCAGTTGATGGTTCATCGCATGTTACCTACATGAAGGAAGAAATTGACCAATATCGA
GTTATTGTTGCCAATCAAACTTGTGTCTTCTCAAAAGAAAATGATCCAACCATTTTACGT
TCTCCATCACCAGGTAAATTGCAACAATTTCTGGTTGAAGATGGTTCTCACGTAAGCTCA
GGTCAACCGTATGCAGAAATTGAGGTCATGAAAATGATTATGACACTCACAACCCAAGAA
AGTGGAATCATCCGACATGCTAARCGATTTGGTGCCGTATTGGAAGCCGGTTGTATACTG
GCTCGACTTGATCTTGATGATCCAACAAAAGTACGTCGAGCTGAATTATATACTGAAGGA
TGGCCAGAATTAGCATATAGAGATACTGGTGGTAAAGTAGCTACCGAAGCAGATTCACAT
CACCCACAGAAATTAAATGTTATCTTTTCCTCTGTTAAATCTCATTTGGAAAATTACCTG
GCTGGTTATGTTTTACCTGAACCCTTTTTCACCAATAAGATGCAAGAAAATGTTACTNTT
TTCATGAAATNTCTTAAAGATCCTCAACTCCCACTATTGGAACTTCAAGATATCATCTCA
TCTAAAAGTGGTCGGATTCCACCCACAGTCGAAAGCTCAATTAAAAAATTAATGCAAAAA
TATGGTAAAAATATTACTGCCGTTTTACAAATATTTCCCTCCCAGGAGATTGCCTTAGTT
ATTGATAGTTATGCAGCTACCTTGGAAAAACGAAGTGACCGTGACGTTTTCTTCCTAAAT
ACTCAAGGAATTGTGCAATTAGTTCAACGTTATCGTAACGGTATTCGTGGTCGTCTACGA
AGCTGTGTTCAAGATTTATTAAAAAATTATATTGACGTTGAGCAACATTTTCAAGCCGGT
GATTATGATAAATGTGTTTCTACCCTGCGGGATAAGTATGTCGACGAAGGGATGAGCAAA
GCGGTGGCAAACATTTTCTCCCACTTGAGTGTAGCAAAAAAGAATCAATTAATCATCAAA
TTAATCGATCATCTTGCTAGACAAGAACCTGGATTAACTGAAGAGCTGAGTAATATCCTT
AATGCACTCACAGCTTTAAATAGAAGTGAAAACGTTAAAGTAGCTTTAAGAGCACGACAG
GTTCTTATTACTGCTCATCAACCACCTTATGCTCTTCGATTTAGTCAAATGGAGGCGATG
TTTCTCTCGGTTATCGACATGTACTCACACGAATTTGATGCAAACAATATGAACAAATTA
ATCATTTCGGAAACTTCAATTTTTGATGTTCTTCATCAATTCTTTTATCATTCCAATATA
GTTGTCAGAAAGGCTTCCCTTGAAGTTTATGTTCGCCGGGCATATATTTGCTATGAAATG
GTTGCCTTACAGCATCTTTTCATTCGTAACTGTTCAAAGGGTTTATCTACACAAACCGAA
TTGGCTAATTGTTACACTGAAAATAATGATTCCGTTATACCAACAGCAGTTTTCCACTTT
ATACTTCCTTCATCACATCCATCGATTTCATCTCAACCACTTGCAGCTACCGTTGAGGCT
TATTCAAATTCATATGAGGAATCATCTAATGGACAATTACATTCCAATTACAGAATTGGT
GTGATAGCGGCTTTCAAAAATCTAGAACATGTTGAGGAACATTTTGACAGTTTACTCAAT
GCTTGTACAGAATATGAAAATGATTTATCAGATGAANNNTCTTCATCTCCAACCAATGAT
GTATCTTCAAGTGATATGAATGATTTCAATGGTTCAGATAAAACTATGACTAATGATGAT
AATGACAATGAATCTAAAGCTGAACCAATTCACATTATCAATATTGCCATCAAACCTGAA
GGTGCTGATGATGAAAACTTGTCCAAAAAATGTGAAAGTTTTTGTCAAACTAGAAGTAAA
CWACTGATTGAACAAGGAGTCCGTCGAGTTACCTTTATTGTTTGCAGTCTTTATTGTTTC
CCTCGATACTTTACCTACAGACAACGCGATGGTTTCGTTGAAGATCGTATTTATCGTCAT
CTCGAACCTGCACTTGCCTTCCAATTAGAAATTAATCGATTAAGGAATTATGATTTAGAA
GCAATTCCAACTGCCAATCAAAGAATGCATTTATATCTTGGCAAAGCAAAATCAATTCAT
ACAAAACAATTATCAGATTACAGATTCTTTATTCGAACAATCATTCGACATTCAGATTTA
ATCACTAAAGAGGCTAGTTATGAGTTCTTACAAAACGAAGGAGAAAGATTTTTACTCGAA
GCCTTAGATGAACTTGAAGTTGCATTCACTCATCCTTCTGCCAAGCAAACTGATTGTAAT
CATATATTTTTGAATTTTGTACCTAAAGTCACAATGGATCCATTGAGAATCGCCGAGAAT
GTTAAAAATACTGTTAAAAATTATGCATCTCGATTGAGAAAACTTCGAGTTCTTCAAGCT
GAACTACGAATGAGAATACGAATGACCACCAATGGTAAATGTACACCTTTCCGATTATAC
GTCTCATATGAATCGGGTTACTCATTAGCTATTCATCTTTACAAGGAGACTCGTGATCCA
ACCTCAGGTTTAACTAAATTTGAGGCTTGGGGTGCACCTTATTACGAACCAGGACCTTTA
AATGATCACGCAATTTCAACNCCATATCGAACGAAAGATTATCTTCAATCAAAACGTTTC
CTAGCTCAAAGTAATGGGACTACTTACATTTACGACTTTCCGGTAATGTTTCAAACTGCA
CTTACTCAAATTTGGAGGGAATACTTAAAATCTAAAGAAGATTATGAAGTTGAAATTCCT
CGAAATGTAATTTCTTATGTTGAACTAGTTGTCGATTTTGCGACTGAAAAAGTTTCTGAA
GTTAAACGTCAACCCGGTGAAAATGAGTGCGGTATGGTTGCTTGGCGATTCACCATTTAT
ACACCTGAATATCCTGAAGGTCGTGATATTATTGTGATTGGAAATGATATTACTCATCAA
TTGGGTATTTTTGGTCCACAGGAAGATATCGTTTTCAATTTGGCCTCAGTTCGAGCTCGT
GAATTGGGTATACCTCGAATTTATATCTCAGCTAATAGTGGTGCTAAAATTGGTCTTGCT
GAAGAGGTTAAATCAATTTTCCAAATTTGTTGGATCGACAATAATATACCAGATAAAGGT
TTTCATTATCTCTATTTGAGTCCAGAAAATTACAAGAAAGTTGAGAAATCAGTAAATGCT
GAATTAATTGAAGATGAAGGTGAACAAAGATACAAAATTTTGGACATTGTTGGTAAAGAA
TCCGGTCTTGGTGTTGAGAATTTNAAATATGCCGGTTTAATTGCTGGAGAAACATCCAGA
GCATATCAAGATATTATAACAATTACCATGGTAACATGTCGCGCAATTGGAATTGGTTCT
TATTTAGCTCGTCTATCTCAACGTATTGTTCAGCTTGAAAGCTCGCACATTATTTTAACT
GGACATGCATCGTTGAATAAAGTTCTGGGTACTGAGGTTTATTCATCAAACAATCAATTA
GGAGGAACACAAATTATGTTTGCCAATGGAGTTAGTCATGCCAAAGCAAAAGATGATTTA
GAAGCGATTCTTGTGATACTTGATTGGCTTTCTTATGCTCCTAAAAGACGAGAGAAACCA
CCACAATTACCAATTCTGTTTAAAGCAAAACCCTCACCATTACCAATAATGGAACCAATT
GATATAATTGATCGGGATGTTGTCTACTGTCCAACAAGTTCACCATATGATCCAAGATGG
ATTCTCAATGGACGTGAATCTCAACAAGGTGTTTGGGAAGAGGGTTTCTTTGATAAAGGT
ACATTCCATGAAATAATGGCTGGATGGGCTAAAACTGTTGTCTGTGGACGTGCTCGCCTT
GGGGGTATACCTCTTGGTGTTGTCTCTGTTGAAACCAGGAAAACGGAAGTTATCATTCCA
GCTGATCCAGCAAATCCAACATCCGAAACTAAAGTGCTCTCCCAAGCGGGTCAAGTTTGG
TTTCCCGATAGTGCATTTNNNTGGAGAGGTTTCTCAGGTGGAATGAAAGATATGTACGAT
CAGATTCTAAAATTTGGTGCTCTAATTGTCGATGCTCTTGTAGCTTACACTCAGCCGATT
ATTGTTTATATTCCTCCATACGCTGAACTACGTGGTGGGGCTTGGGCTGTTGTTGATACA
ACAATTAATCCACGTCACATGGAAATGTATGCTGATCCTGATAGTAGGGGTGGTGTTATT
GAACCAGAAGGTTCAGTTGAGATTAGGTTTAGGATTAAGGATCAGATTAAAGCGATGCAC
AGAAATGACATTATCTGTAAAAAGATGATCRCTGAAATTAATAAAGCAACGGACGCTTCA
GTGAAGAAAAAACTTGAAAGACAATTAAATGACCGTGAACAGCAAATCAAGGGTGCTTAT
CATATTGTTGCAACATATTTTGCTGATTTACATGATAAACCATATAACATGTTGATGAGA
AAAGTAATCAGAGGAATCATCCCATGGCATAGAGCACGTTATTACTTCTATTGGAGACTA
AGACGTCTTTCTGTTGAAGAAATTTTAAAATGTGATTTGGAATCAATTGATGTAACCATG
ACCATCGAGCAGATTACTGAATTAATGGAGCAATGGTTTTATGCTGATCAAAAGAACACA
AAAACTCAACTTTGGAATGATGATAAATTTGTAGCTGAATGGTTGCAAATGCAAATCGAT
GATCCATCTTCCCTTGTCAACGAGAAACTCAAAGAACTACGTCTCAATCAATTTTCCCTT
GTAATTGAAAGTGTTTGCGAAAAATTTTTACCCGAAGGTTTAAATTTCGATGATACTAAA
AAAGTTGCTAATTGTTTGAAAACGTTAACGGATCAATTTAGCTCAAAAGCCGGTATTAAT
TGCAATAATATCAACAATCAACTTGTTGAAGGGGATAACAGCACAAGTAAAACTGATTCA
TCTAAAAATGAATCAACAAGCAATGGTGTTGGTGGGGATGACTCGTCAAAGTAA
>Pulmi_CytB_HS
ATTAAAAAAATTTTTAGATCTTTGATTTTTATTAGCACTCCTTTAAATATTAGATTGATA
TGAAATTTTGGTTCAATATTAGGATTAAGTATAAGAATTCAAGTAATTTCAGGTTTTTTT
TTATCTATACATTATAACTCTGATATAAATTTAGCTTTTAATAGCTATATTTTAATAAGT
AAAATTTTTTTTAATGGATTAATTATACAAATAGTTCATGCTCATTTTTCCTCTATAATT
TTTATTATTATATATATTCATATTTTAAAATCATTAATAAATAAATCTTTTAATAAAAGA
TTTATATGATTTAGAGGAAATATAATATTATTTATAATTATAGGTTCTGCTTTTTTAGGG
TATGTTCTTCCTTGAGGTCAAATATCTTTTTGAGGAGCAACTGTTATTACAAATATTTTA
TCTTCTATCCCTTTTATTGGTTTAAAAATTACTAATTGAGTTTGAGGAGGCTACTCAGTA
GATAATCCTACTTTAAATCGATTTTTTTCTTTGCATTTTTTATTACCTTTTATTATTTTA
TTTATATCAATTATTCATTTAAATATTTTACATGAAAAAGGTTCTTCTAATCAGATAGGA
TTATTTTCTTCAATTGATAAAGTTTTTTTTGGAAAAGTTTTTATATTCAAAGATATAATT
TCTTTATTTATAATAATAATAATATATTTTTTTTTTTTTTTTTTTTTTTTTGATCACCAT
TTTAGAATAGCAAAAGAAAATTTTTTTCCTGCTGATCCTTTAAACACCCCTATCCACATT
AAACCTGAATGATATTTTATATTTGCATATTCATTATTACGTTCTATCCCTAGAAAAATT
GGAGGAATTTTTAGTTTATTGATTTTATTTATCTTATTTTTCACATTATTTTTAAATAAA
TCTTATTATTCTAAATTTTATTTTCTTAAAAAAATAAAAGTTTTTACATTAATTATTTTT
TTCGTTATTATAACTAATCTAGGTTATAAGTTAATTGAATTTCCTTTTACAGAGATATCT
TTAGTTTTTGGTTTATTAATA~~~~~~~~~~~~~~~~~~~~~
>Pulmi_CytB_PSR-TK
ATTAAAAAAATTTTTATATCTTTGATTTTTATCAGCACTCCTTTAAATATTAGATTAATA
TGAAATTTTGGTTCAATATTAGGATTAAGTATAAGAATTCAAGTAATTTCAGGTTTTTTT
TTATCTATACATTATAATTCTGATATAAATTTAGCTTTTAATAGATATATTTTAATAAGT
AAAATTTTTTTCAATGGATTAATTATACAAATAATTCATGCTCATTTTTCTTCTATAATT
TTTATTATTATATATATTCATATTTTAAAATCACTAATAAATAAATCTTTTAATAAAAAA
TTTATATGATTTAGAGGAAATATTATATTATTAATAATTATAGGCTCCGCTTTTTTAGGA
TATGTTCTTCCCTGAGGACAAATATCTTTTTGAGGAGCGACTGTTATTACAAATATTTTA
TCTTCTATCCCTTTTATTGGTTTAAAAATTACTAACTGAGTCTGAGGGGGCTTTTCAGTT
GATAATCCTACTTTAAATCGATTTTTTTCTTTACACTTTTTACTACCTTTTATTATTTTA
TTTATATCAATTGTTCATTTAAATATTTTACATGAAAAAGGCTCTTCTAATCAGATAGGG
TTATTTTCTTCAATTGATAAAGTTTTTTTTGGAAAAGTTTTTATATATAAAGATATAATT
TCTTTATTTATAATAATAATAATATATTTTTTTTTTTTTTTTTTTTTTTTTGATCACCAT
TATGGTATGGCAAAAGAAAATTTTTTTCCTGCTGACCCTTTAAATACTCCTATTCATATT
AAGCCAGAATGATATTTTATATTTGCATATTCATTATTACGCTCAATTCCTAGAAAAATT
GGAGGAATCTTTAGTTTAATAGTTTTATTTATTTTATTTTTTATATTATTTTTAAATAAA
TCTCATTATTCTAAATTTTATTTTTTTAAAAAAATAAAGGTTTTTATATTAATTGTTTTT
TTTATTATTATAACTAATTTAGGTTATAAATTAATTGAATTTCCTTTTACAGAAATATCT
TTAGTGTATGGTTTATTAATA~~~~~~~~~~~~~~~~~~~~~
>Pulmi_VGSC_PSR-TK
NTGTCATCAGTAGGCCTGGATTATGCCGATATACCCCAACAACCGTTGTTTCGGCCTTTT
ACCAGGGAATCTTTGGCTGCCGTTRAAGCTCGTCAAGCGGAAAAGCTTCAAAAAGAGAAA
GAGGAGAAAATCGCTGAGATGGATGAGCTTTATGTACCACACCGTGAGGAAGAAGAGCTT
CATCCCGATGAAACATTGGAAGCAGGTAAATTGCTTCCGAAACCATTGGAACGAGGCTTC
CCTCCAGATCTTATTGGTACCCCAATAGAAGATTTTGACAAATATTATGAAAAAGTTGGA
ATTCCGACCTTTGTTGTTGTAAGCAAAGGGAAAGATATCTTCCGTTTTAGCGCAACCAAA
GCCTTGTTCATCCTTAGCCCGTTCAACCCGATCCGTCGAGTTGCCATTTTTATGCTTGTC
CATCCTTGGTTCAGCTTTCTTGTTATCGTTACTATCCTCGTTAATTGTATTCTAATGACC
ATGCAGTCAAGTGAAATCGAACGAACAGAAATCATTTTCACAACAATTTACACTTTCGAA
TCTTGTTTAAAAGTGACTGCCCGAGGCTTAATACTTACAAACTTCACATATCTACGGGAC
CCATGGAATTGGCTTGATTTTGTCGTTATTGCCTTAGCCTATTTAACCATGTTATTTGAA
GATTTAGGTAATCTAAGCgcccttcgtactttcagggttttacgagctttgaaaacaGTT
GCTGTTGTTCCAGGTTTAAAGACAATTGTTGGTGCATTAATTGAAGCAGCAAAGAACCTG
AAAGATGTTACAATTTTAACGTGTTTTTCACTTTCTGTTTTCGCCTTATTGGGACTTCAA
ATTTACATGGGAGCTCTTACACAGAAATGTATCCTCCATGGACCAAGAAACATGACCACC
GAGGAATGGTTCGATTGGTGCAATGATAGAACCCATTGGTTAAATACTTCTGATGGAGAT
CCTATTCTTTGTAGTAACACCTCTGGTGCCACGCTTTGTAACTCTACAATGAGTACTTGT
ATCCAAGGATTTGGACCTAATCCCAATTACGGGTACACTAATTATGATACTTTTCCATGG
GCTTTACTTTCTGCCtttcgtctaTTAACTCAAGACTATTGGGAATCATTGTATCAAATG
ATCCTACGAACAACAAGCCCTTGGCACATAATCTACTTTATTGGAGCCATTTTTTTGGGC
TCAATTTACCTGGTTAACCTTATTTTGGCTATTGTTGCCATGTCCTATGATGAATTGCAG
AAGAAACTTGTTGATGAAGATTTGGCTGCTGCAGCGGAAGAAGCTGCTTACCAGGATACT
CTTCGTCAAGCCGATGTAGATGATGGAAGAGGAGGCGGAGGTGGTGGTACAACCTCCATG
GCAATGGGAGGTGGAATAGGTATGAGTGGTCCAATCTCTGGTAATCTAATATCTCACCMA
TCGCCTCAACAAAATTACAACAATTCGATACCACCTCATCTGATAGGATCTTTAGTGAAT
CGTAGGGAATCTGATGCACCTCCAAGTCCATCGGTTTGTTCAGATTATGAGGATAAAATA
GTTGACGAAAAGGATAGAGTTTCACTGAAAAGTAACGAAGAGGATAATCCAAACTACGAT
TTTAACGCTGGACGGATTAATGGCAATGTTCGTAAGGCAAGTTTAAGTCTtccaggctca
ccttataatgtacgcagagggagtCGGGGAAGTCAATTTAGTGTTTCCTGGGCTCGAAAC
AGTCGCCGTGTCGGTGATCGTAAACCTCTTGTACTACAAACTTTCCTTGACGCTCAGGAA
CACCTTCCCTATGCCGATGACAGTGCAGCAGTAACTCCCATGTCAGAGGAAAATGGAGCT
ATAATAATACCTGTTTATACAAATTTACACTCACGACATTCCAGTTATACTTCCCACTCT
TCCCGAATTTCctactcttctcatggtgATATTTACGGCCGAGGTATTCCCTGGACCAAA
GAGTCACAATTACTCACAAGAAGAAACTTACCAGGATTTTTTCAAGAGGATATGTATTCA
CATGGAGATGATTTTGGAAGTGCATTAATGAAACGTCAACTTGAAAATCCATTCATAGAT
TCAGGTCAACAACAATTACAACAACAACAAACACCTCGACACACTGTGGTTGATATTAAA
GATGTGATGGTTCTAAATGACATTATCGATCAAGCTGCTGGACGGCAAAGCAAATCTAGC
GAAAGAGATAAGGAAGATTGTGAGGAAGAGAAACCAAGTTGTAAGCAGCAATTCACCACT
TCTTGCCTTAAGGCAATTGACATATTATGTGTATGGGATTGCTGTTGGTGTTGGGTTAGA
ATTCAAGAATTGTTTGCACTTATTGTATTCGATCCGTTCATGGAATTATTCATTACCCTG
TGTATAGTTGTTAATACCCTTTTCATGGCGATGGATCATCATAACATGGATCCAGATTTT
GAGGCTGTTCTTAAAACTGGAAATCTGTTTTTCTCAGGTACATTCGCCATCGAAGCCTTC
ATGAAATTGATTGCAATAAGTCCAAAGTTTTACTTTCGTGAGGGTTGGAACGTGTTCGAC
TTTATCATTGTTGCCTTGTCTTTATTGGAAATTTTTCTCGAAGGTGTTAGAGGTCTTTCC
GTACTTCGATCCTTCCGTTTACTGAGAGTTTTCAAGCTTGCCAAATCCTGGCCCACCCTY
AATCTTTTAATCACCATTATGGGTAAAACCTTGGGTGACTTGGGTAATTTAACCTTCGTC
CTTGCTATTATTGTGTTCATCTTTGCGGTAATGGGAATGCAACTTTTTGGAGCCAATTAT
TCAAAGAAAGTGTACCTTTTTCCGGACGGTGAGATACCCCGTTGGAATTTCAAAGATTTC
ATGCACTCCTTCATGATTGTTTTCCGTGTTCTTTGTGGTGAATGGATTGAATCAATGTGG
GATTGTATGTTAGTCTGTGGATTTGTTTGTGTTCCCTTTTTCCTGGCCACGGTTATCATT
GGCCATCTTGTTATGCTTAACCTTTTCCTTGCCCTGCTTTTGTCCTCTTTTGGTGCGTCA
AACCTTTCATCGCCCACCTCAGAATCAGCGGATACCAAAAAGTTACAGGAAGCCTTTGAT
CGTTTCGGTAGAGCTCAGAAATGGCTTAAAAATCGTATTCTCACcggccttaaacagctt
cgcagnnnnnCACGTAATCAAATTCGTGATACATCAAGAGGAGGAGCAGCAACAATTGGC
CCAGGAGGTATAATCGGTGCTCCTGGATTAATTGGACCTGGAGGAACTCTAACACTGGGA
GGAGGTTTAACAAGTCGCTCACTAGTTCTTGGTAATCTTGGAAGTGGAATGGATAAWATT
CTGGAAGATGGAGATATTATCATGATGGATGGACTCAATGCAACAGATTTACTCAAGGAT
AAAAAACTTCTCGCCGCAGCAGCAGCGGCTTATGGTGAAACCGTTATTGGCCCCGATAGC
CTGGAGTACTCCTTTCCCGGAGGTGGTAAGRTTACATTTAAAAACTCAGCCAATTCTGTA
CTCAATTCAGTGAAATTATCTCAAGCAGTTAAAGATCTAACCACCGGTGATAAGTTGATT
CTAACAGAATCAGAGTTAATTGATAAATTATCTCCGTCCGTACCCAATAATCATTCAGAT
GAACGGTTTCATGGTGATATTCCCACCGTTAATAATAACAACAACACCTCGCTCAACAAT
AACAACCTAAATAATGTTAATAATCAAAACAGTTTAATAGTTAGTGCTAATATTAATAAT
ACCAATCATAATAAAGTTAAACCGTCCTTAAATGATCCCAATGGTAATTCCCAATTACCA
TTGACTGATCATAATCATCATCATCATGTTAATTATTCAACAAACACCATCAACAACTTT
CGTTCAAATGAACCTAATAACGATTCGTCAGCTCAACAGTCATCTTCATTATCAGTGACT
CCGTCTCATCATATTAATCATCAACAATTTTCATCATCAACACAACCAACTGCTCATCAT
CATCATCATCATCATcatcatCATCATCAATTGTCCAAGGTTCACCCAGCTGGATATCCG
GTTCCCATTTCATTTCAACATTCAAACTCATCTCTTAATCAGCCCTCCGGATTAACAACG
ACAACAACCAACACCAACACTACCACCCCACCTTTGATTTTACAACAACAACAATTATTA
CAATTACAATTATTACAACAACAACTTATTAGACAACAATTACTTCAACAGCAACAATAT
CCTCTGGGAGAGGATGTGATGGGTGAAGAAATGAATGCCAATAAGATGATCCATGTAACA
GCTGATGTAAATATCAATGATCATCCAGCTGATTGTTTACCTGAGTATTGGTATCATAGA
TTCCCATGTTGCCTGGAGGAAACATCATTCTGGGTTAAATGGGGAGAGATTAGATCAAAG
TGTTACAAACTTGTTGAGGATAAATATTTTGAAACTCTGGTAATCACCTTAATCCTKATA
AGTTCAATGACCCTGGCTTTGGAAGATGTTAATCTAAAGGAACGTCCCtggttggaatac
tcattaaaatatattnnnnnnnnnnnnnnnnnnataTTTACATGGGAAATGCTTCTTAAA
TGGTTTGCCTATGGGTTCAAGAGTTACTTTTCCAATGCCTGGTGTTGGTTAGATTTTATT
ATTGTCATGGTMTCATTGATTAACTTCACTGTTGGCCAATTAGGTTTCTCAAATATTCCT
GCCTTCAAAACTATGCGTACTTTAAGAGCCCTGAGGCCACTKCGAGCWATGTCYCGAYYG
RAAGGGATGAGRGTTGTAGTTAATGCCTTGGTACAGGCGATCCCAGCAATCTTCAACGTA
CTCCTTGTGTGCCTGATTTTTTGGTTGATTTTCGCAATCATGGGAGTCCAATTGTTTGCT
GGTAAATTTTCATATTGTCGTGATCGTAACACGGAGGAAAAATGTGACCCCAACGAAATT
GAAAACAAGACTATCTGTGATCAACACAATGAGACCCTTGAATGGTACACACCAATGGTC
AACTTTGACCATGTACTCAATGGTTACCTATCACTTTTTCAAGTTGCAACATTCAAAGGT
TGGACAATTATTATGGACCATGCGATTGATTCTCGTGAAGTGAATCAACAACCAATCTAC
GAGAATAGTATATTGATGTACTTATATTTCGTATTTTTTATCATTTTCGGCTCATTTTTC
ACCCTGAATCTGTTTATCGGAGTGATTATCGATAATTTCAATGAACAAAAAAAGAAAGGA
GGAGGTTCAAGGGAGATGCTGATGACAGAAGACCAGAAAAAGTATCTCAATGCCATGAAG
AAAATGGGCTCCAAGAAACCGATGAAAGCGATTCCAAGACCGAGATTTAAACTTCAAGCG
ATAATATTTGACATTGTAACGAATAAAAAGTTTGATATGCTCATCATGTTGTTCATCATG
TTGAACATGTTCGTCATGTCCCTTGACCACTACCAGGCTTCGCCCTTCATGGAAAACATT
CTCGAGATGTGTAACCTATTTTTCATTGCAGTTTTTACTGCTGAATGCATGCTCAAAATT
TTCGCTCTTCGTTTCCATTATTTTCGAGAACCTTGGAACGTCTTTGACTTTGTAATCGTC
ATTTTATCCATTGCAAGTTCGGCTCTGAAAGATTTCGTTGAAAATTATCTTATATCACCG
ACTTTACTTCGGGTTGTTCGGGTTGTTAAGATCGGCCGAGTTCTGAGATTGGTTAAAGGT
GCTCGAGGGATTCGAACCCTTCTATTTGCCTTGGCAATGTCTCTTCCTGCCTTATTCAAC
ATTTGTTTACTACTTTTTTTGGTTATGTTTATATACGCTATATTTGGGATGTCGTTTTTC
ATGAATGTTAAACAACGATATGGATTAGATGAAACTTTTAACTTTGGTACTTTTTTCCGT
TCATTTATCTTACTCTTTCAAATGTGCACCTCTGCTGGTTGGGACGGTGTTCTYGCCGCC
ATCATGGATGAAACAAAGTGTGATAAAGATGGCGAAGTTTCCGATTGTGGTTCTAAAAAG
GTGGCAATCGCTTATTTGGTAACCTATTTGATAATATCTTTCCTGGTTATTGTTAATATG
TATATCGCTGTGATCCTTGAAAACTATTCTCAGGCCACCGAAGATGTTCAAGAAGGTTTA
ACCGATGATGACTACGATATGTATTATGAGATTTGGCAAAGATTTGATCCTGATGGTACT
CAGTTTATTAATTTTAACGATCTAGGGGAATTTCTTGATGCTCTTGAGGAACCACTTCGA
GTACCGAAACCGAATAAGTTTAAGATCATTCAAATGGATATACCGATTTGTGTGAACGAT
ATGTGCTATTGTGTTGAAATTTTGGACATTTTAACGAGAGAGTTTTTCGCACGTAAAGGT
AAACCCATTGAGGAGACRCCAGAGTTGGAGGAGGTTTTACCACTTCGAGGACGCTTTGAA
CATTTATCGTCAACCTTTTGGAGACAACGGGAAGAGTATTGTGCTCGGATCATTCAGACG
GCTTGGTTCAAGTATCAGACTCGAAAAAGATCAGGATACGACAAAGGTGAACCTTTCGAG
GAAGAAGATGAAGAGGAAGAGGAAACTGGAGAGATTGAATCGAACCCCAGAAATCGTGTA
TCGTCCATTGTTGGTAATAACAATGTCGGACACTAG
>Pulmu_VGSC_HS
Ntgtcatcagtaggcctggattatgccgatataccccaacaaccgttgtttcggcctttt
accagggaatctttggctgccgttgaagctcgtcaagcGGAAAAGCTTCAAAAAGAGAAA
GAGGAGAAAATCGCTGAGATGGATGAGCTTTATGTACCACACCGTGAGGAAGAAGAGCTT
CATCCCGATGAAACATTGGAAGCAGGTAAATTGCTTCCGAAACCATTGGAACGAGGCTTC
CCTCCAGATCTTATTGGTACCCCAATAGAAGATTTTGACAAATATTATGAAAAAGTTGGA
ATTCCGACCTTTGTTGTTGTAAGCAAAGGGAAAGATATCTTCCGTTTTAGCGCAACCAAA
GCCTTGTTCATCCTTAGCCCGTTCAACCCGATCCGTCGAGTTGCCATTTTTATGCTTGTC
CATCCTTGGTTCAGCTTTCTTGTTATCGTTACTATCCTCGTTAATTGTATTCTAATGACC
ATGCAGTCAAGTGAAATCGAACGAACAGAAATCATTTTCACAACAATTTACACTTTCGAA
TCTTGTTTAAAAGTGACTGCCCGAGGCTTAATACTTACAAACTTCACATATCTACGGGAC
CCATGGAATTGGCTTGATTTTGTCGTTATTGCCTTAGCCTATTTAACCATGTTATTTGAA
GATTTAGGTAATCTAAGCGCCCTTCGTACtttcagggttttacgagctttgaaaacaGTT
GCTGTTGTTCCAGGTTTAAAGACAATTGTTGGTGCATTAATTGAAGCAGCAAAGAATCTG
AAAGATGTTACAATTTTAACGTGTTTTTCACTTTCTGTTTTCGCCTTATTGGGACTTCAA
ATTTACATGGGAGCTCTTACACAGAAATGTATCCTCCATGGACCAAGAAACATGACCACC
GAGgaatgGTTCGATTggtgcaatgatagaacccattggttaaatacttctgatggagat
cctattctttgtaGTAACACCTCTGGTGCCACGCTTTGTAACTCTACAATGAGTACTTGT
ATCCAAGGATTTGGACCTAATCCCAATTACGGGTACACTAATTATGATACTTTTCCATGG
GCTTTACTTTCTGCCTTTCGTCTRTTAACTCAAGACTATTGGGAATCATTGTATCAAATG
ATCCTACGAACAACAAGCCCTTGGCACATAATCTACTTTATTGGAGCCATTTTTTTGGGC
TCAATTTACCTGGTTAACCTTATTTTGGCTATTGTTGCCATGTCCTATGATGAATTGCAG
AAGAAACTTGTTGATGAAGATTTGGCTGCTGCAGCGGAAGAAGCTGCTTACCAGGATACT
CTTCGTCAAGCCGATGTAGATGATGGAAGAGGAGGCGGAGGTGGTGGTACAACCTCCATG
GCAATGGGAGGTGGAATAGGTATGAGTGGTCCAATCTCTGGTAATCTAATATCTCACCCA
TCGCCTCAACAAAATTACAACAATTCGATACCACCTCATCTGATAGGATCTTTAGTGAAT
CGTAGGGAATCTGATGCACCTCCAAGTCCATCGGTTTGTTCAGATTATGAGGATAAAATA
GTTGACGAAAAGGATAGAGTTTCACTGAAAAGTAACGAAGAGGATAATCCAAACTACGAT
TTTAACGCTGGACGGATTAATGGCAATGTTCGTAAGGCAAGTTTAAGTCTTCCAGGCTCA
CCTTATAATGTACGCAGAGGGAGTCGGGGAAGTCAATTTAGTGTTTCCTGGGCTCGAAAC
AGTCGCCGTGTCGGTGATCGTAAACCTCTTGTACTWCAAACTTTCCTTGACGCTCAGGAA
CACCTTCCCTATGCCGATGACAGTGCAGCAGTAACTCCCATGTCAGAGGAAAATGGAGCT
ATAATAATACCTGTTTATACAAATTTACACTCACGacATTCCAGTTATACTTCCCACTCT
TCCCGAATTTCCtacttctctcatgGTGATATTTACGGCCGAGGTATTCCCTGGACCAAA
GAGTCACAATTACTCACAAGAAGAAACTTACCAGGATTTTTTCAAGAGGATATGTATTCA
CATGGAGATGATTTTGGAAGTGCATTAATGAAACGTCAACTTGAAAATCCATTCATAGAT
TCAGGTCAACAACAATTACAACAACAACAAACACCTCGACACACTGTGGTTGATATTAAA
GATGTGATGGTTCTAAATGACATTATCGATCAAGCTGCTGGACGGCAAAGCAAATCTAGC
GAAAGAGATAAGGAAGATTGTGAGGAAGAGAAACCAAGTTGTAAGCAGCAATTCACCACT
TCTTGCCTTAAGGCAATTGACATATTATGTGTATGGGATTGCTGTTGGTGTTGGGTTAGA
ATTCAAGAATTGTTTGCACTTATTGTATTCGATCCGTTCATGGAATTATTCATTACCCTG
TGTATAGTTGTTAATACCCTTTTCATGGCGATGGATCATCATAACATGGATCCAGATTTT
GAGGCTGTTCTTAAAACTGGAAATCTGTTTTTCTCAGGTACATTCGCCATCGAAGCCTTC
ATGAAATTGATTGCAATAAGTCCAAAGTTTTACTTTCGTGAGGGTTGGAACGTGTTCGAC
TTTATCATTGTTGCCTTGTCTTTATTGGAAATTTTTCTCGAAGGTGTTAGAGGTCTTTCC
GTACTTCGATCCTTCCGTTTACTGAGAGTTTTCAAGCTTGCCAAATCCTGGCCCACCCTY
AATCTTTTAATCACCATTATGGGTAAAACCTTGGGTGACTTGGGTAATTTAACCTTCGTC
CTTGCTATTATTGTGTTCATCTTTGCGGTAATGGGAATGCAACTTTTTGGAGCCAATTAT
TCAAAGAAAGTGTACCTTTTTCCggacggtgagataccccGTTGGAATTTCAAAGATTTC
ATGCACTCCTTCATGATTGTTTTCCGTGTTCTTTGTGGTGAATGGATTGAATCAATGTGG
GATTGTATGTTAGTCTGTGGATTTGTTTGTGTTCCYTTTTTCCTGGCCACGGTTATCATT
GGCCATCTTGTTATGCTTAACCTTTTCCTTGCCCTGCTTTTGTCCTCTTTTGGTGCGTCA
AACCTTTCATCGCCCACCTCAGAATCAGCGGATACCAAAAAGTTACAGGAAGCCTTTGAT
CGTTTCGGTAGAGCTCAGAAATGGCTTAAAAATCGTATTCTCACCGGCCTTAAACAGCTT
CGCAGTAAAACACGTAATCAAATTCGTGATACATCAAGAGGAGGAGCAGCAACAATTGGC
CCAGGAGGTATAATCGGTGCTCCTGGATTAATTGGACCTGGAGGAACTCTAACACTGGGA
GGAGGTTTAACAAGTCGCTCACTAGTTCTTGGTAATCTTGGAAGTGGAATGGATAATATT
CTGGAAGATGGAGATATTATCATGATGGATGGACTCAATGCAACAGATTTACTCAAGGAT
AAAAAACTTCTCGCCGCAGCAGCAGCGGCTTATGGTGAAACCGTTATTGGCCCCGATAGC
CTGGAGTACTCCTTTCCCGGAGGTGGTAAGRTTACATTTAAAAACTCAGCCAATTCTGTA
CTCAATTCAGTGAAATTATCTCAAGCAGTTAAAGATCTAACCACCGGTGATAAGTTGATT
CTAACAGAATCAGAGTTAATTGATAAATTATCTCCGTCCGTACCCAATAATCATTCAGAT
GAACGGTTTCATGGTGATATTCCCACCGTTAATAATAACAACAACACCTCGCTCAACAAT
AACAAYCTAAATAATGTTAATAATCAAAACAGTTTAATAGTTAGTGCTAATATTAATAAT
ACCAATCATAATAAAGTTAAACCGTCCTTAAATGATCCCAATGGTAATTCCCAATTACCA
TTGACTGATCATAATCATCATCATCATGTTAATTATTCAACAAACACCATCAACAACTTA
CGTTCAAATGAACCTAATAACGATTCGTCAGCTCAACAGTCATCTTCATTATCAGTGACT
CCGTCTCATCATATTAATCATCAACAATTTTCATCATCAACACAACCAACTGctCATCaT
CATCATCATCATCAtcATCAtcatcATCAATTGTCCAAGGTTCACCCAGCTGGATATCCG
GTTCCCATTTCATTTCAACATTCAAACTCATCTCTTAATCAGCCCTCCGGATTAACAACG
ACAACAACCAACACCAACACTACCACCCCACCTTTGATTTTACAACAACAACAATTATTA
CAATTACAATTATTACAACAACAACTTATTAGACAACAATTACTTCAACAGCAACAATAT
CCTCTGGGAGAGGATGTGATGGGTGAAGAAATGAATGCCAATAAGATGATCCATGTaaca
gctgatgtaaatatcaatgatcatccagctgattGTTTaCCTGAGTATTGGTATCATAGA
TTCCCATGTTGCCTGGAGGAAACATCATTCTGGGTTAAATGGGGAGAGATTAGATCAAAG
TGTTACAAACTTGTTGAGGATAAATATTTTGAAACTCTGGTAATCACCTTAATCCTKATA
AGTTCAATGACCCTGGCTTTGGAAGATGTTAATCTAAAGGAACGTCCCTGGTTGGAATAC
TCATTAAAATATATTGATCAATTTTTCACCATAATATTTACATGGGAAATGCTTCTTAAA
TGGTTTGCCTATGGGTTCAAGAGTTACTTTTCCAATGCCTGGTGTTGGTTAGATTTTATT
ATTGTCATGGTATCATTGATTAACTTCACTGTTGGCCAATTAGGTTTCTCAAATATTCCT
GCCTTCAAAACTATGCGTACTTTAAGAGCCCTGAGGCCACTTCGAGCAATGTCCCGACTG
GAAGGGATGAGAGTTGTAGTTAATGCCTTGGTACAGGCGATCCCAGCAATCTTCAACGTA
CTCCTTGTGTGCCTGATTTTTTGGTTGATTTTCGCAATCATGGGAGTCCAATTGTTTGCT
GGTAAATTTTCATATTGTCGTGATCGTAACACGGAGGAAAAATGTGACCCCAACGAAATT
GAAAACAAGACTATCTGTGATCAACACAATGAGACCCTTGAATGGTACACACCAATGGTC
AACTTTGACCATGTACTCAATGGTTACCTATCACTTTTTCAAGTTGCAACATTCAAAGGT
TGGACAATTATTATGGACCATGCGATTGATTCTCGTGAAGTGAATCAACAACCAATCTAC
GAGAATAGTATATTGATGTACTTATATTTCGTATTTTTTATCATTTTCGGCTCATTTTTC
ACCCTGAATCTGTTTATCGGAGTGATTATCGATAATTTCAATGAACAAAAAAAGAAAGGA
GGAGGTTCAAGGGAGATGCTGATGACAGAAGACCAGAAAAAGTATCTCAATGCCATGAAG
AAAATGGGCTCCAAGAAACCGATGAAAGCGATTCCAAGACCGAGATTTAAACTTCAAGCG
ATAATATTTGACATTGTAACGAATAAAAAGTTTGATATGCTCATCATGTTGTTCATCATG
TTGAACATGTTCGTCATGTCCCTTGACCACTACCAGGCTTCGCCCTTCATGGAAAACATT
CTCGAGATGTGTAACCTATTTTTCATTGCAGTTTTTACTGCTGAATGCATGCTCAAAATT
TTCGCTCTTCGTTTCCATTATTTTCGAGAACCTTGGAACGTCTTTGACTTTGTAATCGTC
ATTTTATCCATTGCAAGTTCGGCTCTGAAAGATTTCGTTGAAAATTATCTTATATCACCG
ACTTTACTTMGGGTTGTTCGGGTTGTTAAGATCGGCCGAGTTCTGAGATTGGTTAAAGGT
GCTCGAGGGATTCGAACCCTTCTATTTGCCTTGGCAATGTCTCTTCCTGCCTTATTCAAC
ATTTGTTTACTACTTTTTTTGGTTATGTTTATATACGCTATATTTGGGATGTCGTTTTTC
ATGAATGTTAAACAACGATATGGATTAGATGAAACTTTTAACTTTGGTACTTTTTTCCGT
TCATTTATCTTACTCTTTCAAATGTGCACCTCTGCTGGTTGGGACGGTGTTCTTGCCGCC
ATCATGGATGAAACAAAGTGTGATAAAGATGGCGAAGTTTCCGATTGTGGTTCTAAAAAG
GTGGCAATCGCTTATTTGGTAACCTATTTGATAATATCTTTCCTGGTTATTGTTAATATG
TATATCGCTGTGATCCTTGAAAACTATTCTCAGGCCACCGAAGATGTTCAAGAAGGTTTA
ACCGATGATGACTACGATATGTATTATGAGATTTGGCAAAGATTTGATCCTGATGGTACT
CAGTTTATTAATTTTAACGATCTAGGGGAATTTCTTGATGCTCTTGAGGAACCACTTCGA
GTACCGAAACCGAATAAGTTTAAGATCATTCAAATGGATATACCGATTTGTGTGAACGAT
ATGTGCTATTGTGTTGAAATTTTGGACATTTTAACGAGAGAGTTTTTCGCACGTAAAGGT
AAACCCATTGAGGAGACGCCAGAGTTGGAGGAGGTTTTACCACTTCGAGGACGCTTTGAA
CATTTATCGTCAACCTTTTGGAGACAACGGGAAGAGTATTGTGCTCGGATCATTCAGACG
GCTTGGTTCAAGTATCAGACTCGAAAAAGATCAGGATACGACAAAGGTGAACCTTTCGAG
GAAGAAGATGAAGAGGAAGAGGAAACTGGAGAGATTGAATCGAACCCCAGAAATCGTGTA
TCGTCCATTGTTGGTAATAACAATGTCGGACACTAG
>Pulmi_CHS1_PSR-TK
GCAAATAATAAAATGGCTCATGTTATTGATGATCAACCTGAATCTACGATTGACCCATAC
AAAATTCCAACTGAACCAGTTAAAGAATGGGATGTGTTTGTAGTATCTCCGCCACCTGAT
GACGATGAGACctctagttccgaatggaTCGATGTGATacttaaattgttaaaattatgc
gcttatttaattacctttattgttgttcttgcctgttctgttttctcaaaaggcttagta
ctttttatnnnnnnnnnnnnnnnnnnnnnnnnnnnnnnnnnnnnnnnnnnnnnnnnnnnn
nnnnnnnnnnnnnnnnnnnnnnnnnccaagggcgtaattctaaccaactgtttctgtttt
attcctgnnnnnnnnnnnnnnnnnnnnnnnnnnncgggcgaaccaggtcggggttataaa
actttacttgatttactttccattggtgcccaactttctgGTTTAATACTCTGGTCTTTA
GCTGAATCAACAGATAATCCAGTTGCAATTTATATTCCACTTACCTCATTGTTAATCTCA
ATCGGCTGGTGGGAAAATTACATTGATAAAAAGTCTCCTTTTCGTGTGATACAAAAATTG
GCCCAGATTAAGGATAGTTTACAGAAATCTCGTTATTTTATCTATATTTTCATCTCAACT
TGGAAAATTGTTCTAATATTTATTGCGACAATTGTTTGCCGACTTTTGGTTGatggttca
gccttatatttgttcacacagtttaaatcagctnnnncatctcataaAATACTCATCATT
CGAGATCGTTCAGATCTTTCAAAATCTTTATCTGATACAAATGTTGGAATTGAATCTGAA
TGGCTTGAGATGCCAGCGTCAACATCAGCACCCatttggatgctaatcttacaaataagt
gcttcttggttttgcnnnnnnnnnnnnnnnnnnnnnnnnnnnnnnnnnnnnnnnnnnnnn
nnnnnnnnnncaccattaatcctctcagttccagtcactgccatggctttggcacaattt
tgtgtcctaaattttgaaaactcctgctcccttaaccGATACCTTCCTCGTTATCTGTTT
TGGTCCTGCCCAAGTGCCGATACTTTCTTCACTGATGGTGTTTTCTACAATCTTCACGGT
ATAATTTGGGTCATCATGTATATTAGCCAATTTTGGATCACCTTTCATATATTTAATCCT
AAATGTGAACGTTTAGCGACAACTGAGAAACTTTTCGTCTCACCAATGTACTGTGGACTT
ATAATTGACACCTCGATGATACTTAATCGAAGACGTGATGATAAGGAAGTAATTAAAGCG
GGTGATATTGATAAATCAACCCGAGATCCTGATACATTACAGGAATCCATTCATTATGAA
ACAATATCAGAACATCCCGAGGATAAAAAATCAACCGTACAATCAACTGATTATATTACC
AAAATTTTGGTATGTGCGACGATGTGGCATGAAACCTCAGARGAAATGATCCAAATGTTG
AAATCAGTTTTTCGTATGGATTTTGATCAATCGaAACAATTTATCTCCGTTATCGATACG
GCGGCAAGTAACATCCATCAATGTGAAATCAGACTAAAATCACCGACCAAATATCCAACC
CCTTTCGGTGGTAGACTCGAATATATTTTACCAGGaggaaatcgtctttatattcacatg
aaagataaaatgaagattcgtcacngaaaacgatggagtcaggttatgtacatgtactac
ctacttggtcaCCGATTAATGGAACTACCAATTGATGTTAATCGAAAGGCAACTATGGCC
GAGAAcacctacattcttactcttgaTGGAGATATTAATTTTCGACCTGAAGCCGTTCAA
CTTTTAGTCGATTTAATGAAAAAGAATAAAAATCTCGGCGCAGCCTGTGGTCGAATCCAT
CCAGTAggaagcggtgtcatggcctggtatcaaaagtttgaatacgcggttggtcattgg
cttcaaaaggccactgaacatatgattggcTGTGTACTTTGtagtccaggttgctTCTCA
CTTTTCCGTGCTAAAGCTTTGATGGATGATAATGTGATGAAAAAATATACCACTCCGCCG
ATTgaagcactacattatgttcaatatgatcaannngctccatcaaccatggccaatatt
cttgatcttcttggagattacaaacgtactgttgccnnnnnnnATCACATCTCATTGTTA
TACATCGTTTACCAAGGAATGTTAATGGCGGGTACTATTCTTGTTCCTGGAACTATTTTC
CTTATGTTGGTCGGAGCCATGnnnnnnnnattcagaatttccaattgGGACTCGTTTGTT
TTCAACATTGTACCAATTCTGTTATTTATCATCATTTGTTTTACTTGTAAAAATGATATR
CAAATATTATCCGCTCAGATTATGTCCGCTTGTTACGCTCTATTAATGATGGCCGTGTTT
GTCGGTACTGCAATTCAAATGGCCGAAGATGGTGTCACCTCACCTTCAGCAATATTTTTT
ATCGCACTGtcgggatcattcgtggtggcggcattgctgcatcctCAAGAATTTCACTGT
CTTTATCCTTGTTTACTTTATTTCCTTTCGATTCCGTGTATGTATCTACTTTTAATGATC
TATTCTCTCATCAATTTGAACGTTGTTACCtggggaactcGTGAGGtaCAAACAAAGAAA
ACGAAAAAAGAATTGGAGGAAGAAAAGAAAGCAGCTGAAGAAATTAAGAAGGGCAATTTG
TTGACTTTTCTTAATCTTAACTCGAATGGTAAAGACGAAGATGGTTCAATCGAATTTAGT
TTGGCAAATCTTTTCCGTTGTTCTTTCTGTACATATCCTAAACCGAATGATGAAAAGATC
CATTTACTAAAAATTGAACAACATCTTAGTGAAATGACGGAGAAACTTTCAAGCCTCGAG
AAATATATTGACCCTCTACATGGAGTTAAACGAAAAGGTTCATCAATTGGTCGTAATGCT
CGATTTTCAGATAATTTATCCACAGTGACAGAAGACGAGGMACATGAAGATGCTGAATCA
ATTGGTTTAGGTTCTAACAGCGATGACATGTCCATCAAGGATATCGCAGAAGCAGATGAA
CGAGATGACTTGACTAATCCATATTGGATTGAGGATAAAGACCTAAGAGATGGTGAGACT
AAATATCTCCCTGATATTGAGGTCGCTTTTTGGAAGGAAATGATCAGCAAGTATCTCTAT
CCAATCGACCAAGACAAAGAGCATCAGGCTCGAATTGCTGCTGAATTGAAAGAATTAAGA
AATCGTGTTGTTTTCACATTCTTCATGTTAAATGCTCTTTTCGTTCTCGTggtacttatt
ctacaattaaacaagnnnnnnnnnnnnnnnnnnnnnnnnnnnnnnnnnnnnnnnnnnnnn
nnnnnnnnnnnnnnnnnnnnnnnnnnnnnnnnnnnnnnnnnnnnnnnnnnnnnnnnnnnt
attggtttggtgtttgtagGTTTCTTTGGATTAATTTTGGTCATTCAACTGGTCGGTATG
CTTTTCCATCGTTTTGGAACATTATCTCACATGTTGGCCTCCGTTAATCTATTCCAAACA
AAACGTGATGACATTTCTGGTGAAGATGATCTGAAACGAAACGCCATTGACATCGCTCGA
CAATTACAAACACTCAAAGGTCTAAATGACGAGGAAAATTCTGAAGATGCAACTTATGGA
ATAGCTGGAAGAAAGACTATTCAAAAGCTGGAGAAACGCGCTAGACAAAAACCTCGAACT
GGAACATTGGATGTTGCCTTCCGACAACGATTCATGAAACYTTCAGCCGCTCAACAAGAT
GGAATTGCAACGCCGATTCTTGGAGGTATCCGTCGTAAAGAAACACTTAAAGCATAAGGA
CTTCGAAGTAAGGAAGTGATGGGAGCGAAGTCTGATGATTATGGAATACAGCCACTTGGA
ATTGTTAATGAATTTATTCGTAAWAGAAATAGATCAACATTAGATTCTAAACAMCGTCGA
CCAYCAAATCMAYATGRAACCAATGGAATGGTCAATCAAGCTTTCGAT~~~TTATCTTCC
GACGAGGAAWTTGGTCCTTCCAAAGTYACYMTGTCAACATATAGAGGAAACTCACGACAA
AGTTTCAACGGGAACTTAAGCCATCAACTTTAG
>Pulmi_CHS1-HS
GCAAATAATAAAATGGCTCATGTTATTGATGATCAACCTGAATCTACGATTGACCCATAC
AAAATTCCAACTGAACCAGTTAAAGAATGGGATGTGTTTGTAGTATCTCCGCCACCTGAT
GACGATGAGACCTCTAGTTCCGAATGGATCGATGTGATACTTAAATTGTTAAAATTATGC
GCTTATTTAATTACCTTTATTGTTGTTCTTGCCTGTTCTGTTTTCTCAAAAGGCTTAGTA
CTTTTTATGACTTCCATTATAAGACCAAATCGTACTGGTCTAATCATCTGtagccatgga
ataccgagtttagatcgtgataaanccaagggcgtaattctaaccaactGTTTCTGTTTT
ATTCCTGGTTGTTTGAGCTTATTCTCTCGTCATTCGGGCGAACCAGGTCGGGGTTATAAA
ACTTTACTTGATTTACTTTCCATTGGTGCCCAACTTTCTGGTTTAATACtctggtcttta
gctgaatcaacAGATAATCCAGTTGCAATTTATATTCCACTTACCTCATTGTTAATCTCA
ATCGGCTGGTGGGAAAATTACATTGATAAAAAGTCTCCTTTTCGTGTGATACAAAAATTG
gcccagattaaggatagtttacagaaatctcGTTATTTTATCTATATTTTCATCTCAACT
TGGAAAATTGTTCTAATATTTATTGCGACAATTGTTTGCCGACTTTTGGTTGATGGTTCA
GCCTTATATTTGTTCACACAGTTTAAATCAGCTTTCACATCTCATAAAATACTCATCATT
CGAGATCGTTCAGATCTTTCAAAATCTTTATCTGATACAAATGTTGGAATTGAATCTGAA
TGGCTTGAGATGCCAGCGTCAACATCAGCACCCATTTGGATGCTAATCTTACAAATAAGT
GCTTCTTGGTTTTGCTACGTTTTCGGTAAATTTGCCTGTAAAATTTGTATCCAGAGAATC
TCCTTTGCCTCACCATTAATCCTCTCAGTTCCAGTCACTGCCATGGCTTTGGCACAATTT
TGTGTCCTAAATTTTGAAAACTCCTGCTCCCTTAACCGAtaccttcctcgttatctgttt
tggTCCTGCCCAAGTGCCGATActttcttcactgatggtgttttctacaatcttcacggt
ataatttgggtcatcatgtatattagccaattttggatcaccnnnnnnnnnnnnnnnnnn
nnnnnnnnnnnnnnnnnnnnnnnnnnnnnnnnnnnnnnnnnnnnnnnnnnnnnnnnnnnn
nnnnnnnnnnCCTCGATGATACTTAATCGAAGACGTGATGATAAGGAAGTAATTAAAGCG
GGTGATATTGATAAATCAACCCGAGATCCTGATACATTACAGGAATCCATTCATTATGAA
ACAATATCAGAACATCCCGnnnnnnnnnnnnnnnnnnnnnnnnnnnnnnnnnnnnnnnnn
nnnnnnnnnnnnnnnnnnnnnnnnnnnnnnnnnnnnnnnnnnnnnnnnnnnnnnnngttg
aaatcagtttttcgtatggattttgatcaatngnAACAATTTATCTCCGTTATCGATACG
GCGGCAAGTAACATCCATCAATGTGAAATCAGACTAAAATCACCGACCAAATATCCAACC
CCTTTCGGTGGTAGACTCGAATATATTTTACCAGGAGGAAATCGTCTTTATATTCACATG
AAAGATAAAATGAAGATTCGTCACCGAAAACGATGGAGTCAGGTTATGTACATGTACTAC
CTACTTGGTCACCGATTAATGGAACTACCAATTGATGTTAATCGAAAGGCAACTATGGCc
gagaacacctacattcttactcttnnnnnnnnnnnnnnnnnnnnnnnnnnnnnnnnnnnn
nnnnnngtcgatttaatgaaaaagaataaaaatctcGGCGCAGCCTGTGGTCGAATCCAT
CCAGTAGGAAGCGGTGTCATGGCCTGGTATCAAAAGTTTGAATACGCGGTTGGTCATTGG
CTTCAAAAGGCCACTGAACATATGATTGGCTGTGTACTTTGTAGTCCAGGTTGCTTCTCA
CTTTTCCGTGCTAAAGCTTTGATGGATGATAATGTgatgaaaaaatataccactccgccg
attgaagcactacattatgttcaatacgatcaannngctccatcaaccatggccaatatt
cttgatcttcttggagattacaaacgtactgttgccgttaatgatcacATCTCATTGTTA
TACATCGTTTACCAAGGAATGTTAATGGCGGGTACTATTCTTGGTCCTGGAACTATTTTC
CTTATGTTGGTCGGAGCCATGGTCGCTGTATTCAGAATTTCCAATTGGGACTCGTTTGTT
TTCAACATTGTACCAATTCTGTTATTTATCATCATTTGTTTTACTTGTAAAAATGATATG
CAAATATTATCCGCtcagattatGNCCGCttgtTACGCTCTATTAATGATGGCCGTGTTT
GTCGGTACTGCAATTCAAATGGCCGAAGATGGTGTCACCTCACCTTCAGCAATATTTTTT
ATCGCACTGTCGGGATCATTCGTGGTGGCGGCATTGCTGCATCCTCAAGaatttcactgt
ctttatccttgnnnnnnnnnnnnnnnnnnnnnnnnnnnnntgtatctacttttaatgatc
tattCTCTCATCAATTTGAACGTTGTTACCTGGGGAACTCGTGAGGTACAAACAAAGAAA
ACGAAAAAAGAATTGGAGGAAGAAAAGAAAGCAGCTGAAGAAATTAAGAAGGGCAATTTG
TTGACTTTTCTTAATCTTAACTCGAATGGTAAAGAYGAAGATGGTTCAATCGAATTTAGT
TTGGCAAATCTTTTCCGTTGTTCTTTTTGTACATATCCTAAACCGAATGATGAAAAGATC
CATTTACTAAAAATTGAACAACAtcttagtgaaatgaCGGAGAAACTTTCAAGCCTCGag
aaatatattgaccctctacatggagttaaacgaaaaggttcatcaattggtcgtaatgct
cgattttcaGATAATTTatccacagtgacagAAGACGAGGAACATGAAGATGCTGAATCA
ATTGGTTTAGGTTCTAACAGCGATGACATGTCCATCAAGGATATCGCAGAAGCAGATGAA
CGAGATGACTTGACTAATCCATATTGGATTGAGGATAAAGACCTAAGAGATGGTGAGACT
AAATATCTCCCTGATATTGAGGTCGCTTTTTGGAAGGAAATGAKCAGCAAGTATCTCTAT
CCAATCGACCAAGACAAAGAGCATCAGGCTCGAATTGCTGCTGAATTGAAAGAATTAAGA
AATCGTGTTGTTTTCACATTCTTCATGTTAAATGCTCTTTTCGTTCTCGTGGTACTTATT
CTACAATTAAACAAGGATATTCTTCACGTTGATTGGCCTTACGGTGTTCGTGAGAAtatt
acatttgttccggaAACAAATGAGATTAGAATCGAGAAAGAATATCTAGAAATGGAACCT
ATTGGTTTGGTGTTTGTAGGTTTCTTTGGATTAATTTTGGTCATTCAACTGGTCGGTATG
CTTTTCCATCGTTTTGGAACATTATCTCACATGTTGGCCTCCGTTAATCTATTCCAAACA
AAACGTGATGACATTTCTGGTGAAGATGATCTGAAACGAAACGCCATTGACATCGCTCGA
CAATTACAAACACTCAAAGGTCTAAATGACGAGGAAAATTCTGAAGATGCAACTTATGGA
ATAGCTGGAAGAAAGACTATTCAAAAGCTGGAGAAACGCGCTAGACAAAAACCTCGAACT
GGAACATTGGATGTTGCCTTCCGACAACGATTCATGAAACTTTCAGCCGCTCAACAAGAT
GGAATTGCAACGCCGATTCTTGGAGGTATCCGTCATTAAGTAACACTCAAAGCATAAGGA
TTTCGAAGTAAGGAAGTGATGGGAGCGAAGTCTGATGATTATGGAATACAGCCACTTGGA
ATTGTTAATGAATCTATTCGTAAWAGAAATAGATCAACATTAGATTCTAAACAMCGTCGA
CCAYCAAATCMAYATGRAACCAATGGAATGGTCAATCAAGCTTTCGAT~~~TTATCTTCC
GACGAGGAAWTTGGTCCTTCCAAAGTYACYMTGTCAACATATAGAGGAAACTCACGACAA
AGTTTCAACGGGAACTTAAGCCATCAACTTTAG
>Pulmi_GluCl1_PSR-TK
AATGATTTACTAACAATTATATTCTCGTACATTTTAATTGCTGCTTTTTCAATAACATCA
GTAAGAGGTTCAGCCAGTTTTCGACAGGCTGAGAAAAAGATTCTCGATAAAATAATCGGC
AAAGGAGTTTACGATCCAAGGATAAGACCTTCAGGGGCAAATGCCACATTCGACGGTGAT
GAACCTTGTATAGTTAAAGTGAATATCTTYATCAGAAGTATATCTCGTATCGATGATGTT
ACAATGGAATATGCTACTCAGATAACATTCAGAGAGGAATGGAGAGACAGTCGACTTGTA
TTCGATGACATGGGAGGCCGGATTCGATTCCTGGTTCTAACTGACCCAGAGAAATTATGG
AAACCTGATTTGTTTTTTTCTAATGAGAAATATGGTCATTTCCATGATATTATCATGCCT
AATGTTTTATTAAGAATATTTCCCAATGGCGATATCCTCTATTCCATTCGTATCTCTTTA
AACCTCTTCTGTCCAATGGACCTAAAATATTTTCCATTAGATATACAAAATTGTTCCATT
CGAATGGCAAGTTATGGTTATACAACCGAGGATTTGGTTTTCCTTTGGAGAGCCGGTGAT
CCAGTTCAGATTACCAAGTCACTTCATCTTCCAAGATTTACCTTGATGAAATACCTGACC
AGTTATTGTACAAGTAAAACAAATACTGGGGAATATAGTTGCCTCAAAGTGGAATTAGTT
TTTAAACGTGAATTTAGTTACTATCTATTCTTAATCTATGTTCCCTGTTGTATGTTGGTC
ATCGTCTCTTGGGTCTCTTTTTGGATTGACCCAAATTCGGCCGCKGCTCGAGTCCTTCTC
GGTGTAACATCTTTACTTACAATGTCCCGTCAAATCTCTGGTATTAACGCTTCWCTACCA
CCGGTCAGTTATACCAAAGCGGTGGATGTTTGGACAGGATGTTGTTTAATCTTTGTCTTT
GGTGCTCTCATTGAATTTGCGATAGTCAATTATGTTTCTCGAACTGATGCCGTTAAAGCA
GGTAAACAAAGACTACGTCGGAATCAGGGGATTGTTGGTGCTCGAAAAAAGTTTGACACA
GCTAAAGATTCGGGTATTGAATCGTCCGATGTTGAAGATGGTCCCATTGGATATGCTAAA
GCTTTAGGGTCAACTAAATTGCCCCGAAAAAGGCCACCGAAAGGAAATTTCTTCTCAAGT
TGGTTATCAAGATTCACGACAAGATCCAAGAAAATCGATGTCACCTCACGAATTGTGTTC
CCATTTCTATTTGCCATTTTTAATGCCTTCTATTGGACAAAGTATCTTCTCAGAGATGAG
CTAATGGAATTATAA
>Pulmi_GluCl1_HS
AATGATTTACTAACAATYATATTCTCGTACATTTTAATTGCTGCTTTTTCAATAACATCA
GTAAGAGGTTCAGCCAGTTTTCGACAGGCTGAGAAAAAGATTCTCGATAAAATAATCGGC
AAAGGAGTTTACGATCCAAGGATAAGACCTTCAGGGGCAAATGCCACATTCGACGGTGAT
GAACCTTGTATAGTTAAAGTGAATATCTTCATCAGAAGTATATCTCGTATCGATGATGTT
ACAATGGAATATGCTACTCAGATAACATTCAGAGAGGAATGGAGAGACAGTCGACTTGTA
TTCGATGACATGGGAGGCCGGATTCGATTCCTGGTTCTAACTGACCCAGAGAAATTATGG
AAACCTGATTTGTTTTTTTCTAATGAGAAATATGGTCATTTCCATGATATTATCATGCCT
AATGTTTTATTAAGAATATTTCCCAATGGCGATATCCTCTATTCCATTCGTATCTCTTTA
AACCTCTTCTGTCCAATGGACCTWAAATATTTTCCATTAGATATACAAAATTGTTCCATT
CGAATGGCAAGTTATGGTTATACAACCGAGGATTTGGTTTTCCTTTGGAGAGCCGGTGAT
CCAGTTCAGATTACCAAGTCACTTCATCTTCCAAGATTTACCTTGATGAAATACCTGACC
AGTTATTGTACAAGTAAAACAAATACTGGGGAATATAGTTGCCTCAAAGTGGAATTAGTT
TTTAAACGTGAATTTAGTTACTATCTATTCTTAATCTATGTTCCCTGTTGTATGTTGGTC
ATCGTCTCTTGGGTCTCTTTTTGGATTGACCCAAATTCGGCCGCGGCTCGAGTCCTTCTC
GGTGTAACATCTTTACTTACAATGTCCCGTCAAATCTCTGGTATTAACGCTTCACTACCA
CCGGTCAGTTATACCAAAGCGGTGGATGTTTGGACAGGATGTTGTTTAATCTTTGTCTTT
GGTGCTCTCATTGAATTTGCGATAGTCAATTATGTTTCTCGAACTGATGCCGTTAAAGCA
GGTAAACAAAGACTACGTCGGAATCAGGGGATTGTTGGTGCTCGAAAAAAGTTTGACACA
GCTAAAGATTCGGGTATTGAATCGTCCGATGTTGAAGATGGTCCCATTGGATATGCTAAA
GCTTTAGGGTCAACTAAATTGCCCCGAAAAAGGCCACCGAAAGGAAATTTCTTCTCAAGT
TGGTTATCAAGATTCACGACAAGATCCAAGAAAATCGATGTCACCTCACGAATTGTGTTC
CCATTTCTATTTGCCATTTTTAATGCCTTCTATTGGACAAAGTATCTTCTCAGAGATGAG
CTAATGGAATTATAA
>Pulmi_GluCl2_PSR-TK
TTTGTTGTGGTCAACATATTTTTAAGAAGTATAAGTAAAATTAGTGATCTCGATATGGAA
TACTCAGTCCAGATAACTTTTCGTGAGGAATGGCGAGATGAAAGGTTACAATATAATGAC
AATAATGAGCAGATAAAATTTCTAACACTAACTGACCCAAATAGAATATGGAAGCCAGAT
TTATTCTTTTCCAATGAGAAAGAGGGTCATTTTCATACAATCATAATGCCCAATGTCCTT
CTAAGAATTTATCCTGATGGTTCAGTTCTCTATTCAATCAGAATATCACTTTTACTCGCC
TGCCCCAYGGATCTTAAATATTATCCACTTGATGAGCAGGAATGTTACATGAGAATGGCA
AGTTATGGTTATACAACTGATGACCTTGTATTTCGTTGGAAAGATGGTGACCCTGTACAG
ATAACATCGAATCTTCATCTTCCTCGGTTTGCCCTACAGAAAGTAAAGACTGCCTATTGT
ACCAGTCGGACCAACACGGGTGAATACAGTTGCCTGAAAGTTTACCTTGATTTTAAGCGG
GAATTCAGTTACTATTYAATTCAAATTTATATGCCCTGTTGTATGTTAGTAATTGTCTCT
TGGGTATCATTCTGGTTAGATCCAAATGCTATACCTGCAAGAGTCTCTCTTGGTGTAACA
ACTTTGCTCACAATGGCAACCCAAATATCGGGTATTAATGCTTCCCTACCACCGGTTAGT
TATATTAAAGCGATTGATGTTTGGACcggtGtttGTTTAGCATTTGTTTTCGGTGCTCTA
CTTGAATTTGCTCTGGTAAATTATGCTTCTCGAAGTGATGCCCATCGAGCAGCACGTGAA
TTTAACGGTATGAGATACCAAAGACGATGGGATAAAGATGGTAACGTTATTTCAGATGAA
ACTTCTTATGCATTGAGGCCACTGGTTATCAAAGGAAACGAATACTCAAAGAAAAATATA
TTTTCCCGTTGGTGGTCAAAGTTTCCC
>Pulmi_GluCl2_HS
tttgttgtggtcaacatatttttaagaaGTATAAGTAAAATTAGTGATCTCGATATGGAA
TACTCAGTCCAGATAACTTTTCGTGAGGAATGGCGAGATGAAAGGTTACAATATAATGAC
AATAATGAGCAGATAAAATTTCTAACACTAACTGACCCAAATAGAATATGGAAGCCAGAT
TTATTCTTTTCCAATGAGAAAGAGGGTCATTTTCATACAATCATAATGCCCAATGTCCTT
CTAAGAATTTATCCTGATGGTTCAGTTCTCTATTCAATCAGAATATCACTTTTACTCGCC
TGCCCCATGGATCTTAAATATTATCCACTTGATGAGCAGGAATGTTACATGAGAATGGCA
AGTTATGGTTATACAACTGATGACCTTGTATTTCGTTGGAAAGATGGTGACCCTGTACAG
ATAACATCGAATCTTCATCTTCCTCGGTTTGCCCTACAGAAAGTAAAGACTGCCTATTGT
ACCAGTCGGACCAACACGGGTGAATACAGTTGCCTGAAAGTTTACCTTGATTTTAAGCGG
GAATTCAGTTACTATTTAATTCAAATTTATATGCCCTGTTGTATGTTAGTAATTGTCTCT
TGGGTATCATTCTGGTTAGATCCAAATGCTATACCTGCAAGAGTCTCTCTTGGTGTAACA
ACTTTGCTCACAATGGCAACCCAAATATCGGGTATTAATGCTTCCCTACCACCGGTTAGT
TATATTAAAGCGATTGATGTTTGGACCGGTGTTTGTTTAGCATTTGTTTTCGGTGCTCTA
CTTGAATTTGCTCTGGTAAATTATGCTTCTCGAAGTGATGCCCATCGAGCAGCACGTGAA
TTTAACGGTATGAGATACCAAAGACGATGGGATAAAGATGGTAACGTTATTTCAGATGAA
ACTTCTTATGCATTGAGGCCACTGGTTATCAAAGGAAACGAATACTCAAAGAAAAATATA
TTCTCCCGTTGGTGGTCAAAGTTTCCC
>Pulmi_GluCl3_PSR-TK
TTGTGTTTACCTGCACCAAAGTGTGAGTTCATCATCTACATGTGGGTCTATTTTTCCGAT
TTTTTTATCATTCCCTGGCTTCTTAACCTTCCCTTTAGCTCAGCGTCCGTAAGCTTCCGA
GAGCAAGAGAAAAAAATTCTCGACTCAATCATCGGCCAAGGGGCTTACGATAGACGTATC
AGACCCTCTGGGCTTAATTCAACCGCCGATGGAGATGGACCCTGTATAGTTTCAATTAAT
ATTTATCTTCGAAGTATAAGTAAAATAAGTGATCTAGATATGGAATATTCTGTACAAATA
ACTTTCAGGGAGGAATGGAAAGACTCTCGTCTTCAATATCGAGATCCAAGTGAAAAAATT
CGCTATTTGACCTTAACGGATCCCGATCGAATTTGGAAACCCGATGTTTTCTTTACCAAT
GAAAAAGAAGGTCACTTCCATAACATCATAATGCCCAATGTCCTATTGAGAATCGGCTCA
GACGGTGGTGTCCTTTATTCAATTAGATTGTCGTTAATATTATCCTGCCCAATGAACCTT
AAATATTATCCATTGGATAAGCAAAATTGTTATATCAAAATGGCCAGTTATGGTTACACA
ACAGAGGATTTGGTTTTCGTTTGGAAAAAAACTGATCCAGTTCAAGTTACTAAGCAACTT
CATCTTCCAACATTCGCTTTATCTGATTATATTACCGAATATTGTACTTCCCGAACAAAC
ACAGGTGAATACAGTTGTGTCCAAGTAAAGTTAATTTTTCGCCGTGAATTTAGTTACTAT
TTGATTCAAATCTATATTCCCTGTATAATGCTTGTTATCGTCTCATGGGTTTCATTCTGG
TTAGACCCGAATGCTATTCCCGCCCGGGTCAGTCTTGGTGTTACCACTTTACTCACAATG
GCAACCCAAATATCCGGTATTAATGCCTCACTTCCACCGGTCAGTTACATTAAAGCAATT
GATGTTTGGACCGGAGTTTGCCTTTTCTTTGTTTTTGGTGCCCTCCTTGAGTTTGCCCTT
GTAAATTATGCTTCTCGAAGTGATGCCCACCGGGCAGCACGTAAACGTCACCAGGATCAC
CAACAGCAACAAGTTCAACAAGTATTAGGGGGAGGAGGTGCTGGTGGTGGTGGTCTTGGT
GTGGGAACCGGTGGATTTGGTAATCCTAATGGTTTGGGACCCACAGGATTTGGTATGGCT
GCTGGTTTTCCTCCACCTCCACCCAAATGGGATTCAGCCATGGGTTGGGAACCACATCAA
CCACTTCCACCTCACCCTGGATCAATGGAGCCTCAACCCACCAAATGGGAAGCTCGAGTT
GACATGAAACCAAGAGGTTTCCAATATTCATCAGATAATTTCCATTCATCAAGAGCATCT
TATGTAATGAAACCAGTACTTCGTGGACCGGCCCCATCGCCGAACCCGCCAGTGTCCAGC
AATAAATTCCGTCAAGTGGAAGTTCGCACTGCCCCTTATAATCAGAACTGTTTATCTCGT
TGGTTCTCAGCGTTTCAAACTCGATCTAAACGTATTGATGTTTTAGCACGAATTTTATTC
CCTCTAATGTTCAGTCTGTTCAATGTCGTTTATTGGATAACCTATGTCGTGATATTGGGC
TAA
>Pulmi_GluCl3_HS
TTGTGTTTACCTGCACCAAAGTGTGAGTTCATCATCTACATGTGGGTCTATTTTTCCGAT
TTTTTTATCATTCCCTGGCTTCTTAACCTTCCCTTTAGCTCAGCGTCCGTAAGCTTCCGA
GAGCAAGAGAAAAAAATTCTCGACTCAATCATCGGCCAAGGGGCTTACGATAGACGTATC
AGACCCTCTGGGCTTAATTCAACCGCCGATGGAGATGGACCCTGTATAGTTTCAATTAAT
ATTTATCTTCGAAGTATAAGTAAAATAAGTGATCTAGATATGGAATATTCTGTACAAATA
ACTTTCAGGGAGGAATGGAAAGACTCTCGTCTTCAATATCGAGATCCAAGTGAAAAAATT
CGCTATTTGACCTTAACGGATCCCGATCGAATTTGGAAACCCGATGTTTTCTTTACCAAT
GAAAAAGAAGGTCACTTYCATAACATCATAATGCCCAATGTCCTATTGAGAATCGGCTCA
GACGGTGGTGTCCTTTATTCAATTAGATTGTCGTTAATATTATCCTGCCCAATGAACCTT
AAATATTATCCATTGGATAAGCAAAATTGTTATATCAAAATGGCCAGTTATGGTTACACA
ACAGAGGATTTGGTTTTCGTTTGGAAAAAAACTGATCCAGTTCAAGTTACTAAGCAACTT
CATCTTCCAACATTCGCTTTATCTGATTATATTACCGAATATTGTACTTCCCGAACAAAC
ACAGGTGAATACAGTTGTGTCCAAGTAAAGTTAATTTTTCGCCGTGAATTTAGTTACTAT
TTGATTCAAATCTATATTCCCTGTATAATGCTTGTTATCGTCTCATGGGTTTCATTCTGG
TTAGACCCGAATGCTATTCCCGCCCGGGTCAGTCTTGGTGTTACCACTTTACTCACAATG
GCAACCCAAATATCCGGTATTAATGCCTCACTTCCRCCGGTCAGTTACATTAAAGCAATT
GATGTTTGGACCGGAGTTTGCCTTTTCTTTGTTTTTGGTGCCCTCCTTGAGTTTGCCCTT
GTAAATTATGCTTCTCGAAGTGATGCCCACCGGGCAGCACGTAAACGTCACCAGGATCAC
CAACAGCAACAAGTTCAACAAGTATTAGGGGGAGGAGGTGCTGGTGGTGGTGGTCTTGGT
GTGGGAACCGGTGGATTTGGTAATCCTRRTGGTTTGGGACCCACAGGATTTGGTATGGCT
GCTGGTTTTCCTCCACCTCCACCCAAATGGGATTCAGCCATGGGTTGGGAACCACATCAA
CCACTTCCACCTCACCCTGGATCAATGGAGCCTCAACCCACCAAATGGGAAGCTCGAGTT
GACATGAAACCRAGAGGTTTCCAATATTCATCAGATAATTTCCATTCATCAAGAGCATCT
TATGTAATGAAACCAGTACTTCGTGGACCGGCCCCATCGCCGAACCCGCCAGTGTCCAGC
AATAAATTCCGTCAAGTGGAAGTTCGCACTGCCCCTTATAATCAGAACTGTTTATCTCGT
TGGTTCTCAGCGTTTCAAACTCGATCTAAACGTATTGATGTTTTAGCACGAATTTTATTC
CCTCTAATGTTCAGTCTGTTCAATGTCGTTTATTGGATAACCTATGTCGTGATATTGGGC
TAA
>Pulmi_GluCl4_PSR-TK
GTTAAATTAAGTGATATATTAATTGATTCTCAATGGATCATCTTAAGATTATGTTTCATT
TTACCGTTAATTTCATTAGTAAGGTCTACGGCAAATTTTCGTGCTCAGGAGAAAGTGATA
TTAGATACAATAATTGGCGATGGGAGATATGATAGACGTATAAGACCTTCAGGAGTAAAT
TCAACAGATGGAAAGGATGGACCAGCAATAGTTCGAGTTAATATATTTGTTCGAAGTATA
TCACGAATAGATGATGTCGCCATGGAATACGCTCTGCAAATAACTTTTCGTGAACAATGG
AAAGATGATCGCCTTCAATACGATGATTTGGACGGTAAAATCCGATTCTTAACATTAACT
GATCCTGACAGGATTTGGAAGCCTGATTTGTTTTTCTCCAATGAAAAATCAGGCCATTTT
CATAATATAATTATGCCCAATGTTTTATTACGAATTCATCCAAATGGTGAAATCCTCTAT
TCCATACGAATCTCCCTTGTACTCTTCTGCCCAATGGACTTGAGGTTCTTCCCACTCGAT
AAACAAGACTGTGAAATTAAAATGGCCAGTTATGGTTACACAACAGAAGATCTTGTTTTT
CAATGGAAACGTGATGATCCTGTTCAGGTTGTTAAAAATCTTCATCTTCCTCGATTTGGT
CTTAGCAATTATGTAACAGAATACTGTACAAGTCGTACGAATACAGGTGAATACAGTTGC
ATCAAAGTTAGACTTACATTTAAACGTGAATTTAGTTACTATCTGATTCAAATATATTTT
CCCTGTGTCATGCTTGTGATCGTCTCATGGGTCTCATTCTGGTTAGATCCAAATGCGATA
CCTGCTCGAGTTTCATTGGGTGTGACAACCCTACTGACCATGGCTACCCAAATATCGGGT
ATAAATGCCTCTCTTCCGCCGGTCAGTTATATTAAAGCCATTGATGTATGGACAGAGTCT
TGTTTAACCTTTGTCTTTGGGGCTTTACTTGAATTTGCCCTGGTTAATTATGCTTCCCGA
AGTGATGCTCATAGAGCTGCTCAAAGGCGAGCAGCACCCGCTCCACCACCTCCACCCTCC
AGTCAACCTCCAATTCGTCGTAAATCTCTTGATATTGAACAATTACCTTTCGATCCAGAA
TCATTTGAAAATGAACCATTGGCCTTTCCAAAGAAACCATTGGTCCGAGGTGTCGATAAT
CTTGCAGACAAGCTTCGAGCTTGTGAGATTCACTCTGGACCACATCATAAGAATTTTCGG
ATATGTTTTCCTGTTTGTTTTCTTTGTTTCAACCTTGTATATTGGACACGTTACCTGAAT
GCCGAAGATCAATCAGAATCTTAG
>Pulmi_GluCl4_HS
GTTAAATTAAGTGATATATTAATTGATTCTCAATGGATCATCTTAAGATTATGTTTCATT
TTACCGTTAATTTCATTAGTAAGGTCTACGGCAAATTTTCGTGCTCAGGAGAAAGTGATA
TTAGATACAATAATTGGCGATGGGAGATATGATAGACGTATAAGACCTTCAGGAGTAAAT
TCAACAGATGGAAAGGATGGACCAGCAATAGTTCGAGTTAATATATTTGTTCGAAGTATA
TCACGAATAGATGATGTCGCCATGGAATACGCTCTGCAAATAACTTTTCGTGAACAATGG
AAAGATGATCGCCTTCAATACGATGATTTGGACGGTAAAATCCGATTCTTAACATTAACT
GATCCTGACAGGATTTGGAAGCCTGATTTGTTTTTCTCCAATGAAAAATCAGGCCATTTT
CATAATATAATTATGCCCAATGTTTTATTACGAATTCATCCAAATGGTGAAATCCTCTAT
TCCATACGAATCTCCCTTGTACTCTTCTGCCCAATGGACTTGAGGTTCTTCCCACTCGAT
AAACAAGACTGTGAAATTAAAATGGCCAGTTATGGTTACACAACAGAAGATCTTGTTTTT
CAATGGAAACGTGATGATCCTGTTCAGGTTGTTAAAAATCTTCATCTTCCTCGATTTGGT
CTTAGCAATTATGTAACAGAATACTGTACAAGTCGTACGAATACAGGTGAATACAGTTGC
ATCAAAGTTAGACTTACATTTAAACGTGAATTTAGTTACTATCTGATTCAAATATATTTT
CCCTGTGTCATGCTTGTGATCGTCTCATGGGTCTCATTCTGGTTAGATCCAAATGCGATA
CCTGCTCGAGTTTCATTGGGTGTGACAACCCTACTGACCATGGCTACCCAAATATCGGGT
ATAAATGCCTCTCTTCCGCCGGTCAGTTATATTAAAGCCATTGATGTATGGACAGAGTCT
TGTTTAACCTTTGTCTTTGGGGCTTTACTTGAATTTGCCCTGGTTAATTATGCTTCCCGA
AGTGATGCTCATAGAGCTGCTCAAAGGCGAGCAGCACCCGCTCCACCACCTCCACCCTCC
AGTCAACCTCCAATTCGTCGTAAATCTCTTGATATTGAACAATTACCTTTCGATCCAGAA
TCATTTGAAAATGAACCATTGGCCTTTCCAAAGAAACCATTGGTCCGAGGTGTCGATAAT
CTTGCAGACAAGCTTCGAGCTTGTGAGATTCACTCTGGACCACATCATAAGAATTTTCGG
ATATGTTTTCCTGTTTGTTTTCTTTGTTTCAACCTTGTATATTGGACACGTTACCTGAAT
GCCGAAGATCAATCAGAATCTTAG
>Pulmi_GluCl5_PSR-TK
GATACAATTCCCTTGAGGATCAATGTTGCAACTTTTTACCCAATTTTGCTAACATTTACC
GGTTTCAAGTTATTCTCATGCTTGGAAAGCTTAAGAACAATTGAAAGACGTATATTAGAT
AACACAATTGGTAATGGTAATTACGATAGTCGGATAAGACCAAGGGGCAGTAATGTAACA
TCCGAAAAAGATGGTCCATGCAATGTCAAAGTTAACATTCTCATTCGAAGCATCAGTGAA
ATAAGTGATCTTGACATGGAATATTCGGCTCAGATAACATTTCGTGAACAATGGCGAGAT
GATAGACTGGCTTACAATGATATGGCTGGACAGATTCGATATCTAACACTGACCGATCCC
AATCGAATTTGGAAACCTGATTTATTCTTTCGAAATGAGAAAGAGGGCCATTTTCACGAT
ATAATTATGCCCAATGTTTTACTAAGAATTTACCCTGACGGAGAAGTTTTGTATTCGATA
AGAATCTCATTGGTTCTGGCCTGTCCCATGCACCTGAAATACTACCCGCTTGACCTGCAA
ACTTGTTCAATTTCAATGGCCTCATATGGATACACTACTGAAGACCTGATATTCCAATGG
AAAGAAGGTGATCCAGTTCAGGTGACCAAGAATCTTCATTTACCTCGTTTCACTCTACAA
AAATTTCTAACTCTTAACTGTACCAGTTCAACGAACACAGGATTCTACAGTTGCATTGAA
GTGAATCTTATCTTTAAACGTGAATTCAGTTACTATTTGATTCACATTTACATTCCCTGT
ATCATGTTGGTCATCGTCTCATGGGTTTCATTTTGGCTTGACCCAAATGCTATTCCTGCA
AGAGTTTCGTTAGGTGTTACAACATTACTGACCATGGCTACTCAAATATCTGGAATCAAT
GCTTCCCTTCCTCCGGTTTCATATATAAAAGCAGTTGATGTTTGGACAGAATGTTGTTTG
ACCTTCGTCTTTGGGGCTTTATTAGAATTTGCTTTGGTCAATTATGTATCGAGATGCGAT
TCACAATTAACTACAACAGCAACAGCAACATCGTCCACTGTTACAGCTCCGACAACGACA
ATAATCACACCCGCGTCGACATCAAATTCCGGTCCAATATTTTGCTATCCTnnnnnattc
ggtcggttcgaTGAGAATGAGCCTGACGATCTAACGGTTTGGTTTAAATGGCTAAGAAAA
TTTCCAACGCGCTCGAAACGGATCGATGTTGTTTCTCGAATCCTTTTCCCCACAATGTTT
GTGTTTTTCAATCTCGTCTATTGGATCACTTATCTTTTTATTGATGAACGTAAATAA
>Pulmi_GluCl5_HS
GATACAATTCCCTTGAGGATCAATGTTGCAACTTTTTACCCAATTTTGCTAACATTTACC
GGTTTCAAGTTATTCTCATGCTTGGAAAGCTTAAGAACAATTGAAAGACGTATATTAGAT
AACACAATTGGTAATGGTAATTACGATAGTCGGATAAGACCAAGGGGCAGTAATGTAACA
TCCGAAAAAGATGGTCCATGCAATGTCAAAGTTAACATTCTCATTCGAAGCATCAGTGAA
ATAAGTGATCTTGACATGGAATATTCGGCTCAGATAACATTTCGTGAACAATGGCGAGAT
GATAGACTGGCTTACAATGAYATGGCTGGACAGATTCGATATCTAACACTGACCGATCCC
AATCGAATTTGGAAACCTGATTTATTCTTTCGAAATGAGAAAGAGGGCCATTTTCACGAT
ATAATTATGCCCAATGTTTTACTAAGAATTTACCCTGACGGAGAAGTTTTGTATTCGATA
AGAATCTCATTGGTTCTGGCCTGTCCCATGCACCTGAAATACTACCCGCTTGACCTGCAA
ACTTGTTCAATTTCAATGGCCTCATATGGATACACTACTGAAGACCTGATATTCCAATGG
AAAGAAGGTGATCCAGTTCAGGTGACCAAGAATCTTCATTTACCTCGTTTCACTCTACAA
AAATTTCTAACTCTTAACTGTACCAGTTCAACGAACACAGGATTCTACAGTTGCATTGAA
GTGAATCTTATCTTTAAACGTGAATTCAGTTACTATTTGATTCACATTTACATTCCCTGT
ATCATGTTGGTCATCGTCTCATGGGTTTCATTTTGGCTTGACCCAAATGCTATTCCTGCA
AGAGTTTCGTTAGGTGTTACAACATTACTGACCATGGCTACTCAAATATCTGGAATCAAT
GCTTCCCTTCCTCCGGTTTCATATATAAAAGCAGTTGATGTTTGGACAGAATGTTGTTTG
ACCTTCGTCTTTGGGGCTTTATTAGAATTTGCTTTGGTCAATTATGTATCGAGATGCGAT
TCACAATTAACTACAACAGCAACAGCAACATCGTCCACTGTTACAGCTCCGACAACGACA
ATAATTACACCCGCGTCGACATCAAATTCCGGTCCAATATTTTGCTATCCtnnnGGATTC
GGTCGGTTCGATGAGAATGAGCCTGACGATCTAACGGTTTGGTTTAAATGGCTAAGAAAA
TTTCCAACGCGCTCGAAACGGATCGATGTTGTTTCTCGAATCCTTTTCCCCACAATGTTT
GTGTTTTTCAATCTCGTCTATTGGATCACTTATCTTTTTATTGATGAACGTAAATAA
>Pulmi_Rdl1_PSR-TK
ATACCCTCAGGCTTTGCTCACGATTGGCAAGCCTACAACAGTGGATATCAAGGTGACCAA
CCATATAATTACGATGAAGGACGTGATATCGGTTTAAATATAACCCAAATATTGGATTCA
TTTTTCTCAAGTGGTTATGATAAAAGAGTACGACCCAATTATGGTGGTCCACCGGTTAAA
GTTGGTGTTACCATGCACATATTAACAATTAGCTCAGTTTCGGAAGTTCAAATGGATTTT
ACAACTGATTTTTATTTTCGTCAAATTTGGAAAGATCCTCGTCTTTCCTTCAAAGCAAGA
CCAGGTATCTCACAGATACCGGTTGGTGCTGAAGTAGCCGATAAAATTTGGGTACCGGAC
ACTTTTTTTGCTAACGAGAAACAAGCCTATTTTCACGAGGCCACAACCAAAAATACCTTC
TTACGGATAAGTCATGATGGTCAAGTGTTTCGGAGTATCAGGTTAACGGTAACTGCAAGT
TGTCCAATGAATTTACAATATTTTCCAATGGACAGACAGAAATGTAACATTGAAATTGAG
AGCTATGGATATTCAATGACGGACATTATTTACAATTGGGTTGATGAAAATGCTGTTAGA
ATTGATAGTAATCTAATGCTTCCTCAATTTTCAATTGCCAGTAAACGTCAAAGCTGGAAA
TATGTACATTTAAGTACAGGAAACTATTCTCGTCTTATGTGTGAAATTCAGCTGATTCGT
AGTATGGGCTATTATATGATACAGATCTATGTTCCAGCAAGTTTGATTGTGATCATCAGT
TGGGTATCATTTTGGCTTCACCGTAACGCAACTCCAGCTCGTGTCCATTTGGGTGTAATC
ACCGTTTTAACCATGACCACCTTAATGTCAAGCACAAACTCCCAGTTACCAAAAATATCT
TATGTTAAAAGTATCGACGTTTTCCTTGGAACCTGTTTCGTTATGGTTTTTGCCGCTTTA
CTTGAATATGCGGCTGTTGGTTATATTGGTAAACGTATATCAATGAGAAAAAATCGTTTC
CAACAATTAGCTAAAGCGGCTGAAGAGAAAAGACGGAAATTGGTTGAAGCGGCnnnnCAT
CATCATCATCAACAAGCAGGACAAAATCCTGTTGATTCAGCCTTGCATGGAAGTAGCCTA
ATTAGTAACAGTGTTTGTAGTGCAAGTGCCAATGTGGGTGTTAATAGTGTaccaaaacac
cAACAACACCAACaacaacattctcATCAACATCATCGTTCACAATTTCAACATCAACAA
TCAATTGGAACCTTAACAAGTGTCTCTAATTTAGGTGGAGGACTAAGTGTACCTTCAGGT
CTAGTTACTTACGATTCGGGTGGTTTAGTTAGTGGAGGTAGTGGGAGCCTCATGATGAAT
AATCCAGGTGAACTAATCAATTGTGGTGGACATGGAGGGTCAATGGGATCAATGCCATTG
GGATGTTCAAGGGATGATCAAGATGAAACATTAATAACCCATGTTGGTCACTATGCTACT
CTACGACGACCCTTATTAGAAAGAGGTAGCTCTGTGGGATCAACGTGTAGAGCAGTGGCC
AGTGGTCAACAACAAGGAGGAGGAGGTAATGTTGGTGGTGGAATGGGAGCATCACAAGGT
GTACCAGCCTCAAGTCAGAAACAATTTTTAACTCATCGACCTCAGGAGGTTCGACTCGAA
ATGATCGGATCCAAAATGACCCCAGTTGCTCAAACATCAGGCTCCATCGGTGACGGAATT
ACCCATCATCATTCATCTTCTCACCATAATAATAATAATAATCATCATCATCATTCTCAT
CATCACCAACCAGGCCTATCATCATCGTCCATGGGAAGGATTCCCGGACATTTTACTACT
AATCTTCACCGGTTTACCGCGGTGCCTCCCAAAAATTTGAACAACCTTTTCGGTGTCAGT
CCAAGTGATATTGACAAATATTCACGAGTAGTGTTTCCGGTTTGTTTTGTTTGCTTTAAT
CTAATGTATTGGATTATCTTCCTTCACATCAGCAGTATCCTTGAGCCTGGACCGGATGAG
GAAAGCTAA
>Pulmi_Rdl1_HS
ATACCCTCAGGCTTTGCTCACGATTGGCAAGCCTACAACAGTGGATATCAAGGTGACCAA
CCATATAATTACGATGAAGGACGTGATATCGGTTTAAATATAACCCAAATATTGGATTCA
TTTTTCTCAAGTGGTTATGATAAAAGAGTACGACCCAATTATGGTGGTCCACCGGTTAAA
GTTGGTGTTACCATGCACATATTAACAATTAGCTCAGTTTCGGAAGTTCAAATGGATTTT
ACAACTGATTTTTATTTTCGTCAAATTTGGAAAGATCCTCGTCTTTCCTTCAAAGCAAGA
CCAGGTATCTCACAGATACCGGTTGGTGCTGAAGTAGCCGATAAAATTTGGGTACCGGAC
ACTTTTTTTGCTAACGAGAAACAAGCCTATTTTCACGAGGCCACAACCAAAAATACCTTC
TTACGGATAAGTCATGATGGTCAAGTGTTTCGGAGTATCAGGTTAACGGTAACTGCAAGT
TGTCCAATGAATTTACAATATTTTCCAATGGACAGACAGAAATGTAACATTGAAATTGAG
AGCTATGGATATTCAATGACGGACATTATTTACAATTGGGTTGATGAAAATGCTGTTAGA
ATTGATAGTAATCTAATGCTTCCTCAATTTTCAATTGCCAGTAAACGTCAAAGCTGGAAA
TATGTACATTTAAGTACAGGAAACTATTCTCGTCTTATGTGTGAAATTCAGCTGATTCGT
AGTATGGGCTATTATATGATACAGATCTATGTTCCAGCAAGTTTGATTGTGATCATCAGT
TGGGTATCATTTTGGCTTCACCGTAACGCAACTCCAGCTCGTGTCCATTTGGGTGTAATC
ACCGTTTTAACCATGACCACCTTAATGTCAAGCACAAACTCCCAGTTACCAAAAATATCT
TATGTTAAAAGTATCGACGTTTTCCTTGGAACCTGTTTCGTTATGGTTTTTGCCGCTTTA
CTTGAATATGCGGCTGTTGGTTATATTGGTAAACGTATATCAATGAGAAAAAATCGTTTC
CAACAATTAGCTAAAGCGGCTGAAGAGAAAAGACGGAAATTGGTTGAAGCGGCnnnnCAT
CATCATCATCAACAAGCAGGACAAAATCCTGTTGATTCAGCCTTGCATGGAAGTAGCCTA
ATTAGTAACAGTGTTTGTAGTGCAAGTGCCAATGTGGGTGTTAATAGTGTACCAAAACAC
CAACAACACCAACAACAACATTCTCATCAACATCATCGTTCACAATTTCAACATCAACAA
TCAATTGGAACCTTAACAAGTGTCTCTAATTTAGGTGGAGGACTAAGTGTACCTTCAGGT
CTAGTTACTTACGATTCGGGTGGTTTAGTTAGTGGAGGTAGTGGGAGCCTCATGATGAAT
AATCCAGGTGAACTAATCAATTGTGGTGGACATGGAGGGTCAATGGGATCAATGCCATTG
GGATGTTCAAGGGATGATCAAGATGAAACATTAATAACCCATGTTGGTCACTATGCTACT
CTACGACGACCCTTATTAGAAAGAGGTAGCTCTGTGGGATCAACGTGTAGAGCAGTGGCC
AGTGGTCAACAACAAGGAGGAGGAGGTAATGTTGGTGGTGGAATGGGAGCATCACAAGGT
GTACCAGCCTCAAGTCAGAAACAATTTTTAACTCATCGACCTCAGGAGGTTCGACTCGAA
ATGATCGGATCCAAAATGACCCCAGTTGCTCAAACATCAGGCTCCATCGGTGACGGAATT
ACCCATCATCATTCATCTTCTCACCATAATAATAATAATAATCATCATCATCATTCTCAT
CATCACCAACCAGGCCTATCATCATCGTCCATGGGAAGGATTCCCGGACATTTTACTACT
AATCTTCACCGGTTTACCGCGGTGCCTCCCAAAAATTTGAACAACCTTTTCGGTGTCAGT
CCAAGTGATATTGACAAATATTCACGAGTAGTGTTTCCGGTTTGTTTTGTTTGCTTTAAT
CTAATGTATTGGATTATCTTCCTTCACATCAGCAGTATCCTTGAGCCTGGACCGGATGAG
GAAAGCTAA
>Pulmi_Rdl2_PSR-TK
ATAATCCGTCTGATAAGCCAATGGATATTTACGTACAGTCTAATAATCATGTTAATCATG
GTAATCAGGATAAATTGTATCAATGGTTTAGTTGATGTTGATATTGGTGAAAAAGGTAAC
GCCTTGGGACAAAATATAACTCGCATTTTGAATGCATTTTTTGCCAGTGGATATGATAAA
AGGGTACGACCTAATTATGGAGGTCCACCAGTTGAAGTAGGAATAAGTGTTTACTTTACA
AGTATAAGTTCAGTTTCTGAGGTTAAAATGGATTTTACCTCTGACTTTTATTTTAGACAA
GGTTGGAATGACCCTAGATTAGCATTTGACCCTCTTCCAGGCATAAGTAACCTTTACGTG
GGTGCTGAGGTAGCCAAGAAAATTTGGGTTCCCGATACTTTCTTTGCCAATGAAAAGCAA
GCCTCCTTCCATGTTGCCACAACACCCAATAGATTCCTTCGTATAGCCTATGATGGATCG
GTTTACCAAAGTATTAGGTTAACAGTAACTGCAAGTTGTCCAATGTCTTTACAATACTTT
CCTATGGATAGACAAGCCTGCTCAATAGAAATAGAAAGTTATGGTTACTCTATGCTGGAT
ATTAAATATGTTTGGTCAAAGGGTAACAAGTCAGTGGGAGTTCAAGGAGATGTGACATTA
CCACAGTTTAAAATTATGGGTCATGAACAAGAATCAGCAATTGCTGCTTTAACAACAGGC
AATTACTCTCGATTGATTTGTAAAATTAAATTTTCACGAAGTTTGGGTTTCTATTTGATA
CAAATATACATCCCCGCAAGCCTTATAGTGGTGATAAGTTGGGTATCATTTTGGTTACAT
CGTAATGCAACTCCGGCTAGAGTTTCACTTGGTGTGACCACTGTCCTTACAATGACAACT
TTAATGTCTTCAACAAATGCCCAACTTCCGAAAATATCTTATATCAAATCGATTGATGTT
TTCCTTGGAACTTGTTTCGTTATGGTTTTCGCTTCCCTCCTTGAATATGCGACCGTTGGT
TATCTTGGTAAACGTATTGCAATGAGAAAATCRAGAATTGAACAGTTAACCAAATTGGCC
GATGAGCATCGGAGAAAGTGTGCAGCCGCAGCAGCCGCTGCTGAGGCTGCCGCAGCCGAA
CAAAGTGCCGCACAAGTTCCCCCTCAATTAATTTGTGCCACAACAGGATTGCCGCTCGAT
CCTGCTCTTCAACTACCCTGTGGTATTAAAAATCCGGTTCATCATCAAGGTAATCGTTGT
ATCGGTGGACCACCTCCTAAAATGGTCTATGGTGGTTGTCCTCAGAAAATGAATCCAAGG
ATTTTGGAGGCTAAACAATCATCAGGTAAAATGATTAATGAATCAAGCTCAATAGCCCTT
GGAGGTGGTGGTGGTGGAGGYGGAGGTGGACCTGGTGGTGGTGGTGGTGGACCTAATCAA
CCACCGACTCCTGTACCTTTTGGACCTAAAGATCCTAATCGGATGTTAGGTGTAAGCCCA
AGTGATATTGATAAATATTCTCGAGTTGTATTTCCTGTTTGCTTTATTTGCTTCAATCTG
ATGTATTGGATCATCTATATGCATATTAGCGCCTCTGGTTCACCGAAT
>Pulmi_Rdl2_HS
ATAATCCGTCTGATAAGCCAATGGATATTTACGTACAGTCTAATAATCATGTTAATCATG
GTAATCAGGATAAATTGTATCAATGGTTTAGTTGATGTTGATATTGGTGAAAAAGGTAAC
GCCTTGGGACAAAATATAACTCGCATTTTGAATGCATTTTTTGCCAGTGGATATGATAAA
AGGGTACGACCTAATTATGGAGGTCCACCAGTTGAAGTAGGAATAAGTGTTTACTTTACA
AGTATAAGTTCAGTTTCTGAGGTTAAAATGGATTTTACCTCTGACTTTTATTTTAGACAA
GGTTGGAATGACCCTAGATTAGCATTTGACCCTCTTCCAGGCATAAGTAACCTTTACGTG
GGTGCTGAGGTAGCCAAGAAAATTTGGGTTCCCGATACTTTCTTTGCCAATGAAAAGCAA
GCCTCCTTCCATGTTGCCACAACACCCAATAGATTCCTTCGTATAGCCTATGATGGATCG
GTTTACCAAAGTATTAGGTTAACAGTAACTGCAAGTTGTCCAATGTCTTTACAATACTTT
CCTATGGATAGACAAGCCTGCTCAATAGAAATAGAAAGTTATGGTTACTCTATGCTGGAT
ATTAAATATGTTTGGTCAAAGGGTAACAAGTCAGTGGGAGTTCAAGGAGATGTGACATTA
CCACAGTTTAAAATTATGGGTCATGAACAAGAATCAGCAATTGCTGCTTTAACAACAGGC
AATTACTCTCGATTGATTTGTAAAATTAAATTTTCACGAAGTTTGGGTTTCTATTTGATA
CAAATATACATCCCCGCAAGCCTTATAGTGGTGATAAGTTGGGTATCATTTTGGTTACAT
CGTAATGCAACTCCGGCTAGAGTTTCACTTGGTGTGACCACTGTCCTTACAATGACAACT
TTAATGTCTTCAACAAATGCCCAACTTCCGAAAATATCTTATATCAAATCGATTGATGTT
TTCCTTGGAACTTGTTTCGTTATGGTTTTCGCTTCCCTCCTTGAATATGCGACCGTTGGT
TATCTTGGTAAACGTATTGCAATGAGAAAATCAAGAATTGAACAGTTAACCAAATTGGCC
GATGAGCATCGGAGAAAGTGTGCAGCCGCAGCAGCCGCTGCTGAGGCTGCCGCAGCCGAA
CAAAGTGCCGCACAAGTTCCCCCTCAATTAATTTGTGCCACAACAGGATTGCCGCTCGAT
CCTGCTCTTCAACTACCCTGTGGTATTAAAAATCCGGTTCATCATCAAGGTAATCGTTGT
ATCGGTGGACCACCTCCTAAAATGGTCTATGGTGGTTGTCCTCAGAAAATGAATCCAAGG
ATTTTGGAGGCTAAACAATCATCAGGTAAAATGATTAATGAATCAAGCTCAATAGCCCTT
GGAGGTGGTGGTGGTGGAGGYGGAGGTGGACCTGGTGGTGGTGGTGGTGGACCTAATCAA
CCACCGACTCCTGTACCTTTTGGACCTAAAGATCCTAATCGGATGTTAGGTGTAAGCCCA
AGTGATATTGATAAATATTCTCGAGTTGTATTTCCTGTTTGCTTTATTTGCTTCAATCTG
ATGTATTGGATCATCTATATGCATATTAGCGCCTCTGGTTCACCGAAT
>Pulmi_Rdl3_PSR-TK
ATAATCCGTCTGATAACCAATTGGATATCTGTATACAGTCCACTWATTACATTCATTGTG
TTAATCAAATTAAATAATATCAAAGGTTCAACTGATATTGATATCGGTGAAAAAGGAAAT
GCATTGGGACAAAATATAACTCGCATTTTGAATGCTTTTTTTGCCAGTGGTTACGATAAG
CGAGTCCGACCTAATTACGGAGGTCCACCCGTTGAAATAGGAGTTACCATGCATATAATT
AGTATCAGTACAGTTTCTGAAGTTCaaatgnnngatttcacatccgatttttactttcgc
caattttgggaagatccaagattagctttcatccctttaccaaggattactgagctttat
gtaggaGCGGAAGTAGCTGACCGGATATGGGTTCCTGATACTTTTTTCGCTAATGAAAAA
TCAGCAAGTTTTCATTTTGCAACAACAAAAAATACATTTCTACGTATCGGTTCAAATGGT
CAAGTTTTTCGTAGTATAAGATTAACGGTAACAGCGAGTTGTCCTATGGAGTTACAATAT
TTTCCAATGGATAGGCAGAAATGTGCTTTAGAAATAGAAAGTTATGGTTATTCAATGTCC
GATATGATCTATGTTTGGAGAGAAGGAAAAAAATCGATTAGAATGAATAGTGACCTTTCC
TTACCTCAATTCAAAGTTCTTGGCCATGCACAGAAAACTCAAGCCAACGCTTTAAGTACA
GGAAACTATTCCAGATTAGTATTCTCATTGTTTTTTCTTTCTCATCTTCATAGGAAACTA
TTnnnnnnnnnnnnnnnnnatnnnACCGTTGGTTATCTTGGTAAACGTATTGCAATGAGA
AAATCGAGAATTGAACAGATGAATAAAATGCAAGAAGACCAAAAGAAACGTCTTGCTTCA
CTGCCTTCTCACCATAATAACAATTCAACTTCGGGACATTTAACAATAAGTGATAGAGGA
GGTGGTGGTGGTGGTGGTACAATCAGTGTAACAGGGAATCCAGGGATTGGATGTATAACC
GGTAACCAAGGAGCCTTACAATCTGGGCAACAGTCACAGCAACAATCTTCACAAGGAGGT
GGAATCAATACTAATAGTGGTAGTGGTGGAGGGGGAACATGTATAAGTGTAGGACAAAGT
GGACCAATAAATCCATTGAGTGTGGTTCATCCAATACAAGTGACCTCTTGTGACCTTATC
CATGGTGATGGTGGTCATAGCCATCTTCAACCTGCRCCACATTCACACCATCCAAATCAA
TCTCAATCCCAGCCACAGTCACAACAGCAACAACCACCGCCCTCCTCACRAGATATACCT
CCGCCCATACCGCCAGGTCCAATTGGKATAATKAATCCAACTCTCTGTCCAGCGGCAATG
AATGCACGTAATCCAAGGCAGATCATTTATAAACACTCACATCTTTACCATCCCGGAACG
GGTGGGACTCTCCACCGAAGTGGCCATTATGATCGATCGTCAACTTATGCTTGCTCATCT
CCACCAACTAACCATCGTCCTACTTGTACTTTACGTACCTGTAACACAGGTCACATGATA
TGCAATCATCACCATCATCCTCATCCAGATAACATGGGATCAAGTGGATTAACTCATTAT
CCAAGTGAAGTGAGATACAAATTATCTGAGAACATGAAACAAGCTTCAAATCGAGGAGTT
TCATGTATAACTAACGATTCATGTCCAAACCAAAACTCTAGTGGCGGTGGTGGTGKMAAC
GGAGCCACATCGACAACACCGTTAATCACAAGACGCTCAACTGATCACTCGGAGAATCAT
CTTCATCCTCTTCCACCACCAACACCCTTATCTAAACCTCATCATGGTGGAAAGTGTAAA
AATCCCAATAAACTTTTAGGTGTCTCACCAAGTGACATTGACAAATACTCTAGAGTTATA
TTTCCTGTTTGTTTTATCTGTTTTAATCTAATGTATTGGATAATCTATCTTCATATCAGT
AATGAACCTAATCCAGATCTTATCTCACTTGGAAGTTAA
>Pulmi_Rdl3_HS
ataatccgtctgataaccAATTGGATATCTGTATACAGTCCACTAATTACATTCATTKTG
TTAATCAAATTAAATAATATCAAAGGTTCAACTGATATTGATATCGGTGAAAAAGGAAAT
GCATTGGGACAAAATATAACTCGCATTTTGAATGCTTTTTTTGCCAGTGGTTACGATAAG
CGAGTCCGACCTAATTACGGAGGTCCACCCGTTGAAATAGGAGTTACCATGCATATAATT
AGTATCAGTACAGTTTCTGAAGTTCaaatgnnngatttcACATCCGATTTTTACTTTCGC
CAATTTTGGGAAGATCCAAGATTAGCTTTCATCCCTTTACCAAGGATTACTGAGCTTTAT
GTAGGAGCGGAAGTAGCTGACCGGATATGGGTTCCTGATACTTTTTTCGCTAATGAAAAA
TCAGCAAGTTTTCATTTTGCAACAACAAAAAATACATTTCTACGTATCGGTTCAAATGGT
SAAGTTTTTCGTAGTATAAGATTAACGGTAACAGCGAGTTGTCCTATGGAGTTACAATAT
TTTCCAATGGATAGGCAGAAATGTGCTTTAGAAATAGAAAGTTATGGTTATTCAATGTCC
GATATGATCTATGTTTGGAGAGAAGGAAAAAAATCGATTAGAATGAATAGTGACCTTTCC
TTACCTCAATTCAAAGTTCTTGGCCATGCACAGAAAACTCAAGCCAACGCTTTAAGTACA
GGAAACTATTCCAGATTAGTATTCTCATTGTTTTTTCTTTCTCATCTTCATAGGAAACTA
TTCCAaatnnnnnnnnnnnatnnnACCGTTGGTTATCTTGGTAAACGTATTGCAATGAGA
AAATCGAGAATTGAACAGATGAATAAAATGCAAGAAGACCAAAAGAAACGTCTTGCTTCA
CTGCCTTCTCACCATAATAACAATTCAACTTCGGGACATTTAACAATAAGTGATAGAGGA
GGTGGTGGTGGTGGTGGTACAATCAGTGTAACAGGGAATCCAGGGATTGGATGTATAACC
GGTAACCAAGGAGCCTTACAATCTGGGCAACAGTCACAGCAACAATCTTCACAAGGAGGT
GGAATCAATACTAATAGTGGTAGTGGTGGAGGGGGAACATGTATAAGTGTAGGACAAAGT
GGACCAATAAATCCATTGAGTGTGGTTCATCCAATACAAGTGACCTCTTGTGACCTTATC
CATGGTGATGGTGGTCATAGCCATCTTCAACCTGCACCACATTCACACCATCCAAATCAA
TCTCAATCCCAGCCACAGTCACAACAGCAACAACCACCGCCCTCCTCACAAGATATACCT
CCGCCCATACCGCCAGGTCCAATTGGGATAATGAATCCAACTCTCTGTCCAGCGGCAATG
AATGCACGTAATCCAAGGCAGATCATTTATAAACACTCACATCTTTACCATCCCGGAACG
GGTGGGACTCTCCACCGAAGTGGCCATTATGATCGATCGTCAACTTATGCTTGCTCATCT
CCACCAACTAACCATCGTCCTACTTGTACTTTACGTACCTGTAACACAGGTCACATGATA
TGCAATCATCACCATCATCCTCATCCAGATAACATGGGATCAAGTGGATTAACTCATTAT
CCAAGTGAAGTGAGATACAAATTATCTGAGAACATGAAACAAGCTTCAAATCGAGGAGTT
TCATGTATAACTAACGATTCATGTCCAAACCAAAACTCTAGTGGCGGTGGTGGTGGAAAC
GGAGCCACATCGACAACACCGTTAATCACAAGACGCTCAACTGATCACTCGGAGAATCAT
CTTCATCCTCTTCCACCACCAACACCCTCATCTAAACCTCATCATGGTGGAAAGTGTAAA
AATCCCAATAAACTTTTAGGTGTCTCACCAAGTGACATTGACAAATACTCTAGAGTTATA
TTTCCTGTTTGTTTTATCTGTTTTAATCTAATGTATTGGATAATCTATCTTCATATCAGT
AATGAACCTAATCCAGATCTTATCTCACTTGGAAGTTAA
