# Supplementary material for: Transcriptome profiling of a spirodiclofen susceptible and resistant strain of the European red mite Panonychus ulmi using strand-specific RNA-seq
Source: BMC Genomics. 2015 Nov 18;16:974. doi: 10.1186/s12864-015-2157-1 (PMC4652392; doi:10.1186/s12864-015-2157-1)
Supplement: Additional file 16: Table S8. — The number of mapped RNA reads per contig for both P. ulmi strains (HS and PSR-TK). Mapped reads were counted using htseq-count, included in the HTSeq python package [92]. (XLSX 2544 kb) [file 12864_2015_2157_MOESM16_ESM.xlsx]

## Sheet: read_counts_P_ulmi
Panonychus ulmi contig	BLAST2GO description BLAST hit	REVERSE strand mapped reads ("-stranded=yes" option in htseq)								FORWARD strand mapped reads ("-stranded=reverse" option in htseq)
		HS				PSR-TK				HS				PSR-TK
		replicate 1	replicate 2	replicate 3	replicate 4	replicate 1	replicate 2	replicate 3	replicate 4	replicate 1	replicate 2	replicate 3	replicate 4	replicate 1	replicate 2	replicate 3	replicate 4
contig_03611	=-alpha-glucan-branching enzyme	432	60	268	351	227	437	709	377	9354	2267	7191	7828	6062	10314	14934	9951
contig_00227	=-bisphosphoglycerate-independent phosphoglycerate mutase-like	950	231	500	975	613	856	1267	806	8770	1890	5058	8459	5052	8183	12313	8150
contig_05232	=-carotene -monooxygenase	0	0	8	6	0	0	21	18	2511	652	2090	2723	1769	3205	4482	3307
contig_01017	=-carotene -monooxygenase-like	13	21	55	48	4	4	91	41	19386	4701	15358	16356	12275	21452	28247	18298
contig_07054	=-dihydro-8-oxoguanine triphosphatase	0	0	0	2	10	2	17	0	576	124	482	633	568	875	1409	712
contig_06965	=-dimethylarginine dimethylaminohydrolase	2	0	0	10	4	4	6	12	925	201	673	933	507	916	1314	858
contig_25909	=-like protein	0	0	1	1	0	0	0	0	0	0	0	0	8	1	1	0
contig_10773	=-specific enoyl- hydratase-like	0	0	4	18	2	10	20	3	106	7	71	139	48	114	201	126
contig_18712	1 transposase	2	0	1	1	7	18	41	36	4	1	1	8	9	32	30	23
contig_02013	10 kda heat shock mitochondrial-like	6	4	1	39	2	2	62	14	10200	2199	5860	8188	6217	8882	12960	7276
contig_01504	10 kda secreted protein	4	0	0	0	0	0	31	4	74	34	56	210	128	127	2847	193
contig_03974	116 kda u5 small nuclear ribonucleoprotein component	25	16	8	51	13	20	42	20	1732	442	1244	2131	831	1645	2463	1700
contig_02396	14 kda phosphohistidine phosphatase-like	8	4	0	5	2	10	14	6	391	80	277	358	307	470	669	501
contig_08093	14-3-3 partial	0	0	5	2	0	0	1	0	206	54	111	138	114	116	277	167
contig_01415	14-3-3 zeta	75	54	12	131	19	24	476	237	57749	11896	36377	55672	30855	52103	76424	47469
contig_24011	16kda membrane protein	0	0	0	0	0	0	0	0	2	0	1	4	13	1	16	0
contig_09320	17-beta-hydroxysteroid dehydrogenase type partial	2	1	4	6	0	1	0	0	10	1	4	2	1	1	13	1
contig_02705	1-acyl-sn-glycerol-3-phosphate acyltransferase	6	0	1	2	1	0	7	5	355	77	177	257	116	140	357	227
contig_02910	1-acyl-sn-glycerol-3-phosphate acyltransferase gamma-like isoform x1	14	2	1	6	14	6	23	14	3291	770	2157	3069	2066	3428	5193	3129
contig_24487	1-aminocyclopropane-1-carboxylate oxidase	0	0	0	0	0	0	0	0	5	0	0	0	2	1	1	0
contig_03810	1-phosphatidylinositol 3-phosphate 5-kinase isoform x1	6	0	0	0	0	0	6	0	2339	384	1801	2041	1248	2196	3138	2086
contig_00108	1-phosphatidylinositol -bisphosphate phosphodiesterase delta-1-like isoform x1	47	15	22	52	9	28	58	13	2773	497	1432	3143	1347	2037	4086	2418
contig_06802	1-phosphatidylinositol -bisphosphate phosphodiesterase epsilon-1-like	133	10	106	192	93	117	290	216	741	130	384	993	340	486	929	617
contig_04536	1-phosphatidylinositol -bisphosphate phosphodiesterase gamma-1-like	4	0	0	0	0	0	4	3	988	156	850	1154	627	863	1279	927
contig_05913	1-phosphatidylinositol -bisphosphate phosphodiesterase isoform x1	111	10	67	75	29	90	136	51	2779	526	1838	3252	1511	2750	4209	3292
contig_14780	1-phosphatidylinositol phosphodiesterase	115	23	48	114	285	408	730	512	67	6	27	50	68	123	201	98
contig_04008	2 -phosphodiesterase 12-like	0	0	0	6	0	0	16	3	843	216	754	1048	612	1165	1858	922
contig_21839	23s ribosomal rna	0	0	0	1	0	0	0	0	25	1	2	14	18	31	40	10
contig_01867	26s protease regulatory subunit 4	0	0	1	10	0	5	36	16	4163	702	3071	4746	2616	4342	7210	4401
contig_01311	26s protease regulatory subunit 4	21	13	14	55	25	18	52	30	6174	1671	3469	6013	3918	5543	8114	4252
contig_13221	26s protease regulatory subunit 4	7	0	0	6	0	0	0	0	6	1	1	8	0	0	8	10
contig_05038	26s protease regulatory subunit 6a	0	12	0	25	0	0	48	14	4468	1052	3007	4705	2893	5243	7123	4526
contig_06088	26s protease regulatory subunit 6b	8	0	3	4	0	0	25	7	2025	366	1291	2396	1291	1967	2844	1667
contig_03540	26s protease regulatory subunit 6b	0	6	5	10	12	1	6	7	1209	246	650	868	605	943	1332	807
contig_00978	26s protease regulatory subunit 7	24781	5172	11062	21384	13579	24243	34709	21436	4682	971	3153	5012	3125	5710	8318	5074
contig_02649	26s protease regulatory subunit 8	18	2	1	16	17	25	64	24	4012	806	2657	4095	2563	4026	5924	3810
contig_03243	26s protease regulatory subunit s10b	3	4	2	19	0	6	43	24	4845	1013	3009	4756	3211	5487	8050	4853
contig_03643	26s proteasome non-atpase regulatory subunit 1	8	11	2	36	4	2	95	38	7792	1836	5702	9435	4622	8219	12151	8667
contig_03621	26s proteasome non-atpase regulatory subunit 10-like	10	0	0	0	4	3	6	5	1075	273	960	1078	786	1267	1886	1201
contig_03374	26s proteasome non-atpase regulatory subunit 11	3	0	0	4	0	2	36	16	7773	1838	4717	7318	4860	7665	10390	6612
contig_03858	26s proteasome non-atpase regulatory subunit 12	801	188	691	1014	613	1050	1483	978	6653	1719	4462	6665	3954	7155	8913	5819
contig_03163	26s proteasome non-atpase regulatory subunit 13-like	116	24	80	109	73	120	235	128	4032	1218	2946	4351	2789	4491	6145	3809
contig_06053	26s proteasome non-atpase regulatory subunit 14	6	0	0	2	11	0	46	24	4476	987	2680	4689	2852	4702	6575	4340
contig_00372	26s proteasome non-atpase regulatory subunit 2	36	10	27	92	52	80	126	100	8341	1936	5447	8329	5482	8431	12519	8056
contig_02911	26s proteasome non-atpase regulatory subunit 3	0	2	0	6	0	0	38	18	5817	1379	3640	5668	3463	6241	8532	5445
contig_02786	26s proteasome non-atpase regulatory subunit 4	2654	569	1692	2979	1727	2617	4212	2409	6478	1370	3921	6622	4229	6922	10660	6360
contig_03615	26s proteasome non-atpase regulatory subunit 6	3610	925	3000	3902	2659	4031	5949	3786	4985	1211	2925	5189	3152	5259	7407	4432
contig_04278	26s proteasome non-atpase regulatory subunit 7	36	8	15	30	10	8	93	43	3869	787	2457	3870	2537	4129	5675	3605
contig_03344	26s proteasome non-atpase regulatory subunit 8	48	20	28	58	48	78	94	55	3612	943	2268	3630	2428	3995	5010	3037
contig_04298	28s ribosomal protein mitochondrial	2	2	0	6	1	2	15	2	3007	674	2192	3204	1782	2513	4039	2127
contig_01604	28s ribosomal protein mitochondrial	0	0	0	1	1	6	22	6	1559	378	1232	1622	1000	1540	2350	1313
contig_05548	28s ribosomal protein mitochondrial	5	2	2	9	2	2	26	2	1223	226	1028	1381	856	1326	2106	1140
contig_03725	28s ribosomal protein mitochondrial	15	2	4	10	13	0	29	14	2168	527	1245	2172	1311	2088	2946	1717
contig_01418	28s ribosomal protein mitochondrial	504	132	301	459	319	476	648	275	1856	500	1259	1975	1107	1777	2652	1556
contig_04593	28s ribosomal protein mitochondrial	295	64	217	292	222	313	462	271	785	164	457	882	365	665	1079	516
contig_01125	28s ribosomal protein mitochondrial	1276	196	815	1403	723	1464	2146	1182	1527	444	942	1643	965	1634	2298	1377
contig_09196	28s ribosomal protein mitochondrial-like	8	0	2	11	0	0	30	17	1633	442	992	1611	1010	1507	2095	1229
contig_00589	28s ribosomal protein mitochondrial-like	36	4	13	36	16	33	62	16	2860	677	2026	3369	1500	2590	4127	2412
contig_04438	28s ribosomal protein mitochondrial-like	18	8	0	12	6	6	59	9	1660	473	1126	1642	1049	1658	2201	1255
contig_05583	28s ribosomal protein mitochondrial-like	34	2	11	38	9	25	50	25	1465	443	983	1486	919	1246	2069	1164
contig_26232	2-hydroxyacyl- lyase	0	0	0	0	0	0	0	0	0	0	4	8	0	0	0	0
contig_04436	2-methoxy-6-polyprenyl- -benzoquinol mitochondrial	4	0	1	4	0	2	14	13	2963	642	1988	3295	1886	3412	4742	3190
contig_06213	2-oxoglutarate and iron-dependent oxygenase domain-containing protein 1-like	8	0	2	2	0	0	0	4	770	177	378	595	421	730	918	490
contig_22082	2-oxoglutarate and iron-dependent oxygenase domain-containing protein 3	0	0	0	3	0	0	0	1	8	2	0	4	1	6	9	7
contig_16780	2-oxoglutarate and iron-dependent oxygenase domain-containing protein 3	0	0	0	0	4	0	0	0	18	0	5	8	5	3	11	7
contig_00906	2-oxoglutarate and iron-dependent oxygenase domain-containing protein 3	435	71	199	457	256	393	517	239	1950	419	919	1706	889	1712	2224	1292
contig_23561	2-oxoglutarate and iron-dependent oxygenase domain-containing protein 3	0	0	0	0	1	0	2	4	0	0	0	0	0	6	4	12
contig_26799	2-oxoglutarate e2 dihydrolipoamide succinyltransferase	0	0	0	0	0	0	0	0	0	0	0	2	2	0	0	2
contig_02740	2-oxoglutarate mitochondrial-like	4	2	0	24	0	8	60	20	7713	1507	4454	8227	3958	6706	11251	7593
contig_05245	2-oxoisovalerate dehydrogenase subunit mitochondrial	7	3	0	4	8	6	24	10	3845	778	2268	3286	2024	3552	5215	3534
contig_03356	2-oxoisovalerate dehydrogenase subunit mitochondrial-like	3	0	0	4	1	1	4	4	3664	791	2277	3357	2185	3846	5425	3578
contig_02894	3 (2 ) -bisphosphate nucleotidase 1	2123	499	1360	2513	1076	1823	2943	1590	2137	485	1391	2330	1157	1985	2926	1806
contig_11580	3 (2 ) -bisphosphate nucleotidase 1 isoform x2	8	0	2	2	10	0	6	4	257	32	205	297	149	258	462	339
contig_07208	3 -5 exoribonuclease 1	2	0	0	4	0	0	6	6	1803	466	1332	2041	995	1944	2961	2045
contig_13840	3 beta-hydroxysteroid dehydrogenase delta 5--	0	0	0	0	0	4	4	0	110	35	70	141	73	126	271	183
contig_14043	3 hydroxysteroid	34	7	22	28	17	27	58	34	57	7	38	37	48	51	115	82
contig_03046	30s ribosomal protein	4	0	0	0	1	6	35	4	1289	268	842	1324	758	1252	2064	1209
contig_24708	30s ribosomal protein chloroplastic-like	0	0	0	0	0	0	0	0	0	1	0	0	0	8	0	1
contig_27095	30s ribosomal protein s1	0	0	0	0	0	0	0	0	0	0	0	4	4	0	6	1
contig_23769	30s ribosomal protein s13	0	0	0	0	0	0	0	0	4	0	0	7	0	4	2	1
contig_25733	30s ribosomal protein s15	0	0	0	0	1	0	0	0	0	0	2	14	0	2	0	7
contig_22909	30s ribosomal protein s16	0	0	0	0	0	0	0	0	5	12	10	18	4	0	6	8
contig_25206	30s ribosomal protein s2	0	0	0	0	0	0	0	0	0	1	1	1	4	4	0	1
contig_26626	30s ribosomal protein s2	0	0	0	0	0	0	0	0	0	0	0	5	4	0	0	0
contig_17957	30s ribosomal protein s20	0	0	0	0	0	0	0	0	11	0	13	11	0	0	1	1
contig_26564	30s ribosomal protein s3	0	0	0	0	0	0	0	0	0	0	1	1	0	0	0	5
contig_19378	30s ribosomal protein s4	0	0	0	0	0	0	0	0	7	0	2	12	1	1	1	6
contig_11203	39s ribosomal protein mitochondrial	2	0	0	4	0	0	0	2	554	97	436	611	333	594	953	610
contig_08177	39s ribosomal protein mitochondrial	4	0	2	2	2	0	5	3	1287	421	1040	1450	735	1338	2228	1300
contig_07027	39s ribosomal protein mitochondrial	0	0	0	0	2	0	12	2	1891	314	1160	2011	885	1679	2871	1706
contig_02192	39s ribosomal protein mitochondrial	3	0	0	4	0	0	8	6	1534	314	1000	1716	889	1489	2176	1237
contig_02811	39s ribosomal protein mitochondrial	2	1	5	5	2	0	17	0	1638	288	917	1538	1058	1547	2123	1378
contig_08342	39s ribosomal protein mitochondrial	0	0	0	1	3	0	12	6	1463	490	1094	1551	1079	1422	2296	1190
contig_02598	39s ribosomal protein mitochondrial	6	2	4	5	2	3	13	13	2407	570	1516	2736	1422	2161	3392	1831
contig_04979	39s ribosomal protein mitochondrial	2	0	0	0	0	8	14	2	1044	339	723	1012	816	1379	1810	1029
contig_04381	39s ribosomal protein mitochondrial	4	0	0	0	0	4	7	0	907	207	549	845	276	503	792	417
contig_03597	39s ribosomal protein mitochondrial	1	2	6	11	2	6	18	17	1864	414	1268	2094	1111	1774	2977	1756
contig_08231	39s ribosomal protein mitochondrial	4	0	0	4	0	2	11	4	567	110	479	562	444	629	1027	515
contig_05230	39s ribosomal protein mitochondrial	6	0	0	2	0	0	22	10	914	217	607	932	732	1070	1528	821
contig_02356	39s ribosomal protein mitochondrial	76	8	39	75	35	70	89	78	1309	345	792	1349	935	1286	1945	979
contig_01031	39s ribosomal protein mitochondrial	1008	254	650	988	519	881	1362	661	2655	698	1895	2778	1218	1690	2644	1430
contig_05681	39s ribosomal protein mitochondrial	805	145	421	1367	526	890	1745	938	1569	324	1141	1632	943	1554	2370	1483
contig_01386	39s ribosomal protein mitochondrial	3671	863	1939	3127	2125	3331	4872	2605	1632	369	1064	1580	1071	1815	2681	1417
contig_01781	39s ribosomal protein mitochondrial	2741	667	2125	2685	1662	2542	3858	2414	1198	322	947	1185	821	1416	1954	1106
contig_03287	39s ribosomal protein mitochondrial	4666	1101	3703	5182	2712	4667	7873	4721	1480	220	871	1365	914	1319	2392	1235
contig_04736	39s ribosomal protein mitochondrial isoform x2	91	9	53	90	64	76	95	64	1283	276	825	1483	933	1286	2116	1173
contig_03901	39s ribosomal protein mitochondrial-like	6	0	0	2	5	7	28	9	3674	866	2265	3302	2161	3407	4819	2855
contig_01970	39s ribosomal protein mitochondrial-like	0	1	1	2	5	0	14	10	1574	299	1029	1596	963	1504	2321	1315
contig_01047	39s ribosomal protein mitochondrial-like	0	0	0	10	2	2	18	6	1408	436	1088	1600	810	1110	1936	1019
contig_01621	39s ribosomal protein mitochondrial-like	66	16	29	71	33	20	86	28	2640	696	1685	2663	1569	2450	3838	2193
contig_07711	39s ribosomal protein mitochondrial-like	193	29	153	244	145	222	263	118	781	201	510	944	471	934	1341	717
contig_03078	3-hydroxyacyl- dehydrogenase	0	0	0	2	0	2	4	2	329	68	204	381	204	392	702	453
contig_04624	3-hydroxyacyl- dehydrogenase type-2	24	4	12	35	8	36	57	19	1379	300	816	1212	794	1120	1509	855
contig_04862	3-hydroxyacyl- dehydrogenase type-2	368	67	180	343	233	444	711	469	775	181	525	851	487	742	1096	691
contig_13305	3-hydroxyanthranilate -dioxygenase	0	0	0	0	0	0	1	0	258	50	203	323	179	366	617	322
contig_07028	3-hydroxyanthranilate -dioxygenase	0	0	4	8	2	0	18	4	858	133	558	1086	634	1283	1966	1083
contig_01509	3-hydroxyisobutyrate mitochondrial	12	4	2	18	0	4	59	17	11705	2527	5354	8432	7843	13925	18101	10552
contig_02117	3-hydroxyisobutyryl- mitochondrial	37	0	9	44	6	20	164	69	12062	2756	7080	12407	6316	10155	16209	9781
contig_00474	3-hydroxymethyl-3-methylglutaryl- cytoplasmic	24	6	13	39	9	29	21	27	2348	478	1291	2344	1204	1773	3047	2039
contig_00004	3-ketodihydrosphingosine reductase	3	1	0	8	4	2	12	6	2281	474	1304	2091	1224	2144	3066	1999
contig_00363	3-methyl-2-oxobutanoate dehydrogenase	0	0	0	0	0	0	2	0	659	195	486	849	384	708	1319	891
contig_12721	3-methyladenine dna glycosylase	0	0	2	1	0	0	6	0	211	82	197	274	136	215	436	233
contig_04891	3-oxoacyl-	0	0	0	4	0	0	10	8	1025	154	810	1141	762	1218	1985	1357
contig_01464	3-oxoacyl-acyl-carrier-protein reductase	3159	763	2059	3328	2131	3411	4656	2934	4034	941	2917	5632	2227	4066	8896	4647
contig_05512	3-phosphoinositide-dependent protein kinase 1-like	19	1	4	21	7	13	41	23	2572	617	1841	2724	1612	2819	3792	2521
contig_00725	40s ribosomal protein s11	21	8	9	31	2	8	176	60	25257	5444	15092	23601	15822	26771	37378	19483
contig_00224	40s ribosomal protein s14	19	6	0	21	12	6	137	72	14318	2707	9123	14246	9024	15244	23560	12839
contig_00733	40s ribosomal protein s15	824	240	751	906	638	1219	2166	1227	19549	4640	11736	16468	14261	24949	33545	18813
contig_01049	40s ribosomal protein s15a	22	18	17	24	15	22	163	62	14455	3404	8503	12845	9328	15002	20531	11404
contig_01741	40s ribosomal protein s17	590	165	319	697	506	952	1617	795	14832	3500	8400	12286	9273	15211	19969	11469
contig_02179	40s ribosomal protein s19a-like	20	0	2	8	8	0	121	48	11668	2454	6723	10870	7485	11402	17267	8625
contig_02057	40s ribosomal protein s20	4	20	3	10	2	4	128	48	12202	2659	7344	10426	7498	11963	18987	9659
contig_00221	40s ribosomal protein s21	5	2	0	4	0	0	56	16	8327	2026	4659	7919	4547	7236	10772	5244
contig_01825	40s ribosomal protein s24	806	308	604	926	456	796	1595	893	16204	3797	9287	14329	10654	17616	22264	12439
contig_00357	40s ribosomal protein s3a	50	8	23	84	30	35	286	127	28028	6254	16228	25047	18515	30058	41817	24805
contig_01809	40s ribosomal protein s5	15	12	0	18	0	4	154	32	19012	3721	11782	17143	11899	19792	29871	16993
contig_01307	40s ribosomal protein s7	8	4	0	14	0	2	102	38	18000	3899	10659	16379	11853	20388	26657	14840
contig_01122	40s ribosomal protein sa	28	2	9	36	6	15	95	57	20588	3979	11937	18923	13445	22917	32835	19505
contig_03635	4-aminobutyrate mitochondrial	218	53	144	282	135	247	484	260	3973	737	1982	4562	2701	4263	6471	3725
contig_04647	4-hydroxybenzoate mitochondrial	9	2	6	2	5	12	19	14	1452	301	957	1540	687	1177	1797	1212
contig_03357	4-hydroxybutyrate -transferase	4	0	0	4	1	0	9	7	3811	847	2033	3065	2357	3971	5554	3352
contig_01939	4-hydroxyphenylpyruvate dioxygenase	10	14	16	7	9	3	35	28	3250	646	1033	2353	845	1627	1657	1310
contig_16243	4-hydroxyphenylpyruvate dioxygenase	2	0	1	0	0	1	2	1	17	2	7	43	19	22	77	36
contig_00084	4-hydroxyphenylpyruvate dioxygenase	14974	3120	7732	13418	8475	13023	19046	10472	14090	3312	11215	11106	10826	19190	23827	14295
contig_00603	5 -3 exoribonuclease 1-like isoform x1	12	10	2	22	1	2	81	48	14121	3469	9495	15622	8264	12711	18406	11502
contig_01330	5 -3 exoribonuclease 2	72	7	16	41	25	37	68	18	1356	336	1068	1709	843	1518	2413	1682
contig_05021	5 -amp-activated protein kinase catalytic subunit alpha-2	6	0	3	8	4	8	16	11	700	149	370	767	349	555	774	490
contig_02879	5 -amp-activated protein kinase catalytic subunit alpha-2	33	2	16	42	17	27	48	22	215	47	244	219	130	351	406	293
contig_02878	5 -amp-activated protein kinase catalytic subunit alpha-2-like	0	1	2	6	0	1	4	1	315	106	309	490	258	493	851	518
contig_01367	5 -amp-activated protein kinase catalytic subunit alpha-2-like	44	8	29	47	21	40	97	62	4152	734	2338	4332	2355	3797	5504	3526
contig_02956	5 -amp-activated protein kinase subunit beta-1-like	1341	241	918	1597	501	912	1385	863	2222	423	1601	2419	1169	2056	3147	1754
contig_01065	5 -amp-activated protein kinase subunit gamma- partial	75	39	43	101	108	44	138	35	2808	646	1867	3251	1695	2693	4522	2763
contig_10135	5 -nucleotidase	6	2	0	8	4	8	2	4	495	66	262	580	305	436	507	342
contig_02574	5 -nucleotidase domain-containing protein 3-like	2	0	0	12	8	4	26	11	3520	929	2370	3746	2021	3578	5145	3243
contig_21767	50s ribosomal protein l1	0	0	0	0	0	0	0	0	5	0	0	13	0	0	1	2
contig_26180	50s ribosomal protein l16	0	0	0	0	0	0	0	0	0	0	1	4	1	1	1	2
contig_24635	50s ribosomal protein l2	0	0	0	0	0	0	0	0	0	8	0	1	0	0	0	1
contig_14376	50s ribosomal protein l21	0	0	0	0	0	0	0	0	2	0	0	8	1	0	9	0
contig_22897	50s ribosomal protein l21	0	0	0	0	0	0	0	0	4	0	0	4	5	1	4	1
contig_24499	50s ribosomal protein l24	0	0	0	0	0	0	0	0	4	0	0	1	0	1	0	5
contig_26592	50s ribosomal protein l29	0	0	0	0	0	0	0	0	0	0	0	7	0	0	4	4
contig_26285	50s ribosomal protein l7 l12	0	0	0	0	0	0	0	0	0	0	1	1	0	0	1	1
contig_09347	5-ht1a	21	0	17	12	7	18	50	43	36	2	14	73	17	18	45	30
contig_08975	5-hydroxytryptamine receptor 1	0	0	0	5	0	0	6	4	717	215	601	871	566	994	1524	1054
contig_12213	5-hydroxytryptamine receptor 2b-like	0	0	0	0	0	0	0	0	46	0	24	76	19	25	64	51
contig_05215	5-methylcytosine rrna methyltransferase nsun4	793	150	571	1066	490	543	1183	582	1515	460	1050	1708	1390	1913	3091	1923
contig_01250	5-methyltetrahydropteroyltriglutamate--homocysteine methyltransferase	20	3	13	63	20	19	59	19	4614	933	2415	6588	1913	3274	6704	3380
contig_02315	5-oxoprolinase isoform x1	10	0	0	8	0	4	18	16	2802	549	2002	3415	1624	2796	4767	2984
contig_04454	5-phosphohydroxy-l-lysine phospho-lyase	5	0	3	4	0	0	37	20	5853	1359	4025	8192	4240	6149	9447	7189
contig_01103	60 kda heat shock mitochondrial-like	24	1	4	20	0	9	109	41	12951	2730	8174	11640	8830	14532	20223	13151
contig_04501	60s ribosomal export protein nmd3	4	0	0	2	8	4	18	13	1916	514	1319	1916	1219	2143	2878	1786
contig_01162	60s ribosomal protein l10a	1985	431	1179	1989	1170	1651	2489	1568	25718	6193	13056	22140	15481	23679	32307	17916
contig_00782	60s ribosomal protein l11	9900	1836	7885	11159	6161	11136	18883	13473	22429	5004	11969	17715	13493	22935	31099	17467
contig_00426	60s ribosomal protein l12	1170	272	635	1261	670	979	1744	1062	13102	2618	7709	11522	7900	13282	18728	9828
contig_01699	60s ribosomal protein l13a	33	0	8	20	2	7	107	31	21246	4586	12248	20176	13371	21604	31274	16984
contig_01619	60s ribosomal protein l15	40	8	22	60	21	15	225	101	21957	4363	12340	18816	12707	21363	31235	17594
contig_01270	60s ribosomal protein l18	6	2	0	9	1	2	125	43	20156	4024	11594	17523	12814	20128	30384	16714
contig_00878	60s ribosomal protein l18a	18	16	6	26	0	1	175	98	22498	4621	13330	21906	14116	23485	33347	18447
contig_00436	60s ribosomal protein l21	2584	554	2071	2767	1282	2217	3820	2403	17526	3598	9634	15584	11330	17722	23520	12731
contig_00380	60s ribosomal protein l22-like protein	12812	3698	7401	11592	8402	13979	17492	8808	2173	370	1440	3070	1228	1920	4056	2610
contig_00471	60s ribosomal protein l23a-like	10062	2335	5050	8362	6533	9561	13707	7625	25798	5066	13748	24060	16008	25350	37414	21288
contig_00685	60s ribosomal protein l29	127	50	64	171	174	82	388	113	18603	4237	8422	15691	12553	17953	22018	11609
contig_02531	60s ribosomal protein l30	20	3	3	23	7	7	143	44	11704	2473	6998	11070	6913	12168	17818	9903
contig_00109	60s ribosomal protein l34	56	23	35	82	69	47	154	46	13917	3321	7332	12169	8088	13683	17778	9506
contig_00186	60s ribosomal protein l36a	86	8	8	68	2	18	304	103	12611	3009	6892	10521	8295	12919	17078	8457
contig_00371	60s ribosomal protein l5	27	16	5	50	0	12	228	109	25574	5155	14770	23149	15510	25723	37496	22192
contig_01944	60s ribosomal protein l6	156	62	60	210	185	83	472	190	27269	6460	16627	24572	17668	29153	36951	21815
contig_00682	60s ribosomal protein l7a	34	32	8	46	8	2	279	135	28053	6135	16786	25350	18178	31222	43429	23926
contig_27754	60s ribosomal protein l9	0	0	0	0	0	0	0	0	0	0	0	0	0	0	0	16
contig_08197	60s ribosome subunit biogenesis protein nip7 homolog	3	0	0	2	4	2	5	3	623	202	538	820	539	924	1284	750
contig_13753	60s ribosome subunit biogenesis protein nip7 homolog	0	0	0	2	0	0	10	0	329	135	229	389	286	554	690	398
contig_12543	63 kda sperm flagellar membrane protein	0	0	0	0	0	0	0	0	65	18	25	122	41	47	111	74
contig_15868	63 kda sperm flagellar membrane protein	14	4	5	22	8	12	24	10	28	0	19	32	12	26	51	7
contig_00005	6-phosphofructo-2-kinase fructose- -bisphosphatase isoform x2	13	6	13	36	6	10	86	45	9706	2017	7944	11126	5749	10026	15280	9838
contig_12274	6-phosphofructo-2-kinase fructose- -bisphosphatase isoform x2	0	0	0	0	2	0	6	0	113	37	103	169	79	195	202	115
contig_03714	6-phosphofructokinase-like isoform x2	0	6	2	4	2	3	28	2	4295	871	2921	4903	2521	4010	6993	4626
contig_00791	6-phosphogluconate decarboxylating	4	8	0	15	2	3	74	27	17556	3731	10424	17740	8325	14821	22854	15331
contig_02113	6-pyruvoyl tetrahydrobiopterin synthase	1129	286	681	1244	819	1194	1603	981	413	131	235	514	225	365	752	295
contig_24075	72 kda inositol polyphosphate 5-phosphatase	0	0	0	0	0	0	0	0	3	0	10	6	12	9	14	4
contig_24556	72 kda inositol polyphosphate 5-phosphatase-like	0	0	0	2	0	0	0	6	2	0	0	6	1	0	1	7
contig_00890	7sk snrna methylphosphate capping enzyme isoform x2	1530	296	1124	1799	1006	1532	2538	1586	2705	737	2021	2926	1502	2273	3949	2099
contig_02799	80 kda mcm3-associated protein	0	0	0	10	0	0	8	2	1700	329	1127	1803	984	1677	2236	1456
contig_02104	80 kda mcm3-associated protein	2	0	1	12	1	0	28	15	2171	463	1895	1944	1642	2581	3441	2553
contig_12120	85 88 kda calcium-independent phospholipase a2-like	0	0	0	0	2	0	1	0	10	0	7	20	1	12	15	15
contig_18202	85 88 kda calcium-independent phospholipase a2-like	7	0	2	12	10	13	18	13	9	1	0	0	0	4	2	0
contig_09052	85 kda calcium-independent phospholipase a2	5	9	8	14	1	12	9	23	55	6	33	61	39	24	76	34
contig_06051	85 kda calcium-independent phospholipase a2-like	0	0	0	0	1	0	20	6	2916	605	1858	3543	1619	3031	4529	3294
contig_01024	a chain human receptor protein tyrosine phosphatase domain in complex with 3-	43	7	10	40	14	7	132	60	10210	2508	6066	11476	6448	9782	14303	8275
contig_00712	a chain low resolution structures of bovine mitochondrial f1-atpase during controlled dehydration: hydration state	18	18	4	33	11	6	222	88	52193	11245	27767	45602	28949	47210	67089	41827
contig_05294	a chain thermodynamic and structure guided design of statin hmg-coa reductase inhibitors	26	2	10	31	24	25	66	43	4750	854	3485	6977	2176	4578	8098	6832
contig_12231	a disintegrin and metalloproteinase with thrombospondin motifs 10	35	4	13	61	3	25	42	14	159	81	66	191	132	139	192	141
contig_07320	a disintegrin and metalloproteinase with thrombospondin motifs 15	0	0	0	2	0	0	10	4	832	184	554	1011	529	724	1214	869
contig_00374	a disintegrin and metalloproteinase with thrombospondin motifs 16-like isoform x3	64	25	20	74	30	51	122	72	5150	1170	3717	4751	2876	4784	7941	5065
contig_13686	a disintegrin and metalloproteinase with thrombospondin motifs 7-like	0	1	4	0	0	0	0	1	23	1	15	36	17	25	50	37
contig_07203	a disintegrin and metalloproteinase with thrombospondin motifs 7-like isoform x1	9	0	9	30	0	7	8	0	272	37	165	290	188	293	469	271
contig_10048	a disintegrin and metalloproteinase with thrombospondin motifs 9	0	0	5	4	0	0	5	0	38	1	19	23	8	36	61	24
contig_21756	a disintegrin and metalloproteinase with thrombospondin motifs partial	0	0	0	0	0	0	0	0	9	0	5	6	10	5	15	8
contig_26837	a disintegrin and metalloproteinase with thrombospondin motifs partial	0	0	0	0	0	0	0	0	2	0	0	12	0	1	6	2
contig_01075	a kinase anchor protein	20	6	7	40	11	6	93	33	7098	1696	5104	7457	4375	7419	10220	7037
contig_09634	aaa gtpase-activating protein involved in mrna processing and transport	0	0	0	0	0	0	2	0	160	50	159	437	50	73	136	55
contig_02840	aael001570- partial	0	2	2	5	0	0	26	13	4184	804	2572	4564	2137	3425	5385	3403
contig_07185	aael004946- partial	28	7	11	36	1	4	19	16	3298	579	1980	3969	1491	2329	3898	2513
contig_07362	aael005189- partial	0	0	0	3	0	0	4	0	243	34	116	313	58	110	230	197
contig_06993	aael005685- partial	0	0	6	23	10	3	24	18	1076	225	405	1503	261	588	1628	877
contig_12430	aael005685- partial	10	0	17	15	15	60	84	65	183	53	61	308	64	50	234	77
contig_13983	aael005685- partial	40	4	18	46	12	54	76	56	9	0	3	22	0	0	21	18
contig_18250	aael006154- partial	4	6	0	18	0	4	6	6	39	26	22	47	17	27	79	46
contig_09468	aael012850- partial	8	0	2	5	2	0	13	1	66	19	25	101	29	29	45	27
contig_08510	aael013149- partial	48	15	22	50	14	32	64	36	702	142	457	643	325	541	711	497
contig_06238	aael015650- partial	26	4	10	13	2	3	21	10	450	109	293	480	216	287	586	263
contig_23871	abc atp-binding protein	0	0	0	0	0	0	4	0	2	0	0	11	0	8	6	2
contig_22649	abc subfamily abcg	2	0	7	7	7	0	6	2	4	1	10	1	6	8	12	1
contig_16399	abc subfamily abch	0	0	0	2	0	0	0	0	17	0	9	26	14	8	52	28
contig_15564	abc subfamily abch	6	0	0	0	0	0	0	0	36	7	21	58	4	29	56	54
contig_04302	abc subfamily abch	0	1	1	2	4	1	6	0	1479	258	717	1072	809	1153	1513	953
contig_16966	abc subfamily abch	0	0	0	4	0	0	0	0	12	1	1	2	0	0	11	2
contig_01121	abc transporter	28	2	10	50	6	26	141	59	22929	5038	14920	23378	13474	20820	32485	21032
contig_13171	abc transporter	63	22	52	132	43	72	106	76	330	60	200	409	180	288	476	338
contig_16087	abc transporter g family member 20 isoform x2	0	0	0	0	0	0	0	0	15	10	33	20	17	17	55	25
contig_09884	abc transporter g family member 20 isoform x2	0	0	0	0	0	0	1	0	117	7	30	116	48	30	138	81
contig_05547	abc transporter g family member 20 isoform x2	4	0	0	9	1	0	8	6	1146	225	499	1592	527	547	1508	1059
contig_02618	abc transporter g family member 20 isoform x2	287	26	143	305	129	110	222	179	10851	2257	7162	13144	5520	10591	16028	11307
contig_05101	abc transporter g family member 20 isoform x2	33	8	15	19	40	52	72	22	2129	409	1357	2228	1157	1858	3133	1907
contig_13636	abc transporter g family member 20 isoform x2	0	0	0	0	6	0	0	0	11	0	3	14	2	1	15	15
contig_09535	abc transporter g family member 20 isoform x2	25	1	7	60	2	16	16	27	65	11	3	39	22	20	48	41
contig_07252	abc transporter g family member 20 isoform x2	1069	245	711	1082	670	1183	1660	883	127	36	85	217	122	130	269	166
contig_16398	abc transporter g family member 20-like	0	0	0	0	0	0	0	0	28	7	28	7	16	46	60	14
contig_05707	abc transporter g family member 20-like	0	0	0	0	0	0	6	0	939	211	455	860	333	620	966	565
contig_08526	abc transporter g family member 20-like	0	0	0	0	0	0	1	0	78	13	14	29	50	60	162	73
contig_00530	abc transporter g family member 20-like	0	0	0	8	0	0	0	4	482	188	129	439	136	244	558	240
contig_01846	abc transporter g family member 20-like	51	4	43	44	2	2	8	6	1566	262	651	1942	991	1166	2385	1185
contig_13466	abc transporter g family member 20-like	0	0	0	0	0	0	2	0	52	1	14	97	14	54	88	41
contig_07403	abc transporter g family member 20-like	72	8	20	59	14	23	46	27	229	43	129	277	110	158	347	213
contig_10851	abc transporter g family member 20-like	174	32	153	231	84	165	256	135	219	52	101	262	73	99	172	80
contig_14366	abc transporter g family member 20-like	46	9	27	101	27	38	56	36	29	1	14	31	15	4	46	27
contig_01226	abc transporter g family member 20-like isoform x2	11	0	0	10	7	8	12	14	3731	924	3521	3434	2595	4335	6199	4374
contig_06664	abc transporter g family member 22-like	126	4	71	206	59	119	197	133	1621	266	870	2287	907	1312	2638	1585
contig_18170	abc transporter g family member 23-like	0	0	0	0	0	0	0	0	14	1	13	11	8	12	38	18
contig_01089	abc transporter g family member 23-like	0	0	0	0	0	2	0	0	339	60	117	298	249	273	598	316
contig_08879	abc transporter g family member 23-like	0	0	0	1	4	0	0	0	651	133	364	588	193	411	618	364
contig_07769	abc transporter g family member 23-like	1	0	1	0	0	0	4	0	172	19	96	183	43	36	109	65
contig_08659	abc transporter g family member 23-like	3	0	0	3	0	1	0	0	41	10	30	22	7	13	31	14
contig_17794	abc transporter g family member 23-like	0	0	1	0	0	0	0	1	13	1	0	5	0	2	9	10
contig_17788	abc transporter g family member 23-like	0	0	0	0	0	0	4	0	4	0	3	6	11	2	13	5
contig_06156	abc transporter g family member 23-like	293	66	154	374	164	310	506	299	397	81	155	495	100	115	339	167
contig_08556	abc transporter g family member 23-like	513	100	229	449	248	314	533	306	45	3	34	48	11	23	50	23
contig_13792	abca1 lipid exporter	0	0	0	0	0	0	0	6	131	39	119	312	178	272	498	426
contig_20672	abdominal- partial	0	1	0	0	1	1	4	1	33	11	12	51	30	24	53	32
contig_13989	ab-hydrolase associated lipase region and alpha beta hydrolase fold-1 domain containing protein	0	0	0	0	0	0	0	0	31	0	3	20	37	59	31	22
contig_01242	abhydrolase domain-containing protein 1	12452	2768	6042	10921	5745	10391	14529	8660	7135	1381	4850	8125	3771	6104	10189	7417
contig_01715	abhydrolase domain-containing protein 11-like	3	0	0	0	0	0	10	7	2036	629	1361	2186	1162	1801	2622	1499
contig_02555	abhydrolase domain-containing protein 16a	0	0	0	8	1	2	26	16	4542	959	3086	5580	2710	4632	7074	4354
contig_03674	abhydrolase domain-containing protein 16a	8	0	4	14	10	8	12	9	2634	545	1669	2529	1464	2431	4015	2786
contig_01837	abhydrolase domain-containing protein 9	14	0	1	18	3	20	21	15	660	126	583	641	339	683	1185	833
contig_06405	abhydrolase domain-containing protein fam108c1-like	6	0	0	0	6	8	17	0	2975	579	2002	2575	1813	3107	5051	3363
contig_22357	abscisic acid stress ripening protein homolog	0	0	0	0	0	0	0	0	1	0	2	4	5	0	15	1
contig_04167	accessory gland protein	8	0	12	22	1	0	93	26	3503	896	2194	3385	2343	3350	4652	3059
contig_05454	acetolactate synthase-like protein	4	0	2	8	1	4	34	10	4973	1346	3456	4732	3024	4731	7271	4180
contig_00778	acetolactate synthase-like protein	169	27	93	197	76	97	215	124	5943	1312	3798	8983	3637	5754	10295	6054
contig_03816	acetyl- acetyltransferase mitochondrial-like	0	0	0	4	0	2	12	2	3858	825	2036	3115	2547	4333	6311	3726
contig_01141	acetyl- acetyltransferase mitochondrial-like	0	0	1	0	0	2	8	8	3128	547	1256	1812	2048	3214	3704	2164
contig_01553	acetyl- carboxylase	6	0	0	3	4	2	24	11	6179	1325	4708	6914	3138	6482	9748	7684
contig_04356	acetyl- carboxylase	10	0	4	20	8	6	39	16	4327	772	1987	3306	2172	3635	4713	3413
contig_08999	acetyl- carboxylase	0	0	0	6	0	0	6	4	301	49	264	285	171	277	494	407
contig_02248	acetyl- mitochondrial	0	0	2	0	0	0	9	6	3595	761	2294	3661	1634	2886	4495	3140
contig_01933	acetyl- mitochondrial	4	0	2	0	1	4	27	8	3235	655	2371	3334	2242	4214	6320	4468
contig_02202	acetyl- mitochondrial-like	2894	853	1926	2787	2195	2427	3874	2254	2815	582	1651	2501	2034	3848	5315	3259
contig_08025	acetyl- partial	0	0	0	0	0	0	0	0	225	25	135	259	0	0	1	0
contig_21107	acetyl- partial	0	0	0	0	0	0	0	0	6	0	0	0	114	151	276	211
contig_11188	acetylcholine receptor protein alpha 4 invertebrate	0	0	0	0	0	0	1	0	338	86	100	448	122	131	390	200
contig_02983	acetylcholine receptor subunit alpha-like 2	3	1	2	10	2	4	7	1	205	36	75	294	97	71	191	86
contig_12567	acetylcholine receptor subunit beta-like 1-like	0	0	0	0	0	0	0	0	48	5	33	98	42	48	61	33
contig_00577	acetylcholinesterase 2	45	6	10	51	178	262	1588	665	23109	4488	12573	17925	156620	256018	394297	223935
contig_06784	acetylcholinesterase 2	174	65	131	161	9	26	32	42	457	128	175	505	341	440	936	405
contig_04545	acetylcholinesterase 3	2	6	4	4	0	4	38	24	9018	2579	6530	7905	4745	7083	10279	6652
contig_07310	acetylcholinesterase 3	11	0	10	6	2	2	22	8	1746	337	1575	2223	1257	2642	4627	3039
contig_19626	acetylcholinesterase 3	0	0	0	0	13	17	48	20	6	0	1	13	394	704	1043	828
contig_02354	acetylcholinesterase 3	242	40	114	298	130	163	368	199	1114	193	1241	1907	1188	3079	5710	3436
contig_12362	acetylcholinesterase isoform x1	90	12	58	140	32	91	92	80	33	0	10	43	13	21	33	32
contig_01425	acetylcholinesterase precursor	8	6	2	7	2	8	57	32	5548	1108	3765	5306	3166	5807	9184	6320
contig_07180	acetylcholinesterase precursor	8	0	1	21	3	11	65	28	1907	380	1045	2198	896	1503	2384	1566
contig_18692	acetylcholinesterase-like	2	0	0	2	0	0	0	0	12	0	14	17	9	0	6	5
contig_00528	acetyl-coenzyme a cytoplasmic-like isoform x2	2	6	0	6	1	6	16	7	1235	329	624	1547	617	843	1847	1075
contig_07573	acetyl-coenzyme a transporter 1	0	0	0	14	2	0	6	0	291	60	140	395	105	214	442	202
contig_01143	acetyl-coenzyme a transporter 1-like	0	0	0	2	0	0	18	3	4971	1157	3401	5061	2632	4269	6762	4146
contig_10031	acetyl-coenzyme a transporter 1-like	235	131	228	205	214	406	390	310	363	80	180	415	168	311	598	309
contig_13941	acetyl-coenzyme a transporter 1-like isoform x1	0	0	1	0	0	0	2	2	49	16	53	79	24	18	70	54
contig_09111	acetylserotonin o-methyltransferase-like	0	0	0	2	0	0	4	3	769	176	859	900	468	872	1492	919
contig_13652	achaete-scute homolog 4	12	0	1	6	1	3	2	1	44	3	52	58	23	54	45	59
contig_15403	achaete-scute-like partial	12	0	5	17	3	4	24	18	182	16	98	268	85	161	254	196
contig_10715	achain agglutinin in complex with t-disaccharide	0	0	2	0	0	0	0	0	400	42	202	543	34	59	109	51
contig_15952	achain high affinity dynein microtubule binding domain - tubulin complex	0	0	0	0	0	0	0	0	8	15	3	20	0	11	9	19
contig_03165	achain nmr structure of the rna binding domain of human fox-1 in complex with ugcaugu	746	172	489	1094	102	168	280	182	60	8	31	61	18	60	70	39
contig_12674	achain solution nmr structure of filamin a domain 17	0	0	0	0	0	0	0	0	79	7	32	57	30	45	112	42
contig_11624	achromobacter xylosoxidans nbrc 15126 = atcc complete genome	0	0	0	5	0	1	6	0	163	50	61	122	48	71	168	53
contig_11959	achromobacter xylosoxidans nbrc 15126 = atcc complete genome	21	4	22	17	18	35	50	42	5	1	4	6	0	1	3	8
contig_03492	achromobacter xylosoxidans nbrc 15126 = atcc complete genome	8013	1710	5216	10477	5594	8545	14245	8521	9	2	0	8	0	8	70	29
contig_09567	acid	20	8	11	10	23	16	43	19	67	39	53	75	83	76	180	102
contig_03551	acidic fibroblast growth factor intracellular-binding	48	14	21	58	21	56	84	23	1474	300	1164	1752	778	1418	2762	1593
contig_11644	acidic mammalian chitinase	1	0	0	2	1	0	2	3	52	1	98	313	33	77	260	153
contig_16369	acidic mammalian chitinase	65	9	20	77	33	44	126	72	6	0	0	4	4	2	6	1
contig_00218	acireductone dioxygenase family protein	91613	19972	70190	79340	57669	97566	140498	96516	1680	327	951	1881	999	1662	4669	2534
contig_00410	aconitate mitochondrial-like	6	2	2	32	4	0	104	47	18243	4334	11680	17475	11912	18513	27799	17666
contig_00984	actin	109	62	11	169	20	10	534	193	50757	13080	17144	47333	23078	31405	53711	30514
contig_06457	actin binding protein	8	0	0	2	0	0	2	8	986	185	734	1224	704	1079	1605	1292
contig_03238	actin-binding lim protein 1	0	0	1	4	0	12	22	7	1142	240	728	1077	534	1057	1674	1190
contig_03172	actin-binding lim protein partial	47	15	32	64	37	43	75	58	1127	259	755	1342	627	1018	1368	1024
contig_07150	actin-binding protein anillin	0	0	0	0	0	0	5	10	2115	422	1625	1649	1501	2346	3191	2087
contig_00091	actin-binding protein anillin	2	0	0	8	0	0	13	6	1757	386	1211	1351	957	1629	2153	1348
contig_09354	actin-binding rho-activating partial	1	0	0	0	0	0	15	0	334	81	212	506	204	265	609	303
contig_10034	actin-binding rho-activating partial	5	3	9	26	24	18	24	0	150	33	81	277	137	171	370	189
contig_26852	actin-depolymerizing factor 2-like	0	0	0	0	0	0	0	0	0	0	0	9	0	1	0	5
contig_03247	actin-interacting protein 1	3	4	4	7	1	1	38	10	6806	1335	5217	8640	3616	6891	10967	7356
contig_07201	actin-like protein 6b	10	1	5	29	7	4	37	12	1918	408	1310	1872	1362	2009	2868	1880
contig_05395	actin-like protein 87c-like	121	9	61	134	67	112	197	91	2487	692	1691	2597	1533	2406	3509	2227
contig_01721	actin-related protein 10	3582	860	2740	4198	2125	3653	5610	3788	2182	531	1406	2506	1173	1799	2703	1485
contig_00099	actin-related protein 2	8	4	1	7	2	7	18	15	5767	983	3882	9349	2968	5091	8922	5213
contig_02074	actin-related protein 2 3 complex subunit 1a	20	16	4	46	9	5	81	26	6707	1431	4499	8892	3576	5725	8375	5454
contig_05580	actin-related protein 2 3 complex subunit 2	167	108	88	291	244	121	331	101	8209	2048	4946	9954	4882	6741	9523	5589
contig_02244	actin-related protein 2 3 complex subunit 3	16	2	14	45	21	10	15	29	4326	905	2344	5725	2328	3403	5405	3217
contig_02028	actin-related protein 2 3 complex subunit 5	151	39	105	134	115	135	152	80	2293	501	1452	3082	1184	2248	3415	2088
contig_02068	actin-related protein 3	15	0	1	8	8	0	23	7	7787	1499	4946	10888	3935	6445	10551	6452
contig_02509	actin-related protein 6-like	0	0	0	2	1	4	2	0	560	93	449	523	368	620	929	621
contig_04494	activated cdc42 kinase 1	103	63	65	169	159	54	171	55	2707	640	1930	2852	1654	2594	3576	2386
contig_06764	activating signal cointegrator 1 complex subunit 1-like	2	0	0	0	1	0	8	8	865	162	560	956	627	1054	1421	982
contig_00803	activating signal cointegrator 1 complex subunit 3	772	169	408	638	366	555	843	462	2375	524	1857	2648	1370	2545	3672	2683
contig_02183	activator of 90 kda heat shock protein atpase homolog 1-like	4	0	0	10	6	0	46	21	7018	1688	4257	6833	4091	5991	8933	5195
contig_03150	activator of basal	2	3	0	3	1	4	14	3	1088	267	636	940	597	1031	1482	797
contig_13758	activin receptor type-1	6	0	5	11	1	9	20	12	371	74	310	468	211	387	623	463
contig_06244	activin receptor type-2b	2	0	0	0	0	0	28	2	1263	233	1033	1684	879	1360	2152	1536
contig_05929	activin receptor type-2b	8	2	0	8	2	4	28	12	1586	429	1232	1963	914	1437	2457	1653
contig_27742	acyl- -binding	0	0	0	0	0	0	0	0	0	0	0	0	0	0	0	25
contig_01455	acyl- -binding protein	74	30	31	101	86	30	167	53	11702	3257	8092	10239	7657	10776	14617	8467
contig_02186	acyl- dehydrogenase family member mitochondrial-like	38	23	29	52	66	24	67	21	3713	999	2654	4002	2147	3676	5444	3436
contig_07005	acyl- delta desaturase-like	0	0	0	1	4	0	4	0	191	41	105	169	109	164	231	167
contig_12127	acyl- delta desaturase-like	0	0	0	0	0	0	0	3	27	10	16	33	5	8	21	18
contig_16593	acyl- delta desaturase-like	51	35	33	61	36	60	101	38	36	6	15	84	48	104	237	130
contig_04406	acyl- desaturase	1	2	0	0	0	4	4	0	84	83	70	146	131	249	414	248
contig_08206	acyl- desaturase	4	0	0	14	12	5	14	4	1034	211	662	1168	574	812	1201	801
contig_11668	acyl- desaturase	17	2	6	28	14	18	26	12	27	3	44	35	17	63	176	113
contig_05851	acyl- desaturase-like	1	2	4	0	1	2	26	9	1828	539	1112	1825	1228	1937	3548	2080
contig_01273	acyl- synthetase family member mitochondrial	0	0	0	3	0	0	2	8	1516	345	773	1445	1074	1732	2711	1672
contig_10468	acyl- synthetase long-chain family member isoform cra_a	6	4	2	8	0	2	14	0	134	22	63	131	71	102	134	75
contig_03166	acyl- z9 desaturase	0	0	1	8	0	4	10	8	1689	278	882	2144	557	909	1932	1128
contig_03014	acyl- z9 desaturase	3066	643	1852	3161	1836	2921	4236	2403	6569	1357	4176	6192	4232	7381	12071	7416
contig_01719	acylamino-acid-releasing enzyme-like isoform x2	1522	331	1128	1617	764	1559	2466	1587	5438	1348	3748	5429	2920	5079	7717	5315
contig_02941	acyl-coenzyme a thioesterase 13	0	0	0	0	0	0	5	0	414	103	314	439	348	554	918	577
contig_02094	acylglycerol mitochondrial	22	2	4	6	0	0	9	6	1542	450	1096	1665	975	1526	2488	1428
contig_09452	acylphosphatase-2-like	0	0	0	0	0	0	0	0	318	108	149	333	163	274	326	195
contig_08645	acyl-protein thioesterase 1-like	2	0	0	0	0	0	1	0	248	54	133	425	113	134	303	125
contig_03503	acyl-protein thioesterase 1-like	0	0	0	2	0	4	37	10	4291	702	3255	4392	2386	4134	6407	4549
contig_03778	acylpyruvase mitochondrial-like	22	11	8	30	9	6	38	14	2542	572	1899	2734	1623	2708	4013	2548
contig_05206	adam metalloprotease	8	10	0	8	0	0	37	20	2811	583	1785	2718	1786	2924	4365	2907
contig_00145	adamts-like protein 1 isoform x1	0	0	0	14	0	0	11	0	697	95	329	827	296	387	820	471
contig_09671	adapter molecule crk	0	0	0	0	2	0	11	6	1600	322	1219	1599	896	1673	2602	1756
contig_16528	addiction module antitoxin	0	0	0	0	0	0	0	0	16	7	9	77	4	6	27	1
contig_02946	adenine nucleotide translocase	0	0	0	0	0	0	2	2	177	17	83	213	74	111	248	105
contig_10883	adenine phosphoribosyltransferase	16	6	6	8	11	16	39	24	466	108	301	666	308	492	840	549
contig_12776	adenomatous polyposis coli protein	0	0	4	4	0	0	4	2	355	115	300	497	217	415	727	566
contig_05808	adenomatous polyposis coli protein	6	2	2	14	0	0	48	16	3160	682	2160	3504	2013	3358	4739	3268
contig_08837	adenomatous polyposis coli protein isoform x3	0	0	0	0	0	0	0	0	59	22	39	91	23	35	51	49
contig_08838	adenomatous polyposis coli protein isoform x3	0	0	0	0	0	0	2	0	0	0	0	0	44	37	67	37
contig_02661	adenosine kinase	2	2	2	6	0	0	14	6	2125	468	903	2256	1184	1680	3065	1768
contig_11326	adenosine kinase-like isoform x1	0	0	0	0	0	0	0	0	54	50	23	37	104	208	245	72
contig_03677	adenosine kinase-like isoform x1	0	0	3	0	6	0	8	4	4992	909	2518	3894	2476	4516	5964	3869
contig_09337	adenosine receptor a1-like isoform x2	181	13	105	135	58	115	163	103	941	169	412	1152	467	607	1105	629
contig_04626	adenosine receptor a2b-like	0	0	0	0	0	0	0	2	116	14	60	84	47	83	140	96
contig_04226	adenosylhomocysteinase 3	173	36	141	286	55	121	240	139	2497	555	1385	2592	1104	1660	2844	1674
contig_12153	adenylate cyclase	0	0	0	0	0	0	0	0	34	2	9	40	19	23	40	16
contig_00683	adenylate cyclase	7	6	1	17	3	5	30	14	2671	642	1748	3018	1661	2660	3850	2771
contig_07075	adenylate cyclase	0	0	0	0	0	0	8	0	584	194	266	615	279	341	582	361
contig_06742	adenylate cyclase	4	12	20	12	8	14	15	4	1327	290	848	1124	812	1396	2142	1351
contig_26732	adenylate cyclase type 2	0	0	0	0	0	0	0	0	3	0	0	8	0	1	9	7
contig_15351	adenylate cyclase type 2-like	0	0	0	0	0	0	0	0	87	1	40	133	43	64	92	85
contig_02813	adenylate cyclase type 2-like	1209	305	947	1443	845	1360	2059	1505	549	173	343	749	325	570	846	531
contig_07076	adenylate cyclase type 3	29	0	11	28	5	12	28	12	1232	249	711	1477	688	905	1614	1078
contig_06015	adenylate cyclase type 8-like	2	0	0	2	0	0	8	0	397	93	190	433	158	274	408	299
contig_12986	adenylate cyclase, putative	8	0	2	8	2	6	13	2	151	41	85	319	58	174	339	241
contig_16931	adenylate kinase isoenzyme 1 isoform x1	11	10	9	8	4	13	5	2	14	0	11	12	3	13	2	11
contig_05683	adenylate kinase isoenzyme 1 isoform x2	111	23	38	99	79	167	147	79	729	209	419	779	419	569	1086	609
contig_04724	adenylate kinase isoenzyme 6-like	207	29	73	232	129	200	312	180	2034	453	1440	2042	1026	1793	2937	2003
contig_02481	adenylosuccinate lyase	6	6	0	4	0	6	13	16	4334	1100	2371	3671	2853	4772	5946	3794
contig_09338	adenylosuccinate synthetase	0	0	0	6	3	0	25	8	2742	668	1409	2830	1615	2469	3740	2358
contig_08551	adenylyl cyclase-associated protein	0	0	0	2	0	0	0	0	756	113	536	1188	9	32	42	18
contig_14168	adenylyl cyclase-associated protein	0	0	0	0	0	0	6	2	50	11	8	55	416	669	1098	835
contig_01902	adenylyl cyclase-associated protein 1 isoform x2	20	2	12	28	6	0	101	34	7202	1597	3910	10341	4325	6520	9638	5509
contig_01779	adenylyltransferase and sulfurtransferase mocs3	4	0	0	6	2	0	20	6	2268	452	1313	2684	1410	2072	3604	2212
contig_04047	adenylyltransferase and sulfurtransferase mocs3	5	8	0	16	8	8	34	12	2715	476	1873	2702	1875	2845	4002	2616
contig_05951	adipocyte plasma membrane-associated	7	0	1	5	2	0	21	9	2329	510	1646	2534	1538	2640	4132	2550
contig_05667	adipocyte plasma membrane-associated protein	5	0	0	4	0	0	2	1	445	138	459	602	340	505	923	494
contig_01935	adipocyte plasma membrane-associated protein	4882	1394	2650	4093	2809	4086	5671	2452	3712	789	2393	3720	2159	3486	5417	3191
contig_03029	adiponectin receptor 2	4	2	0	6	1	2	23	14	7741	1536	5343	7885	3809	6817	10917	8003
contig_00236	adp atp translocase	14	10	4	28	12	11	179	76	50530	10376	26941	46116	28550	51007	75916	49248
contig_08730	adp atp translocase 2	0	0	0	0	0	0	0	2	209	31	145	226	126	235	281	123
contig_11164	adp atp translocase 2	0	0	0	0	0	0	0	2	45	5	14	48	11	16	97	23
contig_01316	adp-dependent glucokinase-like	6695	1470	3907	5719	3543	6489	8737	5481	2528	653	1388	2218	1378	2345	3017	1962
contig_00713	adp-ribosylation factor 1	448	49	304	462	243	585	679	432	17098	3662	9789	17158	9875	14487	23347	12867
contig_27170	adp-ribosylation factor 2-like	0	0	0	0	0	0	0	0	0	0	0	5	0	0	2	1
contig_00634	adp-ribosylation factor 2-like	8	0	0	8	2	0	24	16	5748	1115	3485	5349	3047	4998	7987	5311
contig_03403	adp-ribosylation factor 6	72	12	23	51	34	39	85	24	2910	889	2056	3181	1754	2653	4060	2195
contig_07272	adp-ribosylation factor gtpase-activating protein 1 isoform x1	9	1	8	28	1	10	35	21	1998	351	1230	2230	1103	1858	2966	1771
contig_06524	adp-ribosylation factor gtpase-activating protein 2-like isoform 2	18	1	11	35	6	3	60	23	3347	695	2430	4163	2084	3450	5657	3400
contig_07241	adp-ribosylation factor interacting	8	0	0	4	1	0	16	15	1856	475	1213	2191	1104	1818	2677	1760
contig_00935	adp-ribosylation factor-binding protein gga1 isoform x2	17	2	2	10	3	5	27	11	2270	573	1888	2268	1421	2149	3634	2263
contig_17196	adp-ribosylation factor-like protein 13b	0	0	0	0	0	0	1	2	34	0	7	27	4	13	19	18
contig_26173	adp-ribosylation factor-like protein 13b isoform x1	0	0	0	0	0	1	0	1	3	0	1	4	1	0	2	2
contig_06184	adp-ribosylation factor-like protein 15 isoform x1	34	18	24	32	16	23	67	32	687	88	424	706	229	435	684	403
contig_06691	adp-ribosylation factor-like protein 1-like	2	4	7	4	1	0	24	9	2383	532	1479	2385	1284	2234	3205	1797
contig_03181	adp-ribosylation factor-like protein 2	222	52	137	183	110	188	242	189	738	178	463	836	562	755	1288	734
contig_10106	adp-ribosylation factor-like protein 3	0	0	0	0	0	0	0	0	4	0	2	0	5	4	6	8
contig_01601	adp-ribosylation factor-like protein 4c	22	6	4	8	0	6	89	60	5874	1418	4011	5011	3777	6322	8548	5778
contig_03985	adp-ribosylation factor-like protein 6	2	0	2	3	2	0	23	12	2443	634	1562	2283	1284	1860	2708	1710
contig_03223	adp-ribosylation factor-like protein 6-interacting protein 1	16	8	4	18	3	6	24	15	3212	767	2304	2802	1807	3099	4430	2505
contig_03379	adp-ribosylation factor-like protein 8b-a-like	3	0	2	2	0	1	24	3	4117	797	2663	3654	2362	3606	6177	3567
contig_02145	adp-ribosylation factor-related protein 1-like	25433	5992	21662	25759	16657	28886	45319	28590	1687	542	1393	2177	1135	2076	3420	1896
contig_02642	adp-sugar pyrophosphatase	10	2	2	20	0	3	104	49	14613	3194	12797	19418	8746	15594	27925	18838
contig_25186	adrenocorticotropic hormone receptor	0	0	0	0	0	0	0	0	1	1	0	22	1	2	2	0
contig_01652	adrenodoxin-like mitochondrial-like	0	0	0	0	4	0	3	0	716	169	467	759	343	620	953	555
contig_24050	adult-specific rigid cuticular	0	0	4	1	0	4	0	0	1	0	1	0	0	0	1	4
contig_06731	adult-specific rigid cuticular protein partial	0	0	0	0	0	0	2	2	247	43	95	194	87	130	428	364
contig_04003	adult-specific rigid cuticular protein partial	26	1	4	24	10	5	35	12	10	0	12	1	0	10	56	32
contig_08281	adult-specific rigid cuticular protein partial	38	5	36	90	7	19	26	21	30	5	23	22	15	17	25	12
contig_11146	adult-specific rigid cuticular protein partial	239	82	150	192	265	456	662	423	16	4	7	52	5	20	51	29
contig_07338	aedes aegypti tropomyosin invertebrate partial mrna	0	0	0	0	0	0	0	0	223	22	69	281	148	197	328	163
contig_14000	af228335_1 dhand	0	0	1	0	0	0	0	0	26	18	17	34	25	18	67	24
contig_14881	af492764_2pol protein	0	0	0	0	0	0	0	0	9	0	1	2	0	4	0	0
contig_05319	afg3-like protein 2	9	0	2	12	2	0	48	26	4452	1005	3078	5064	2726	4479	7099	4907
contig_03578	aftiphilin-like isoform x2	15	4	0	4	0	4	22	25	2281	527	1544	1919	1221	1962	2629	1898
contig_15965	AGAP000187-PA	0	0	0	0	0	0	0	0	22	0	21	47	19	9	12	6
contig_11431	agap000443-pa-like protein	0	0	0	0	0	0	0	0	76	1	20	48	26	21	48	35
contig_21322	agap000443-pa-like protein	0	0	0	0	0	0	0	0	46	12	27	61	16	36	93	35
contig_14075	agap000786-pa-like protein	11	1	2	6	5	0	0	0	32	15	29	104	0	14	44	13
contig_09678	agap001418-pa-like protein	9	4	6	25	6	2	8	5	182	44	103	227	99	129	219	142
contig_07433	agap001454-pa-like protein	31	3	13	22	18	16	31	9	347	95	303	460	285	512	742	471
contig_15015	agap002316-pa-like protein	0	0	0	0	0	0	0	0	250	28	152	240	114	233	322	255
contig_27327	agap002316-pa-like protein	1	0	0	0	1	0	0	1	1	0	0	0	4	0	5	2
contig_06141	agap002736-pb-like protein	0	0	1	0	0	1	2	4	1121	249	1013	1531	590	923	1703	1331
contig_13246	agap003012-pa-like protein	0	0	0	1	0	0	0	0	164	23	92	106	27	51	96	47
contig_06290	agap003808-pa-like protein	3	0	2	5	0	2	8	0	2095	499	1381	1745	1116	1643	2291	1163
contig_00356	agap004170-pa-like protein	0	0	0	1	4	0	18	5	1007	180	859	865	894	1277	2288	1457
contig_00339	agap004471-pa-like protein	162	43	71	126	44	43	443	192	29496	6779	23604	25409	20435	33781	47003	29951
contig_11968	agap004761-pa-like protein	10	0	0	15	0	7	3	9	215	47	130	337	82	67	207	99
contig_07898	agap005081-pa-like protein	0	0	0	5	1	0	14	4	979	265	656	1043	727	1194	1719	921
contig_03288	agap005162-pb-like protein	6	0	0	11	3	10	31	8	3252	677	2171	4074	1642	2791	4442	2996
contig_00220	agap005178-pa-like protein	1	0	0	0	0	0	16	6	3769	755	2064	4522	2497	3894	6105	3500
contig_17374	agap005178-pa-like protein	0	0	0	0	0	0	1	0	7	0	2	13	11	14	43	22
contig_08570	agap005623-pa-like protein	0	0	0	0	2	0	4	0	630	81	433	602	347	575	866	494
contig_02836	agap005759-pa-like protein	0	1	0	0	0	0	2	0	899	205	357	860	314	398	874	479
contig_05961	agap005942-pa-like protein	68	6	21	47	36	45	72	35	473	121	301	875	212	280	611	294
contig_14612	agap006059-pa-like protein	0	0	0	0	0	0	4	0	37	15	16	44	21	30	33	18
contig_13815	agap006705-pa-like protein	2	0	0	0	0	2	0	2	89	18	82	80	52	120	107	66
contig_09062	agap007099-pa-like protein	0	0	0	0	0	0	5	2	268	64	208	395	103	208	426	217
contig_10324	agap007613-pa-like protein	4	0	0	11	0	2	6	4	295	32	180	411	165	236	487	345
contig_02659	agap008807-pa-like protein	118	20	87	165	75	146	222	202	1388	267	658	3415	637	1040	3934	3149
contig_01229	agap011183-pa-like protein	139	46	91	139	60	128	215	112	4007	779	2383	4242	2194	2891	4776	2981
contig_04612	agap011412-pa-like protein	0	0	1	15	0	10	16	4	203	39	61	317	128	111	279	150
contig_23554	agcp7521-like protein	13	7	14	43	1	0	4	4	0	0	0	0	1	2	2	2
contig_09626	agrin	0	0	1	2	2	3	0	0	198	12	69	172	46	49	153	75
contig_12925	agrin isoform x1	1	0	0	2	0	0	7	2	428	75	248	700	193	264	687	415
contig_00194	agrin isoform x2	291	85	257	341	172	265	488	258	258	38	99	302	79	120	242	160
contig_23218	agrin-like	0	0	0	0	0	0	0	0	2	0	3	13	0	0	5	1
contig_10485	agrin-like	1	0	0	1	0	0	0	0	144	35	41	149	51	97	125	85
contig_21647	agrin-like	0	0	0	4	3	7	6	2	6	4	7	17	15	9	16	5
contig_09643	agrin-like isoform x1	4	1	7	6	6	14	15	7	152	28	35	189	53	58	173	92
contig_21955	agrin-like isoform x3	0	0	0	0	0	0	0	0	5	0	11	18	2	2	17	14
contig_06566	agrin-like isoform x3	0	0	0	0	0	0	10	0	31	7	16	42	8	14	48	21
contig_20827	agrin-like isoform x4	0	0	0	0	0	0	0	0	13	0	27	14	2	14	19	24
contig_11552	agrin-like isoform x4	2	0	0	0	0	2	0	0	158	31	70	256	101	175	356	170
contig_06344	agrin-like isoform x4	2	0	0	0	0	2	0	0	93	10	48	134	32	36	76	55
contig_04963	agrin-like isoform x4	0	0	0	0	0	0	2	4	30	8	30	50	33	45	105	64
contig_05242	agrin-like isoform x4	1132	237	856	1226	716	1017	1630	902	66	14	18	83	27	23	46	34
contig_16367	agrin-like protein	0	0	0	0	0	0	0	0	19	0	5	13	6	9	27	15
contig_02413	ajuba lim isoform b	1588	1112	1654	1206	2746	2932	2402	1176	1545	254	750	1718	798	1206	2055	1231
contig_03830	a-kinase anchor protein mitochondrial	0	0	0	0	0	0	10	0	1241	264	932	1409	832	1230	1858	1387
contig_08531	a-kinase anchor protein partial	23	2	10	48	0	9	8	10	1110	183	644	1525	454	716	1569	1110
contig_04850	akt-interacting protein isoform x1	5	5	4	8	0	0	15	4	1475	334	966	1786	808	1324	1939	1250
contig_03106	aladin	8	0	0	6	2	0	21	0	2730	603	2119	2504	1960	3246	4589	2922
contig_03411	alanine aminotransferase 2-like	0	2	6	0	0	0	18	4	5395	1158	2734	4728	2982	4981	7029	4506
contig_23570	alanine:glyoxylate aminotransferase isoform 1	0	0	0	0	0	0	0	0	2	0	2	5	3	5	17	7
contig_03806	alanine-glyoxylate aminotransferase	133	41	45	115	61	105	172	71	3379	727	1780	3045	2305	3857	5568	3379
contig_01445	alanyl-trna synthetase	4979	894	3188	5473	3023	4783	7589	4866	10286	2245	6817	11469	7647	11657	18472	11208
contig_02680	alanyl-trna synthetase	1241	296	842	1241	771	1264	1896	1191	499	172	312	572	307	502	778	482
contig_04683	alcohol dehydrogenase	1440	355	572	1719	866	1209	2194	1295	689	123	350	560	270	427	684	335
contig_01485	alcohol dehydrogenase adh1	4	0	0	10	0	8	46	18	6409	1416	4491	6969	2619	4442	7993	5023
contig_16298	alcohol dehydrogenase class-3-like	0	0	0	0	0	0	0	0	7	0	0	4	0	0	3	4
contig_23959	aldehyde dehydrogenase family 3 member b1-like	0	0	0	0	0	0	0	0	9	0	4	9	16	7	21	4
contig_13422	aldehyde dimeric nadp-preferring isoform x3	0	0	0	1	0	6	2	0	14	2	16	4	12	43	36	35
contig_00515	aldehyde dimeric nadp-preferring isoform x5	4	0	8	2	1	0	32	4	5545	1073	3259	5554	2911	5061	7797	5166
contig_01302	aldo-keto reductase	107	15	64	162	39	80	206	105	5057	1037	3492	5157	3147	5202	7687	4504
contig_06269	aldose 1-epimerase	54	12	14	58	24	27	60	25	2701	587	1496	3473	1482	2109	3654	1830
contig_00461	aldose reductase-like	26	3	20	42	4	18	104	20	8919	1810	5838	11634	5738	9432	16389	8328
contig_01812	aldose reductase-like	336	70	224	365	211	308	751	358	5290	831	3469	7445	3417	7281	12992	7192
contig_01851	alk tyrosine kinase receptor	2	0	0	0	0	0	0	0	129	35	43	123	31	69	131	84
contig_12587	alk tyrosine kinase receptor	0	0	0	6	0	0	0	0	89	6	68	144	38	33	81	55
contig_02357	alkaline ceramidase 3	236	35	254	389	198	407	697	427	1038	172	604	1018	439	756	1193	821
contig_00521	alkaline tissue-nonspecific isozyme	14	14	2	14	0	2	68	12	7751	1690	4978	6098	5473	9598	13215	7603
contig_08788	alkylated dna repair protein alkb homolog 8	0	0	0	0	0	2	0	0	553	131	364	633	316	471	755	480
contig_08376	alkyldihydroxyacetonephosphate peroxisomal isoform x1	1559	496	1013	1701	962	1611	1883	1308	581	109	315	776	308	402	701	424
contig_17537	alkylglycerol monooxygenase	0	1	0	0	0	0	0	1	3	0	1	20	0	1	42	14
contig_12172	alkylglycerol monooxygenase	4	4	0	20	4	4	14	6	145	71	139	225	77	175	503	271
contig_15275	allatostatin	2	0	1	0	5	1	1	4	50	20	11	53	26	50	93	42
contig_08528	allatostatin neuropeptide precursor	2	0	1	4	4	2	4	0	410	62	166	516	165	197	518	254
contig_11408	allatotropin receptor	11	2	6	8	4	2	19	4	157	19	99	161	60	110	210	118
contig_22826	allene oxide cyclase chloroplastic-like	0	0	0	0	0	0	0	0	2	1	0	14	0	2	6	1
contig_08882	alpha- and gamma-adaptin-binding protein p34	175	35	122	136	72	128	207	127	1215	266	679	1329	688	995	1618	943
contig_27313	alpha beta-hydrolases superfamily protein	0	0	0	0	0	0	0	0	0	0	0	0	2	0	1	0
contig_00797	alpha isoform a	168	80	101	242	238	113	329	103	10260	2276	6866	12219	6289	10199	16660	11241
contig_00246	alpha mannosidase	18	4	4	18	2	4	52	28	5614	1185	4530	7153	3652	6505	10632	7266
contig_05091	alpha- -mannosyl-glycoprotein 2-beta-n-acetylglucosaminyltransferase	4	0	0	5	14	2	8	8	814	196	727	1163	527	956	1365	1014
contig_05468	alpha- -mannosyl-glycoprotein 4-beta-n-acetylglucosaminyltransferase b	1	2	0	3	0	8	14	10	3094	652	2054	4111	1488	2849	4925	3189
contig_02018	alpha- -mannosyltransferase alg2	1337	325	909	1517	734	1270	1864	1130	2118	422	1368	2324	1154	2186	3727	2211
contig_02663	alpha- -mannosyltransferase alg9	16	0	11	8	0	0	15	6	2703	567	1972	2586	1462	2528	3865	2524
contig_04169	alpha subunit of na+ k+ atpase	2	0	2	6	1	0	9	1	1074	194	592	949	502	740	1288	790
contig_10275	alpha-( )-fucosyltransferase c	0	0	0	0	4	0	5	6	110	14	88	96	61	79	230	122
contig_11175	alpha-( )-fucosyltransferase partial	8	6	5	4	2	10	12	1	600	176	465	619	352	541	981	643
contig_06212	alpha-2 adrenergic receptor	0	0	0	0	0	0	0	2	76	30	23	121	42	50	80	41
contig_06227	alpha-2-macroglobulin receptor-associated protein	0	0	0	0	0	1	20	4	2130	540	1515	2072	1283	2222	3413	2036
contig_00082	alpha-2-macroglobulin-like protein 1	579	203	132	926	116	219	7821	4523	860569	166143	861296	814885	601417	1159792	2004101	1650313
contig_05164	alpha-aminoadipic semialdehyde dehydrogenase	4	0	4	2	0	0	18	8	4076	674	1830	3503	2280	4245	5396	3131
contig_04971	alpha-aminoadipic semialdehyde mitochondrial-like	116	49	99	150	62	106	173	51	1693	340	977	1518	1003	2086	2895	2022
contig_01356	alpha-catulin-like isoform 1	0	0	0	0	0	0	0	3	778	143	384	811	488	656	993	570
contig_06680	alpha-catulin-like isoform 1	0	0	2	0	0	2	0	4	451	96	467	596	223	473	722	563
contig_04890	alpha-endosulfine isoform x2	34	1	30	48	21	17	88	42	2940	717	1661	2943	1970	2811	3977	2196
contig_04137	alpha-galactosidase a	2	1	0	2	0	0	0	0	648	139	672	512	24	39	45	20
contig_01556	alpha-galactosidase a	36	10	16	82	9	12	163	70	11904	2598	11599	9337	8863	14163	20922	13032
contig_10215	alpha-galactosidase a	2	0	0	22	12	13	47	22	1638	319	2057	1705	1834	3318	5997	4259
contig_03004	alpha-ketoglutarate-dependent dioxygenase alkb homolog 4	34	2	13	39	7	18	58	21	3392	750	2272	3672	2051	3444	4585	3031
contig_06176	alpha-ketoglutarate-dependent dioxygenase alkb homolog 6	726	126	321	924	269	486	813	445	845	226	668	1082	546	813	1310	848
contig_00313	alpha-ketoglutarate-dependent dioxygenase alkb homolog 7	0	0	0	0	0	5	8	2	1054	212	568	1157	475	775	1473	766
contig_01208	alpha-mannosidase 2	2	2	0	2	13	2	20	17	5138	1195	3546	5275	3092	5196	7029	5143
contig_01612	alpha-mannosidase 2	11	0	2	10	2	2	17	14	3013	740	2119	2871	1872	3105	4521	3189
contig_02156	alpha-n-acetylgalactosaminidase	0	0	0	2	1	0	20	11	4871	1017	3757	4209	3404	5928	9663	5389
contig_08195	alpha-parvin-like isoform x1	5	2	0	0	4	2	22	5	1721	370	989	2135	859	1415	2467	1552
contig_04392	alpha-tocopherol transfer	4	0	0	0	0	4	25	11	1592	275	1157	1634	534	973	1999	1651
contig_06942	alpha-tocopherol transfer	51	12	44	79	42	48	110	67	1761	436	853	1973	590	920	1722	1051
contig_00021	alpha-tocopherol transfer	203	45	39	177	76	107	154	82	992	246	723	1211	634	772	1393	1028
contig_05675	alpha-tocopherol transfer	1155	195	597	1078	664	1141	1644	1132	805	224	458	1135	587	1104	1730	993
contig_00956	alpha-tocopherol transfer partial	13	0	14	40	1	10	34	10	3768	848	2161	3802	2120	3573	6215	3173
contig_02209	alternative splicing factor asf	304	73	153	269	124	251	413	223	4662	869	2251	3404	2560	3972	5216	3282
contig_22707	amiloride-sensitive sodium channel subunit gamma isoform x2	2	0	1	5	0	2	0	0	1	0	0	1	0	6	10	2
contig_00670	amino acid adenylation domain protein	8	2	6	10	4	6	46	17	13713	3000	7158	13059	5500	9761	14699	8638
contig_06209	aminoglycoside phosphotransferase domain-containing protein 1-like	222	90	127	236	115	184	219	97	1293	308	972	1308	755	1144	1870	1119
contig_06623	aminopeptidase n	3017	650	2114	3762	1576	2527	3978	2680	1738	364	1103	1653	895	1621	2579	1676
contig_25934	ammonium transporter rh type c	0	4	0	1	0	0	0	0	0	0	6	2	1	2	6	12
contig_17104	ammonium transporter rh type c	1	0	6	6	14	1	8	1	1	6	4	6	1	5	19	5
contig_03237	amp deaminase	3	0	2	8	0	8	43	22	5153	1010	3751	6568	3072	5228	10512	6452
contig_04395	amyloid beta a4 precursor protein-binding family b member 2-like isoform x1	10	0	2	14	0	2	17	20	2750	538	1811	2749	1685	2628	4103	2356
contig_00049	amyloid protein-binding protein 2	20	3	21	52	17	29	73	47	5617	1144	3552	5782	3960	6147	8865	5425
contig_08321	an1-type zinc finger protein 1 isoform x1	4	0	0	0	0	0	4	0	677	164	449	656	445	677	915	554
contig_06861	an1-type zinc finger protein 2b-like	0	0	0	3	2	6	11	7	1586	300	1118	1670	883	1555	2454	1507
contig_08839	an1-type zinc finger protein 4-like	2	1	0	0	0	0	0	2	19	14	8	29	13	4	24	12
contig_17420	an1-type zinc finger protein 4-like isoform x1	0	0	0	0	1	0	0	0	17	1	6	4	6	9	11	1
contig_27104	an1-type zinc finger protein 5 isoform x1	0	0	0	0	0	0	6	0	1	0	0	1	8	8	2	2
contig_06915	anamorsin isoform x1	2	0	0	0	0	0	12	4	984	170	699	1071	525	1020	1772	1011
contig_07521	anaphase-promoting complex subunit 1	8	0	0	0	18	6	17	16	1772	346	1577	1852	1262	2111	3002	2451
contig_05487	anaphase-promoting complex subunit 10	6	0	11	6	16	4	9	6	1010	140	814	1019	584	1109	1733	948
contig_10844	anaphase-promoting complex subunit 11	21	0	9	12	0	8	16	10	131	26	60	152	107	212	336	182
contig_03406	anaphase-promoting complex subunit 13	2376	662	1689	2860	1504	2244	3777	1974	1684	418	1124	1841	1228	1723	2571	1444
contig_01783	anaphase-promoting complex subunit 2	2	0	0	1	0	2	16	9	1963	373	1517	1963	1300	2188	3040	1815
contig_04686	anaphase-promoting complex subunit 4	2	1	12	8	4	17	32	13	2410	555	1691	2510	1217	2185	3322	2378
contig_10220	anaphase-promoting complex subunit 5	2	0	0	0	2	0	0	6	1199	228	876	949	771	1272	1604	980
contig_03826	anaphase-promoting complex subunit 7	2137	550	1479	2083	1481	1867	3263	1738	2965	678	1945	2807	1973	2654	4059	2377
contig_04215	ancient conserved domain protein 2 (cyclin m2)	33	24	27	48	55	34	92	31	2563	586	1962	2310	1857	2783	4363	2898
contig_07756	and ph domain-containing protein 6	2	0	0	0	0	0	10	2	952	208	899	1276	720	1197	1904	1368
contig_02198	androgen-induced gene 1 protein	44	26	36	50	98	35	97	22	3449	705	2197	2628	1984	2846	4301	2708
contig_05496	angio-associated migratory cell protein	10	10	4	0	0	10	8	8	1963	469	1662	2372	1405	2261	3226	2034
contig_06194	angiogenic factor with g patch and fha domains 1	7	0	0	2	0	2	37	12	1357	322	1048	1641	881	1406	2045	1303
contig_05295	angiopoietin-4	0	0	0	0	1	0	3	0	223	46	173	373	118	224	416	268
contig_07934	angiopoietin-related protein 7	302	63	157	240	286	407	532	412	225	56	119	248	96	175	255	208
contig_01799	angiotensin-converting enzyme-like isoform x1	23	0	0	31	6	2	66	30	22091	4527	14407	23726	9190	12917	20875	12615
contig_06474	anion exchange	26	4	17	28	12	15	33	12	2289	407	1551	2801	1296	2077	3581	2165
contig_09956	ankyrin	0	0	0	0	0	0	0	0	5	0	1	14	4	2	1	2
contig_20238	ankyrin	0	0	0	0	0	0	0	0	12	0	5	22	0	0	1	5
contig_26802	ankyrin	0	0	0	4	0	0	0	0	1	0	0	13	1	9	5	0
contig_03141	ankyrin isoform aa	1032	215	643	975	479	877	1603	920	6316	1426	5094	8843	3698	6133	10647	7587
contig_04145	ankyrin repeat	0	0	0	0	0	0	0	0	452	94	154	381	119	168	287	104
contig_06724	ankyrin repeat and death domain-containing protein 1a-like	635	147	418	557	392	596	747	452	254	62	139	426	51	124	298	172
contig_01247	ankyrin repeat and fyve domain-containing protein 1	0	0	0	14	2	2	32	14	4973	1080	3931	5494	3021	5928	8468	5607
contig_08251	ankyrin repeat and lem domain-containing protein 1-like	10	3	11	17	3	8	10	8	990	202	689	926	493	901	1376	797
contig_07341	ankyrin repeat and mynd domain-containing protein 2	11	6	2	16	2	9	17	2	1640	305	1047	1621	908	1417	2178	1395
contig_01188	ankyrin repeat and sam domain-containing protein 3-like	45	8	22	97	21	37	110	71	11840	2417	9290	11407	6916	11455	16203	10860
contig_06554	ankyrin repeat containing protein	6	1	2	13	2	0	8	11	2192	408	1569	3190	1362	2091	3583	2912
contig_14719	ankyrin repeat domain	1	0	0	1	0	1	4	0	31	17	49	132	54	20	56	25
contig_11380	ankyrin repeat domain protein	0	0	0	0	0	0	0	0	33	0	6	80	7	2	7	7
contig_14476	ankyrin repeat domain protein	0	0	0	0	0	0	0	0	20	1	0	1	0	0	1	1
contig_16767	ankyrin repeat domain protein	0	0	0	0	0	0	0	0	5	5	17	55	18	13	6	20
contig_20396	ankyrin repeat domain protein	0	0	0	0	0	0	0	0	10	1	18	21	8	10	8	13
contig_20653	ankyrin repeat domain protein	0	0	0	0	0	0	0	0	8	0	4	3	1	6	1	1
contig_20831	ankyrin repeat domain protein	0	0	0	0	0	0	0	0	3	1	0	4	0	4	5	2
contig_22445	ankyrin repeat domain protein	0	0	0	0	0	0	0	0	6	0	1	17	0	2	0	1
contig_23514	ankyrin repeat domain protein	0	0	0	0	0	0	0	0	12	0	0	4	0	5	6	0
contig_23677	ankyrin repeat domain protein	0	0	0	0	0	0	0	0	12	5	2	10	1	5	2	0
contig_24038	ankyrin repeat domain protein	0	0	0	0	0	0	0	0	5	0	18	17	4	2	25	6
contig_24152	ankyrin repeat domain protein	0	0	0	0	0	0	0	0	7	1	1	8	0	5	2	3
contig_24310	ankyrin repeat domain protein	0	0	0	0	0	0	0	0	4	5	7	31	1	1	18	2
contig_24751	ankyrin repeat domain protein	0	0	0	0	0	0	0	0	0	6	0	8	1	5	4	9
contig_25705	ankyrin repeat domain protein	0	0	0	0	0	0	0	0	0	0	5	1	2	0	1	1
contig_26800	ankyrin repeat domain protein	0	0	0	0	0	0	0	0	0	0	0	6	1	0	0	0
contig_27001	ankyrin repeat domain protein	0	0	0	0	0	0	0	0	0	0	0	8	0	6	0	1
contig_27432	ankyrin repeat domain protein	0	0	0	0	0	0	0	0	0	0	0	1	2	7	7	4
contig_04663	ankyrin repeat domain protein	5	1	13	13	1	2	21	4	2095	556	1299	2083	1228	1877	2900	1697
contig_08517	ankyrin repeat domain protein	0	0	0	2	0	0	4	0	112	8	67	233	30	41	98	33
contig_11731	ankyrin repeat domain protein	0	0	0	0	0	2	0	0	22	1	16	33	1	4	19	4
contig_06232	ankyrin repeat domain protein	0	0	0	0	0	0	1	1	40	10	19	61	2	11	7	4
contig_25547	ankyrin repeat domain protein	0	0	0	0	0	0	0	2	0	0	4	4	2	7	0	2
contig_00203	ankyrin repeat domain-containing protein 13c-like	12	0	5	7	2	0	17	8	2824	583	2139	2849	1668	2812	4415	2842
contig_04159	ankyrin repeat domain-containing protein 26-like	125	18	74	52	58	71	142	83	1115	224	874	1043	789	1179	1713	1302
contig_00066	ankyrin repeat domain-containing protein 50-like	89	44	62	135	162	66	159	60	3828	962	3058	4690	2793	4028	7144	4360
contig_08136	ankyrin repeat domain-containing protein 6	0	0	0	6	0	1	8	8	350	61	185	502	153	275	493	286
contig_00330	ankyrin repeat domain-containing protein sowahc-like	10	22	11	18	0	12	78	45	7170	1402	4913	10473	3898	6584	11493	7698
contig_07327	ankyrin repeat family a protein 2	13	2	2	4	0	4	6	0	1289	301	960	1400	810	1200	2149	1133
contig_11007	ankyrin repeat protein	0	0	0	0	0	0	0	4	80	14	52	221	31	32	67	29
contig_01507	ankyrin repeat-containing	72	12	27	107	24	58	143	98	4463	1335	3563	5311	3609	5375	7716	4939
contig_14969	ankyrin repeat-containing protein	0	0	0	0	0	0	0	0	9	0	0	1	0	9	4	0
contig_20014	ankyrin repeat-containing protein	0	0	0	0	0	0	0	0	7	0	5	25	1	2	10	4
contig_20133	ankyrin repeat-containing protein	0	0	0	0	0	0	0	0	20	0	5	16	2	1	17	6
contig_10011	ankyrin repeat-containing protein	0	0	0	0	0	0	10	0	132	26	106	264	109	207	371	221
contig_17881	ankyrin repeat-containing protein	0	0	0	2	3	2	9	4	13	4	4	36	1	18	34	8
contig_11513	ankyrin repeat-containing protein	112	11	109	108	65	91	143	93	40	1	46	67	6	17	35	21
contig_12976	ankyrin repeats (3 copies)	0	0	0	0	0	0	0	0	26	0	14	48	6	5	10	5
contig_09740	ankyrin sam and basic leucine zipper domain-containing protein 1	0	0	0	0	1	0	0	0	361	66	170	399	165	318	402	276
contig_01406	ankyrin-2-like isoform x5	5	0	0	9	0	3	29	17	1236	288	535	1611	460	653	1268	723
contig_22209	annexin a13	0	0	0	0	0	0	0	0	4	0	1	1	4	6	22	7
contig_12912	annexin x	0	0	0	0	0	0	0	0	12	0	12	21	9	13	35	16
contig_07302	annulin-like isoform x1	50	7	62	111	61	54	99	48	867	137	427	1103	387	511	934	473
contig_04360	anoctamin-7 isoform x1	1	6	1	17	0	2	10	12	1710	462	1135	1671	2335	3061	5489	3631
contig_08731	anopheles gambiae pest agap012695-pa	193	75	132	225	141	238	312	194	455	100	285	516	204	390	672	278
contig_06423	anopheles gambiae pest agap012902-pa	0	0	0	0	0	0	9	0	967	256	704	1092	729	1240	1723	865
contig_04829	antigen b membrane	0	0	0	10	0	0	22	6	2253	451	1722	2646	1605	3105	5919	3657
contig_01220	antigen b membrane	2	2	0	0	0	0	10	4	967	133	825	1344	611	1282	1954	1286
contig_04830	antigen b membrane	21	7	7	11	22	6	40	24	1468	297	964	2504	2986	5801	9052	5301
contig_01219	antigen b membrane	0	0	0	3	2	7	6	10	522	47	377	605	321	800	1101	717
contig_02899	antigen b membrane	19	3	11	19	9	17	16	17	563	120	641	1302	359	805	1373	935
contig_07607	antigen b membrane protein	4	0	1	1	0	0	2	0	1106	255	717	1061	520	1052	1512	990
contig_10039	antigen b membrane protein	2	0	0	4	0	0	6	11	2235	473	1893	2780	1138	2168	3627	2228
contig_07455	antigen b membrane protein	2	0	0	0	2	0	7	13	1339	220	1079	2045	1076	2044	3267	2048
contig_03140	antigen b membrane protein	2	0	0	10	0	0	58	38	5291	976	4282	7678	3186	6473	14449	9204
contig_02670	antigen b membrane protein	15	14	0	4	2	2	116	54	9266	2119	7027	11466	8186	14522	22102	12693
contig_06376	antigen b membrane protein	2	0	0	0	0	2	18	0	1934	456	1266	1564	993	1473	2005	1126
contig_05129	antigen b membrane protein	3	3	1	3	13	11	49	16	2252	453	1544	2329	1509	2627	4227	2613
contig_05082	antigen b membrane protein	118	50	69	105	85	103	125	76	711	145	556	909	317	799	1250	773
contig_01263	ap-1 complex subunit beta-1	12	0	2	6	3	5	84	37	10604	2031	7511	11994	6106	10763	17027	11839
contig_00568	ap-1 complex subunit gamma-1 isoform x2	7	10	2	6	11	4	26	14	5284	1080	3659	5407	3311	5569	8108	5567
contig_02779	ap-1 complex subunit mu-1	10	1	1	5	2	1	31	5	3028	653	2097	3149	1911	2784	4257	2656
contig_03361	ap-1 complex subunit sigma-2	0	1	11	8	2	2	12	9	1285	335	951	1365	775	1222	2045	1279
contig_02000	ap-1 complex subunit sigma-2-like	0	0	0	0	0	0	4	9	2229	534	1401	2133	1348	2157	3202	1939
contig_01838	ap-2 complex subunit alpha	9	5	4	18	6	0	131	38	15723	3518	11405	16786	9598	15738	22717	15053
contig_00831	ap-2 complex subunit sigma	6	0	0	2	6	0	12	4	4097	855	2518	3472	2188	3881	6058	3424
contig_03561	ap2-associated protein kinase 1	13	2	2	12	4	6	62	33	5871	1597	4548	7331	4255	7036	10277	7618
contig_02537	ap-3 complex subunit beta-2	76	6	18	119	33	46	96	59	3246	769	2659	3826	2055	3926	5571	4070
contig_06009	ap-3 complex subunit delta-1-like	8	6	10	3	1	0	28	10	2325	565	1654	2525	1486	2515	3798	2591
contig_03859	ap-3 complex subunit mu-1	3487	1404	2139	2318	2666	3062	3110	1409	1685	258	1274	1737	1019	1572	2481	1658
contig_04976	ap-3 complex subunit sigma-2	109	23	30	73	82	65	122	58	920	225	549	1007	506	987	1418	756
contig_08374	apical endosomal glycoprotein	3	4	17	15	0	0	4	6	329	81	203	234	190	393	520	414
contig_08417	apical endosomal glycoprotein	19	1	18	14	13	3	24	18	431	68	349	675	375	633	1098	694
contig_04376	apical endosomal partial	5	2	5	5	0	0	59	29	2110	439	1653	2731	2089	4368	6799	4303
contig_02416	apical endosomal partial	662	112	384	771	386	559	1057	683	2155	452	1864	3129	1313	2555	4644	2741
contig_02134	apolipoprotein d	0	4	0	20	5	0	81	26	11936	2941	10172	16637	8872	16219	32550	17031
contig_03948	apolipoprotein d	0	0	0	10	0	0	35	8	4301	857	3309	3724	3891	6037	10589	4880
contig_00527	apolipoprotein d	16	2	4	11	4	0	105	49	23559	4455	16278	26394	9840	18641	36184	22702
contig_03176	apolipoprotein d	16	0	5	18	16	11	101	38	6442	1196	6037	7565	8984	15048	27677	9557
contig_00645	apolipoprotein d	31	17	16	44	44	23	151	51	16513	2521	15041	46471	8567	16161	41389	29041
contig_09543	apolipoprotein d	0	0	0	0	0	0	1	0	10	0	2	0	1	2	29	19
contig_03131	apolipoprotein d	4	0	9	34	15	16	45	25	314	52	237	678	403	667	1511	600
contig_01473	apolipoprotein d-like	12	0	2	12	0	0	18	12	3100	924	4582	12385	2271	4604	11821	8046
contig_02945	apolipoprotein d-like	1	0	6	6	0	0	54	22	3178	857	3194	3433	5067	8042	14459	6235
contig_01832	apolipoprotein d-like	2	0	0	6	4	12	90	52	8972	2181	8403	8394	7720	13043	19518	11358
contig_02528	apolipoprotein of lipid transfer particle-iii	0	0	4	2	0	0	0	0	1410	292	948	1228	718	1088	1648	1091
contig_02395	apolipoprotein o-like	14	8	0	4	7	0	24	23	3789	1047	2178	3487	2523	3581	4968	2797
contig_06095	apoptogenic protein mitochondrial	2	1	0	2	2	0	2	4	1414	403	930	1619	1049	1766	2540	1380
contig_08291	apoptosis inhibitor	41	5	14	40	49	84	121	96	18	1	14	13	7	4	16	18
contig_05843	apoptosis inhibitor 5 isoform x2	18	4	0	8	4	0	37	20	4706	1011	3025	4279	3018	4329	5905	4140
contig_23839	apoptosis inhibitor iap	2	0	2	1	4	2	1	0	1	0	1	4	0	21	7	8
contig_09478	apoptosis regulator bax	2	0	0	0	0	1	0	1	463	83	216	524	168	302	474	355
contig_02129	apoptosis regulator bax isoform x1	25	5	4	19	7	14	34	6	1660	334	931	1385	1220	1951	2787	1621
contig_04631	apoptosis-inducing factor mitochondrial-like	16	4	10	10	10	7	56	7	3447	786	2176	3743	2320	3557	5285	3398
contig_03111	apoptosis-stimulating of p53 protein 1 isoform x2	12	1	6	18	2	13	48	41	2519	647	2044	2971	1537	2554	3976	2639
contig_02281	apoptotic chromatin condensation inducer-like protein	0	0	0	0	2	0	2	4	685	199	642	694	510	812	1070	845
contig_02904	aprataxin and pnk-like factor	0	0	0	0	2	0	14	4	1082	250	967	1293	712	1297	1757	1182
contig_18812	aprataxin isoform x2	0	0	0	0	0	0	4	0	24	20	20	57	24	42	71	35
contig_09414	aquaporin 7	2	0	3	7	0	3	8	5	884	212	581	1417	377	705	1162	673
contig_07223	aquaporin- partial	0	0	0	1	0	2	0	2	307	55	162	175	160	254	463	302
contig_07823	aquaporin- partial	132	29	110	224	99	163	243	143	942	302	789	847	687	1217	1745	1056
contig_05861	aquaporin- partial	73	13	43	83	35	47	122	59	128	15	78	130	42	80	178	93
contig_04801	aquaporin-like isoform x2	1	1	5	13	2	0	4	6	1513	376	843	2266	658	1072	2173	1304
contig_21548	arabidopsis thaliana chromosome complete sequence	16	0	1	6	22	15	14	7	0	0	0	0	0	0	0	1
contig_01925	arf gtpase-activating protein git2-like isoform x3	1087	202	707	1014	587	996	1477	911	2905	623	2079	3260	1460	2520	4043	2682
contig_02497	arf-gap with ank repeat and ph domain-containing protein 1	0	10	0	6	0	6	16	13	1575	412	1393	1855	960	1764	2837	1979
contig_01192	arf-gap with coiled- ank repeat and ph domain-containing protein 2-like isoform x2	0	0	8	6	0	0	28	19	4673	1086	3557	5023	3277	5380	7877	5214
contig_04962	arf-gap with dual ph domain-containing protein 1-like	0	0	0	12	0	1	2	4	266	73	149	345	122	153	281	161
contig_04814	arf-gap with sh3 ank repeat and ph domain-containing protein 1 isoform x2	109	19	111	132	40	136	228	134	2791	577	1733	3166	1730	2655	4261	2720
contig_01373	arginine kinase	196	31	80	216	100	144	354	206	18494	4359	5751	13464	9315	13007	23069	12131
contig_07094	arginine serine rich splicing factor sf4	6	1	0	19	0	0	30	10	1171	214	816	1368	734	1150	1592	1102
contig_07617	arginine serine-rich coiled-coil protein 2	6	0	0	16	0	0	18	14	1670	406	1000	1739	1085	1570	2296	1396
contig_02662	arginine-glutamic acid dipeptide repeats protein	21	0	13	19	3	6	64	37	3172	770	2416	3761	1901	3318	4761	3519
contig_05692	arginine--trna cytoplasmic	4	0	0	0	0	0	22	8	4087	840	2717	4028	2570	4533	6305	3868
contig_07412	arginyl-trna--protein transferase 1 isoform x2	10	1	0	7	0	0	9	6	1730	412	1333	1700	942	1547	2471	1482
contig_23777	armadillo protein	0	0	0	0	1	0	0	0	1	0	0	0	1	0	1	0
contig_22840	armadillo repeat-containing protein 2-like	0	0	0	0	0	0	0	0	9	1	6	13	8	9	10	1
contig_27148	armadillo repeat-containing protein 2-like	0	0	0	0	0	0	0	0	0	0	0	1	5	3	15	3
contig_01155	armadillo repeat-containing protein 8	1122	236	739	1235	502	875	1552	778	3351	803	2396	3523	2114	3734	5872	3317
contig_02829	armadillo segment polarity	2	1	0	5	1	1	11	3	1838	356	1143	2275	1069	1693	2710	1752
contig_11264	armadillo segment polarity protein	123	23	59	99	66	92	201	80	162	28	51	299	73	79	294	97
contig_04087	arrestin domain-containing protein 2-like	8	0	2	4	0	4	21	4	2274	430	1031	2250	1000	1397	2928	1637
contig_10682	arrestin domain-containing protein 3	16	0	7	16	10	10	20	6	138	25	67	169	46	98	136	105
contig_05197	arrestin domain-containing protein 3	1868	344	1191	1757	1239	1813	3024	1624	7	2	12	29	10	12	33	33
contig_09311	arrestin homolog	0	0	0	0	0	2	0	0	209	32	105	270	57	143	281	129
contig_04452	arrestin-like protein	146	11	67	158	68	64	116	73	607	103	399	847	263	385	717	486
contig_03358	Arthroderma otae CBS 113480 conserved hypothetical protein, mRNA	2274	438	1555	2650	1323	2407	4066	2389	11722	2539	8477	8604	6713	11079	17079	11112
contig_21045	aryl hydrocarbon	0	0	0	0	0	0	0	0	6	0	1	14	1	1	4	10
contig_15289	aryl hydrocarbon receptor	0	0	0	0	0	0	0	0	1	0	6	26	3	11	1	9
contig_04492	aryl hydrocarbon receptor	0	0	4	0	0	0	3	0	632	109	429	435	220	344	648	366
contig_05331	aryl hydrocarbon receptor nuclear translocator homolog isoform x3	1038	203	736	1239	638	1056	1596	944	2043	528	1477	2220	1068	1595	2393	1592
contig_05833	arylsulfatase b	1	0	4	2	4	4	15	2	1967	591	1368	2160	743	1272	2010	1166
contig_01488	asparagine synthetase	9	0	4	4	2	8	29	6	2290	350	850	2062	954	1797	2900	1791
contig_05235	asparagine synthetase domain-containing protein 1	2	0	6	8	2	32	34	0	1285	296	983	1526	717	1226	1647	890
contig_01912	asparagine--trna cytoplasmic	4	0	0	4	8	0	13	37	4104	853	2606	4200	2375	4187	5877	3684
contig_25664	aspartate carbamoyltransferase	0	0	0	0	0	0	0	0	1	0	1	5	1	1	7	0
contig_02846	aspartate cytoplasmic-like	0	0	1	0	0	0	0	0	647	145	414	600	349	614	875	596
contig_03495	aspartate mitochondrial	14	4	0	2	2	6	35	24	6775	1299	3758	6018	4361	7849	10935	7362
contig_02210	aspartate partial	7	0	0	6	0	0	39	18	5729	1365	3744	5492	3447	6185	7658	4816
contig_05422	aspartate--trna cytoplasmic-like	773	118	288	707	357	530	813	515	2778	585	2084	2741	1605	2945	4440	3003
contig_00977	aspartate--trna mitochondrial	215	41	92	195	87	127	238	129	3695	863	2719	3957	2344	3956	5956	3870
contig_06137	aspartyl trna cytoplasmic	553	126	248	550	93	82	119	68	1434	298	750	1215	668	909	1245	617
contig_02455	astacin-like metalloprotease partial	0	0	0	0	0	0	0	0	477	78	383	695	218	459	815	448
contig_18958	astacin-like metalloprotease partial	0	0	0	0	0	0	0	0	8	1	2	17	0	8	65	28
contig_02912	astacin-like metalloprotease partial	0	2	2	15	0	0	37	4	7221	1678	2709	7203	1968	3725	6035	2981
contig_00957	astacin-like metalloprotease partial	3	0	0	1	0	2	49	22	4280	937	3356	6799	2510	4996	8741	5054
contig_07669	astacin-like metalloprotease partial	0	0	0	0	0	8	2	0	1435	316	517	1609	574	583	1066	392
contig_06092	astacin-like metalloprotease partial	1871	380	1150	1950	1137	1708	2411	1573	531	85	338	713	256	456	685	363
contig_25747	at3g26650 mlj15_5	0	0	0	0	0	0	0	0	1	0	4	4	17	0	1	1
contig_04038	ataxin 3 variant m	100	86	90	158	214	73	156	68	1811	403	1304	1853	1416	1712	2608	1393
contig_04562	ataxin- partial	0	0	0	0	0	0	8	8	1604	315	1534	1974	934	2095	3138	2506
contig_03629	ataxin-10	4	0	0	0	0	1	4	2	1264	320	814	1407	799	1423	2041	1170
contig_08715	ataxin-2 binding protein isoform m	33	17	9	49	13	22	16	14	259	51	162	342	99	139	225	128
contig_09867	ataxin-3-like isoform x2	0	0	0	0	0	0	6	1	433	110	301	525	315	555	820	489
contig_01523	ataxin-7-like protein 1	2	0	2	4	0	0	21	4	1445	372	1382	1532	812	1491	1898	1541
contig_08768	ataxin-7-like protein partial	6	0	6	26	11	9	51	16	381	91	228	469	298	310	409	287
contig_02674	atl2 protein	62	11	34	82	4	5	33	9	6688	1313	4232	6377	3652	6529	9584	6188
contig_01623	atl2 protein	54	12	41	68	6	6	22	7	3231	647	2192	4713	1001	1922	2884	1901
contig_02203	atlastin-1 isoform x1	384	69	151	471	218	339	438	314	1676	356	1002	1607	717	1048	1716	1092
contig_06813	atlastin-2 isoform x1	0	0	0	0	0	0	6	0	386	95	229	412	248	431	664	310
contig_00838	atm interactor	12	1	2	35	3	5	113	47	15389	3496	10604	18544	8121	12989	22144	13744
contig_16781	atp binding cassette sub family g	0	0	0	0	0	0	0	1	13	1	7	20	0	2	7	3
contig_17602	atp gtp binding protein	0	0	0	0	0	0	0	0	17	0	5	28	1	0	1	6
contig_00830	atp synthase	1383	266	819	1598	104	54	244	71	18416	3585	9704	16467	10166	16543	24271	14346
contig_01926	atp synthase gamma subunit	295	44	146	271	180	210	419	236	15048	3396	8019	13869	8931	13866	19582	11994
contig_01094	atp synthase mitochondrial f1 complex assembly factor 1	0	0	1	2	2	2	5	0	1066	270	816	1201	725	1275	1776	934
contig_03822	atp synthase mitochondrial f1 complex assembly factor 2	1001	256	637	1059	491	790	1151	799	1191	333	842	1476	707	996	1784	950
contig_01072	atp synthase subunit mitochondrial	0	0	0	8	2	0	26	14	6150	1310	3168	5395	3710	5244	8048	4312
contig_00796	atp synthase subunit mitochondrial-like	14	21	2	44	5	8	252	133	59366	13328	31368	52059	34450	55810	82552	50199
contig_06424	atp synthase subunit s-like protein	6	0	4	4	0	0	22	10	1328	311	980	1500	823	1243	1995	1184
contig_00334	atpase asna1 homolog	2	0	0	2	4	6	26	22	5041	1162	3338	5454	2995	5038	7573	4489
contig_00509	atpase family aaa domain-containing protein 1	6422	1605	3987	7100	3695	5685	9524	5867	1339	294	752	1234	893	1181	1852	1066
contig_03570	atpase family aaa domain-containing protein 3-a-like	3	2	2	3	1	1	22	10	1730	436	1176	1634	1205	1755	2763	1663
contig_13770	atpase involved in dna segregation protein smc	0	0	0	0	0	0	0	0	27	1	14	63	22	18	27	8
contig_02734	atpase n2b	0	0	0	4	0	0	14	8	2014	435	1204	1662	1224	1966	2863	1540
contig_13450	atp-binding cassette sub-family a member 1	0	0	0	0	0	0	0	0	48	2	18	45	29	39	50	34
contig_05024	atp-binding cassette sub-family a member 1	2	0	4	0	0	0	0	2	480	60	403	592	193	405	736	631
contig_10424	atp-binding cassette sub-family a member 1	0	0	0	0	0	0	2	2	158	16	115	427	115	193	388	383
contig_12336	atp-binding cassette sub-family a member 1	6	0	2	8	0	2	0	0	87	15	57	149	44	103	180	182
contig_03838	atp-binding cassette sub-family a member 1	86	40	49	165	34	81	130	59	778	167	507	1272	393	714	1456	1150
contig_17345	atp-binding cassette sub-family a member 13	0	0	0	1	0	0	0	0	3	8	1	2	0	2	9	13
contig_11399	atp-binding cassette sub-family a member 1-like	0	0	0	0	0	0	0	0	39	14	48	54	9	60	109	119
contig_07395	atp-binding cassette sub-family a member 1-like	0	0	0	2	0	2	0	4	178	12	124	437	77	194	520	561
contig_04936	atp-binding cassette sub-family a member 1-like	11	0	6	4	0	2	7	9	1141	238	618	1273	613	870	1270	786
contig_06696	atp-binding cassette sub-family a member 1-like	8	2	8	36	10	6	22	3	1243	282	758	2030	960	1700	2403	2273
contig_14803	atp-binding cassette sub-family a member 1-like	1	0	0	2	0	2	9	0	266	53	239	561	85	360	664	686
contig_07055	atp-binding cassette sub-family a member 1-like	0	0	0	8	0	3	6	2	488	99	304	550	225	406	571	463
contig_06201	atp-binding cassette sub-family a member 1-like isoform x1	3	0	0	2	1	0	2	8	815	122	537	1023	351	638	1040	819
contig_07561	atp-binding cassette sub-family a member 3	4	0	2	14	0	4	9	0	2588	643	1801	2276	1558	2394	3500	2619
contig_04050	atp-binding cassette sub-family a member 3	4	0	0	4	0	0	6	2	522	115	572	1122	352	756	1413	1432
contig_11638	atp-binding cassette sub-family a member 3	2	0	4	2	0	0	2	6	438	42	375	1081	309	696	1336	1215
contig_00216	atp-binding cassette sub-family a member 3-like	8	2	8	13	6	9	50	36	11848	2674	8686	12476	7271	12711	19305	13765
contig_05405	atp-binding cassette sub-family b member mitochondrial	4	1	1	6	0	0	14	20	3716	780	2129	3674	2182	3199	5260	3178
contig_07880	atp-binding cassette sub-family b member mitochondrial-like	0	2	5	8	2	2	10	8	1002	261	626	1141	600	917	1437	943
contig_05997	atp-binding cassette sub-family c member 9-like	246	37	171	292	203	209	356	172	703	126	507	1201	311	716	1366	1402
contig_07716	atp-binding cassette sub-family c member 9-like	135	16	73	140	80	95	173	124	140	42	118	306	107	178	285	240
contig_03407	atp-binding cassette sub-family d member 2-like	2	0	4	16	2	0	39	30	4124	967	3636	4272	3102	4982	8354	5751
contig_05628	atp-binding cassette sub-family e member 1	5	1	6	9	5	4	21	6	3664	795	2521	3487	2230	3973	5278	3432
contig_02398	atp-binding cassette sub-family f member 1-like	8	0	2	2	2	6	36	34	3230	670	2002	3450	2013	3237	4298	2837
contig_02399	atp-binding cassette sub-family f member 2	2	0	0	17	0	0	59	14	5241	1386	3313	5611	3321	5119	7097	4475
contig_00880	atp-binding cassette sub-family f member 3	11592	2743	7043	10189	6854	11978	16883	11193	2732	499	1696	2784	1645	2821	3847	2562
contig_14764	atp-binding cassette sub-family g member 1	0	0	0	0	0	0	4	0	47	18	2	37	17	27	32	40
contig_00234	atp-binding cassette sub-family g member 1 isoform x2	2	0	0	0	0	2	6	7	893	146	528	1089	666	1054	1643	1334
contig_10808	atp-binding cassette sub-family g member 1 isoform x2	0	1	0	4	2	0	2	6	407	122	318	511	201	378	733	436
contig_25760	atp-binding cassette sub-family g member 1 isoform x2	0	0	0	0	0	4	0	0	2	0	7	11	2	4	8	2
contig_12345	atp-binding cassette sub-family g member 1-like	0	0	0	0	0	0	0	1	13	11	6	21	0	14	8	17
contig_27320	atp-binding cassette sub-family g member 1-like	0	0	0	0	1	0	0	0	0	0	0	1	0	1	0	2
contig_13639	atp-binding cassette sub-family g member 1-like	40	1	42	79	17	25	55	40	1	0	7	11	2	23	9	18
contig_26539	atp-binding cassette sub-family g member 4	0	0	0	0	0	0	0	0	3	0	4	12	1	6	8	6
contig_14108	atp-binding cassette sub-family g member 4	0	0	0	0	0	1	0	0	16	1	0	5	4	0	14	8
contig_00418	atp-binding cassette sub-family g member 4	322	66	220	347	133	305	422	243	2285	476	1690	2141	1630	2820	3629	2355
contig_15181	atp-binding cassette sub-family g member 4-like	0	0	0	0	0	0	1	1	8	0	1	6	0	0	0	1
contig_02280	atp-binding cassette sub-family g member 5	489	122	342	696	356	538	943	684	1276	245	937	1262	974	1528	2201	1523
contig_00924	atp-citrate synthase	632	180	438	662	383	526	893	549	20593	4139	9654	20700	9138	16962	25453	17695
contig_15899	atp-dependent clp protease atp-binding subunit clpa-like protein chloroplastic	0	0	0	0	0	0	0	0	4	0	0	0	4	0	0	0
contig_07833	atp-dependent clp protease atp-binding subunit clpx- mitochondrial	0	0	2	0	3	0	38	10	3192	875	2420	3623	1992	3313	4891	2830
contig_10061	atp-dependent dna helicase 2 subunit 2	0	0	0	0	0	5	1	0	774	166	459	969	352	586	1284	711
contig_26188	atp-dependent dna helicase pif1	0	0	1	0	7	8	2	2	0	0	0	0	14	20	78	36
contig_27317	atp-dependent dna helicase pif1	0	0	0	0	0	1	2	0	0	0	0	0	23	13	69	29
contig_03232	atp-dependent dna helicase q1	3	0	0	2	0	8	9	9	1131	248	738	1156	642	996	1300	825
contig_03474	atp-dependent dna helicase q4	22	4	4	16	12	9	24	22	1839	339	1293	1649	943	1622	2291	1530
contig_07424	atp-dependent -nad h-hydrate dehydratase	1	1	0	0	0	0	4	6	1136	259	694	959	488	998	1445	791
contig_19685	atp-dependent protease	0	0	0	0	0	0	0	0	9	0	0	8	7	0	8	3
contig_02615	atp-dependent rna and dna	9256	2817	4840	7997	6093	9446	12376	5374	1268	328	826	1401	738	1201	1897	1013
contig_21923	atp-dependent rna box family	0	0	0	0	0	0	0	0	1	0	0	9	1	5	1	0
contig_26166	atp-dependent rna box family	0	0	0	0	0	0	0	0	1	4	1	13	0	11	1	1
contig_08219	atp-dependent rna helicase abstrakt	4	0	0	0	0	0	1	0	242	30	121	266	92	176	243	145
contig_06252	atp-dependent rna helicase abstrakt-like	17	2	11	10	2	6	20	6	741	154	588	930	419	753	1180	682
contig_00076	atp-dependent rna helicase ddx1-like	36	12	21	97	14	37	116	45	4697	1125	3578	5380	3009	4984	7143	4837
contig_08095	atp-dependent rna helicase ddx24	6	0	0	1	2	2	3	4	981	150	662	912	546	859	1383	816
contig_01278	atp-dependent rna helicase ddx42-like	33	4	31	35	20	33	49	39	1021	233	858	1541	632	1111	1776	1118
contig_03066	atp-dependent rna helicase ddx51-like	12	1	6	23	9	14	59	37	6810	1489	5160	6890	4472	7220	10476	6615
contig_07458	atp-dependent rna helicase ddx54-like	7	0	0	2	4	5	35	11	1269	299	870	1446	771	1272	1802	1157
contig_07600	atp-dependent rna helicase ddx55	2	2	1	8	8	6	22	4	852	235	675	1001	568	917	1136	902
contig_06988	atp-dependent rna helicase dhx33	23	24	2	13	8	15	42	12	973	175	800	896	584	1114	1571	1183
contig_09032	atp-dependent rna helicase dhx33	45	12	5	42	14	18	38	9	107	44	51	106	58	115	104	84
contig_12369	atp-dependent rna helicase dhx8	4	2	6	2	1	1	7	0	156	49	109	250	102	173	237	251
contig_04564	atp-dependent rna helicase dhx8	2477	515	1508	2576	819	1258	1584	980	1535	311	1041	1888	999	1557	2629	1761
contig_00019	atp-dependent rna helicase me31b	37	34	6	51	10	7	408	191	64399	13550	43556	54767	42184	67205	92471	59713
contig_01959	atp-dependent rna helicase tdrd9	6	2	4	3	1	1	74	29	9061	1905	7299	11454	5462	9861	14388	9283
contig_03396	atp-dependent rna helicase vasa	16	0	6	8	12	6	52	27	12155	2472	8140	10733	6870	11103	13900	9218
contig_01334	atrial natriuretic peptide	926	161	476	1019	558	792	1379	705	5986	1242	3516	6404	4350	7174	11279	7522
contig_26846	atrial natriuretic peptide	0	0	0	0	0	0	0	2	0	0	0	3	0	2	5	4
contig_23702	atrial natriuretic peptide receptor	0	0	0	0	0	0	0	0	1	0	1	1	0	0	6	2
contig_26860	atrial natriuretic peptide receptor	0	0	0	0	0	0	4	1	0	0	0	6	2	23	8	2
contig_20057	atrial natriuretic peptide receptor 1	0	0	0	0	1	0	0	0	17	0	5	27	19	9	39	26
contig_20766	atrial natriuretic peptide receptor 1-like	0	0	0	0	0	0	0	0	6	1	16	22	6	19	14	13
contig_06944	atrial natriuretic peptide receptor 1-like	0	0	0	1	0	0	0	0	199	22	147	242	75	87	198	147
contig_12066	atrial natriuretic peptide receptor 2 isoform x1	40	8	18	31	25	74	107	63	98	23	53	174	45	89	162	114
contig_19264	atrial natriuretic peptide receptor a	0	0	0	0	0	0	0	0	17	1	3	11	0	12	14	3
contig_10955	atrial natriuretic peptide receptor partial	0	0	0	0	0	0	0	0	137	31	66	129	36	93	114	113
contig_22010	atrial natriuretic peptide receptor partial	0	0	0	0	0	0	0	0	9	0	0	7	0	0	5	1
contig_08851	atrial natriuretic peptide-converting enzyme	10	4	4	21	2	0	13	4	303	82	250	265	136	281	428	247
contig_23315	atrial natriuretic peptide-converting enzyme	0	0	0	0	0	0	0	1	9	1	2	39	0	5	11	14
contig_17217	atrial natriuretic peptide-converting enzyme-like	7	0	0	4	0	0	4	6	103	16	77	159	88	81	192	109
contig_06185	atrial natriuretic peptide-converting enzyme-like	5	0	1	14	9	4	14	3	377	80	153	478	189	245	392	231
contig_25495	at-rich interactive domain-containing protein	0	0	0	0	0	0	0	0	0	0	3	1	0	4	1	0
contig_04250	at-rich interactive domain-containing protein 2 isoform x3	4	0	0	6	2	0	26	20	3044	838	2735	4015	2005	3262	4990	3651
contig_02259	at-rich interactive domain-containing protein 4b	12	1	7	33	1	9	93	36	4320	993	3355	5244	2924	4562	6030	4278
contig_06368	at-rich interactive domain-containing protein 5b isoform x2	20	2	6	13	5	0	35	32	2331	468	1829	3205	1440	2387	3781	2911
contig_04318	attractin-like protein 1-like	19	3	8	39	16	20	74	36	2818	715	1942	2666	1432	2572	4017	2838
contig_03903	aurora kinase a	0	4	0	0	1	0	18	13	3331	686	2490	3170	1998	3310	4853	3117
contig_09803	autophagy protein 12-like	0	0	1	4	0	0	0	0	314	86	204	345	152	243	394	239
contig_00117	autophagy protein 5	2	0	0	2	0	0	12	12	1771	475	1423	1618	949	1470	2366	1514
contig_06624	autophagy-related protein 101	1	0	0	10	2	4	9	17	2223	451	1699	2316	1219	2143	3216	1974
contig_00202	autophagy-related protein 13 homolog isoform x1	38	21	27	81	18	34	84	54	3049	630	2401	3409	1645	3031	4505	2881
contig_02242	autophagy-related protein 16-1-like	35	4	6	63	12	29	101	60	7034	1686	4843	7895	4021	6423	9527	6423
contig_01255	autophagy-related protein 2 homolog b isoform x1	1111	272	506	997	522	834	1689	1079	4320	919	3125	5904	2877	4982	8481	5653
contig_08806	autophagy-related protein 3	0	0	0	0	0	0	0	0	212	49	143	212	148	215	321	279
contig_00636	autophagy-related protein 9a	3	0	0	17	6	7	20	24	2722	525	1926	3177	1810	3079	4677	3082
contig_10594	b( +)-type amino acid transporter 1-like	0	0	0	1	0	0	0	0	157	37	87	201	54	137	208	125
contig_27100	b2 protein	0	0	0	0	0	0	0	0	0	0	0	1	0	0	2	6
contig_03262	b9 domain-containing protein 1	5	4	0	17	0	14	15	12	1261	272	758	1435	747	1031	1698	966
contig_00572	b9 domain-containing protein 2	155	22	31	240	55	60	658	354	91446	19220	61095	68379	55818	75304	107957	67067
contig_03676	bacitracin synthetase	0	0	0	0	1	2	0	1	1633	365	879	2009	520	1003	1569	1005
contig_16549	baculoviral iap repeat-containing	4	0	1	4	0	0	1	0	3	1	4	4	8	4	8	6
contig_00846	baculoviral iap repeat-containing protein 5-like	4458	840	2608	4062	2471	3724	5379	3346	1267	435	829	1292	634	1044	1409	736
contig_23965	baculoviral iap repeat-containing protein 7	0	0	0	0	0	0	0	0	5	4	4	9	14	1	12	5
contig_00844	bag domain-containing protein samui isoform x1	16	12	0	16	0	9	59	24	7681	1528	3795	5085	3604	5702	9044	5559
contig_07700	bag family molecular chaperone regulator 3	276	38	147	304	7	2	12	13	1048	193	455	1475	628	731	1449	771
contig_00954	bahcc1 partial	7	14	3	4	0	0	18	11	3234	839	2601	4395	2021	3306	5042	3293
contig_15010	band 7 protein agap004871 isoform x1	0	0	0	0	0	0	0	0	6	14	14	17	23	18	16	6
contig_15824	band 7 protein agap004871-like	0	0	0	0	4	0	0	0	50	1	13	50	20	32	63	41
contig_02155	band -like protein 4a-like	4	0	0	0	8	1	38	8	2180	448	1592	2350	1292	2213	3058	1953
contig_12070	band -like protein 5	0	0	0	0	0	0	2	2	193	32	172	189	64	187	307	180
contig_01966	band -like protein 5-like isoform x2	1152	249	983	1559	771	1277	2247	1812	5671	1243	3884	7757	3724	5369	9499	6528
contig_20291	bardet-biedl syndrome 1 protein	0	0	0	0	0	0	0	0	19	2	10	17	2	22	30	9
contig_12803	bardet-biedl syndrome 1 protein	0	0	1	0	0	0	0	0	4	12	1	11	10	21	9	22
contig_06762	bardet-biedl syndrome 1 protein	2816	550	1874	3087	1677	2658	4017	2519	19	16	13	40	15	31	38	42
contig_22297	bardet-biedl syndrome 2 protein homolog	0	0	0	0	0	0	0	0	5	5	6	11	1	4	13	9
contig_19932	bardet-biedl syndrome 2 protein homolog	0	0	0	8	0	0	0	0	16	2	11	18	1	16	22	13
contig_11366	bardet-biedl syndrome 2 protein homolog	2	0	0	4	0	0	6	1	86	19	33	55	19	31	80	51
contig_15527	bardet-biedl syndrome 4 protein	12	0	7	13	1	9	9	12	10	0	3	3	0	0	9	12
contig_15715	bardet-biedl syndrome 4 protein isoform x3	0	0	0	0	0	0	0	0	22	0	4	1	1	1	14	0
contig_26028	bardet-biedl syndrome 5 protein homolog	0	0	6	0	0	1	0	9	0	0	3	4	0	1	4	0
contig_25392	bardet-biedl syndrome 5 protein homolog	0	0	7	7	15	1	9	1	0	0	3	0	0	0	12	0
contig_22861	bardet-biedl syndrome 7	1	0	0	0	0	0	6	0	9	0	1	1	0	0	9	8
contig_14763	bardet-biedl syndrome 7 protein	0	0	0	0	0	0	0	0	1	0	0	9	0	4	9	0
contig_21101	bardet-biedl syndrome 7 protein	4	4	0	0	0	0	17	4	5024	1450	2428	4582	4531	6684	7534	3199
contig_24178	bardet-biedl syndrome 7 protein homolog isoform x1	0	0	2	2	0	1	0	0	1	1	7	19	1	1	20	2
contig_23662	barh-like 2 homeobox	4	0	0	4	0	4	0	6	0	0	1	5	5	1	4	3
contig_03654	barrier-to-autointegration factor	7	3	0	12	1	6	20	9	3537	783	1835	3587	1936	2612	4219	2344
contig_07195	basement membrane-specific heparan sulfate proteoglycan core	15	0	19	30	16	17	33	31	463	101	263	651	197	370	620	402
contig_12064	basement membrane-specific heparan sulfate proteoglycan core	22	0	5	28	10	19	30	5	189	32	107	248	96	116	219	155
contig_00785	basement membrane-specific heparan sulfate proteoglycan core protein	29	6	4	36	2	2	203	78	16426	2792	10026	20009	8408	15071	25122	18521
contig_09612	basement membrane-specific heparan sulfate proteoglycan core protein isoform x6	0	0	0	6	0	0	0	2	480	85	416	847	257	544	1075	812
contig_05800	basigin	13	1	3	16	6	3	31	14	3028	641	2193	3639	1675	2672	4551	2631
contig_03197	basigin-like isoform x2	0	0	0	6	0	0	2	10	1661	394	1210	2047	896	1490	2415	1663
contig_10071	basonuclin 2	8	2	9	3	1	2	18	18	996	184	505	1386	409	665	1217	827
contig_19750	bbsome-interacting protein 1-like	0	0	0	0	0	0	0	0	53	10	22	54	20	22	71	27
contig_01322	b-cell cll lymphoma 11a	8	0	10	11	0	6	32	4	1145	215	717	1610	712	933	1610	952
contig_07605	b-cell lymphoma leukemia 11b-like	4	0	0	3	3	1	18	10	1092	223	769	1615	493	893	1711	1210
contig_20885	b-cell receptor cd22	0	0	0	0	0	0	0	0	7	1	0	1	0	4	13	1
contig_01524	bcl2 adenovirus e1b 19-kd protein-interacting	4	2	0	2	2	5	28	11	4475	1023	3342	4485	2549	4606	6583	4216
contig_05888	bcl-6 corepressor isoform x3	8	11	0	14	6	6	38	30	1303	226	969	1323	780	1203	1720	1155
contig_00818	bcr-associated bap	18	4	11	14	2	9	98	32	5913	1304	3750	5544	3602	5636	8432	4800
contig_06374	bdnf nt-3 growth factors receptor	30	3	9	26	2	12	51	35	2349	527	1618	3574	2410	4331	7155	4744
contig_15610	beat- isoform b	0	0	0	0	0	0	0	0	25	5	24	57	9	22	37	16
contig_12012	beat- isoform b	9	0	2	6	0	2	10	3	307	65	178	360	138	273	455	244
contig_11473	beat- isoform d	0	0	0	0	0	0	0	0	23	5	9	18	1	5	9	4
contig_09403	beat- isoform d	0	0	0	0	2	0	4	4	864	153	524	1258	520	842	1748	992
contig_14185	beat- isoform d	0	0	1	3	4	0	5	3	45	2	13	62	29	45	72	33
contig_07670	beat protein	0	0	0	0	0	0	0	0	5	0	2	16	5	4	17	2
contig_09800	beat protein	0	0	0	0	0	0	0	0	221	26	119	372	92	124	248	161
contig_13805	beat protein	0	0	0	0	0	0	0	0	168	25	118	222	35	51	188	98
contig_15131	beat protein	0	0	0	0	0	0	0	0	52	9	49	81	37	39	65	40
contig_15202	beat protein	0	0	0	0	0	0	0	0	38	17	17	76	26	48	59	32
contig_17731	beat protein	0	0	0	0	0	0	0	0	30	1	18	51	2	21	44	20
contig_21069	beat protein	0	0	0	0	0	0	0	0	5	0	1	9	1	10	4	1
contig_14175	beat protein	2	0	0	0	1	0	1	0	139	42	49	235	33	74	111	89
contig_11599	beat protein	0	0	1	0	0	1	2	1	126	18	56	157	26	92	152	74
contig_04734	beat protein	34	0	23	36	8	11	117	64	3812	1193	2347	3476	2250	3492	4856	2949
contig_07271	beat protein	410	69	163	370	173	300	474	242	58	8	37	67	17	25	83	32
contig_06593	beclin-1-like protein	224	34	122	172	130	211	294	196	1606	378	1028	1839	951	1477	2484	1560
contig_10749	benzoate carboxyl	0	0	0	0	0	0	0	0	15	5	2	14	1	0	2	0
contig_13201	bestrophin- partial	0	0	0	1	0	0	2	0	30	1	39	62	39	60	108	74
contig_08043	bestrophin- partial	6	0	0	0	8	7	0	2	139	79	129	326	120	166	286	251
contig_10431	bestrophin-2	0	0	0	9	0	0	0	5	953	175	686	919	519	976	1442	1036
contig_06837	bestrophin-4	0	0	0	8	0	0	0	0	235	32	147	156	103	194	305	163
contig_04168	bet1-like protein	0	0	0	4	0	0	4	0	1383	258	870	1244	658	1233	1933	1102
contig_02283	beta 1	12	2	13	20	1	14	114	45	19136	4134	14979	15636	13921	25074	38140	22397
contig_04166	beta chain of the tetrameric	5	0	0	0	1	0	2	2	1401	283	1016	1812	884	1802	2966	1451
contig_03214	beta chain of the tetrameric	4	0	0	7	1	0	32	6	2489	493	1616	2183	1311	2089	3072	1731
contig_08928	beta- -galactosyltransferase 1-like isoform x1	0	0	0	0	2	0	2	1	185	24	69	202	56	72	171	111
contig_03715	beta- -galactosyltransferase 5-like	0	10	0	3	0	4	14	0	2185	361	1448	1850	1405	2499	4208	2619
contig_02541	beta- -galactosyltransferase 5-like	11	12	0	4	1	3	18	22	1375	364	924	1696	620	1302	2119	1310
contig_10153	beta- -galactosyltransferase 5-like	48	19	49	87	39	73	84	46	925	183	721	765	578	981	1575	1100
contig_02151	beta- -galactosyltransferase 5-like	187	44	120	267	117	183	328	192	1017	258	806	1407	537	1066	1647	1323
contig_01974	beta- -galactosyltransferase 7	203	66	70	211	108	147	220	94	2202	513	1476	2129	1337	2245	3138	1848
contig_02703	beta- -galactosyltransferase brn	17	1	4	12	2	12	10	6	925	170	700	1292	529	900	1567	1059
contig_03557	beta- -galactosyltransferase partial	3	1	2	6	1	1	10	8	1210	286	796	1035	992	1633	2470	1456
contig_00026	beta- -glucan-binding protein precursor	3750	1087	446	4283	429	691	34998	19953	2868535	531397	2070746	2006860	2012137	3243481	4593123	3520728
contig_04884	beta- -mannosyltransferase egh	1	0	0	0	2	0	24	4	3073	826	2065	3077	1893	2867	4474	2838
contig_08726	beta- -n-acetylgalactosaminyltransferase bre-4	0	0	4	0	0	0	4	2	348	63	204	423	111	235	367	231
contig_09256	beta- -n-acetylgalactosaminyltransferase bre-4	4	0	0	0	4	0	17	10	927	241	617	774	645	1103	1444	883
contig_00424	beta- partial	18	10	2	47	8	4	159	81	34181	6143	26579	57649	16751	30896	52018	36529
contig_06100	beta- partial	6	0	0	8	0	2	10	10	3027	498	2011	2816	1619	2690	4304	2894
contig_18280	beta-2 adrenergic receptor	4	0	0	0	0	2	2	0	7	1	11	47	3	24	55	25
contig_15190	beta-2-glycoprotein partial	0	0	0	0	0	0	0	0	11	1	1	3	1	0	8	8
contig_02955	beta-arrestin 1	4	4	4	13	6	1	36	14	3228	719	2200	3757	1661	2673	4198	2577
contig_21264	beta-barrel outer membrane protein	12	0	12	22	0	14	8	10	0	0	0	0	0	0	0	0
contig_00548	beta-catenin-like protein 1	3931	868	2437	4442	2403	3847	5936	3484	781	195	562	893	534	780	1144	734
contig_04192	beta-galactosidase-like	8	1	2	4	2	1	18	18	3288	901	2450	3081	3223	5635	7771	4221
contig_07696	beta-hexosaminidase subunit beta	35	16	15	30	26	25	34	16	327	62	134	237	240	310	491	294
contig_02807	beta-hexosaminidase subunit beta-like	6	19	2	12	4	12	16	13	853	168	477	922	345	540	1143	718
contig_01640	beta-hexosaminidase subunit beta-like isoform x2	1	8	0	2	0	0	18	0	3830	753	3686	4481	2208	3815	7179	4507
contig_04844	beta-lactamase-like protein 2	2	0	12	8	1	2	13	8	1770	404	1182	1896	853	1418	2603	1437
contig_01460	beta-lactamase-like protein 2	17	3	10	15	18	9	21	16	999	250	576	1153	661	937	1670	978
contig_03950	beta-mannosidase	2	1	0	1	0	5	10	8	680	150	576	835	342	701	1327	888
contig_22051	beta-parvin isoform x2	0	0	0	0	0	0	0	0	11	1	8	14	1	2	4	8
contig_03383	beta-sarcoglycan-like isoform 2	3	0	2	6	2	10	6	11	382	85	204	434	74	120	255	100
contig_05085	beta-ureidopropionase	82	18	40	86	24	58	80	50	3732	666	2507	3592	2831	4433	6663	3993
contig_15439	bicaudal d-related protein 1	0	0	0	0	0	0	6	0	49	5	36	81	26	47	43	45
contig_00397	bicaudal d-related protein homolog	17	4	2	8	2	2	124	37	11439	2756	9842	10052	7791	13016	18210	12120
contig_09425	bicaudal d-related protein homolog	0	0	0	6	0	0	0	2	66	14	62	77	31	70	137	71
contig_00841	bicoid stability factor	1	0	0	8	0	2	23	6	2991	737	2332	3130	1749	2965	4417	3023
contig_03844	bifunctional arginine demethylase and lysyl-hydroxylase jmjd6	35	1	43	66	13	35	116	39	2049	408	1424	2171	1185	2017	3131	1984
contig_00399	bifunctional atp-dependent dihydroxyacetone kinase fad-amp lyase	52	2	19	29	7	46	101	46	3476	658	2415	3395	2323	3618	5601	3537
contig_06222	bifunctional coenzyme a synthase	8	4	6	8	10	16	30	19	2565	594	1977	2862	1295	2446	3818	2400
contig_00972	bifunctional glutamate proline--trna ligase	1514	450	1053	1627	1024	1393	2024	1185	8732	1834	5798	8847	5971	10062	13943	9523
contig_04929	bifunctional heparan sulfate n-deacetylase n-sulfotransferase	6	0	0	10	0	2	17	19	4493	985	3172	4828	1312	2175	3695	2435
contig_03581	bifunctional lysine-specific demethylase and histidyl-hydroxylase no66	0	0	1	2	1	0	20	8	3969	906	2848	3854	2020	3344	4654	3268
contig_02180	bifunctional polynucleotide phosphatase kinase-like	4	0	1	4	1	0	16	4	2086	496	1446	1970	1137	1772	2761	1750
contig_00440	bifunctional protein ncoat	2510	516	1680	2836	1650	2321	3800	2425	4540	983	2757	5927	2809	4511	8220	5025
contig_00563	bifunctional purine biosynthesis protein purh-like	11584	2566	7686	10603	9670	14195	22180	12810	29982	6094	16288	23698	19038	30602	40486	23574
contig_05792	big brain	0	0	0	1	0	0	0	0	213	33	101	219	54	95	181	123
contig_09265	biogenesis of lysosome-related organelles complex 1 subunit 1	0	0	1	3	0	1	4	0	1923	478	1271	1898	1163	1856	2779	1631
contig_04299	biogenesis of lysosome-related organelles complex 1 subunit 2-like	1900	612	772	1498	999	1156	1601	752	1304	286	989	1321	817	1207	1950	1111
contig_03719	biogenesis of lysosome-related organelles complex 1 subunit 4-like	1	0	0	5	2	0	29	4	1215	406	1044	1193	764	1266	1951	1088
contig_01343	biotin--protein ligase	3116	758	1976	3139	1896	2906	4125	2583	996	188	611	900	576	1039	1537	982
contig_03850	bipolar kinesin krp-130	114	17	88	175	32	59	137	100	3577	992	2598	3476	2345	3800	5040	3234
contig_06692	bis(5 -nucleosyl)- symmetrical-like	0	0	0	1	0	0	20	6	1092	219	755	1006	633	1213	1780	1036
contig_00013	blo t profilin allergen	242	49	168	369	63	112	385	148	19937	4564	11542	25845	11485	18755	27635	16253
contig_08204	blood vessel epicardial substance	0	0	0	0	0	8	2	2	491	61	346	507	259	550	742	477
contig_08842	blood vessel epicardial substance isoform x1	0	0	2	19	2	4	15	18	45	33	38	89	20	53	118	60
contig_08400	bloom syndrome protein homolog	2	0	8	2	1	6	10	7	1131	214	905	1261	607	1079	1637	1066
contig_07680	bola-like protein 3-like	0	0	4	0	0	0	0	2	609	105	327	872	415	647	953	530
contig_11355	bombesin receptor subtype-	0	0	1	0	0	0	0	0	89	14	46	94	56	43	101	47
contig_27067	bombesin receptor subtype-	0	0	0	0	0	0	2	0	0	0	0	1	1	4	5	1
contig_14050	bombyxin-related peptide partial	8	10	0	7	4	9	22	8	49	4	32	43	16	38	43	18
contig_11554	bone morphogenetic protein 2-like	38	0	22	31	5	41	45	33	709	140	368	1046	286	477	844	378
contig_04025	bone morphogenetic protein 4	4	8	2	5	3	0	14	0	659	175	429	674	380	532	893	541
contig_03044	bone morphogenetic protein receptor type-1a	1598	405	968	1246	886	1329	1949	1242	1586	383	1449	2051	1092	1962	2997	1956
contig_04919	box c d snorna protein 1	828	216	574	1336	521	825	1327	699	1454	323	954	1316	659	1101	1532	884
contig_03351	br serine threonine-protein	5	0	7	2	1	2	13	17	3959	799	2508	4042	2089	3553	5503	3669
contig_09388	brachyury protein	0	4	0	0	0	0	2	0	79	12	58	111	35	57	137	95
contig_02816	brain chitinase and chia	36	9	14	83	10	18	103	63	3085	677	1747	2647	1899	2929	3891	2637
contig_14303	brain chitinase and chia	7	0	4	4	1	2	0	0	29	2	18	24	1	16	30	15
contig_01743	brain tumor protein	12	3	2	10	5	18	49	25	6401	1293	5456	6460	3791	6111	8888	5893
contig_04667	brain-enriched guanylate kinase-associated protein	18	4	19	46	10	14	38	24	2030	454	1706	2159	1220	2057	2898	2134
contig_07155	brain-specific angiogenesis inhibitor 2 isoform x2	20	20	14	27	15	14	22	22	322	44	182	463	151	223	398	197
contig_05407	branched-chain-amino-acid cytosolic	0	0	0	0	0	0	4	0	1450	326	798	1293	764	1512	2349	1370
contig_00071	branched-chain-amino-acid cytosolic	4	0	0	4	0	0	20	10	2968	726	1224	2394	1846	2700	3493	1968
contig_00331	brca1-associated protein	784	141	488	979	249	384	619	344	1659	406	1385	2133	920	1623	2399	1441
contig_04125	brct domain protein	4	0	0	2	1	0	18	15	1458	434	1193	1668	1124	1648	2268	1435
contig_01608	breakpoint cluster region	8	0	1	1	8	2	24	8	2828	473	2138	3923	1578	2973	4541	3140
contig_05440	brefeldin a-inhibited guanine nucleotide-exchange protein 1	11	2	0	6	2	0	21	22	5237	1025	3798	5530	2859	5219	7812	5741
contig_04671	brefeldin a-inhibited guanine nucleotide-exchange protein 3-like	135	5	46	106	30	66	129	63	586	110	415	767	352	570	922	659
contig_03710	bromodomain adjacent to zinc finger domain protein 2b isoform x1	19	2	6	17	8	8	51	43	2547	706	1946	3226	1617	2508	4048	2723
contig_01548	bromodomain adjacent to zinc finger domain protein 2b-like	0	0	8	7	0	0	0	0	378	75	230	326	250	323	530	277
contig_06487	bromodomain adjacent to zinc finger domain protein partial	4	10	2	6	0	5	16	4	1687	388	1305	1808	958	1548	2260	1308
contig_03325	bromodomain-containing protein 7 isoform x3	35	6	2	10	11	8	59	30	2122	474	1352	2198	994	1510	2321	1523
contig_04986	bromodomain-containing protein 8-like	63	24	41	79	93	25	84	32	1772	568	1539	2300	1211	2087	3030	2012
contig_09752	bromodomain-containing protein ddb_g0270170	0	0	0	0	0	6	2	0	448	83	260	476	298	524	956	645
contig_06700	bromodomain-containing protein ddb_g0270170	1	1	1	10	10	6	12	19	1504	330	1190	1666	952	1524	2397	1655
contig_10997	bromodomain-containing protein ddb_g0270170	81	39	58	119	76	85	145	91	8	0	8	6	2	4	16	0
contig_01835	bromodomain-containing protein partial	166	32	65	194	72	149	284	154	3595	834	3094	4851	2063	3776	5731	4040
contig_06645	brother of cdo	170	18	90	169	186	310	515	310	274	56	183	355	143	238	425	194
contig_02366	brother of tout-velu	288	46	128	257	115	141	236	118	2486	701	1916	2530	1647	2522	3619	2322
contig_00153	bsd domain-containing protein 1-like	30	12	12	62	2	6	124	50	3094	714	2316	3760	1855	3170	4777	3307
contig_18936	btb poz domain-containing adapter for cul3-mediated degradation protein 2	2	0	0	2	4	6	0	0	8	7	6	18	4	0	30	5
contig_08745	btb poz domain-containing adapter for cul3-mediated degradation protein 3	21	0	7	19	0	0	0	0	42	10	39	129	9	3	8	2
contig_12065	btb poz domain-containing adapter for cul3-mediated degradation protein 3	10	2	4	14	0	0	0	0	40	1	26	46	2	0	10	4
contig_08746	btb poz domain-containing adapter for cul3-mediated degradation protein 3	0	0	0	0	0	0	2	2	248	85	126	225	38	31	42	27
contig_04532	btb poz domain-containing adapter for cul3-mediated degradation protein 3	4	0	2	6	0	2	0	0	121	12	96	170	19	11	13	14
contig_03930	btb poz domain-containing adapter for cul3-mediated degradation protein 3-like	0	4	2	16	6	6	21	7	1478	359	1060	1771	806	1430	2317	1437
contig_01840	btb poz domain-containing protein 1	20	2	21	42	20	21	36	26	36	4	14	19	7	26	19	25
contig_04083	btb poz domain-containing protein 2	169	51	99	188	83	178	237	98	574	90	289	759	267	415	937	469
contig_07679	btb poz domain-containing protein 2-like	1	0	0	4	10	4	0	0	135	21	63	132	45	50	145	78
contig_04112	btb poz domain-containing protein 3	15	4	11	12	10	3	31	22	4026	561	1830	2758	1569	2961	4295	3032
contig_06510	btb poz domain-containing protein 6	0	0	0	0	0	0	8	0	371	74	320	339	264	454	700	386
contig_00762	btb poz domain-containing protein 7 isoform x1	0	0	0	0	0	0	4	9	2082	533	1685	2314	1312	2143	3270	2233
contig_01603	btb poz domain-containing protein 8	30	22	16	41	79	78	189	100	4366	983	3182	4186	2343	3737	5242	3389
contig_12203	btb poz domain-containing protein 9	6	0	0	10	8	3	11	12	351	57	219	299	177	287	335	306
contig_02539	btb poz domain-containing protein 9	3641	714	2165	3469	2807	4608	6596	3826	1701	325	965	1707	815	1187	2027	1306
contig_12502	btb poz domain-containing protein kctd15	0	0	0	0	0	0	0	0	15	0	0	13	3	3	2	9
contig_23071	btb poz domain-containing protein kctd15-like	0	0	0	0	0	0	0	0	9	12	9	22	10	14	22	9
contig_05267	btb poz domain-containing protein kctd16	6	0	14	10	4	11	11	9	1022	185	593	1127	398	695	1183	685
contig_01403	btb poz domain-containing protein kctd3 isoform x2	1533	388	1051	1703	1031	1559	2269	1162	879	231	522	923	479	815	1221	730
contig_08502	btb poz domain-containing protein kctd5	17	10	12	23	14	19	20	11	1098	293	749	1211	593	954	1444	878
contig_03797	btb poz domain-containing protein kctd9	4	0	3	3	2	4	28	4	3126	654	1813	3547	1898	3116	5180	3407
contig_07972	btb poz domain-containing protein partial	0	0	0	8	2	0	17	2	973	212	789	1287	648	850	1478	808
contig_06979	bub3-interacting and glebs motif-containing protein znf207 isoform x1	0	0	3	11	0	2	26	14	2530	544	1573	2440	1527	2415	3261	2262
contig_08820	bumetanide-sensitive sodium- -chloride cotransporter	4	0	2	6	0	0	0	0	349	117	178	376	161	270	574	381
contig_04527	bumetanide-sensitive sodium- -chloride cotransporter	11	4	4	17	3	2	47	20	4393	1037	2852	3958	2379	4171	6413	4505
contig_07324	bumetanide-sensitive sodium- -chloride cotransporter-like	2	1	3	4	1	5	4	0	984	233	812	1129	668	1340	1946	1469
contig_15881	burkholderia pseudomallei genome assembly bp_3921g : 1	9	0	5	2	6	6	13	6	18	5	8	27	52	57	39	12
contig_17703	butyrylcholinesterase precursor	0	0	0	0	0	0	0	0	15	8	17	23	10	18	37	16
contig_00477	bystin-like	4386	932	2967	4947	1909	3347	4572	3211	1999	372	1172	1911	804	1309	1991	1344
contig_04148	c-1-tetrahydrofolate cytoplasmic	14	0	0	2	0	0	14	19	3961	818	2903	3715	2341	4630	7119	4314
contig_04072	c-1-tetrahydrofolate cytoplasmic-like	25	0	9	13	4	7	49	28	5272	922	2521	3234	3184	5951	6427	3738
contig_02168	c2 domain-containing protein 5 isoform x3	8	0	4	7	0	0	41	15	2741	550	1924	3075	1388	2449	3820	2880
contig_13555	c4b-binding protein beta	0	0	0	0	0	0	0	0	6	1	1	27	0	1	14	1
contig_26753	c4b-binding protein beta	0	0	0	0	0	0	0	0	1	1	0	22	2	2	4	1
contig_16515	c4b-binding protein beta	0	0	0	1	0	0	0	0	6	0	8	8	5	1	4	0
contig_10584	c4b-binding protein beta	2	0	1	0	0	0	2	0	186	35	119	262	116	142	293	176
contig_20122	c4b-binding protein beta	0	0	0	0	0	0	1	0	20	8	16	18	5	11	7	8
contig_17232	c4b-binding protein beta	0	0	0	0	0	0	0	1	12	1	0	7	1	0	4	0
contig_01433	c9orf7 homolog	3	0	7	2	0	2	2	3	1459	321	784	1602	617	906	1534	793
contig_12844	ca	0	0	0	0	0	0	0	0	95	1	26	84	32	36	130	102
contig_01773	ca2+ calmodulin-dependent protein kinase ii	5601	1443	1855	5521	2541	3419	6514	2964	7494	1855	3791	6626	7312	8027	9385	4048
contig_10920	ca2+-binding protein	69	4	21	69	24	64	68	26	869	235	694	1079	550	821	1470	833
contig_02347	caax prenyl protease 2	7	4	0	4	3	0	14	8	5093	1274	2920	4472	2897	4698	7124	4369
contig_05146	cactin isoform x1	3028	707	2149	3545	1914	3020	4500	2919	1481	334	1002	1675	1013	1617	2474	1442
contig_01200	cad protein	4	0	2	16	4	2	29	24	8815	1724	5674	8444	4831	7388	10220	7155
contig_11565	cadherin 88c	0	0	0	0	0	0	0	0	2	0	4	0	2	1	4	1
contig_25402	cadherin 88c	0	0	0	0	0	0	0	0	0	0	8	1	0	0	8	5
contig_18599	cadherin egf lag seven-pass g-type receptor partial	1	0	0	0	0	0	0	0	4	1	2	14	9	5	11	3
contig_02314	cadherin- isoform d	22	5	15	52	29	29	87	35	6646	1407	4264	8723	3460	5247	8428	5795
contig_07162	cadherin isoform g	9	0	4	7	7	10	1	12	292	62	160	205	147	297	344	331
contig_12300	cadherin- partial	0	0	0	0	0	0	2	0	12	1	12	21	6	5	24	25
contig_10419	cadherin- partial	27	2	17	16	4	12	22	15	0	0	1	0	0	8	1	1
contig_17362	cadherin-23 isoform x2	1	0	0	0	0	0	0	0	38	9	10	15	16	8	33	23
contig_18488	cadherin-23 isoform x2	1	0	0	2	0	0	0	0	38	4	23	36	8	23	49	20
contig_01697	cadherin-23 isoform x2	1	0	1	1	2	0	4	0	215	44	136	211	93	161	255	111
contig_12821	cadherin-23 isoform x2	0	0	0	0	0	0	0	2	23	6	34	34	21	17	47	24
contig_05239	cadherin-23-like	0	0	2	0	0	1	4	1	59	10	32	52	20	23	70	30
contig_09340	cadherin-87a-like isoform x2	13	0	17	20	5	9	32	9	262	45	150	356	140	268	544	319
contig_16154	cadherin-89d isoform x1	0	2	0	0	0	0	4	0	40	6	35	32	20	48	87	34
contig_07435	cadherin-like and pc-esterase domain-containing protein 1	0	0	0	2	0	0	0	2	31	9	20	31	21	12	70	22
contig_17604	cadherin-related tumor suppressor	4	0	0	0	0	0	0	0	5	0	1	38	11	15	22	21
contig_09002	cadherin-related tumor suppressor	175	18	39	210	72	58	164	67	678	155	496	689	341	627	1047	730
contig_07621	caenorhabditis elegans protein clec-242 (clec-242) complete cds	147	54	188	226	15	40	96	77	0	0	0	0	0	0	0	0
contig_06723	calbindin isoform a	0	0	0	0	0	0	2	0	194	57	107	231	85	129	170	127
contig_02488	calbindin-32-like isoform x2	0	0	0	2	0	0	4	4	1395	288	763	1665	521	736	1667	850
contig_02673	calbindin-32-like isoform x2	1700	467	1056	1831	843	1196	1809	1054	2566	627	1419	3092	1697	2751	4326	2845
contig_02302	calcineurin subunit b type 2-like	2189	532	1278	3001	1507	2113	3513	1874	7897	1703	4457	8716	4903	7021	11634	6713
contig_09828	calcitonin gene-related peptide type 1 receptor-like isoform x1	0	0	0	0	0	0	4	0	185	28	115	251	65	106	261	134
contig_01107	calcitonin receptor	0	0	0	2	0	1	0	0	163	16	146	201	47	94	228	184
contig_00926	calcium and integrin-binding family member 3	0	0	0	0	0	0	0	0	21	4	5	40	16	18	61	26
contig_15582	calcium and integrin-binding family member 3	0	0	0	0	0	0	0	0	35	1	7	21	10	44	46	12
contig_00925	calcium and integrin-binding family member 3 isoform x2	0	0	0	0	0	0	0	0	11	1	1	16	12	11	8	3
contig_09862	calcium calmodulin-dependent 3 -cyclic nucleotide phosphodiesterase 1c isoform x1	1	1	0	8	0	0	1	1	481	52	247	728	275	298	560	404
contig_08516	calcium calmodulin-dependent -cyclic nucleotide phosphodiesterase	2	0	1	10	3	0	8	0	1407	347	754	1902	458	631	1380	678
contig_03061	calcium calmodulin-dependent protein kinase type 1-like	0	2	2	8	0	3	13	8	1183	281	787	1925	752	1161	2088	1390
contig_04461	calcium calmodulin-dependent protein kinase type ii subunit beta-like	2	0	1	8	3	0	10	9	912	198	473	1104	369	449	938	477
contig_03717	calcium release-activated calcium channel protein 1-like	0	0	0	0	2	0	0	0	1061	194	654	911	628	846	1285	733
contig_01314	calcium release-activated calcium channel protein 1-like	4	0	0	3	2	0	1	1	629	104	294	846	266	363	666	443
contig_11222	calcium release-activated calcium channel protein 1-like	0	0	0	0	0	2	0	2	281	46	210	253	163	256	381	224
contig_04757	calcium uptake protein 1 mitochondrial-like	0	2	0	2	1	0	12	5	2443	557	1676	2656	1451	2444	3691	2167
contig_04310	calcium-activated potassium channel alpha chain	1714	355	1198	1860	1196	1636	2301	1467	1074	216	439	1223	442	608	1070	641
contig_13498	calcium-activated potassium channel slowpoke-like	0	0	0	0	0	0	0	0	139	8	72	198	62	119	199	100
contig_04471	calcium-binding mitochondrial carrier protein aralar2 isoform x1	2	1	0	4	4	4	14	0	2731	590	1357	2829	1477	2423	3895	2343
contig_05955	calcium-binding protein	3	0	0	2	0	1	22	0	402	114	153	386	197	242	542	245
contig_00260	calcium-binding protein p22	21	1	1	38	2	14	76	45	5781	1613	3772	6133	4403	6817	9487	5965
contig_02201	calcium-dependent cysteine	2	0	0	0	1	0	2	3	2295	482	847	2246	1246	1666	2765	1409
contig_04368	calcium-dependent secretion activator	1	0	0	0	0	0	2	0	1174	203	711	1829	491	889	1840	1267
contig_05280	calcium-independent phospholipase a2-gamma	4	8	8	8	8	9	29	11	3151	561	2595	4971	2193	3768	7388	5023
contig_08299	calcium-independent receptor for alpha- isoform j	0	0	3	1	2	5	9	3	923	227	613	1302	475	685	1221	824
contig_01039	calcium-transporting atpase sarcoplasmic endoplasmic reticulum type isoform x1	66	31	9	112	10	18	253	138	23537	5545	12802	22116	12959	19600	32430	21103
contig_03002	calcium-transporting atpase type 2c member 1	36	4	16	16	11	2	35	13	3217	623	2305	3062	1901	2964	4691	3282
contig_05317	calcyclin-binding protein	1	0	4	14	1	8	25	23	2312	551	1817	2608	1679	2454	4389	2454
contig_00776	calcyphosin-like	32	27	19	53	37	11	136	44	9265	2122	5795	8617	5526	8174	11970	7220
contig_21465	calmodulin	0	0	0	0	0	0	0	0	4	4	0	0	1	0	0	0
contig_24016	calmodulin 2 family protein	0	0	0	0	0	0	0	0	1	4	1	1	0	0	0	0
contig_02358	calmodulin isoform x2	0	0	0	2	2	0	14	10	1052	243	717	1097	557	885	1442	1016
contig_02224	calmodulin-like protein 4-like	2	0	0	0	0	2	2	4	1244	384	795	1385	900	1228	1764	1066
contig_08678	calmodulin-lysine n-methyltransferase	6	0	2	11	0	9	8	18	1354	269	775	1483	846	1225	1859	1100
contig_05816	calnexin	1	0	0	2	4	1	4	0	234	30	135	374	126	154	336	151
contig_01547	calnexin	91	37	16	124	64	57	310	151	10685	2324	7121	10239	6239	10460	14977	9368
contig_19278	calpain clp- partial	0	0	0	0	0	0	0	0	14	4	28	5	1	13	25	12
contig_01495	calpain-5-like isoform x1	9	3	1	6	5	1	19	14	2762	662	1913	3666	1525	2588	4843	2861
contig_06056	calpain-7	22	1	18	20	14	11	43	12	1021	209	841	1333	636	1211	1767	1142
contig_00544	calpain-a-like isoform x3	294	66	155	535	224	271	650	386	20453	3633	10185	14638	13041	22950	28496	17273
contig_12492	calpain-c	24	11	4	43	18	23	63	15	72	14	40	46	21	39	91	74
contig_08346	calpain-c	11	1	14	43	11	34	76	50	56	17	27	111	26	43	153	82
contig_04292	calpain-d-like	4	6	11	6	5	2	25	14	2103	448	1510	2075	1247	1947	2913	2130
contig_16457	calponin homology domain-containing protein ddb_g0272472-like isoform x4	10	0	4	2	4	0	6	1	37	8	15	40	22	18	48	12
contig_01115	calponin-like protein	8	16	4	33	3	6	113	34	11532	3218	5225	13752	5828	7290	14585	7370
contig_00137	calreticulin	387	155	103	358	88	136	1232	546	46597	10735	27956	41497	28945	48688	66126	41823
contig_02494	calsyntenin-1	6	10	5	23	8	11	37	12	4793	1023	2865	5996	1878	2849	5367	3712
contig_02449	calumenin isoform x1	3706	923	2459	4207	2250	3537	5669	3276	3931	827	2092	3615	2105	3443	5495	3155
contig_04281	calumenin-like isoform x2	5	2	3	8	0	12	30	4	3337	702	2038	3142	1912	3130	4728	2956
contig_24530	calvin cycle protein cp12- chloroplastic-like	0	0	0	0	0	0	0	0	1	0	2	0	1	4	6	4
contig_03380	camp-dependent protein kinase catalytic subunit	26	17	19	45	33	17	114	60	7297	1680	4865	8424	4477	6870	10883	7472
contig_04717	camp-dependent protein kinase inhibitor beta-like	2	0	2	2	0	10	2	1	555	85	383	704	334	581	1058	652
contig_00784	camp-dependent protein kinase type i-alpha regulatory subunit	39	27	17	48	31	32	102	39	10835	2212	6978	12727	7270	11484	19201	11740
contig_14998	camp-dependent protein kinase type ii regulatory subunit	60	8	49	74	80	58	117	57	213	61	71	364	122	127	181	138
contig_02988	camp-dependent protein kinase type ii regulatory subunit	146	44	96	164	626	1080	1349	793	714	97	297	648	354	432	752	428
contig_01251	camp-responsive element modulator isoform x1	13	2	0	16	4	2	42	20	5200	1247	3347	5711	3264	4860	6940	4653
contig_05005	camp-specific 3 -cyclic isoform f isoform x1	4	3	0	2	2	0	22	16	2574	579	1809	3211	1778	2656	4398	3157
contig_11035	canalicular multispecific organic anion transporter 1	0	0	0	0	0	6	0	0	330	84	235	366	173	393	497	398
contig_07782	canalicular multispecific organic anion transporter 1-like	0	0	0	0	0	2	16	0	556	133	427	602	281	530	866	718
contig_10363	canalicular multispecific organic anion transporter 2	0	0	0	0	0	0	0	0	248	32	136	367	120	185	400	287
contig_00867	caomodulin cam-207	53	19	33	70	46	23	70	23	974	236	580	884	560	838	1415	775
contig_05027	cap-gly domain-containing linker protein 1-like	14	0	6	18	0	7	15	8	2213	399	1264	2445	1284	1913	3606	2132
contig_02003	cap-gly domain-containing linker protein 2	4	0	2	24	0	4	68	23	5791	1465	4944	5908	3912	6307	9424	5301
contig_06077	cap-gly domain-containing linker protein 3	0	0	2	7	0	0	7	6	1316	201	839	1353	646	1235	2070	1368
contig_00763	caprin homolog	8	10	0	18	2	2	80	36	9149	1768	6265	8789	5497	9433	13634	8637
contig_08169	capsid protein partial	17	7	16	28	13	21	97	19	17	9	18	19	8	6	134	23
contig_05138	cap-specific mrna (nucleoside-2 -o-)-methyltransferase 2	5	5	0	3	0	6	64	12	4946	977	4604	5440	2864	5310	11133	7762
contig_07145	carbohydrate sulfotransferase 4-like	0	0	2	34	1	16	27	14	177	37	194	187	178	431	523	469
contig_05953	carbonic anhydrase 2	2	0	0	7	6	0	25	10	2745	582	1801	3211	1306	2171	4280	2699
contig_00999	carbonic anhydrase 2	5665	1043	3995	6706	3421	5611	8811	6327	1798	370	844	1410	856	1357	1801	927
contig_24397	carbonic anhydrase chloroplastic-like isoform x1	0	0	0	0	0	0	0	0	1	0	0	1	5	3	6	1
contig_04516	carbonic anhydrase-related protein 10	2	0	0	1	0	1	19	4	1778	375	1198	1685	991	1653	2467	1286
contig_15741	carbonic anhydrase-related protein 10-like	0	0	0	0	0	0	0	0	30	1	8	21	4	15	32	14
contig_21795	carbonic anhydrase-related protein 10-like	0	0	0	0	0	0	0	0	6	2	8	25	5	1	15	4
contig_10247	carbonic anhydrase-related protein 10-like	21	8	16	10	21	40	20	8	484	113	287	502	213	277	529	294
contig_07012	carbonic anhydrase-related protein 10-like	130	40	79	144	147	67	171	62	193	71	98	296	232	113	296	95
contig_21738	carbonic chloroplastic-like isoform x2	0	0	0	0	0	0	0	0	7	0	1	0	4	10	10	1
contig_04005	carbonyl reductase	10	2	0	19	6	6	43	21	4691	1193	3425	4864	3074	4695	7328	4312
contig_10302	carboxylic ester hydrolase	102	16	83	194	52	64	128	77	49	7	41	85	27	62	83	59
contig_09115	carboxyl-terminal pdz ligand of neuronal nitric oxide synthase	1	0	0	2	0	2	10	4	823	259	583	985	449	681	1047	662
contig_09143	carboxypeptidase	19	15	3	22	12	12	27	19	0	0	0	0	0	0	1	4
contig_09514	carboxypeptidase a4	41	14	21	17	8	38	68	51	12	0	23	5	9	5	25	1
contig_05760	carboxypeptidase a4 isoform x2	48	8	26	50	27	35	80	29	4	0	6	0	11	38	65	31
contig_13589	carboxypeptidase a5 isoform x1	1	0	1	0	0	0	2	0	144	28	72	184	76	136	321	179
contig_09897	carboxypeptidase b	4	0	3	0	1	1	1	0	357	100	178	425	82	172	378	248
contig_17450	carboxypeptidase b	10	2	3	30	5	3	11	17	0	0	0	6	0	0	7	0
contig_22450	carboxypeptidase b-like	2	0	3	8	2	0	7	1	5	0	5	14	12	13	7	22
contig_02593	carboxypeptidase d	6	0	0	6	6	0	51	15	7215	1815	4819	7546	4479	7410	11893	7921
contig_01532	carboxypeptidase e-like	79	21	48	149	56	37	105	65	3935	731	2120	4649	1619	2179	4205	2337
contig_02933	carboxypeptidase m-like	1	0	2	4	0	0	6	0	1766	376	1237	1791	911	1407	2061	1340
contig_06563	carboxy-terminal domain rna polymerase ii polypeptide a small phosphatase 1	12	13	6	40	2	10	75	18	1770	364	1085	1806	931	1479	2371	1324
contig_08456	cardioacceleratory peptide receptor-like isoform x1	0	0	0	4	0	0	0	0	189	25	59	205	56	92	147	100
contig_07907	cardioacceleratory peptide receptor-like isoform x1	0	0	0	1	6	0	0	0	421	112	320	461	175	260	570	294
contig_08429	carnitine o-palmitoyltransferase mitochondrial	0	0	0	2	0	0	2	0	544	95	301	568	268	391	708	568
contig_00744	carnitine o-palmitoyltransferase mitochondrial	4	2	2	4	0	0	10	4	3230	596	2028	3542	1908	2804	4806	3035
contig_05194	carnitine o-palmitoyltransferase mitochondrial	1623	292	1086	1587	930	1705	2198	1331	1070	200	744	1015	702	1205	1923	1172
contig_07547	carnitinyl- dehydratase	2	0	0	0	0	0	5	0	450	93	275	326	303	533	683	497
contig_00788	-carotene 9 -oxygenase isoform x1	3374	775	2220	3677	1936	3070	4538	2875	4922	1001	3077	6167	2562	4112	7637	4781
contig_03118	carotenoid desaturase	6	0	2	17	2	4	36	18	5243	1084	4015	7292	3997	8718	16679	10776
contig_16261	carotenoid partial	2	0	1	4	0	0	0	2	0	0	0	6	0	1	1	4
contig_05958	cartilage oligomeric matrix protein	0	0	4	2	0	1	2	0	67	3	57	42	13	51	86	38
contig_25356	cartilage oligomeric matrix protein partial	0	0	0	0	0	0	0	0	1	0	10	1	0	1	16	5
contig_03350	cas1 domain containing 1	9668	2704	4751	7232	6232	9734	12406	6851	3672	828	2991	4018	2191	3738	5926	4018
contig_04502	casein kinase i isoform alpha isoform x3	7	8	1	12	2	1	43	13	5967	1271	3783	6156	3585	5417	8650	5772
contig_00251	casein kinase i isoform epsilon-like	6	2	6	10	4	16	42	18	3832	706	2652	4250	2266	3775	6051	4188
contig_14636	casein kinase i isoform gamma-2 isoform x2	65	21	80	129	47	98	143	59	14	0	4	6	2	10	2	2
contig_00454	casein kinase i isoform gamma-3-like	11	3	1	33	9	4	52	36	9876	2189	6317	10687	5679	8759	13030	8241
contig_27714	casein kinase i isoform gamma-3-like	0	0	0	0	0	0	0	0	0	0	0	0	0	0	0	5
contig_00628	casein kinase ii subunit alpha	18	12	0	18	1	4	64	26	5690	1302	3777	5310	3490	5890	8137	5483
contig_01231	casein kinase ii subunit beta isoform x1	34	11	13	45	22	22	71	38	3793	892	2617	3784	2371	3485	5671	3322
contig_00905	caseinolytic peptidase b protein homolog isoform x2	545	121	311	497	308	453	699	356	5337	1177	3589	6513	2514	4116	6898	4083
contig_07312	caskin-1 isoform x5	16	6	2	12	4	4	23	6	2227	437	1303	2382	1260	1875	2622	1547
contig_07142	caspase- partial	7	0	0	2	0	2	16	13	1392	276	943	1386	998	1519	2466	1413
contig_11800	caspase-1	29	6	20	33	6	8	27	20	95	23	62	137	51	63	112	77
contig_09802	caspase-7 isoform 1	0	4	4	7	14	0	0	2	221	39	138	269	69	130	197	130
contig_08540	caspase-7 isoform x2	0	0	0	2	2	0	8	8	1006	241	877	1072	605	1080	1552	974
contig_23668	caspase-7 isoform x3	0	0	0	0	0	0	0	0	5	1	0	8	62	85	161	118
contig_00263	cat eye syndrome critical region protein 2	7	2	0	10	0	0	22	10	2577	621	1575	2433	1377	2100	2853	1781
contig_09841	cat eye syndrome critical region protein 2	6	0	1	2	7	2	6	2	296	63	167	506	287	452	780	462
contig_00644	catalase	4	2	0	4	2	0	24	8	8617	1803	6369	7100	5395	9113	13744	8004
contig_01313	catalase	0	1	5	14	0	0	80	29	10643	2047	7437	10017	6814	11275	16912	11489
contig_00717	catalase	4	0	0	4	0	11	6	2	941	235	748	745	578	1090	1888	1261
contig_06909	catalase	376	84	243	580	262	441	582	400	1373	294	1048	1342	735	1412	1885	1518
contig_19256	catalase partial	0	0	0	0	0	0	0	0	1	0	6	2	0	2	0	0
contig_06065	catchin-like protein	0	0	0	0	0	0	0	0	24	11	19	57	17	27	51	31
contig_08852	catenin alpha	0	0	0	0	0	0	0	0	356	70	195	263	187	331	432	239
contig_10816	catenin alpha	0	0	0	0	0	0	0	0	183	28	94	94	87	174	269	138
contig_12292	catenin alpha	0	0	0	0	0	0	0	0	108	13	127	106	55	85	121	72
contig_11532	catenin alpha	0	2	0	0	0	0	0	0	100	46	87	93	89	130	200	136
contig_11935	catenin alpha	0	0	0	0	0	0	2	0	365	102	253	291	269	389	549	365
contig_09463	catenin alpha	0	0	0	4	2	2	2	2	550	77	438	559	353	569	847	555
contig_08334	catenin alpha	0	0	0	6	0	0	2	4	313	71	231	321	180	277	446	301
contig_04432	catenin alpha	0	0	0	0	0	0	7	0	225	34	210	226	116	168	295	190
contig_10968	catenin alpha-like	0	0	0	0	0	0	0	0	41	8	56	79	32	60	93	41
contig_07261	catenin alpha-like	0	0	0	0	0	0	2	0	340	32	218	310	128	229	332	180
contig_02675	catenin beta-1 isoform x3	8	0	2	2	4	0	10	4	1620	276	1227	1856	1010	1783	2896	1771
contig_01237	catenin delta-2-like	16	8	3	15	6	6	47	22	5738	1125	4013	6053	3121	5555	7792	5717
contig_00308	cathepsin b	59	32	17	62	15	45	685	277	53268	9240	45513	63600	51419	98402	173537	106314
contig_00640	cathepsin b	50	2	10	44	16	28	128	74	18686	3552	13977	18606	12157	21891	34975	21214
contig_01820	cathepsin b	30	10	26	34	28	38	174	81	19023	3473	10861	17835	14733	23881	37495	21195
contig_05351	cathepsin b	0	0	0	0	4	0	12	6	1218	249	897	1042	809	1436	1863	1291
contig_12232	cathepsin b	0	0	0	0	0	0	0	1	45	15	35	24	35	42	75	67
contig_09282	cathepsin b	0	0	0	2	0	0	4	2	534	112	436	750	166	262	352	209
contig_06190	cathepsin b	7	6	11	14	19	18	23	12	1410	291	965	2071	695	1430	2811	1771
contig_06301	cathepsin b	17	2	2	17	2	17	20	14	1003	227	680	939	518	944	1505	804
contig_00852	cathepsin d	98	66	92	177	194	92	331	170	31006	5640	28795	36068	20917	41840	66793	43742
contig_00069	cathepsin l	120	40	44	142	34	58	921	384	122157	24758	103087	138563	104916	192658	296306	176361
contig_13900	cathepsin l	20	1	8	16	18	14	50	13	154	29	103	239	67	132	380	217
contig_00547	cathepsin l precursor	38	21	20	79	36	18	284	88	33474	5689	24683	51149	17843	27145	62695	32391
contig_00715	cathepsin l2	26	8	6	20	6	9	307	108	45691	8599	36653	50949	33941	70246	103333	58787
contig_01057	cathepsin l2	8	7	7	18	6	6	151	65	15919	3187	14398	17664	13414	25988	38100	21809
contig_01166	cathepsin l2	24	6	4	77	10	4	599	279	26157	4854	27940	50728	32116	69871	134687	86239
contig_13613	cathepsin l2	0	0	0	2	0	1	2	0	74	4	26	78	40	43	140	104
contig_05946	cathepsin l2	31	1	7	14	7	17	22	19	167	25	67	214	134	233	359	203
contig_02419	cathepsin l-like	2	2	0	6	1	0	9	0	2800	414	1535	3514	989	1465	2840	1860
contig_02780	cathepsin l-like	93	16	39	168	73	155	341	210	4185	743	2089	2528	4827	6625	8369	5815
contig_04069	cathepsin o-like	0	1	1	1	2	0	13	8	1664	447	1394	1809	1230	2000	3455	2016
contig_01487	cathepsin partial	4	5	0	7	1	2	265	115	726	547	973	1839	27111	46115	86210	49639
contig_06587	cathepsin partial	2564	650	1609	2339	1381	2149	3152	1997	1296	255	763	1271	771	1211	2074	1090
contig_01700	cation transport regulator-like protein 1-like	2	0	0	0	2	0	22	17	2156	480	1250	1899	1283	1801	2405	1447
contig_10909	cation transporter family protein	0	0	0	0	0	0	0	0	22	0	35	27	12	28	17	27
contig_17102	cation transporter family protein	0	0	0	0	0	0	0	0	2	0	5	12	8	2	3	5
contig_13819	cationic amino acid transporter	0	0	0	0	0	0	0	0	63	2	30	93	8	41	56	32
contig_10278	cationic amino acid transporter 4	222	63	121	229	107	176	269	216	308	28	118	327	101	182	281	133
contig_07671	cationic trypsin isoform x1	127	18	100	198	92	128	180	128	508	88	357	530	394	567	831	600
contig_00529	cation-independent mannose-6-phosphate receptor-like	56	11	39	52	43	81	207	89	7068	1548	5122	7936	4150	7229	11863	8138
contig_07592	caveolin-1	11	4	4	14	12	5	27	12	514	152	221	714	250	391	942	552
contig_09947	cb1 cannabinoid receptor-interacting protein 1	0	0	0	0	0	0	0	2	71	27	37	110	23	54	99	70
contig_06841	cbm21 domain-containing partial	21	30	5	39	38	24	37	11	1369	299	815	1026	784	1022	1457	799
contig_11306	cbp80 20-dependent translation initiation factor	4	0	8	4	0	0	4	0	285	68	188	389	154	199	315	214
contig_00111	cca trna nucleotidyltransferase mitochondrial	11541	3725	7693	12671	8074	10984	16424	7216	1189	245	819	1455	768	1272	2096	1234
contig_00421	ccaat enhancer-binding protein alpha	0	4	0	2	2	4	8	7	698	243	624	946	404	716	1059	773
contig_05149	ccaat enhancer-binding protein gamma	0	0	2	2	0	0	24	10	3636	747	2501	4732	1425	2739	4487	3187
contig_07004	ccaat enhancer-binding protein gamma	7	0	3	11	4	2	8	6	1443	290	797	1665	873	1446	2346	1609
contig_05649	ccaat enhancer-binding protein zeta	966	141	436	735	668	992	1496	701	2943	808	2170	2777	2047	3363	4524	3040
contig_00406	ccr4-not transcription complex subunit 1	41	8	8	33	6	13	127	68	19699	4580	14651	18753	12189	21201	29337	22566
contig_03241	ccr4-not transcription complex subunit 10	8	0	1	4	2	0	12	7	2901	636	2070	2868	1816	2758	3838	2164
contig_09823	ccr4-not transcription complex subunit 11	1	2	0	2	0	2	16	8	810	214	541	942	464	945	1609	981
contig_04173	ccr4-not transcription complex subunit 2 isoform x1	0	0	0	2	2	6	15	10	3883	828	2617	3660	2364	4024	5653	3492
contig_01582	ccr4-not transcription complex subunit 3	10	0	0	27	0	3	98	43	6948	1645	4936	7250	4073	6608	10253	6601
contig_03758	ccr4-not transcription complex subunit 4 isoform x6	12	18	4	36	5	1	82	32	5095	1151	3431	5255	3084	4893	7225	4968
contig_03420	ccr4-not transcription complex subunit 6-like isoform x3	0	1	2	9	0	0	26	12	3038	686	2423	4216	1819	3077	5112	3023
contig_06656	ccr4-not transcription complex subunit 7 isoform x5	14	4	18	38	11	20	96	51	2868	823	1851	2806	1841	3024	4110	2554
contig_10604	cd109 antigen	0	0	0	0	0	0	0	0	71	4	48	64	44	74	120	65
contig_03435	cd109 antigen	0	5	0	2	0	0	22	8	3840	848	2308	4330	2150	3149	5755	3563
contig_04657	cd109 antigen	4	0	3	2	4	2	1	9	2068	508	1426	2212	932	1545	2854	2057
contig_07409	cd109 antigen	0	0	0	6	0	0	14	5	1217	224	650	1557	499	703	1886	1136
contig_02944	cd63 antigen	22	7	2	21	2	9	40	12	7166	1742	4439	7638	3792	5825	9097	5598
contig_08818	cd63 antigen	0	0	0	0	0	0	3	2	93	25	40	120	39	90	118	84
contig_03541	cd63 antigen	58	51	61	78	107	43	98	21	1484	303	1020	1504	817	1282	2043	1307
contig_06867	cd63 antigen	604	172	342	656	221	464	700	404	693	114	362	796	206	383	595	334
contig_10238	cd81 antigen-like	112	27	72	108	28	88	152	73	137	46	88	109	75	161	246	166
contig_00702	cd9 partial	6	0	0	0	3	0	4	0	2094	545	1450	2155	1016	1675	2902	1802
contig_10237	cd9 partial	0	0	0	1	1	0	6	0	200	51	104	234	62	84	236	130
contig_06494	cd97 antigen-like	10	4	1	4	0	0	5	2	793	206	490	735	223	508	756	426
contig_02613	cdc2l2 protein	17	0	6	40	7	14	55	23	1817	433	1262	1854	1097	1967	2877	1907
contig_02727	cdc42 binding protein kinase	24	14	3	33	7	8	103	31	4479	1070	2892	5362	2814	4423	6255	4470
contig_01916	cdc42 small effector protein 2	52	39	34	94	84	33	89	32	4700	1132	3008	6684	2484	4390	6500	4196
contig_05938	cdc6-related protein	3	0	1	4	2	3	17	10	2280	539	1541	1938	1258	1873	2782	1688
contig_06125	cdgsh iron-sulfur domain-containing protein 1	8	0	0	18	8	0	36	24	1458	481	1016	1961	852	1192	2071	1202
contig_02473	cdgsh iron-sulfur domain-containing protein 1-like	6	6	0	4	0	3	34	14	9367	1840	4728	8273	5369	8682	13256	7307
contig_01777	cdgsh iron-sulfur domain-containing protein mitochondrial-like	1	0	0	0	0	0	6	2	984	212	638	1004	522	856	1535	839
contig_07292	cdk5 and abl1 enzyme substrate 1	0	0	0	0	5	0	34	17	2618	553	1898	2787	1657	2736	4092	2628
contig_07041	cdk5 regulatory subunit-associated protein 1	4	0	0	0	2	2	23	4	1444	322	817	1302	952	1415	1883	1227
contig_04549	cdk-activating kinase assembly factor mat1	10	9	14	13	23	11	42	7	706	159	453	806	486	766	1063	642
contig_12508	cdp-diacylglycerol--glycerol-3-phosphate 3- mitochondrial-like	0	0	0	0	0	0	6	2	494	127	340	382	265	471	756	414
contig_05988	cell adhesion	0	0	0	0	0	0	0	0	1069	254	566	1104	498	651	1150	676
contig_10928	cell adhesion	0	0	0	0	0	0	0	0	128	12	71	144	27	58	114	91
contig_11287	cell adhesion	0	0	0	0	0	0	0	0	7	1	9	10	1	15	9	15
contig_15116	cell adhesion	0	0	0	0	0	0	0	0	22	8	11	39	39	18	57	37
contig_15828	cell adhesion	0	0	0	0	0	0	0	0	12	0	2	13	4	7	11	2
contig_16061	cell adhesion	0	0	0	0	0	0	0	0	43	2	23	41	11	32	69	50
contig_16269	cell adhesion	0	0	0	0	0	0	0	0	33	15	34	56	14	52	46	46
contig_18990	cell adhesion	0	0	0	0	0	0	0	0	1	4	4	5	25	10	14	24
contig_19747	cell adhesion	0	0	0	0	0	0	0	0	1	0	4	5	2	2	4	21
contig_13680	cell adhesion	6	1	0	0	0	0	0	0	82	5	54	172	17	66	77	71
contig_07757	cell adhesion	0	0	0	0	0	0	0	2	638	125	523	658	364	776	894	572
contig_02755	cell adhesion	0	0	0	0	0	0	3	0	1115	192	707	1161	578	882	1339	1001
contig_12089	cell adhesion	0	0	0	1	0	0	1	0	123	37	108	175	82	101	203	167
contig_13339	cell adhesion	1	0	0	0	0	0	2	0	224	77	103	313	147	207	434	230
contig_02719	cell adhesion	0	0	0	8	0	0	2	0	326	102	171	330	123	243	398	258
contig_02718	cell adhesion	0	0	0	2	0	0	4	0	532	84	271	666	234	383	679	381
contig_05967	cell adhesion	0	0	2	0	0	0	2	6	563	82	474	579	387	743	1034	663
contig_00914	cell adhesion	5	0	1	6	0	6	3	2	364	49	182	609	546	870	1456	1062
contig_07037	cell adhesion	8	0	0	2	0	0	3	0	331	37	112	457	153	158	417	242
contig_02765	cell adhesion	0	0	0	4	0	0	6	0	551	137	312	627	246	270	565	269
contig_15826	cell adhesion	2	0	0	0	0	0	0	2	130	7	84	151	31	105	175	118
contig_01910	cell adhesion	0	0	4	10	1	3	6	7	719	150	484	796	422	724	1156	646
contig_14873	cell adhesion	2	0	0	10	0	0	2	0	68	17	68	106	37	74	74	79
contig_06807	cell adhesion	1	0	0	0	0	2	1	6	145	11	171	158	97	224	365	284
contig_08546	cell adhesion	4	0	3	0	2	4	6	4	601	102	216	689	259	394	675	390
contig_12490	cell adhesion	0	0	0	2	4	0	1	2	317	107	145	332	108	200	256	177
contig_11296	cell adhesion	4	0	0	0	0	0	0	3	80	50	44	63	35	73	95	52
contig_17082	cell adhesion	0	2	0	0	0	6	0	0	54	25	36	88	23	94	125	87
contig_13208	cell adhesion	1	0	0	3	0	8	6	1	118	38	61	210	56	95	131	72
contig_07140	cell adhesion	0	0	0	0	0	0	6	0	31	1	10	57	17	28	44	43
contig_03823	cell adhesion	12	1	7	8	0	13	14	8	264	15	131	292	76	114	227	166
contig_06969	cell adhesion	21	6	16	10	8	38	27	26	259	69	118	417	75	162	287	200
contig_14561	cell adhesion	16	0	6	3	4	4	12	0	33	4	22	21	17	22	47	18
contig_10432	cell adhesion	31	0	6	24	11	10	29	32	122	30	50	215	48	53	151	106
contig_12315	cell adhesion	9	0	0	0	1	3	16	8	64	7	28	31	9	14	33	13
contig_01442	cell adhesion	120	26	89	103	65	85	151	91	175	52	135	219	89	106	190	86
contig_14316	cell adhesion	61	11	45	58	46	37	65	42	91	25	31	115	29	50	57	63
contig_10348	cell adhesion	90	17	62	49	43	77	78	74	112	13	52	158	26	55	81	62
contig_05399	cell adhesion	218	57	138	198	129	186	303	145	35	0	22	86	19	29	51	23
contig_13699	cell adhesion molecule partial	0	0	0	4	0	0	0	0	143	25	28	176	36	49	149	66
contig_10977	cell adhesion molecule partial	0	0	0	2	0	0	0	0	44	0	9	34	9	16	35	29
contig_16919	cell adhesion molecule partial	0	0	0	0	0	0	2	1	25	1	3	20	1	17	23	13
contig_04722	cell cycle checkpoint control protein rad9b	9	0	4	26	0	2	42	11	1461	341	1174	1618	841	1559	2264	1499
contig_06755	cell cycle checkpoint protein rad1	44	10	14	22	2	9	34	14	1454	400	1065	1536	907	1478	2120	1244
contig_01399	cell cycle checkpoint protein rad17 isoform x3	821	209	655	951	496	815	1228	713	1721	380	1038	1583	797	1460	2316	1452
contig_01234	cell cycle control protein 50a-like	3575	774	1927	3348	2401	3545	4951	2836	4309	990	2208	4256	2336	3832	5681	3317
contig_04558	cell differentiation protein rcd1 homolog isoform x2	0	2	0	0	0	0	6	4	2216	475	1419	2110	1351	2203	3431	2209
contig_05847	cell differentiation protein rcd1 homolog isoform x2	0	0	0	2	0	0	4	5	455	111	300	631	237	425	799	499
contig_02340	cell division	13	2	10	25	5	6	27	28	934	173	717	1099	505	799	1481	914
contig_01067	cell division control protein 45 homolog	4	0	0	0	0	0	4	0	764	214	640	794	433	879	1219	873
contig_03498	cell division cycle 5-like protein	1428	355	849	1679	883	1588	2438	1494	2944	728	1999	3042	1894	3038	3727	2582
contig_05849	cell division cycle 7-related protein kinase	5	0	2	2	5	4	14	4	2079	551	1719	1876	1230	1982	2914	2038
contig_04925	cell division cycle protein 16 homolog	2	0	0	6	1	0	3	4	1679	353	1131	1737	1087	1561	2368	1410
contig_00044	cell division cycle protein 20 homolog	13	0	4	8	0	4	31	18	7238	1619	5106	5859	4731	7518	10545	6418
contig_04709	cell division cycle protein 23 homolog	1	0	0	0	0	0	6	2	1257	252	971	1262	758	1358	1667	1096
contig_02172	cell division cycle protein 27 homolog isoform x3	55	7	13	40	30	12	92	49	7099	1674	4934	7761	4437	7185	11288	7491
contig_00549	cell division protease ftsh	54	13	15	39	67	105	207	117	4075	835	2732	3648	2352	4106	5975	3529
contig_05594	cell growth regulator with ring finger domain protein 1-like	4	0	0	5	6	6	19	11	2229	373	1614	2555	1296	2053	3184	1942
contig_01813	cell growth-regulating nucleolar protein	198	75	164	298	90	192	487	263	7075	1987	4535	6252	5181	8385	10882	6742
contig_05627	cell wall protein dan4	0	0	1	2	0	0	4	6	764	147	607	745	486	704	1090	723
contig_15670	cell wall-associated hydrolase	11	0	9	7	4	17	89	1	0	0	0	0	0	0	5	0
contig_16256	cell wall-associated hydrolase	14	5	215	46	8	27	57	2	0	0	0	0	0	0	2	0
contig_16587	cell wall-associated hydrolase	24	4	119	46	28	75	88	18	0	0	0	0	0	0	2	0
contig_18014	cell wall-associated hydrolase	32	4	9	54	43	58	70	96	0	0	0	0	0	1	2	0
contig_22113	cell wall-associated partial	0	0	0	0	0	0	0	0	20	7	0	8	13	54	61	6
contig_00257	cell wall-associated partial	4636	760	3753	9241	4611	5828	8080	12989	17	8	4	31	10	15	92	82
contig_10829	cell wall-associated partial	60	4	362	47	19	118	103	23	0	0	0	0	0	0	0	0
contig_25388	cell wall-associated partial	7	0	36	4	0	3	12	4	0	0	0	0	0	0	0	0
contig_20793	cell-adhesion protein	0	0	0	0	0	0	0	0	3	0	2	8	8	8	8	11
contig_03116	centriolar coiled-coil protein of 110 kda isoform x2	5	6	0	16	0	18	58	28	2795	705	1777	2397	2061	3132	3704	2565
contig_01946	centromere kinetochore protein zw10 homolog	13	10	10	16	13	16	31	10	1717	347	1099	1647	1020	1755	2459	1373
contig_05257	centromere protein j	1025	270	660	1008	794	1189	1735	931	725	123	469	631	356	843	1014	697
contig_00139	centromeric protein	23	5	13	24	6	13	31	24	979	231	553	1622	555	782	1574	959
contig_04486	centrosomal protein of 290 kda	2554	551	1791	2557	1564	2595	3852	2231	334	73	245	342	213	360	567	374
contig_03136	ceramide glucosyltransferase	0	0	0	5	0	1	46	17	5423	1200	3705	7218	2723	5019	7757	6430
contig_07649	ceramide kinase	0	1	1	0	0	0	6	15	3516	813	2044	3951	1586	2541	4775	3042
contig_14549	ceramide synthase 1	0	0	0	0	0	0	0	0	11	1	9	19	2	12	16	4
contig_00898	ceramide synthase 1	28	18	21	20	39	46	66	43	5791	1435	4608	5145	3392	5427	8294	5222
contig_02781	ceramide synthase 6-like	0	2	4	2	14	14	24	13	5492	1273	3859	5254	3452	6250	10408	7091
contig_19808	cg10527-like methyltransferase	0	0	0	0	0	0	0	0	29	14	20	29	29	48	77	15
contig_06123	cg12123-ra protein	0	0	9	2	6	6	0	9	734	147	467	898	515	849	1295	674
contig_01092	cg12262-pa	7383	2538	5665	8017	6338	8702	12590	5118	8858	1985	5005	7650	6819	10891	16907	10349
contig_24714	cg13675 protein	0	0	0	0	0	0	0	0	1	12	0	2	1	10	5	3
contig_06644	cg1397-pa	6	0	0	14	4	0	24	14	1089	299	695	987	746	866	1377	813
contig_06049	cg16916 protein	1	0	0	1	0	0	8	6	1140	346	832	1517	578	1319	1908	1214
contig_06048	cg16916 protein	0	0	2	6	1	4	8	3	828	125	688	685	508	901	1175	907
contig_03328	cg2867	12	3	2	14	5	0	69	22	5923	1281	4535	5527	4147	7503	10738	7775
contig_03785	cg32604	6567	1565	5406	5542	3785	7087	9798	6447	237	67	170	359	164	234	596	322
contig_00783	cg6554	4	0	10	12	3	10	17	14	6782	1878	4866	6382	4084	6697	8746	5346
contig_08741	cg6554-pa	0	0	0	2	0	0	0	6	1379	386	1091	1485	862	1632	1947	1479
contig_02081	cg7289- partial	0	4	0	6	0	8	56	28	11536	2215	7876	12717	6045	8276	13865	8566
contig_07264	cg7484	0	0	0	14	0	0	6	4	2714	474	1760	2623	1764	2996	4839	2827
contig_06516	cg9164-pa	0	0	0	2	1	0	0	0	48	4	12	72	40	44	99	28
contig_08158	cgmp-dependent protein isozyme 1	18	1	31	18	5	11	20	6	7	0	0	12	0	0	3	0
contig_04332	cgmp-dependent protein isozyme 2 forms cd4 t1 t3a t3b isoform x2	16	0	10	31	6	17	58	41	4689	927	3188	5509	2568	4921	7835	5856
contig_20304	cgmp-dependent protein kinase	0	0	0	0	0	0	0	0	2	0	5	14	8	0	0	1
contig_23812	cgmp-dependent protein kinase	0	0	1	0	0	0	1	1	5	0	0	12	0	0	0	0
contig_20349	cgmp-dependent protein kinase 1	4	0	4	10	0	4	1	1	9	0	4	12	4	2	10	0
contig_05247	cgmp-inhibited 3 -cyclic phosphodiesterase a	510	95	380	603	526	1121	1791	967	1600	405	1246	1853	904	1570	2239	1479
contig_07927	cgmp-specific 3 -cyclic phosphodiesterase-like	4	0	0	3	0	0	0	4	740	179	391	915	303	521	1034	597
contig_27687	chamaecyparis obtusa isolate 2705 internal transcribed spacer partial sequence ribosomal rna complete sequence internal transcribed spacer partial sequence	0	0	0	0	0	0	42	0	0	0	0	0	0	0	0	0
contig_11435	chaoptin	0	0	0	0	0	0	0	0	147	11	87	135	71	60	187	120
contig_11163	chaoptin	0	0	1	0	0	0	0	0	27	1	23	40	3	6	26	37
contig_27600	chaoptin- partial	0	0	0	0	0	0	0	0	0	0	0	0	0	1	1	4
contig_13702	chaoptin-like	0	0	0	0	0	0	0	0	24	8	18	92	11	15	88	21
contig_15616	chaoptin-like	0	0	0	0	0	0	0	0	45	8	14	64	11	18	35	15
contig_04960	chaperone activity of bc1 complex- mitochondrial	7850	1803	5333	6288	5353	8046	10849	6532	717	174	453	1069	449	853	1458	865
contig_25267	chaperone protein	0	0	0	0	0	0	0	0	0	1	1	7	10	0	0	0
contig_04306	chaperone protein	1949	398	1434	2290	1149	2051	3753	1970	2562	596	1653	2784	1385	2317	3362	2224
contig_05386	charged multivesicular body protein 1b	5	1	5	18	20	12	69	22	2087	692	1525	2369	1279	2052	2914	1697
contig_00633	charged multivesicular body protein 2a	8475	1761	5881	8299	5589	9306	13379	9025	1526	352	1113	2028	872	1441	2294	1451
contig_03908	charged multivesicular body protein 2b	4	0	0	14	0	2	28	6	1207	211	819	1632	755	1285	2033	1138
contig_10430	charged multivesicular body protein 3	16	0	3	1	7	2	22	6	74	8	25	66	32	45	91	46
contig_07780	charged multivesicular body protein 3 isoform x1	10	1	2	10	2	4	49	16	1727	381	1039	1907	911	1719	2614	1493
contig_03263	charged multivesicular body protein 4b	10	2	2	28	4	2	68	40	6810	1612	5013	6291	4029	6704	9613	5517
contig_02308	charged multivesicular body protein 5-like	13	5	5	15	6	5	32	15	2428	442	1507	2745	1402	2393	3848	2089
contig_01677	charged multivesicular body protein 6	11	8	1	27	3	12	39	27	1439	458	984	1592	1033	1425	2103	1182
contig_01655	charged multivesicular body protein 7	4	4	0	13	2	0	30	4	1799	430	1162	1840	1136	1793	2460	1621
contig_26878	chimeric r1 r2 retrotransposon	0	0	0	0	0	0	6	1	4	0	2	1	129	101	351	229
contig_14040	chitin binding peritrophin-	2	0	0	0	0	0	0	0	72	2	12	22	16	39	99	82
contig_05435	chitin binding peritrophin-	0	0	0	3	1	0	4	0	326	84	132	463	66	138	353	313
contig_01886	chitin binding peritrophin-	35	4	8	47	5	8	104	44	1087	180	553	1240	744	1044	1825	1262
contig_06768	chitin deacetylase 4	0	0	0	2	0	0	4	2	483	85	245	622	256	441	1033	712
contig_01503	chitin deacetylase 5 isoform a precursor	2	0	5	3	1	4	6	1	553	87	337	620	221	405	709	521
contig_05595	chitin deacetylase-like isoform h	3	0	4	12	2	4	20	6	278	82	211	391	175	330	590	393
contig_16496	chitin synthase partial	0	0	0	0	0	0	0	0	1	8	6	0	0	1	2	4
contig_17648	chitin synthase partial	0	0	0	0	0	0	0	0	5	0	1	19	0	1	1	8
contig_23159	chitin synthase partial	0	0	0	0	0	0	0	0	4	0	2	6	0	0	6	2
contig_25352	chitin synthase partial	0	0	0	0	0	0	0	0	0	1	1	11	3	1	19	9
contig_20985	chitin synthase partial	0	0	0	2	0	0	0	0	3	1	6	22	0	5	8	7
contig_16026	chitin synthase partial	0	0	0	0	0	0	1	0	54	24	28	58	25	60	110	39
contig_04863	chitin synthase partial	0	0	0	2	0	0	26	4	890	138	529	1442	647	1003	1926	1151
contig_19959	chitinase	1	0	0	1	0	1	2	0	6	1	2	23	15	3	9	7
contig_00022	chitinase 2	9677	2420	7720	9310	6499	10925	15044	9039	2228	557	1274	2171	1059	1739	3143	1773
contig_09901	chitinase 3	0	0	0	0	1	2	0	2	276	53	135	281	152	153	289	191
contig_03226	chitinase domain-containing protein 1 isoform x1	4	1	9	22	13	15	35	6	1244	290	891	1259	1029	1515	2373	1520
contig_20009	chitinase partial	0	0	0	0	0	0	0	0	5	1	2	14	0	15	46	27
contig_14555	chitinase, partial	0	0	0	0	2	0	0	0	79	12	22	127	31	83	113	65
contig_06961	chitinase-3-like protein 1	6	1	7	8	1	0	16	15	829	151	551	890	371	730	1181	783
contig_20274	chitinase-3-like protein 1	2	0	6	5	1	1	10	3	11	7	0	0	1	2	17	3
contig_03588	chitobiosyldiphosphodolichol beta-mannosyltransferase-like	0	0	0	0	0	0	5	3	2114	473	1544	2178	1264	1929	2973	1874
contig_06283	chloride channel protein 2 isoform x2	997	168	668	1007	630	859	1413	884	920	141	529	1087	513	863	1493	1114
contig_14130	chlorophyll a b binding protein	0	0	0	0	0	0	0	0	23	0	3	8	30	28	38	0
contig_27416	chlorophyll a-b binding protein	0	0	0	0	0	0	0	0	0	0	0	0	1	5	7	0
contig_26518	chlorophyll a-b binding protein 8	0	0	0	0	0	0	0	0	2	0	1	5	11	2	2	2
contig_23500	chlorophyll a-b binding protein chloroplastic	0	0	0	0	0	0	0	0	5	0	0	2	2	4	17	0
contig_10341	chlorophyll a-b binding protein chloroplastic-like	0	0	0	0	0	0	0	0	5	0	11	13	9	15	18	16
contig_16538	chlorophyll a-b binding protein chloroplastic-like	0	0	0	0	0	0	0	0	11	0	1	4	3	20	15	6
contig_22652	chlorophyll a-b binding protein chloroplastic-like	0	0	0	0	0	0	0	0	3	0	0	3	15	24	9	8
contig_24369	chlorophyll a-b binding protein chloroplastic-like	0	0	0	0	0	0	0	0	1	4	13	7	14	13	16	11
contig_25700	chlorophyll a-b binding protein chloroplastic-like	0	0	0	0	0	0	0	0	0	0	15	3	8	10	2	1
contig_27541	chlorophyll a-b binding protein chloroplastic-like	0	0	0	0	0	0	0	0	1	0	0	0	1	3	10	0
contig_20143	chlorophyll a-b binding protein cp24 chloroplastic-like	4	2	4	13	6	3	8	3	14	6	1	11	13	16	11	2
contig_20660	chlorophyll a-b binding protein of lhcii type 1-like	0	0	0	0	0	0	0	0	15	1	9	6	24	20	18	2
contig_19738	cholecystokinin receptor type a-like	0	0	0	0	0	0	0	1	31	1	21	25	10	13	49	9
contig_22234	cholecystokinin receptor type a-like	0	0	0	0	0	0	2	0	24	4	0	0	26	4	26	19
contig_07870	cholesterol desaturase daf-36-like	0	0	0	0	0	0	0	0	261	54	149	275	105	224	314	197
contig_09140	cholesterol desaturase daf-36-like	2	0	0	0	0	0	4	4	310	82	182	287	175	206	328	166
contig_06128	choline ethanolamine kinase	1	6	4	2	3	2	11	0	1057	219	865	1244	516	1115	2417	1715
contig_07156	choline ethanolamine kinase	34	21	25	50	52	22	51	11	954	169	677	1031	637	974	1661	1017
contig_05710	choline ethanolamine kinase-like	25	2	10	13	4	10	74	34	5051	961	4000	6622	2689	4393	9164	6342
contig_03890	choline ethanolamine kinase-like	2523	689	1738	2579	1664	2487	3825	2556	1397	361	904	1680	1192	2302	3299	2015
contig_06319	choline ethanolaminephosphotransferase 1 isoform x1	20	6	12	22	38	20	67	33	3360	742	2103	3101	1861	3220	4557	3273
contig_07329	choline kinase alpha-like	0	0	0	0	0	0	0	0	408	106	166	373	111	226	350	128
contig_08139	choline o-acetyltransferase	0	0	0	1	0	0	4	0	632	97	333	931	204	253	561	279
contig_01070	choline transporter-like protein 2	0	0	0	4	0	0	20	12	4597	979	2632	5079	2546	4478	7151	4724
contig_03905	choline-phosphate cytidylyltransferase b-like	6	2	0	4	0	2	58	11	3343	758	2473	3611	1963	3523	5349	3457
contig_03294	cholinephosphotransferase 1-like	1	16	0	4	2	2	63	29	5914	1122	5849	12696	3389	6676	15285	9980
contig_00181	cholinesterase	381	77	227	416	215	325	525	288	5067	1131	2960	4947	2624	4761	7404	4555
contig_27671	cholinesterase isoform x1	0	0	0	0	0	0	0	0	0	0	0	4	0	0	42	19
contig_06633	cholinesterase isoform x1	66	6	37	35	21	65	90	43	3752	698	2485	3454	1874	3157	5005	3397
contig_24692	cholinesterase isoform x1	0	11	0	0	0	6	0	0	0	0	0	0	0	0	1	0
contig_07950	cholinesterase isoform x2	0	0	0	1	0	4	8	0	1057	205	487	1014	639	865	1855	970
contig_14002	chondroadherin-like protein	0	0	0	0	0	0	0	0	18	7	1	20	2	13	8	6
contig_10208	chondrocyte-derived ezrin-like domain containing protein isoform c	43	26	9	39	33	29	50	34	544	89	225	621	112	169	343	223
contig_15264	chondroitin sulfate proteoglycan 4	0	0	0	0	0	0	0	0	59	15	57	46	36	57	94	83
contig_21656	chondroitin sulfate proteoglycan 4	0	0	0	0	0	0	0	0	2	15	1	1	6	4	3	5
contig_17187	chondroitin sulfate proteoglycan 4	1	0	0	0	1	0	1	0	16	6	13	11	11	11	11	20
contig_25264	chondroitin sulfate proteoglycan 4-like	0	0	0	0	0	0	0	0	0	1	4	14	5	18	16	26
contig_14115	chondroitin sulfate synthase 1	37	6	30	53	17	32	121	48	146	33	98	187	98	121	276	170
contig_14154	chorion partial	0	0	0	0	0	0	0	0	11	0	2	6	1	15	43	12
contig_19411	chorion partial	0	0	0	0	0	0	0	0	1	0	5	6	1	1	5	3
contig_26801	chorion partial	0	0	0	0	0	0	0	0	0	0	0	2	1	1	24	6
contig_02619	chorion partial	4	0	3	2	0	0	15	8	1400	277	1454	1448	1140	2002	3533	2274
contig_03522	chorion partial	325	62	162	431	263	314	619	357	1097	159	645	1125	413	833	1480	1017
contig_26741	chorion peroxidase	0	0	0	0	0	0	0	0	1	0	0	8	1	0	55	64
contig_11632	chorion peroxidase	13	1	0	18	14	6	13	4	190	28	199	227	63	164	313	221
contig_13858	chorion peroxidase-like	0	0	0	0	0	0	0	0	7	4	1	0	6	0	1	0
contig_00704	chorion peroxidase-like	10	0	5	19	0	2	16	12	3993	732	2266	5222	1794	2758	4832	2826
contig_01012	chorion peroxidase-like	2	12	4	22	0	8	57	36	11399	2306	6452	12553	6577	10449	14842	8787
contig_19562	chorion peroxidase-like	0	0	0	2	0	1	0	0	8	11	10	30	28	10	127	155
contig_04806	chorion peroxidase-like	649	299	289	649	451	635	749	332	202	28	62	146	71	81	312	264
contig_21298	chromaffin granule amine transporter	0	0	0	0	0	1	0	0	3	0	1	1	4	4	0	0
contig_02562	chromatin assembly factor 1 subunit a	138	78	75	133	121	112	221	133	3035	817	1980	2763	2156	3205	3796	2702
contig_06822	chromatin assembly factor 1 subunit b	0	0	0	0	4	0	11	6	2370	526	1289	2143	1256	2241	3266	1798
contig_12470	chromatin modification-related protein eaf-1-like isoform x2	9	0	5	2	4	12	4	2	94	14	62	131	11	11	41	9
contig_00985	chromatin modification-related protein meaf6	5	12	0	9	1	20	1	9	708	153	461	851	470	679	918	626
contig_01526	chromatin-remodeling complex atpase chain iswi	25	6	0	21	3	10	66	34	4378	998	3146	4318	2736	4266	6121	3897
contig_07733	chromo and chromo shadow domain containing protein	50	12	34	48	45	50	50	40	645	192	494	970	436	710	1016	612
contig_07216	chromobox protein 3	0	1	0	8	1	2	8	0	451	123	426	691	268	517	1012	550
contig_05530	chromobox protein homolog 1-like	0	0	0	1	1	0	4	3	372	81	297	417	225	347	560	279
contig_09385	chromobox protein homolog 1-like	73	21	40	59	49	125	95	63	179	54	185	214	119	232	359	206
contig_00193	chromobox protein homolog 3-like	6	7	4	12	12	33	39	27	1669	376	1276	1728	1491	2454	3674	2164
contig_09658	chromobox protein homolog 4 (polycomb 2 homolog) isoform cra_a	21	9	9	41	17	34	47	26	42	4	26	26	8	25	78	45
contig_01937	chromobox protein homolog 6-like	4	1	3	7	1	2	28	26	2783	634	1956	3368	1869	2880	4081	2672
contig_00090	chromodomain-helicase-dna-binding protein 1	37	21	9	35	18	15	77	59	5483	1184	4073	6074	3333	5707	8096	5517
contig_05049	chromodomain-helicase-dna-binding protein 7 isoform x3	32	16	14	45	17	29	161	93	3451	876	3428	5080	2705	4262	6458	5656
contig_03780	chromodomain-helicase-dna-binding protein mi-2-like protein	12	20	4	37	3	5	131	64	4838	1063	4039	6866	2995	5071	8031	5851
contig_25813	chromosome segregation protein smc	0	0	0	0	0	0	0	0	0	0	1	10	0	8	8	2
contig_26004	chromosome segregation protein smc	0	0	0	0	0	0	0	0	0	0	1	3	2	5	4	2
contig_09797	chymotrypsin a-like	0	1	0	4	0	0	0	2	160	42	76	149	64	137	202	121
contig_04139	chymotrypsin inhibitor-like	0	0	0	0	0	0	8	12	1714	260	1355	1953	1407	2071	3394	2136
contig_08496	chymotrypsin inhibitor-like	44	2	20	16	4	0	6	8	1696	316	1278	1747	508	1011	1584	1056
contig_04012	chymotrypsin-elastase inhibitor ixodidin	15	0	14	10	10	1	18	14	941	182	635	1013	476	743	1252	845
contig_23139	chymotrypsin-like elastase family member 2a-like	0	0	0	8	0	4	0	1	2	0	1	7	2	7	12	33
contig_18062	chymotrypsin-like elastase family member 2a-like	0	0	0	2	0	0	6	0	4	0	8	10	4	0	25	22
contig_07800	ci078 protein	14	4	10	10	7	13	31	13	1620	382	1305	1741	962	1855	2561	1470
contig_04928	circadian locomoter output cycles protein kaput	54	13	36	54	21	26	21	29	2295	486	1767	2538	1404	2472	3607	2458
contig_22654	circadian protein clock arnt bmal pas	0	0	1	0	0	0	0	0	4	0	0	4	1	0	1	1
contig_03225	cirhin	83	33	94	126	52	79	143	73	2058	497	1427	1908	1125	1972	2812	1801
contig_00317	citrate synthase	32	4	0	28	6	5	161	76	38510	7703	19635	30474	19855	33488	47814	30632
contig_25020	citrate synthase	0	0	0	0	0	0	0	0	0	0	5	5	0	0	0	0
contig_06101	c-jun-amino-terminal kinase-interacting protein 3	2	0	5	8	1	0	8	15	1272	335	1074	1818	744	1316	2309	1623
contig_04789	c-jun-amino-terminal kinase-interacting protein 4	2	0	0	9	0	1	7	4	1207	246	960	1548	843	1291	2240	1493
contig_07644	clarin-3	1	0	5	5	1	6	6	2	873	178	536	736	468	737	1186	702
contig_04965	class a basic helix-loop-helix protein 15	0	0	0	0	1	0	5	4	321	61	219	377	150	325	438	327
contig_13499	class a rhodopsin-like g-protein coupled receptor	0	0	0	0	0	0	0	0	20	2	3	26	1	5	14	4
contig_09322	class a rhodopsin-like g-protein coupled receptor	260	100	166	299	145	228	292	188	71	2	36	63	27	47	88	34
contig_03663	class b secretin-like g-protein coupled receptor	1	2	11	1	5	2	2	2	831	239	475	1136	276	331	624	459
contig_09044	class b secretin-like g-protein coupled receptor	0	0	0	0	0	0	10	2	223	31	178	308	97	144	354	201
contig_18524	class b secretin-like g-protein coupled receptor	0	0	0	0	0	0	3	0	27	14	30	57	12	31	66	58
contig_02681	class b secretin-like g-protein coupled receptor	105	10	41	55	54	55	101	64	800	131	450	862	341	504	857	550
contig_19046	class b secretin-like g-protein coupled receptor	20	8	23	24	41	64	40	18	40	6	32	76	24	31	76	51
contig_03385	class c metabotropic glutamate-like g-protein coupled receptor	0	0	0	0	0	0	2	0	85	31	39	52	36	64	62	68
contig_10125	class c metabotropic glutamate-like g-protein coupled receptor	0	5	4	1	0	0	4	0	78	22	63	89	74	77	105	68
contig_02560	class d atypical g-protein coupled receptor	0	0	0	1	0	0	2	5	1058	189	955	1273	481	672	1380	856
contig_00215	clathrin heavy chain	2615	576	1607	3620	1307	2293	3649	2253	37036	7729	25679	38786	23118	38923	58517	39619
contig_00265	clathrin interactor 1	7	4	0	16	2	0	80	21	6477	1522	4536	7618	4440	6828	10429	6898
contig_03938	clathrin light chain a-like	8	2	4	10	0	6	55	44	7964	1810	5531	8137	5211	8929	12493	7557
contig_03800	clathrin light chain-like	24	6	6	31	4	4	51	34	1798	485	1388	2051	1128	1960	2952	1835
contig_09389	claudin domain-containing protein partial	183	41	72	152	70	58	123	56	380	86	209	406	169	222	617	353
contig_09067	clc-like protein 2	0	0	0	1	1	0	4	0	484	136	342	439	286	491	805	594
contig_00794	cleavage and polyadenylation specificity factor subunit 1	6385	1198	5003	6171	4461	8175	12233	5980	7254	2005	5670	6589	5023	8489	11781	7494
contig_06396	cleavage and polyadenylation specificity factor subunit 2	45	24	19	54	61	55	215	77	3381	777	2517	3972	2134	3774	5708	3585
contig_04085	cleavage and polyadenylation specificity factor subunit 3	12	4	2	10	6	6	32	19	1056	285	942	1402	603	976	1886	1282
contig_05986	cleavage and polyadenylation specificity factor subunit 4	0	1	0	4	0	0	20	2	1620	317	910	1532	891	1397	2124	1241
contig_02958	cleavage and polyadenylation specificity factor subunit 5	34	13	19	42	16	31	39	32	1381	284	984	1508	749	1377	1953	1394
contig_01995	cleavage and polyadenylation specificity factor subunit 5-like	2111	549	1533	2219	1210	2003	2933	2002	4316	847	2593	3457	3230	5548	7583	4538
contig_01842	cleavage and polyadenylation specificity factor subunit 6 isoform x1	33	2	11	34	1	6	176	58	6909	1535	4926	7410	4021	6830	9920	6377
contig_04126	cleavage stimulation factor subunit 1-like	8	0	8	7	12	16	24	29	1577	313	1052	1565	857	1418	2286	1476
contig_02236	cleavage stimulation factor subunit 2	2	0	2	15	0	2	30	12	2479	529	1657	2350	1432	2339	3520	2250
contig_06420	cleft lip and palate transmembrane protein 1 homolog	28	0	3	31	8	4	67	22	4025	966	2667	4441	2068	3444	5515	3636
contig_06657	cleft lip and palate transmembrane protein 1-like protein	8	0	3	21	11	8	14	0	1202	267	748	1135	658	1040	1605	1100
contig_02644	clip-associating protein 1 isoform x3	4	8	4	13	0	7	39	27	4310	960	3693	5017	2795	4852	7259	5290
contig_06121	clip-associating protein 1-like	8	1	2	14	4	8	19	17	2032	452	1318	2294	1124	1584	2606	1781
contig_04563	clk4-associating serine arginine rich protein isoform x1	0	0	0	12	0	2	24	9	1933	571	1334	2247	1103	1907	2732	1614
contig_25156	cloning vector pfosill- complete sequence	0	0	0	0	0	0	0	0	87	304	117	162	146	152	170	202
contig_12010	cloning vector pfosill- complete sequence	2	0	0	0	0	0	0	0	549	339	395	776	489	655	815	570
contig_08128	cloning vector pfosill- complete sequence	1	0	0	0	0	1	0	0	190	122	178	248	140	205	303	222
contig_07422	cloning vector pfosill- complete sequence	9	2	0	0	0	4	3	8	364	610	239	379	331	395	530	400
contig_00132	cloning vector pfosill- complete sequence	450332	66122	253008	281231	324531	441747	663456	426491	809	210	72	721	111	121	4739	2259
contig_23120	cloning vector pfosill- complete sequence	102	344	119	208	231	263	192	227	0	0	0	0	0	0	0	0
contig_20414	clotting factor partial	0	0	0	1	0	1	6	2	24	0	1	21	1	3	197	130
contig_03101	clustered mitochondria protein homolog isoform x1	1158	258	729	1114	568	999	1493	854	9938	2620	6533	9459	6988	11159	14172	9843
contig_23419	clusterin-associated protein 1-like	0	0	0	3	1	0	0	3	5	4	11	21	4	18	18	8
contig_25354	cmgc cdk cdk7 protein kinase	0	0	0	0	0	0	0	0	10	1	16	7	14	14	10	10
contig_11159	cmp-sialic acid transporter	4	0	2	4	6	0	6	2	268	49	225	311	106	246	349	286
contig_02827	c-myc promoter-binding	8	2	0	2	0	2	25	4	3285	790	2351	3702	1560	2721	4526	3059
contig_07900	coagulation factor x-like	12	0	2	6	2	1	33	14	1303	207	941	1653	653	978	2229	1337
contig_04019	coatomer subunit alpha isoform x2	551	97	457	528	262	473	919	475	5773	1176	3741	6311	3270	5760	8381	5811
contig_03801	coatomer subunit beta	8	0	4	10	4	6	6	9	2336	503	1830	2755	1409	2950	3952	2840
contig_02350	coatomer subunit beta	3	4	2	7	8	5	20	4	4656	916	2649	4099	2436	3898	6127	3600
contig_01807	coatomer subunit beta	17	11	5	12	11	6	55	17	6847	1588	4618	7597	3948	7268	10961	7408
contig_03127	coatomer subunit delta-like	9	0	4	16	4	3	47	22	5289	1232	3199	5739	3049	4901	7198	4388
contig_02421	coatomer subunit epsilon	14	0	0	23	2	4	52	20	5180	1149	3444	5767	3573	5998	8757	5328
contig_03508	coatomer subunit gamma-2-like	7	0	0	7	3	6	46	15	6652	1525	5279	7316	4370	7239	10617	7333
contig_05998	coatomer subunit zeta-1	8	0	1	12	2	9	37	10	1677	332	834	1616	997	1562	2350	1200
contig_18588	cocaine esterase-like isoform x2	0	0	0	0	0	0	0	0	5	2	1	8	11	1	15	2
contig_07858	codanin-1 isoform x2	0	1	1	0	1	0	0	0	221	57	90	206	63	148	202	100
contig_06973	cohesin subunit sa-2 isoform x1	0	0	0	0	4	0	12	7	2027	414	1515	2016	1141	2002	2590	1514
contig_02525	cohesin subunit sa-2 isoform x1	21	2	5	19	9	8	38	7	2850	601	2391	3281	1762	2791	4457	2858
contig_18711	coiled-coil and c2 domain-containing protein 2a	0	0	0	0	0	0	0	0	8	0	3	0	0	1	15	1
contig_25339	coiled-coil and c2 domain-containing protein 2a	0	0	0	0	0	0	0	0	1	1	0	0	0	1	5	6
contig_07830	coiled-coil and c2 domain-containing protein 2a	3	0	1	3	3	1	0	2	1	1	2	0	1	20	1	2
contig_12157	coiled-coil domain-containing protein 104	1	1	0	2	0	0	4	0	209	73	83	157	53	72	121	68
contig_05419	coiled-coil domain-containing protein 124	78	20	66	93	73	110	127	105	2134	561	1586	2817	1406	2119	3573	2071
contig_10707	coiled-coil domain-containing protein 130	6	0	0	4	6	0	4	2	484	190	278	673	284	428	616	336
contig_04637	coiled-coil domain-containing protein 132	13	9	8	14	4	6	51	18	2690	693	2249	2867	2006	3208	4717	3368
contig_04922	coiled-coil domain-containing protein 149	13	0	8	41	2	2	6	7	481	107	299	626	239	442	744	420
contig_05871	coiled-coil domain-containing protein 174-like	0	0	2	13	1	0	17	10	454	106	331	497	299	408	691	404
contig_09881	coiled-coil domain-containing protein 22 homolog	57	24	37	110	44	52	104	64	1560	430	1117	1979	1105	1853	2833	1702
contig_00889	coiled-coil domain-containing protein 25	5398	1344	3803	4998	3562	5814	8279	5149	1211	299	798	1413	826	1126	1750	1137
contig_00428	coiled-coil domain-containing protein 28b	1083	279	543	829	663	874	1084	467	1895	592	1604	2512	1246	1856	2919	1737
contig_07042	coiled-coil domain-containing protein 47	26	5	2	26	11	15	78	51	3044	811	1981	2935	1932	3029	4318	2756
contig_08877	coiled-coil domain-containing protein 51	0	0	3	2	2	0	22	7	627	166	458	729	362	563	1080	619
contig_05333	coiled-coil domain-containing protein 85c	2	6	0	2	0	0	4	5	2109	539	1682	1846	160	269	378	270
contig_07599	coiled-coil domain-containing protein 93	0	0	1	0	2	0	4	1	713	199	508	875	564	883	1071	632
contig_03443	coiled-coil domain-containing protein 93	3	0	1	0	0	5	5	2	518	117	415	675	319	572	975	637
contig_07206	coiled-coil domain-containing protein 94-like	0	0	0	6	0	2	12	2	664	170	439	751	359	504	901	494
contig_09166	coiled-coil-helix-coiled-coil-helix domain-containing protein 1	1	0	0	0	0	0	14	10	1471	351	958	1357	968	1515	2226	1215
contig_02766	coiled-coil-helix-coiled-coil-helix domain-containing protein mitochondrial	11	22	6	30	0	6	79	35	19285	3651	10422	19470	10845	17577	29292	16665
contig_00680	coiled-coil-helix-coiled-coil-helix domain-containing protein mitochondrial-like	0	0	0	9	4	0	12	10	2801	675	1480	2519	1808	2933	3863	2361
contig_02553	cold shock domain-containing protein e1	44	14	24	38	8	23	93	56	5761	1375	4011	6754	3447	5402	9068	5695
contig_13398	cold-shock domain family protein	0	0	1	0	0	0	1	1	10	16	9	28	8	4	7	4
contig_18327	collagen alpha-1 chain	0	0	0	0	0	0	0	0	24	13	3	22	2	7	24	3
contig_07204	collagen alpha-1 chain	12	8	0	37	0	6	79	37	3220	727	2478	4235	1916	3313	6003	5472
contig_09866	collagen alpha-1 chain	1	0	2	14	0	10	11	12	798	150	523	995	458	758	1457	1372
contig_09324	collagen alpha-1 chain	4	0	0	0	0	0	6	12	215	42	182	295	114	218	440	402
contig_13430	collagen alpha-1 chain	6	4	0	0	7	0	2	3	146	31	43	124	77	52	204	78
contig_01626	collagen alpha-2 chain	5	1	2	6	0	2	19	12	2850	603	1611	3367	2248	3406	5649	4398
contig_06083	collagen alpha-2 chain isoform x5	0	0	0	0	0	0	0	0	28	5	18	67	17	47	55	35
contig_09906	collagen alpha-4 chain	0	0	0	0	0	0	0	0	7	1	1	6	116	250	472	447
contig_09905	collagen alpha-4 chain	0	0	0	0	0	0	0	0	336	41	199	283	0	0	0	0
contig_04138	collagen type iv alpha-3-binding	0	6	0	2	0	4	35	7	1896	489	1481	2134	1069	1927	3035	1898
contig_04544	collectin-12 isoform x1	0	0	0	2	0	0	0	0	340	92	170	302	174	222	365	179
contig_09437	columba livia lim homeobox 2 transcript variant mrna	24	14	13	34	41	36	37	20	12	11	2	15	25	8	22	6
contig_06819	comm domain-containing protein 10	102	28	61	59	49	51	95	43	1741	471	1214	2168	1142	1670	2920	1530
contig_02425	complement component 1 q subcomponent-binding mitochondrial-like	14	0	2	2	0	12	44	14	7657	2003	5343	7291	4435	7162	9270	4882
contig_12855	complement factor	0	0	0	0	0	0	0	0	0	6	1	0	4	1	1	3
contig_12856	complement factor	0	0	0	0	0	0	0	0	0	0	0	10	0	0	9	0
contig_18354	complement factor	0	0	0	0	0	0	0	0	2	1	0	17	0	1	12	2
contig_26583	complement factor	0	0	0	0	0	0	0	0	0	0	1	0	0	1	2	1
contig_02132	complement partial	9	8	6	18	3	10	47	30	5997	1367	4606	8229	3791	6788	11771	8420
contig_03682	complex i intermediate-associated protein mitochondrial	1381	373	766	1371	877	1257	2181	1325	1485	327	958	1473	900	1626	2307	1472
contig_01444	complexin isoform x1	20	1	2	22	4	1	34	14	3492	738	1532	4658	1255	1724	3368	1660
contig_10640	condensin complex subunit 1	3	3	2	2	2	2	20	8	464	179	339	521	348	552	779	451
contig_09036	condensin complex subunit 1-like	8	0	2	3	2	2	25	10	690	156	540	627	354	822	1190	840
contig_05412	condensin complex subunit 2	2	0	0	8	0	0	14	6	3181	632	2283	3179	1897	3024	4199	2710
contig_04384	connector enhancer of kinase suppressor of ras 3	17	3	5	27	10	19	55	39	3450	933	2397	3829	2202	3301	5083	3648
contig_13647	conserved domain partial	22	5	4	204	26	10	3	12	0	0	0	0	0	0	0	0
contig_21745	conserved domain partial	18	1	7	125	5	6	42	5	0	0	0	0	0	0	0	0
contig_17318	conserved domain protein	0	0	0	0	0	0	0	0	8	1	1	21	5	0	4	12
contig_22983	conserved domain protein	0	0	0	0	0	0	0	0	4	0	1	7	1	0	0	0
contig_16985	conserved domain protein	0	0	0	1	0	0	0	0	14	1	7	13	9	10	24	9
contig_06808	conserved hypothetical protein	0	0	0	0	0	0	0	0	18	2	9	66	0	14	9	18
contig_06985	conserved hypothetical protein	0	0	0	0	0	0	0	0	21	8	13	47	9	3	21	11
contig_07081	conserved hypothetical protein	0	0	0	0	0	0	0	0	17	0	7	23	0	6	37	9
contig_13370	conserved hypothetical protein	0	0	0	0	0	0	0	0	12	4	12	14	9	1	28	16
contig_20547	conserved hypothetical protein	0	0	0	0	0	0	0	0	17	1	20	42	4	11	30	20
contig_26612	conserved hypothetical protein	0	0	0	0	0	0	0	0	0	0	0	13	1	1	1	1
contig_27030	conserved hypothetical protein	0	0	0	0	0	0	0	0	0	0	2	7	1	1	6	2
contig_02857	conserved hypothetical protein	6	2	4	0	4	0	12	2	5697	1235	4133	4897	3918	6556	10118	6266
contig_02415	conserved hypothetical protein	6	0	2	0	0	0	10	10	1329	255	1009	1540	911	1435	2297	1310
contig_10241	conserved hypothetical protein	3	0	4	2	0	0	1	2	192	26	66	157	119	170	326	168
contig_06072	conserved hypothetical protein	2	1	0	9	0	0	31	2	2157	415	1277	1971	1211	1887	2749	1569
contig_09483	conserved hypothetical protein	6	0	1	2	4	2	10	1	293	69	251	479	82	180	357	259
contig_20854	conserved hypothetical protein	0	0	0	0	0	0	2	0	6	0	10	4	2	10	13	11
contig_00097	conserved hypothetical protein	289	57	199	329	103	193	373	241	3166	712	2394	2870	1803	3010	4589	3272
contig_02251	conserved hypothetical protein	983	233	548	1186	665	1142	2353	1389	1458	301	1085	1457	900	1319	1862	1125
contig_12310	conserved hypothetical protein	0	0	0	128	1	2	2	0	0	0	0	0	0	0	0	0
contig_02293	conserved hypothetical protein, partial	0	0	4	11	0	0	66	24	3279	886	2591	3627	2611	4027	5947	3709
contig_17405	conserved hypothetical protein, partial	25	0	9	58	32	31	84	75	0	0	0	0	0	0	2	0
contig_05137	conserved oligomeric golgi complex	0	0	0	0	3	2	8	3	1857	443	1279	1944	1318	1903	2954	1656
contig_02282	conserved oligomeric golgi complex subunit 1	4	0	1	6	0	0	26	17	3631	800	2641	3824	2388	3748	5271	3274
contig_04186	conserved oligomeric golgi complex subunit 3	921	230	327	696	335	374	613	487	1828	492	1280	2133	1310	2304	3111	1928
contig_07914	conserved oligomeric golgi complex subunit 4	1883	453	1220	1821	1276	1983	2797	1818	1189	208	738	1240	670	1002	1686	1089
contig_00583	conserved oligomeric golgi complex subunit 5	3217	756	2232	3586	2266	3740	5061	3298	7289	1636	5104	7916	4525	7367	10372	6821
contig_09346	conserved oligomeric golgi complex subunit 6	0	4	0	0	0	0	11	0	1304	300	1217	1610	810	1315	2178	1314
contig_02423	conserved oligomeric golgi complex subunit 7	1441	359	675	1414	866	1218	1982	1040	375	104	257	375	241	281	471	271
contig_07859	conserved oligomeric golgi complex subunit 8	20	0	11	27	0	8	16	16	2033	494	1804	2347	1354	2013	3052	1863
contig_20977	conserved protein	31	0	9	111	6	3	13	17	0	0	0	2	0	0	0	2
contig_05473	conserved protein	96	9	171	726	128	98	196	158	0	0	0	3	0	0	0	2
contig_05472	conserved protein	15	0	36	200	17	8	18	6	0	0	0	0	0	0	0	0
contig_05474	conserved protein	1	0	10	81	9	7	1	1	0	0	0	0	0	0	0	0
contig_08713	conserved protein	29	4	27	221	15	12	49	1	0	0	0	0	0	0	0	0
contig_09518	conserved protein	6	0	25	204	2	4	7	13	0	0	0	0	0	0	0	0
contig_11394	conserved protein	2	0	17	9	12	6	14	10	0	0	0	0	0	0	0	0
contig_11395	conserved protein	6	0	12	65	10	0	15	2	0	0	0	0	0	0	0	0
contig_12195	conserved protein	4	0	1	163	14	6	1	1	0	0	0	0	0	0	0	0
contig_13454	conserved protein	2	0	7	23	142	0	8	0	0	0	0	0	0	0	2	0
contig_19467	conserved protein	9	1	6	4	4	0	1	4	0	0	0	0	0	0	0	0
contig_19884	conserved protein	8	1	9	229	8	15	15	7	0	0	0	0	0	0	0	2
contig_25924	conserved protein	0	0	2	17	47	7	5	2	0	0	0	0	0	0	0	0
contig_26681	conserved protein	0	0	1	28	1	0	2	1	0	0	0	0	0	0	0	0
contig_06910	contactin	459	128	382	603	247	406	636	437	2636	502	1660	2909	1447	2433	3874	2486
contig_05876	contactin-associated protein 1	2	0	1	7	1	6	11	2	2387	538	1706	2711	1292	2062	3335	2309
contig_04459	contactin-associated protein like 5-1	4	0	0	20	4	0	36	32	5168	1007	3034	6175	2827	4716	7858	5510
contig_03686	control protein hctl029	0	0	0	0	6	3	2	0	645	102	234	633	206	291	542	371
contig_04785	cop9 signalosome complex subunit 1	13	3	10	28	20	20	35	21	3867	819	2870	3595	2539	3963	6274	3672
contig_06089	cop9 signalosome complex subunit 2	5	4	0	6	3	0	44	26	5321	1175	3317	5183	3318	5033	7287	4101
contig_03337	cop9 signalosome complex subunit 3	0	0	0	4	0	0	16	2	3103	684	2145	2666	1867	3219	4137	2696
contig_01607	cop9 signalosome complex subunit 4	2	8	4	9	0	1	14	12	2168	555	1537	2038	1266	2071	3190	1848
contig_03587	cop9 signalosome complex subunit 5	19	7	11	14	17	7	68	23	2694	579	1780	2751	1954	3062	4541	2745
contig_05848	cop9 signalosome complex subunit 6	0	0	1	0	0	0	6	2	2255	498	1577	2684	1238	2328	3222	1974
contig_05014	cop9 signalosome complex subunit 7b isoform x1	4	0	2	2	4	2	28	12	2982	691	2140	2922	1636	2854	4034	2421
contig_09341	cop9 signalosome complex subunit 8	35	2	15	47	20	24	64	14	1087	319	682	1040	627	1084	1453	853
contig_23642	copia protein	0	0	0	0	0	0	0	0	1	0	2	8	0	2	4	6
contig_25493	copia protein	0	0	0	4	6	2	2	3	0	0	1	0	5	7	6	19
contig_26055	copia-like retrotransposable	0	0	1	4	0	0	4	1	0	0	0	0	0	0	0	0
contig_00364	copine-8	5172	1140	3905	4446	3337	6053	9039	5509	5366	953	3435	5470	3093	4953	8019	5393
contig_01672	copper-transporting atpase 1	4	0	0	4	0	0	24	7	1758	354	1610	1935	1042	1868	2975	2240
contig_03501	copper-transporting atpase 1	863	150	537	1134	590	1088	1720	1092	2519	455	1459	2233	1474	2470	3280	2212
contig_01541	coproporphyrinogen-iii oxidase-like	22	2	4	38	6	8	41	20	1226	182	815	1242	705	1344	1999	1380
contig_03684	core alpha -fucosyltransferase	18	3	7	10	23	28	42	22	239	20	62	266	64	143	149	94
contig_05732	corepressor interacting with rbpj 1	63	21	26	94	44	81	139	71	1631	437	887	1706	963	1363	1996	1142
contig_08013	cornichon protein	0	0	0	1	0	0	0	0	862	153	597	701	421	689	1111	758
contig_03784	coronin-2b-like isoform x2	0	0	6	5	3	0	27	26	4920	1102	3851	5176	2677	4846	7156	5134
contig_03735	corticotropin-releasing factor-binding	0	0	0	4	0	0	17	4	968	206	684	1261	533	950	1755	1280
contig_15546	couch isoform t	214	110	131	308	320	136	359	121	431	147	297	555	618	274	726	236
contig_01068	counting factor associated protein d-like	11	8	4	60	10	20	407	197	44133	8918	40417	42233	35568	57397	93992	62079
contig_07428	cpxv051 protein	9	12	4	12	2	11	33	11	1745	462	1501	1742	1210	2300	3307	1963
contig_09664	cral trio domain containing protein	29	25	20	33	0	1	10	2	426	65	253	718	267	310	727	299
contig_04191	creb-binding protein	15	3	19	23	2	7	105	58	4950	973	4139	6724	2878	5217	8266	6224
contig_06739	creb-regulated transcription coactivator 1 isoform x1	6	0	0	8	0	2	24	13	1992	427	1553	2624	1269	1972	3092	2208
contig_02867	cre-glrx-10 protein	0	0	0	6	0	2	12	10	4907	1074	3348	6570	3083	5262	8500	4593
contig_07318	cre-lrp-1 protein	284	42	232	415	169	229	549	335	574	98	365	921	359	496	951	503
contig_05444	cre-mel-26 protein	127	70	97	213	122	181	186	92	489	51	280	638	237	426	836	520
contig_01546	cre-nas-13 protein	4	1	0	6	2	2	12	12	1374	299	763	1817	614	825	1607	870
contig_20647	cre-nas-13 protein	0	0	0	0	0	2	0	0	3	0	3	10	1	21	37	24
contig_05130	cre-tag-208 protein	0	0	0	0	18	33	60	36	288	78	98	354	139	205	406	261
contig_23589	cre-wht-1 protein	3	0	5	5	1	0	1	0	0	0	0	4	0	0	2	0
contig_00478	crooked neck-like protein 1	654	155	302	660	322	631	799	497	1455	353	941	1424	891	1436	2088	1329
contig_03502	crossover junction endonuclease eme1	12	6	3	13	4	2	28	24	1584	363	1122	1766	1029	1769	2484	1551
contig_04880	crossover junction endonuclease mus81	4	0	1	0	0	0	2	2	1209	166	789	1299	611	1038	1491	918
contig_11680	cryptochrome 1	0	0	0	0	0	0	0	0	3	1	3	18	5	16	7	6
contig_17633	cryptochrome 1	0	0	0	0	0	0	0	0	2	0	7	9	3	1	7	22
contig_17298	cryptochrome 1	33	0	14	19	8	11	31	36	58	0	37	38	25	71	64	37
contig_15517	cryptochrome 2	0	0	0	4	0	0	0	0	6	0	4	37	10	20	33	25
contig_08441	cryptochrome-1 isoform x1	1	2	0	0	4	0	6	2	88	13	49	142	52	74	113	88
contig_26647	cryptococcus neoformans neoformans jec21 chromosome complete sequence	0	0	1	2	4	6	5	0	0	0	0	0	0	0	0	0
contig_01158	c-terminal-binding protein	20	0	2	26	0	4	99	44	11609	2586	6567	10896	8016	11720	16589	10772
contig_20210	ctl transporter	0	0	0	0	0	0	3	0	32	2	23	20	10	11	35	18
contig_08445	ctl-like protein 2 isoform x1	2	0	1	0	0	2	7	2	546	134	453	867	344	672	1085	844
contig_00009	ctp synthase	1889	532	1078	1971	1176	1731	2750	1609	6983	1758	4526	6274	4494	7063	9783	6230
contig_02629	cttnbp2 n-terminal-like protein	18	10	14	14	3	0	53	27	3113	787	2020	2894	1850	3145	4428	3027
contig_10734	c-type lysozyme	2	0	5	5	8	11	16	2	191	64	54	189	96	186	324	159
contig_26613	cu zn superoxide dismutase	0	0	0	0	0	0	0	0	0	0	0	4	1	6	0	0
contig_22792	cub and sushi domain-containing protein 1	0	0	0	0	0	0	0	0	3	1	6	15	0	5	6	3
contig_01889	cub and sushi domain-containing protein 3	10	10	1	21	4	2	26	11	5630	1137	3555	7390	3141	4557	7491	5311
contig_13609	cub domain containing protein	0	0	0	4	0	0	4	0	187	30	110	198	129	170	254	147
contig_00979	cub domain-containing	938	197	611	1030	460	696	1142	677	3558	949	2428	3977	2235	3590	4676	2814
contig_01486	cub domain-containing protein 2	2	0	0	0	0	0	2	1	251	46	125	265	143	218	269	184
contig_15677	cubilin	0	0	0	0	0	0	0	0	14	0	1	1	0	1	8	1
contig_17100	cubilin	0	0	0	0	0	0	0	0	19	1	16	19	0	11	24	28
contig_20765	cubilin	0	0	0	0	0	0	0	0	6	0	1	7	6	4	23	14
contig_21254	cubilin	0	0	0	0	0	9	0	0	2	0	13	22	1	20	24	20
contig_14600	cubilin isoform x1	0	0	0	4	0	0	0	0	61	32	75	99	35	70	135	103
contig_23203	cubilin-like	0	0	0	0	0	0	0	0	9	0	5	11	1	1	11	2
contig_24570	cubilin-like	0	0	0	0	0	0	0	0	2	1	11	8	1	14	30	20
contig_13044	cubilin-like	0	0	0	0	0	0	4	0	18	0	10	18	13	8	52	13
contig_10412	cubilin-like	20	2	17	65	20	38	59	44	498	84	247	553	209	362	692	488
contig_02794	cubitus interruptus	15	6	12	22	6	2	24	24	2952	640	2112	3299	1327	2305	3280	2390
contig_03683	cue domain-containing protein 1	8	0	2	2	0	0	17	14	1751	384	1202	1608	953	1686	2581	1651
contig_06392	cugbp elav-like family member 2	142	31	74	127	73	65	138	128	265	27	194	290	194	282	551	295
contig_06036	cugbp elav-like family member 2-like	0	0	8	6	1	2	14	1	1108	200	559	1293	502	798	1414	981
contig_06200	cugbp elav-like family member 4	2	0	0	0	9	3	18	12	935	147	628	1252	278	384	806	410
contig_00286	cugbp elav-like family member partial	7	1	0	6	1	3	24	4	1273	240	774	1592	642	1050	1925	1198
contig_01694	cullin-1	1733	378	1468	1764	1158	1921	2684	1764	9880	2536	6908	8471	6145	9407	13181	8543
contig_04304	cullin-2	4	0	0	12	0	0	31	6	2813	634	2165	3191	1681	2703	4342	3047
contig_00690	cullin-3 isoform x1	10420	2143	5191	9690	5908	10036	14538	8573	4572	1018	3247	4916	2884	4512	6491	4603
contig_01780	cullin-4b-like	2	0	0	2	6	0	25	6	2645	734	2006	2639	1763	2740	3718	2482
contig_06834	cullin-5	0	1	0	2	1	4	20	6	2652	616	2197	2691	1748	2827	4245	2820
contig_01437	cullin-associated nedd8-dissociated protein 1	2	2	0	12	0	4	34	20	8804	2030	5910	8219	5555	8966	12333	8435
contig_15680	cuticle	0	0	4	0	0	0	0	0	12	0	2	0	1	1	11	26
contig_20980	cuticle	0	0	0	0	0	0	4	2	40	12	10	14	22	32	206	1636
contig_01111	cuticle	2	0	0	2	0	0	12	4	1360	248	328	1613	293	649	2257	1524
contig_00508	cuticle	121	40	17	128	79	84	393	209	29602	6020	6748	24382	12014	18000	32822	16533
contig_14082	cuticle	7	0	1	4	0	0	0	0	2	0	4	2	1	9	46	12
contig_25268	cuticle	0	0	0	0	0	0	4	0	6	1	2	9	3	1	2	159
contig_09591	cuticle	542	93	232	496	216	376	486	373	15	4	5	7	9	18	43	17
contig_13917	cuticle protein 14 isoform partial	0	0	0	0	0	0	0	0	110	28	28	55	28	52	127	102
contig_15475	cuticle protein 14 isoform partial	0	0	0	0	0	0	0	0	41	23	31	60	26	37	47	52
contig_02853	cuticle protein 14 isoform partial	4	16	5	8	4	0	83	47	18922	3839	2036	7124	6061	14142	31799	15063
contig_02991	cuticle protein 14 isoform partial	8	2	0	13	0	0	115	30	17004	2253	1522	5381	3266	7327	20825	8919
contig_05721	cuticle protein 14 isoform partial	0	0	0	2	7	8	8	9	2417	212	423	1416	1033	1584	3299	2613
contig_19117	cuticle protein 14 isoform partial	7	0	5	21	1	6	9	15	2	0	0	0	1	0	2	5
contig_16117	cuticle protein partial	0	0	0	0	0	0	0	3	72	1	4	16	8	25	77	82
contig_05246	cuticle protein partial	6	0	0	2	2	2	3	13	45	3	30	57	9	65	121	88
contig_23268	cuticle protein partial	17	4	16	12	8	10	6	2	3	5	1	3	3	12	27	28
contig_17148	cuticle protein partial	21	11	9	32	17	30	75	50	3	14	2	7	3	3	48	199
contig_21364	cuticlin- partial	0	0	0	0	0	0	0	0	5	0	1	21	4	1	44	19
contig_24727	cuticlin- partial	0	0	0	0	0	0	0	0	0	4	0	10	0	5	53	1
contig_08454	cuticlin- partial	2	0	5	6	0	0	6	0	812	180	468	872	388	628	1073	569
contig_25187	cuticlin-1- partial	0	0	0	0	0	0	1	0	0	1	1	1	1	0	0	1
contig_27704	cuticular	0	0	0	0	0	0	0	0	36	52	14	53	17	38	61	22
contig_00588	cuticular	19	20	6	43	20	7	138	35	25768	6349	4066	14843	9203	14266	19940	9453
contig_09892	cuticular	0	0	0	0	0	0	3	6	451	112	272	482	188	382	622	327
contig_18417	cuticular	2	0	1	1	0	1	6	0	75	21	29	53	37	86	179	127
contig_06564	cuticular protein analogous to peritrophins 1-f precursor	11	0	7	14	0	8	31	17	1466	405	1070	1813	876	1430	2410	1271
contig_09488	cuticular protein analogous to peritrophins 1-h isoform x1	0	0	0	4	0	0	10	8	257	56	96	248	105	153	311	248
contig_04538	cuticular protein analogous to peritrophins 3-a2	14	4	3	19	4	16	20	19	1005	154	409	1183	410	590	1475	806
contig_07709	cutilin-1 precursor	17	6	2	29	1	9	31	14	840	108	288	854	247	453	834	570
contig_04859	cwf19-like protein 1-like	13	4	0	4	6	4	24	15	1836	349	1114	2045	1134	1752	2275	1363
contig_04786	cwf19-like protein 2	2	2	0	10	0	4	28	11	1361	395	1099	1658	676	1113	1562	910
contig_24142	c-x-c chemokine receptor type 5-like	0	0	0	0	0	0	0	0	4	0	6	9	4	5	5	8
contig_04023	cxxc zinc finger family protein	12	6	3	27	17	34	34	36	3260	820	2116	3119	1839	2860	4056	2635
contig_06318	cxxc-type zinc finger protein 4	0	0	0	3	1	3	18	39	1552	336	1186	2241	977	1693	2839	2156
contig_07319	cyclic amp response element-binding protein a-like isoform x2	2	12	2	0	1	2	30	14	1948	461	1532	2189	1081	2111	3216	2311
contig_03012	cyclic amp-dependent transcription factor atf-2	0	0	6	18	0	10	30	16	2221	479	1786	2370	1438	2385	3549	2120
contig_10671	cyclic amp-dependent transcription factor atf-3-like	0	0	0	2	2	0	3	1	296	70	128	324	356	469	679	379
contig_11585	cyclic nucleotide-gated cation channel alpha-3 isoform x2	0	0	0	0	0	0	0	0	56	26	12	59	25	14	52	25
contig_10696	cyclic nucleotide-gated cation channel beta-1	587	102	346	583	348	518	693	435	100	16	47	180	54	79	135	120
contig_01469	-cyclic-nucleotide 2-phosphodiesterase	0	4	1	4	2	2	44	30	6041	1420	3235	5546	3815	5942	8304	5067
contig_00205	cyclin b	30	2	10	95	8	8	286	79	28989	8264	19256	25428	19126	29140	37883	24538
contig_03063	cyclin dependent kinase 1	1	0	1	2	0	0	16	15	4885	1235	3613	3987	3122	5124	6752	4209
contig_09788	cyclin n-terminal domain-containing protein 1	10	0	12	10	2	8	27	8	538	99	345	736	274	501	787	449
contig_00879	cyclin-a1 isoform x1	20	2	9	50	10	14	291	148	34986	8891	23742	30867	23772	34757	46711	29378
contig_06468	cyclin-d-binding myb-like transcription factor partial	111	19	43	99	68	100	113	79	1011	297	640	932	630	831	1067	634
contig_03487	cyclin-dependent kinase 10	1495	303	1033	1041	842	1579	2025	1405	1013	213	652	1090	715	918	1307	812
contig_00666	cyclin-dependent kinase 12 isoform x1	309	44	150	365	146	204	328	237	4775	1069	3525	5288	3159	5269	7973	5543
contig_05115	cyclin-dependent kinase 17-like isoform x4	1	0	3	11	6	0	17	7	1578	293	1285	1932	877	1495	2563	1613
contig_04007	cyclin-dependent kinase 2	13	1	8	15	18	12	31	21	2577	753	1823	2806	1560	2524	3446	2337
contig_06172	cyclin-dependent kinase 5	26	5	10	28	34	19	60	24	945	233	797	1846	644	1383	2750	2041
contig_05522	cyclin-dependent kinase 5 activator 1 isoform x1	4	3	1	5	0	3	11	11	1030	199	554	1459	387	589	1204	671
contig_03678	cyclin-dependent kinase 6-like	4	0	0	6	5	2	9	0	2077	485	1984	2156	1150	2272	3291	2296
contig_02658	cyclin-dependent kinase 7-like	2835	809	2153	3517	1661	2852	4401	2867	1539	431	1168	1733	923	1642	2489	1591
contig_05058	cyclin-dependent kinase 8	17	0	13	10	7	14	41	24	1526	345	1063	1510	962	1357	2163	1285
contig_04759	cyclin-dependent kinase 9	0	0	0	3	0	0	8	3	2192	391	1458	2472	1172	1993	3284	1908
contig_06902	cyclin-dependent kinase 9	5	0	0	5	6	9	18	13	2172	545	1690	2428	1681	2744	4336	2658
contig_10079	cyclin-dependent kinase-like 4	0	0	2	2	1	0	1	1	72	30	74	127	64	40	120	39
contig_01261	cyclin-g-associated kinase-like	4	0	0	10	2	6	24	32	4122	1065	3188	4254	2476	4171	6747	4599
contig_03863	cyclin-h isoform x1	44	7	15	27	6	21	47	18	4806	1130	3424	4633	3361	4868	7621	4682
contig_07373	cyclin-k	2	0	0	0	1	2	7	2	1574	372	1008	1714	1066	1649	2502	1576
contig_01241	cyclin-k isoform x1	16	1	20	20	1	26	46	19	2185	338	1344	1910	1248	1754	2761	1714
contig_03567	cyclin-l1 isoform x3	4	0	6	14	4	0	40	22	5309	1386	3559	4863	3291	5311	6236	4262
contig_09716	cyclin-related protein fam58a-like	28	4	6	20	3	6	20	10	528	172	386	699	306	470	720	409
contig_00557	cyclin-t2-like isoform x2	56	15	24	100	18	22	173	92	5669	1501	4380	7149	3728	6060	8993	5911
contig_05460	cyclin-y	61	8	17	53	12	50	101	21	2672	744	1802	2688	1535	2229	3290	1956
contig_00412	cystathionine beta-synthase	28	17	18	55	15	18	71	43	5148	1045	3072	4454	3192	5664	8528	4848
contig_01610	cystatin 10 isoform cra_a	0	2	0	2	0	2	12	14	1111	253	912	1369	630	1064	1758	997
contig_00688	cystatin precursor	33	10	0	19	0	4	246	118	45747	8687	27926	43808	36514	59535	97100	46997
contig_00282	cystatin precursor	2	0	0	9	4	8	82	30	7837	1499	6306	9170	5863	9968	16645	9568
contig_06504	cysteine and glycine-rich protein 1	4	0	0	4	0	2	29	16	2729	564	1931	2892	1428	2554	4485	2871
contig_00064	cysteine and glycine-rich protein 3	164	42	91	242	122	178	341	206	148	26	87	160	73	124	173	98
contig_03291	cysteine and histidine-rich domain-containing	0	6	0	11	10	0	10	18	926	275	673	909	544	976	1430	800
contig_03524	cysteine dioxygenase type 1	8	0	8	6	4	4	18	11	3770	716	2253	2804	2757	4512	6495	4065
contig_02586	cysteine mitochondrial	1489	258	1115	1565	765	1270	2065	1444	3196	609	2080	3363	1800	3113	4924	3364
contig_04150	cysteine protease atg4b-like	2	4	7	10	7	1	39	12	3400	735	2660	3425	2418	3871	5658	3563
contig_05515	cysteine protease atg4d	30	15	22	47	57	13	74	13	1845	461	1334	1797	1230	1583	2434	1622
contig_00698	cysteine proteinase	0	0	2	2	0	0	0	1	292	73	221	479	88	181	290	195
contig_00178	cysteine proteinase- isoform a	20	6	0	21	0	4	214	80	28121	5509	21746	26037	17627	33500	58134	39242
contig_06956	cysteine serine-rich nuclear protein 2	1	3	0	0	0	3	37	5	2539	545	1705	2696	1314	2219	3326	2249
contig_02336	cysteine synthase	11	4	4	28	8	8	73	40	18499	3409	8557	17286	8627	13238	20119	10660
contig_25982	cysteine synthase	0	0	0	0	0	0	4	0	0	0	3	4	0	0	0	5
contig_09773	cysteine-rich hydrophobic domain 2 protein	1	0	0	0	0	0	8	3	810	187	676	900	522	770	1055	775
contig_11676	cysteine-rich ku venom protein isoform x1	0	0	0	0	0	0	4	0	47	6	12	70	19	18	48	34
contig_06181	cysteine-rich secretory protein family	0	2	0	4	0	0	27	9	2416	518	2082	3420	1110	2303	6584	3361
contig_14815	cysteine-rich with egf-like domain protein 2	2	0	4	15	7	9	22	21	74	28	72	140	52	120	174	106
contig_03802	cysteine--trna cytoplasmic	1448	308	941	2096	812	1541	2458	1555	2469	665	1396	2148	1763	2561	3322	2055
contig_08675	cystic fibrosis transmembrane conductance regulator	0	0	1	2	0	2	6	0	294	63	154	305	109	159	330	212
contig_25398	cystm1 family protein a-like	0	0	0	0	0	0	0	0	0	0	5	8	8	4	1	6
contig_00240	cyt_chiji ame: full=cystatin jztx-75 flags: precursor	16	0	2	40	10	0	209	104	31368	5710	20600	37448	20399	32381	52927	28351
contig_01325	cytidine deaminase	16	15	20	42	33	51	63	34	2291	461	1255	2344	1081	1802	2744	1498
contig_00656	cytidylate kinase	1319	248	755	2002	496	1095	2299	1221	2049	383	1075	1672	1002	1594	2546	1586
contig_04746	cytochrome	6	0	0	0	0	1	0	6	875	210	452	814	401	595	947	551
contig_15457	cytochrome	11	1	23	24	0	4	7	22	4	0	12	17	25	9	45	25
contig_00813	cytochrome b	47	35	35	21	1505	2089	3540	1554	4	3	9	10	585	767	1479	578
contig_00812	cytochrome b	9629	2799	4486	13680	133	185	350	171	1646	472	801	2527	22	16	70	30
contig_27676	cytochrome b	1	0	4	3	0	0	6	2	0	0	0	0	0	0	2	8
contig_06271	cytochrome b5	59	22	17	50	12	19	117	38	9024	1974	4808	8072	5975	9397	13473	7801
contig_06548	cytochrome b5	3	0	0	1	5	4	8	6	1133	163	632	1068	472	936	1494	870
contig_05305	cytochrome b561	4	4	0	3	3	1	13	2	4109	705	2805	4339	1882	3466	5904	4111
contig_06506	cytochrome b561	0	0	0	2	2	0	12	2	2307	440	912	2206	1121	1429	2861	1506
contig_18149	cytochrome b6-f complex iron-sulfur chloroplastic-like	0	0	0	0	0	0	0	0	7	0	0	6	2	1	1	0
contig_27050	cytochrome b6-f complex iron-sulfur chloroplastic-like	0	0	0	0	0	0	0	0	0	0	0	1	1	1	4	1
contig_04222	cytochrome b-c1 complex subunit mitochondrial-like isoform x2	8	0	0	9	2	4	54	10	11572	2642	6220	10878	6796	11493	16539	10236
contig_00930	cytochrome c	22	8	6	14	4	12	130	45	19443	4859	9263	14370	11992	18705	22027	13036
contig_05572	cytochrome c oxidase assembly protein cox15 homolog	1627	262	1070	1673	930	1359	2222	1292	1483	218	799	1534	796	1271	2246	1401
contig_02016	cytochrome c oxidase assembly protein cox16 mitochondrial-like	415	102	332	408	327	514	765	361	510	127	382	564	298	512	749	437
contig_04628	cytochrome c oxidase assembly protein mitochondrial-like	0	0	0	0	0	0	4	4	1010	253	660	967	666	912	1592	910
contig_00504	cytochrome c oxidase subunit 6b1-like	2	6	0	10	0	0	33	20	6978	1358	3923	6497	3667	5546	9025	4955
contig_00093	cytochrome c oxidase subunit i	6704	1507	3388	10610	23	16	27	7	130091	32495	59060	166409	320	195	291	88
contig_00341	cytochrome c oxidase subunit i	1494	688	1081	3302	2799	3429	7729	3055	9747	5617	4785	13237	26376	39788	67767	27201
contig_02533	cytochrome c oxidase subunit ii	1396	98	256	604	13	14	35	11	3592	473	652	1141	1387	1348	1533	534
contig_00176	cytochrome c oxidase subunit ii	286388	80400	118828	346880	93604	145059	229223	75624	2073	847	642	977	34815	47476	71064	29875
contig_00175	cytochrome c oxidase subunit iii	2994	1106	1580	4299	17	3	9	9	2733	310	674	2797	15	4	13	1
contig_03032	cytochrome c oxidase subunit iv	73	7	17	68	7	15	159	35	12003	2911	6529	11566	7066	11184	16542	8882
contig_01551	cytochrome c oxidase subunit mitochondrial	80	31	51	82	92	110	193	121	11796	2812	6158	10948	7530	11862	16396	9366
contig_02683	cytochrome c oxidase subunit mitochondrial-like	6	2	1	11	0	0	34	29	7555	1940	3686	6441	4717	7040	9793	5399
contig_05366	cytochrome c-type heme lyase-like	1761	448	1220	1855	857	1419	2226	1460	2426	452	1394	2495	1441	2142	3322	2095
contig_01016	cytochrome family subfamily polypeptide 5	2771	593	1454	3399	1695	2569	5178	3099	1427	351	887	2591	40829	81005	175055	105772
contig_01033	cytochrome heme mitochondrial-like	11	2	6	8	0	4	48	28	12323	2391	6768	11517	7115	11728	17862	11024
contig_14520	cytochrome oxidase subunit partial	12	76	18	73	4	22	0	4	759	705	480	1287	263	298	222	62
contig_19196	cytochrome oxidase subunit partial	14	5	20	9	12	11	19	2	1	0	0	3	1	0	19	40
contig_06863	cytochrome p450	0	0	0	0	0	0	0	0	73	10	43	93	32	61	182	73
contig_01015	cytochrome p450	0	0	0	5	0	0	8	8	175	41	93	233	913	1521	2531	1240
contig_08285	cytochrome p450	57	12	29	52	11	12	20	13	970	193	413	1353	570	852	1543	761
contig_03692	cytochrome p450	6	0	4	12	12	14	24	16	639	143	436	1210	543	632	1534	1032
contig_15299	cytochrome p450	3	0	0	0	0	0	5	0	117	6	62	83	48	74	97	61
contig_06268	cytochrome p450	0	0	0	0	1	7	14	7	232	14	127	239	76	163	322	157
contig_15804	cytochrome p450	0	0	0	4	0	0	0	2	6	6	6	14	5	5	18	17
contig_16749	cytochrome p450 307a1	0	0	0	0	0	0	0	0	4	4	1	0	0	4	6	6
contig_08007	cytochrome p450 307a1	2	0	0	4	0	1	1	4	1262	341	806	1161	880	1412	1890	1230
contig_08105	cytochrome p450 333b11	2	0	0	4	0	0	0	0	699	132	474	718	299	624	1039	630
contig_05083	cytochrome p450 3a24-like	8382	1845	5552	9970	4191	7247	12249	8057	3328	741	1968	3686	2141	3598	5709	4119
contig_17307	cytochrome p450 3a5	0	0	0	2	1	6	9	1	93	22	37	87	44	61	207	115
contig_14081	cytochrome p450 3a9-like	0	0	0	0	0	0	0	0	135	43	100	160	89	191	358	162
contig_13469	cytochrome p450 4v2	0	0	1	0	1	1	0	2	18	1	7	14	15	22	35	32
contig_20098	cytochrome p450 4v2-like	0	0	0	0	0	0	0	0	1	0	2	2	5	0	12	7
contig_22780	cytochrome p450 4v2-like	0	0	0	0	0	0	0	0	15	0	1	25	0	4	8	8
contig_11993	cytochrome p450 4v2-like	0	1	4	8	0	0	0	0	72	18	25	72	14	22	66	13
contig_07190	cytochrome p450 4v2-like	0	0	0	0	0	1	4	0	981	179	432	1122	436	522	908	484
contig_01366	cytochrome p450 4v2-like	35	14	29	67	43	30	140	61	17065	3923	11250	14410	10730	16803	23531	14956
contig_22403	cytochrome p450 4v2-like	1	0	0	4	0	0	0	0	0	0	5	4	1	2	6	9
contig_08591	cytochrome p450 4v2-like	24	4	14	9	0	0	0	2	475	173	260	663	77	59	118	56
contig_14128	cytochrome p450 4v2-like	0	0	0	0	0	0	0	4	245	26	67	150	105	91	251	121
contig_06896	cytochrome p450 4v2-like	2	0	0	0	0	3	0	0	98	7	35	112	23	75	129	79
contig_08593	cytochrome p450 4v2-like	22	0	6	25	0	4	18	4	141	23	79	286	399	426	1219	554
contig_06147	cytochrome p450 4v2-like	2	0	0	0	0	4	0	6	211	54	199	341	142	154	401	184
contig_12396	cytochrome p450 4v2-like	2	0	0	1	4	0	4	5	98	30	60	104	50	58	122	37
contig_07957	cytochrome p450 4v2-like	1	0	6	9	3	8	21	6	117	48	111	237	108	107	282	210
contig_16490	cytochrome p450 4v2-like	0	0	0	10	1	10	10	9	32	0	34	30	71	115	145	114
contig_19768	cytochrome p450 4v2-like	0	0	0	0	0	0	0	2	15	0	7	4	2	3	13	8
contig_08309	cytochrome p450 4v2-like	0	0	2	15	19	50	64	35	362	51	145	390	310	455	964	427
contig_25379	cytochrome p450 4v2-like	1	0	1	0	0	1	0	0	1	0	0	0	0	3	1	1
contig_14865	cytochrome p450 4v2-like	0	0	0	0	1	6	3	1	10	0	5	5	6	6	15	3
contig_03871	cytochrome p450 4v2-like	131	40	55	163	221	297	377	208	299	59	181	340	168	184	445	189
contig_03231	cytochrome p450 4v2-like	1948	562	1208	2066	1113	1576	2037	1137	561	71	271	703	161	300	647	363
contig_03505	cytochrome p450 6k1-like	2	2	5	6	0	11	41	7	5148	1210	3940	6055	3528	5783	9157	5620
contig_07192	cytochrome p450 mitochondrial	0	0	0	0	0	0	0	2	573	126	365	624	331	468	798	502
contig_09592	cytochrome p450 mitochondrial-like	1	0	3	1	1	0	2	6	703	128	454	754	513	589	1208	873
contig_21232	cytochrome p450 monooxygenase	0	0	0	0	0	0	0	0	2	0	1	4	0	1	6	0
contig_24974	cytochrome p450 monooxygenase	0	0	0	0	0	0	0	0	6	6	4	2	4	7	16	1
contig_06844	cytochrome p450 monooxygenase	2	0	0	2	0	0	2	0	1652	321	1284	1998	661	1687	3246	2127
contig_02921	cytochrome p450 monooxygenase	0	0	4	0	0	0	0	2	319	63	197	531	252	242	784	359
contig_09984	cytochrome p450 monooxygenase	0	0	0	2	0	3	10	0	293	30	189	442	204	385	690	392
contig_22494	cytochrome p450 monooxygenase	6	0	0	2	9	0	13	8	31	19	73	46	25	56	88	70
contig_05020	cytochrome p450 partial	2	0	0	2	0	0	15	6	3479	645	2734	2289	1958	3714	4341	2910
contig_01794	cytochrome p450 partial	8	0	6	12	0	2	82	44	12524	2359	8375	13876	9122	17742	26570	15920
contig_03096	cytochrome p450 partial	2	0	8	6	2	6	33	8	3564	679	2801	6093	2050	3404	8031	4510
contig_07609	cytochrome p450 partial	6	0	0	0	0	0	4	0	300	47	163	395	117	260	699	388
contig_01795	cytochrome p450 partial	18	0	2	7	15	16	43	39	4065	910	2965	4491	2875	5250	8381	5307
contig_10973	cytochrome p450 partial	0	0	0	3	0	0	0	6	173	28	137	271	80	197	453	314
contig_03097	cytochrome p450 partial	2	0	2	0	2	1	11	16	1232	221	754	1703	515	909	1883	1055
contig_19851	cytochrome p450 partial	0	0	0	0	0	2	4	0	27	0	7	27	6	42	43	31
contig_19891	cytochrome p450 partial	0	0	0	0	0	0	0	4	11	5	8	26	11	3	15	14
contig_07077	cytochrome p450 partial	805	191	592	870	565	916	1332	774	128	33	87	218	51	90	166	91
contig_12167	cytochrome partial	4	1	2	12	7	6	9	4	302	58	158	432	280	353	805	437
contig_00773	cytohesin-1-like isoform 2	16	2	6	13	6	0	80	38	5554	1224	3708	5326	3795	5905	7555	5720
contig_00268	cytokine receptor	4	0	2	0	0	0	0	4	682	109	646	835	389	755	1299	890
contig_03375	cytokine receptor	40	2	3	20	3	7	19	7	791	166	656	1252	423	674	1434	904
contig_00489	cytoplasmic 2	56	16	4	181	13	8	551	272	116953	20717	74354	161606	59819	96389	152347	98475
contig_00386	cytoplasmic aconitate hydratase	4	6	0	16	0	4	50	34	8944	1883	5127	8496	4839	8505	12479	8763
contig_01136	cytoplasmic dynein 1 intermediate chain 2 isoform x5	6	0	0	10	0	0	8	9	4601	1129	2973	5043	2694	4222	6502	4096
contig_04668	cytoplasmic dynein 1 intermediate chain isoform x1	17	11	14	25	25	14	43	16	825	249	658	950	498	858	1610	1037
contig_01803	cytoplasmic dynein 1 light intermediate chain 2	2335	609	1692	2175	1483	2274	3107	1983	2513	470	1857	2692	1546	2586	4203	2597
contig_16553	cytoplasmic dynein 2 heavy chain 1	4	0	2	5	1	0	5	5	20	0	9	10	11	1	10	6
contig_21777	cytoplasmic dynein 2 heavy chain 1	0	0	0	6	0	4	7	0	8	0	0	5	0	1	1	0
contig_26478	cytoplasmic dynein 2 heavy chain 1 isoform x1	0	0	1	0	0	1	0	2	0	0	0	1	0	0	2	0
contig_23824	cytoplasmic dynein 2 heavy chain 1 isoform x3	0	0	0	0	0	0	0	0	4	0	1	2	0	2	5	1
contig_15230	cytoplasmic dynein 2 light intermediate chain 1	3	0	4	11	14	6	12	7	83	34	34	81	58	67	104	84
contig_04265	cytoplasmic fmr1-interacting	14	4	4	9	0	3	38	9	4390	866	3060	4761	2404	4274	6347	4658
contig_01362	cytoplasmic polyadenylation element binding	14	2	2	2	4	2	29	13	2546	450	1666	3045	1110	2027	3345	2343
contig_03996	cytoplasmic polyadenylation element-binding protein 1 isoform x3	150	51	90	216	143	187	386	233	11960	2763	9332	10898	6838	12364	18537	13687
contig_17297	cytoplasmic protein	0	0	0	0	0	0	0	0	6	0	15	51	4	4	2	7
contig_15325	cytoplasmic protein	0	0	0	1	0	0	1	0	9	1	2	8	2	2	5	6
contig_04604	cytoplasmic protein partial	3	1	0	8	0	0	35	6	5359	1208	3910	5559	3311	5476	7711	5027
contig_05596	cytoplasmic trna 2-thiolation protein 1	4	0	8	2	9	4	16	22	954	234	665	983	667	1076	1441	936
contig_02981	cytoplasmic trna 2-thiolation protein 2	6	0	1	6	6	1	20	1	936	206	842	1085	666	1087	1943	956
contig_00322	cytoskeleton-associated protein 5	30	7	0	6	6	8	100	39	6799	1550	5448	7168	4201	7344	10828	7358
contig_00051	cytosol aminopeptidase	15	4	0	52	6	6	129	72	24917	4766	17385	22966	16220	28087	40488	24941
contig_01084	cytosolic 10-formyltetrahydrofolate dehydrogenase-like isoform x1	940	132	501	1169	322	716	1052	544	2750	444	2341	4490	2392	4423	11211	6619
contig_01907	cytosolic endo-beta-n-acetylglucosaminidase	2	2	0	0	0	0	4	8	957	202	533	984	405	725	1177	777
contig_05865	cytosolic fe-s cluster assembly factor narfl	50	17	52	73	27	60	82	57	917	190	549	1059	607	860	1591	976
contig_01857	cytosolic fe-s cluster assembly factor nubp1	3339	721	1919	2640	1865	2901	3542	2272	1447	187	873	1704	778	1180	2234	1397
contig_05323	cytosolic fe-s cluster assembly factor nubp2	3	0	0	2	0	0	32	8	3049	729	2256	2986	2063	3408	5215	2927
contig_00973	d-3-phosphoglycerate dehydrogenase	6	2	0	4	2	5	62	14	12487	2511	6723	10203	7575	12665	16031	9955
contig_02935	dab2-interacting protein	1295	322	809	1252	764	951	1330	790	6941	1684	5235	10232	3644	5995	8568	6152
contig_00769	daple-like protein	5	2	2	3	2	3	19	24	2179	522	1487	2240	1687	2289	3379	2225
contig_08515	d-arabinose 1-dehydrogenase	2	0	0	2	0	0	10	0	1228	377	1039	1243	923	1506	2140	1506
contig_01456	darkener of isoform y	0	0	0	0	0	0	14	4	1618	281	922	1756	760	1276	2239	1546
contig_04242	d-beta-hydroxybutyrate mitochondrial-like	0	0	0	22	0	0	8	12	4244	1105	3352	4062	2542	4589	6788	4664
contig_03446	d-beta-hydroxybutyrate mitochondrial-like	0	0	0	0	0	0	10	1	857	167	586	823	379	624	1118	763
contig_04664	d-beta-hydroxybutyrate mitochondrial-like	41	4	12	46	7	13	40	28	2319	561	1523	2661	1298	2076	3751	2475
contig_20262	d-beta-hydroxybutyrate mitochondrial-like	2	0	1	8	0	0	0	5	6	0	0	5	1	0	5	1
contig_01466	dcn1-like protein 1	18815	6446	6987	14133	13924	17017	15991	7261	3959	1167	2363	3701	2645	4284	5481	3426
contig_19749	dc-stamp domain-containing protein 1-like	0	0	0	0	0	0	0	0	11	1	10	15	8	23	15	11
contig_25522	dc-stamp domain-containing protein 1-like	0	0	0	0	0	0	0	0	0	0	10	28	7	3	14	14
contig_12126	dc-stamp domain-containing protein 2	155	27	71	129	44	104	222	120	0	0	0	0	8	0	1	4
contig_01291	ddb1- and cul4-associated factor 11 isoform x1	21	12	4	51	18	28	90	37	3249	662	2342	5194	2247	3857	7071	5022
contig_02864	ddb1- and cul4-associated factor 12-like	5	1	4	4	3	2	19	7	1668	358	1044	1816	1098	1621	2314	1468
contig_07106	ddb1- and cul4-associated factor 13	46	4	0	10	0	7	35	27	2728	665	2046	2718	1527	2591	3873	2426
contig_00179	ddb1- and cul4-associated factor 17 isoform 1	8118	1919	5540	9010	5936	8628	13744	8833	5120	1283	4534	4871	2991	5056	7324	4342
contig_02763	ddb1- and cul4-associated factor 5	2	6	1	8	4	2	33	23	3663	823	2580	4070	1717	2777	4819	2903
contig_05464	ddb1- and cul4-associated factor 7-like	1635	483	866	1400	720	1109	1693	1000	1625	313	907	1547	1133	1694	2509	1546
contig_02397	ddb1- and cul4-associated factor 8-like	12	0	0	6	0	0	2	4	1891	381	1143	2151	959	1539	2885	1816
contig_06287	ddb1- and cul4-associated factor partial	0	0	0	5	0	2	10	13	1949	457	1303	2057	1005	1787	2567	1604
contig_27256	dde superendonuclease family protein	0	0	0	0	0	0	0	0	0	0	0	0	5	1	4	6
contig_01410	dead box atp-dependent rna	33	6	22	59	8	24	109	73	11901	2501	8295	12786	6970	12463	19797	12931
contig_02433	dead-box helicase dbp80	2	0	6	7	0	0	18	15	4139	820	2589	4029	2478	3889	5271	3220
contig_06134	death-associated protein kinase 1 isoform x1	12	2	0	19	10	19	47	24	1640	288	1195	1962	1077	1669	2669	1830
contig_06161	death-associated protein kinase 1 isoform x1	9	5	6	5	0	1	10	4	77	21	102	124	40	87	146	129
contig_11220	death-associated protein kinase 2	4	0	4	1	2	0	0	0	167	54	161	208	83	149	245	179
contig_06154	decapping and exoribonuclease protein	4	0	0	2	1	0	0	0	453	37	225	927	256	286	587	280
contig_07209	decapping and exoribonuclease protein	16	1	0	8	2	6	12	3	479	93	370	615	263	423	775	421
contig_01450	decapping and exoribonuclease protein	18	4	5	14	4	15	24	4	488	84	279	767	220	321	570	384
contig_11444	decapping and exoribonuclease protein	136	90	88	157	169	196	178	27	46	8	74	114	62	138	173	46
contig_05442	decapping and exoribonuclease protein isoform x1	4	1	0	0	0	0	9	12	3890	829	3365	3691	2890	4456	6603	3548
contig_02579	decapping and exoribonuclease protein isoform x1	6	0	0	4	0	0	16	9	4986	1092	3417	4596	2647	4423	6253	3903
contig_06017	decaprenyl-diphosphate synthase subunit 1-like	153	24	74	136	55	92	160	77	1610	390	982	1776	1067	1559	2465	1620
contig_00623	decaprenyl-diphosphate synthase subunit 2	5993	1406	3303	6419	3342	4909	7579	4812	1153	252	665	1253	639	1028	1675	984
contig_03352	dedicator of cytokinesis	2	0	0	0	0	0	18	4	2753	540	1593	3244	1530	2405	3667	2875
contig_01497	dedicator of cytokinesis protein 1-like	1159	181	728	1621	636	1038	1931	1108	3217	752	2187	3823	2125	3434	4838	3661
contig_01285	dedicator of cytokinesis protein 3	2	0	0	1	1	2	23	12	1889	351	1319	1866	995	1673	2590	1749
contig_13584	defense protein 3-like	4	0	6	11	1	0	4	2	14	4	0	11	5	0	8	10
[truncated: 25,780 more rows]
