# Supplementary material for: Transcriptome profiling of a spirodiclofen susceptible and resistant strain of the European red mite Panonychus ulmi using strand-specific RNA-seq
Source: BMC Genomics. 2015 Nov 18;16:974. doi: 10.1186/s12864-015-2157-1 (PMC4652392; doi:10.1186/s12864-015-2157-1)
Supplement: Additional file 17: Table S9. — Differentially expressed contigs in the P. ulmi PSR-TK strain relative to the HS strain (Benjamini-Hochberg adjusted p-value ≤ 0.05 and │FC│ > 2). (XLSX 30 kb) [file 12864_2015_2157_MOESM17_ESM.xlsx]

## Sheet: Table S8
Additional file 17 - Differentially expressed contigs in PSR-TK P. ulmi strain relative to HS
Contig ID	BLAST2GO derived description	T. urticae BLASTx-hit	E-value T. urticae BLASTx-hit (E-value cutoff < 1E-5)	T. urticaegene name?	log2FC
Contig_00184	rna-dependent rna polymerase				6.06204
Contig_01016	cytochrome family subfamily polypeptide 5	tetur26g01470	0	(CYP385C1) (Cytochrome P450 - CYP385C1)	5.13417
Contig_19626	acetylcholinesterase 3	tetur35g00210	3e-171	(TuCCE66) (Carboxyl/cholinesterase)	5.05782
Contig_08154	farnesoic acid o-methyl transferase-like protein	tetur30g00770	3e-64	(DDM9-9) (Conserved Protein of Unknown Function with 2 DM9 repeats)	3.61027
Contig_00577	acetylcholinesterase 2	tetur01g16180	0	(TuCCE13) (Carboxyl/cholinesterase)	3.58999
Contig_14289	tetur30g01690 length:480 (n a) (uncoordinated family member)	tetur30g01870	7e-17	(n/a) (Hypothetical protein)	3.51535
Contig_09906	collagen alpha-4 chain	tetur38g00240	1e-23	(n/a) (collagen alpha-2)	3.50933
Contig_21107	acetyl- partial	tetur21g02170	2e-22	(ACCase) (acetyl coenzyme A decarboxylase)	3.47246
Contig_01487	cathepsin partial	tetur25g00650	2e-95	(TuPap-42) (Cathepsin L)	3.46572
Contig_14168	adenylyl cyclase-associated protein	tetur14g00690	2e-30	(n/a) (Adenylate cyclase-associated CAP)	3.36078
Contig_00198	polyprotein				3.34337
Contig_08809	tetur02g08750 length:1475 (rdrp-1) (rna-directed rna polymerase 1)	tetur02g08750	3e-09	(RDRP-1) (RNA-directed RNA polymerase 1)	3.33591
Contig_04691	polyprotein				3.2805
Contig_06838	glucosylceramidase isoform 2	tetur02g12930	0	(n/a) (Glycoside hydrolase, subgroup, catalytic core)	3.2688
Contig_26919	intermediate in toll signal transduction	tetur03g05570	2e-27	(ECSIT) (Evolutionarily conserved signaling intermediate in Toll pathway)	3.26787
Contig_26878	chimeric r1 r2 retrotransposon	tetur04g02090	2e-26	(n/a) (PREDICTED: similar to gag-like protein)	3.16963
Contig_12550	tetur01g04240 length:829 (n a) (collagen alpha-1)	tetur01g04240	3e-18		3.10428
Contig_12959	tetur03g05210 length:236 (n a)	tetur03g05210	2e-17	(n/a) (GH18281)	3.07406
Contig_16990	leucine-rich repeat	tetur14g01680	0	(n/a) (PREDICTED: similar to leucine-rich transmembrane protein)	3.02835
Contig_25316	rna-dependent rna polymerase 2-like	tetur02g08750	2e-15	(RDRP-1) (RNA-directed RNA polymerase 1)	3.00136
Contig_05939	protein white	tetur02g11270	0	(TuABCG-03) (ABC-transporter, class G)	2.93311
Contig_20617	tc3a_caeel ame: full=transposable element tc3 transposase				2.89799
Contig_02923	epidermal retinol dehydrogenase 2-like	tetur16g03810	3e-47	(Sdr16c5) (NAD(P):short chain dehydrogenase/reductase family 16C)	2.88348
Contig_01015	cytochrome p450	tetur26g01470	1e-36	(CYP385C1) (Cytochrome P450 - CYP385C1)	2.88083
Contig_27232	tetur01g04050 length:388 (n a) ( rna)	tetur01g04050	7e-28	(n/a) (PREDICTED: similar to	2.85926
Contig_06012	tetur16g04169 length:1030 (mRNA) (FPAN-3) (4-Pan modules Cell Surface Protein, antigen-2) (PAN-3) (Pan module Cell Surface Protein, antigen-2) (n/a) (hypothetical protein)	tetur16g04169	3e-21	(FPAN-3) (4-Pan modules Cell Surface Protein, antigen-2)	2.84013
Contig_16095	pogo transposable element with krab domain	tetur309g00010	1e-24		2.78914
Contig_26399	transposase and inactivated derivatives-like protein				2.74408
Contig_27237	laminin beta 1	tetur11g05970	6e-35	(n/a) (EGF-like, laminin)	2.71858
Contig_16485	glucosylceramidase-like	tetur02g12930	2e-39	(n/a) (Glycoside hydrolase, subgroup, catalytic core)	2.55485
Contig_23668	caspase-7 isoform x3	tetur15g02850	5e-77	(TuCas-3) (Caspase)	2.52109
Contig_09778	tetur30g01760 length:260 (n a) (sensory box protein histidinol phosphate phosphatase family protein)	tetur30g01870	5e-51	(n/a) (Hypothetical protein)	2.46911
Contig_14305	reverse partial	tetur09g03920	4e-09	(n/a) (Hypothetical protein)	2.41807
Contig_15244	hypothetical protein GLOINDRAFT_93194, partial	tetur03g07110	5e-09	(n/a) (Expressed sequence AI451617)	2.37439
Contig_15416	tetur03g00070 length:134 (n a) (deoxyribose-phosphate aldolase)	tetur33g00860	9e-11	(n/a) (Hypothetical protein)	2.35912
Contig_24251	tetur36g00650 length:1235 (n a) ( ring finger protein 123)	tetur36g00650	3e-09	(n/a) (PREDICTED: ring finger protein 123)	2.35341
Contig_02331	rhomboid-related protein 3-like	tetur14g02680	5e-129	(rho) (rhomboid, veinlet-like 3)	2.31192
Contig_27766	peptidyl-prolyl cis-trans isomerase-like	tetur01g12670	2e-49	(CycA) (cyclophilin A peptidylprolyl cis- trans isomerases; Dermatophagoides farinae Malf6)	2.30445
Contig_12532	Magnaporthe oryzae 70-15 hypothetical protein (MGG_13902) mRNA, complete cds				2.28627
Contig_14777	tetur01g00580 length:1660 ( -01) (abc- class a) (abcainc-01) (abc- class incomplete)	tetur01g00580	5e-21	(TuABCA-01) (ABC-transporter, class A)	2.24672
Contig_05730	tetur01g14210 length:2399 (n a) (fatty acid synthase)	tetur01g14210	5e-13	(n/a) (fatty acid synthase)	2.23265
Contig_19181	nadh dehydrogenase subunit 1				2.16793
Contig_05691	udp-glycosyltransferase 201e1	tetur05g05710	9e-32	(UGT) (UDP-glycosyltransferase, teturUGT31)	2.07446
Contig_26586	tetur31g01750 length:826 (n a) (rna binding motif protein 19)	tetur31g01750	8e-12	(n/a) (RNA binding motif protein 19)	2.06804
Contig_06131	reverse transcriptase	tetur63g00020	6e-17	(n/a) (Hypothetical protein)	2.00899
Contig_19313	sodium-dependent glucose transporter 1-like	tetur02g11610	3e-122	(n/a) (PREDICTED: hypothetical protein)	2.0013
Contig_27231	tetur03g07110 length:290 (n a) (expressed sequence ai451617)	tetur03g07110	1e-10	(n/a) (Expressed sequence AI451617)	1.97662
Contig_08970	transposase and inactivated derivatives-like protein				1.97619
Contig_10744	tetur07g06360 length:57 (mRNA) (n/a) (Hypothetical protein)	tetur07g06360	3e-10		1.88539
Contig_08838	adenomatous polyposis coli protein isoform x3	tetur15g00800	5e-38	(APC) (Armadillo-type fold) (APC) (Armadillo-type fold)	1.87334
Contig_26577	tetur04g01740 length:353 (n a) (n-acetylglucosamine kinase)	tetur04g01740	5e-06	(n/a) (N-acetylglucosamine kinase)	1.84102
Contig_20745	transposase				1.79412
Contig_13184	protein white	tetur06g05430	0	(TuABCG-09) (ABC-transporter, class G)	1.78425
Contig_11487	tetur03g07110 length:290 (n a) (expressed sequence ai451617)	tetur03g07110	1e-14	(n/a) (Expressed sequence AI451617)	1.75451
Contig_26567	transposase				1.73248
Contig_09187	tetur06g02030 length:270 (n a) (slit-robo rho gtpase activating protein 2)	tetur07g07150	7e-13		1.7095
Contig_26999	dutpase	tetur15g01240	3e-25	(dUTPase) (dUTPase) (n/a) (dUTPase)	1.70561
Contig_17122	transposable element tc3 partial				1.67226
Contig_04830	antigen b membrane	tetur16g04169	1e-160	(FPAN-3) (4-Pan modules Cell Surface Protein, antigen-2)	1.66601
Contig_05499	glutathione s-transferase	tetur03g07920	2e-93	(TuGSTd06) (Glutathione S-transferase, delta class)	1.66109
Contig_06760	tetur04g01190 length:913 (ago-1h) (ortholog of argonaute-1 (drosophila melanogaster))	tetur04g01190	4e-42	(AGO-1H) (ortholog of Argonaute-1 (Drosophila melanogaster))	1.64953
Contig_18545	ras-like protein family member 11b-like	tetur13g02790	1e-44	(n/a) (GTP-binding protein REM 1)	1.63389
Contig_27262	tetur09g06728 length:429 (chemosensory gustatory receptor family) (seven-pass embrane olfactory receptor) (seven-pass embrane gustatory receptor) (7- embrane gustatory receptor) (n a) (n a)	tetur09g03430	8e-51	(TuGR18) (Chemosensory Receptor, Gustatory receptor family)	1.63283
Contig_05604	hypothetical protein LOTGIDRAFT_122655, partial				1.62076
Contig_21104	tetur407g00010 length:893 (n a) (dentin sialophosphoprotein precursor)	tetur20g02450	2e-80	(n/a) (Hypothetical protein)	1.60973
Contig_02881	para-nitrobenzyl esterase	tetur16g02380	0	(TuCCE40) (Carboxyl/cholinesterase) (CCEinc-09)	1.5959
Contig_27150	transposable element tc3 transposase				1.59318
Contig_09651	pre-mrna-processing-splicing factor 8	tetur09g01300	3e-30	(n/a) (PREDICTED: similar to Pre-mRNA processing splicing factor 8)	1.58861
Contig_08593	cytochrome p450 4v2-like	tetur25g02050	2e-30	(CYP389A1) (Cytochrome P450 - CYP389A1)	1.56179
Contig_00873	tetur04g00770 length:199 (small secreted family f) (n a) ( family protein) (n a) ( family protein)	tetur143g00020	3e-25		1.55666
Contig_01538	glucose-6-phosphate isomerase	tetur02g00660	2e-40	(n/a) (phosphoglucose isomerase)	1.50918
Contig_13388	tetur07g01190 length:313 (n a) (gns1 sur4 membrane protein)	tetur07g01190	6e-98	(n/a) (GNS1/SUR4 membrane protein)	1.47428
Contig_11914	reverse transcriptase	tetur06g00170	3e-21	(n/a) (reverse transcriptase)	1.46665
Contig_01815	rna exonuclease 4				1.4263
Contig_10002	pi-plc x domain-containing protein 1-like	tetur13g02690	7e-06		1.41356
Contig_03089	tetur30g00780 length:186 (n a) (farnesoic acid o-methyltransferase-like protein)	tetur30g00780	7e-16	(n/a) (farnesoic acid O-methyltransferase-like protein)	1.39192
Contig_08525	dna-binding protein smubp-2	tetur09g02380	7e-94	(n/a) (DNA-binding protein SMUBP-2)	1.37732
Contig_14142	retrotransposon ty3-gypsy subclass	tetur18g01650	5e-05	(n/a) (protein DDI1 homolog 2)	1.37287
Contig_11503	tetur16g04169 length:1030 (mRNA) (FPAN-3) (4-Pan modules Cell Surface Protein, antigen-2) (PAN-3) (Pan module Cell Surface Protein, antigen-2) (n/a) (hypothetical protein)	tetur16g04169	5e-124	(FPAN-3) (4-Pan modules Cell Surface Protein, antigen-2)	1.37204
Contig_27325	nadh dehydrogenase subunit 4				1.36883
Contig_13864	tetur07g07160 length:236 (mRNA) (n/a) (Hypothetical protein)	tetur07g07160	1e-21		1.35794
Contig_05320	tetur15g01980 length:254 (mRNA) (n/a) (Hypothetical protein)	tetur15g01980	1e-31	(Csp1c) (conserved secreted protein 1)	1.33414
Contig_27317	atp-dependent dna helicase pif1				1.30195
Contig_07965	transposable element tc3 transposase	tetur04g09537	7e-13	(TC3b) (Transposable element Tc3-related transposase)	1.29599
Contig_05670	phosphatidylethanolamine-binding protein homolog -like	tetur26g01230	2e-35	(n/a) (phosphatidylethanolamine-binding protein)	1.29057
Contig_05053	lysosomal acid lipase cholesteryl ester hydrolase-like	tetur05g00990	2e-152	(n/a) (lipase 1 precursor)	1.27292
Contig_04110	tetur13g04706 length:255 (mRNA) (Spot14;2) (Spot14-like protein.Mid1-interacting protein-like.) (n/a) (hypothetical protein)	tetur13g04706	8e-33	(Spot14;2) (Spot14-like protein.Mid1-interacting protein-like.)	1.24878
Contig_24491	tetur407g00010 length:893 (n a) (dentin sialophosphoprotein precursor)	tetur407g00010	1e-53		1.24825
Contig_00059	peroxidasin homolog	tetur13g03760	0	(n/a) (peroxinectin)	1.24366
Contig_00914	cell adhesion	tetur10g00850	0	(XCAM10) (Novel Hypothetical Cell Adhesion Molecule)	1.23749
Contig_01565	glycosyl transferase	tetur06g06100	0	(UGT) (UDP-glycosyltransferase, teturUGT35)	1.2363
Contig_12199	udp-glycosyltransferase 202a7	tetur22g00380	8e-39	(UGT) (UDP-glycosyltransferase, teturUGT64)	1.23334
Contig_09934	hypothetical protein IscW_ISCW012904	tetur03g08770	1e-153	(CPDZ1) (C-terminal PDZ domain-containing protein)	1.22597
Contig_01805	glutathione s-transferase omega	tetur12g03900	1e-109	(TuGSTo02) (Glutathione S-transferase, class omega)	1.22528
Contig_03895	glutathione s-	tetur05g05290	3e-103	(TuGSTm11) (Glutathione S-transferase, class mu)	1.20531
Contig_01713	tetur13g03040 length:319 (rna-binding splicing factor) (arginine serine-rich alternative splicing factor) (n a) (alternative splicing factor srp20 )	tetur13g03040	4e-40	(SR35) (RNA-binding protein, putative splicing factor)	1.19696
Contig_00388	p8 nuclear protein	tetur06g01820	0	(n/a) (hypothetical protein)	1.19363
Contig_14149	kelch repeat protein	tetur02g14781	2e-49	(n/a) (hypothetical protein)	1.19282
Contig_08575	protein cbg27381				1.18287
Contig_19848	tetur01g07130 length:536 (mRNA) (n/a) (Hypothetical protein)	tetur01g07130	1e-17	(n/a) (Hypothetical protein)	1.18049
Contig_10235	tetur01g13920 length:112 (mRNA) (n/a) (Hypothetical protein)	tetur01g13920	4e-21	(n/a) (Hypothetical protein)	1.16973
Contig_11356	dna-binding protein smubp-2	tetur09g02370	0	(n/a) (DNA-binding protein SMUBP-2) (n/a)	1.16896
Contig_25793	tetur06g01060 length:129 ( -22)	tetur06g06620	6e-20	(TuCPI-8) (Cystatin) (n/a) (hypothetical protein)	1.16451
Contig_03776	udp-glycosyltransferase 201b6	tetur04g07780	0	(UGT) (UDP-glycosyltransferase, teturUGT19)	1.14706
Contig_25683	tetur01g03720 length:120 (mRNA) (n/a) (Hypothetical protein)	tetur01g03720	7e-50	(n/a) (Hypothetical protein)	1.1261
Contig_05674	tata box-binding protein-associated factor rna polymerase i subunit b-like	tetur28g00540	7e-74	(n/a) (PREDICTED: hypothetical protein)	1.11146
Contig_08674	tetur12g01850 length:346 ( ap-35) (cathepsin l)	tetur12g01850	4e-08	(TuPap-35) (Cathepsin L)	1.11074
Contig_14306	tetur01g09110 length:116 (mRNA) (n/a) (Hypothetical protein)	tetur01g09110	6e-40	(n/a) (Hypothetical protein)	1.09902
Contig_20477	transcription factor protein	tetur31g00660	2e-25	(tox4-b) (TOX high mobility group box family member 4)	1.095
Contig_08287	probable chitinase 2 isoform x2	tetur19g03220	0	(CHT10) (chitinase) (n/a) (chitinase)	1.08995
Contig_02945	apolipoprotein d-like	tetur06g01640	4e-79	(n/a) (outer membrane lipoprotein Blc)	1.08299
Contig_08849	esterase 10	tetur29g00820	1e-65	(TuCCE57) (Carboxyl/cholinesterase)	1.08106
Contig_15068	reverse ribonuclease integrase				1.07505
Contig_11305	tetur05g00990 length:419 (n a) (lipase 1 precursor)	tetur05g00990	1e-23	(n/a) (lipase 1 precursor)	1.05594
Contig_04360	anoctamin-7 isoform x1	tetur01g09140	0	(n/a) (PREDICTED: similar to transmembrane protein 16G isoform NGEP long)	1.04378
Contig_03167	tetur26g00340 length:426 (n a)	tetur13g03000	4e-26	(n/a) (Hypothetical protein)	1.04076
Contig_15627	nuclease harbi1	tetur07g07990	1e-13	(n/a) (SANT, DNA-binding)	1.03792
Contig_15408	tetur08g08251 length:222 (n a) (n a)	tetur05g09110	1e-88	(n/a) (Hypothetical protein)	1.01588
Contig_24584	retrovirus-related pol polyprotein from transposon tnt 1-94				1.01089
Contig_10805	tetur17g03880 length:409 (chemosensory gustatory receptor family)	tetur17g03870	2e-163	(TuGR32) (Chemosensory Receptor, Gustatory receptor family)	1.01085
Contig_01023	tetur31g00830 length:366 (n a) (methyl-accepting chemotaxis sensory transducer)	tetur31g00630	5e-47	(n/a) (Hypothetical protein)	1.00919
Contig_16082	sodium-dependent glucose transporter 1-like	tetur18g01050	0	(n/a) (PREDICTED: hypothetical protein, partial)	1.00911
Contig_03176	apolipoprotein d	tetur06g01640	1e-32	(n/a) (outer membrane lipoprotein Blc)	1.00272
Contig_13950	tetur20g00430 length:680 (mRNA) (n/a) (hypothetical protein IscW_ISCW004368)	tetur20g00430	6e-13	(n/a) (hypothetical protein IscW_ISCW004368)	-1.00894
Contig_10945	yy1-associated factor 2	tetur10g04960	2e-33	(n/a) (YY1-associated factor 2)	-1.01602
Contig_13720	hypothetical protein X975_05027, partial	tetur21g01220	5e-177		-1.01873
Contig_09393	ferm domain-containing protein 8	tetur36g01070	0	(n/a) (FERM domain)	-1.02695
Contig_11901	dynein light	tetur04g09060	2e-82	(n/a) (dynein light chain)	-1.0301
Contig_05375	piwi-like protein	tetur28g00450	0	(NRT5) (RNA binding)	-1.03288
Contig_09349	fatty acid synthase	tetur04g02370	2e-37	(n/a) (fatty acid synthase)	-1.0461
Contig_05490	g protein coupled receptor	tetur02g09980	6e-59	(GnRH-R1) (G-protein coupled neuropeptide receptor.)	-1.04733
Contig_11563	rna-directed dna polymerase				-1.06294
Contig_10881	hypothetical protein, partial				-1.0826
Contig_03189	serine threonine-protein kinase nlk-like	tetur38g00390	0	(nmo) (nemo-like kinase)	-1.09061
Contig_12592	tetur31g00040 length:146 (mRNA) (n/a) (Hypothetical protein)	tetur31g00040	2e-18	(n/a) (Hypothetical protein)	-1.10984
Contig_04472	star-related lipid transfer protein mitochondrial	tetur01g12510	1e-153	(n/a) (Lipid-binding START)	-1.12057
Contig_09282	cathepsin b	tetur08g05030	4e-63	(TuPap-13) (Cathepsin B)	-1.1209
Contig_00877	protein capicua homolog isoform x4	tetur21g00740	2e-31	(cic) (capicua homolog)	-1.12759
Contig_11733	tetur01g04240 length:829 (n a) (collagen alpha-1)	tetur01g04240	2e-18		-1.13144
Contig_01999	tetur18g01640 length:1904 (n a) (taf1 rna polymerase tata box binding protein)	tetur18g01640	3e-11	(n/a) (TAF1 RNA polymerase II, TATA box binding protein)	-1.13242
Contig_06552	polyprotein of retroviral				-1.13265
Contig_05603	mrna cap guanine-n7 methyltransferase				-1.13665
Contig_06573	secreted salivary gland	tetur21g00450	7e-62	(n/a) (Golgi-associated plant pathogenesis-related protein 1)	-1.17136
Contig_13810	tetur11g01010 length:166 (n a) ( limkain b1)	tetur11g01010	2e-19	(n/a) (PREDICTED: similar to limkain b1)	-1.18524
Contig_06900	tetur04g02370 length:2570 (n a) (fatty acid synthase)	tetur04g02370	1e-17	(n/a) (fatty acid synthase)	-1.1855
Contig_08893	tetur04g04370 length:207 (mRNA) (n/a) (Hypothetical protein)	tetur04g04370	2e-22	(n/a) (Hypothetical protein)	-1.18794
Contig_12239	intraflagellar transport protein 74 homolog	tetur08g01740	0	(n/a) (unnamed protein product)	-1.20059
Contig_15141	tetur22g00470 length:575 (mRNA) (n/a) (Hypothetical protein)	tetur22g00470	8e-26	(n/a) (Hypothetical protein)	-1.20943
Contig_14117	tetur04g08940 length:428 (np-r20) (g-protein coupled )	tetur04g08940	2e-26	(NP-R20) (G-protein coupled receptor.)	-1.20987
Contig_02095	transcription factor capicua isoform x1				-1.21041
Contig_04203	krab-a domain-containing protein				-1.22693
Contig_01682	dioxygenase family protein	tetur28g01250	8e-75	(n/a) (intradiol ring-cleavage dioxygenase)	-1.23546
Contig_07052	gag-pol fusion protein				-1.24158
Contig_02548	inositol-trisphosphate 3-kinase	tetur04g02110	0	(n/a) (inositol-trisphosphate 3-kinase C)	-1.25548
Contig_03383	beta-sarcoglycan-like isoform 2	tetur01g01780	2e-26	(n/a) (Hypothetical protein)	-1.26034
Contig_06232	ankyrin repeat domain protein				-1.27053
Contig_01053	extracellular dioxygenase	tetur01g00490	4e-75	(n/a) (intradiol ring-cleavage dioxygenase)	-1.27532
Contig_09634	aaa gtpase-activating protein involved in mrna processing and transport				-1.28059
Contig_08333	protein gba-4	tetur32g00060	2e-175	(n/a) (PREDICTED: similar to Glucosylceramidase precursor)	-1.28674
Contig_13472	tetur04g02370 length:2570 (n a) (fatty acid synthase)	tetur04g02370	4e-09	(n/a) (fatty acid synthase)	-1.29131
Contig_15772	tetur25g00080 length:273 (n a) (modifier of mdg4)	tetur25g00080	1e-19	(n/a) (modifier of mdg4)	-1.30728
Contig_00390	tetur27g02588 length:144 (mRNA) (n/a) (hypothetical protein)	tetur27g02588	1e-06	(n/a) (hypothetical protein)	-1.31267
Contig_01788	retrovirus-related pol polyprotein from transposon partial				-1.32632
Contig_11762	tetur01g10190 length:201 (n a) (gm2 ganglioside activator)	tetur03g06290	8e-23	(n/a) (Hypothetical protein)	-1.34452
Contig_02502	tetur40g00380 length:390 (mRNA) (n/a) (Hypothetical protein)	tetur40g00380	6e-15	(n/a) (Hypothetical protein)	-1.39899
Contig_07621	caenorhabditis elegans protein clec-242 (clec-242) complete cds				-1.40048
Contig_01787	hypothetical protein				-1.4234
Contig_09335	krab-a domain-containing protein				-1.42692
Contig_13241	tetur30g00690 length:200 (mRNA) (DDM9-21) (Protein of unknown function DM9) (n/a) (Protein of unknown function DM9)	tetur30g00690	4e-15	(DDM9-21) (Protein of unknown function DM9)	-1.43099
Contig_04793	meiosis arrest female protein 1	tetur11g00690	3e-29	(n/a) (PREDICTED: similar to limkain b1)	-1.45397
Contig_06759	tetur04g01190 length:913 (ago-1h) (ortholog of argonaute-1 (drosophila melanogaster))	tetur04g01190	2e-41	(AGO-1H) (ortholog of Argonaute-1 (Drosophila melanogaster))	-1.45705
Contig_04865	ganglioside gm2 activator	tetur01g10190	2e-81	(n/a) (GM2 ganglioside activator)	-1.4574
Contig_05227	zinc metalloproteinase nas-4	tetur11g00310	5e-119	(n/a) (hatching enzyme)	-1.48216
Contig_02111	upf0378 protein kiaa0100	tetur02g03290	0	(n/a) (PREDICTED: hypothetical protein)	-1.48391
Contig_15563	tetur05g07690 length:118 (mRNA) (n/a) (Hypothetical protein)	tetur05g07690	2e-08	(n/a) (Hypothetical protein)	-1.50945
Contig_10702	hypothetical protein L798_14821	tetur05g00120	2e-24	(n/a) (conserved hypothetical protein)	-1.5238
Contig_09873	tetur11g05030 length:1671 ( -03) (abc- class a)	tetur11g05030	4e-14	(TuABCA-03) (ABC-transporter, class A)	-1.53763
Contig_00595	motile sperm domain-containing protein 2	tetur02g13580	0	(n/a) (motile sperm domain containing 2)	-1.54001
Contig_07307	gag polymerase env				-1.54262
Contig_07778	o-glycosyl hydrolase family 30 protein	tetur04g00790	1e-32	(GBA1) (Glycoside hydrolase, subgroup, catalytic core)	-1.56722
Contig_05729	tetur01g14210 length:2399 (n a) (fatty acid synthase)	tetur01g14210	5e-13	(n/a) (fatty acid synthase)	-1.57805
Contig_01346	isoform b	tetur31g01810	2e-61	(n/a) (hypothetical protein IscW_ISCW001432)	-1.58636
Contig_10089	low quality protein: agrin	tetur36g00270	0	(n/a) (agrin)	-1.60288
Contig_06551	transposon tf2-1 partial				-1.61065
Contig_01060	tetur02g11890 length:417 (mRNA) (n/a) (Hypothetical protein)	tetur02g11890	2e-06	(ENaC37) (Putative amiloride-sensitive sodium channel)	-1.61587
Contig_04532	btb poz domain-containing adapter for cul3-mediated degradation protein 3	tetur11g03620	1e-51	(KCTD10) (BTB/POZ domain-containing adapter for CUL3-mediated RhoA degradation protein 3)	-1.624
Contig_04066	tetur40g00380 length:390 (mRNA) (n/a) (Hypothetical protein)	tetur40g00380	3e-15	(n/a) (Hypothetical protein)	-1.62969
Contig_04202	gag-pol fusion protein				-1.63474
Contig_16188	glutathione s-	tetur05g05200	3e-36	(TuGSTm04) (Glutathione S-transferase, class mu)	-1.63532
Contig_14393	tetur13g02860 length:264 (n a) (u8 snorna-decapping enzyme)	tetur13g02860	5e-25	(n/a) (U8 snoRNA-decapping enzyme)	-1.64671
Contig_12112	fatty acid synthase	tetur04g02370	3e-32	(n/a) (fatty acid synthase)	-1.64706
Contig_05300	plexin-b	tetur39g00160	0	(Sema-S) (Secreted Semaphorin)	-1.66616
Contig_14462	tetur31g01750 length:826 (n a) (rna binding motif protein 19)	tetur31g01750	2e-11	(n/a) (RNA binding motif protein 19)	-1.70031
Contig_02872	glycoprotein 3-alpha-l-fucosyltransferase partial	tetur04g09497	3e-157	(FucTC) (Alpha-(1,3)-fucosyltransferase C, putative)	-1.74204
Contig_02181	tetur09g03700 length:1691 (mRNA) (HCSP6a) (Hypothetical Cell Surface Protein) (n/a) (Hypothetical protein)	tetur09g03700	4e-07	(HCSP6a) (Hypothetical Cell Surface Protein)	-1.81978
Contig_00103	polyprotein				-1.84491
Contig_01537	glucose-6-phosphate isomerase	tetur02g00660	2e-40	(n/a) (phosphoglucose isomerase)	-1.91798
Contig_10715	achain agglutinin in complex with t-disaccharide				-1.93038
Contig_08746	btb poz domain-containing adapter for cul3-mediated degradation protein 3	tetur11g03620	4e-40	(KCTD10) (BTB/POZ domain-containing adapter for CUL3-mediated RhoA degradation protein 3)	-1.94313
Contig_02630	tetur02g08750 length:1475 (rdrp-1) (rna-directed rna polymerase 1)	tetur02g08750	5e-10	(RDRP-1) (RNA-directed RNA polymerase 1)	-2.04679
Contig_13109	tetur36g01260 length:395 (n a) (choline ethanolamine kinase)	tetur36g01260	3e-19	(n/a) (choline/ethanolamine kinase)	-2.07207
Contig_08116	pogo transposable element with krab domain	tetur07g00200	2e-34	(F92A) (Protein of unknown function DUF1208)	-2.08942
Contig_08591	cytochrome p450 4v2-like	tetur25g02050	3e-21	(CYP389A1) (Cytochrome P450 - CYP389A1)	-2.13001
Contig_00149	trna wybutosine-synthesizing protein 1 partial	tetur06g04500	7e-12	(n/a) (Hypothetical protein)	-2.15268
Contig_06690	tetur09g03940 length:348 (n a) (viral a-type inclusion protein)	tetur09g03940	1e-08	(n/a) (viral A-type inclusion protein)	-2.19038
Contig_12048	transposable element tc3 transposase	tetur04g09537	2e-31	(TC3b) (Transposable element Tc3-related transposase)	-2.19365
Contig_06253	gonadotropin-releasing hormone receptor	tetur02g09980	2e-92	(GnRH-R1) (G-protein coupled neuropeptide receptor.)	-2.2062
Contig_02196	tetur04g05850 length:378 (mRNA) (n/a) (Hypothetical protein)	tetur04g05850	9e-21	(n/a) (Hypothetical protein)	-2.21038
Contig_05562	retrovirus-related pol polyprotein from transposon partial				-2.2221
Contig_13304	transposase				-2.26879
Contig_00318	tetur314g00010 length:265 (mRNA) (n/a) (Hypothetical protein)	tetur314g00010	6e-40		-2.29761
Contig_13428	tetur01g00580 length:1660 ( -01) (abc- class a) (abcainc-01) (abc- class incomplete)	tetur01g00580	3e-20	(TuABCA-01) (ABC-transporter, class A) (ABCAinc-01)	-2.32366
Contig_09262	intermediate in toll signal transduction	tetur03g05570	2e-27	(ECSIT) (Evolutionarily conserved signaling intermediate in Toll pathway)	-2.39832
Contig_08155	farnesoic acid o-methyl transferase-like protein	tetur30g00770	4e-53	(DDM9-9) (Conserved Protein of Unknown Function with 2 DM9 repeats)	-2.43191
Contig_03767	transcription initiation factor tfiid subunit 1-like	tetur18g01640	1e-93	(n/a) (TAF1 RNA polymerase II, TATA box binding protein)	-2.43621
Contig_06333	esterase 8	tetur12g04600	1e-13	(TuCCE37) (Carboxyl/cholinesterase)	-2.46244
Contig_12800	zinc finger protein 474-like	tetur02g03310	2e-43	(n/a) (PREDICTED: zinc finger protein 474-like)	-2.51022
Contig_04794	tetur12g01060 length:362 (chemosensory gustatory receptor family) ( chemosensory receptor)	tetur08g08200	1e-30	(TuGR367) (Chemosensory Receptor, Gustatory receptor family)	-2.65099
Contig_00185	rna-dependent rna polymerase				-2.66075
Contig_09461	rna-directed dna polymerase (reverse transcriptase)	tetur04g02090	1e-30	(n/a) (PREDICTED: similar to gag-like protein)	-2.7085
Contig_05333	coiled-coil domain-containing protein 85c	tetur17g01690	2e-139	(n/a) (unnamed protein product)	-2.7659
Contig_07059	tetur02g03310 length:507 (n a) ( zinc finger protein 474-like)	tetur02g03310	2e-52	(n/a) (PREDICTED: zinc finger protein 474-like)	-2.86713
Contig_06612	tetur07g07130 length:385 (n a) (f-box skp2-like)	tetur07g07130	2e-104	(RNI) (Ribonuclease Inhibitor)	-2.94335
Contig_01232	glutathione s-transferase	tetur05g06290	0	(RNI) (Ribonuclease Inhibitor)	-2.99539
Contig_08236	rna-directed dna polymerase from mobile element partial	tetur63g00020	8e-24	(n/a) (Hypothetical protein)	-3.00505
Contig_00506	retrovirus-related pol polyprotein from transposon partial	tetur40g00380	4e-14	(n/a) (Hypothetical protein)	-3.03732
Contig_11839	paired box protein and transposase domain containing protein	tetur04g09537	2e-13	(TC3b) (Transposable element Tc3-related transposase)	-3.07449
Contig_00197	structural polyprotein				-3.15659
Contig_08881	reverse transcriptase	tetur63g00020	6e-18	(n/a) (Hypothetical protein)	-3.21186
Contig_04137	alpha-galactosidase a	tetur02g04310	1e-42	(n/a) (Glycoside hydrolase, catalytic core)	-3.40068
Contig_09937	tetur03g07110 length:290 (n a) (expressed sequence ai451617)	tetur03g07110	3e-12	(n/a) (Expressed sequence AI451617)	-3.40631
Contig_10729	hypothetical protein TcasGA2_TC016169	tetur04g02090	3e-17	(n/a) (PREDICTED: similar to gag-like protein)	-3.7297
Contig_08025	acetyl- partial	tetur21g02170	1e-29	(ACCase) (acetyl coenzyme A decarboxylase)	-3.76446
Contig_08551	adenylyl cyclase-associated protein	tetur14g00690	1e-29	(n/a) (Adenylate cyclase-associated CAP)	-3.91518
Contig_02182	retrovirus-related pol polyprotein from transposon partial	tetur09g03700	1e-18	(HCSP6a) (Hypothetical Cell Surface Protein)	-3.96892
Contig_00445	esterase type b	tetur20g03250	0	(TuCCE50) (Carboxyl/cholinesterase)	-3.9921
Contig_02422	reverse transcriptase maturase	tetur21g01960	3e-11	(n/a) (Proteinase inhibitor I19, pacifastin)	-4.03856
Contig_03088	tetur30g00780 length:186 (n a) (farnesoic acid o-methyltransferase-like protein)	tetur30g00780	1e-14	(n/a) (farnesoic acid O-methyltransferase-like protein)	-4.10362
Contig_09905	collagen alpha-4 chain	tetur38g00240	9e-24	(n/a) (collagen alpha-2)	-4.38957
Contig_04690	polyprotein				-4.5518
Contig_02213	histone-lysine n-methyltransferase setmar-like	tetur04g09537	8e-06	(TC3b) (Transposable element Tc3-related transposase)	-4.79976
Contig_06558	rna-directed dna polymerase	tetur21g01960	6e-09	(n/a) (Proteinase inhibitor I19, pacifastin)	-5.28691
Contig_04800	tetur21g03400 length:346 (chemosensory gustatory receptor family)	tetur07g05030	5e-25	(TuGR288) (Chemosensory Receptor, Gustatory receptor family)	-5.66235
Contig_03877	krab-a domain-containing protein	tetur03g07110	7e-05	(n/a) (Expressed sequence AI451617)	-6.04821
Contig_10595	nucleolin 2-like	tetur04g03300	9e-17	(n/a) (4Fe-4S ferredoxin, iron-sulpur binding domain)	-6.31112
