# Supplementary material for: Transcriptome profiling of a spirodiclofen susceptible and resistant strain of the European red mite Panonychus ulmi using strand-specific RNA-seq
Source: BMC Genomics. 2015 Nov 18;16:974. doi: 10.1186/s12864-015-2157-1 (PMC4652392; doi:10.1186/s12864-015-2157-1)
Supplement: Additional file 19: File S5. — Transcriptome assembly (CLC Genomics Workbench) of P. ulmi described in this study. (Format: FASTA, examination of this file requires the BioEdit program available at http://www.mbio.ncsu.edu/bioedit/bioedit.html). (FAS 28273 kb) [file 12864_2015_2157_MOESM19_ESM.fas]

>Contig_00001
TGTTGTTGTTGCTGTTGCTGCTGTTGTTGATTGAGATGATGATGATTGTTGTTGTGTAAA
TATTGTCGTTGATGATGAAGATGATGGTGAATGTGGATTAAGATTTGGATAATCTTCTTC
AATTTGAACCAGGATTCCCTCTTTTTCGGGTTGAGTTAAATCATCGTAAAGAGGTGATAA
GGTTACTCGAGATCCGAAAACTTTTCTTCGTAATTCTTGGCTAACGGTCACTTGGGGCAC
CTTGGAAACGGCATCAATTTTGGACATCATCGAGTCTCGAAAAGATTTCATCTTCTCTTT
CAATTCGATAACTTCACTATCAAAATGTGAATGTTTCTCATACAATGATTTAAGGAGAAC
AGCATTTGAATACATTATCCGTAAAGGTTCACTGAGATAAGCTGATTGTTGAATATAACC
TGGTGGAAGTGCTTCACCATTAACGTAAGAATTAAAATCATCTTCAGATAAGTTTAGTGA
TTCACCTTTTAGTTTCTCGATAAATGTAACGGCACAGCAAAGGTTCGTGAAATAGTAGCC
CGCTTCACCGGACATGAGACGCCTTGGATTGGAAAATCGGTTGATTAGTTTTATGTTGGA
ATGAAGTAACGGTGGGTTGGCTTTAATCACTACGAAAACAAGAGCGGGTAAAAATTGATC
CGCTGAAACGGGACCATTACGAGCGACCTGAAGCAGATCAAAAATGGCTTTTGAACAGTT
AACAATACATTCAAGCTTTTCAAGAGGAATTTGCTTCGAGCCCATTTCTATTATATCGGA
AATTGCTTTATCCAGGATATCGCTAATCTCGGGATTCCTTAGGTCAAGATCTAATTCAAG
ATGTTCCGTCATAATCCAGTTTAAACTTTTAATTCGTTTCTGCATAATAAGATCTTTCTC
TTCATCTTCAGTTAAGATTTGGGTGAAAATTGAATTATGAATTGAGCTAAGTAATCGTGT
CTCCGTATAATCAACCAACTGATCAATAGATTCTTGGACAACCTCTTCGTAGATTGGGTT
TGACGAGAATCGTTCAGCCATTGAAGTGTAAAATTCATAGACGATTTCACTCATATCTTC
AATGGTGGACAAAGTGTTCAATTTATCGACAACTTTGGCAACTTGTTTGTGAATATCTTC
CAATGGTCCATCAGTTGAGCTACTGTTCAATGTAAGAGTGTTAAGAACACTTGACCCAAC
TGAACTAGAGGTCAGTCGATTAAGAACATCATCACCAGCTAATGACAGAGAATCAAGACT
GAAAAAATTTTGCTGTTTCAGGGCAGTTAATCGACTTGCAGCTGAGGCTGGAAGAGAACT
GTTAATAGAACCAGTAGTCGGAGTTGTTTTCGAATTGGATCCTTCTCGAAGACCAGATGA
TCCTCTGGAAGATAATTTAAAAATAGAACGTAAAGTTTTAGATCGTTTTTCAACTTGTTG
TTTCTTTTTCTCCTCAAATTTGGTGAAACTTGAAGGGGAAGTTGATGTTGGCGTATGTTG
TTGACTTGATGATGAAGATGTTGTTGTGGTTCCAGCGGCTAAGTGGCCAGATAAATTGTG
AGAACCAGATGAACCGAGAATTGGTGAAAGACGAGATGATGATGATGATAAACCTTGTAG
ATTATCATTGAGAGAAGCCAATGAATCACTTTTACCAAATGAATTTTTCGATGATGGTGT
TGATTGTTGTAATCTAATTAGAGAAGAACGATTTTTGTAGCACATTGAACAGAATCCATC
CCATTCTGGATTACCATAAAATCCACAATTAGCTTTACATAGAAGATTTTTGTCATCGAA
AACAATTCCACTCTTTTTCATCATTTATCTTTTTCTCTTGTTTCCTTTACCAAAATTGAA
GAGAAAAGTGAATTAGGAAAACACTATTATTTTCACTCTGTTTTAATTTCCTTTTTTTTT
CTTCTTCTCGATTGATTAATACGATTTATGGTTGATGAGAACAATTAGTAAAACAGGTTA
ACAAAATTCTATTAATAAATAGGTGAAAACAATTCCAATTGGAAACATCGATCATGTTGA
TGTGAAGATTAAATGAAAAGAGCAGGAGTTTAGATTCTGTTTGTTTACTTTTTCTCATCT
TCTTCTTAGATTTGAACAGAAACCGCGATAATTTAATTCTAATTGTGGATCTTTTTGTTT
ATTAGAATTTAATTGATTTTATTTTTTTAAGAATGAATATTTTTTTGTTCGTTTGTTTTC
ATAATTTTTCAATCATTTTAAAATTATTTCGCTAGAAGGTTGAAATTTTTCATGGTTATT
TTAGTTCTGGTAATTGTTTTTTTTTTTCAATCATTTTAAAATTATTTCCCTAGAAGGTTG
AAATTTTCCATAGTTATTTTAGTTCTGGTAATTGTTTTTTTTTTTCATCTTAATTTTTTA
GA
>Contig_00002
GTTTTCTTTCTGTAGCATTTGTCATTTGAATGGTTGTTTAACTTTAATCGAGTCTAAATG
TGTATAATTATCTTGATAATTGTGACCTTGTCATGAGCTGTTCAATAAAATCTAAACAAT
TAAAAGAAAAGATTGAGGTTGATAGAATATCATTTCCATTGATTAAAGTATCACCATCAT
CATTACAATCAAAATCTTTTTTCACCCATCATGAAACATCCCGAAGCCATTGAACTGGAT
GAGGAAACAATTGCCTATCGTGGTGAGGGCAATGTAACTCTTGTCATCGCTCTTAAAAAT
ACTGGTAAAGTGTTACGTTTCCCTAAGTATCCATTTGATCAGATTATGTGTCGAACCCAT
TTGAAAGCTAAACTGTTACACCACATATGGTTTGCTAAGATGATTCTCAAGAACTTGATA
AACGAAGCCATGTTTGATGAGCCAAAACTTGTTCTCGTTTCTCAGGAAGATATTGAACTG
ATCAACAAATTATGTAAAAGATCAAGGCCAAATTACCGTATATTCAAAGTCATACCAAAT
CAAGAATCTTGGGCCTTACTGTTAAATGATTATTGTTGTATTCCCAGTGAACCGAATCTC
CTCTCCGATTTAACTGGTCCTGTGATAAGCGTTGAAATCAAACCGAAACAAGGGTTCCCA
CCATTACTTTATCATTTGGAAGAGGATAAACCTATTGAAGCAAGAGTTTGCCGATTCGCA
TTGAAGCAAGCATTCAAACTTCAAACTATGCCTTTGAAAGAGGAAAGTCATTATTGTCCT
CTCGATCTCTTCTCTGGTTGCCATTCTCGTATGATGAACGCCATTAAAAATCTACTTCAA
ACACCTCAGAATAATTTCAGAATATTTCGTGATTCTGAGTTAATCTATTCGGATGATGGT
AATCTAACTGATCTTGACTCCCTGTTGGTTGGTTTCACTTCCAGTGATTCAACTGATTTA
GATCAAAGATCTGAGAAACTTTTATCATCTCTTTTAATCAAAGCTTTAACATTACCCTTT
GAAAATTCATCTACCACTCGTCTTGATGATCTTAACATTCTTGATGATAAACTTCATTTA
TGTTCCTACCATGAATCAGCTGATTGTGATCTTCCCTGTCAAGGTAATCATAAACTGCGA
CGAAAATGTGTTTTAGAGACTGTACTGAAGCTTCAGAAGTTGGATACTATTGGCTCCCTG
AACGCTTTAACTATGCTCAACCATTTGAAACGAACAGCACCTCAATCAGCTGTTCTATTG
GATAACTATTCTGACTCGATGGCAAAAGTGGACGATTTTTTCCCTCCCTCTTTGGGTTCA
CCGGATAAAAGCAAAATCGAAACTGAATCTGAATATTTATTTCGTAAAATTTGGGAATAT
TTGATCTCCATGATCGCCAAAGATTGTTCCATAATGATTTCCATGCAAAGGATAAACTCG
AGCGACTTTAAATCAAGACCATCATTTCCATCACCATTGTTGATATCATCATCTTCTGAA
TCTTCTGAATCTTCCTCTTCCTTTTCATCAACAGCATCAACATCATATTTACAATCTTCG
TCTTCGTCGTCATCATTATCATCGAGTTCAACTTCTTCATCGATTTCATCTTCCCCTTCC
TCATCTCCAAAGTCTTCAAAATCAACATCTTCCCATTCTGAAGATCAAGAAACATCGACT
GCAAGATTCATTAAGGAATCACAGAAATGTCACATTATCAAAGATGATGCCACAGGAACT
TATTACGCCGTCAGCATTGCGATTACGGATCTAGATCTTAAGAGAACGGGAAATATCACT
GAGATTTACAAGAAAGATCTTAAGTTAATCGATGCCTTCAAAGATCATCTTCGCGAGAGA
TGATCCTTTAATCTTTTCTATTTAAAATATATGAATGTTGAAGTTGATGATGATTATTAA
TTGCGAGAAATTAAGACAATTGAGTAAATTCAATTTAATCAACTCAAGCTGAGCTTTCTA
CTGATTACACATCAACCTTTTAATTGTTACTTTTTTATTCACCAACTTTAGCTGTTTGAT
TTTTCTGCTACCGAGAAGAAAAGGCAGAAAATGACATTTTAATTATCGCAACAATTTCAA
CAAGAAAACGAAAATAAATGACAAATTGTTAGATTTTCATTGATTCTGTTCATACAAAAA
CAGAAACTTTTTACTGAAAGAAAAACAATTTACTTGATTATCATTATCACCACCATAACA
ATTAAGATGATTGTTTGTCTCTTTCGTCTGGTATTTTCCAGATTGATTGTTGATTGAATG
ATCATGATTTGCATGAATAACATCAAGTTAATGAATCAATGAATGTGAGTTTATCTTTAA
TTGAACAAAATCTTTCCAATTATCACCGAATGACATGCTAATATTGGTAATAATAGTAAT
CATGATTCGGTGAGGTAAAACTCAATTAACCCTAGAGGTTTAATTTAGATAATCACGTTA
ATTTGTTTAATTGATGGAACCAAATTGTGAATGTAAACCAATTTCTCATTTATTTTGTTT
TCTTTGTCTTGGTGCTTTTGTTGATTAGTTTAATCAATTTAATTGTAGTTAATATAATTA
CCAAGTGATTTTGTTCAATATCAAACGTTTCCCAATCATCATTGTCAAAATGAATTGTTA
TCTAATTGTTTCTTTCCAACTGATCCAAACCCAATGTCCATTGTTAATTGTATTGCAACA
ATCAGCAAACAATCAATCTTTTTGTATGGAAACATATTTTTAATCGAAATCATTATTATC
CAATTTGTTATCGATAATACCAAATACTGACAATAATCACAATTTAATCATCAGCCTTTT
ATAAGGAAATTGTATGAGAACTTTTGATGAAAAAATCTCGAAATAGAAAATTTCACTTAA
TTGACTGAAAAAAAAAAAAAAA
>Contig_00003
CTATATTTTTAATACAAATGTAATGGGTTGATTTAGTTTGTAAATCTTTACAATTTGCAT
TATTTTGATTGTATTATTTAAATAGATTTTTATATTTAATTGTAGATTGGACTTAAAATT
AAATAATTAAAACTCTTTAAAGATGATAATTGGGATAATTAGAGTTTTTGTTTTTGTTAT
TCAAACTCAAACACCAAAGCAAATGTAATTATTGATTCTCTTTTTTTTTGTTCTTCCTAT
TGATTTGTTGTTAAACATTTAACCGATTTAATTACTATTATATTTGGATAATTAGTAATA
ATTGTTTATTCCTGTTTCTTGGGATTCTGTTTGATTTATTCAACGGTAACAATTCGCATT
GTGTTGGTAGATCCAGGACCTTTTCTCCATCCAGTGATAACGATTACAGAATCATTTTTA
CGAATAAATCCTCGAGATTTACCGAAATCAATGGCGGCCAGAATACGACCATCAACATCT
TGAGGCCAATCACCTGAACGATCATCCGAAAAATAGATGGGTAAAAGTCCTCGCCAAAGA
TGAGCTTGACGAGTTGTCTGGGGTCGTCGGGAAACCGTGATAATGGGACAACGAGGTCGA
TACTTGGAGATGAGATGAGCAGTTCGTCCGGTGGTTGTAAGAACGATAATTGCTGATGCC
ATACACTTGAGAGATGCGTTAACTGCGGCAATAGCAATTGTTGTAGTTAAATCAGCTGGA
GTAGGTGTGTTGGTGCTCAAATCAATGAAAATACGCTTAGAGAACATGGCAGCTTCAGCT
TCTAAACTAATAGCAGCCATTACAGCTACAGCTTGAATTGGATATTCTCCTTTGGCTGTT
TCACCTGAGAGCATGACACAGTCAGCACCGTCTAGAACAGCATTAGCCACATCGGAACTT
TCAGCTCGAGTGGGTCGAGGTTTTTTCACCATACTTTCTAGCATTTGGGTGGCACAGATA
ACTGGTTTACCCATCATGTTACATTTAGCGATCATCATCTTCTGAGCAAGGAAAACCTTC
TCAGTGGGTATTTCAATACCTAAATCACCTCGAGCAACCATAATACCATCAGATTCAGCG
ATAATTTCATCAATTTTTTTAACACCTTCATGATTTTCAATTTTAGAAATGATCATAATA
TTTTTACCCTCTTCACCTAAAATTTTTCTGATCTCTCGTACACCGGCAGCATTACGAATA
AATGATGCAAATATCATGTCAACTTTATTTTTAACACCAAACAATAAATCAGCTTTATCT
TTTTCAGAGACAGCGGGTAAATCAACAAGTGCCCCAGGCAAATTAACACCCTTCTTGGAT
CCTAATAGACCACCGTTTTCAACCTCACATTGTAAATAATCAGATCCAACTTCCCTTACA
ACCAAAGATATAAGACCATCATCGATATAAACCTTACTACCAGGAACAACTACTTTAACA
ATATTTTTATAATCTACGTGTAAAAGATCAATAGTAGATTTATCAATAAATGCATCGTTA
GTGGTCACCCTGATTGATGCTCCACGAACTAATTCAACCTCAGCTGATGGTCCACCAGCT
AATAAGGTGGTTCTTATCTCAGGTCCTTTAGTATCTAAAGCAATTCCAACCGGATGTTCA
GCGACTTTATTTTCAATTGATAATTGTTTAACCGCTTCTCGAACATTATCAATTGTTCCT
TGGTGGTAATCATAGGTTCCATGGGAGAAGTTCATTCGAGCGATATTCATACCAGCTTTC
ATCATCTGAATAAGCTTGGGTACTTCTCGAGATGCAGGACCAATGGTACATATTATTCCA
GTTTGTCGAACCAGTGGAGGTTTCGAGTCAATGTCCAACGCAGCCAAATGTTCAAGACTG
GAATTAGCATCAGCAGCAATGCTGTAGGTTGTTTGGTCTTCCATTGGTGTAGGTGATATT
GAACAAGAAAAAAAAATGGAAAATGTTAAACTTTGAAGCGTTTTTTTTTGTTGATTTACA
GAAGAGAACAAAAAATTGCAATTGGTGTAGATTTAAATGACAAGTCGTTAGTTGACTAGT
GTGCGAATGGAATGAAATGAAAAGTTAATTTACTAATAATCGATCAACTGAAATAAGGAA
ACTCTTTTTATAGAAATAAAAAGAAAAAAAAAAAAAGATGGGGGGGGACCCAAACAAAAA
AAGAAAAAAAAAAAAAAAAAAACCAAGGGGGGGGGGGGGGGGGGGG
>Contig_00004
TTCAAACTTTCAAAATCAGAATAATCTGTTTAATTTGCCGAGTATCAAATGTTTTTGATT
GTTTTGCTTTGAGTTATTAAGAAAAAGAGATTGAAAAACAATTTATGAATCGTTAAGCCG
ATATATGGCCATTGGCGATGGTTAATTTGTTCAATTGGTTATTTTGATTTTGAACTTGTC
CTTTTGGTGTTACAATCACGAACAATTTTATTGAAATGAGTTAAAATTAATAAACCAATA
AGTCGAAGTGGTCCCATTAGATTGGCTTCGAGAAAGACTGAAAAAATACCATTGGGTGGA
GAGAGACCAGTGGTCAGTGTTTGTAAAATGAGTCCTTCAAATGTCGACGTTGATGAGAAT
TTTAATTTCAGAGTATCGTTGATAATAGAAGATGCTACTTTCGATGGTGACACTAATCCA
CCAGATTCACAGATGAGCTTTGTCTCTATTGGCTTTGTTGAATTTTCGAGAGCAAAACCA
GGAGTGTCAGTGTCAGGGGGATAAGCTATGGTAATGGAGATATTGTGAGGTTTCAACTCC
ATGGCTAAGGTTTGGGCGAAACCAAGCAAAGCAAATTTAGATGATGAGTAGGCTGAGAAA
CCGTAGATACCAAAAAGACCAGCCATTGATGAGGTAATTTCAACAAAACCCTCTTTACGT
TTAACCATTTGAGTAACAACAGCTCGGGTACAATTAACTGTTGACTGGTAATTAACTTTC
ATCATGTTATCAAATTCTTCATGAGGAGTTTCTAAGAATCGGTGACAAACCGCTTTACCG
ACAATATTGAATAATCCATATATTGGACCCAGCTGATTCTCTGCTTCTGAAACAATCTTT
TCCAATGCTGAGAAATCATTTGCCACATCAACCGGGAAATAAATTATTTCTGAGCTTATT
GAGCTTCCAATAGCAGAGTTTTCTTTTAGAATATAGTTTACAGCTTCTTTTAGTCCATTT
TCATCACGAGCTAAAATGGTCACTTTGGCACCTTGACGAAAACACTGATTCGCTATTTCC
AAACCGATACCTTTGGATCCACCGGAGACCAGAACATGTTTACCAGAAATGTTGAGTTTC
CTCTTGAAACCATAGCTCACATATAGAACCACAGAAACAACCATCAATAAAATAACTGTT
AACATACTGATCACAAAGGTAAGATCAAATGTCAACATAATAATCAATGGTCAAAGATGG
AGTAAAAAAACAAAATCAACTCAATCAAATTAAATATCAAAAGGTAACGTTTCAACAATT
TGGTTGCTAAGAGCTAATCAAGATAACAGATTAAACCTGAACACAACTTGATACAACAAC
ACAAAAAAAAACGATTCAACAGATAACAGTAATAATCCACAATACAGATAGAAAACAAAA
AAGAAACAAAAATAAATTATTCACATTAAGAAAAATAATAATTAAAAAGATAACAATTAA
CTTGTATTAGATTAAAAGAAACATCAACAACACCAACACATTTACAATCAACTGAAAGGC
AAAGTAAATAGAAATTCAAAAGTAACCAACGATTAACTAATCATTAGACTTCAATTGAAA
CAATCACAAAGAGTAAATTAAAC
>Contig_00005
CTTGGGTTTCTCCCGATGAGTGTTAACCGCTTCAATGGGAACCTTGTACTCGGTCACCTC
GCACCCATAGGCAATCGGTGTCAATTTAATAATTGTATGTAACGGAACTCTCAAGTAAGG
AAGATCCTCTGAACTTTTGTCCAAGAAATAGGCCAAAAGACATCGAAGAACAGCTTGATG
AGCGACCACTAGAACATTTTCCTGACGTTCGAGCTCCATAATAACGGGTTCCAGTCGAGC
AACAAGATCTTCGTAAGACTCGCCTTTGGGATAACGATAATGAAATTTATCCTGATCCCG
AAGAGCAAACTCTTCGGGATATTTTTCTTGGATTTCTTCATATGTCATTTCTTCACATAT
TCCAGCGTCAATCTCATTGAGAGCTTTCCACCTTTCCTGTGGGGCACAAATACTTTCAGC
GGTTTGTATGGTTCGCTGTAATTGTGAGGTCCAAACTCGAAGTCGAGGAATCTTTTGCTC
GGAAATGTATTGTGCAAGTGCTTTCGCATACTGTCCACCTCTCTCAGAGAGTTCGGAATC
TCCACCGATGCGACCTTGAAGATTGTAAACACTTTCTCCATGACGGGTTAGGTAAATCGA
TCGAGGAGTAATATGAATGTTCATCAAATAGTAAACAACTCGAGATTGAATGTGCCCCTC
GTGCCGATGGACTAAAACCTTTTCTCCAGCATTGAAAGTTTTAATGAACGAATAATTTTT
TTCCTTATTCTCTTCCAATGTTTGATAAGCATCTTTGTAATGCTCAATTCGTTGAAGGAA
ATCCTGTAGAGCTTTATCCTGAGCCATATTACGATAATCTGGACTGTGAACTTTCACCTC
CCGAATATTGGCCTCGACGATCTCAGGATCTTCGCAAATCGATTCAACGAAAAACAACTT
GTATCCATATTTTTCAACCACAAAATCGTAAATCAATTGACGTCGGGAATAGGTCGTATT
AGTTGCATCGTAAACGGCCACTTCGCCGTTACCCTCGGTTAACCAGCTACACATATCTTC
AAGAGCATCCAAAGCGCATTTATTTCGGATAATCATCGCTTCCTTATTATCTGGTCTAAA
GAAATCGTGATTCTTATAAGCTTCGGTGGCCTGTCTTCGATATTCACCAACATTGAACAC
TCGAGTTTTAATTCCAATCCAATTAAGATACCGGGTTAACTTCTTAGCAATATAAGTTTT
ACCTCGAGCAGGTAAACCAACCATCGCAATAATATGTGGTATATTAACATAGCTTGTTGT
ACGATCACCTCTTATTGGGAATGGTTTAGCTCCACTTGATTGTGATATTTTCCTCGAAGG
TCCATCAGCTTGTTTCTGTTGTTGGGTCTGTTGTTTAGCTTGTTGTAATTGTTGTAATTG
TTGGGGAGATAATTGTTCAACTAATCCTTGTTTAGGTGTTCGGGAATCTTTGGTCTGAGT
TTGTTGATCTTGTAAACCAGGACTTAATCCACCACTGCCCATACCACCACTTGTACCACC
ATTGGGCGATTGAGCTGAATCAGATTTGGATGATCCCGAGGTAGATGTTGATATTGAAAG
AGTTGAAGGTGATTGGGTTGATGATGGTGAAGATGAAGTTAATTGTGGTGTTGGTGGACG
ACCAGGGTCAGTATCGTTTAGAGTCAATGGCTGATTGGTTTCGTCCTTATCGTCTCCTCC
TATTTGGATCATTATTGTTAATCGATCAACAATCAACTCTCTTTTTTTTTTCCTTTATTG
TTGGTAATTGATTTTCTTTCACTTTAAACAATTATTTACAAACGATGATGTTAATTGAAG
GAGATGAGACAAAATTGGCAAGCAAAAAGTGTGATTGTTGACATATTTTTTTTTATATTA
ATAGAACAATTGAAAATAATTGATGATAATTTTGATTAAACATTTTAGAACAATCAATTA
ACTAATACAATTTAAAGAAAATTTGGCGGCAGTTGAAATGGTAAACAATTGATTGTTACG
ATAATCAGACTAAATTTGATTCCATTTGAACACATTGGAAACACTTTTATGATATTTAAA
AACTTTAAGGTGAAAGATAAACCAAATTATCTGATTGACCAATGGTCAGTCTCAAGTGAC
ATTGATATTAGAATTATCGATATAATTAATATTATCTGTTGTTTCCTTAATTGTAATCAC
TTGAATTTCTTCATCTTTTCAATTAAAATGTGAGAGAAAAGTACAAGTGGCGACGTCGCT
CGTCGATTTGTTGAACTTTTTCGGTCGTTTGAAAAGCTAATTGACAATTAAAGTATTGTG
ATTAAATTAGTGAATAGAATTGGAATGATTTCACCATTTTAATGGTTAGAATTTTCTCGA
GTTTGGAATCATGATTGGACCGAGATAATCAGTTGATTTCGTTCATTGCCTTTGGATCAT
GGAGACAATTGAGTCTGAACCAAAATCGATTGAGCGTCTTTTTCAAAATAATTAACTAAT
TGTAGTAATTATTTAATGATTAATTTCCATAATTTAAACGCATAGTGTTTACAGATGTTA
ATTACAAAGGGCAGTGATGTAGTAACAATCGATGAGAAATTTAGATGATTAGTTAAAAAG
ATTGTGATCATAATTTAATGATGGTTTTGTCTCCTTTTTTTTCTTTGATAATTAAGCAAA
TTAATCACAGTTTAACCCAATCAACTACACACTCAGGTAAACCATCTTGTAAGTGTTGAC
GGCAACTATCAATATCTTTGACGGACGATAAATCGAACAGTTTGATAAATTTTAATTTCC
TTAATCGAGTCAAAGAGCAAACACCTTCATCGGTGACATTGTGACAAGAAATTAACTGTA
AATGACGCAGCGAATGTCCAATGCAATCTAACTTCTCTAATGCGTCATCAGAGAGGTAAT
GACACCGGCGGAATATTATCTTCTCAGGGCCTTTAATAAATTTTAAATGCTCAAAACCAA
TATCCATGATAGATGAATTGTCTGCTTTAATCCCTTGAATCCATGTAGATTCATCCATAT
CTGGCATGTCATTGTAATCAGTTTGTAATTTATCCCTACTAGACCATTTAATTTCGCAAC
CATTTCTAATTAACCATTCGGCACAAGCCTGTTCAGGTCCAGCTTCTTCAAGACGCTCTT
GATAAACCTTGTTAGAAACTAAATTTAACCAATAAGTCCAAAAATGTCTCGCATGAATTT
GCTCAGCCGGTTCTTTGGCTAGCTTGAGTTTCCCATAATTTGAGACAAATCTTGATGGTC
GCAGGGAAGCGATAGTTTTCATTACATTAACTCGCATCATTTTGAGTAAATGGCAATACA
ATTAGAGTTAATTTAAACACAAAAAAAAATAAGAAAACAGATCGAATTTACAATTGAAGA
AACGAAACCAAAAAAAAAAAAAAAAA
>Contig_00006
TAAAATTAAATATAAATTTATTATTAATGATCGCATCTAAACCAAGTGAAAATACAAAGT
TTTCCAAATAAAAAGGAGAAACATATTGGAAAGTGTTTGTGTCAAAGGAGAGGGAAAAAA
GTTGATTATTGAGAAAATTGGAAAATTGATCGATCAACAATCAATTTTATTTTACCATAG
TCAAGGGATAGATTGATTATGATGGATTAAAGTTAAATCCAAAATTATTTANNNNNNNNN
NNNNNNNNNNNNNNNNNNNNNNNNNNNNNNNNNNNNNNNNNNNNNNNNNTTAATTGTTTT
CGGTCAACAATTAAGTTTGGCTCTCATGTTTTCACCCAATTTATCCATAAATGTAAAAGT
GTTCAAGTAATCAGCTGATGTAACATTTGCCATTCCTTTAATACTTATGGCCAAATCTTT
AGTCATGTGTCCAGCTTCAATTGTTTCCACGCAAACTTGTTCCAAAGTATCAGCAAATTT
AGCGAGTCGATCATTATTGTCCAATTTTGCTCGATGAGCAAAACCTCGAGTCCAAGCGAA
AATTGAAGCGATAGGATTGGTTGAGGTTTCCTTTCCTTGTTGATGTTGTCGATAATGACG
AGTTACTGTTCCATGAGCCGCTTCAGCTTCAACGGTTTTACCATCGGGACAGATAAGGAC
TGAGGTCATCATACCAAGGGATCCATAGCCTTGAGCGACTGAATCAGATTGAACATCTCC
ATCGTAGTTTTTACAAGCCCAAACAAATCCACCATCAGATTTCATTGCTTGCGCAACCAT
ATCGTCAATCAAACGATGTTCATACCAGATACCTTTAGCTTCATATTGGCTTCTGAACTC
TTTTTCGTAAATTTCTTGGAAAATATCTTTGAATCTTCCGTCATAACGTTTCAAAATGGT
ATTCTTAGTACTTAGATACAAAGGGATTCCACGTTGGAGAGCGTAAACGAAAGAGGATCG
AGCAAAATCATTAATACTTTTATCAGTATTGTACATGGACAGAGAAACTCCTCCGCCATC
TTTAAACTCGAAGATGGTTCTCTCAATTGTTTCTCCGCCATCGGTGGGGGTGAATTTAAT
CTCTAATTTACCACAACCTGGTACAACGAAATCGGTTGCTTTATATTGGTCACCGTAAGC
ATGACGTCCAATGATAATTGGCTTGATCCATCCAGGGACAAGTCGGGGAACATTTTTACA
GATAATTGGTTCACGGAAAACGGTTCCACCTAAAATGTTACGAATTGTACCATTTGGTGA
GAGCCACATTTTCTTAAGCTTAAACTCTTCAACTCGAGCCTCATCAGGGGTAATTGTGGC
ACATTTAACACCAACATTATACTTTAACATGGCAGCAGCACAATCAATGGTAACTTGATC
ATCGGTTCGATCTCGCTCTTCGATTCCAAGATCGTAAACATGAAGCTCAGGTTCAACGAA
GGGAAAGATTAATTTCTCCTTGATTAATTCCCAAATGATTCGGGTCATTTCATCGCCTTT
CATTTCCACGATGGGTCCACACTTGATTTTTTCGAATGACATTTTTCGTATTG
>Contig_00007
CTTTTCAGACGAATCATCGTTAACAGAATAACTTAATTCCGTCTCTTCGTAGCCAGTTGA
TGACATTCTAGGATCATAACCATTGGTCTGTGGTTCAGGTGAGAATAGGCAAGTCTTAAT
TAACGATTTACCTGTGTCACTGGTTATCATTGGTTTCAGTTTTTTGGTTGCAAAGGTATA
AACATGACCAGTTTCACTTGCTACCAAGAGCATGACTTGGGTTCCCGTTAGGGTTGATAG
TTCGTAAGCCTTTTTCATGATTCCTGATTTTCTTTTGCTGAAAGTAGTGTATCGTCTCAA
TTTATTATCGATAAACTCCATTTTGATCTTAACTCGACCTTTAGTCTTTTTACCATTGGT
ATGTAACTTTTTGGGCAGTGGTTCAGAACTACAGGTGTCATTAACGGAGCCATTTTCCGA
TATGTATTCGGTCAAGTAACGTTTATTTATGGTTGGACTTTGTCTAGGATTAGAAACAGG
GGATAAGGTGTCAGAATGTTGTTGTTGTTGTTGTTGTTGTTGTTGTTGTTGTGATTGTTG
TGATTGTTGTGATTGTTGTTGATGATGGTGTAATTGATGATGAACTAGGGATAGTGTTGT
TGACCCATTGGTCCACTCAGTTGACGATTGTTGTTGTTGTTGTTGTTGCTGCTGCTGTTG
TTGTTGTGGTTGTTGATGTTGATGTTGATGTTGTTGTTGTTGTTGTTGTTGTTGTTGTTG
TTGTTGCACTAGCATATTGAACGCTTGAACTGGTGGGTTATGTTGAGAAACCA
>Contig_00008
TCATCTTCACCTTTACCCTCACCAACTCAATATCCCAACGTATCATTATCTTCAACAACA
ACAACAACAACAACAACAACAACAACAACAACTTCTTCTTCTTCTTCTACTACAACTACA
GCTACAACTACCCAAGGAACAAAAAAAGGTTCTAAGAATAAATGGAGACCATTAGAATTT
GAACCACCAACAAGTAAAGCAGAGGAAAGGCGACACGGACAAAGATCATCTAGAAATCAT
TCTCGAAAAGATTCTATTAATAACAATCACAGCTCATCAGAAGTTCCAAATGGCGGAGCT
ACAAGCAGCAAGAAATATGGTGATAACAACATGCTGCAATCTCTTAATAATAATAAGATT
AACGCAGTCTCTGTGCCCTCTTCTTCGGACAAAGGCTTCCGTGGAGGTCGTCGAGGACGA
GGAAGGGGAAGAGGAAGTGGAATACCTGTACAGTCGAATTCCGGTAATGGAGGAGGTAAT
GGGGGCCCAGGGTCTGGTGGGCCAGTGCATCGTGGCGGTGGTCGCTCAAATCGTAGCTAC
GATCCAGGTCGAATTACTCCAAACCATGAAGATTTTCCTGCCGACATCGCCTATTATGTC
GATTATTCACCAATTTCGGATGCAGCTATTTCAAATGAAGGAGAACTCGATATTAGTATA
ATTTCTCCTACTTTAGGTCCACCAACACAAGCAGCAGTGGCTGCAGCCTTTGTCTCACCA
GCTATTGTTCCAACAACAACTACCTTTGTGCCTACAGCAGCTTTCTTTTCTCCATATGCC
GCAGCCGTGACCACTGCTGCTCTCCAAGATCCAAATTCTTTAAAAAAATCGATCAAATCA
CAAATCGAATATTATTTTAGTGAAGAAAACTTGCAACGTGATTTTTTCCTTAGACGCAAA
ATGGACGAAGAAGGTTATCTTCCTATTTCTTTAATCGCATCATTTCATCGAGTCAAAGCA
TTAACTACCGAAGTAGCATTGGTCATAGATGCTCTGAGAGGATCAGACAAGGTTGAATTT
AACGAGAACGGAACCAAATTACGGACAACAGCTGATCCTCTAAAATGGCCTATTTTTGAT
CAAAGACAACCTCAAATTTAATCATCTCTATCATCTCTCTTCTTCCTTCCTTTCTTTCTT
CCTCTCTCTTTCTCCTTCTCTCTCTCTTTCTTTCTCCTATCTCTCTTCTCTCTTCTCTCT
CCTCTCTCCTCTCTCCTCTTTCCTCTCTCTCTCTTTCTCTTTCTCTCTCTTACAACAATT
ATCATCGAATTGCATGTAATGCTTTTCAACTCTTGCTCTCACACACACACTTTCCTTCTC
TGTATCTCATACATGCACATACACACGTTTTTGTTTATCTATTTCCCTATTCTCTTTGTT
TTTCATTCTACAAAAAAATGATATTTGTTAACACCTAATACCTGGTATCACCTTTTGAAA
CTTTCAAGCGAGTTTATGCATAAACTAGTGTATGTACTTCAATCGAAGCAAAGTTACTTT
TTGAGACGATTTTTTAGTTAATCAAAAATTCACATTAATATTTAAATGACCAAAATTTTG
AATGTATATTTATATCTATTGCAGGGCGACTTCGTTTCAAATAAGTAAATGACTAATAAT
CACAATTAAAGTAACAGTTAACTGATTGAGAAGATCAATAAAATCTTCGTTTTACTCTTG
ATTACGACAATAATTATATATATTAATTACTTTAATTAATCATTTTCAAAGGGGAAATAC
AGAATATATAATCTGCGAGACAAAATAAATCTTTTTTTTTTCTTAAATCATTTTAAATTG
TTAATCATTTTGTTCATTCTAATGGTGTGTAAGCACATTCGCTCATATCAACCACTGATG
GGTAATTACAACCTTCGATTGTTTTATCAAAGACCAAAGTGGGTGGACATGATTGTTGAA
CTGGTACACCGTTGGAGCAATGGAAGTACTTGTTACAATCAGCGGCATCAGCGTAAAGGA
GGTTGATGTTTGCTGCTTTGGCTTGTTCACAAACTGATGGAGCTTTGGTGGTTGGTTCTT
CGGGTTCGGGCATCTCAGCTTCAGGTTCAATTGGAGTTGGTGGTGGGACAGGTTTTGGAT
CGACGGGTTCTGGTGCAATGGGTTTAGGTTCTGGTACAAGTGGTTTAACTACTGGTTCTA
CGATCGGGTCTACAACTGGTTTGAGTGCAGGTTCGACGACTTTATCAACGACCACAGGCT
CTACGACTTCCTCGACAGCTGGCTCGACGACTTGTTGAGCTACAACGGAATCAACAACGT
TATCACCCACAGGCTTTACGACTGGCTGAACAACGACGGGTTCTACGACATCTTCAACAG
CTGGATCGACGACTTTATCAACGACTGGCTCAGCGACTTCCTGGACAACTGGGTTTAGAA
TGGGAGTTAGAATGGCTGAGTCTGATTTCTTTTCAGCTACCGGCTCGACAACGGACTCAG
GAGTGGATTGGACATCAGATTGGGCAACGGGCTCGGCAACAGCGGGTGCGGGATTTTGTT
CAACTTTTGAAGCGATTGGAACTAAAACATCAGCGTCAACCAATGGTGCTGACGAATCAT
TTTCGCCAACTAAACCTTTTTGAGTGGTTGGTGAATCAACTTCATTCAAATTAGATTCAG
TAACTAAATTGTCTTCAACTGTATCTTGTTGGGATATAGATTCAGAGGTAATAGGTTGAA
TACTGATTGATTCAGTTATTGATTCAACTGGTGAAATTGGGTTGATTGGACTAATTTCTG
GTTGATCGTTGGAAATTGTATTTTCTGTTACTGAATCAGATTGNNNNNNNNNNNNNNNNN
NNNNNNNNNNNNNNNNNNNNNNNATTCAATTGGCTCGACTCGTTCATTCTGGTTAATTGT
GTTCACTTCTGTCGGACCATTGGGAATAGTGGCTTCAGTTATGGATCTTGATGCAACTCG
GCCTTGATCAGATTCTGATACAATCGGTTCGATTTTGTCGATTGGCGTTTCAGTTGTTAG
ATTAATATGAGTTGATTCAGTTGAAGAAATAGGCTTAGAGATTAATTCAGTTGATGAGCC
AATTGGTTCGAGTGTTTTAATCTCTGGTTTAACATTGGAATCTGAAGCTTCGGTCACTTT
TTCTGATTCAATTCGATTTTGATTATTTTCTGATTTTGTGGACGCGATTTCATCCTGAGT
GAAAGATACACTTGTTGTGTAATTATCATTTTCAGCTTTTGATGATTTAGTCTCTTCTTT
GATTGATGAAGATGATTCAGTTGATTGTTCAAATCTATTTTCCTCAACATCTACTGAATG
AGTTGGAGCTTCTGTTTCAACTGATACAATCAAGTTACTTTGATCAACTGAATCAATTTC
AGAGGTTGAGGTAATAGGTTGATTAGAAGTTTTTGTTGACTCGATTGTTTGTATTGTATT
GATTTCTGATTGACCATTGGAAGAGGAAGCTTCAGTTATTACTACAGATTCGATATGTTC
TTGATTAAGTTCTGGTGGTTCAATTTTATCATTAAGTGTAGATTTAATTGTGGTTAAATC
ATCAACTTTTTTCGGTTCTATTTCAATAATATTTTGTTGATCGTTTATATCTTCAGTCTG
TGAATTTGAATTCACCGTCTCAGAGGGTTTGATTGTCACTGATTCAGTTGCTATTTCTAC
TTGTTCTTGTGATTTAATTGCTGATTGATCATTGACAGTATCGGTTTTACCAGTTAGTTT
TTCTGTAGTAATTTCATTAATTGATGAACTTGTCACCGCAACTTTATCATTGTTAACATT
TTTTGACGATTCTAATTCATCATTTATCACAACTGAATTTACTTTATCATCTTTTGATGT
TGATTCTGTAAATGAGTCATCTTCAGAATCCAAGGCAGTTTGAGTAGTAGCTAATTCATT
TGGTTCTATCGTTTCTATCTGGTTAATTACTTTGTTTTCTGGTTGATTGTTTATTACTAA
ATCTTTGGTTTCCGAATCAGTTTTGATCTCATCTTCAGTTTCTGGTGTAATTGTCTCAAT
TACAGCATCAGTTAAACGAGTTGCTGAATTTTGTTCATTTTGATTAACTTTTGATGAACT
TTTCTCATCTTTTGTTACAATGGAATCTGATTGCTCATTTTTATCTACAATTGGTGATTC
AGTTTCAGAGGTTAAAATATCAGGGTGATTAGTAATTGACTCTGTTATTGGCTCTTTTGA
GTTGATTGATTCAACTGTGTTAATCTCTGGTTGATTATTTGCACCAGAATCATTGATTAT
TGGCTTAGACTCAACTTGATTAGATTCAATAGCTGGTTCAGATTTAGGGTTTGAGGCAAC
AGGTAGATTAGTGATTGATTCAGTTAATGATTCAATTGTGTTAATTTCTGGCTGATTGTT
AGGAACTGAAGTTTCAGTTACTGTTTTAGACTCAACTCTATTGGATTCTGGTTCTATGGA
ATTGATTTCATTGGCGATTGAGGGTATTTCTAGGTCACTTTCAGATGGTTGAGTCTCTTT
GTTGATTGCTGGAGATGATGTAATTAATTTTTCAATCTTATTATCATCTTCATAATCTGA
TGACTTAGCTTGAGCTTCTGTCTTGACAATCGAGTTATCTTGATCAGCTAAATCAATATT
ATCATTTGATAATGTTTCAGGCTCAATTGGTGTCAATTGGTCATTCAAAGTTTCGACCGA
TGGATTATTAATTTCTTGGGCTGTAGTAGCTTCATTTCTTATTGGGTTAGAGGTTTGATT
TGGTTGTGACGATGATGCTGAATGAATATCATCAATTGGTGTAACTGATTGATTATCAAC
TTGACCAGAAACAGAGGATTGTGAAGAATCAGTGGAATCAGTTGAACTAATTGTTTCCTT
TGAATCAACCAAATCGAGTTGTTTGGGTGAATTAAAATCGGTCGAGCTGAGCGTTGATTC
ATTTGTCGTTGAATTGACCATTGGTGTTTTCTGATCAGCTTGAGGGGATGAAATTGCTTC
TGGTTCAGAATTACTTTCTGATTTGGTTTTAGAGGCTTGGGGTTGAACTTTTTGTGTTGA
TTCAATGATAAATTCTGATGAACTTTCTGATTCAGTTTTGATTGTTTCTGGTTCGTCGAT
GTCTTTTGGTTGGTTAGGATTAACTGATTTCTTGGTTTGTTTGTCAGTAGCTGGAAGTGA
TTCTGGTTGCGACTCTTTTTCTTGTTGTTGGTCAGCTGATTGGTTGTTATTCGAATTTCG
GTTTGTTGATTGTTCGTTGAGTGATTTGGACTTATTCGAGTCGCCTGATAGTTCATCTTG
TTTAATTTTCTTAGGCTCATTCTCACTATCATTTCGATCATCTTTATCAACAGAAAGTTT
CTTTTCTTCATTTTTTGTTTGCTTTGCCTTTTTATCTGTCTCATTCTCATCATCCTCGTC
ATCCTCATTATCTTTCTCTTTCTCTTTCTCTTTCTCTTTCTCTTTCTCTTTCTCTTTCTC
TTTCTCTTTCTTTTTTTCTTTCTTTTTATCATCTTGGTCTTCATCTTCTTTGTCCTCATC
CTCATCTTCCTTACTATTTTCTTCTTTATTCTCCTTGTCTCGTTTATTCTTTGACTTTTT
CTCTTCATTCACTTTTTTCTCATCTTTAGAATCGTCATCATCCTCTGAAGATGAAGATGA
AGATGACGAAGATGATG
>Contig_00009
CTTTTAGTTGATTGGATTTTTTTCTAAACTTTTTTTCCCTTGCTTATGCTGCCATCTGGT
GGCGGTTTTGGCAACTATTTTGGAACAGGTGATTTTTTTTTGTTTTCGCTTTTGTTGTTT
TGATTTGATTTTCGTTTTTTGGTTTTGGGTTTTTTTGTTTCTTTGTTATTGTTTCAATTG
AAGTTATGGATATTCCGGTTGATAGGATTCCTCAAGGTCTTCGTAATCTTCGTGCTTGTC
TGCTTTGTTCTTTGGTTAAATCTTTTGAACAATTTGAGGTTGATGGTTGTGATAATTGTG
AATTTGTTCTTGGGATGAGAGGTAATAGAGAGATGATTTTTGATTGTACTTCGTCTAATT
TTGATGGGCTAATTGGTGTCACTCAGCCAGATGAAAGTTGGGCTGCTAAATGGTTAAGAA
TTCCTAAATTTAAACCTGGTACTTATGCGATTAGTGTTTCTGGTAAATTACCGCAAACAA
TTTACCGTGAACTTAAATCAAGAAATATTCCTTACAAATCAAGAGATCGAGCATCTTAAA
GAAGTATTATTATTCTTACCTGTTACTTATTGGGGAACAATTACCAATCACAACATGAGA
GACAATTTACTTCTTCCTCGATCAATTTAAAAAATATTCTTCATTCTTTTCTTTATTTAC
CAGTTTAATTCAAATTTTCCTTCTCTCACCTGTTCTTCAAGAGATTCAATCATTTGATCC
TTTGCTTTCGATGTCGTGTAAATTACAATAGTTAATTGTTTCAACAGTTTCTAAGTTTTC
TATCATCAACAATTATCACCATCAACTTGGCCTTTGATAACCTTTACCATCCAAACACTG
GAACCGATCAAAATGTTGAAACGTTGGCCTTTCAAGAAAAATTCGGAATCACCTTCACCA
ACATCTAGTGATCCACCTTCATCTTGTTCATCAGAAACCTCGGAACCACTTGAAAAGATT
GATGCCTATGTTGATTTCACCAAATTCAATGAGAAAATTAAACAATCATCATCTTTAATC
CGTGAAATCAACAAATTACTCAAATGAAAAATAGATCAACAAAATTTGAAAATTTTCCCA
TTCAATTATGAAACCAAGACACCAATTAAAAGTTAGATTTGATAATTGAAACTTGTTTTT
CTTTATCTCATTTTCAGTAATCACATGATGATATTCAATTACAGATTAGGAGATATAGAG
AGATTTATGTATATGAATTATCGTCGCAAGAAGGAAAAACAATTGATTTACTGGTGATAA
TTAAGCTAAAGGATTTAAAGAGTAAGTAATTAGACCAACAAACGGTGGTGAGGGTTTTGT
TGGTCGTGATAAAAATTCCGGATGAAATTGAACTCCAACAAAATATGGATGATTTTTCAA
TTCAAAAATTTCCATCCTAATGTTTTCTGAATCCTTCCCAACAAAGGTCAATCCATGACC
TTCAACTTGATCAACATAAGCGGGATTAACCTCATATCTATGGCGATGTCGCTCTTTGAT
TGCATCAACTTTTCCGTATAAATTGTAAATCTTTGAATTTTTATCATGGAAATGAGTTTC
TTTCAATCCTAATCTCATGGTTCCACCCATGATACCCTGATTGTGTTCCGGCATATCGAT
GACAACCTGATGTTTCGTTGAACTATCAAACTCGGTTGAATTGGCACCGATATAATTGAG
GATATTTCGAGCGAACTCAATCACAGCACATTGGAAGCCCAAACAGATTCCAAGGAATGG
AATCAAATTTTCTCGAGCAAATTTTATTGCAGCTATTTTACCTTCGGTTCCTCTTTTATC
AAACCCTCCGGGAACAATGATACCATTTACTTTCCTCAATTCTGACCAAGCAGAATTATA
TTTTTCTTCATTGGAAATTTTCGTCTCTTCTTCCAGATTAGAACTTTCAATGTAAACTAA
TTTTAGATTAGCACCTGATGCGAGAGCTGCATGACCTAAGGCCTTGTTGACCGATGCATA
GGCATCGCTAAATTTGACATATTTACCGACCAATGCAATGGTCACATCTTTGGTACAGTT
TCTCGTTTTCTCGGCTAAATTATTCCATTTGGAAACTACATTAGGTGGGATTGGTAAATT
TAGATTTAACAATTTAAACATCACCTTGATTACTCCTTGATCAACTAAATGCTGAGGGAT
TGAGTAAAGAGCCATATCTGGAACAGAAATCACTTGCTCAGCTCGAACATTGCACATTTT
GGACAATTTCTTAACTACTTCGGGAGTTAAATTTTTTTCCGATCGACACATGAGAAGATC
TGGAGTGAGGCCAAATGCTCCAAGATCATGGACTGACCTTTGGGTTGGTTTGGTTTTCTG
TTCACCGGTCGCTTTTGGGTCTAAAATGAGCGACACGTGAACGGTTAAAAAATCTTCTTT
ATTAACATTATACTGCATTTGTCTAAATGCTTCGGTAAAAGCCATTGATTCAATGTCACC
AATGGTTCCTCCAAGTTCAATGACACAAATCTCCGGATTGATTGTATCACCGCCATTTTG
TTTAATATTTGTTCCAGCTACTTGTTGAACCCATTCTTGAATTGCGTCCGTAATGTGAGG
CACATATTCAACCGTCTTCCCCAGATATTCCCCCTTCCGCTCCTTTGAGATCACTTTTTG
GAATATTTTTCCCGTGGTAATATTATTCTCACTATTCAACCGGATGTCTAAAAATCTTTC
ATAATTACCAAGGTCTAAATCAACTTCACTTCCATCATCAAGAACAAAGACTTCACCATG
TTCATGGGGTGAGAATGTTCCAGCATCCACATTAATATAAGGATCGATCTTGATGGTGGT
CACTTTTAGTCCCAACCCTTGAAGAATGACACCAATACATGATGAGATAATTCCCTTGCC
GACACCGCTAATTACACCTCCGGTTATAAGAATATACTTCATTTTGTCAACAGTAAAAAT
TAGGAGAAAAACTCAACAATTAAAAGGAAAATTTAAAAAAAAAAATAGAAAAATAAGCAA
TCTGATTAAAGACTATGTTGAATTCTCATTGAATCTCACATGTTATGTTCACGTTTTCAA
CCAAATAAACAATTCGTTGAATCGCATTTCATCATTTCGATTTTAATCGATTTATTTTTC
TTTTTATAAAAAATCGAGAAATTAATCGAAATTTTTTCATCAATTTAATTGTTCTTGTTA
ATAACAATCAGATGGTATTCGAGTGTTGAATGAACGGGCTGCAATTATATCATCCAAAAT
GTTGAATATTTGATTATCATTAGTTTCATTGATTAATTCAAAAGGTTCAATTGGTTTGGT
GAAAAAAGAAGCAATTAAATTAACGGAGATTTGACCAATTTCTCGGTTACGCTTTGTTAA
TTTTTTGTTTCCATTTAATTTCTCGGTAACAACGTTAATTAAATCTTGAGTTGGTAAAGT
TGAATGTTCTTTGAAAATTTCATCTATCACTTGTTCACGATTTTTGCTCTCTTGAGTTAA
TCCATCGGTAAAATCTTCAACGGTAATGAAAAATTGTGGCTCTTGTTGATTAGAAAAAAT
TGTAATTAAATCATTTTCCGTCAGATTGTTTGATTGAAATGATTTAAAGATCTTTTTAGC
TGCTTGATAGGCTTGACTTTTAATTGTTCCAATGACAAGTTCATCTTTAAGTAGTAACCA
GAGGGAAGTGAATAAACCAGATTGATATAACATTGCGATTAAATTACATCGATCATCTTG
ATTAGTTTTCAATCCAATTAAATCAATAATTGTTATCCAAATTTTCAAAATCATTGACAA
CACTTCGGAATCAATTTCACTGAGAATCAATTGACTCATGGGAAGACCATAAAATTGTGT
GAACATTTTAGAATATTGTTGATGATTCCAAAGATTGGATGCAATTAATGTTGGAAAATT
ATAATCGATTGATTTGATCACTGAATCACGGACAAGATATTCTCCTTCATTTAAATAGTT
GTTTAGTATTGTTGGAATTGTTTGATTCTTGATGATTGAATGTTTAAACAATTGATCGGA
TGATGAATATAAATCAAGGCAAAGTAAAATTGGAAGACAAGAAGAGATTAGTGATGAATC
ATTAGATGATTGGTAACAATTAGTCCATTGATTAAGAAAATTGTCAACAAGTTCGGGACA
CATGGTAACAAATGATTCTCCGTTTGATTGAAGAATTGAAATAACGATTTCCAAAGTACT
ATCAATGAGATCGAAATTATCTGCCAACGAACATGATTCCAGAATATTATTGATTTTCGA
GCAGAGGTCAGTCAATATCTCGATTGGTAAAAGATGCCGGTGGGAGTTAATTATTTCTCT
GATTGATTTTAATAATGAGAAAATCATCAGCTTAAAATTACCAATACAACTTGATTGTTG
ACGGAAAATTTGACCAACTAATTGTAAAAATATTTCCAATGAACGTTGAATAAGAATCGG
ACCATCAACGGTTTTCCAAAGGAGATCAAATTTATGTAAACTCTCCGACAACAATTTCCT
TGGGACCATTAAATCAATTGATTCTTTTAAAAAATGTCCAACACAATCAATTAAAAGTAA
ATTGTCATCTTGAGGTAATTTGACAACTATTTCAACGGTTATACAGCGAAAGATGAACAT
CAATTCCACATTGGTTACATTTAAATTGATTAATTTTTTCATCTCTTCATCTCCATCAAT
TTGTCCACGTAGATGATGATTAGTTTTGATTAGAGGATAAACTGTAAACAATTTCCATCC
ATCGAGATAATTAAGTCCATGATGTTGAATTAAAGTTGAATAAAAAGCGATGATTGATTT
AAACTTTTTAGCTTCTAATAAGGTTTTGATGACACAATCAATTGATTCTTTGGGAGGTTC
ACAGGTCGCCAGAATTTGACAGAATATTATTAACAGGCTTTCGTCATGTTTAATTGCTGA
ATTTAGTTTGGAAATCAGGATGGAATCCAATTTGAATTGGTTGATTAAAAACTGACGCAT
TTTCTTATCCTTGACCAGTCCATTCAAACACTCCATGTGACTTTTACAATTAACTAGTAA
CATTTGATGAAGATAAGGTGATAAACGATAGGTAAGGTCAGTTTTATCGAGAATATTGGT
TAATAAAAGTGTAATTACGGATTGTGCTTCCATTTGAACGTAAAATCCTTGACTTTTGGT
TAGAAGATGAAATATAATTAAAAGTAGATCATCTTTTTGTGCCAAGAATTGGCAACCAGA
TTGAGTTGAGCAAAATTTGTTGATACATTTAAGGAAAGAGTATTGAAGATCATAATGAGG
ATTATCTTCATCTTTCAATACTTGATCAAATTTAATTATCGCAGTAAAACTGGTAATTAC
AACATCACCATTTTCCTTGATCATCCTTTCATCTGAAACAATTGTACCAATCAATTTAAA
CGCTGTTGACAGTTCAATATCATCTAAAGCAGTCTCATGGTTAAGAGATGAAGTCACAAT
TGTTGACAATTTATTTAGATTATCTAAAGTTAATTCGGGTTTCACATAATCAACAAGATC
AATCAGCTTATGGGAATAAGAGTCATCACTGTTTTCTTTTAGGCTTTTATATAGAATCAA
TTCTATAGAGAAAATTAATTTATCCAAATTAAGTGAATCCATATTTTTAGATGAGAAGAA
CAAATCAACAAAATCACTTTAAATTCTATTAATTATTTGAATGGTTGAGCTTTGGATTCT
TTCAATTGACCTCGCACTTGACCAAGAACAAATAGTTTATCCTTTAAAAGAAACACTGAA
GAATTTGGTAATCGTTGATACACTTTATCTTTCTTTGATGTTCTCAATTCATATTCCAAT
ACTTTCAATTCTTGTATCATCTGATTATCTTGATTCATCATTTAACTTTTCACAATCAAA
AGAGTCACAATTTTCCAATTAAATCTGTAGATAAACAAGTTAACCAAAAATGAAGAGAAA
AACAAAACAAAACCAACAACTGAAGATGAAAATGTTTC
>Contig_00010
TTTTTTTTTTTTGATAGAAACTTTTTTATTTTTGCAAATAATAATTACCTTGCAATTAAG
TTCTCACATTGAATAATCAATATTTAAATTTAATCACTAGATTTTTAATAAGAGTTAAAA
ATATATATTTTTTTTTTAATGATTTTTTTATATAATATAAATAAATAATTTAAATTAAAC
TTTTATAAAAACTCGTTGGTCACTATCATCCATGTATTGACCATAAAGTGGATTGCTAAA
ACTACGGCCATCGGTTGGTTGTTTTTGTTTACTATCGTCCAAACTCACTGGTAGCATTGG
AGCGCTAGCATCATCATTAAGACCATCTCCGTATTCACTTTTTTTGAGATTCCCGTCGAA
AGCTGGATTCTTAAAACTAACGGCGACCTTTTTATCACTATTGTAACGTTTAAATATGGA
TGATCCGAATGGCTCTAAATGTGTCGATAAAGTTTTAAGACTTTGTAAGCTTTGAGTTCT
GTAAATAATTATTAACATGAGTAAGACAACTATGAGTATGATTAATATTATTATCCAAAA
GTGTGATGTTTGGTGTAAGCCAATAGAAAGTTGTTCCTGTTTCTTTTCACAGGACAAACC
AATGTACTCATTTGGACAATCACATTTCCAACCGATAACATCGTTAATTGGTGTACAGGT
TCCGTTATTTTGGCAAGGATTAGAGTCACAGGCTTTGTTAAATTTACTAATATGAGGTAT
CGATCGTTCAGCAATACAGGTATGATTATCCTTGCTTAGTCGATAATTAAAAGGACAGGA
GCAAGTGTAAGTGTTATTGACACTGTTTCGCAACAGGCAAATGTGTGAACAGTTTGAATT
TTCACATGGATTGGATTCTGCTCTTTGTAAAACTTCATGAAAAATTTTCATTGCATGAGC
TTTAATGTTTCCTCTGTGAACAATGACACGAGCTTTACCGGTGAATTTGTTGCATTTCAT
TAANNNNNNNNNNNNNNNNNNNNNNNNNNNNNNNNNNNNNNNNNNNGACAAAGGTTTAAG
AAGACTGTAATCGAGAAGTCTATGGATATTTTTACCCTTGAAATTGGCTGAGTACATTTC
TTGTTGTTTAGTATCAACCCAATAAATCATTTTCATCACTGGATCAACGGTTAATCCACT
TGGTGAATTTAAATTGAATGAGATGATTTTTTGTCTATTACGACCATCCATTTCGGCTCT
TTCAATACGACCATCGGAAGTTGAGTGAGAAGCTGACCAGGATGACCAGAACATTACTCG
ATTTTGAGGAGAAGCAACAAAACTGTCAATTTTACTTAATTCAGTTGCAACTATCAGGCC
ACAATGTTTATTTTCAGCATTACAAACAGCAATTCGAGAATCTGATTCGACGAAATAAAA
ATTACGTCCAATATAATCCCAAGAAAGATGACTAGGTCTCTCAAGGCCAGAAATTATCTC
GAAATCAGCTTGTCCACCAGCATAATGAATTCCTTTAATTGTACCGGCTTCACTGTCGAT
CCAAAAAACAGTTCGATTTTGATAATCATAGTCCATACCTTTCATGGTTAAAGTTCGTAT
ACGAACTATTGAATGTTCCGTTTGGGTGTGAAGACTAATTGATTTAATTGCATTTGGAAG
CATATAAAGTAATGAGGCTTCGGTTCCATTAGCTTTACATTTATGACCTTCCGACACTGG
ATAATAACCCTCAGCACAGGTACATTTAGCACCACCAGGATAATTGTTACAAAATTGGGA
GCAGAAACCATCTTGAGCACATTCATCGATATCTGTACATGATTTACCATCAGCACCCAA
GAAGAAACCAGGTCGACATGAACATATTGCTCCTTTTGGTGAGGGATGACAAGTATGCGA
GCAATTACCATTGGAATAGGCACATGCAACATCACAGTGATCACCTTCATCAGACTGATC
TAAACAATTAGGAATACGATCACAGACATTTTTAAAATCGACACAATCACCTGATCCACA
AGGGAAACTACCATCTCGACAAGGTTTACCGGTTGTTGTCTCTGGATTTGGTGCTGTACA
TTGGGGACTTGTTTCATCCCACCAATCACCACAATCATTGGCATTATCACAAAGCCATTT
ACGTGGGATACAACTGACCGATACATTGGGTGATCCACAGCGAACTTGATCTGGTGGACA
ATCAATTCGTTCAGGACAATTTTCCTCGTCCTCCTGGTTAACACAATCGTTGTAACCATC
ACACTTTTCATTTGGATAAATACAATGACCATCAGAGCAACGGAATAAATTAGGTGGACA
AGTAATTGCACTGTACTGACAATCAGCGTGTTCATCGGAATTGTCTGAACAATCAAAAAG
CCGATCACACTCCATTCGAGCATCAACACATGTACCTGATGTACATTTAAATTGACCAGA
GGTACATTGAACTTTAGGACAATCAATTTCATCTTGACTATCGTTACAGTCAGTTTCACC
ATCGCATCTCCATGTAAGAGGGATACATTTTGCATCGGAACATTGGAATTCAGATGAGCT
ACAAACTTTGGAGGAACAATTTTTCTCATCACTTCCATCAGAACAATCATATAAACCATC
ACAAACCCATTTCTTTTCAATACATTTACCCTCAGGGCAACGGAAAAAGTTTTCCTTACA
TGTAGCAGAAGTACAATTACCCTCATCTGAATGATCCTTACAATCACCGATTCCATCACA
GAGCCAACCTCTAGGAATACAATGTCCATCATTACAACGGAAGCTGGAATCTGGACAAGC
AGGGCCACAACCATCTTCATCGGTACCATCTTCACAATCAATACGATGGTCACAACGAAG
ATCAGGAACTAAACAGGTTCGATCATTATCACAAGAAAACAATGAAGGAGCACAATGTTT
TTCTAATTCACATCTAGTACCATCGATTAATTTATGCTTAGGTGGACAAAGGCACTTGAC
ACGTCCTTCCAATGAGACACAAATGTGACTACAACCCCCATTATCTCTTAAACATTCACT
TGTCAGTTTTTCATCTCGAGCGTATAAAATGAACTTAATGATGGTTCTATTCTCTGCCAC
TCTTAAAGCGATTCGACTAAGTTGACTACTTCCCAATTTAGTGAACCACATTGAACTTGA
TTGCATCGATGTCCAGTAAATAGTATCATTATGGACCACAAGAGACATCGCTTGACCACT
TTTTGATAGAACAGTTGATCGAGCAGTGACATCTCCTGCCAGGTCAATCTTTTCAATGGT
TCCTTGTTCCTTGGCATTTGACCAATAAAGACGTTTACGATGTTTACAAAGGAACAGAGA
TGTTGGTGAATATCCGGTAAGAGAAAGATACTTAATTTTATGTGAACCATCAAGAGCTGT
TTGAATTATATGAGGATCTGAACCAAGATTTGCGATGAATATTTTATTTACTTCCTGATA
AAGAGCCATATCAGTTGGTCTTTCGAGGTTGGATAAAAGTGTTGTTCTTGCAGTTCCATT
TGAATTTCCGATTTCTAGAAGTCCAAAGTTAGGATCAAGCCAGTAAAGGTTATTGGTAAA
ACTATCAAAAGTTAAACCAAGAACAGTTTGATTTGCTAAGGTGAACACTTTCCTTACTGA
CTTAGAATGATGAATATCAGTTAAATTAAGAGCAAGAATCGCGCTTTTACCATAGTTGAA
AACATAAATTGTCGCTGTGTTCCAATCATAAGTTAACGAGCCAAGAATATCATCTGATGA
CCAAACAGGGACTAGAACATTTCTTCCAATAGATTCAAAGTAGATTCGATTTATTTGATT
GGCAGCAGAGACGAGGAGGAATGGATCCTTCAATTTAGGAACACAATTGTAATCACTTGA
ATCTAATTCAAGGTGATTTGGACAGGCACATGAAAATCCAGTACCTTGAAGAAGACAAAT
ATGACTACAGGGATTGTCCCAACAAGGGTTATCTCGCTTTGGAGATAAAACTGGATGGAA
TAAGTGGAAAGCGGCAATATCAGTTGGATGAATCAGGCGAGTTCGCTTTGTACCAGTGTT
TTTGTCGATCATTTCAATTGAACGACCACGACGAGAAGTGAAATAAATTTTATCTTCAAA
AATACCAAGCCTTTCAGGAGCTAAATCGTGTTCATGGAAAAATTGGACACGTTTTCTTGT
TGAAAAATCCCAATATTCAATTCGATTAACCTTGAGATCAGCCCAATATAAACGATCAAG
AACTCGGTCAATTGTTAAACCTGAAGCATGAATTGTATCATTTTTAATCAGCATTTCGAT
TGCTGAACCATCCATATTAGCTTGATAAATGTTGGCACTTCTTCCCCAGTCAGACCAGAA
CATAAGACCTTTCTCAGGATATAAAACGATAGATTTAACTGATTCAATTCCATTACGAAT
TAAAACAGAACATGGATTCCCTTGTTTCTGACAAACAATAATCTGCTTTAATCCATCATC
AGCAATATAAATGTTGTTTGCAACCGAATCAACGGCAACATCAATTGGATCTTTTAAACC
ATCCATGACAATGTCACGTTCATCTCCATTAAAGCCAACTGATTTAGCGTGTACATGACC
AGCACCATCACAGGCTTCAACGAAATAAACACTTCGCTCAGAAGAATCCATATCTATACC
TTTTACCTTGCATTGACCTGATTCTGGTGATTTACCGATCTCAAAGTAACGGCGACTTGT
TAAATAGTATCCGCGGATTTGACTTCCCTCTGAGAAGACAATCAAAGCTTCATGATTTTC
AGCGACACATGAGCCTCCCTGTGATAATCTGTAACCATCTCGACAACTACACCTGTAGCT
ACCTGGATGATTAGTACAAATATGGGAACATGGAGATCGTGGTAATGAACATTCATCAAT
ATCGACACACTTTTTACCAGTACTATCAAGTTCATATCCTTGTTGGCAAAGACAACGTGG
ACCTGAGGGCGTTTGTTGACAGTCACCTTGACACCCAAATGATTCACATTCTGGTGAAGC
ACATCGAGGTGATTCATCGTCACCGTGTGGACAATCAGTGTTATTATCACAAAGACATTT
AATATCTAAACATTTAGATGAAAGGTGACATTGATAGTGATTAGCAAATTCGTGGCAAGG
TTTGTGACCTTCTAGATCACAGTCCAATTCATCTGACCCATCGAAACAATCCTTTTTACC
ATCACAGTGTTGAAGCTTGGAACTCAAACAGGTACCATCGTAACACCGGAAAGAATTGAT
ACATTTAGGAATTGAACAGCCAAGTTCATCATCATGGTTCGGACAATCAAAGGAATGGTC
ACATTTTTCATCCTGTTCAATACAATAAGTTGTATTTTGACAATTGTAACGATGTTCACT
TTTACAATCAGTTTCGGGATCATAACCTAAAATTGGACAATTTGACAATAATTCGTCTTC
ACCTTCCTCACAATCTCGATGACGATCACAAACGTTAATTTTAGATATGCATCGACCATC
ATGACAAGAAAAGTAAGAAGCTGGATCACAAGTGAAACTCCAAGAATCATCGGATGGCGG
GGATAAATGTTCCTTATGAAAAGCAGAATAAGCTGATGGCTGTGAGGGCTGTGGATGATG
ATGAATACCATCAACGTTATGATCATCACGAGATAAAGATGAAGATGAACCTATTAACTT
TGCAGAATTTGTTAAATCACGTAAACGATCAACGGGTGATTGTTTAACCTCCGGATTTTG
ATTAAATGTACTAAACACAGTGGGTGAAGCATAAGGATCACCAGTATCCACTGAACGAGG
TTTAAACCCTTCAACCCAAGTAAAGGAAAAAACAACAAGCAAAGAAAAACTAATCGAGTA
TCCGACTAGTTTAGGCCACATTTTGAGTCCCTTTATTCAACCAATTTGTCCAACAAACTA
ACAAACAGCAACACAAAACAAACAAAATGGAGGAAAATGGCTAAAAGAACAATCAAAAGA
AAAAAAATAACAAAGAAACAAAATTAAAATTAAAAGAAGAGGAAGAAAAGCCAAACACAA
AAGTGATGATGTTATGAGATGATGAGGGAAGAGGTTAAACTGATTAATAAAGAGAAACAA
AAAAAAAAAAAA
>Contig_00011
GGAAGAGAAAAGAATTTGTTTTTTTCTGGTGGAATTGTTTTCTTTTTGATGTGAACAATT
AAATGTTAATTACGAGTGTTAAACGTTTATATTTACCTATAAAAGAATTTAGAATCAATG
AGGTGAAACGATTTATCTCTGGAAATGTCACTTCAAAGTCAAATGTTGGAAAATTTGATG
AAAATATTACCAAGATTCGAAACATTGGTTTTATCGCTCATATTGATGCGGGTAAAACAA
CAACAACCGAACGGGTTTTATATTATTCTGGCCTTAGTTCATCCATGGGTGAGGTTCATC
AAGGTGATACAATCACTGATTACATGGAACAGGAAAGAGAACGAGGTATAACCATTACAT
CAGCATCAACAACATTCTCATGGAAAGGAAACAAAATTAATCTACTTGACACTCCAGGTC
ATGTTGATTTTATTATCGAGGTTGAAAGATGTTTAAATGTTTTAGATTCAGCAATTGTGA
TTCTTGACTCGTCTCATGGAGTTGAAGCTCAAACAACAACCGTTTGGAATCAAGCAAATC
GTTACAATTTACCGAGATTAATTTATGCCAATAAAATGGATAAGCCAAATTCAAATATAA
ATCTATGTTTAGATTCACTGATTAAATTAGGTTCTAATCCGTTACTTGTCCATTTACCTG
TTTATGAGGGTAAACGATTCTCAGGATTAATTGATTTACCAACGTTAAAGTTAATTGTTT
GGAAATCATCTGGATCTCATGATGATGGAACTAATTTTATCGTTGAATCATTAACAAATA
ATCATTCACATTGGAATCAAGCTTTACAAGCTCGAGAAAAATTGATTGGAATTTTATCTG
ATTGTGATGGTGACAATGATCAACTCAATGAATCTGTAATTAACTCAAATGATATAAGTG
AAATATCATCTTCAGTCCTAATTAACTCAATACGACGATCAGTTATTCGGAACAAAGTTA
ATCCAGTTCTTGTGGGAAGTTCATATAAAAAGATTGGTGTTCAACCTTTATTAGATTCAA
TTGTGAAATATTTACCTTCACCAATTGAGAAATCAAATCCTGTGTTAAAATATTATCAAG
ACAATTTTTGTGCCTCAGCTTTTAAAGTGATTCATCATCAATTATTAGGACCACTCACCT
TTATCCGGATCTATTCTGGTGATTTAACTTCACCGGCAAAGATTTACAATATCAATCGAA
ACATCGTCGAGAAGATAAACAAAATTTACATACCATTCGCCGATCAATTTAAAGAAATTA
GTTCAACCAGGTTTGGTGATATTGTCGCAGTTTCAGGTTTAATTAAAACAATTACCGGTG
ATACATTAACCATCTCAGAGACTGTCGCTCAACAGGCTAGAAAAAGTTTTTCTCAAGCAA
ATTCATTACCAATAGACGAGTGTCAATCTGTCCTTGTCGGGATTAAAATTCCTGATCCAG
TGTTTTTCTGTACCATTGAAGCTCCCTCATTGTCGAAGCAAAAAGATTTGGACAAAGCTT
TGGTCAATTTAACTCGAGAAGATCCTTCGCTAATAGTTACCCATGATTCTAATTCTGGTC
AAACGATTCTCAGTGGAATGGGTGAACTTCACCTTGAGATTATTAAAGATCGTATCCTTC
GAGAGTACAAAGTTAAAGCTGAATTAGGTCCACTACGAATATCATATCGGGAGACACCTT
CATCTTCAGTAGAAGAGTTTAGATCGATAAATAAACCATTTGGAGGAGTAAATAATTATG
TCACAATTAGGATCAGAATCCATCCAACGGAAAAATTTGACTCAAAGTTAAATTTAAAAG
TTGTTGTTACTAAAGAAAATGATTTAGGTAAATTACGTAACGATCGACTTAAAGCAATTG
AAAATGGCCTGGAAATGGGTCTGTCTTTTGGGCCGTTAGCAAGTTTCCCAGTTGTTGGTG
TCAATGTTGACCTACTTGAATTCCGTTGCTCTGGGCCAACTTTACATTCGTTCATCAGTT
CAACTGCATCGGAGGTGATTCTTGAAGCGTTATCAAAATCATCAATTTCGCTATTAGAAC
CAATCATGCGTCTTGAAATAACGGTACCTGATGATTATTATGGAAAAGTATTATCAGATA
TTACCAATAGACGAGGTCAATTACTCAACGAGATCATTAGGACATCTAATTATCGGACAA
TTGAAATGCTTGCACCTTTATCAGAATTATATTCATATTCAACTTACCTGCGATCATTAA
CTTCCGGAACAGCGATTCTTTCAATGCAACTAGATTCTTATCAAAAGATGAGTTCTAATC
AACAACAAAAGGTTATTGAAAAGTTAAAAGATTTTTATTAATCACAATACAATTATAATG
TAAATATTAATTACCACAAAACAATAACTCCTAGTCATTTAGAGGCATAGATTTTATAAA
ATACAATTTAAAACAATTTACACACAATTTTGCCAATAATTTAAAAATGATTTTTGTTTA
GATAATTGTGAATGTTAAATATTATAATTCAACTATTGTTTTGAAATATAATCACACAGA
ATGTTATGAATAAGAACAGATGAAAATCCAGATAAAGTGATTCCCACAGCATCGGCAATA
GATGCTGCCCCCAGGCAGAAACCACGAACTCTGTCTTCGTATTTACGATAGATTTGATCG
AATATATTTACATAAGCAGCTCCACCGAGAAGACCTTCATAGAAGACAATTAACAACATG
ATCCAAATATTGGGTAGATAATTTTTCAATACTTGGGTGAAAATTAGAAGCAAATTAAAA
GTTTGAAGAATTGGTAAAAGCCAAAGTGCTTTAATTTTGATCCATTTAACTGATGATCGA
GAAATTAAAACACCTAATTGATAATCAACTTGGTACCAGCGATACTGTTCCTTGTGGGTT
AACCAGATACCAGGGAAATAAACCAATTCAAACAATGCTTGATTAATCAAATACTCTGAG
TAATAGACTAAGGCCAATGGAATCATAAATCGTAATAAACCCTTCATTAAAATTGATTTC
TCTTTAAAGGTAAGAGCCATTTCTGGCTCTCTAACTGTTTCATATGAAACTATCTCATCA
CCGGTGGGCGCGGGCTCATTAGGCTCCATGAGCGGTGTAATTGTGGCCACGTCGATTTTA
GGTGGAACCAAACCGAGCCAGAAAGTAATCGCCATAATTACAGGGACAATTAACATAATT
AAAAGAGTAACTCGAGGAGATAAACCCGCTTGGACTAGTCCAGCGTACGAAATTGATCCG
ATCAGTCCAGCACCGCCCGTTCCCGATGACCAGTATGAGACAGTGTCACCATCACCGAAA
CGAGAGCTATAAGAAAGGAAAGTTGCTTCACCCAGGCCACTTGAAGCGGATGCACAAATT
ACTCCAAGAAATGAGACCCAACGAGCAAACGAAAGCGCCGTCATGATGTAGCTCAATACT
GAAAGGCCAACAACAAGAGCCACTCGAACATTTGATCCCAATGGTAGGACAGGCGATGCG
AACTTTATAATTAGTGATGGAATGATGTCAGCAATTAAAATTGCTCCAGTTGACATTGGA
TTACAAATCGCTTCATCATTTGTATCTGATTTTTTATCCTCATTATCATCGTAATTCTTG
CTCAGTATATCAAGAGCAGCGGATAACATTATCACATAACCATAATTGTTACATAGTCCA
AGGATCCAAAATCCAATATTGTTTCTTAATGAATTCATATTGTTTTTGGTTGATTCTGAT
TCTTCTTGATCTCCTGTCGTTTGATTAGTAACTGGTGAACATCCAATATATCCTTGAATT
AATTGTTTTCCAGAGATTTGAAATACTTGTGATTTGATTTGATCATCTCTTAATTTTTCC
TCAGATTGGTGACCATTGGAATCCATGTTGATATTGTTAATCCAACAACCGAGAAACAAT
CAGATTAACCAAATTTAAGGAAAAAAAAATTGGAACAATTAACTTGGATGGTTTCACTTA
CCAATCATCATTAACTTTAACGATTGGTGAATTATGTTACAATATCTTAATGAACCTTTT
AAATGACTGAGGTGTTTCATTTAAATTGTTAACATGTTTAACTATCTGATTGTTTATTTA
TCTGATTTTCTGTTTCTCTTTTTTTTTCTAGTATCATCAACAGTTAACTACATTATTGTA
TTAATTTACCATAACTGTAATTATAATCTGATCTAATTAACGAGTAGCTGAAGGTGTGGT
TTCTAATTGTGAAGAGTCTTCCAAATTACGGGAAAAAAAAGTCAAGGATAAATTAAATTA
TCTATTCACAATTAAAGACATTCAAATCATCGTTACCTTTAATCTAGTGCAACAATCAAA
CAATCTCATGATTGTCACGAGTTAATAGCAACTTATTTTTGGAAAAAAAAACAATCAGAC
CAATGAAAATAACATTACCTTTATGATTACCTTTCCACTAGTTGGTTAAAAGTTAATTGC
TCTAAAATCAACAGAGACAAAATGATCAAAAACCAGTTTAAATTGCCTGCGGTCAGAATC
AAGAATCAAGTCAATTTCCAATGGATTATCTGATTCACCAACTAATGGGATATTTGATTT
ATCTTATCCTGTTAACAATTTAACTCTTGATTGGGCCGGTGATCAATTCACAATGAACAT
TTCAAGTGAACAAGTTAACAAGGGAAACATTTCATATTGGTATCAAGCTGATACAATTTG
GACACCAACTCACCTTGGAACTCACCTTGACGCTCCATGTCACTTTGCTCGTAACACTTG
GTGTGTCTCTGATATTCCCATTGAGAGATTGTACCTTCGACCGGGTTATGTTATTGATAT
TTCACATAAAATTGAATCTTCATCTAATCCTAATTATGTTTTAACCTCTGGTGATGTTAA
AAATTGGATCAAATCAATTGGAACCGTTAAATCGGGTGCCGTTATCTTAATCCGAACCAA
TTGGTCTAAACATTGGCCTGACAGGGAAAAATATTTCGGTCTGAAAAGTTCAAATTCAGA
TTCATTCAATTTTCCTGGAATATCAGTTGATGCAGTTAATTCATTGATCGCCCTTGGTGT
TGATCTTTATGGTATCGGAATTGAAGGTCCATCGGTTGATAATGGTCCAAGTGAAGATTT
TGCTACTCACTCGCTTCTTGCACTTCACAATATTTACAATTTAGAAAATGTTGGCCCGTT
AATTGGAAAACTGCCCAAGGATAATTTCTTAATCACTTCTCTTCCCATGAGAATTGATTC
TGCAAGTGGATCTCCTGTGAGAATCGTAGCTCAATTAACCAGCAATTCAAGTGATCAAAT
TCAATCTTGTTTCGTTTTGATTTCTCTCGTTATCATCGCGATTACTTATCATCGTAATTT
CTGATCTTTATGGTGAAANNNNNNNNNNNNNNNNNNNNNNNNNNNNNNNNNNNNNNNNNN
NNNNNNNNNNNNNNNNNNNNNNNNNNNNNNNGTGTAAATGAAATATTGTAACAATTTAGA
CCAATTAAGTTAACATTTTTTATTCATTTCAAGATGAAGGTAATTTTTTTTTTCGTTTTC
ACGAATCAATTAGTTTGATTGGGTTAAAGGTTAAAATTATGGTTAAATTGGGTGGAAGAT
TATATTCAAACAATTCAGAGTTTTCCATAAGTATATCTTGTCATGGTTACAATTTTGGCT
CAACAATTAAGGTTTATGAGTAGAAAATTTTGATTACAGACCATAAATAAACTAATCATT
CATTTCGTTAATTCAGTTAATTCAGTTGATACATTTTTCTTCTTTTCGATTTGTTTTTGT
TTTAACGCTCTAATCATTTTCGTAACCATATATTAAAATCAAGTTTTTCATCATATTCGA
GGCCAAACTTTTCTTTCATGGTTTGAGATAATTTTTTAATCTCTTCCTTTTTATTGTCAC
TCATTGTTGATTCTGTTGTTAGTGTTGTTGTTGTTGGTGGTGGTGGTGTTGTTGCTACGG
TTGATCCAGTGGTGATTAAACTTTGAGAGTAATTTAAATTTGAAGGTTCGGGAACAGGAT
TGAAATGTAATTCTTCAATCTCATCAGCCAAATCTTCTGGAAGCGATGAAATTATGGAAG
ATGATTCAGATGTACGTGTCCATTGTGCGATTGGCCAACAAGCCTTTTCATTTGAAGGAC
TATTAACAATTGAATTGTTTATATTATGGCTAATCTGTCCTGGTATATTACTAATAGCAT
CTCGAATTGATTTGAATCCTTGTTGAACCAGTTGATTAGTTTGCTCCAATTTTTGATTCA
ATAGTTGATTATTTGTTTTTAATTCTTCATTACTTTTCCTTAATTCACGAACAATTTCAA
TAAGTTGCTTGGAATCAGGTGATGGTTCTCGTGTCCTATTATCTCTCTCATTGCCTGGAT
CCTCGACCATTAGAACACCAGATTGTGACCCTGCTCGATTACCGAAGGGACGAAAATGAG
AGCTTTGAGTGTATCCATAGGAATGTTCCGACCAAATATCTGATTCTGGCCAATCATTGT
GTTTGGAAGTATTTGTCTCGGGATTGGTGGTGGTGGGAAAATTCATTGTTCTATTGGTGG
ATAGACAACAGGAAGAATAATTTAAGTTAATCGTTAGAATTAGAATTAGAATTAAATTAG
AAAAACACTGAAATGATTTTCCAAGAAGGTGATTGAATGATAGCGAAAAAAAAGCAAAAG
ATAGAAAGAGAAAAAAGAGAAAAAANNNNNNNNNNNNNNNNNNNNNNNNNNNNNNNNNNN
NCTTCCAAAATCACGTTCACCGTTTTAATGAACAATTGATCTCTTCAAATTGATTAGAGA
TGATTAATTAATTGTTGAGCAGCAAAGAGAAGGTGAGTTGATTGAATTAACGATTAAATA
TATATTCTGGTTACTGACACCAGATCACCAAGTTGATCTGTCTCTCCGTAGGCCTTAAGG
GTTATAGGTAATTCGGTTTATGGATTAGTGGATTTGGTAAAAACTAAAAGCTAACTCGTT
TATACAATTTTAATCTAATCTAAATACATTACAATGGATTAAATGTTGTTTCATTGATTA
ATTGGATTAAGTGATTTGCTGTAGGAATAAAATTGATTTAACACATTAATTAGAAATGTT
AGAAAACAATAAGCCATCATTATAGACAGAATATTAAAGTTGGTTCTCAATTAAAGTTCA
AAGAGAATAAGGATTTTAAAAATATCTCAACACAAAATAATCAACCATTTGAGGTGATTA
ATTATCCCACCAACTAATCTAGTTAAAGAGGGATTAAAATGAATAAGAAAATTGAAAACT
CACCAGAATTAAACAATTTGTTTTTTC
>Contig_00012
GTGAAGGTTAATAATTTATCTCAATTGACTTACCGATGGTTAAATTTTATTGGTAATTTC
CTTGATTATGACGATTATTTCATTGTATTGGTGATGATTTATAGTTAAGGAAATATAAAT
ATAATTGTTAATCATTAATTCAGTAAGTTAATTAACAATTGTGATTGTGTTGTGATTTGT
TTAATTGTGGTAAATAAAAGCAACATAATTACAATGTCAAATTGAATTGAGTTGAAAAAA
CTTTGAGCTTCCAATTTTTGAATTGGTTTGTCTTTGAAAATAATAACAGTTACCTGAATA
TCAGGTGATTATAACAATGTCGATAAATATTTAAAACATAATTTGATTATTGTGGTTAAT
TGTTGATTAACTATTATTAGAAGTGATAACAATTCTGGTAATTGCTCGTTCAGTTAAATT
GTGATTTTCCTCGCCAGGAGATTGGTCAATTTTGTTGATACTTTTTGTTTGTTTACGTTG
ATTGTTGAAAATATTTCTCAGCAAATTAACAGTTGGAAATTCAACCATCAGCGTCGATAT
TAATGCAAGAGTATAAATAATTATGTACAATGGAAAATAGTGATAAAGAAGAGCGTCAAT
GTAGGCCGGATAATTTAGAGTTCTCGATGATCCAGAACGAAGTCTAATGATGAGTAAGTT
GGTACAAAGAACCGATAAGTTGATCTTGGAAAGAATTCTGAAAATTTTGTGAGACAAAAA
TCTCGAAACTGATTGGAAATATCCTAATTTAAGAATTAAAACAATCCAAGCCCATCCTGC
TGACCAAATTGTCTTGGAAACAATTCCATAGGTCAAAGCGATCGGATAAACGGGATCAAT
TCCAAATCGATTAACAGCATATTCGTAAATAAAATTAGCGGATAAACACAATAGACATAA
AATCCAGCCAAAAGTTAAAGAAATCTTTGATAACTTTAGCTTAGGATTGGACACGATGAA
ACCGAAAGTGACCCCGACAAAGTAGGAACCCATATGAGGCCATGGTTTAAGATTGAAATC
AAACGAGTATTGAATTAGTGGCATTCGTTGGAAATTACTTGCGATCCAAGTTGTCGGGAT
ACCGAGAAAGTGAATTCCAAGGCCGGAGAATGAAAGTCCAACGGCGATTAAAAAGATGGA
CATAAAAATCGATAGTTTTCGATATTTTTTAAGATATGGAATTAAAACAAGTAGAAACAT
AACGGAGAGCATAAAATCTGCCGCAAGATACCAGTCAAAAACTAGACAAACATTAGCATC
GCTCGAACTGTCGAACCAAAATTGGCTCAGTAACAATGTGGTGACCCAGGTTCTCTCGCA
AGATTTAACTATTGACCCAACAGAACTATAGTCTCCCCAAAACGGTCCACCGAAATAGTA
ACGAAAATGTTCACCGAAAAAGATGAACTGTAAGCAGATAATCCAACCCATTAGAGCGGC
AAATCGAGCCCATCGACCGATCACGTAGGACAGAACATTGAGACTTCGTTTGCCTGAGAA
AAAATAGAAGCCCATAAGTAATCCCGTTACCATGAGAAAAAGATCAACAGTGTAAGGAGC
GAGATAGACCGGGATAAAGGCCGGATTAGTGACAATCTCAATGAATCTGAACGATTCCAT
GTATAAGTTGAACATGTTTGCCAATTGAAAGTGAGAAAGAACCACCAAGAACATGGTAAA
TACTTTGATTCCATCCAAGAAGCTCAATGATTCATTAGTACCCGAATTATCAACCGTGAA
TAATTTCCTCCTATTTGCTGACCAATTAAACGATGAAAGAAGCGATTCCTCTGATGACCA
GCTTCCAATTAAATTTAGAAATATAATCAATACAACTAATCCAAGTCCAATCGCTTCTGA
TGGTCTCCATACAATAGTCTCTGGTTTAGAGTAACAAAGATCAACATCAGCGATCAAACC
AGTATTATATTTGTCGAAAAACTTTCCAACCAAATATTTCAATTCTTCTCTCGAACAGTC
ATCGGGTACACATAATCCTGTGGTTATGTTCATTCGACGAAGAAAATGAATATATTTCGA
GAAATATTCGAATGGTTGAGAAGAGAAATTAAATAAATGTTGTTCGTATGGACGCATGAA
TCCTTCGTATCTCGTTTCGTTGAATAAAGGGACATTTGTATAGAGGAGACAATATTGACT
GGATTCCAATGAAATACAAGAATCAAATGATCCTAAATCGGTAAATGTTCCCGCTAATAC
ACCACTAGGCCATTTTCCGCTCGAATCTAATCGTTTAACTGATGTTAACTCGAAGTTAAT
TAGTCCATTTTTGTAATCGATTAAAGATGATTGACATTTGGTTGTCACGTCGCTTGAATT
GATTATTGTTAAAAAATCATTCTCATAATTATTCACAAAATTAATCACATTTTGATGGGT
AAAATTTTCAAACTTAAGCCAAGAATCAAGGTAACGAGATTCACTTTGATGAAGTAAACA
GATCAACAGTAAGCCGATCGTTAATGATTTCCAATATTCCAACATTTTGTTTAGTCAGTT
AATCACTTCTATATTGTCTTATTCGTTGATTTTCCAGTGGATTAGTAAATAGTAATTAGA
TTAACAAAGTTAAATATACAATAACCACATAGGAGACAATTAAGTTTAGTAAACAATCAC
AATCGATGTCCACTGGATGATTGTTAGTCAACTCATGATCATCACTCTGATTTTATACCT
TCCAACTAGAGAAAGTAATTAGTTAATCATCGAAAAATCTAGTTAAATTGTTCCAATAGG
ATTATCAGGTAATGACATGTTTAAACCAATGGTGAACAATTAACTTTAACCACATCTTGA
AAGTAATTGGATAACTCCAAAAGTCTAGAGAAGAAAAAAAAACAAGAAAAATCTGCGAAT
GAGATTAAAACAATCAAAAGTAGCAAGAGTTAAATAAGAAGAGCCAACAACAAAGGGTCA
AAGGTAAACACAAAACAATCAAACCAACTGGGAAAAATCAAACAATCAAATCAAATGAAA
AAAAAACAAATCACATCTCAGATTTTAAAAGAGTAAAAAAATCACTTTCAGTTTAAAATC
AAACCCAACGAACTAATTGGATCATCGACCAATTAACTTGACAATTATTGATTCAAATCG
TAATTGTAACTTACCTGTAAATGGTTAAATCATTGGTTGATTGTTGCAGAAAAACAAATT
GTGATTAATAAACAACAACAAATGTGAATAGAATTTAATTTATGCGAATTGTGCTTTTTA
TGCTTTTTTCCGATCAATAGAAAAGCATAAACTGGTTACATTCTAACCGCTAAATTTTTG
TTCATTTAAAAAGTGTTTAATCAACTGTTTACATCTTGAAAATTGTTAATTCAATTAATT
GATTTGATTTGTTTTTTCTTAATTGTCTCAATTTTATTATATTCTTAATAGAAATGTCTC
CCTCAGCTAAATCATCGATTACTCTTAAAGGATCTGTTGAAATTGTCACTGAATTTCTGG
AATTCGGAATAAATTCTATTCTCTATCAACGAGGAATCTATCCAAGTGATACTTTTACCT
CTGTTAAGAAGTATGGACTTCCTTTGTGGATGACTACAGATTCGGAGGTTAATAATTTCA
ATAAAACAATCTTACACCAGTTAAGATCATTCATATTGGATAAGTGTGTTCACAAATTAA
CTGTTGTTATTGTTGATGTTAAAACAAAGGAGACTATTGAAAAATGGGATTTCAGGATTG
AATTGACAACCTCAGATGAGATTGTTACTGGTGAAAAAGCCGATCTAAATGAGATCCAGA
GAAACATTCGAGATGTTATTCGTCAAATTACCGCTTCGGTTACATTTTTACCCTTTATAG
ACAAACTTTGTTACTATGATATCCTTTTGTATACCGATAAAAATACTTGCCTTCCATCAG
AAAAATGGAGCGATGGTAAACCACCGATCATTGCCAGAGAGGAAAAGGTTCAATTAAGAG
GATTTACCACAGGAATTCACGAAATTGACACAATCGTTGCATACAAAAAGGATATCGACT
GAAAACTTCTACCTCTCACCTTTTTCATTTGTATTATTTTCTATTTCATTTTTTTATGTC
ATTCATCTTAACCAAGATACACCAACACAAGATTTACTCTAAAATGATTCTTAAAGAAAC
ATTGTTTTTACCAAAAAAAAAGAGAAAAAAATCTTTAATCAAATTTATTCTCTTCCACAT
TACAAAACGATTAATTTTTTACCATTTATAGTTCCTTTTAAACAACAAAAGGTTCAAGTG
AATCTCTCAGGTCAAATTCAATAGAGCATCAGTAGATCATGTTCCTCAAGCCAATAGAAA
ATAATATGATTTAAATCAATCAAAATCTCAACTCGGTCTTCCATTCATTTCAATTGAAAC
ACAACTAAAAAGAATCGGATAATTACAAGATTAATAGACAATAACAAACAAGC
>Contig_00013
AGATTCTAATTTCCATCATCATCATCTTCTTCTTCTTCTTCTTCTACTCTCTCCATCTTC
CTCTCTCTCCCCATCTCCCTCTCTTTCTCTTCATCTTTGGCCTTTTCTAATATTTAAGAT
GATCAAGTTAACATAAGGTGATTGAGGAGGATTCGTTTTCTATTCATGTAAATGGTACGA
GAACCAATCGCTTATTAGATCAACATAATCATTTCCTCCAACAATTAGCCATTCAAATTG
TGATTGTCCATTTGAATTGATGTTGTTTTTATCTCAATTATCAACAACAATTAACTTTCT
TCATTCTCTTTCTCTCAATCTACTGCACTCTCACTTTCTCACTCTCACTTTCTCACTCTC
ACTCTCTCGTCAAAATGTCAAATCCGTCACTTCAACTAATCATAACGATTTACTTTTAAT
TTTAAAACTCAATATTTTTCAATAATTTAATAAATTTAAATTCAAACTTTTATCAATTAT
TGTGTATTTTATCAACATATTTCCCTCATTAAGCAAATTATTTTTGTTTTTATTTGGGTG
TTAATTGTTACAATCAATTTTTAACTGTAATTAACTAACCAATTCCATCTTTTCTTCTGT
TTCCATGTGATTTGATGATATTGAATGATAATGACAAATCAACTTATCTGATTAACTGTC
ACTCACTAGTTAATCGCTTCATTTTCAATACAATTATCGCAATCAACATCATAATAATTA
TCCATGGCTTGATTTTTAGTAGTTTGAGCTTCTCAGATAATCTCCTAATTTCTCAACCAC
TGTATTTAATTGACCAGGAGGGAAACCGTCAGTTGTTGCAGCAGCAAGTAAACATGTATT
AGTGGCTACGATAATAAGTGCTGAGCTTCCTTTACGTCCTCGGAGTAAAGTGGGTTCAGC
ATGTAGGCAGAAATATTTTTCACCTCCAAGACGGATACCAGTTTCTTGAAAAGCTCCATG
ATTATTTCTCATGCTGTCTGCAATTGTTTTCAACTCCTCAGGAGTCACTTTATTTGTTTC
ATCTGCTTCATATTTAGCCCACACGGTTCCATCTTGAAGGCCTGCGATCACGGCGATCTT
GCAAGAGACTTGCGAACAGATCTGATTATCCACATAAGCTTGCCAAGACATTGTAGAAGT
GGAGGAAGATTAATAGAAATTAAGTGAGATGAAAAAAAAAGAGAAAAGAGTTATGTTTCT
ACGAGACAAAGAAAAAGAAATGAAAAAAAAAAAAAAAATCGGAAGAGCACACGTCTGAAC
TCCAGTCACCGATGTATCTCGTATGCCGCCTTCTCCTTTAAAA
>Contig_00014
TTTTTTTTTCTGACCAATATGATGATTTTGATCAATCGTCAATTTATTTTTATAATAATC
AATCATGGGACCGTAATAATTATACACAAGTAAATGTTGATTTAGTTTTTAACATTTTGA
TTTATTTGGTTGGATGAAAATAATAGAAAAAATAGAAAATTATAAAATATAGCGGGAATT
TGGTGCAAAATTAGATTAACTGCCATCGGGACCACTTGATCTTTGACTTATAGAGAACCA
AAACTTGTAACTGGTCATCCGTTCCTTGGTCAATGAGATTTCGATGCGGGTGAACTGATG
AAAAAAATTTATCAAAATCGAGGTCAATCCGATCCATCGCTTGACCCATTCGTACGAATA
TTCGAAAACCAAAGTAAATACCAGAAGAAAAATATCACAAAATACATTCGCTCGCTCGCA
AAAAAAAGAAAACTATCTTCTAAACCATTCGAATCAACTAATATCTTAATTGAGTAATCA
CAACATCTTAACATAATCAAAACTTTCTATTTATATTATTTTAGTCTATTTTCGTATCTT
CTTTAACATCATATTAAAAACTGCAAAATCTAAATCAACTGTCTTTCTCACTATTAACAA
AAAAAATTCCAAGAGGATCGAAAGAAATCAAAAAACGAAAGTTGAACCATACAATACAAA
TTAGATGAGCAGAAGAAAAATTTCAACCCATGATTGCAGTGGATAGAATAGATAGAAATT
ATCTTCGATTATAAAAGTCATTCAAACTTCGTCTTCAGCAAGGAAAACTTTTTAAGCATC
AACAGATTCAAAATAACAGCAATAAAGGAAATTGATTTGGACAATCAATTTATACACAGG
ACTTCATGGAGATTTGACTTCATGAAATTGATTTAAAGGACATCATTGGCTTGAAAATTC
GGGACTTTGTACGATATAAACATGAACTTAATCACAAGACTCCCCACTGGACATAATTAG
AGAAATTGAATTGGCACAGATTGGACTTTTCACTTTCATGTAAACTTGTACAATACAAAA
TACATTTACCAAACACCAGAATGTTGAAACCAAACAGCGATTAAAACAATTAACTTGATA
AAATTATCTTAAATGATAAAGCAAATTCTCACTTGGGCAATGAAAATATTTTAGAGCCAT
AGCAAAGCAACAGATTCAAAATAACAGCAATGGGTAATTGATTTGGACAATCAATTAATT
CACAGGACTTCATGGAGATTTGACTTCATGAAATTGACTCGTAGGATCGCATTGGATTTA
CAATTGGTAACTTTAAGAACACTTCATGTATTAAATTTAGAAAAATTTGGACAAAACTTC
ATTGGATGATAATTAATTTGACTTCATAGGATGTTACAAGGTGAAGGAATTGAATTATAA
CCAATTTTGACTTTTACTTTCATGTGAGCAGTGAGTGAAAAATGAATGAATGAATGAAAT
TTTCATGACAAAACACAATAGTGGCTCCCAAACGTTATAAACCAAATAGTGATAATAATC
CTTACTCTTTTACATAGACACAACGCAAAGGGATCATAACTTTGAAGACTTGAATAACTT
TAAGGGATGTAAGAATATCTGATGAATTGAACGGCATTGGAAATTGGTGTAATTGCAAAT
GATTAAGTATGACTTTTGATTTGGATTAGAATTATCTTGCATGATAATCAACTCGACTCT
TTGATAATTAGATAAATGAGATCAAAACCATTAAAGGGAACCAAAATTATGATGAATGTG
CCACAAGCTAAAAATTGATTGGACTAGAATGTCACAGGTACGGACTTGGAGAAATGCACA
AGATCTGCCAGATTTTACTTCTACCCATCTCGACGATTCCTATTGATACCTCAAACACCT
GATTACACGTTGCAGATCTTGATACTCAAAGATTAAACCAATGATTGGAATTATTCAACA
GCTGTAATGTTGATGATTCAATTATAGAGACTTCATAAAATGAGTAAATCAATAAGTAAC
TTAATGACCTTGGCTTATAAAACAGAGAACTCTTTACATGCAAAGATTAAAACCAGATAA
TTCACAGGATAATCATGGGATTAGAATACAATTATCAATGATAATTAGTTTGACTTATCG
TTTCCATTTGACATTTGATATAAAAGACAAACTTTCCAAACATAGATTGAAACCAAAACA
GCATCTGATTAAGTATTAAAACAATTTGGACGAAACTTCATTGGATGATAATTAATTTGA
CTTATCGCTTCCTTTTGACATTTGATAAACAAGATACACTTTCCAAACATAGATTGAAAC
CAAAACAGCATCTGATTAAGTATTAAAAACAATTGACAAAACTTCATTGGATGTTATCAG
TAGTAGGAATTGAATCAAGACCAATTTGACTTTTACTTTCATGTGAGCAGTGGGATAAAA
ATGAATGAACGAAATGAATTTTCATGACATAACAACACGACTTTTGCTTCCAACGATATA
GACAACGTAAGGGATTGATAACTTTGATAGATGTAAAACTATCTGACTGAGATTGAGACA
GCATCTTGATATTGCATATTAAAGCAATTTGGACAAAACTTCATTGGATGTTACAAGGTG
AAGGAATTGAATTATAACCAATTTTGACTTTTACTTTCATATGAGCAGTGAGTGAAAAAT
GAATGAATGAATGAAATTTTCATGACATAACAACACGACTTTTGCTCCCAACGATATAGA
CAACGCAAGGGGATTAATAACTTGGATAGATGTAAAACTATCTGACGAGTCAAACGGCTT
TGGAAATATGTGTAATTGGCTCAATAGTGATTAACTGATTAATTGCGTCGCAACGACTTT
TGCTTTTGATTTGGATTAGAATTATCTTGCATGATAATCAACTCGACTCTTTGGTAATTA
GATAAATGAGATCAAAACCATAAAAGGAAACCAGAATTGTGATGAATGTGTCACAAGCTA
AAAATTGATTTGACTAGATGTCACAGGTATGGACTTTGAGAAATGAGATAAAATCTGATT
GGCATGGACACTTTTACTCAATCGGCACTTCAGGAGGACTCTCTTGATGGATTAACTATT
CGATCTTATTGACTCGACCTTGTTTCTTCGCGACTCCTAATACACAACTTTAATTAACCA
ACACTTCGAACCATCTCCTTAGAATCCATTTACTCTATAAAACCATTGATAACCATTAAC
GATTGACTGCTTACGATTGAGAGATGCAAATAGATTCACTACCATCATCAATGATTGACT
AATTACTCTGACCATAACTCTCATCTGTGTTTCTTGAATAAAAAAAGAATATGGCAAAAA
AAAGAGAGAAAGAGAAGAAAAACCCGTCCTCCATTTTGGAACTTGGTAACACTTTACACT
AGAAAACAAGAGATTTATGTAATACACACAAGAACCAAAACACAGACACTTGCCTGGTTA
ATGGCTCAAATTTAAGTTTCGATATTTAACCTTACCCATCTTTATCAATAGGGATGATCA
TTGAACACTTCTGAATCGATATTTGATAATTGCAAAGAAAAACCAAAGCCAATCAGAAGT
ATTGTGAGTCACCTAAGAGTAGCTTTAAAATTGATGACGTAGCAAAATTCTTAAAGCCAA
CACAAACATTATCTGAAATAAAGAGGTAGATAAAAAAGAGAAAGAGAAAGAAAGCGAACA
AAGGGACATTTGATCAAACGCAAAAGAGAGAGAGAGAGGGGGGGAATAAGTTGAACAAGG
TTAAACTTCAATCAAAAAGAAAAAAGAAAAAACCAGATTTATCCTTGGGATACACGAAAC
TCAACACAAACGAATGTGGTACACCAACATAACTTAGATTAACATTAAAATACTGATGGA
ATCGAACCGTAAACCTATAAATATGAAAGAGAAAGAAAAAGAAAGACAAAAACCTAAAAA
AAGACAAAAAGTTACAGAAACTGTTTCTTTCACTTAATCATTGTACTTTTTAATTCACTT
TTAAACCTAAACTATTACAAAGCACTTAGATAAAATTACCACTAATTAAGAATTTAGAAC
AATGAAAAGACACAAATTGAGGTTAACTAATACAACATCAGTTACCTTACCCAAGAACTC
AATGAATTAAATGGCAGACAAAATGGCGATTATATTGAGAGTGAAGGAGAAAATGATCTC
ACTCACCTTCCTCTTCTTCCTCGAGCAACAGCCAATAGAATTTCGAGTAAACGTCACGTG
ATAAGAGGAACCTGTTCTCTAATAGAAACAACAACACATGATTCATACGCAATCATATTG
AGTTTATTCAGCCAATTAAATGTCAACCGAAATATGTTGAGTACCAGGAAACATTAGAAT
TGCGACTCACTGAAGCTCAAAGGTTAGAGAGAAC
>Contig_00015
TTTTTTTTTTTTGTTTTTGGGGGAATTTTTTTTTTATTTTTTTTTTTTTTTGATTCTTGC
AACAATTTGATCAATAAACAATTAAATCTTCATCATCTAATTAACTTCTCTTTTCACTCT
AATTAATTAACTACCTTGTTTTCTGTTTTGTTTCTCTTAGTCTAGATGTTGGTCTGATAT
TTTCTTCTTATTTACATTCTCTGTGATTTTCTCTTTTCCCTTTTTTCTTTTTCTTTTTCT
TTTTCTTTTCTCTCTCTCTCTTTGTTATTATTATTGTTCTTTTTAATTTATCACCATCAT
CCTTCATCTTCATCATCACCTTTTAATATTTTTCTCTTCTTTCTCAGTTTGTTGCTATGT
GTTGCATTCAACCCACACTTGAGATACTTTAAATTTTTGTTCCATTTTGGTGGACATTGT
GTTTCCATCACTTATCTTTTCCTAGTGTTTTCTATTTTTCTCATAGTGTTTTTTTTTGTC
TGTTTGGAGATTTTATCTCTTTCTCTCTCTCTCTCTCTGTCTCTCTTGTTTTCTTCTTGG
ATCTTAATAGTTTTTTAAAATTCTATTCTCTTGTAAAATTTTCCCTTCTCTCTTTTTTTT
GCGCTGGGTGGTGAATAAGGCAGGAAAAAAATGGTGATAAATGGTGAAGCTGAGATTGTT
GGACCATCTCCAATTCCTCGTACACGGAAAAATTGGACCTCATTTGAAAAAGATGAAACA
ATAAACCCAAGCAATAAAACCCTTCCAACCGATGTAACCTACGATTCATCTGTAGCAACC
TTGGAACCCTCAGCAACCTTACAGATAAACCGGGAAAAAGATTCACCTTCCCGAGTAAAT
GGTGGAAAAGGTTTTCCATCATCATCATCATTATCTTCATGTGGATCATTTAATGAATCA
AAAATAGTACCACAACCTCAACCACTGTCATCATCAACATCAACCTCTTCACCAATAGTA
GCCACATCATTTCTAGGCTCAACCCAATCCACAGCCAACTCATCATCACCATCAACAACA
TCATCATCAACAATAACAACAACAACATCAACCATAACCAACACATCATCACCAATTCGA
GTCAATAACAATAATCTTAAACAAGTATCACTGGACATTGAAGATTCACCAAACAATAAA
GCTCACCCTTGCTCTCTCTCATCTGTAACTAATCAACCTTCAACCTCATCACCATCATCA
ACCATAAGCAATAATGACAATCAACCAGCCTCAGGAATGCAAACAATTCCCCTTAAACAA
ATGAGCAGATCTCCATCAAAGTCTTTCAATAATGGTGATGTAATAGTTAGTCTATTACCA
TTGAATAGCCATTGTGCTTGGTTAACTCCGGCCAATTTTAAGCCCGAATTGGTACCAGAG
GAATTGATGGCCAGCTCATTACAATTAACTGTTGAAGATTATGTTGGATCGATGCAGAAT
TTGATGAACGATTATCGTTTTAATCTCTATATTATTTTCTATAAACGGGTAATGGTCATT
TGGGTGGCCCTTGGATTCGTCATATTAATGTCGCTACTTTTTTCGGGAGCTCGAGGTTTA
CCGTTATTCGCCGGTGGAATTGTTTGGCTAATTGTTAATGCGTTCGGTGTTTTCTTTTCA
ATGTGGATTAAGTGCAAATTAACTCGATTGTTGGAACAATGTATCGCTCGGATAAATGAA
ATTTTCTACAAGAATAATATTTTAATTGGTGTCGATGATAAAGGCAAAATCTCCTGTCAT
AAAATTAACCTGGTTTTCGTTTATTTTGATTGTACTTATTGTATTAAATATCTTAACGAT
ATGATCGCTAATGAGGAGAGATCTAATCAAACGACTTTACCAAATTTAAATCACTTGAGA
AGTGACATTAACGCAACCGATATAATTGTCACCGGTAATACACCAACAAGATATTCCCAA
CGAGAGAAATTCGGTGAAAAATTATTATTAAGATATAGTCAACGGTGGATTCGTGATCAC
AATCGCTCTCGGTCAATCTTAACCGTACCAATGTATCCCGACGGAAGTGACTTCGTACCG
ATCAGTCCAAGACATTGTCCAACCTCGAGGTGCCCTTGTCAATACATCGAAGAGCATTTA
AAATTTAAACCATTAACCAAGTGCAGTTTTAAGGAGCTTTTCTTATGAACAATCAAAGGG
AGAAAAAAAAACTTCTAATCAACAACAATAACTTTTTGTTTTGCTATATAATTAATTATA
TTCAATTGATTTTCTTTTAACTATTTACCAATTAGGTAATTTTTAATCATCATCAAGCGA
TCAGGTAATAAGTGTATTAAGGCTCATCCCATTAACTAATCAATCTTTTGACTTTGAGAG
TATTAATTGTATATTCTCAATGTAAGAAAAGGCCAAACAATCAACTGCTCAATTAAATCC
TATTGATGGTGTTAAATAAGTAATTGAGATGGTAACTGATTCTATTACAATCTCAATCTT
TACATTGGCAATTAAGATAATCTCATCTTTCTCATCTTTAATTGTGTAACAAGTTTTTCT
CTGTTTCTAATCAAGCTAATTAACTTTTTAAAAAAAAAATGATCGCATGTTATTATGATA
CAATGATGATTTTTAAACAATAATCAACTATATGATGATAGCAATACTATATAGTTAATT
AACTTATTAATTTTTGTCTTCTCCAGCTTCATGTTACCATTAATGAAAAATACAACAATC
AATTTTTTTTTGACTCATTTCATTTCTTAATCCCGTAGGCCAATCAATTCAATTGTTGCC
TCAATTTGTATAATTAACGAAAGATCATCGTGATTTATCACGTTATTAATAGTTGATATT
TTTGTATTTAATAATTTTTTTCCAATGCTCTTCAAAAGCTTAATCCTTTTCAAGGATTAA
ATTAAGATTTAATTATTGGTGTTGGAGTTCATCAGCCTTTATCTATGATTATCCCCATCA
GAATGAGAGATTAACCTCACCAATGAGAGAATAAGGGAAAGATTAAGCTACTAATCCAAG
AGCCAGTAATAGATTTAAGATTTGCAACCACCGAGAGTTTCCTTGTCGAACATGTATTCA
CCAAGACCAGCACCAACTCTTCGTAAATTGGTAATGTAATCACCGATCTCCTTGATGGCT
TCAACTTGTTCAGTAAGGAAATGACTTTCCAAGAAATCGGCAAACTGGGCATCTCCGTGT
TGACTTGCCAATGAGTGTAAATTGAGAAGAGATTGATTAACAGTCTTCTCCAATTCCAAT
GCAGCCTCCATGGCATGAAGTCCAGAATCCCATGAGTCACGAGCGGGTTTTTTGACATCT
TGTAAAACGATTCGACCACCTCGCTGATTTTGTAACTTCATCAATTTTTGCGCGTGTTCT
CGTTCCTCGTCGGAAGCTTTCTTAAAGAATTTGGCAAATCCTGGAAGTGCAACATCATCC
CGATCAAAATGGTAGGCCATTGACAGGTAAGCATAGGAGGCAAATAGTTCCAAGTTAATT
TGCTTATTAATACCAGCCTCAGTTTCGAGGTTGAAATTTTGTCGACATTGACTGACTGGT
CCAGACATTTTGTTGTTCCAAAAATTTCAATTAACAGGAGAAGAGAATAAAAATTTTCCA
AGAAGATCAAAGCTACAAAGAGCAAAGAAATAAAGATGAAGAGAGAGATAGAAAAGGAGA
GAGAGAGAGAGAGAAAAACTGTGGTTGTACGATGGGCACTCGCTGGTGTCGCTGGGTCGT
CCAATCCACTTGAGAGAGACAATGAGAGTTGATCAAATTTAAGAGTAGAAATGAAAATAA
TAAAACAGAAACAGTTGCTTTTATAAAGAAGGCGCTCAAATTGAACTCACTCTCCTTCTC
TCTCATTTCGCCTTGACGACGAGTTTTTATCTTCCATTTTCTCTCATCATCTTCAATTAA
TCATCTTTTCGTTTGTT
>Contig_00016
AACAACAACAACTACAACTACAACTACAAATTCCTCCTCCTCTTCATCATCTTCAACATC
CTCTTCGTCACCATTCACCTTGGACCTGATGTTGTCCTTTTGTGAGACAATCAAATTAAC
ACCCGATGAGCTAATAACCGTGGCAACCCAATTACGACGTTTATCTCGTTCAAAAATTGA
CCGAACCTACAAGGAAGCCTCCCACCGAACGGAAAAATTTAAAATACGCTCAGCTCCACC
ATCACCTTATCATCATTCACATCATCTGGGTTATAATGATCTTACTCCAACCTCATCAAG
GAAACTTGAAATGATCAGCCTTGATTCGGTTAAAATATCTGATTGTACTCGGATAGCACC
ACGATCTCTTAAATCATCAATTTGTGATTGGCAATTATTAGATATACTCTGGGATTGGAT
ACCTGAAAGAACACTCATCAAAGAACCGGTCATCATCTTCTGTTCAGATGTCCATGGAAA
TTCATTGTCTACATTTTATGCTAAAAATGAAACTGTTGAACAATCAATTTTACTCATAAA
AACAGTCAACAATGAGATCTTCGGTGCTTTTTGCTCAACCTCATGGTCTGATCGATTAGG
ATTTGATCGTAAAGGTGCAGCGAAACAATATTTCGGTACCGGGGAAACATTCCTATTCAC
ATTAAAACCAAAGGTTGCTTATTATCCCTGGGTTGGTACCAAAGAGTATGGTTCAGACCA
AACGAGAAACATTCCTTGTTCATGTCAACTCTTTATGGCCGCTAATGCCAAAATGATTAC
CATTGGTGCTGGTAACGGAGTTGGCCTTTGGTTAGATGAAAATCTTACCAAAGGTAAAAC
GGAACGTTGTGATACTTTTAATAACAAACCATTATGTACCAGTGGAGACTTTGCATGTTC
CATTGTTGAGGTTATTGGCTTTATTTCATCATGGTGATATTATTATTATATTAATTATTA
TCTTCGTTATAACCACATATACATACACAAACATATTTATCATATATCATATATTACTCT
GATTATTATCCATCCACATACACACACATATATATATATATACCTTTAAACACTCCTCAT
CTTACATCTCTCTCCCTCTCCCTCTCTCTCTCTCCATCATCTCCTGCCCACTCCCACTCC
CACTACCACCACCACCACCACCACGATGCAATATCTTTATACATACAGTCTTTATCCTTC
ATCTTTTCCCTTTTATCCTCTTTCTTTCTCTCTCTCTCTCTGTAAGTTATATAATGTCTT
TATTTTCTTGTGTTGTTGTTGGTTTGTAGGTTAAGTTTCAAGTGATTTACACACATCGAT
GTTTTTGTTAATTGTTTAGTCGAAAAAATTGTTTTTTTTTCTCATCTTCTTTTTTTTTGC
TGAAATTTAATCTACTTAATTGTTTAGTTTATGGCGCTGATACTATAACTTAACCAGCAA
CATCCCACCTTAATCACCATCACCCACCAAAATCATCATCACTTGATTACCTTGATTACA
AAAAAAAAACAAAGATGAGGATAAACTCTGTGTGTGTATATATATATATATATTTATGTG
TTTATGTAAAACAATTAATTGTGATGATTGGTCTTTGCTCCTTTTGTTTCTTAATTGATT
GGAGATTTACTTTTTGTGTTTCTTTTTCTTCTTTTTAACGGAACTTCTAATTTTATCTAC
ACCATGTGAATTCATGGAAGCTGTTGAAATTGTCATTCTTAATGATCGCATTTCACCATC
GTCTCCAGTGTTATTTGTGGTTGAATTCATTGCAATTGGGTTGATGTCGATTAATTTTAC
TTGACAATCTGACATTTTGATCTTTTCGATTAATTTTTTCTTCTCTTCATCAGAAAATCG
AGGTATATTTAAACCATCGTTAGATTGATGGTTACTGTAATTAGAAGATGATATTACTGG
ATGAGGATGAATGGGCTCATCTTCAACTTCGTCAACTAAAGGTTCGTCCTCTTCTTCATC
GGATTCACTTTCAGTTTCAACTCGATTACGATTATGACTACGATTTTTTTCTTTCTCTTT
CTTTTCCTTTGGTACAGGTTCTTTGATAAGAATGGCAACATTTTTACATGTCTCATCTAA
ACCGGTAAGCTGGAGATTCTTAAAACGTTGGTATTCTTGAGATATTGATTCACGAGTGAA
ATTTTCCAAATTAATGTTGACACTTGGATAGGCCATAAGTTTTGGTAATAATCTTGGATC
AACTTGTCGTCGATGCATTTGTTTGTCCCAAACTTTTTGATTTTCACTTGGTGAATAATC
TTGAAATTTGGCATCGGTTATATTAAACAATTCCCTTATCATTTGTTTACACCAATTTAG
CATATAAAACGCTCTTAAACAACGAATCAATTCGGCTACGCCAGCTGAAGAGATAAATTC
CTTTGATGAAACTGGTACTTGATCATAACCGTTCTCAGGTTTCGATGTCGACATGTTCTC
GGATGTTGACATGTCCAATTTCATTGATTCATCACCTACTGATGTTCCTGAGGTCATTGA
AATGTCCATTTTCATGTCTAACGATGAGTTTAATTTACCCTCATTTGTCCCTTCATCGTC
TCCATATTCGGGATAAGTTTTACCATTCGCATCTAACATTCTTTTGATTTCAGGTTTAAT
TTCTTCTCTTCTAACACTTTTCTGATTACCCTCTTCATCTTCATCATCATAGTCACTGGA
GAGATTCAGTAGATCATTGAATTGAGCTTGGATTTGACTTGCGGTTACACTTGCATTCAC
TTCAAGTTGACTCAATATATACAAGGGCTCATCGAGAACTGAGTAAGGCAACCAAATTAG
ATTATCGGAAACATATTGTTGTAAGGGAACCAGATCAATTCCTTCATTGTTACGATCAAA
TAGATTAAGAATACCGACGGACATTGGATCGTATGAGAAAAATGAGTGAGGATCAGACAT
GAGGTCAAAATATTTCAATAATCCAGTGATAAATGCTCTTCTTGACTGCCGATTACTGGC
AATGACGCTATATAAAGTTGATAATCGACCAGTAATTAATTGATCTTCTGGCGCTGGTTG
ATTGGCTGAGGTTTGATTGGATGATGATGATGATGACGAGGTAGAAGATGAAGTATTGGC
TGATGAAGATGATTGCAAGATATTTTCAATTCGATAGCCACGACGACCCGAGAAATTATG
AAGTTGGAATGATAATTGTACACCTTGACGAGCCTTCATTGATACAAAACCATGATATTT
ACGTTCAATCTCATGAAGAACGTGATCAGCACGAGAGCGAATACTGTTATCATCATCGGA
GGACATTGCAATAAGATATGGTACAAGTTGTAGAGGATGAACAATGCCACCACGATGAAT
AATATGTATCAGATTAACTGCCGCTTTACGGACTGAGGTTAATGGGCACAGAGTACACTT
TACAATATCAGGTAGATATGTTTGAATAATTGATGATTGAATTGAATTGCTATCACCTTC
TTCACTGTCTTCATAAGACATAGTTTTCAAATTTTCCTTAGACCAATCCAAAGTTTTTGC
AATCTCGGCATTAAGTTCATCGGAAAGGTAGTTGGTTAAATTTTTAAGAACACTGATCAT
GGTTGATTCATAATAAGGTTCCAATGATTTACAATCAGAAACACTTAGAGCCACATTGAG
AATGGTTTTATAAATTTCTTGGGTTTGCATTTGTAAAGTGTAAGCTGGATTCCTTTCAAA
CATAAATCCTAGACCAGAAAGTGCATTATTAATGATGGCTAAATCACCAACCCTGTAATC
GTTTTCTTCTGAAGGCATGTTCCTGGCGACAAACTGTACAAAAAGTTGGTATAATTGTTG
CTTTTCGACCAAAAATTCAAAATGCTTGGCGAAAAGTCCACAGGTGTAAAGAGAACGTAG
AAGTCGAGGTCGATTCATTGGATTATTAAAATCACTTATTGGTAGCCTATACAAAGAGTC
CAGTAAAGAGAAGAATCGTTTAAAGAGATCTTGGGCTAATTGTTTATTATTAGTGTGTTT
GTGAATCAATGAAGATAAACAGGAAACACAAACTACCAACACTTGAGGGTTACTTTGTAA
AATAATTTTGGTCAATCCTTCCTCAATACTGGACAACAGGAGATCTGAGGGATTGGTTAA
CTTTGGCAGGACATGTTCGATAGTTTGAACCGCTTTGATGAGAATAAGTGAATCCAATTC
GGAGGTAATTTTTACCGAAAGGTAAGGTTGAAGGATGGAAATATGATTGACTAACAATTG
TGGACACACTTTACTGAAAAGCCAAATTGTCGTCATGGTGGCAAAACAGGTACTTTTACT
GTTATTATCAAGACTAGCTTGAGGATCATCGGAATTAGGACCTGAGCTACAAAGAACATC
ACTAACCAGTACATCAACAATTTGTGCTGATGCTGCGATTACTTGTTGTAATTGAGCTGC
TGTTGGTGTAGTCTTTTCATCTTCATCATCATCTAAAGAGTTTTTCTTTCCTTTTCCTTC
CGGACCTGAACTAAACAAATTCGTCAACAATTGTTGCAACCACTCGGTTCCAATTCTCTC
TGTGATCACTGTTGCCACCACATGATTAATACACTTAACTTTCATTTTAGCTGCTTCTTT
ATCTCGCTCTTCTTTGAACCACATGGTAGTGAATGTTTCGGTTACCAGTTTTCGAATACC
TTCACCGTCATCATTAATTCGTTTGATAATTTTTGAGCAAATTTCAGGCACTCTTTTGTA
CGATGGATAAACGATACAAATTTCACGAAGAATTTTGATAACTCGTTTTCTAACGGACAC
ACCAGCGTCTAAAATTCTCTCAGTTAATATATCGTAATATTTATCAATAAGCTCCTCTGA
TTGTCCATTTAAAATAAATTTACCAATTAAATCAATAGTTGCCTCTCGAACTGAGGTGCT
GGTATCTAAAAGTGCTGCTCTTGTGGCTCTTTGTACATCAGGTCGAGATAGCAAGGCTAT
GGCTCGTTTTTTGGGTGCATTATTTAATATGGTGGACAAGGCTTTCATTGCTCGAGATCG
CATGGTTGTATTACTTGTACCCGAAAGAGTGGATACTATGTGAGCCAATGCAACGTCAAA
CAATTTCTCAGTTGAAGTCAATGAGTTATCCAAGTATCGAATGATTTGTTCAGCTGTTCT
TGAATCGATTACATGGTATTCCTCTTCGGAAGCATTTTGATTAGAAGCAGTTCTAGAAAT
ATCCATAAACTTTTTCACACGAAGATGAAAATTCTCACGAACTTTATCTTCCTCATATTG
GTCTTCTTTGATCTTCATTTCCATTTCTCTGTCCATTTCCTTGATGAAACTTGCAGTGAA
TACATTTTTCTCTTCTAATAGTTTCTCTTCATCACAATATCTAAATAGATGTTTCCACAT
TTCACGTACTAACACGTTATCATTTAAAAGACGATCCTCTTTCTTTTTGGAATTTTTCTT
CTTTTTACTTTTATTGTTCTTGTTGAGAGCCTTTTTAGATTCGTCATCACCACTATCGCC
TCCTTCTCCATCTTCATCACTTTTGGCTTTATCTTCATCTTCTTTCCTTTTCTTTTCATC
GTTGTATTCATTATCTTCATCATCAGTATTATTTTGCCGAGTATTTATTTCCATTTCACC
ACCCGACAATAAATTACGAAGTCTTGTTTGAACATCGAGTTTCACTTTTTCCACTGAGTT
GAGTTCTTTTGCATATCTTGAACAAATGGTTCCCAAATGATCAAGACTGGCTAATTTCAT
GTTTAAATTTGCACTCATATTACCAGAACCTGATCCTTTGGCTGGACTCTTGTTGGGAGC
TTTAACATTGTTGAGAAACATTTTCATCAACACTTTGCTCAACATTTGAGATGCTGGCCA
GTTAGGCTTGAATAGAGTAACCATAAGATCGTTGACAAGATTTTCAAAGATCACTCGAAA
ATCGGCATCACTTGAAGCAGCCGAACCTCCGCCAGAAGCACCGTGACACTTTTTAAGGAA
GGTTGTTAAGAAAGAGAGAGCTGTGAGAAGTGCAGAATCGTATTGCTTACGGAGTATTTG
ACTTTTATCTTGCTTCTCTTTAGCCTTGTCTATCACTTTATCTTTGTCTTTACCCTCTCC
TGGTTCACTTTGTTCATTAACTTTGTCATCTTTTCTTCTCTCGGGTACAAATAAACTTTG
AATTAATCGCAGTAATAATGCACTAAACATTGAGATGAAAGCTGCCGATTTATCGTCGCT
TTCAACTTTGTACAAAACTCGACCTCTTTTACAAGTTGATATTCTCGCTATTGAATGTAA
TATTTCTTCTAAAATAACTGGACGATGAGCTTGGTATTGCGAGAATATGGTTGTGGTTAA
ATTAAGAGCATTAAGTTGAATCTCATTACTAGACTGAGTGGAAGCAGAAGCATTGAGATT
TTCAAGGAAGAAAGCTCCAAGGGCGACCCGTGTAGCAGATAATACTAAGGTATCGGTTAG
TGTTCCAGCTCGAGCGTTTAACAACTCGACCAGGCAACCAATTAATTCACCCCATTTAAC
ATACATTTTGTATAAAAGTTTCTTATTGGCCGATGAGAATGGCGAGACAACTGAATTACT
CAACTTTTTGGGAGATTTACCACCTTTCTTAGGACTTATGAACATAGTTTGAGCACCACC
GATGGTAGTATATTGCTGAATGGTGGTATTCAGAAAGGCAACTATATGTTCAATACATTC
TTCTAAGTAGACTCGAGATGACATTCCTTTCGATGTCATTATGTACAAAGCTAATAGACA
ACAATCACAACACATCTCAAATTTTGACATAAGTGATACAGAGTTTGCTATACTTTCTTC
TTCTTCGTCATCTTCGTTCATTTCACCAGCATCCGTTGATTTTCTTCTTTTATCTTTCAG
ACCAGCTGATTGGATAGCCAACTGTTGATTGAGAACATTTAAAAGTTTCCCTAATTTTTC
AACAGGGACATTTTGCATGGCATGGATACGCTTTAATTTAGCTGCCAGGCAAACGAACGT
GGTAAGTGTTGATGATGTTAAAGTTATATCGAAAAGTGAACTTTTGTTTGCTCCATTATT
GTCTCCGTTTGTTTTCTTATGAGATTTACGTTTCCTTGAACCATCCTCAGAGTCTGAGCT
TTCATCTGATGATGCGGCGGTGGTTTTCTTATTGTTATTATCCATGTCGAAAAGTTCATC
CAACATTGCTTCAAATTTTTCTGGAGCTGGTGCTGAGCTTGTGGAAGATGCCAGTCGAGG
AGAGGTTGAAGAAGAGGAAAGTAACGATGTGTTAAAAGATGATTTCATATTTGCAGAAGA
TGATGTTTTTGATAACTTTTTAGGTGGAGGAGTGATGATTTCTTCGCTTGCTTGAAGCGA
TGGTTTTTCATAATATACACTTGATGAGGTTGGTGTGATGGGAGCTGAAGATGGTATTGA
TGATGATGGTGGTGTTTTAATGGGAGTTGCATTTACTGTGGTTGAAGATGATGTTGTTGT
GATGGTATTAGTTATTAAGGTTGGTGTTGCTGTGGGTGGAGTGGGAGGAGGTAAATTGTT
TCGCTGTCTTTTCTTAACTCTTTCTCCAAGAGAAGTAAATGATTCAAAAGATGTTGGAGA
GTAAGATGATGTATTATTCAAATCGGGTGCTTCTAATACTGCTCCTTGAGGATGTTTACC
ACCCATCTCATTGTAACTTTGACTCTTGATTTTAGCCGAATTATGATTTGGTGGTGCACT
GGGTGTACCTGGTGCCGCTGAACCGATATCAGGAAAAGAGCCACTAGAATTACTATTTTC
ATTACTGTACATTTGACGATTATATGATTGTTGTTGGTTTGGCCCACCGGAGGCGGGTGA
TGGAGCTGATTGTTGTTCATTTATAAATGGATTCCAATAAGCATTAGAGTGGGAACGAGT
TTGAGGGCCACTTTGAGCTGACGGAGTGATTGGTGGAGTTGGAGGAGGTAATAACACAGG
CTGTTGTTGTTGTTGTTGTTGTTGTTGAGGTGGTGGTTGAAGGGTAGGTTGCTGTTGAAT
AGGTTGTTGATGGTATTGTTGTTGCTGTTGTGGTTGTGGTTGTGGTTGTGGTTGTGGTTG
CGGTTGAGGCTGTGGCTGACTTGGTTGGATATTTGAAGAAAGGGAAGGTTGCTTATGAAT
TACTGGCGGTAGTCTGACATCTTCACCAAAGATATCTTGTCTCTGAAGAAGAGAGAGTAG
ATAAGAGTTTACTTGTAGATTTTGAGAAAATTCTTGATTTCCCTCGTTCACCGGACCATT
GCTCCAATTGAGATTAAGTTCATTTAATTGCTGCCTTGCCTGTAACAGGCTTGTAGATAA
TTGATGAGATAGATGATGTTGATGTACCAACTCTTGTTCAATGTTATTGCTAATGTGTTG
TTGTTCTTGATTAACAGTGATCAATGGTTGATTTTGACTTGGTAGCTCAATCTCTGAAGG
CAAGGGTAGCTCTAATAAAACATCAACCAACGATTGGATGGAAGATAAATTAACCGAAGA
TGCCCAAGTATTAAGAACATTGGTTGGCACACTCATTGCAGGTCCTCCCATGGTTCCCAT
CAATTGTTGCTGCGGTGGTATCGATAATGGAGGCTGTTGACCTATGCTTGGAGAAGGTGT
TGATGGTATTGGTGGTGTGGGTAAGAGTGGGGAAGGTTGAAGTGGAAGTGGAACAGACCC
TGGACCAGGTCCAGGTAAAGAAAACCCATGAACAACACCAGAAGTTGCATTATTGTCATT
AAGATTAGAACAACCAGCTAATGAATTTATATCAAACCCGGGGTTCATCTTTTAGACTGG
TCACAAAAAGATGATCTCAGGTTTTTTGGTTTTCCTTTTTAAATGGTTCAAATTTGGATA
CACAGAATAGCCAGTGAAGAGAAAGAGAGGTGAGGAGAAAGATCCTCTGGAAAAAAGAAA
AGACGTTCCACTGTTGACCGTTGACTTTGTCAATTGGTAACCAGACAATAAACAAAAAAG
GGGTAATAGTAACTATAGTTAATATTTAGATGGTTGATGGTATTGTTTCTTTTCCTTCTT
TTTCCAAACATCTACAAAATTCGATGATACACTTTACTGAGAATTAGTTAAATTTGATTC
ACTTATTGAAAGATATTTGTAGTTGGCGAGAAAAAAAGAAACACAACAGAGAGAAAATCT
TCTTGTTTTTTTTTCTCTTCCAGGTCTCTTTCTATTTCTCTTACTTCTCTTTCTTCTCTA
TAAAATCTATCTCTTTCTCTCTTTACACCAGTATAATATGTATAAGGTTTGACCCTTTTC
TGTCAAAGGTGTAAAGGTAAATTATAGTTGATTAATCAAATTTAATCAAATCACTTTTTA
CATCAATAAACCATCGATAATTGAACTTGCTTTTTAATTGCATAAACGGAACACTGAGTT
AATTAAATAAAATTAAAATACACAATCCGAC
>Contig_00017
CTCATTATCAAGATTGATCATTTGGTCGAGTGCATCTCAATCATTCCTTCAACTGTATCT
GGAATCTCTTTATCTTTCGTCTCTGGTAAAAAGTACGCTGCCGAAGCTCCAATGATTCCC
ATTAAGACAAAAAGTCCAAATGTAAATTTAAGACTCGTACTCGTAGTCAATTGTGCTAAA
AAAGGGGCTGAAACAGAAGCGACTCGTGATGAAAATGAACAAGTTCCTAGGCCAAAATGT
CGAATGCTGGTTGGAAAAAGTTCTGATGTGTAAACGTAGAGTAAAATGTAGATACCAGAA
GAGAAAAATTTACCAAGCGCGATCAGAATCATCCGAATAACAATGTATCTATCAGATTCG
ACTACTGGAATGGAGGCACAAAGAAGAACCGAAGTGGCCAAGAACATGGTGATTAACATT
GATTTTCGTTTGAATGAATCAATCTTCCAGTTCATGAAAGCATTAGTTGCGACACTTGCT
GATAATATAATGGCGTTGTTGACGAAAACATTGCCCGAAAAGTCAAGGGTACTATAGAAT
AGGCCCCAATCGATGAGTGTTCGAAGAAACCAGATACTATAAAGAGTAAAGCAATATCTT
AATGTTCGAGGTGAACGGAGTAGGTCAAAAAATCCCTTTGATTTTTCTATTCGCTTCTCA
GTAACCAGATGATCTTTCAATCTATCAAACCTTCGTTTGAATAACATATTCTCATTAGTT
CCCTCGAGATGTTCCATCTTATCCTTTTTCGCATATAATCGCAACGTTTTCTCAGCTTTA
TCCGTTTTTCCAACGACAAGTTGCCAACGAGCTGATTCAGGAATTATCCAGACAATACCG
ATACATAAGATTTGGAAAATCATGGTTCCCATGTAAATAGATTTCCAATTCATGACGTTA
TAAGTAACAGCCATCATAAGATATTCACCGATATACCAATTCCATTCATAGCAAACTGAG
ACGCGACCTCTTAATTTTGGCCCAACACTTTCCAAGAGTAAAATGAGTGAAGCAAAGAAA
CGTCCATTCCCACCGATACCATGGAAAACCCGAATAACAATGAAAGAGGTGACATTGGAC
GATAGAACTAAACCAAGAGAACAAACAATTTCTAAAAGTAGACACAGTAAAATGGCCAAT
TTACGTCCAAATCTATCGGAAATATAACCGACAAGTAGACCAGAGATCAAGTAACCAAAT
TGATATGCCGAAAGAACAACAGATCGAAGCCAATAACGTTCACAAATAAGATTCCACTNN
NNNNNNNNNNNCTCTTTGTTAATTGTATCTCGAGTTGTATTGTGATACCATGAAGAGCAT
GAATTTAATTCAGTAAATGAACATTTATCAGCAGCAAATTTAGTCTCTGATCCGTTAGAA
TTGCGACAAATAATGTCACTTTTAGTCGCATAGAAAAAAATGGCCACATTATTATAAGGA
GAAGCACAATAGACAATTGATAGAAGTACAAAGAGGCGCTTTTGAAGTGAACCCCATGAA
CCAATTAGATCGGAAATATGTTCACACTTTTCCTGATTAATATTCTGACAATCAATTGAT
TTACTTTCAGGTTGATCAGTTGATCTTTCACTAGAATTAACCATAATTCCGTATTTGCCA
ATGGAAAGCTCAGAAGAAAAACCTTAAAATTATAATTGTATCATCGTTACTTGTATTGAA
AAGGTTACTCTCAGGTATCAGAAAATTTATTCAACTCTAACTAATCAATTAATCAGAATC
AATTAACATAATTTGTAAATTTAGTTTTCCATTTCCTGAAGAAATGAGTAAGTTCATTGA
TGATTAGAAACTTTTTTTTTTTTATTGATTAAACTTTTTTCTCTTAAAAAATTTTCCAGG
TTATTAATGATATTAATTAGTTATCCAGTTATCCAATTATCCAATGGATTGGTATTGGCT
TTAAGTTCATAGATTATCACTGATCAATTGATTATCCATAATTAGTATTCAATGGTTGAC
AAAGTGGTGATCATCATCAAGGTGAGATGGTCAATATAATTAGCCTAATGATTGACTTAG
ATGAAAATTATATATTTACGTTCAAGTTTAGATCAGTGGATCAGTTAATCCATTCGAGTG
ACTTGATTGATTGTATTGTAAATTTTACACAATTTAGGTTAGATTATCTCTTCCGGTTCT
CCCATTATATTTTCCATGTAAATTTTATCCATCATCTTAACAAACTTGTCCTTAAGTGTT
TAGTAAACTNNNNNNNNNNNNNNNNNNNNNNNNNNNNNNNNNNNNNNNNNNNTTTTTTTG
TTATAACGATCAAATCGTCGTGCGATTTTCCCGAACAGTGTGACAAGGTCGCTCAATGTG
ATGTTGTTGACACTCAATTGCTTTCAACAATTAACAATACAATATAATCACTATTATTAA
TTGTAGTAATCAAGCTGAAAGATCAATAAATTGATAGATAATTGGAATGATTTAATGATT
GATTATCTGTGGAGAAAATTTCTCCAAGTATAAAAAATATTCTAATAATTTCAAATGTAC
AGAAATCAGCGGGAAAATATGATAACATTATTATGTTGTTACGAAATGATTGTAATGATT
AAATTCAGTTATCAACACGGAAGAGACAATTTTAAAATCTAAACCAAATGATGGTCACAA
TTAGAGTGAAAAAAGCAACAATTAAAGCCAAATATTGAATCGGTCGAGTCCATGATGATC
CTTTATTGTAACAATAAATTAAACTTGACCAACCACCCTGACTATGAATCCACCGAGACA
CTTTACCCTCAGTGTATTTGCCCACAGTGTCAACCAAACTGGTCAGATAATCTTGTTTAC
CTTTAATAGCACAATCAACAGCAAGTGCACCGGTTACACCAAACATGGCCGCGATCTTAG
GCCAACTAATTGAGTCTCGAAAAATTTCATCAAGAATAATAGTTAATGCCATTGATGCTC
GACCCGAAGTTGATAATATTGACACATTGGAACCTGATCGATTAATGGCAGAGTCAAAAA
GACCTGATGATCTTCGGTCCATTTCATCGATTAGGTCACTTATCGCTTCCATTAGGTCAA
CCAAAAGTGGATCAAAGTCAATATTGCTCATTGATCGAAGTCGATTCAATTGCTTAGAGT
GTTTTTCGAGTAAACCCTTTTTGGCCAATTTCGTTCTAACATATCGAGCACAAAGAATAC
GAGTTTTATTCACAATATCCTGATTGTTGGTGGACAATTTAAGAGCCATTGTTTGTAAAT
GTTGACCAAACGCAAGACCAACAGCACTTAACCTTTTACCCGATTCAATCAATATTGTAT
CAGGTGAAGAATCCGAATCATCATCAGTGACACTTGAATAACAATTTAAACCAAAGGTAC
GATCATAATAAGAGGAATAATTATTACTGTTGGTTGTTGAATTACTTGTTGTTGCTAATG
ATGATGATGATGATGATGATGGTAATGATAATAAAAATGATGATGGTGTTACTATTGATG
TACTACCTATTGTGGTTGATGATGGGATACCTGATAAAGGTAAATCCAGTAATTCAGTTG
ATGATGTTGTTAGAGTTGTTGATGATGATGATAAATTAGTATCAATCAACCGCAACGGTC
CAATTATCGGCAAACTTGCCTTACGTGGTCGACCCAAAGGTATTTTTAGTAAATTATGAT
TCGGGATAAAAGGGCCTACGGCAGTTCCTCGGCGATATCGAAGTTCCTCTCTCACTATCA
TATTTTTTTCTTTCTTTTTCTTTTTCTTTTTCTTTATCTTATCTCTCTGTCTCTCTCTCT
GTCTCTCTGTCTCTCTCTGTCTCTCTCTGTCTCTCTCTGTCTCTCTCTCTCTCTCTCTCT
CTCTCTGTCTTTTTGTGATTACAATTCTAATCTTGATGATTTGTGATT
>Contig_00018
CATTATTGTAATTAACAAATTTTGATTATTTGCAATTCAAGAGTTTTTGATTATCATTTT
GTTCACTTGAAATAATAAATGATTTAATCTGGTTCGTTGATTATTATTATTATTTTATCA
TTGTACGTTTGATGATTTGTTAATTTAAACAGTTCAATAAGCAGTACAATCATTTGTTGT
TGATATTTTTTTGGCTTTTTGGTCATCTAATTGACAAGACCACCAGGCATGAACCTCCTC
GACCAGAGATGACACTTTGGGCAGATTTGCGTTTTTTTTACAATGAGCGACGGAAAATGA
TAGCCAATTGTCCGTTGTGTCACTTTCATCATCAATGGAATCACTACCCACCCCTAGGCC
ACTGCTTGATGGAAGTCCAATTCCAGCTGATCCACTGGGAAATCCACTCGCTCCATACGG
ATCTCCACCAATGGTGGAATCTTGAACATTTGAATCGCCCGATGAAAATCCGATTCCACC
ACCAGTGTTTATTGAAGATCCAATTCCAGCTCCGTTCATTACTTTACTACCCCACTTGGT
TCCTGGTCCTTTTACCTGATCGGAAGATTTATCTTTACCTCGAGAAGCTTCAACATTGGC
AGAGGGAGTTAGAAACTTTTTACCGGACATTTGTTTACTTTGACTTGGAAAAGCTGTTGT
TAAACTTTCCGATCGAGTGGGAAGCTTTTTCTTGGTCCACCGAGTTGCGGTCACACCAGC
ATCAATACAAGTAGCCGCTGATATTGACGATGATCCACTTAACCTTCCAGAACCCAACTG
AGAACTCGATACACCACCAGTTGATCCCCCAGAAGTACCAATTGACCCTAATCCTAATGT
AGAGCCAATTCCACCCGCTAATGAGGAACCACTTGTCCCACCGGACATTGAACTCGATAA
TCCACCCGGTCCACCACCGACAACACCACCAGAAACTGATGCTGTACTTCCAGCATCTCC
TCCACCAACAGAGTCCTTATTGTCTTGACTTTTTTCCTCCTTGACCGACTCCTTCCTTTC
GAGAAGCGATTCCTCCCTACCCGGACTCAGTCCACCCAGACCAGCATAAAAAGGTTCATT
GGTCGCTCTCAGCGATTGAATTAAACTCTGTTGCCTTTGTTGTTTTATTCGTCGGAAACA
TTTATCCAACCATTGGCGAATCGTTTGTTTGGCCACTTCTTCAACGATAATATATTCCAA
TTCCTCTCTGGCCATTAACTCTTCCAATTGTAAACTTTTTCTAATATCAACCGATCGATA
AGACAACATACTAATGACATCATGAAAGGTCACATCTTCTCCGTTGTGTAACCTTTCCAT
CTCATGGACCATGTGTTTGAATAATAATCTATCCTTCTCCAGGTCAACCTCAAGTCGACC
TTTTAACAATCGAAGTAAAAACTTAACTCGACGAACTGGAATCATACCTCTTTGCTGAGT
ATCAACCATATTCCAAGTATTTTGAAAGTTTCTTATATCAGCATAACTTAATAGAGCATC
TTCCTCGTTTGAATAGAAGAGAGAAAAGTTTTCCATAATAATGGCGACCAACAAATTCAA
TACAATATAAGTAATGATAACATAGAATGAGCAAAAATATAGTAATGAGAATTTAAAATT
TCCACAATCAGTTTCCCAATAATTATCTCCTGGTGTACAATAAGGACGAGTGATCATACA
ATCGTGCATGATCTTATTCCAATCCTCACCGGTAACGATTCGAAACAGAGTGATGATACC
ATGAATCGCTGTCTTAAAATTAGCGTGTCTTCCAATGGCTTCGCCGTATTTAACATTACC
AAATAGGATAACTCCCATTAGAGCGTAGAAAAGGATAAGGAGAAACATTCCCATTATGAT
GAAGAAAGATTTGTAAACGGAAACGGCAACGGTTAACATTAGCATCTTAAGAGTTGCATG
TTTACCTGTAATCGTGAAGAAACGTAGGATGACCACTATGAAGCCACAAGAGTAACTGAT
TTCATTCATTAAAGTGATATGAAGGATAACCCATATTACACCAAGAACGGTAACTAATAG
ATCGTAACGATTACGTCGAGATTGCCAATAGCCTCTGGGTGTAAATGCGATGGCCTTAAT
GAAAACCTCAATGGTAAACATCATTGTAAGGACGGACGAGATTGTGGCCAATGGGACAGT
GTGATTTTCATTCTTGTCCCAGCTTACACAGAGGAGGGAACTATTGATTAGAACCAAGAT
GGCGATTAAACGTTTAAATGCTATGTGTTGGGTTATATCGTAAAAGAAAGCACGAATTTT
ATGATGATCAGGTCGAGGTGGAAGATGTAAAGGTTGAGCGATCTTCAGACGCTTTTTAAG
GTCACACCAACGTCGCTGGTCAACGGTAAGTAAAGCAGTTCCCTTGTTTTCCCCGTAATT
GGCAATGACCACACCGACAAATAAAGTTAATCCAATCATCGAACCAAGGAAAACGTAAAC
ATGAATATAAATCGTGTGAATAGGGCCAAGTCGCTGTAGAATCACATCTCGAATGTCCAA
CCAACCTTTGAACGAAAGTACCTCAAAAAGTGCTAACATTGCATTACCAATGTTATCAAA
GTTAAATCGTCGAGGATTAGCCCAAACTCGAGGAACTAAAATTTCGGGATAATTTTCATC
ATCGGCAGGTGTTGGTACTTTCATCTTGGTAACATGAAGTCGTCGGAAAAAAACACCAAC
ACACTCTTCCGGTGTACTAATGTCTGGATCGTTACATCGGGCTAATAGACCGCCGAACAT
GTGAACACCATAACAGGCGAAGGTGGAAACAAGAACAATTAATAGAACGGAGACAAGAGC
GATCTCTTTGAAACCTCGACACAATTCGTAGACCACTTTTCTCATGTGAGGTACAAGGCT
GAAAATACGAAGTGGACGGATACATCGAAGAAGTAGAATAAATTGTTGCTTCGAACTTGG
TTCAACCTTTTCAGGCATCCAACCGATGAAAACGCAGGTAACAGCAAAAATGAAAAAGTC
CATTATACCGGCGACATCTTTAACCAAAGCTTTCGGTGTAAATAAAAGGCCATCGGCTAA
AGTTTTCAGTGATAATTCAATCGCCATCATGGTAACAAAAACATATTCCATAATCTGAAG
TTCTGAGTGATTAGCAATTCGATAGTGTGGCTTTTCAAACATCATCGATATACAACTTAA
TGTGGTCACAATTATCATGATCCAATCTAAATAGGTCACTAGTCCCAATAGATTGTGAAT
TCCCTTGTATCGAATTTTTCGTTCTTTTCCAGTGACAGGATCTCGAATTCGAGGATCGTA
TCGAGCATAAACAATAAGTTGACATAATCGACGAAATCGAGACTCTCTTCCAACAAAGAA
AAGTGGAGTATCGAAAAATGGATGATTCTCTCTCAGATCTTCTTCCCGTTGGTTTCGTTT
CATTTCGGCCTGTTGTCGCTTCCTCTGTAATAATTTAATGTCAAAATCATGAGGATTACG
TGCTGTTGCTCCTGCAGCGGGATTATCGGTAATCTCACCGCCATTTTCCTTTAAATGGTC
ATAAGTGTGTTTCATTTTAATCGATCCACGAACCGATCGTCGTATTGATTTGGCATCGTA
ACGGGTTAACTTATTATTAACCTGATCACCGATTCGTTGATTTTTACCAGGGACAAAAAT
TTGTCCAGAATCACCGATCAAAAGTCGATGATAATTTGAATCATTAACAATCCGATTAAC
GGAACTTTTTCTTATCACTACATTGGCCGTTCTAACCTTGGCAGGTGAGGCCAGTAAGCG
TATTGGAAATGTTTTCCGATAGGTTATCAGTTGCTCCTGGTCTGGGGCTACCTTTTTCAT
TGATGGTGTTTCCTCTTCCTCGTCGTCAATAAATGACCTCATGAAAGATTCACGAACCTT
TGGAATCACAAATTCGGATGATACTTTATTTAATTTGGTCATTTGTGGGGAATCAGGGAA
TCGTTCAAAAACCCTTAATCTCAATGGTAACTCTTCAGAGATGGAAGCTGATTGTTCACG
AGCTTTTAATTGTTTGACCTTTTTAATGTCCTCGTCCAGTTCAAGATTGTCAAGAATCAC
GGCAACGAAAAGTGAGAGCACAATCAAAGAGACAAACAAATGATAAAGGATAAAGTAAAC
GGCAACCAAAGGTCCAAACGGCTCTTTGGTTCGTAACATTGTCTCATTCATCATTTCAGT
CCAACCTTCTTGGGTCAAGATTTGAAACATGGACATAAAAGCTTCCGGAAAGGTACGAAA
TTTATTATAATACTTGAGAGAGCAAAAAAGTTGCATCGAAATTGATGAGATGATGATGAG
CAAACAAATTGTGAAGATGATGAGAGAGCCAAGTTTTTTACCAGGGCCGAAAATTTTGGA
CACAAAGTCTTCCAGGACAGGAGAAGCCTTGATTAGACGAACTACTCGAAGAACTTGGAA
AAAGGCCAACATGGATAGGAAAAGGTCAGGAATAATGTGAAGAGTTGTCATCACGGCCAA
GGTGAGTTCAAATTTGTGAAAAGTTAATCGATAATAACCTTTGGCACCATAGCACCAAAG
TTTCAACAAAAGTTCAACGTCAAAGAAAATGGTCATCGCTATTTCAGCGTAATAATAAGT
TTTATAAAATTCCCATCGAGGTCGACCATCATGCTCAAAGGAAACCGAAGCGGCAACAAT
GGCATCAACTACAATTCCCATCATGATAATGACCTGGAATGCTGCTGTTTGAATGAACTG
TCGTACAAATCGAGGAGCTCGAAATTTACCTGCACCATGATTCTCATCAAGTTCAATCAA
TTTCCATCCCGAATCGTCACCTCTTAATACTTGTGGTGTGGCTTCTGGTGTTATGGTCAC
TCGTTCACCCCACATTTGTTGAAATTGGACACGAATCTCATTGAAAGTTTCTGTTATCAC
AGCAATGAAAACATTTTTCACCAACCAGGCGAGGAAAAAAATCATCGTAATAAAATAAGC
CGCCGCTCGCCAGGGTGGTAATGAGTCCATGGCCTGGTACATTAGATGAGACCAGCCCTC
TTGAGAGGAGGCCTGATAAACGGTGAAAAAGGAATTGAAAATGTTATCAAATCCAGAAAA
TCCAGCGATCTTTTTTTCCAGGTCAAGTTCAATACACTGCATTCCAACTGGACACATGTG
ACCATTGATACCATCATGGGAACAATGAGTATCTGGAACAGCTAAATGGTTAAGGGTTAA
CGCTTTTGGATCAGTTCCATTGACCACACAATGTCGGATAAGTGGGCCAAACAATTGGAC
ACCAAGAAGACCATAAAGGGTCATAAAGAAGAGGAAGAAAAGAGTTACATTGTAAATTTG
CTGCGATGAACGTTTGAAAATTTGTCGAATCCGAGCCTTGGGCATGGAAAATTTGAGAAA
AACTCTCATGAAACGGATCATAATCAATGGCCTGGGAGATCGAACAAACGAATACAATGA
TGAATCTCGAGCAACGAAATCAGTTAACTCTAAAACATGAAGTATAACGGAGATCCAATG
AAAGAGCGTCATAACTGCATCAAACTGACACCATTTATCTTTACAATAAGGTTTATCTCC
TCTAATTAGACCTTGAATGTGCATTTTTGCGACCATTTCGGCGGTGAAAAAAAAGGTAAC
CACAACATCGATGACCAATGTCACATAGATTAGCGAAAAATGGATTCGATAGGTTTGTGG
TGTATTAAGGCAAACCGATATGAGCGACATGAGAGCGCAGAGACGGAAAAACCGACGAAT
CCATAATTTATTGACCCATTCAATGTTTGCCGATTCATTGAAAGTCTCCTCAGGTCCATA
ATCTGTAAGTAAAACCTCACATCGACGAAGACTTTGTTTACGTCCCAACATGATTTGATT
AATTTCCAATTGTCCGAAATTTGGACAATTGACAAGCTCGAGAAAAAAAAAATTCGAGAA
CCAAAAAGAGAGAAAATTATTATTTCTCTTCTCTCTTTAATAACCTTTTATATTTTTTTT
TTCTTTTGAAAAATTCAGATTAAAAATACTAATCAATTTTCCTTCGTTGATATTTGATTT
TGCTCTTTTCCGTTTAAATCACCAATTAAATTAAATGATAAACTTTGATTGTTGCTCTTA
AGCAATTCGATGATAATAACATTGGACAATGATGATAACATTGATGGACAGTCATAGATA
TTTACACGGACACTTGATAATATTGTTTCTCCTTTTTGGTTCATCAATTGGAAAACATTA
GATTTAAATTGTTGACTGTTGGTTAATTTGTCTAATTCACTAATTCTCACTAATTTTACA
ATTTATTTAAAGGGAAGGAATCACAATCTCCACCATTAGAATGATGATGATAACAATTAT
GGTGGAAAAACTAAACAATCTTCCCCAATGGTGATGATAGATGTTGATTGTTACCCATTT
TTGGCATAAGTGTTGGTGGAGAAAAGTAAGAGGAAAGAAGAAAGAGAAAAAGAAAAAGAA
AGAAAGATAAAAAGGAAAAGGAATTGATGGAAAATGATGATGAAGGATTGAGAAGATTGA
GCATGGCTATTTAGCTGAATTTCTGGGGAGAAAATTAAATGAAGATAAACATTGAACACT
ATTTGGATTACATTGGTTCCTTATTTGGAGGAAGTAGGAGGAAGAGAGAGAGAGAGANNN
NNNNNNNNNNNNNNGAATGAAAATGATGAGGATGATAAAAAGAAAAGGAGAAAATCGGAA
AGAAAAATTCATCGATTTTTGTTCGCTTTCTTTTTTCATGTTCTTTTTCATTCCATTCTC
AGAATCATCACCTATACATTATATCATGAGAATCTTATGGGAATGGTAACTTATTTTACT
TTTTTACAATTTTTTCTAATCGTTTATTTATATTCAAAGGGAATATTAATATCAACGATT
AACATTTTTGTGCCTAAATTCATTTGTTGATATTAAACCTTTTTTTTCATATAAATCATT
TGTTAAGTATGAGATACATGGTAAGGAATGGTTTGTTACATTCAGAGCTACTCGTTTTCA
ATCAGGTTAACAATTTGTTCGTAAGTTTTGGGATTAATGGTGAAAAAGTTGCATGATTTG
GAGATTGTATTGTTTTGTTTTCTCGTTGTTGGCTTGTTGATCCTTTAGATCCTGGGGTAA
GTTGTTTGCTTGATTGATTTGTTTGTTTGCTTAAATTGCATTGGAGATTTTCATTATGAT
ATTATTAGTATGTGTATCTCTGATTGGTGCTATTCGTTGATTACTTTGGTATCAGCGGGT
CGGACAAAAGCTCCATGATTTGGTTTACATGAGAAATATCTAACACCCTCAATGGCTCCA
TCATGTTTTCCTGAGGGTTCATCGTAAATAACTCCTATCCATAGACCGGGTTTTAGGTGC
ATTTTACCAAGATAAGCGATCTCTCCTTTTTTAGCTCCTTGTCCTTTGACAGTTACCTCA
ACTTTATCGTTGATCTGAAGGCCTTTTAAAACTGTCCAGTCATGATCATCATTTAAATTT
CCATCTTCTGAGGTTGTACCTTCAGAGAATCNNNNNNNNNNNNNNNNNNNNNNNNNNNNN
NNNNNNGCATTTAAATTGCTGAACATCTCAACTGTGGAAGAACCACTTTTACCATGTACA
TCAATTATATGTAATCGATTCTCTTCTGCTCCAACATAGGGTTTCATCATGGAACCAATT
TGTGATTCATCATTTTCCAAAACACCAATATTTTCATTATCGGCATAATATTGTATAGCC
ATGTTGTTAATTTCAATTCCAGAAAGCATTTCAAATCTCATTTTCAAATCTTCCACGGTT
ATTGTCAATGGATATTGTTTCTCCCATGTTCTTGCATCATGTGAATTAGTAATGGTAAAC
TTGATATAAGAAAGATTATCTCCAGATGTTCCAATATTCATCTTAAAATATTAATCAACC
TTGTAAATTGATAAAAACAATCAACAACAATCAATCAATCAATTAGAATCAATTGATTTC
AAGTTAATTTTTTTTTTCTCTTTCCAATCCTTCATGATAATAATTGTTGTTCTTTCTCCG
TATTATAAGGTAATATAATTGAAATTGGAAATCGTAAGTTGTGATATTACAACAAAAGAA
GATGATGTAAGAGAAAGATGAAAAGATGAAAAGGAAGAAGAAGAAGAAGAAATTCTTTTT
TATCATCATTATCTTCATCCAGGTAAAAGTTCTAAGCTCTCCCTGAATGAATTTCAAAGA
GAATCAGAATGATGGAAACGACAAGTTAAGAGTCGATCAAGTTTTGTCATTAGTTAATTA
GGATGGACAAAGAAATGAAGTGATTATTAAACTAATCGATGAAGATGATTATCATTATTA
TCATGGTGATAAAGTTTCGATGTTGACGATTCCGGTTTACCCAATAAACACCTTGATGCA
ACCAGTCCAAGTACGGGCCTTGTCCTT
>Contig_00019
TTTTTTTTTTTTTTTTTATAATCTTGATCATCAACATGAAGTTATTTTATTCAAAGAGGT
TGATGTTGCGAGGGAAAAGATACAAATAAACAGAATTAGTGGTTTTTTGGTACTTTGTAA
CATCCAGGATTTTTTGATGCGCAAAAGAGGAAAAGAGACCAGAATAAGGATTAAATCTAA
ATCAAGGGTTTACAATGTAAGGTGGTTGCAAGGGTCATGTGAAGGAGACAGCAAAGGCTG
TGAGAGGGGTAGTTGGGTCGAGAAGGAAAGAGTAGAAACTATGTGGTTGTCAATCCAAAT
CTTTCAACGGTTTCATTTTGTTTTAGCGGAATTACAATCGTTATCACCATTCTCTGTGCC
ATCAATTTGGAATTCTGGTACGTACAACGACTTGTCGATTACTTTAGGAATTGGCTTGAT
TTCTGTACCCAATTCTTGTTCGATTCGGTGGAGATTAAATCGGTCCTCATATGTGATTAA
ATTAATAGCAATTCCCATGTGTCCATAACGTCCCGATCTTCCGATACGATGTAAATATGT
CTCAGCCATCTTGGGAAAATCAAAATTGATCACCACGTTAACAGCTTGAATGTCAATACC
TCTGGTAAAAAGATCCGAGCAAACTAGATTACGGCAGAGACCACTCCTGAAGTCGTGAAA
TACCCGATTACGATGAGGTTGGGACATTTTAGCATGAATGTAATAGCAAGAATAACCAAG
CTCTGCTATTTTCTTTGCCAGGAGTTCAACTCTTTGAGTTGAGTTACAGAAGATTATAGA
TTGATTAATCTGAAGCTTAGAAAATAAAGTGTTGAGACAGTGCACTTTCTGACGTTCTTG
GACAAATGCGTAATATTGAGTGACACCTTTGAGTGTCAACTCCTCCATCAAATTCAGTTC
ATAGGGATCGTGTAGATGTTTTTTCATAAAATTTTCTACTGTGAGAGGGAAAGTTGCGGA
AAACATTAAGATTTGTCTATCTTTGGGAAGGTACGATATCAATGAATCTAACATAGCATT
AAAGTCTTGAGAGAGTAATTTATCAGCTTCATCGAGCACCAGCATTTTACACTTGTCAAC
CTTAGCGACCTCCTTGTCGATTAAATCAAGAATACGCCCTGGAGTGGCAATTATGACATG
AACTTTTTCATAGATTCTCATTATGTCTTCTTTGAGATTAGTTCCACCAGTGGTCACCAT
AACACGAGCATTGAGATATTTAGAGAGTTCGATACAAATTTGACTGGTTTGTAAGGCCAA
TTCTCGGGTTGGCACAATGATTAACGCTTGGATGTGATCAGCAGTCACGTCGATCCTTTG
TAAAATAGGGATCACATAAGCACCTGTTTTACCAGTACCATTCTTAGCACGAGCAAGCAT
ATCACGACCCAACAAAGCCATAGGAATAGCAGCTTCTTGAATAGGTGATGGCTTTTCCCA
TCCTTTCTCAAAGATCCCCATGAGGAGCTCCCTTTTTAAACAAAACTCGTCAAATTCATT
GCCCTTGGTGGCGGTCACATCAGATGTCCTCTTTCGCAAATCTTTGGGTGGAATCTTAAG
ATTGGATTTCCAGTCTTCTTCGGTGTCTCTAATACATCTTGCAACCTTTTCAACAGTTTG
CATGTTAAGATGATAATTCAAATGGAG
>Contig_00020
ACCGAGATCTACACTCTTTCCCTATACGACGCTCTTCCGATCTGTGTATTTTGCTGGTGT
AGTGTATGTTGCTGGTGTAGTGTATGTTGTTGGTGTAGTGTATGTTGCTGTTGTCGAGTA
TTTTGGAACCATTTTAACTGTAGTGGGAGCAACATAGGGATAGGGAGTGGTGACGACGGG
TTTGACCTTTTCGACCTTTGTGTAAGGTGCTTCGGTTGTGTAGTAAACTGGAAGTGGGGT
AGTCACAATAACGGGAACTTTTTCATAGAACGATAACTTTTTTCCATCATCGATACAAAT
GGTTTGTGATTGTGGATTATCAACTTTACTTAAGAAAGAGGAAACACTTTTTATCCCATC
GGCTACTTTCAGAGCTCCAACATTCTTGAATCCATGGCCTGTGTTCTCGAAAAATTCACC
ACCACTTTTAGTCAAAGTTCCAATAAGTCGGAAAGTTGATCCGCCGAGACTCAAGAAAGA
TCCCAAGGCGAGATGAACTGGTCCAGTTAAAATACCAACGGGTTTGAGTCCAATTTGTTC
GAAAGTACCTGGAGTGGGTGGAGTGGGACAGCAAGTGTGTGGGGCGTCTTTTCCTCCTAA
GCCAAACCACCGTAAATAAGGTTGGAGTACCACAGTCGAAGCTCTAACCGAAGTACCTAA
TGAAATTGGAATAGTAACAACTTGACTTATGGCCCCAGAAAGAAAAGAGAAACCAATTCG
GTTGAAGAATTGAATGGGCGCAGCAATGGCTTTTCCTAGGAAATCACCACCAGCGGCAAA
CAAAGTTGGGATCAAATCAGCACCGTTGGAAATTGTTTGAGCGACATAAACGACTGGACC
AGTGGCTGCATCAGAATAATCAACCATCAATTGACTTCCTTGTTTGTAAATGTTTTCAAT
CTCAACCTTTTGTTTAACTAGATCAGTATAACACGTGGGAGGAAGACAAGGACTCGGTGT
GTAAAGCGGAGGAGCGGGAGTTGTACTTTCTTTCACTGGGTAGACGGGAACACAAGGTTT
GCAAGGTTTGACCACTTCATAAGCCCCACAACAAAGTTCATTGACTGGTTTCACTATTTT
GGCAGGTAAAGTTGTCGTGGGTGGACAAGGAACACATTTAACAGGAGCAGCGGCCACTTG
ATACGATTGACAACAAGAGGGAGCATTTCGGTAAAGATTCCAGGTCATTGCTTCCAAGTA
ATGAGGCGAAATGATCAAGAGTAAAAAGAAAAATACTGAATTTGAATACATGGTCATCTT
CAATTGGAATAGTCACTATTAGAAAGAGATGGCGATCACTGGAA
>Contig_00021
AGGTTTGAAAAACCTGATAATTGTTAAATTAAAACTCGATTATTGTGATTAATCAACAGG
TAGATTATTTTATTTGTTGATTTAGATAATTTAATTTCTCACAATTTAAGATTCATTGAT
TACTAGAAGGAAAATATCGCTTAAGGTTTAATCAAATTCCCAGTGAAGAAAAGTTTTTGA
GTTGATTTGTCTCTGTAATTATCATGATTATAATTTTTTGTTCATTAAACATCATCAAAA
TCAATTAATTTACGTCAATCTTATTTGATTTTGCTACTTAGGTAAAGACCCTTTTAACTG
ATTCCGAGAGAATTTAATTATTAACTATTTAAGGATAGAAACATGATTATTCANNNNNNN
NNNNNNNNNNNNNNNNNNNNNNNNNNNNNNATTTTCAGAACCACTTTTATTGAACGTCAA
TGATCACAATCAGGAAAATTACCCATTAATCGGATGGTATTTTCGACCGTTGATTAGTTT
CTTGATGGTGATTAAATCTCTAAATTGAAATTTTAAAATGAGAGAGAGAGAGAGAGTGAG
AAATGATTCTCATTTGTTATAAATTGTCACAAAAAAATGTAAACAATCAACAGTCAGTTT
TTGTTGATAATCGTTGGAAGTTGTTTGTTTACCAATTCATCTGAGTGATTAACTATTTGT
ATTTCACCTTAATCTGGTCTTATTATATAATCTATATAAAGATTGAACAAAATGGCTCCT
AATAGTAATACCGACAACAATAATAGAATCGGAAGTGATCAGAGTACTGTTTATGAAAAA
GATCCAAGTGAAGTGATTAATCAATTTCGATGCTTAATTGCAGAGAGCTCAATTCTGAGT
GTATACAAATATGACGATGAATTGTTACTCAAATTTTTGCGATCTCGTGATTATAATTTA
CAAAAGACACTGATAACTCTTGAAGGTTACGTGAGTAAATTACACGATAGATCAGATTTG
TTTACTTGGCAGCCGAAAGAGGCTGAGATCGCATTGAAGACCAACGTATTCAACTATTTA
CTCGACGGATCGATCAATGGTCAGCAGATTTTTTTCCTCCATCCAGGCCGTTGGAATCCG
AGAGAGGTCACATTGGAAACAATCATTGCCATGGTTCTACTTTCCCAGGAAATAACCTTG
TTAGATGAGAAAGTTCAAAGATCGGGAGTAGTGGTCATCATTGATATGACTGGACTTTCT
CTTAATCATCTCTACAAATGTGGTATTACAAATGCCAAGTTAATCTCCGATTTGACAGAA
AGATGTATCCCTGTAAATATCGTCAATATCCATGTAGTGTTTCAGAATTGGTTAACAGAA
ATGGCCTACAATTTGTTCAAACCATTTATCGATGAAGAATTGAAGAAGAAAATAATTTTC
CATGGTTATAATATCGGTTCGCTTCATCAATATTGTCCAAAATCCGTTTTACCAATTAAA
TATGGTGGAACTCACGAAGAACCTGATCTTGATAAAATGTACCAAATTTTGGTTAATGAT
AATCACAAAATCCGAG
>Contig_00022
GACCTGAAAATCTGTGACTGGAAAGAAAACACCAAATGTGAATCTGATTCATATCCATCA
TCCACCACAACAACAGCGACTAAACCTTTAGTTGGAGAAAATGAAATTCCCGATAATTCA
ATTGAAAATTCAAGTTCTAACCCACCAAGTTCATCATCTACCTTTGCTCCATCAACCTCA
CCCTTGACTTCAACTTCAACTTCAACTTCAACCACAACTCAAACATCAAATGCAATTGAT
GTTGAAACTGAGAATCCATATGAATGGCATCCACCCATTGGACCGACAACGACCGCCGAA
CCCGATCCAATGGAAGGTTTTAATGACGATTATAAGATCGTCTGTTATTTCACCAATTGG
GCTTGGTACAGACCTCAGGGAGCAAAATTCATCCCCGAAGACACTAATTCAAAGTATTGT
ACTCATATCAATTATGGATTCGCTGTTCTTGATTCCTCTTCATTGAGTATTAAAATTCAC
GATTCATGGGCTGATGTTGATAATCGTTTCTTAAAACGTGTCGCTGGTTTAAGGAAAAAT
AATCCACGATTAAAGGTCTTACTTTCATTGGGAGGTTGGAATGATTCAGCCGGTGATAAG
TACTCAAGGTTGGTGAACAATCCATCGGCTCGACGAAACTTTATTAACCATTCAATACAA
TTTCTGGCTAAATATGGTTTCGATGGATTGGATCTCGACTGGGAGTACCCAAAGTGCTGG
CAAACTACTTGTAAAGATGGACCAGAATCTGACAAGGCCAATTTCGCTCTTTTCGTCCAT
GAACTGAGACAAGCATACGAACCAAAAGGATGGCTATTGACCGCTGCTGTCTCACCTTCT
AAACAGGTCATTGATGCTGGTTACGATGTTCCCGCTTTAGCTAAAGACTTTGACTTCATC
AATGTCATGGCCTATGATATGCACGGACAGTGGGACAAGTTTGCCGCTCATCATGCACCT
TTATATCCAAGACAAGAGTCTTCATCGTTCGATCCCAACGATGGTATTTTCAACATTAAC
TATACTGTTAATTACTGGATCGATCAAGGAATGCCCAAGAAAAAGGTCATTCTTGGTGTT
CCTTTCTACGGTCGGTCTTTCGCCCTCGAAGGTCAAGCCGATTCACATTCATTGAAAGGT
TATGGTGCTGCTGCTCTACAAGGAGGTGAACCAGGGACATTCACTCGAGAAAAGGGCTAC
CTCGCTTTCTATGAGATCTGCGACTACCAAAAGAATCAAGGTTGGACTAAGGCTCGAGAT
CCAACAACTGGACTGCCTTTCGCTTACAAGGGTAACCAATGGGTCGGTTACGATGACACC
GAACAGATTAGAAAGAAAAGTGAATTCATCAAGAGCCTCGACATCGGAGGTGCGATGGTT
TGGGCTCTCGATCTCGACGATTTTATGGGTCGATGTTGTTCCACAAAATGGCCATTGCTT
AAGACTTTGAATGCTGGATTAAGAGGAGTTAAATCTTTCGAAGCGATTGATTGTTAACCT
GATTGATAAATGATCGACAATCTTGAGAGTAATTTCACAAAAATCGTCTGTGTTTTATTA
ATTATAAAACTGATTACATTTCTTATACGTTTGTTAAGAGGGGATATAGAGATTTATACA
GTACAATGATTATAATAATTATTATATAAAATATACATTAAATTGTATTTTGAGAATACA
CAATTTCATTTCTGAAGAATCTGATTTCATCATATTATTTGGTGCTTTTTTCGTGTATAA
TACAATAAATATTATATAAATATCATCAAGAGTATTATTTAAACACTACTTTTGAAACAC
ATTGTGATTTAAAGTCGATCAAGTCAAAAGGAGTTAAAAAGTTTCCGTAATTTTTACGTC
TTCACTTTGGCCTAGGTGCCAGCGTCATGTTCAAGTTAATTGTTGACTTTAAAAGAGGAA
ACAATTAACATTGGTAAATTTCGTTACTAATCCTCAGGATTTCTTCACAGATTCTTTTAT
AATGCCAAGCATCTCCCTTCAGTCTTTTTCGTTGGATGGCACATTTATCACCGAATACAC
AGATTTCCAAGTTAAATGAGCACATAGAATGATACTTGTTATTCAAGGCACAACTCAGAA
CAAATCCTTTACGTTTACAGTCGATTCCTTTTTGAATGAGAGCTTGCATGAGTTTCTCAA
TACAAATTTGAGGGTCAGAGAATTTGGTCATCGTTATGTTTCGAGTTGTGGTTGGAGCAG
AAGATGTTATGTTTCTTGGGTGTTTTCTACTTGGAGTAGCTGATTCAATGATTTTCTTCA
ACAAACTCTTCTTGGGCGTTTGTAAGGGTGGAGGTCGTTTTGGTGGCGTGGAATAGTTTT
CTGAATCAGCAGCTTGATTATCCTCACTGCCAGGAACAATATCACCGAAAAGTTTTCGTT
TTCGTGATGAATTAGGTGTATTAGCGACAACAGCTAAAGGAGATGAACCTCTTTCTCCAG
ATTTAAGGTAGATTGGTATCTTTGAGTTCGGAGTGTTTGGACCAGAACCAGAAGTGTTGA
GACTTTGAGGTGTATTCTGATTTTCTGACCCTTTGGGTTTGAAAGTTGAAAGTTTAGGAG
TCTTGAAAGCTTGAACTTCATCAACTTTGGCTCTAATTATGACTTTAGGAGTTTTACGAG
CTGGAGTATTAACAGAAACTGGAGTAGTAAGAGTCTTTGGTGTTCGAGGAGGAGTAGCAA
CAGCTAAATTTCTGGGAATATTTGCAAGAGGACTCTTAAGTCCATGTCGCTTTTTCTCTT
TGAGCAACCAATAAGTAGCTGTTTGATAGCCAAATTTACGAATAATATTTGATCTCAATT
CTGTGTAACTCAGAGTTGGAAAATATTTGTGAACTTGCCATAAAACCTCTTCGTCGAAAA
CATTCTTTTGGACTTCAACACTTTGATTGGGTAAAAAAGCCTTGATCCAAGGGTTTTCGA
GAAGCTCTCTAACTGTGACTCGCTTTTTAGGGTCAACTTGAATCATTGATTGAATGAGAC
TTTTGGCCTCTGATGATAACCAACTAGGCATACTGAACTTGCCAGCCTGAATCTTTTTGT
AAAGATTTCCCATGTTATCATCATCAAAAGGAAGTTGTCCAACAAGAAGAGCATAAAGTA
TAACTCCAGCACTCCAAACATCAACTGCAGGTCCAGAATAAATATTACCTGATATGAGTT
CAGGAGCTGCATAAGCTGGACTACCACAACATGTTCGTAGGTTTTGTAAATTTTGTGGAT
TATCTTTGGATTGAGCAGCTAATCCAAAATCAATAAGTTTGATTTTATGATTTTTGTCGA
AAAGTATATTTTCTGGTTTGAGATCACGATGAGCAAAACCGTTAGAATGAAGATAAGCTA
AACAGTGGACAAGACAGCCCATAATTTCCTGAGATTCTTTTTCACTTAATCGATTTTTAG
AAACAATGTAATCAAAAAGTTCACCACCGCTACAATACTCTAAAACAAGATAAATCATTT
GTTCTGTTTCAATGACTTGTAACAGTTTAGCAATATGCTGATGGTCAAGAGTTTTAAGAG
CATTAATCTCGGTTTTCACACGAAATAAATCTTCACCAAGTTTGGTTTTGTCCATACACT
TAACAGCTACTTTTTGGCCAGTCAAAAGATGAGTAGCTAACCGAACTTTACTGAAACCAC
CTTCACCAAGTTTCTCCCTATGGAGATAATATCCCGCTTCAATGTCATACTCTTCTCGTT
GATAGTTCATATTGGTTATGTGGTCAAATTGAAACAATTAAGAAACACACATAAAATTGG
GACTATGGTTAAAATTTAATCGGAAATAACTTGGGTAAACAATTAACAGAAACAAGATTA
AAATTAACTATTAGTCCGTTTAAATGATCAACTTTCAAACTGCTCAGGAAATGGAAGTTG
AAATTTGAAGTAAACAGTTGAATTGAGTTTCTCTTTGATCTGATTGGCTGAAGAACAAAC
GTGCGCATGCGTAGATCGCGTTTAAATAATTTAAAAAGACAAATGTTTTCATCCGGTTAA
CTGTTTTTCCATTGTTGATTAAACAGAAGCGTTTGTTAATTAACTTTAATTGATCAGCTA
ATTGATGAGCAAATGTTTTTTACCTTTTAATGACCAGGAAGCTAAATCAAGCAGCTCATC
AGATGATCATTTCCTTGTTCCCCCATTTTATGTGAGGTAAAACTTCAACTCGATTAATTG
AGAAAGTTTTTTTTTTTCTTCTTCTTCGCTTTTAATTTTTATTCAAACAAACAAATTCAA
CAATTTAAAGGTAAATAGTAATTTAACCAATCGATTTCTCTTCAATCAAATAAGTGCAAT
CAATGGATCAATTTAATTTAAACTTTAATGTAAATCCTTCTAATAGTAATTCTAATAATA
ATAATAATCCTCCAATTCATCCAAATTTTGTACCAAGCGAAATGAATCAAGTACTTGCTG
CTCAATATCAACAAAATTTTCTAACTGGTGGTCCACCAACTCTTGTTGTTAGTCAGAGTA
ATATTCCTTTATATCCTGGTTATCAAACAATTGGTACAAATAATCATAATATTAATGGAA
ATGGTGGTAATCAAACCTCAAAATATAATCAATTACTTGCTGTGATAGAGGAAATGTCTA
GAGATGTTCGACCAATCTATTCTGGTTCAAAGACTTCAATTGATCGTTTTAAACGTGGTA
TGATTCATGCGAAAGTTTTAATCAGAGAATGTATTCTCGAATTGGAAAGAAATCATAGTA
GAGGATAATTCATACTTGTGTATATANNNNNNNNNNNNNNNATATATTTTAACCACTCCT
TCATGGACAATCCATCCAGACAAACTGATTCATTTAATTCAATAATGATTAAATTATCAA
TACCCGCCTACCATTTTTTATCCTCAATCATGAAACAAAATTTTCATTCGTGCAATAAAC
TCACATAGAAAGAGAAATACAAGTAACTCCATCTTTTGTTTAGTCGAAAATCGATTGATT
TTCTCTTTTAATTTGACCAAATATATCTCTTTCCTCCTTCCCTTTTAACAATTTAATCTA
TTTTACAATAAAAAAGTGAAATATTGACAATCAATTTTTAATTCAATTGATTTATCTTAT
TGACGTTTCTAAACAGATTACAAATTGATC
>Contig_00023
TGTAAAACTAATTTGAAGGATATATAATAATATAGAGAGAGAGAGAGAGAGAGAGAGAGA
GAGAGAGAGAGAGAGAGAAAGAAATAATTAACAATCAAAGTTATATTGGTAATTAAGATG
GATAATTAAAAGTAAATTAAGCAGACAATAGATACACATTGAAAACACCTTAATTGTTGA
TTAATTTATGAAAGTACTTCGAGTAGAAAAAAAAAGTAATTGATTAATTGTTGGTTGATT
GTTCGTGTGTATATATACACAATTTGATCCAAGAGTTAATTGTGATGTGTGTGTGTGTGT
GTGTATTAAAGGTGAAAAAATAAATCCAATTGTGATTTGATTTACATTTACGGATGGATT
TAAGATTTAGGGTGAAGGTAATTCAAGTTGATTCTTGTGATAATCAGTAAAAAGTGCTAT
TGATTAATTGATGATTTAATTGATTTGATCAATTGATTATTTAAAGCTCTTCAAGTAATG
GATCCTTTGTTCAGATGCATTAATTATCTGTTGATTAATTTAAACAATGATTCCCTCAAA
AGGTTAGTTAGTAATTCAATTTGTGTTGCTGATTATTAATTGATTGTTCATGTTGACATT
GGATACCAATCGACTGTTTCATTAGTTAAATCTAATTCATGGAGGGGAATTAGTGCTTGA
CCCATGAAAAGGTTACCAGAGACACGATCGTGATCCCAAATGGACACTTGAAGGGTTCGA
AGTAGAACTTGTTCCTTGGGGAAGGGATAGATTATCATCTCCATGAAGGTGGGGTGACTG
TTACGATTTACCACTTTGGTTTTTCGTTTAGTTGATTTAGATGAATCGGGAAGAAGATAA
GTTTTCACGTAAACATCGGGAGATGATGATCGAGGTGATTGAAGGTTCTTAGCGTGCATA
ACCATTATGATAAGTTCACCGTTACGATATTGAATGGATAGTTTGATTGAGGATGTTGTC
GATGATAACATTGGTGAGGAGAGGGTCATCATTGAGGGTGGACACAAGTTGGATGATGTT
TGGGATCCTGGTGAGAAGGCTGCGGCTGTTGATGTATACGCTGCGGCCGATAATGCCATT
GATGGAAGTGATGATGAGCTTGATGAACTTTGTCCCCAAATTGCTTCCTGGTCACGAAGA
ATCGGATGGAAAAAGGTGTAAACTATGTCACTGTGAGCGATTTCCTCTGTCATATGCATG
AGAGACATTAAAAAGAAATCAATCTCAGGAGCTCGTTTTTCGGCCACTTCACGGGTGTTA
CTTCGGCCCATGAAACTTGACGATCTATTTAACGGGTAAAGACGAACCAGGGGGAATAGT
GAGGTCATTTTCTGATGGAGCTCGTAAAACTCTCGATAAGAGCGGCAAACAAATGTTGGA
TCTTTTTGATGCTCCCTTTCAACTCTAATCACATAAATATAAACCTTTTCAGGTTCGTAT
TTTTTAAAATAATTTTCAACTCGAAGGCCAATAATACGACCATCGGTCTCTTTGGTGTAC
TTTTTGGGAACAAAGGAAAGAGTTGATGGATCATTATGGTCACCCGTGAATCTTAATTGG
GCCAAATTATGAAGGAAAAAGTTGAACTTGGTGGAGACTGAGGATAATGTTTCACCGATC
ATTTTGTTGAAAGCAGCGGTCGCTTCGGCTTCCGTTAAACTTGGTAAAAGAGTTCGATGA
ATGTACTTAACGGCATCGATTGAAAGTCCGGGTATTCCAGAGGAAACCATGAGGGAGAAA
AGATTTAAAAATAGATTGGTATGACGACGGATAATGTTAAAGGCCTGACAGCAAAGATCA
ACAAAATATTGGAATTGTTTGGACGGTTTGTCACCTCCGTTAATAACATAGGCCATGTCA
CTGGTTAAAATAAACGGAGTTCGATCTCGTTTGATTGAGCCAATCATTTGAGCATCACCA
AGGTATTTACCAAAGTCAATGTGAAACAAGTGACCTGATGTGGTTATCATAATATTATCA
TTATGCCGATCACCAATTCCAAGAACATAAGTGACCACAACGTAACCGGCCAGTGAGTAG
GTGAAATTTTCAACAGATTTTCGGTACTCTAGTTCACTTGTATTATGTTTTTGAAGCCAC
TCCGATATACAAGAATCTCTAAATGATCCGGTAATACCATATTCTGTTTGAATTTTTCGT
AAAGTTTCAGCGTTTTTAACAATCTCAACGAAACCCTTACGAAAATCTGTCGCAATACAA
CCAAAGGTTACAATTTTTAAGTCGAGACCTTCTTTTAACCACAATTTGTCCATAATTTTA
ATCATTTGCATGGTAAATGAATCTTGTCGTAGATCATCACCAACCTTGTACATCGCGTCT
ATTTGGGTAAAAACGGAGCTTGATGGTTCACTTTTAAAGGCCAATTTAATGGGTAAAGTG
TTGGAGGTGAAATAGAAACAAGATTTTATGTTCAAACCGACAACCTGCATACTCGGTGAG
AGTGGTAACGCTAATGGATGAGTCATTAAGAAATTATCGACGGGTTCTAGGTCTCTGGAC
AAGGAAATCATTCGATGTGAGTCTTTAGTTGTTTTCAGATGATCAGTGGCAAGAGATAAT
TTTGAAAGAAGTGTTTCCTGGTTTTCGAAAAGATTTCGAAGAGCTTCACCACAGGTAAGT
AGGAGAGCGTTTAAATAGATCCGTGATCGATACGAAAAGATGGGATCATCGAGGTTCTGT
TTGAGTAGCCAGTATAAATTGTGAGCGATACGGACACTTGAGTAAGCCTTTTCTAAAAGG
AACCAAATTAACGCTGAATCAAAGTAAGGTTCAAATCGAAGAGCTTGAATTAACTGGGGT
AGATAATCACAGATTTCATCATTTCTTAATCGTCCAATCCAAGTGACCGCCGATGAGCGA
ACATATTTATCCAAGAAAGGAGGTAATAAAAGTTGCATGGCATCAATGGCTGGAAGTGGA
TTCCATGTTTGAATCATGTGATAAATATCATTGAGATAAGACCATTTCCATGAGGGTGCT
GCTTTCAGTACCTTTGGTAACGCTGATGGAAGCTCATGTAAATAGTGACGACGATCCCAG
ATAATATTTTCATCAGAACGTGACATTTTTTGAACCGGATCCGAGTTAAGTATTACATGG
ATATCGGTTTGAGTTGCTGAATCAAGTAAATTAAGATCTTGTTTAATGTAAGTATTGATA
TTTGATTCTGGTTCAATTGATGGGAAACAAATGTCACAACCATGATCAGGCAAGTTAATT
ATAATTAATGGTGATCCTTTTTCAAGGTTAGATGTGTTAAAACAAGTTCGAGCCGTTTTA
TTAACAATATCTCCAGTCCACATGCCAAGAAGTATCGAACCTTGGACAAGATGTTGACGG
AAATCAAGGAGCTTGAGAACTGAGAGTGCAACAAGTTTAGGTGTTTCTCTTTCACCGGTT
GAAGAAATTATTGGTTGATCAGTTATTGGAGTAGATGAATTTGAGAGTGGAGTTGATGCA
GATGATGATGCAGGTTGATTGTTGGTAGACGATGATGAAGGAAATTCAATACCATACAAA
TTGAAATAAAGGTAAGACTCTCGAGGTAGAGAGGAAAGTAGAACTGATTGAAAATGTAAC
AATTCATTGAAAACCAGTCTCTGGAAAAGTCCTTGACTAACAGGTACACGTCCGGTTTTA
CAATTTGCAATTAAATTTTCACCGAACCAAATTTCACAAGATACATAGAATTCACGATAT
CTCATTTTCCAATCAAAATTGAGACAATTAACTGTTCCAACGTAAACCAATAAAGCTTCC
GACATTGTTGATAGTGAACATGATTGTTTTGGTTCATCATTAGATATTGTGCTTGTTGTT
AATCCATCAGATGAAGATGATAATCTATTATTATTATCATTTGTAACGGTATTTGTTAGG
GCTGATTCAATATCTAAATTATTTTGTGGTATTAATTCAAAATCAACTGGAAATGCACAA
CAATAAAGATCAATCATCTCTCTAATTGCTCGTTTTAATTTGACAATTGCATGATGGAAA
ACCTCTTTGTGAATTACTTCTAATTGTTCCTCTGATAATTGGTTGAGAATAATTTCACCT
CGTTTCTTGTATTGATCATAGACTAGAGATAATTGTGATAAATTTTCAATGGCCTCTGTT
ACCTGGAGTATATCACAGTTACCCAATAGTGAGCAAAGTGCTTTGGTTGCTTGGATAACA
CCCTTTATTGTTTTAACCAAACTCTCGTGACTAGAATTAAAAACCAATTTACTAATTTCA
CCTTCTAGTGTTTCCAGCATAATGTTTACCGTATCACGATTAATTTCACCAAATTTACAT
ACACAATGTTGAGGTAAAAGATCATCAGGTGAAAGGTTAACAACAGTTTCATCATCTTCA
AGGGTTCGAGCGTAAATATTATGGCAAGTTTCATTGGTATTAATCAATGTTAACCTTACA
TCTTCATCAAACATGTGACAATGATGAATATAAGAATAATCTCCAAGGGTTGACCGATTG
ACCAGATATTCATTAAGAGAATTAACTTTTAAAACAAATTCATCAAAATTAACACCACTG
GTATCCTCAAGGATTGAACAAACTGCATGACAGACAACATGTTCAACTGAGGTATTGACA
TTACAAGTAAACGATAAAGGTGATTCGGTTGATTTATGATAAATTTGTAGTTTAACACTA
AGTGTATTATCCCTGCGATAATCTAATCCTGGACTTGCTACAAAACCGCAATTGGTTAAT
TTATCACTTGAGATGAATTTACTCCGAATTGTGTGAACTTTCCGTGCGAAAGAGGTTAAT
TCAGCATCTGCACGTGAAGGTCGAAAGCGTACACGAAAATTGGCATCAGCGGGAATTGTA
TTATTACTGTTACGAGAGACTTTGGAATTTGATTCATTATCTGATGATAATCTCGATGAT
GAATTAATTGGTCCATGGTCACAGGTATTGATTGTCGATGAATCAATTGAATCAACTCTC
ATTGGTGCTGGAGGTGGAATTGTTTCTCGAGGTGTAGTTGCTGATGAAGATGATGTTGAT
GAAGTTGATGAGGTTGAACAAGATTCATCGGTTGTCATTTCCTTATTATTGATTGATTTT
TCATCGGCTCCTGATTGTTTCCTATTATTATCACTTATACCTTGACAACCACCGATAGCA
CATTCATTTACATTCATTTCATTCACTGTTATGTTCATTAAAGGATCGAAAAGGTTTAAC
AAATCTTCTAGATCATCTTGTTGATTAACCGAATAATTTGGTCCAAGATCAATTAGATTC
TCATTTGGTAATTTCTCTAATTCACCAAGTTTACGAATTTTTTCCAACATCTCCCGAACC
GTTTCATTATTTACTTGTGATGTAACTGATGAATAAAAGTAAGATAAATTTTGAACTGAA
TTTGATGCAAATGAATGAGCAGGATGAGTGATTGCAGATTGTTGTATTTGTTGATAGACA
TTAGTATTGTTTGATGTTGATGATGATTGTTGTTGTTGTTTTTGTTGTAATTGGATATTG
TTGGTGTCTCTTTTAAATGGATCAAAATAAGGGAATGAATTACTATGAGACAAAGACGCA
GGTCTATTGGTACCGCTATTAACGGGTAACCAATTTGATTTACCAGGATGTGGTTTTTGA
GGTGAAACAATGGCATAAGTTGATGTTGATGTAAATGGTGTAAAATTGTTGGCAAAAGAG
GGTGAAGATGATGCAGATGAAGATGAATGATTGGTATTATTATTACTATTTAAACAAAGG
GTATTCGGAGCATTAGGTCTAAATGGTATATCATTGAATGGTTGATATGATCGTATTGGT
GCTTGTGATTGTATTGACCCACTTCGATTGATGATACCATAATCGGGAGTACATTTTACT
TGGGATGGATTATCGTTAACTTCATTACTTGTAAGTCTTGATGAGGCCACGGTAGCAGTA
ACATTATTATTATTGTTGTTGTTGTTGTTGTTGTTGATATTATTATTATTATTGTTAACG
GTATTGTTAATGTTGTTTTCATTTACTCCTGTTGGTGTTTCAGCTATACTACTATAAATA
TAACTGGTAAAGGTGGATGTTGTTGTGGTGGTGTT
>Contig_00024
TTTAAGTTGAATTCTCATTTTTATCGTCAAGAATTGATGATAGACTTGATTTTTCACAAT
TTTATACATTTGAATTATTATTAAATCGGCAAGAAAAAAGTTGATTATGTTGATGATTAC
CGTTAATCCAGTGAGAAATAAAGAGCCTGTTATTTAGTTACATTTTATGATTGTTTGAGT
TTGATTGAACTGATTGAGAGAGTTAATCGTTGATTTGATTGATTCTCATGTTTTCTTTTC
TAAAACTCAACAGATACATCTTTCTCAAAAGAAGCAAATAATTCCTCGTCGAAATCATAT
TCGGCATCAGTGTAGTTTCCGTTTTCCACATCAAAATGATCTTTAATCGATTGATCTTTT
AGATTCTCTTCAGGAATATCCAGTTCCGGGTAGAGTAAAGGTGGTAAAAGTGGAGGAGTG
AAACAAGAAGCTTCCACCATATCGTCACCAGTTTCATCTTCATCATCACTGAACAGTTGA
TCAAAGTTAAATTTATCCACTAATTTGGTCCCAATTATTTTACGTTTCTCACTTGTATCA
TTATAATTATTGTTATGATTATGATTATNNNNNNNNNNNNNNTTATGATTATTGTTATTA
CTATTGTAGATTAGATTAGCGATCTTGAAACTGTGATTATTTCGGGAATTTTGTACATTC
ACATTGGCGGCAATATTGTTGGCATTATTATTATTGTTGCTGTTTCCCAGAATGCTGATC
TTTTTTCTCATTGCTGATGTTACAGATCCATCATTTTGATAGTTTACCTTTAAACTAGAA
TTGATTTTGTTGTTGTTGTTGTTGTTGTTGTTGTAAAGATCATGCAAAGATAAAAAGGCT
TTAACACTTGTTTTATTCCCGATTGCTTTAACGGTTGTCGAACCAGGGGTGAGTGTAATT
AATTTTGATGATGTTGGTGGTGTTAAAGATGGATAGACAGGGTAAGATGAATCACAAATG
CTATTGTCACTTGGAACATTTTGAATCTCCTCATTATCCTCGATCCACTTTGGTAGAGAC
TTCATCACATTGAATAAATCTTTAAAATTATCTTCTTGTTTAAGATGACTTTGATGTGTA
TTAGAAGCGATATGCTCATTCATGTTGATAAATGTTATTCCACATATCTCACAATATTGC
AAAGTATCTGGTTTCCGAACTGGTCCATTATTTATTCTGAGATCATTAAATCGTTGATTT
GTACTTGCTTTCGGTGTATCACCACGTATTTCGGGTGTTGGAGGCATTTTACTAGATAAG
TTGGCTAATCCACCAGTTTCATTTGTTGTTGGATTATTGTTATTGTTTCTTGCATTATTT
ATATCACCAATTGATGAGGTTCTTTTCACTTTTGAAGGCGGGATAAATGGACAAACAAAT
GGATCAGTGTTGACATATATTTGAGAGATCGGAAGGAGCACACGTCTGAACTCC
>Contig_00025
TTTTTTTTTTTTCTATAATATCAACAAGAGTTTTTATTGATTTGTCAATGAAACTTTTTT
TCCGTTGGTTAAAAAGAGAGATGAAAATTACACAGTTCTTTTGATTAAAAGAATTAAATT
GTGAAATGATTAACAGAATTTAGATGAAGTATAAAGTATTTTTTAAGGTATTAACAACAC
TTAGAGCTCGATTTAAAGTCAATTCGATTTGATGAACACTGTTAGAGTTAAATAGTTGGG
GATCTTTTCTGAGAATCTCTTTAAGGTAAACTTTTCCTCGAGCGGCAGCGTGATGGGCAT
AACGGGCTGGAGCAGGATCGGCGATAGATTTGGTTGCTCGAGCGAACAAGTAGCAAAGGT
AATAAGTGGCCATTTGCAGGTCATCGGCAAGGGCAGGGCTCGAATTCCAAAGGACAGTGT
ATTTTCCCGGACGAGCAGTTCCCAGAAATGAATTCTGGCTACAAAGATAAAAGTCGAACC
ATTTATAGTGACAAATCTCACTGTCGATAACAGAGCCTGGTAGTAAATTGCCCGATTTCG
TTGCTTTACTACGATCTTTAGGAAAGAATCGACCATTGTGTCTCTTTTGAACAACGATGT
AGGTCAATTTCGGTGGTCTTGGACCAAGTTTTTCCAGCTCCTTACGAAGTGGAAATATTT
CACTGCTCAAAACGTAAGCGAATTGACCTTCGGAAACACCATCACGATAGACGATAATAT
GTTCAGGGTAACAACTTCTCGATACTTTGAATGCTTGTAAAATCGGCGGGATCATCTCAT
CAACTCGAACCAATTCCTCTCGTGATCGATTAATTTTAATCTCAGTTCGATAATGAGAGA
AACCTGAATCGATTGAACCAACAACCGCCGCAATTGAAGGTGAATTTTCACCAGGAGAAG
GATGATTAACATCAATTCCAATCACCATCGTCTTATCATTTAGAATTGAACATCGATTAT
TTTCCCATAATTGTAAGTTTTTTCCTCCAATTTTCATGTTCATTTTCATCAATAGATTAC
AAAGAAAAGTTGGATCATAGAGTTTTTGTCTACAGTCCGCTCTGTCCGCTCGATTATCAT
AATGCCTATCGACGATAACCTGAGTTGGAACACCGATCTGTAGATCACCGATTGATTTAA
TTGCAGTATAATAATCAACACTTTCCGGCATAAAGACAACAATTAGCTGGAGATTTTTGG
TTGAACATAATTGTAGCCACTCGAGTAATTTATCTCGAGCTACATATCGAAATGGATTAA
TGGGATTCTCAATCTTCATTCCGAGCATTTCACCGGTTCGTCTAATGCGACGGACAAACT
CAATGGCCGCATTGTCGCTTATCTTTCGTGTTTGATAGGCGAATAAAGCCCATCGAGATA
GAGCGACAGGTTCGATGAATTTCTTATCCGACATGTTCCAATCTCCAGGTACTCGTGGGA
CAAAATCGGCAACATTGTTGTACTTTAATTTCGGGGACATGAGGAGTCGACTTTGAACAA
TAACCGGCGATGGAACCAATTGAATTCCAAATTCATCTAAAACTTTTTGACTGGAAATCG
CACGAGCTGATTGAACTGTTCCTTCAACTCTTTGGTAGGGCTTTTGAGAGGTTGAATGTG
TACTCACAATTCTGATCAATTCATCTCGTAATTTCCGTTGATTCCGTTGATCGGGAGCAA
TGAAACAAAGCTCAATAGGTATATACCTATTGGTACTGTATTCGACGCAAGGTAAGTTGG
AATATTGTAATTCTATTGAATAATGGTTAAGAAAATAGTCGGCGACACAATTTGTTGTTC
CATCTTGATCACGGAAAAATGTTTCGGTACTTGGTGTTTGGGTTATCGATCTGATCGTGT
GGCATTTAGTGAAACCACGATAATTGGTATAGAACCGAAGAAAATATAAATCTTTAAGAG
ATTCAAAGTCATTTGGTTCAATTCTGTCAGAATAAAGGAAATTTTTTCCGATCAAATCGA
TGAATCGATCGATTAAAGGTCCTTCTCGATAAAGTACAGCCGAAGCTCGGTCAATATTCT
GCATGGGTCCACCCTGACAGAATTGTGTCGACTGATGATAACCAAAGGCCAATTCGAATG
GAGATGGTGCATATTTCAGTTCCATAGAGATTCGTCGCCGTTCAATCGACGGGAAGAAAA
TTTTCGAACTATAGATTATATAATTCTGGAAGGCGTGAGTCTTACAGATAATGTCAATCA
CTTGTAAAACCGCTCGATCACTGACCACATCTTGATTAGAACCGATCACCGATTCGAAGG
CAAGAGAAAGACGGACTGTGGGCTTAATCCGAATCAGATACATTTGCGCAGGAATTTCCC
CATTACCGTTCTCAGTAACAACGAACTTGAATATTTGTCCATCTCTTGGGATCGCACAAA
GAGGCCGATTGGTAATAAGAATACGATCATTGTCAAAAGCGTAACTTGTCCCTTTGAACA
GGTCACTTCCCGTTGTTTCGACGAAATTCTTGAGAAGAGTTTGATTCATTCTTTTGGTTA
TTCGACGAAAAACTCGGCCAACTTCTTGTTCCTTCTCGACTGCCGCTGATTCAGCATCGG
GCTGTAAGAACGCGACATCATATTGATGGACCATATTTCCTTTCAACTTGAGACGGAAAA
AGTTGGTTAAAAGAGCGATCCTTTCACCGCCTCGGCCACTTTCAAATTTTGGCCTTAAAC
AAAGGGCAGAGGGAAGATTATTCAAACTGATACCAGTTAAATTTTCCAATTCCGCGAAAG
CGTCTTCCGCTCTGGCCTTATTTCGATGTGACTTCTTCTTGTCCTTATCTTCCTCCTCTT
CTAATTCAAATGCTTCGGCATCGCCCGATCTTGATTCCTTTTTCTTCGTCGAGTTTGAAC
ATTTACCGACATTACTACTACTACGTGATTCCAATGGTTCCTTGGTAGCATTTAATTGTC
GAAATTGTTCAAGTAAATTGTCACTTATTTTCGATGATTTAACTGTTATCCTTGAACCGG
AAGAGGTTGAAGGTTGTTCATCATCATCAACTTTATCTTTTCCTTTTCCGGTTGATTTTT
GTTTACGACTTTTCTTATTACCTTGTTGTGTACATTTATTGTTAACATTTGGTTTTAAAT
TTTCCTTGTCACCAATCATCACGATTAACTTTTAGTTTAAGCAGAAATGATTAACTGATT
GTGTCCGAAATGAAGATGAAAATTAGTTAATAGTTTAAACAATTACACTCAAATTATGAG
AAGGTCACTTGAATAATTAATCAACAATTAGAGTTGATTTGATGTTTCCACTTTTCAATT
TATACTGATCGTTGATACTAATCAACGGATTAACTGGTCGCCCTCTGATGGACAATTAAT
TTAAATTGTTTGGTTAATCATTTGATGGAGATACTTGGTAATCAATCACTTTTTAAGTAT
CAATATGAACCAATCAATTTAAAACAATCAGTGTTTATTATCTTGATCCATTAACAATTA
ACTAGAAACATGAAGAAGAAAAAAAAACTAATCAATTGGTTGAATTGTTACGATTTAACT
GATTAATTAATTGTTG
>Contig_00026
AATTGGAATTAGAAATAAAAAATAAAAGGGAAGAGAGAGAGAGAGAGAGAGAGAGAGAGA
GAGAGAGAGATTGGGAAAGTGGGTGGTGGGTGAAAGGTGAAAGGATAAAAGATTTTTAAG
AGAAAAAATAAAACGCAATTAACTTGGAGCAAATTAATTTGTTTCTAGTTTGGTTGAGTT
AGATTGTTATTTATCTATGTAAATTGTCCTAAATTTGAGTCAAATGATTTCGAAGAATAA
CTTTGTAAACAAATTGAGGAACCTTTTGAGCTTCAACATTTCGAAGAATTAATTCAAGTC
GACCATTGTCGATGTCATATTCTTTCCATTCGTAAGACATGGGTGAGGTGAGGTCGGCCT
TTGATTGTGAATCAGTTCGGAGCAATGAGATGGCTCGTTTGGGTCGTGTGGCTTTGGCGA
GTTTGTTGATGGCTCGAACCAACATTTCTACTTCAGGTCTCATTTCGTTGCTTAAATCGT
CGATTTGGTTGTCAAACTCTCGCTTGGCTTTGTTGATTTGTTCTCCAAGAGATGATCGAA
TGTAGTCCATCTTGGCCTTCAATTCAGCGTCTCGTTCGTTGATCATGGCAGTTCGTTTGT
TTGACATTTGTTCAACGGCATCAATGGCTTGGTAAGTGGCCTGAGCCATGGTGTTGGTGT
CCCAAATGAGTGAGATGAGATAGTCGCTGGCAAAGTCCTTCATTCGGTTGATTGTGAAGG
TGGCTTTTCGTTCACCGTCAGCCATGTTAACCTTTTTACCGAAAGTGATCATTTCGAAGA
GGAAAACTGATTTACCTGCTCGAGCTTTTGGATTGAAACAACTTCGAAGACCGTATTTTT
CTTCTTCATTATTTTTCTCGAAAAGAGACATTTCTAAACACTTTTCTTGCTTGGTGGTAT
CAAATTTAGCTTGGAGGTGGTATCGTTGTCCGTCTTGGGTGTGGAAGTCAATGGTTGCGT
CTTTAATGGCCTCGAAAAGGTGGAAGGTACCGTTGTAGAAGTATGAACCAAGTGGGTATT
TGAGGTTATCGTGGAAGGTAATTCGTGGAAGACCACCAAGAATCTCTGATCCCATTGAGA
TTTTTTGCTCTCGCTTGATTTCCTTTCGTTGTCCATTTCGGTCAACCCAATGGCATGAGT
AGTCCTTAAGTGAGTGGAATAATTTAGCTTTGATGCTTCCGGTTGTGAGTTGTTCACCTT
TGCATCCAAAGTCAAATTTTTCCTCTTTTTGCCAAACTCTCCAGTTGTAGGTCAATTTGT
CTTCAACAATTTCAAAGGAAAAGGCAGAGTTGAGATCGTGACTGTTTTCATCGTCATAGT
TAAGGGTCATTGTCATGTCAACGGATTTAACACCCAAAAGGCTGTTTCGTTCAGCATCAG
ATTTAACAAGGTTCATTGAGGTGATCATTTTAATTGGTCGGGTAAAAGCTTTGTGTTCAA
AGGTAATGTGATGATCGTATTTCAAGTTGTTGGCTGATCGTTTAACGGATCGGTCCAAGG
TGATCATAAGAGTTTCAGCGTTTTCCTTTGGAGTGATCATGATGGTGTATGAGCCAATGA
ATTTCTCATCAGATGAGGTCTTGACATCTTTGGTGGTGGTAATGGTCATAACTCGTTTTG
GAAGAGTAATTTTGCTTTCGTAAACGGTGTTGTATTGGTTCTTGACTAATCGAGACCATT
CGTGACCGTATTTTCGTTGGTTGTTAACGAAAAGAACTGAACCATATTCTTTACCTTCTT
CTCCGTTCCATTTGAAGTAAATGTCGTACTTTTGTTCGGCACCTTTTGGTCCTTCAATGT
TCATTTCGATTAAACCTTTTTGTCCAAGAGTCCATTTTGAGGTCATCTTTGAGCAAGAGT
TTCCGAAACAGTATTTACCCAAAAGTTCAGGAAGCTTTTCTTTCATGATGAAAGCTTGGT
TGATCTTGAAATGGTTTGGTGATTCAGTCTTGACGGAGATGAGGTTATCTGAGACCAAGA
CGTGGTGGGTGAAGATTTGTTTACCTTTGAAGATGATTTCATTGGAAACGGCGATTGGGT
TGTTCAATTGGTTGTTGAGTTTCTCAGCGCCAAAGAATTGGATTGATGAACCATCGTTAA
TGGCCAAGTTGTATTGGAGCATTTGTTGTCCTTGGACCTTGATGTTGGCTGAGCCAGTGA
CTGAAGTCTTGGTTGGAGCCTTGAGTGAGAGAGAGATCTCTGAGTCGAAAGATTTTGACT
TAAGGTAAAGTGAAGCTTCGTTACCGATGAATTCAGCGATTTTAACCAAAGGAATGGAAA
CTCCGAGTTCAGAGTCAACCTTAGACATGTCGTAAAGTTTGACGGAGAAATCGATCTTGT
TAAGTCGGTTGTAGTCGACAACAAGTTTTCGTTGTTTACCTGAAGCGGTTCGTCCATTAA
TTTCAGCGTTAACTTTAGCTGATTCTCGAGCGATATCAGCTGAAAGTTTCATGGTCATTG
GGTTGGTACCTTTCTTTTCAACTTGAGCGTCAACTTTTCGTCCATCTCGGTTGTATTTGA
GTTCGTAAACGGTTTGTCGGAGTGATTGGTATTTTTCAGATGAAAGTTCGAGTTTGCCAG
AAACGCTGCAAATTTTTCCTCGGGTGAATTTTTCACCGTTGAATTTGGCATTGATGAGCT
TTTGACCTTCCTCAGTGGCGACCAAGGTAAGTTCAAGTTTGTTGTCATCGAGTTTGTAGA
CAACGTTCATTTCTTGTTCGAAGTTTCTGATTGAGACTGAGTGTGGACCAGCGATCAAAT
TTTTGGCGAATTTACCTTCAATTTTCTCGTCGAATTTCTTCTCACCGTTGATGGTAAGTT
TTGATTCAGCGACAGCGACCCATTGGGATGATTTCTTGTTCAAAGCTAAGTTGAGCTTGG
CTTGTTTACCGTAACCTTCAAGATCCAAATCAATTGATTTGACAGCTGATTGTGGGACAA
TGATCAAGTTGTATTTGAGTTCACCGGCGTTACCAATGATGGTCCATTTTTCTGATTCGA
ATTTACTGTCAACAACAAATGGAACACTGTTTCGGGTTCGGTGTTGAAGATGTACTTTGG
TCAATTGTTCGTTGTTGAAGAGCATTGAGGTTTCTCGTCCGTTCATCTTGATGTTAACCT
TCATGTCGACCTTTGTTGGCTCTGATTGAGTCATTCGGGAGAATCGACCTCGTTGAGCGG
GTAAAGCAATTCGAGTGTTGATCTTGGTCTCGAAGTTGTCGGCGGTTGACAATAAGTCAG
TCTTGAGGGTTCGTCGGTCGTAATTGTAGACATTTTGGGCTCGAGTCTCGAATTTACCAA
TCTTAACGTTAACCTTGACGAGTTTTTCGTTTGATTTTCGTTCTGAAAGGATCTCAGTGT
TGTAAACCTTAATTCCCTTTGATTCGTGTTCAGAGGTGAACATGAATGATTCCTTCAACC
ATTTAAGTTGAGTCAAATGTTTGTCAGCGTGTTCAGCGCACTTGAATTCAACTCGTAAAA
CTGGCTCAGTTGTGTAGTCATTAAGTTCAGAGTGGAAATCGGTCTTCATTGATCGAAGTG
ACAATTTCATTGATTTTTTGATTGGGTTGTAGTGAATTTCAAAGTTTGGTACAGATGAAA
CACCAGTAAGGGTCTTGGATTTCAATTCCTTAACCTCACCAGCGGAAGCAACTAATTCAT
GAGTCCAGTCATTTGAGTTCTTGGTAATGAATCGCATTGATTTCATTCGTCGGTCAAGGT
TGGCCTCAAGTGATCCAGTTCGAGGAACAGTCATTTTACCAGAGATTTGGTCGGCGCTTC
GTTCGTATTCAGCGTTGACAATTGGTGATCCTCGTAAAGTTACTTTAAGGGAACCGATAG
CCTTTGATCGTTGTTTGGTCAAGTCGAATTCAGTCTTAAGAATTTGTTTGTTTTCAGGGA
AGTTGGTGATTTCCAAGTTAACTGATTTCTTAGCTGATTCTCGGTTAAGAGAAGCTGAAA
CTTGGTAACCTCGGATGGTCTTGTCGGCTGATTGCTTCTTGTAGATAGCGTTCAATTTAG
GAGCCATTTTGTTAAGTGAGTAAGTGGTCTTGACACTTCGTGATCCGATTGATGAAACAT
TAACGTACAAGCTACCTTCTTGTCGAGCGATCAACTTGTGGTCGATAACTAAAGCGTGAT
TGTTTTCAGGTCGGTTCAAGTCGGTGTGGACAATTTCGTATTTGAACATTTCCATTGATT
TTGGAACGTAGGTGATCTTGCTTTCAACCTTGTGGTTAAATTGTCGAGCTCGGTTTTCAA
TAATAACATTGGTCTTCATTTCAACATTCTTGGCACCAGTTTTGACGGATGAAACTTGTC
GGAAGATGACTCGGTTAAGGGTTGATTCTTGTTCGTAGTCTCGGCCCCATCGAGCTTCAA
CCTCGTTTTCCAAATGTTCGCCCATCTTCAAGAACATCTTGTGAGTGGTTTTACCGTTAA
TTCGTGGCCATTGGGTGGTCTTAAGTTCCCAGTTGTTGGTGAAAGCCTTGGCTTCTCCGG
TGGTGTCAACCTTGTGGTTACCGTTAAGTTGAACGGTTTCCATCTTTCCTTGTCGTCGTC
GGTATTCAACTTTACCGTTGTATTGGATAGCATTGATGGTTGGGTAAGTTCCCTTGATTG
AACCATCGACCAAAAGTGAGATGATCTTTTCAGATCGCTCGTTGTTCAATTCAAGTTCAA
TTTTAGCCAAATTGTTTGAATCTTGTTGGCTTCGGATAACCTTAATGAGGGCAAGTCGGT
TTCGCTTGTTACCTGATCGGTTTGAGTGGATTTGAGCCATCATTTCATTTCCAGCTTCCA
TTGGGCTGGTGAAGGTAAGATCGTAGTCAACCTTTTCTCGAAGAGCAGGCGAGTTAACCA
TCAAGTTAAGAATGTGTTGTCGGTTTGACTTTGGAGCCAAGGTGATTCGAGCAGAGTGAA
GTTGTCGGTCAACTCGGGAATCAAGAGTGACGATCCATTCTTGACCAGTGGGGAAAGCAG
CTGAAACATTAACATCGACTGATTTAACAGGTAAGTTAACTGAGACCCAGAATTTACCAG
CAAAGTTTTTCTTGACATTGAAGTTTCCTGATCGTCCAACCATAACTTCAACCTTTCGGT
TAACTTTGGTGTTTGGAGTGTCAAGGATGAAACCTCGAACACCTTCGTCCATCTTGACAA
TCAATTCGTAAGTCTTAAGACTCTTGTCGGTTTTCTTGGCGTATAATCTTCGGATGATTC
GAGCATCTTCCTTCATTCGAAGAGCGGAAACTTCTTCTTGACCATCGAAACAGAAAACAA
ATCCGAAGATCTTCTCAGTGTATTCAGTTGAGCACCATTTTTGTCGGAGACTTGGGTAAG
CTGATTCCTTCATTTCGACTCCATTGGCGTCTCGAGTGACCTTTGAGACTTCCAATCGAA
GAAGATCCATTTCATCTTTGGTGTTAAGAACGAACTTGTGGGCTTTTCCTTCACCAGATT
GGATGAGAGAGTGAAGACCATCAAGAACAACATCAGAGTTCAAGTTCAATTTAACGAGCT
TGCTAGCGACGGGTTTTTGGAGAACCAATTCTCGACCGTAAACGAATTCAACGGCAAAGT
TGGGGTAGAAACCGAAAACGTGGTCATTTGAGGTAGATTGGGCTTTCAATGAAGCTTTGA
GACCAGGGATGATTGAACCTTCGTGTTTGTATCGGAGGGTGAGACCTGAAGCCAATGGAG
AGTTGACTTTGTAGTCAATGAGCATCCATCCAAGTGAAGCTTCAATGGCCTTTCGGGCTT
CGGTGTTTTCAATGATCAATCGTTGGAGAGATTCTCGTCGGTCGAATGAGCTTTCAGCAG
CATTCAAGTAGAAGAGGGTGACACCGTTGATCTTGATGTAGGCAGAGACTTTAGCGGTCT
TGGCGGCCAATTGTTGGATCTCTTCGATGATTTGGGTCAATTCTTTGACGATTGGTTGGT
AGTCTTTTCGGTCTTTGGCTTCCTTGATGATCTTTTCCCAGTTTTGGGCCTTGATTTGTG
AAAGTTTGTTGAACAACTTGGTGGCAAATTTGTCTAAACCTTCTTGTCGAACACCAACCT
CGAAGTTAAGGGCGTTGACTCGTCGGATTGGGATTGATGAGTTAAGAACGATCCAGATTG
GAGCTTCTTGACCATTTTCAACGATTGAATCGATTTCGTAGTTGAGACCAAATTTACCTT
CTGGTGCCATCTTTGAGAATTCAATGTTTCGGGCCATAGTCAATTTAGGTTCTTTCCATG
ATGATTGACCAAGATTGGCAATCTCCTTGACGATTTGTTTGTCTGGGTTCATGGTGGTCA
AAGCATTTCGGAGGTAAGAGTCAGCGTATGAGATGAAATGTTCATCCTCTGATCGTGATT
CAATGTGTCGTTTAAGTTGTGAAACGGCTTCATCATCAGCACATCGAAGGTAAACCTTAA
GAGCTCGGGTTCGGATCTCATTTGGTTGGCTGGTTTCAAGAACAATTTGTCGGATTTTAC
CATAAACTGATTCGTGACATGAGTCAACTAAGTTAAGAGTCTCAATGATGGCAACTTTGA
GTTCAGGTTTGGCAGAGTCGAAGTACTTCTCGAAAGCCTTGATAAGTTTCTCGGCATCGA
ATCGAACGTTAGACAAAGCTCGGACAATGACAACCTTTTGATCTTCATTGGCCTTGTGGA
GTCGAGCGATAACCATGTCAAGAGCAACGGAGGCAACAACTCGATCATGGGTAAGTTCGT
AGTATCGTTGGATAGCAGCGGTCATACCGAAAAGAGTTTGAACAAGTGATCGTTCACCTT
GAAGAAGCTCAGTGATGGCATCCATGGTTTCGGCACAAGGTTGTGGTCGGTAGATAAGTG
AGTAGATGGCGGACTTCAATTTCATTTCTGAAACATATTGACCCTTGTACAAATCTTTAA
CCAAAAGCTTAAGACCTGAACCAGTTCGGCTTTGAAGGATGGCATCGACGAACATGATCT
TGACTCGATCGTTTGAACAAGACTCGTGGATTTGGCCAGAAATCAATGAGTTCCAGACCT
TTTTCAATTCATCGTATTTCAAAGTTTCCAATGATTGAGCAAACTCTCGGAAAGCTGATG
GTGATTGTGATTTGATTTGATTGTCAACGGATTGGCAAAGGTGAGTCAATGAGTTGGTTA
CTTCGGTGATGGTTTTCTTTGGTAATTCAACTCGAGAAGCATGAAGTTGACTTCGTCGGA
ATGATTCAAGAGGAGCAGCCAAAGATTTTGATTCAGTCTTGACATAATCCATGGTAAGAT
TAGCGATGACATTGGTTTGAGCGGAAGCAACGTGACCACATTTAACGGACTTGAGGACGT
ATTGAGATGACCAGGTTTGTTTACATTGGTATTCAGGTTTACCTGGAGTCAAAATAGTCT
CAATGGCGGAGGCGAGTTTATCATCGGTGTGGTATTCACATGAAGAAATATCCTTTGACT
TGAACATAACAATTCGGTCATTGGTTACATCTCCTTGTTGGTAAATTGTTTGACAATCAC
CAAGAATGTCCCGTTCAACCTTTGAAACATAACCACTGGTTCCAACAACTTGGAGAGAGG
AGATGATGGCCTTCTTAACATTGATAACCCATTCTTCTTCCTCTGGGTGGTGGCAAACAT
CAGTGATTTCACCATCGATCCAGGAGAATCTTAAACTTCGGGCTGCCAATTGTTGTTCCA
ATGATCTTGACTCTGGAAGACCATTGATGGCAACATTACGAAGCTCCAATGAGTAATCAC
AGGTAGATAATCGGGTAAGGAGAACATCACCTTTAACATCAATTTCAGTGTTCCATGAGT
TTACCAGAGTCCGTGTTGAGTATTTGTATACATGAGTAAGGCCATTGGGGTATTCGTTCA
ATTCGGAGGATTTACATTGTTTGGCACATTGTCCATTGTGGATGTCCGATTGTGAAGCGA
CTCGGGTGGCGGCGAGAGCGCACAAAACGAGAATTAGTCTGAGATCCATTCCTGGGGAAG
AGGCTGCAGACTTATGATCTCCCGAAGCTTTGATTCAACTCCTTTTATATGAAATCGATG
GTGGATTAGGGAGGGGAGGGAATTTGATTCTTTTTCTTTAATTAATCTACTCCCACAATT
AGATGATTAGTGTTAATTAATATTATCTGAATTTGCAGAAAGATTTCTTTTCTTTTCTTC
TTCTTCTTCTT
>Contig_00027
GGAAACGTTTTCGCAAGGAACTGAAAATGCAGGGTGAGAGAGAGGAAAAGAGAAAGGAGA
TATTCTTGGTTTAGTTGCTCCAAAATCGTGACTCCAATAAAAAGTTCAGCCCGAGATTGG
TGTGAATGTAAGAAAAGATAAATTGTCAGAATTAGTCTCAAATTCGAGTGTCAATCACTG
GTTGATGACTCCAGATAACCAATGGTAAGGAAAATGAGACTTCACAACAGCACCTCTTTG
AGCAACATTAACATTACATATACTTACCTGTTGCCGATCTAACATTTGAGACCCATGTTT
GATTGAGAAATGGGAAGGAGATGGTGTTCATGAGGAATTTACTGAAATCAATTAACGATC
TAAGATCTTATCAAGATCTGACCGGGGGCAAGTTTCCTCCTCTCCATTCCCTTTGGACTG
AGCTAGTCCTTTTTTTAGATGCTCTTTTTTTTCTTGCCCCATTTTTTAGTTTAAGGCAAG
AACTCAAAGTTCTTCTTGGCCTTTTTTTTCTCGGGTCGATGAAATATTGACGGTCAAAAA
CTTGACCCGTCAAATAACGGCAACAATTGTGAGATGTCATATTGTCAAATTGGTGAAATT
CATCCTTTCACACAACAAACACACTTGTCTTTAATTATTGGTAAATGTGAATATCTGATG
ATTAATCATCATACTAACCTGACCAGAGTATTTTTATCAGCT
>Contig_00028
TGTCATGATAAGAAAAATGTTTTGAAGGAGGTAAACAGATGATGAGAGAGAAAGAGAGAG
AGAGAGAGAAAGAGAAAGAGAAAGAGAGATGATGAGAAAGAAAGGAAATGAGAAGAAAAA
AGAGAGAAGTACAGAGATAAAGAAAAGTACTTTGTGAAGATACATTAAAGACAATTGTGA
AAAGGATTACATGCAACAGAAGAAAGTAAAGGAATACATTGAGAAAAAAGAAAAGGATAT
TATCATTTATGTTGAAATGATTGTAATATATTCGGATAGATTCAATTGTTGCTTTATAAC
ATCACCATTTCCATCGGTGGTTGAAGATTGGTGGTAATTGTGGTGGTGGTTGAATAGATG
TGATGATGATTGTTAATGGTTTGTCTTTAATTGTAGATTTTTGTCTTAAAGTTGATGTTG
ATAAATGATGAGAGAAATTTACTGTCTTAATAAATTGATCTGTACGATAAAGTTGTTTAA
GGTTTTTAAATTATCATCAAAAAATGTTGTTTATTGTCTTGTTTTACTTTTCATCTGTTG
ATTAATTTTGCTTTTTAAATAATATTACTTGTTGATGTTGTGTAGTAGTAGTGGTGAATT
TTTGTTGTTTGATTGTCTGATTATTCAGCATCATCACCGCCATCATCTTCTTCAGCGACT
TCTTCATCGTATTCTTCTTCTTCCGCCGCTGAATCTTCACCTTCATCTTCCACTTCTTCT
TCAGCTTCATCTTCCTCCTCTCCTTCTTCACCCTCTTCCTCATCATCAAGAACTACCACT
GATTCATCTGCCTCTTCTTCGGCTTCGGATTCTTCATCATCATGGTCTCCCTCTTCCATT
CCATTTTCAACTTCCATATCAGGTACAAGGAAATACTGTAATGGATTAGGCCACATGTCA
TCTTTGATCACCTCAGCAATATCATCAGCGGATGCATCACCATTTTGAAGGTACCAGGTG
AAAAAGGTTTGTCTTCCACCTGATCGTTTTCTTTTCCTAATGTTTGCACTACTTAACCTA
TTCATGGTTTGTTCTTCAAGTTTAGCGGCTGCTTCAGTATTTTTCCAATTAATTGGTGTG
GATGATGAAGCGGGATCACCAGAGGAACCAAGATGAAACTCTTTGACAAGTAATTCATTT
GCAAAATAAGGATTAGAGTCAAAGCGAAATATTATCCGGTATCCAGATTTAATGTCTTCA
AACTCTTCAACCTCTAACTTGTTCAAATAATTGAGACACTCTTCCTCTTCTTCTTCCAGA
ATGGTGGTTAATGTAGGATGATTAACAAATGCAGTTACCCAAAAATTAGGAATCTTTTGG
ATGAGATCACTTCGCTTCTCAAAATAAGGTTTCCTCAGTTTGTTATATTTTTGTTCAACT
TTAAGTATCTCCTCAGATGCCTTTTCATTCAAAGAGTCAATCTCATTTTGACACGCATCT
ATCTCTTCAAGAGCTTTTTGTGTCTCTGGATCGTATTCTCTTTCTTTAGAACCCGATTCA
TCACCACTGATAACATAAACTAATGAACCTTGTTCACCATCACCAACACTACCAGAAGAA
CCATTACCACAATTGTTCATCTCCTTACTAACATTATTCTTTAAAGAACCGGCATCCTCC
ACCTTTTCTTCAATATCGCCGCTTGTCTTCAACTTTTTCAGTTGTGGACCATTATCGGAA
GAAACATCTTCATTGGTTGATGACATGATTGTTCACAAAAACAAATCTAAGATAACAAGT
GTCACTCTGTGATATTTCAAATCAGTAACCTCTAAAGGTGAGGTGATAAGCTGGTATAAT
CCAATTAACCAAATAAAAGACAATTAAACAAAAATTAATACAATTAAACACAAAACAAAG
GGAAAAATCAAATTGAAACAAAAATTTTTTCGTTTTTTTTTCAAGATAAAAGCCGTTTAA
ACGCCAACTAGCTAAGCTTTTTTTTCTCGATTATCAGCGAACTTGATTTTCTTTTCAGTT
AATCAAATTGAAGGGAACACTTTCTACTCTCAACGAAACAATAATTAAATTAAGAATATA
TTAAGAATTGTTTCCTCTACAAAGGACAATTTTTATCTAATTTAATAAAACAAAAAAAAA
AAATAATTAAACTAAT
>Contig_00029
CTTGTTTCTTAGCATCCCGAAGATCTGATGAAGTTAGGGTTAACCTTCCAGAAGAAAGTG
AATGATGCGCTGGTACTGGTGGATGGTGATGATGGTGAAGATGATGATGGTGATGAAGTG
ATTGAATCTGTTGAGATTGTTGGGATGTTAAGGGTTGTTGGAGTGATTGTGGTTGTTGTT
GTTGCTGATGTAATATTTGCTGCTGTTGTTGATGATGTAAAGCTTGCTGTTGTTGCTGGT
GAGTTGATTGGTGTTGATGTGCCTGTTGAGGTGGTGGCTGTGGTTGTGACTGTGGTTGTT
GTTGTTGTTGTTGTTGGTGGAGTTGATGTTGTTGTTGTTGTTGTTGTTGTTGTTGCTGAT
GCTGCTGCTGATGCTGTTGCTGTTGCTGATGCTGATGCTGGTGCTGTTGTTGTTGCTGAT
GATGGTGCTGTTGTTGTTGGGTTTGTTGTTGTTGCTGCTGTTGGTGTTGATGTGAAACAA
GAAGATGTGGAGGATTTGTTTGTTGCTGGAATTTCATGTTTGGTAAATTACTTAAATTAT
TGTTACTATTGCTTGAACCGAGGCCACTGTTTTTCATGATTACAACACCTTTACTTGGTC
TATGAGGCTCATCCGAATCAAAATTGATATTTGGACTGTTGACTAAAACCGAAGCGTAAC
CTGATTCAAGAAATTGTCTGGATGATGAGCCAGACATTAGAAGCGGATCATATGATCTCA
CATTCCATTTAGAAGGAGATGATTCTTTAGCTTTCTTTTTAACAGGAGATAGTTGACTGT
TTGAATATTCTTTGGTCCTTGATGGCCTATGGTTATTACTACTATTATTGTTACTAAGGT
TATTAGTATTACTTAGATTACCTGTATTATGATTATTATTGGTGACAATGAAGTTACTAC
CACCATGAAGGTGATTATGATGGCTTAGATGGTGATGATTGTTATTTCCAGAAGTGTTTA
GGTTATTATTTAAATGATGGCTTAAATTATTTAGATTGCTTGTTGATGAACTACTGGATA
AACCACCAGGACCTCCAGGGGCACCAGTACCATTGTTACCAGTCGAACTGACATTATAAC
AACTGCTTGATGAACCAGCATAAGCAGCCATAGCCATTGCTGCAGCTGCAGCAGAATTTG
CAATGGTTTGCCTTCGTTGAGAACTTGGAATTGCAGCTAACAAAGTAGCCCCATGAGCTG
GTAAGGGTTGACGAAAATGATGAGTTTGATGTGGAAGGGACGATTGATGAGCAGGCTGAG
CAGGGCCTGAAACTGGAACTGGAACCATACCCCATGATCCAGGTAATTGTTGTCCTCCTG
CCATAAGGCCTCCTCTATCACTTGCTGCTGCAGCCGCAGCCGCTGCAGCGCCTCGAGTTA
GATGGTCATAATAAGCTTGCTCTGCAGCTTGAACGGTGTGCTGGCCACTTGCATTAGTTG
ATGCCGCTAACTCAGTCAAAGGCATCATAGTTGATGGATCAAGTATTGTTGCTGTACGTT
CAAATACAAAAGATTTAGACCAAGCTTCATCAGCTAGAACGCTTTGTTGTTGTTGTTGCT
GAGATTGCTGAATCGCAGCTAAAGCGGCTCGTTGAGCAGCAGCCGCTGAAGGAAACTGTT
GCCATGGTGGTATAGATGGACCAACAAAGATTTGCTGATGATTATTTGATCCAGTGACTA
CGGGTGCTTGTGGTTGTGGCGGAGGCCATTGAACGGCAACAGCTGGTACATAGGACTGTG
CCGTTAAAAGACTAGGTTGGAATTGAATTGTTCCCTGAGATTGAGCGGCTGCAACCATGG
GTACAACATGTTTAGCCGGTGAATTAAGATTCTGATAAGGATTGGGAGGCACTTGAGCTG
AGGATCCAGTTTGATGGGCACCAGGAGGACAAAGGATTGATGGTACACAAAGGGCAGCTG
CTTGAAATGATTCAACTGCAGCAGCCTGTTGAGCTGCTACTCTGAATGTAGCCGCTCGAA
CGGAATTCGATGTGGCCTCAGCAGCCGCAGCAGCAGCAGCAGCAGCAGCGATTCTTGGTG
CTGGATTACGAGAGGAACGGACAACTTGCATCATTTGGACCGAGGCTTTAACATTTTGAC
AATGTGCATACTGAGGTAAATGGTAAAGGGTAACAAAACTATGATTAAGAGCTTCACCCG
GTGTAATCCGACGATCTTGGTCTAAGGTTAACATCCTTTTTAATAGATCAATAAATTCAC
GTCGATCAGTTTTTTCAGCCAATAATTCGCTACCCTCTAAATCTGGAACGTTAACTTGAG
CCATATCATCAAGACAATTAAATATATATTTACGGGCTTCTTTGGATTTAATATTAGTCT
CACTTTCATGTTCCTCTGGTGTTTTTAACCTCCAGTAAGGATAGGATGAATTAGTTTCAC
GGTAAAAAAATCGAGTTGTTTTGGTTGCTTCAGTTAACATATGATCTACAGGTAAACCTT
GTGTTTGGGAAATGTAACGTATCTGATCATATTCAGAAGAACCAGGATAAAGAGGCCAAC
CAAGAAATAATTCAGCGATAACACAACCAAGTGACCACATGTCAATTGCTTCACAAAATG
GTAAACCCAATATGATCTCTGGTGCTCGATAGTAACGAGATTGTAGATATGTTGAACAAA
CAGCTTTGGAAACATGACTTGCTGAACCAAAATCGATAACTTTGACCCTGAAAGGATATC
TCTCTGGATCGACCAACATTATATTCTCAGGCTTTAAATCAGCATGAATCAGGCCCAATT
GTTTTAATTTGAGTAAAGCTGTTAAAACTTGTTGTAATATAGGACGGATAAATTTTAGAG
GAAGAGGTTGAAACTTATTCTGTTTAAGGAAATCATATAAATTTTGTTCCAACATTTCAA
ATACGAGGCAGGTATGATTCTTGTGACTAAAACATTCATAGGCTCGGACAAAATTAAATT
CATCACAAGATTCAGCAGATAACCTTTGAAGAATGGAAACCTCAATTTGGCCTTGGCGAA
CGTAGGATGGATGATTTTTAAGGATTTTAATTGCCACAATTTCATTTGTTCCCTTTTTCC
AACATTTAACAACTTGACCAAAGGTACCACGACCAAGAAAATCAAGTACTTCATATTGAT
TATAATTGGAATAGAGAACTTCATGTGAGACAAGCGTGTAATCACCTTCACTATTAGAAT
TAGTTGATTTGGTTAATATGGGAGGCATTTTTTAATTTCCTCACAATAACTCCAAATGGT
TCAATTTTGTTTTCTTCTTCTTCTTCTTCTTGGACACACAAACACATATACAAATAGAAT
AGAATATACAAATAAGAAAGAAAAGAAGAAGAGAAGAAAAAAACTGGTAACTTATTATTC
CTTTCCTTGGATGTGTTATTATTCACCAAAATTTACTCAGAATTAAATCTTTTGGTATAA
TTTTTTTTGTTCCTTTTTATCCTTATTTTTTTTTGTTCTTTCACTTGAATTTCACTTTGT
TATATATAAAATTGTTAATTAGGACTTGAAATTTGATTTGGTCACATTAAATAAAGTGTT
AAATGTTGTGTCACCAATTAAATGAACAGAAAATAAAGAGACCCGAACGCTCCCTCCGCC
AGAT
>Contig_00030
TTTTTTTTTTTTCTGTTGAAAGTTTCGTCTGATTTATTGAATTTTTAGTTTTATTGTTCG
TAATTGGATTTATTGAAATTAATAAATCGACGATTGTAATTAAGGTTTTAATTGTGAGTT
CGAACTGATTTTGGTTTTGAATATGTGGTTTTTCAGATAGTGTTTGAGTTTGTGTCGTTT
GGTTTGTGGAAAATTTTTAATTGTTTTATTTTTTTTCTTCTTCTCTTATCATTAGAAATT
GAAACACTTTTAATTTAGTTGTTTATCCAAAGTAAAATTTGAATTTTTGCAGTTAATTAT
AAATGATTATTATAATTAGATTGAGGTGGTTCGTTGGATAGAACTTGCTATTCGATAAAG
CTCTTCAAATTTATGGATTTGTCGTAAAAAGTATTCTCCATATCGACGAGCAACTTTTGT
ATCAGCGACAAGAATCATATCTTTGTCTATGTAAAAATCTACATCAGAACCTGATTCAAA
ATCTCCTTCTAGACCAGAATTTCCTTGATTTCGATTCCAAACAAGATTTCGCATTTTATG
CTTGAAACAGAGTAATTGTACTCTTAAAGTGTCTTCGTCAGTGTCTAGGAAAGCGGCCAA
TTTTGCCATAGGCATCGTGGTGTAAAGCTTAAGGTAACTTCTTATGATCAAAGTTTGAAT
TTGTTGAGAAATTTCATCCATGAATACACGGAGTTGCTGATTCCATGGGTCAATTCGAAC
TGGAGTTTCACCTGATATATCAGGTTCTACAATTGTAACAACAGGGGATAAGAATTTAGG
ACATGCGAATCTAAATGCAGCCTCGAACTCTTTCAAATCAGCTCGTTGCATTTTACTCAT
CGAATCACCAAATTTCTCTTGTAATACTGACAGAATACTTTCATCAATTCTCTGTGGATG
TAGAACGAGACAAATATTAAGCGACGCGTACATTTGATCGGTTTGTTTATCAATCAAATC
CATTTGAAAAGTTCTAAATTGTTGATAAATTTGACCTCTTTGTAAAGTTCTTTGTAAATA
TGAAAGAATATTACAAAAGGTTCGAATCGCATCGGCATATCTTCGCATCATCATGTAAGC
AAATCCAACATAATAGAAAGTTGTTGTTTGACAAGCTAAAACTCGAGCAACAGAAAGATT
TTGTAAAGGTTGTCGATGGAGATCAATATTTTCGACAACTTTAATTGCTTGATAATAATC
TCCAAGCAATGAATGTAATCGTAGAAGTCCAATCAAAGAGAAATAACCAAGCATTTTATA
AATAGTTTGACGACCAAATTCATCGGCAACCAAATCCGGATCTCGGCCAGCATTGTATTC
CTTTAATTGTTCATTGATCTTTGATTTATCAACAAGACAATGTAATACGTTTAAAACCGA
GTGCACATTCCAAATGGCAACATTTATCTTCAATTGTTCCACTTCATATTCAGAAAGTTT
ACCAGCATTTGCTTTCATACGATAAAGCGAGAAAGATTGAAACTGATAGATAAACTCATC
AATAATATCCCATAACCATTGATTGGGTAACTCCAGGGGAACAGGTTCTTCATCATTCAA
CAACAGATTGAAAAGAGCACAATAATTGGCATATGATTCAAATCGTTGTTCAATTGTTGG
CTGACATTTGGCATAAATGTGACGGAAATACAGTTCCTTATAGAAGATGATGAAAGTTTT
AAAATGTTCCCTTTCACCAACAACATGAACAACTTCACCTTCAGTTGGCCAGGGTCTCTC
TTTATAGTAAGTCTCAGTCAATTGAAGAAATGTATTCTCATAAAGGTTATGAATCTCGAA
AACATTTCTCTCAGTAATTGCTTTATACAATACTAAAAGAAATTCATGAACAACATCAGG
AACATTAAATCCGGAGCCACCACCAGCCATTGAAGCTCCACCACCTCCACCACCGCCAGA
GCCCATATAATTTTTCTCATATTCTAAATCTTGCCTTGGATCACCAGAATGTAGTCCATA
ACCATATCCATAATCATTTCCATAATCATAATCATAACCATAATCACGGCTCATGTTGAT
TTACAAAACGTTTGTTTCCGCCGGTAAACAATTAAAAATATCAAATCAAAAATCACAATT
AATTGAGATTTAAAACAATAACAACAATTTAATTTCTACAATTAATGTTGATGAGACAAA
ACTTTT
>Contig_00031
AGAGAGAGAGAGAGATGATATTGTTAATTGATAAGTTTAATCTTGATAGTGAGAAAATTA
ATTGTTAGTGATTAAGATACTAATCTGGTTTAGGTTTGTTTCGTTTTCATTCAATTATCA
TTGTAACAATTTAATCCTATTAATATTTAATCAAAGATCCAGGATTGATCAACTTTCAAC
ATTGTGATTAACATTGATAATTAACACTGTCATTGGTAATTTAATTGTTACAGTTAATTG
TTAATTTTAGAGTTTTTCGTTTTCATTTAATTGTAATAATAATTTGATTGTTTACTCTTC
ATTTGGTAAACTTTGTTGTTTCCCGATTCAAAGTGAAGTCGTAAACTTGACAATTAATTG
ATTGTAGATGAAATGATTAACACGTTAAACTAATTGTTTGTACACCCTAATGATTAATTG
TTATCGATTGTAAATATTTGATGAAAAATATATTATATTGAGAGAGACTCGTTTGTTACA
ATCCCTATTGATTAAATAAGTTTTTCTCACTTTAATTGTTTACATTTTCTCAAGTTGATT
GTTACAAAACAATTAAGGTGTTAAGATGATTAATTGGATTGTAACAATTATAATTATTTT
GGAACAATTTTCTGATTAGTTAGAATAACTTTTCCACTGGTAAAACCTTTGGTTGATTTG
GTAAACGCTTCTTGATAGTTTTCCATTGGCACTGCAACTACTTTGGGTGCTTTTAATTGG
CCTGATTTGAACATGGAGATAAGTTCACCGGACATCCTTTGGTACTCTTCAGGATTTCCC
CTGTAAACTTTAGCTAACCAGAAACCTTTGAATTTAAGCTGTTTAAAGATCGTTGGTCCA
GCAGGAATGGAGACCGGTTCTTTGGTCATTGTACCATAAATGACCATTGTCGCTTCATCG
GCTAAGTGCTTGATACAATTGGCCGCATTTTCACCGCCAATACATTCAAAAGCAAGAACT
GGTTTAGGTGTTCCCGAAGACCAAATTGATTCCATGAAAGATTCATCGGCAATATCTTGC
TCGGTAACAACATGATCAGCACCAAGATCGGTCAATGATTTAATCAGATCATTCATTTGA
TCGGGATCTTTTCGAGCTCGGACAACATTGATTGTCTTGAATCCCCAAACTTTACACATT
TGGATTACCAATAAACCAACAGCTGAATTACCACCATTTTGTAAAACACAATCACCTGGT
TTAAGATCAACAAAATCCTTCAACAAACGATAAGCTGTTGGTGGATTAACCATTAATTGA
CAGGCGATTTCTAAATTCAGTTCTTTGTCGATTTTAATCAGATCGGTTTCCGGTGCGATC
GCAAGGTTCCTCCATGTACCGAAAAGCCCTTTACCTGGCATAACATGATCACCGACTGAC
AATTTAACCGCACCAGGACCAACCTTAATTACGTGACCAACACCCTCATTACCTGGGGTA
AAAGGTAAACTAACAGTGATTGGATACCAGCCTTCAACCATACCAACATCGGAAGGATTA
ATTGTCGAGGCCAAAAATTGGATTAAAACTTGATTATCCTCAAGTTGAGAATCTAAATTA
ACATCGTTGGTTGTGTTTACCTTTTTAAGTGAAGTCTCCCAAGGACCTTTATTTTCAACA
ATTAAAGCAAAAGACATTTTCTTAATCACTTTGTATTATATTCACAATTTGGTTACACTG
AACACTTTCACTAATTGTGATCGATTCCTATTGATTTAAAATGTTATTTATACGAAATTT
ATTCACTAATAGATTTATCTAAATTGTACTTGACTATCACACCCATCAATGAATCTCTCT
CACTTTCTCACTCTCACTCTCCCTCTTCCCTCACTCAATTAGAAAACCTTGAATTTAATG
TAATTAGATTAGTAAATTAATCAAGGACTCGAAAAGTTCAAGAGTACTCAGGCCCAAGTT
CAATTGATGTAATTGTTGATGTTTACATAAATTTATAGTTAATTTGTGACCTTTAAAGAT
GAATGATTAGTTTAATCACCGATGTTTAGGATTAGGCTTTGATTAACAATCAAGGTAAAA
ATTGATCGCTAATTGAATATGAACAATAATGTAAGTAAAGTTGAGCGGTAAAAACGAAAG
AAACAGAAAACAATTTAGAAATTGTAAATTTCTCTATCGACACAATCAAGTTAAACATTG
GAAAAGACAATTATATGTCCAATGTGAAGGGATTGTTTTTGCTGTTGTAAAATATTGTTG
AACAATTAAACCATTTAATTGATTTGTATTCTTCTCAGTGAGAAAGATATTTACACTTCT
GTTGTTAATATTTATATATAACTTTTTTTTGTTCACTATTTAACTATTAACCAAATTGTT
TGTTTAATTGTATTAAGATCGATACCAAGCTTGAGCTGATGCTTGTCGTTTGATCCTCTT
CTGTAATTGAAGTAGCCCATATAATAAAGCTTCAGCTGTTGGTGGACAACCGGGAACGTA
AATATCAACCGGAACAATCCTATCACATCCTCTAACAACAGAGTAAGAATAATGATAATA
ACCACCACCATTGGCACAACTGCCCATTGAAAGTACCCATTTAGGATCGGCCATTTGATC
ATAAACCCGACGAAAAGCTGGAGCCATTTTATTGGTTAATGTACCAGCGACAATGATTAC
ATCAGCTTGTCGAGGACTTGCTCTGAATAACATTCCAAATCTTTCTAAATCATAACGAGG
TGCAGCAATGTGCATCATCTCAACAGCACAACAAGCTAAACCAAAGGTTAAAGGCCAAAG
TGACCCACGTCTAGCCCAATTGGTAAGATCGTCAATTCGAGCCATGGCAAATTCACCAAG
TGAATGTGTTCCCTCAAAAGGAGTAATGTTTAGAGTTTTACCCTCCGCGGGTACACTTGA
TTTCTCGGTAGAAGTGACCTGATTTTGTCGAGAAGGTTCAGCGAAACACCGAGAAGTCGT
AGAAATTCCAGCAACTCCTTGGTCGTAAACAATAACAGCCAATTTAGGTGCCTTCATTAA
GGCAAATCTACCAGCAGCTATTGTGTTCATTGTTGAGAATTTGATGATAGCCAACAAACA
GAGTTAATTAAAAATTAAATAACAGTTAAAATAAATTCAATCACAATTTAGATGAACAAT
TAAATGTAAACAAAACGTTTCAGATTTTCGGTTTTCTATGTCCTCTAACCTTTTACTCCG
ATAGATGGAG
>Contig_00032
AGCAACCATGAAGATTGTTCAACATAGTGAACAAACCTTCCTGTCAAAGGATGAGTCTCA
ATAGATCGCAGTATTGTAACTGCTCTACTAAGTACAACACCCTGGCAGGCTCTTGGGTCG
TCTACGGATCATTTTATACTCAGGCAGGTCAACATAAATTCGTGTTGAATTTATGGTCAG
AATAGCAGAATACCATTATTATCAATGGTATCCCTAATGCTTTCTTCTCCATTAAAGGGC
ATGGTATATGTTGACATAAGCCAACATAGTGTTACCAATGACCACCATGAGTACTTAACG
GTATCGTTACCGTATAATGACGGGATTCTGACTTAGAGGCGTTCAGTCATAATCCCTCGG
ACGATAGCGTCGTGCCATTGCTCGATCGAGCAGGCACATGTACCATATGTCCGAACCTGC
GGTTCCTCTCGTACTGAGCAGGATTTCTTTTGCAACGACAAGTCAACAGTAGGGTAAAAC
TAACCTGTCTCACGACGGTCTAAACCCAGCTCACGTTCCCTATTAGTGGGTGAACAATCC
AACGCTTGGCGAACTCTGCTTCGCAATGATAGGAAGAGCCGACATCGAAGGATCAAAAAG
CAACGTCGCTATGAACGCTTGGCTGCCACAAGCCAGTTATCCCTGTGGTAACTTTTCTGA
CACCTCTCGGATGAAACTCTCATTCATCGAAAGGATCGATAGGCCCCGCTTTCGCGGTCC
GTATTCGTACTGAAAGTCTGGATCAAGCCAGCTTTTGCCCTTTTGCTCTACGTGAGGTTT
CTGGCCTCACTGAGCTGGCCTTAGGACACCTGCGTTACCTTTTGACAGATGTACCGCCCC
AGTCAAACCCCCAACCTGACAATGTCCACGGTTGGGATTATGCGGTTGTGTAGGTCTTGT
ACGTGAGTACAAGTTACACTGGTTACCAACCAAACCTTTGTCTTTAAAGATCTCAAGTCC
CCGAAAGAACAAGAGATACCTTAGGTGTCAAAGGCATGTATGGTTGGAACCACATTTTGC
TCTAGAATTTAGTGATAGGTGGCCTCCTCGTTCATGAACCGAAGTCCAGAAGAGAGAGAC
ACTATCACAATTTCCTTTTTACCGTGTAAGTAAAGAAACGATGAGAGTAGTGGTATTTCA
TTGGCGCAAAGGGGTCTCAACTAAAGCCGAAACTCTAGTCAAGATTGATCCCAAAGCTCC
CACTTATGCTACACCTCTCATGTCTCTTCACAAAGTCAGACTAGAGTCAAGCTCAACAGG
GTCTTCTTTCCCCGCTGATTTTGCCAAGCCCGTTCCCTTGGCTGTGGTTTCGCTAGATAG
TAGTTAGGGACAGTGGGAATCTCGTTAATCCATTCATGCGCGTCACTAATTAGATGACGA
GGCATTTGGCTACCTTAAGAGAGTCATAGTTACTCCCGCCGTTTACCCGCGCTTGGTTGA
ATTTCTTCACTTTGACATTCAGAGCACTGGGCAGAAATCACATTGTGTCAATACCGTTTA
CCGGCTATCACAATGCTTTGTTTTAATTAGACAGTCGGATTCCCGGGGTCCGTGCCAGTT
CTGAGTCAACTGTTTTTCGCTGGCCGAAAGGATTACCCTCTACACCATCATAGTTAACAT
AGCGTAAACCATGCTAAGCTATAATGGGTAAAGGATCCTAGCTATAGTCATACACAAGAT
CACAAAGACACAAGTCCAGAATCCATAACTATGCTATAAATAACATAGAAATTTCATCCA
GTCTCAGTACAATGTAGTACTTGCTTCTGGCTTTAGCCCGACCAGCTCAGTTTTCAGAGC
CAATCCTTTTCCCGAAGTTACGGATCCGCTTTGCCGACTTCCCTTATCTACATTAGTCTA
GTGACCAGAGGCTGTTCACCTTGGAGACCTGCTGCGGATATGGGTACGGTCTGACGGGAA
ATTTATGAGTCTCGCACATGGATTTTCAAGGGTTTCCAAAAGTGCTCTGGACACCGCAAG
AGCCGCGGTGCTTTACGGTGCCGAAATCCCTATCTCCGGTTAAACCGATTCCAGGGACTT
GGCACCTTAACAAGAAGAGACAACTCTCCCCAGGACTTTTGGAAACATCTCCATGTGGGT
TTGCGTTACCGCATATACTCTTGCTATAAATAACAAGAGCAACTCTCCCACGTCAGGTTC
GGGAATATTAACCCGATTCCCTTTCGCGATACACCGCAGACAACGTAAGGTAGTTAAACC
TACGGACTTTGGTAGGGATTTCTCCCCATCGCTTAGGGCCGACTGACCCATGTTCAACTA
CTGTTCACATGGAACCCTTCTCCACATTGGTCCTCAAGGGTCTCACTTGAGTATTTGCTA
CTACCACCAAGATCTGTAATAGTGATACCTCCAGGCTGACTTACGTCAGACACCTTCGAC
GGTATCACTACATTCTTCCTACTCGTCAAGGCATACATGCTCTCTCTTCATGTATTGTGG
TTGCCGTTGACGGTTAAGTATAGGTTCAACGCTTGAGCGCCATCCATTTTCAGGGCTAGT
TGCTTCGGCAGGTGAGTTGTTACACACTCCTTAGCGGATTCCAACTTCCATGGCCACCGT
CCTGCTGTCTTTAGCAACCAACACCTTTCATGGTGTCTCATTAGCGTCTGTATTGGGCAC
CATAACTTAACGTTTGGTTCATCCCACAGCGCCAGTTCTGCTTACCAAAAATGGCCCACT
GGGCACCATCATACAAGCTGTTCAGCTTTATGATGTTATGGTGTTTTACTACCATAAATC
GAGCTTTTTAACAAGTTGAACTTCGCACCCATTAGGAGTTTGAGAGTAGGTTGAGGACAT
TTCGTCCCCAAGACCTCCAATCATTCGCTCTACCGGATGCTACTGTGTTTACTTCCGCTG
GTGCCAGCTATCCTGAGGGAAACTTCGGAAGAAACCAGCTACTAGACGGTTCGATTAGTC
TTTCGCCCCTAAACCCGGATCTGACGATCGATTTGCACGTCAGAATCGCTACAGACCTCC
ACCAGAGTTTCCTCTGGCTTCATCTTGTCCGGGCTTAGTTCACCATCTTTCGGGTACTAG
TATATATACTAATACTCCATGAAAATCACGGTAAAGTGGATTTAACATGGGTTGATGTTG
CGGGAAAATATAGACAAGTCTATACCTCCATCACATCAATTTCTTTCAATGCACCTCTCA
AGCCTATTCAAGACTGATCAGTTTGCATATATACTAGACTCCTTGGTCCGTGTTTCAAGA
CGGGTCGGATAGATTACCGATCTACTGACCGCCGAATCGAGTCAGATATACATTGAACAC
ATCAACAAACTACCAAAAGTCAATCAATCCATAAGTTGTTTCAACACTAGGTGAAGAAAC
AGGTCTCATCGACGAAAGATCAACTGGGTCTGTCAGCATGGTCCAATGCACTAACACTAC
AATTAAGTAGAGATTCAGCCTAATGTGAACATGATACAGCAGTTACCAATACAAGCTCAC
AGGCCAAGTCTGAAACTTGCAAGAAGAATCAGTGGCTGTGAAAACTTGATATCGATCGGT
TGTATGGTTAGTACACCCTACTGATATCACGAGAGTGGAAACCCTTTCAGGTATATCCCT
CACATTAGTCGCGGTTTGAGCACAAGAGTGTAAGAAAATGCACTTCTCATGCAATGTAGT
CATAGTTACAATATGATGCCATGATCCAAGGGTAGGCAAAGAGTTTCCTCCAAGTCTACT
GATCTTGGAACACTGTAAAGCATTCAAGACAAGCATATGAAACAAGCCACAGTGCACAAG
AGAAGTTGAATTCTCCTCTTAGCTACACTTCGTGGTTCTATCCGTTTCACTACAAGCGGT
TTCACGTCCTTTTGAACTCTCTCTTCAAAGTACTTTGCAACTTTCCCTCACGGTACTTGT
TTGCTATCGATATTACCATCGTATTTAGTCTTGGGAGGAGTTTACCTCCCAATTTGGATT
GCACTCTCAAGCAATCTGACTCTATCCGCGGTACAAGTTAATAATTGACATTTCAATTAC
CAGAATCTGCTACCGGCCTAGAACCGTCTTTGGGTAAAGAGCCCTTGTCAGAGGGACTTA
CAGATCTGGTTGAAAGCATCATAACTTTAACCATTACGCAGCACCGCTTTCCACCTTTCG
ATGGAAAACCTTTGCGCCGGACTCATCCCTTTTCACTCGCCGTTACTAGGGGAATCTCGT
TTGATTTCTTTTCCACCGCTGAATAATATGCTTAAATTCGGCGGGTAACCTCACCTGATC
TGAGATCAAAGTTAAAGGTTCGGAAAATTCCAAACATTGCTTGATATGGAGATGTGTGAT
ACACGCTACTAACATGTTACAAGTTATACGCTAAGTTTTACAACCAACAATCAACAGACT
ATATTCCACCTTTATTTAACAAACGAGATCCTTTATAGCGAGAAGCCTTTTCAATTTCGG
GTCATGTTAATCCGCTGTTCGACTTGAGCGTCGGCAGATTGACCAGCATTCTCAGGTATC
CCCTGCCAGTGAAATATATTCCAACAATCAAGTTGTTCTGTTGCTGTTGGATGTATTTAG
TCAATACAACAAACAGTTTTCACAATGCACCACCATCAGTACAACTCCTTACTAGGTTTG
TGTCAGTAAAGACCAAACCAAGAAAAGGATTTAAATATAACGATGCCGTATGTGAACTAA
GTCATAGCAGAGTAGTTAAACTCTGCTAAGCATAGACCATCCGGTCATCCCTATTACATG
ATAGACAGAGGCCCTGTATCTATCCATGTAATAGTTAGTAAGTGAATCTTCTCAACTCTC
AGACAGATGTGACTTCAGAATAAACTGAAAGCCGCAATGTGCGTTGGAAGTTCAAGTGCT
CGGCGTATCTTGCGATTCGCACCGATTATCGTAGCTAGCTACGTTCTTCATCGATTGGTA
ATTCGAGTGATCCACCGCTTGTAGGTGTATAGTGCCCCGTGGGACTTTTTTTCTCAATCT
TAAGTCTTCATAAGCAAAGACAATTCAAGTATTAATCGTATTAATCTACATGATCGTGCA
TTACACCATCGTTAGATGATGCCTGGCGGAGTCCACTTCTACGAGTAACACATACACGAC
TATAAATAATCAATGAAATGTGAACAAGAGAAGCTTATCCCTCTTTGAACCTTGCATCCC
TTATACCTTCAACGACTACCAGTTAAGGTAGAAGGAGAAGGTTAGGGCCACTCGAAGGTA
CCAGCACACTAGCAGATTGACAATACATTGAATGTCATGGTTTCGTCTACGGATAATTAT
GGCTATCTTTGGATAACCTAGCACTCATGTTTTTACACATGAATGTTTAACCATGCAAGC
ATGGATTTGTTTGGTTTGATAAAACTTTATCGATCAAAGTTAATTATTCTTACTCTTATA
GTCCTATAAATAAGATCTACGAAGAGAAGATAACAACAAGATACAATATCGTTGATATCA
AGGGGTTTTTTGTTAATGATCCTTCCGCAGGTTCACCTACGGAAACCTTGTTACGACTTT
TACTTCCTCTAAATGATCAAGTTTGAACATCTTTCCAGCACAATCTGACTCTAAGTTTTA
CCTCAAAGTCTAGATTGACCAGTCCGAAGGCCTCACTAAATCATTCAATCGGTAGTAGCG
ACGGGCGGTGTGTACAAAGGGCAGGGACGTAATCAACGCAAGCTAATGACTCACGCTTAC
TGGGAATTCCTCGTTCATGGGCAATAATTACAATGCCCAATCCCCATCACGAAATGGGTT
CAAGGGGTTACCCACTCCTTTCGGAGCAGGAAACATTTTGCACGGTGACCACTTCAGTGT
AGCACGCGTGCGGCCCCGGACATCTAAGGGCATCACAGACCTGTTATTGCTCTGTTTCGT
GAGGCTTAAGGCGCCCCTTGTCCCTCTAAGAAGTTCTTACAGTGCTGTAGCATCCTTACC
TCATTTGATTCTAAAGGCTTGACGGTAATAGAGCTTCGATCACCCGAAGGCTCACAAAGA
TATTACCACCTCTAGGTCAACTAAGGGGGAATACTGCAGTTTAAACTGCAAGTCTATTTA
GTAGGTTAGAGTCTCGTTCGTTATCGGAATTAACCAGACAAATCACTCCACCAACTAAGA
ACGGCCATGCACCACCACCCACTGAATCAAGAAAGAGCTCTCAATCTGTCAATCCTTTCA
GTGTCCGGGCCGGGTGAGTTTTCCCGTGTTGAGTCAAATTAAGCCGCAAGCTCCACTCCT
GGTGGTGCCCTTCCGTCAATTCCTTTAAGTTTCAGCTTTGCAACCATACTTCCCCCGGAA
CCCAAAAACTTTGGTTTCCCGGAAGCTTCCATTCGAGTTATGATAATATTACTCAGAATG
ATCGCTGGTTGGCATCGTTTATGGTTAGAACTAGGGCGGTATCTGATCGCCTTCGAACCT
CTAACTTTCGTTCTTGATTAATGAAAACATTCTTGGCAAATGCTTTCGCTGTAGTTTGTC
TTGCGACGGTCCAAGAATTTCACCTCTAGCGTCGCAATACAAATGCCCCCGTCTGTCCCT
CTTAATCATTACCTTGTGTCTTTAAGACCAATGAAAATAAGACCAAGGTCCTATTTCATT
ATTCCATGCAAGATCATTCAAGGAAAGGTGATAGTAGATATAGCTATAAATAGTCTATAA
CTTACTATACCGTGTTTAGGCACCTCTTGCGAGGATTAGAACGCCTTCTTTGAGCAATTT
GAATTGTTCAAGGTAAAGGGTTCAATTGCTTGAACCGACACTCAATAAAGAGAATCGGTA
GCAAATATTGAACATTTCTGTCAATACACTATTAAAGTAACCACCAGAAGAGAGTGATGC
GGGGCCGTACAAGTTCGTGAGAACAAGTAAAGTCCCTAACAACTACGTCTACTTCCTTTT
CAGTGGACCCAATAGGTATGACTGAAATCCAACTACGAGCTTTTTAACCGCAGCAACTTT
AATATACGCTATTGGAGCTGGAATTACCGCGGCTGCTGGCACCAGACTTGCCCTCCAATA
GATCCTCGTTAAAGGATTTAAGTTGTGCTCATTCCGATTACGGGGCCTCAATAGAGTCCC
GTATCGTTATTTTTCGTCACTACATCCCCGTACTGGGATTGTGTAATTTGCGCGCCTGCT
GCCTTCCTTGGATGTGGTAGCCGTTTTTAAGGCTCCCTCTCCGGAATCGAACCCTGATTC
CCCGTTACCCGTTACAACCATGGTAGGCGCATAATCTACCATCGAAAGTTGATAAGGCAG
TTGCTTGAGGGATACATCGTCAGCACAGAGGCTATACGATTTGCTCAGTTATTCAAAGTC
ATTTTGAGCATTGTAAGCACTCTCGAAAGAGTGTTACTTGGTCCACCATGAACTAGCCGA
AGCTAAGACATGGCTTAATGGACCATTGGTCTTGTACGAATAAATGCGTTCCTTCCAATC
AATCCCGAAGAACTGATGGTTGGAGCACTTGTTCATGTATTAGCTCTAGAATTACCACAG
TTATCCATGTAAAATGGAATATCCGAGGAACCGTAACTGATTTAATGAGCCATTCGCGGT
TTCACTGTTTTAAAGTATGTACTTAGACATGCATGGCTTAATCTTTGAGACAAGCATATG
ACTACTGGCAGGATCAACCAGGTAGTTGTTTTAGTTTTTGATTAAGTACAAAAACAGCGT
ACTAGTAAGCAAGCAATACACGACAATTCAAACAAGTTGATAACTCATAGGAACATGAGG
TATACAAGCAATTGTATGAAGTTGTCTGATATGTGTATTAGACTCGACAGTACAAGTTAG
CATTTAAGCATTCAGAATATATATAAGATATATTTATATATATATACATATTGAGAAAGC
TGGCAACGATATCCTCATGATGGCCTTAAACCGCAGAAGTAACTAAAGGTACATCCTGCA
GTAAGACACCATACACTAGATGAGGTATCGAGTCAACAGTCAACAATGTGTTATATACAC
TCATATAAAACATATAGAGACAAATGATAAATTTTTGTCCTGTCTTATCGTAGATACACA
CACAGCAACAACAATAATTGTTATATATATCCATGTAATGGAAATAACAAGTTGATGTGT
GATTGAAGACCAGTTCTGCTTT
>Contig_00033
TTTTTTTTTTTTTGAGGGAAAAATTTACTTTTTATTTGCTTTTTAATTCGAAAAAATCTA
ATTGATAAATTCATCATTTAGATAAACTTTTACATAAGAATTTTCTTATTATTTGTTTGA
TTATTTTATCCGAATAACTTTAAACCACTGGCGATACTGTTTGCACCTGAGCTGTTTAAA
TCACCGAAAGTCCATTGTCCGTCACTGATTTTTTACATCGAGTATGATTTGGAAATTTTC
TGTGCTTCATATTCTTGTTGATTAAGAATTAGAATTTGTGAATTTGCAGTCGAAGAAAAA
AGTTACTGTTTATTAACAATTAGCGTAAATTCATTTTATTAGATGTTAGTTTTTTAATTG
TTTGATTATTTTAACCGAAAACATTTAAGGCACTGGCGATACTGTTTGCACTTGAGTTGG
TGAATCCACCGAGAGTTTTGAGTCCATTGTCGGCAACTGAACCCATTGAGTTGGAAGCGT
TAGCGGCGATACCGAAACCTAATTCTCCAATATTACCTAAGCCTGCGGCAGCAGCTGCGG
CAGCATCTCCAGTAGCGTTCATTAAATTGGATCCAACGGAAATACCGAGTGAAGTGGCAC
CGGCGATATCATCGGAAAGATTTTCAGCAAAGTTACCAGTAGAGTTGATTCCAGAAGCAA
CAACATTGGCACCAGAACTTGCAAGACCACCTAAACCCTTGAAGGTGTTGTCGATCAATG
AACCAGTTCCATTGGCAAGATTGGAAACGAATGAAGTACCATTGTTGACAAGACCTCCTA
AAGCACCTAAACCAGCACTTGAAAGCATTGAGCCTGCCATTTGTCCGAAACTATTGGTTA
CACCGGAGAATAAACCAGCACCAGTTGATGCAAGACCACCGAGAAGACCAAGTTTAGCGG
CTTCCAAATTACCAGCAGCTTGAGCGATTCGAGAACCAAATCGTGAACCAGATGAGGCCA
TTGATCCGACACCCTTGATAGCACCACTGGTTAAATCGGAAACTTTGTTAGTAGCATTTG
CGGCCATACCAGCACCAGTTTGAGCTAAAGCACCAAAACCATTAGCGATGGCAGAATTAA
CTGAACCAACAGCTTTAAGGCCACTTGAAGCGGCGTTAGCACCATTGGTAGCAGCAGAAG
CGACAGCTGAGCTAGCGCTTGAGCCCATGTCTCCCATTGCTTTCACGGCACTTGAGGCCA
TTGAGAATGGATTGAACATCGAGAACAAACCTTTTCCGTGAACATTTGCTCCAGTTAATT
GTTGTTCACCAATTGCTGATGAAATTACCAACAAGAAGCAAACGGCTGATACTCCAATTG
ATTGCATGATTATGGTGATGATTAGAATGATTAATCAATTAATCTAACTTTGCGATCGTT
TTTATATTCTTTCATCGATTGATCTGTCTCGAGACATTTGCCACATTCACTTTTTGCGTC
ATTGTAATCAATTAATTCCTCCTTTAAATCATGATTTCAAATCACAATCAGATGTTAATC
GTCATTTAATTGTCAAAGATTTTGTACATTTCTGTATTCACTTTAATCAACTCATGACCA
AACCGATTATCATCATGTAATTTGCAGGTTAAATGACAATCAAGAT
>Contig_00034
TTTTTTTTTTTTTTTCGAAAAAATGACTTTTTTTAATGCAACTGACTGAAGATTTTGATT
ACATTTTTGAACTTTAACAAATGTAATTAAGGCAGGAAACAGAGAGACAGAGAGGACAGA
AAATGGTAAAGAAAAGTAATTAACAAAAGCCTAACCATTGATTGTAAAAATTGATCTGTA
GGAAATTAACATACAGCGACGGAAGAAACAAAAAAAAAGGTAACTATGATTAGAAAAACT
GTTTTTACACCGAGGAAATTGATCAAAGGAGATATTCCAGATTAACCATGATAGTATCGA
GTCTATTTCTTGTAGTAACCGTAAGCGGCTGGGGCATAACCATATCCACCATAGACTGGA
GCGGCGTATCCGTAGCTACCATAGCCACCGTAGCCGACGTAAGCTGGGGCAGCATAGTAT
TGGGAGTAGGCCATCTCAGCGGCGGCGACGATTAAGGCAACAATGAGGAGAAGAGCAAGT
GAATTCATTTTGGTTGATTTGTTGGGGTTGAAGTTTGATTGCAAAAGCAAAAGAAGATTT
TTAAGTTTTGAAGTTGGTTTGTTTAGCTAGAGAACGAAACTGATGATTCTAACCAACTTA
TCGATGCCTTTATATACGAAAACGAGCCGAGGTCAATTATCATCGTAAATTGACTTACAA
CTTATCATCATTAGCCAACACCCTCTTAACAATTTAACTCTTTCATCTTCATCTTCTTAT
CGCCAACAACAACAACAACAACA
>Contig_00035
CTCCTCTATCTCCTCTATCTCCTCGATCTCCTCGATCTCTAGACAAATTCATACGTTCAA
ATTTCTCTCTTTCCACATCATCATATCTGTTATCTTCTCGCCCAGAGTGTTTAGCATTCT
GATCAGGTCCACCTCTTCGAGTTCCGCCCAATCCTCCGCCTAATTTCCTCGGTAACCATC
CTTTAACAGTTCTACCCCTTTCAACATCCACTAGAACTCGACGTCCATCAATTTTCTTAC
CATCAGCATATTTGTAAGCCGCTGTATAAGATCAATTGTAAAAAAAGATTTGCCATAAAA
AAACAATACTTACCGATGGTATCGGTTCCTATTCATGAATAGGTTCACATAACAATGGAA
AAAAAAATTATCCAACTATTTGTCTACCCTAAATACTTACCAAATAAACAAAAAAGAGTT
GACTTTGCAAGTAAAGAAAAGTTCAATCGATTAACTGTAAATTGTGACAGTTAAACCGAT
TGAACTTTTCAAAGGTGTAGACAAATAGTTGATTAAGAGAAAAAACTTTATAATATTACC
TACATTACTTTAAACAGTCATACAGTTTCACAACAGAGTATTAGAATATTAGGAAAAATC
AGAAGTTGAAGATGAGAGGGAAAAAATGGAAGACAGAAAGAGAGTGAGTTGAGAAAAGGG
CGCGATAGAGTATAAATAATGATAGAAAGAGTCGACAATAAATTCACGAAAATTAGAAGA
TGAAGGAAAAGGTAAGAGAAAAAATAATAACAATAATAAAATATCAAAATCTCAAATAAA
TTACCTGGATTTACCTATTACCTGTACCTAGTTAGGTTGTAAAAATTTCTATTATTGAAT
TATTAGAATTAATAGAATCCCAGAGACGGCGTAACCTAACCGAGTATCAATTTAACTGGC
AACAGAAAATAAATATATTTAATATCATTGAAAATGATTCATTTTCTCCCTGACGATTGC
ATTTGGGAATTTGCTCACAAATGAACAATGAAAACATGATAACTATTGCAATATATAATT
ATTAATAAGATGATGAGAAAAAAAAAACTTACGATTATGATACTCACATTATAAACTCAC
ACAATTGTTTATCATCATTTTACACGAAAGATAAATGTAAAAATCAAATACACAAAAGAT
ACACTTATTGACCTACAATAATATTGGATGATTACGATGTAAAAGAAGAATACTTAACAG
ATGAATCCATCCAATTAAATATTGATTTCCAACGAGAGAGAAAGAAAGAGAGAGAAAGAA
AAAGAGAGAGAGAGAGAGAGAGAGAGAGAGAGAGAGAGAGATAGTAGAATGAAAGAAAAG
AAAAGTATTTTGATGACAGAAAATACAAAATTTGTCTGATCATTTTCATCGCCCTGTGAT
TTTGTATTCAACTTGTTCAAACGAAAAGATGATAAATCCAAAAGAAGATTAAATTTAAAT
CTTACCGGAAATCTTACCCTTCAAACCAATACACAACTTACATAATTTTTACTCTCTCAA
TCTTATTGAGATGAGACAAGTAGAATTCCGTTAGATAACAAGGGAGTGATTGAATTGAGG
AAAATAGAGAACAAGATGGAGAGAAAAATCACAAAAAAAAGTTCTACAAATTTACCACAC
GAAAAGAGTGAAAAAAGCGAGAGAGAAAAAGAGAGAAAAACCTCACCACGTTCTTACCGA
TAACATAATTGAATTTCCATACCAAAAAAATTAAAATAGAATATAATTAAAAGAATAATT
AACATACCGTGCATATCCCGTTCATGTTCAT
>Contig_00036
TCTCTCTCTCTCTCGCTCCCTCTCACTATTTCTCTCTCAATTTTTATCTTCCATCTCCCC
CACTAATTCTCTCTCTCTCTCTCTCTCTCTGTTTTTCTCTTTCTTTTCCTATGGTTTATT
TTTCTTCTCAATGATCGTGAACGTCGATTGTCAACCTTTAACCAAATATTCGGGATAATT
GTTAATCTTTTCCCGGTTTTATTATAAAATATTTATCATCATTTTCTATTCTTGTGCTTT
ATTGGTCGTGTTTCCATTTGCTCATCATTAAAACGTCAACAACAAAAAGAACAACATACT
CTTGGTAATTTCCAATTCCTAATATTTTCATGTTCTCATCTTCATCTTCGTCTTCATCTT
AATCAACTCTGAACATCTACAAATAATCATTGTCCTTAATCTTTTCCAATTGATCACCTT
CATTAGAATCTTAAAATGCTTATTGGAAAAGAGAAATAATTGTTTACCCTTAAAAGAAAA
AGCTTCTTTTTCTGTTCAGCATTTTTTTCTCTCTTTGTTTCTATTTTTCTCTGGTTTTTC
TCTTTTCTCTCTTTCTTTCTTTGCTTTTCTCTTTTCTCCTCTCTCTTCACTTTTCTCTCT
CTCTCTCTCTCTCTCTTCTTTCTCTGTGAGGTGTTCGTTTCTTCTTAGTGTACAACATGG
AGACTCAACCAGGAATTCTAACACCCAATGTGACTCAGTCTTGTTCATCTTCTTCCCGCC
GAGTTCGTCCTTCACCTTTGCCCACTCTGAACATGAGTGACTCAACAGAAATGTGGGAAT
CCATGATTAATATCAAGGAGATTTACTGTCGTGATAGTCACTTGTTGGCCAAACATCCAA
ATATCACACCGAGGATGAGATCGATTCTGTTGGACTGGCTGAGTGAAGTGAGTGAATTGT
TCAAACTGCACCGGGAGACATTTTATTTGGCCCTTGATTTTGTGGACCGATACTTGACCA
AGAAGAGTGACCTTCCTCGGCAACAGTTGCAATTGATCGGAACCACTTGTCTTTTCATCG
CTGCCAAAATCGAGGAAGTTTATCCACCAAAGAGCACTGAGTTCGCCGCAGTCACTGATG
GAGCTTGTACCGATTGTGAGATATTCAGTCAAGAACTAGTCATCATGGAGACATTGAAAT
GGTCACTTCATCCGGTGACAGTGAACAAATGGTTGTCGATTTTTATGCAAATTTATTCGA
TTCTGGAGAAGGAGAATAATCGAGATCCAGAGGCTCGTTCGACCGGAGAGAAATTTCTCA
TTCCAAATTACAGTGCAACGTTTTTCGTCCAAGTGGCTCATTTGATCGACTTGTGCATGT
TGGACATTGGATCTTTGCAATATAATTACGATGTTATCGCAGCATCGGCGTTTTATCATT
TCACCGATGAAGAAACAGTTTATTCTTGTACAAGATTCAAACATCCAGATATCAGGGACT
GTATCATTTGGATGACACCCTTTGCATTGGCGGTTCGAGAAACGGGAATGATTGAGCCAA
AAGTACCGGCGAATGTTACAAATAGCTCTTGGTCCAATTTGCAATATCACACAGTCGATT
TAACTTTGTTGGAACGAGCTCATATGAAACAAATCGATCTAACTGAAGACAGTAGCGATG
AATCAGTAGCTCCATCAATGCCTCCATCTCCACTTAGTAGTAGTCCATTTAATGCAAAGT
CAAAGATTCCATTAAAAGTTAAACGGGATAATAATAATAATGGACCAATAACAATATCAT
CCTCACCAATTGCATCTTCATCAAATGCACAAATAACATCATCTCCATTACCTTTACAAT
CTTTATCATCTTCACCAGGATTAAGATCAACGGGATATTCACCAAATCCTTTATCAACCA
CATCATCTCCACCTCAACATCATCAAACTCAATCTTCATCTTTAACACCTTCATCACTTG
TCAACAAAAAACAAATCAAAGAAACAACAACAACAACAACAACAACAACAACATTGAAAA
CAATAACAACTACAAGTAATACAACAAACAAAAGGAAACGAGATCTTAACAACAACTCCA
ACAATAATATCGATAATTATAATGATGACACCGAAACAGAAGACGATGAGGATCATCGTC
ATCAGCATCACCACACTCGCCATAATCATGTTCAACACTCCAACGATAAAGAAATTAATA
ATAATGAGACTGAGACTGAGACTGAGAAAATAGAAAAGATCGAAACAAACAAGATTCATA
ACACTCGACAATCTTCAAGACGAGTTATCAAAAAACGTCGATCATATTCCCCACCAACTA
GTAGTCCAGCGACGTTCTAATACAAAATTCTATGTTAATTGTCTCTCTACAATTACAACT
AACTCGTTGATTTTACACAATTAATCATGATAAATCACAGAGAAAAACAAAGAAAAACAA
AGAAAGAGACAAAAAGACAGAAAGACAAAGAGCACGTTCTTTATGTAAAATAATAATATT
TATGCAATTGTTCATATTTATACATTTCCATTTCTCACAATCAACTAGAAAACGAAAAAA
TCTCACCTTCATCAACTTCCTTTTCATCTTCCATTTCCTTCTTATCATCATCATCATCAT
CAGCATTCATCTTCCGTCCACCATTTTGATATCACCAAGGTGATAAAACGAAGCACAAAA
TCCGAACCTGAACAAAATGTCCATTCTAATTGTGATATCTTCTTGCCATTCGCTTGAATC
GAAGCCAAAAACATTCTAATTACAATAATAATTCCGTCTCATCTACTATACGAAATCAAC
ATCGTTCATCCAAATCGACTTTTAATCAAGTGAAACCTCAACAATTGAACCGAAACTTTT
CCCACACCAAATGATCAACAATCCGATTTTTGTCCATTCAAATTTTTTCCAACATCGAAT
CACTTTAATAGCATAACTTATTATCACAAGTGATTAAAGTTAATCTTTGATTCATGTAAA
TATTTATATAAATTTCAATAATGTATTTTAATTGTTCATTAGACCAACAGGTAAAGTTTG
TCGGCCATTTTGTTAGACCTTTTTTAGCGTTTTCATTTAAAACTCACATAAATCAATTTG
CTTTCGTTAAATCAACTTATGTTTGTAAATAGAAAATGTTGGAAAATAAATTAACAAATA
ATCACCATAATTATCGTTAATTACTCTTGTTGTCTCATTAATTTCTCCCGCTCCTTTTGT
AATTTAACTTTTCTTTTATGTTCTTCCCTCCATTTTGCTTCAGCTTCTTCATCATATTCC
TCCATTATTTCAACCAAATCTTTCGATTCCTCTGCTAATTGTGAGGTGAATTTGAACCAA
TTGTTAATTGATTCGATTTCCTTTTCAGTTTCACCTTTTCTCTCTTTAACAAACTTAATT
CTTCTTTCGGCAATTTCAACGGCCTGAGAGACCGAACGGTCAGCAAACCAATTGTCGCCC
AATGAGACCATCACCTGATTAGTGTGGTCAAGATTTCCTGGCATAAAGGCCAATGGAGCG
TCTTCCTTTCTCATATTGTGACAAATTGGAACCATAATTGGATGATTAACCTTTTTAACC
AACATTTCCATGTTACCTTTTAATGATTCATATTCGTTGATTATATTATCATATGAGGCT
AATTTAGTTTTTGCCATTTCCAAGGCCCATTTTTGGCTGATCTTTAATTTGTCCAAACTA
AATTGAGGTTCCATTCAACAATTAGAAGAAACAATTAGTTAATTGTTTGAGAAAAAGAAA
TGGGAGAAAAGAGAAAAAAATTCTAAACAGATCAGCTGATTCTCTTTGTGTTGGATCTAT
GAATGAGTCATTCGAATGTAAACTTTTGTTGATTAATTGTGATTGGAATTGATTTTCTTT
GATTTTTTTTTTGTTTAATTCTATTAAGGGTATTGCTTGGAGACACACATACACACATAC
TGTAAAGTAAGAAATGAAAGGAAAATAATTACATTGAATGAATAAATACAATGGAGAGTA
AAAAAAATGGTTTAGCCTTTTGGTCTGATCTAAAAATTGAGATTGAAGAGTTAATTTAAA
TAAAAAACAATTGATCTTTACCATTGGTAAAATTGTTAATTGTTGTTAGGTTTAGGATTG
AGATGGAGAGAGAGAGGAAAAATTGATGTTTTTCTTTTTAAGTATTCGATTGTAATACTG
GTGTTGGTTTTTTTTCGTTTTCATTTTTTGTTCTTTCAACTTTTCAGTCTTCGGTTTTCC
GTTTTGGCTTTTTAGGATTACGGGAACGGCTTTTAGCCTTACATAGTGGACATATTGGTG
CATTTCGGTGGATTTGTTGGTGACAGGATAGACATGATTTCATCGGAGGTGGTTGTTGAC
GGAATGCTGCTGGTGGAGGTTGTCTGTCAGTCATTGATAAACTTGGAACACCCGAAGATG
GTCCAGGGTGGACTGAAGATCCACCTTGTCCAGAGAATCCTAATCGAGGTTGAACTGAAG
AGGGTAAATTTGGCTTGAAAACACCGTGAATCATTGAGGGTGGCTGAGAATTTGCAGTCG
AAATTGTTAACAATGATTTGTTCATTGAGCGTCCATTTGATTCATAATCACGATTAGTTG
GCTCAGAAAGATGATGTTTCTTAAATAATTCTGAACGAATTTTCTCCTCCTCTTCGTGTA
GATCATTAATCAAATCTAAACCTAAACCAGATCTCATCTTGTTTGCATGATCTTTTAATT
GTTGACATTCAATTAGTAAACTTTTTGCTGTTGACAAATGTTGACTATGTTCTTCATCAC
TTTCCTTTATTACTGTTTCCATTTGATTTAGATCAGAATGGATTAATCGTAATTCTTCAA
CATGGGCCAATTTTTCTTGTTCAAGAAATTCTTTCTCCTTTCGATAAGCAACGAGACATT
TTTTCTCCGATTCAACTGCATCCAATTCTTGTTTAAGACGAGTTTTTATGTTATTTAAAT
CCAATGTTAAGTCTCGAAGCTCTTTGAGATATTCTAACTTGTTGATGGCGATTTCATCGT
CCGAAGACATTTGATTACCTCCAGAAGACATGACAAAATCCTAGAGATGCAAAGATGAAG
ACGATGATGACGATGATGACAATTGATTTCCTTCAATCAGTGAATTCTCTTAATCATAGA
GAAAAAAAATCCAACAATCAAATAGACCGACAAACAATCAGCTCGAAATTATAAATCCCT
GGTAAATAAACAAGAAAGTCACAAGAATAAAAAATCAAATTAATGTCAAGCCGATACTTG
GATGACCAAGCAGCTGAGCATGACTACGATTCTGGAACAGAATAAATGACAAATCATCTA
ATTGTTCAAATAAAAGAAAAACAATTGAAAAAAAATTAGTTAAAAATTCAAATTAGAGCA
GAAATTAAAATAATAAAAAGTATAAACAAT
>Contig_00037
CTCACATTGGAATCAGATTACATTAATCATTAAATTAACTCTTTAGTTAATTTCCTCCCA
CCTTTACAAGTTAATTTATTAATACAATAAACTTTCATGTTAATACAAATTGATCATCAA
CAATCAGAAGACAAAAACTATTTAACTAAATCATCTCAAGGAAAATTTAATCATTTTAAC
TCTTCTTCATCTGGATCATCTTAAGTTACCATTTGTGACAATTAAGTGTTTCTATTGTGT
AGTATTATA
>Contig_00038
CCGAATTGATGAGATGGGCCATCGAATCAATGATCTTGAACAAAATCTAAACGAAGTGAT
CCAACAAGCAGGAATCTCCGATGAAGTGCTGAATAGTTCAACTGGTCAACCAAAACTGAC
CAAAAGTAATTCGATTGCAACAGATAAACCATCTAAACCAACCAGTTAAAAGGCTCAACT
GTTAATCTGTTGTATCTCTTCATCATGGTCACCATCATATAAAATGGTCACTTTTTCTCA
ACCTTCATTTTTAAAGTACCAATGAAAACAGGATATGGAAGTGAAACTTCAACAATTACT
ATGCTCAAATCAACTAAATACTTTTGAATCACAACATAATTAATTAGTGACACAATTATC
ATGCAAATATCCTCTATTCAACTTTATCAATTTCTTTTTAATTATTGAACAGTTTAGACT
GTTTTATTATCACAAGTTTACAATTTATATCAAAGCAATTCCCGGTTCCAGTGTAGTTGA
TTGCACGATTAATTATTGGAATCCACTGTTTATTGATCTCAAAAATTCTAATTAGTTTAA
ATTATTTGTTCGTACAGAGAATCGGATAGTCTTCCAGGAGTTTATCAATTGTTCATCGTA
TTTCTTTACTTAATTACTCGTCTAATTATTAAGGAATTAATTTATGTTCAATTAACAAGA
ATCGCAAATTATGATTTCATTTTGTTAATTATTAGAAATGATTATTTTATTTTTACTAAG
CAAATCGTTTTGTTATGTTACAGTTGGTGAAATTAAAAAGATCACAACAATTTAGCAATT
TGATCAATAAAAAAACTACAATTTAAACGAATTCTTTTTTTTTGAAAATTATTATTACGA
CTTTTTAATTATTCAGTATGCATTTTATGTAATTTATCAGCAATTTACAGCAATCGATTA
ATAGATTGTAAGGTGATTGGTTTCCATAAGTATGAATTTATTTTTGTTTAAGGTTACAAT
TAGAGGATTAAAAGACGAACCAAGGAAGGCTAGAGATCTTCTGTAAAGGGGATTTTTAGA
AAAAGGAAGAAAATTCTGGGAGCAGATTGGTTAGAATTTAAAGTCCTTATATTTCTTATT
AGATTTGCTTGTATCTTGTGTCTTCTTCCTTTTCTGTCTTGCTGCATGTTCAGCTACCAT
GTCACTAAGGTCTTCTTTAGCTAGATGAGCTTGTTGTTGTTCCTTATATGTTTGCTCATA
TTTAGCAGCTAATCCAGCAGCGGGCAACTCTAATTCCTCTGGTTTTAAGGCGAGTTCGAT
TCCTTGGCCTTTCTTTTGTCCATTCAAATCGTAAACATGAGTTGATCCCATCATTTCTTT
TCCTATTCTGTCTGTTTTCTTCTCTGGTATAACTGTGAATAAAGCGGGATTTTCATTGCT
TTCCATTTCGGCTTCGATCTTTCGCTTTCTTAATTCAATAATATCTGGAGTTTCCATTCC
ATTAGGAATAGATGCAAGACCAGATGGGGTAATCAGTCCTTCGGATGGAGTTGCGATGCC
ACTTTCATCACCTTCTTTACCAGTAGGCCTATCGCTACGATCTCCATCATCTTCATCTCC
TTCATCTTCTTCTTCTTCTTCTTCCTCTTCTTCACTTTCCATTTCACCCCAGAACGATTT
ATCGACTTCCTCTTCGGCATTTGTACTATCTTGGGCAGTGCTTAAACCAAACACATCACC
ATACAACGGACGACCATACTCATCGACAGGAGGTTTACCCCAACCACCAGCATGATAACC
AAACGAGCATCCATCAGGTATCCTGGCATTAAGTCCAGGAATCTTCAAATTAGGATAAGA
AGGAGGTGGTCCGTATCTTTGCATTGCAATTAACCACGGAGGTGGACATTTTTGAGCGTT
AGGTCCAGTGGGCATTCCAAGGGCTACTCTCAGATCGACACTCAAATCACCAGGTTTTTT
CTCTTTGAGTCTTGTTTCAAATTCTTTACCTTCATAATAGATATCTCCATGTATCGTCAT
TTTCGGTTTGGTTTGCCATTTGAAGAAAGCATCATGAAGTTTTTGATAATCAATATCAAT
TTTACCCAACTTGGGTCGGATTTTTTCCCGCTGTTTAGTTTTCAGGGACTTAGCATCCTC
CTTTTCTTGTAAAGCTTGTCTCATCTCCATGATACCTGTTTTTCTAATGAACTCAGGTAA
CTTAAATGGAGGTTTTTCAAATCCTCTTTTACCTTGCAAATATTTACGTTTGTAACACCA
ATGACGAGGCACTGGAACTGAGTTTCTAGTAGATTTAAGGTGAAGAAGTAAAAGTGGATC
TTTAGCCGTAACATCATGCATCTCGACCAATTCAGGATGTGATACTTTCTGTTTGAGGTC
AGCAACTGTCATTCTTGTTAATTGTTTCAGCTTTCGCTTGGAAAGTTTTGGTTCACCGTC
ATTTTTGTCGTCCTCTTCTTTCAATTCTAATTCAACGGGTTTCTTTCTTTCGAGCATTTT
CTTTGCTGGATCAATAATTTCACTATCATCATTATTTGACTCAATGTTACTGTTATCACC
TCCTTTGAACTTTTCGAAAACTTTCATATATTGGAAATAAATTGGATCCCGGACGACTTC
ATCTTCCACATACTCTATTTCAACATCATCATCTTCATCATGATCTAGAGATTTTCCATT
CTCTTTTGTTGTTGACGCTTTAGCTTTTTCAGCTTTCTTTTTCTTCTTTCTTAGTTTTTT
CTTGGCATTTTTGGATAACTTTTGTTTGGGTTCAGTTTCTATTTTATCAGATGATNNNNN
NNNNNNNNNNNGTGTCTCAATCGTAGATGGAATGACAGGAGTATCTTGTGAATCGTTAAA
CACTGAAACATTCATGTCGCTAAAATCTTTTTCATTGTCTTCTTGAGTGTCTTTCTTTTC
AATCGACGGTTCTTTCACTTCAGAAGAGGAATAATCATTTGGTTCAGAAGCACTAGAAAA
TTCGAGTTGATTTTGATTAGTGATGATGTTTGAATGAAAACCGATATTATTGTCACTTTG
AACTAGTTCAATTTTTGTCTCGCTACTTTCGGATCTTCTTTCCAAGTCAACACCATCATC
GGTAGGTTTAATTTCACTGATTTCTGATTGATGAGCATCGGCGCCAAGTTCAATAGTGCT
ACTGGTTGTTTGTTCAACTTCACTCGATTCTTTTTCATGAATATCAGAATTTGGCTCCTG
TTTTTCAGAATTAAATTCCAAATTTTCGCCATCTTGTTCAAGTTTATTTTCTGTTATCAA
ATCTTTCACGTTTTCAGTCTGATTGACATTGGTCTCCATTGCACCTTCTTTGTCCATCTC
TGGTTGTTGATTTTGTTCTTCCCTGGGAAATAATGTTGTTTCTTGTTGATCATCTAAGTT
TGGTATTGGTTCATATTCCTTTTCTTCTTGTTGATTATCACCTTCCAAGTTGAAATGATC
TAAAGTTGGTCTAGTTGTTTCATAATCTTCAATAGGTTTTGAACTCATATCAAAACAAGG
TTCAGGTATAATTTTTTCTGTTTGTGATGTGAGTTCAGGGGCAGATTCAATTTCACCCTG
AAATTGGCGATCGAATTCTCGTTCAATGTCTTTAACACAAGTCGGTTCGGGTTCCACTTC
AGGTTGATACTCGGGTTCAGGTTCAAACTGTGGCTGATGTTGATACACAGCCTGTGACTC
TGGTTCGGGCTCTGGTTCGGGCTCTGGTTCAGGCTCTGGTTTCGATTCTAGCTCTGGCTC
AGGCTCTGGATGTTGTTCTGGTTCTGGTTCTGGTTCTGGTTCTGGTTCTGGTTCTGGCTC
TTGCTCTGGTTCAGGCTCGGTTTGATGAATAGTTTCAGGTTCGGCATGAACAATAGGTTC
AGTGGATTTTATAGATTCTAAAACAGGTGATGACTCTTCATGAACTTTTTGTGACAAATC
GGTTACTGTACAACTATCTTCATTCAGTGAAGAAGTTTGTTCAGGTAAATTTTCATAATC
TTTACTAAGATCAGCGGCACTAGAGTCAACTCGTTGATTTGCTTTCAAAGCTTCATGTAA
AAGATTTTCCAAATCAAATATAGCCTTTTGAGGTGTTTCATGTCCTTGGTTGTCATCAGG
CTCCTCATGGATCATTGGGTCGTGTGCTTGATCCATAGAAACTGCGGGAGAATTAGAATT
TAAAGGTTGTTTTATCGGTGAAGTATTAGCCGATACTTCACTTGGGCTTTGATTCATGGC
TTGCAAATCTCTGACATTGGACTTTTGGTTAAACGATAAGTTAGATGATAAATCAATAGA
AGATGACTGCAATGGTTGATTCATTGATTCATTGGATCTACTCTGAATATGAGGACTATT
ACCAAAATAGTGAGCAGAATCGTCACTGGGCATTTTAATGTGTGAAGATTCAATTACTGA
AGGTGTTATATGCATATGAGATGGCGGTGAATGGAAATGATGACCATGGTGAACTTGATG
TGCTTGATGATGAGATTGGTGAGATTGATGTGACTGGTGAGTTTGAAGAGGTTGATGAGT
ATGATGAGTTGAGAGTTCAATAGGCGATGAAAGGGAATTTACTTGACTTGAAAAATTTAA
AGGTAAATCATCATGAGGCATAGGAGTTGGCGCAAAACAAGGTTGAATTGAAATAGATGA
AGGAGAAGGTGAAGTGTGTTGAATATGGCCACCTAATTGTAATTGATGTTGTTGATGATG
TTGATGCTGATTTTGATTGATATAATAACTAGATCCACCGTGTACCAAACCAGGTTGACC
AATGGTAGGTTGAACAGTGGGAAGAGACTGAGGGGGAGGTTGTTGCACTACATTGAAATT
TGCCTCTTCTCGGATTCGCGCTTGACTTGAATAATAATCGAGTAATCTCTTGATTAAATC
AGCTTTTAAACCGTTTAATGGTAAACCAAGATTTG
>Contig_00039
TTTTTTTTTAAGAGCAAAAAGAACAAAATTGACTAGAGGTTTTTAATTTAAGTTGATTGA
CTATGAAAAAGTGTTAAAGCAAAAGTACATTGAGATGTTTTCGGGTTTTTGTTTGCTAAA
TAATATAAATTATAAGAGTTTTTTTTTCTTCACACTCGATTTGAAGAGAAATAATGGGGA
AAAAAGATGGAGGATGCGGATGATGAGAACGATCAGGATGAGACTTTTGTAGGTTAATTT
TTGAGAAAATTTGATGATAANNNNCAGGTAAGATGATGATAGAGAGAGAGCGAGAGAGAG
AGAGAGAGAGAGAGAGAGAGAGAGAGAGAGAGTAGGTCAATACCAATCGAGACTTTTAAA
CCATAATGATGGCGAAAGATGATGAAGAGAGAGTGAGAGAGATATTATATGGTCTATGGA
TGATGAGGATGATGTCAAAGGATGAGGTAACGAGATAAGGAAAAGAGGAAGGAAGTTAAG
TCATGTCAAGTTTAGAGTGTAGAAAATGTTGCTTATGTGAGTGTTGGTTTTCTTGTTGGT
CTTGAGATGAAAATAAAATGGTTCACGTTCCCGGTTCTAATCACCGGGAGACCGAAGGAG
ACGCACATAAAATTTTTTAGAATGAAAGAGAAAGAGAAAGAGAAAGAGAGGGAGAGAGAA
GATCATTTGAGATGTCATATATTGCGAGATTCACTTAAGAGCATTTCTCAAGCTATTTTG
TGCTTGCTCCAATTTCTGTTGCTCTTGAAGAAGACACTTTCTTTGGATACATTTTTTCTT
TAAGGTATTGGCGCCGCCGAATTTTGGTTTATCCAGACAATAATTGCACTTGCCACAATC
TTCGACTAGACAACCAGCACATTTACGGCAGCCCCAGTTCTTTTTGCCGGTTGATCGGAG
AAGAGCCAAAACTGCGGTGTTTGGTGTTGATGTTGTAGTGCGAGAAGTTTTTGATGAAGC
TGTTGCCGCTGCTGTTGATGATGCGGGTGATGAAGTTAATTGTTGACCTAATATACTGCC
TTTAGTTGGATCGATAAGTCCTGAATTACCATTATTGACCGGTGAATTAAGTGTTATGCT
ACTATTGGTGCTTATATTTGACATTGGAAGAGATGATAATTGATTTGATGAGTTTACTTC
ATTTGATTTGTTAGTTGATGAGTTTGGCTGACGGGTTACTAGTTGCTTACGAACTGGTCG
ATTGAGATTTACTATTTTCATCCTTTTCTCGTCAATCTGGTAAGTATCGATACAGGCTTG
AAGGAGGCAGGCCTTACATCGAGGCGTCGCATCAAGAGGACAATTACCAAGATTAGGGCA
ACAATATTTTCGAGGTTTAATCAAAAATCTACCAAAAAATTTCGCACATCCCATGCAGGT
AAATTGACCATAGCGTCGTTGTACTGAGGCATAAAATTTGGTTATATGACAAACTGCACA
AGTAACAAACCCCCCACGGGCATTGGAAGGAGACGTTGATCCAGTGGGTTCCATTTCTTC
TGAATCATCTTCTTCTTCATCATCAAGAGAATCTAAAGGTTCGGGTTTCGAGTGATGGTG
AAGATGATGAGATGATGGATTTGTTGTATTGGTTGATGAAGGTGTTAAGGTGGTAGAAGA
TGGAGATTGGATAACATCAGTATCCATATGTCGAACTTGGTAATGTCGCTGAGCATCTCC
AATAGAATCTGAAATGTATGCACAGATCATACACCGATAGACCATCTCGGCGATAATGAT
TCCATTAGAATCACAGACAAGCGATCGACAAACTTCCCTCTCATCATTGGTCATAATCAT
ATTACTAATTTTTCTCATCGATAGTTATCAATGTGTCTATTTGGATAATCTGTTAAGAGA
ATTTTTTTTTGTTCTCTCCACCATTGGATTCGGATTGATTGGATTCTTTTACCATTGGAA
ATCTTCAAATTCTTTTACATTTTGATCACTGATTTTTGTTCTTTTTTCTTGAAATTTTCA
TCAATTGATTCACCTTTAATTCACTATGTCTAATACTGTGTTTTCTAACTAATGATTTGT
TAGAAATGTCCTCATCTGTTGAAATCTTTCACTCAACTTTTTGCTCTCTTTCTCTCTCCT
TCAGTTGAATGTCAATTCATCAGCTGGAGATTAACAGCTGATTATTTGCTTATTAATTGA
TGACAATTGATTGTCTTTCATTTACCTGATTCACTTTTATTGTTATGATTTTTCATCAAA
TTACCTCATTGTCTAATTATCTATGTGCCATTAAGTACGAGTGTTTTTCTTGAGAGTGAT
TGTCTCTCTCTCTCCTTTTCATTGTGTGCCTTTTTTATCCAATAATTTATTTCCTAATCA
ATCATTATGTCGATCAATTTAATTGGCGTTTCAGCCTCTGGTGGTATACCTTTATTCTGT
CGGCAAAAGAGTTCAATCTCATCGGAAGGAATACCCTTCGTTAAAATGGCCTCACTCAAT
AGCGTCAATCTTTTTAGTCGACTCAATGATGCCAACCTAAGGTCTACTCTTACTGCCGAT
AGTTCAATCCATTGGAAAATTTATCGAGGATCAATAGTACTTATTCTGGTTACTACGGTT
GATCAGGCCACTTCTTTTCGAGATATCAATTCATCAACCATGGATCGACTTCTTGATTTT
ATCTTTGACACAATTATCTTAACCTGTGGATTATCAAAATTAATTGAAACCAATACAGAA
AGTCTTAAATCCAGTTTGAGATCATCTTTTCCTGCTATTGATTATATTCTTGATCAACTT
TACTCTGGTCATAGTGTCCAATTGTGTTTACAGAAATTTGAATTCATCCTCACCGAATCA
TGGGCCACATCTTTCATGGAACCTCTTGTGGACACCGCTGCCCGTTTGGCCTCGAGTCAA
TATTGCTGTTTAATTGCGCGTCGGCGAATTGTTTCCGCTACGAAACATTGGTGGACCAAA
ATTGCTCCAACTCGAGATGCTCTTTTAATCATTAATTTAGTTAACTCATTTAATCTAAAT
GATTCTAGTGGCTCATCTCGAGAGGCAACAATTTATTTACCAGAAAATTGTCCCAATAAT
CCTGTTCGTTTGGTTGCATTTATGGTCGCACCGAAGATGATTATCGTATTTCTTTGTGGT
GAATCTCCATCAACCCAACAATTAAAGGAATCAATTATTGGACCATTGCGAGAATCTCGT
AAAGATCAAGAAATTTTCAGGAAAATTGTCACCGAAAAGCGAATACCTTTACACCTTGAC
GAGAATATAATTAACTTGGTCATCTGCCGTTCGGATAGGAATATGTTTACCCTTCTTGGT
TCACTTGATTCAATTAAAGTACGAGATTTACTTAAATTAATGGAACTCTCATTAGATAGA
CAAAAATTATCTCACTCATCAATAATTAACAATCATCTTGATTGTTATGTTAAATTTTCT
GGTTACAAAGGTTACGCTTGTGAATCAAATAATTTTAAAATTTATATTCTTTTACCATTG
GAGAAACAACCTAATGACTTTAAAAGAATTGGTGAAAAAACTTTATCCCTAATTAACAAG
GAGAAAAAATTGTGGCCTTAATTACCTACCTCTCGAGATGAAAATCACATCAACAATTAA
CTCACAATTCCGTCAATCAAATCGCAACAAACATCAATTATTCATCTAACATTTGAGTGA
ACACTGTTAATCAGATACAAATACAGATTTTATTGATCGATTAGATCAAACCAATGTCTA
CAATCAATATGTAGCTCAATTGATTTTTGTAACTAACAATTAAGTTGAATTTGTTAATCA
ATTCAATGAGACTACCAGAGGGAGCCAATGGTTTACCCAAAGGCGGTTATTCAAATTTAT
TGGTAACCTTTTATTTCAAAGCAAACACATGATTCAATTAATTTAAATTCAATTGTTTAT
ATTTATTAATTTTAACAATTTTAATCAACTTGTGATTTAATTGATTTCCAATAAATCAAC
TTGATCGTATTGCAATTAACATGGTGGTCATTTCATTTTCAAGATAAGAATCAGTTGATT
GCCAAAGTAACTAAGAGAAAGATTCTCTATTTGTTGTTATTGTTTTCTTCTTGTTTTGTT
TTTGTTTACAATTAAATTTAAATCGTTTTTAGATGATTAATCTAATTTTACCAGTTAAAT
CAGCTCTATTTAATTATGTTCCACTCACAACCACATTGATTAGTAAACGTTTCATTGAGA
CAATTAAGGTTGGTATCATTGGATCAGGACCAGCGGGGTTTTATACAGCTCAAGCTTTAC
TAAAGGACAGTAGAATCGAAATAGATATTTACGAAAAGTATCCAGTTCCATTTGGACTAA
TAAGATTTGGAGTAGCTCCGGATCATCAATCAGTAAAGAATGTAATTAATTCTTTTACCA
ATACTGCTCTTCAGAGTAGAGTTTCATTCTATGGTAATATAAACATTGGTCAAGATGTGA
CTCTACAACAATTACTTAATTCATACAATGCAATTGTCCTTTGCTATGGAGCAACTGAAG
ATCGTAAATTAAATGTTAAAGGAGAGCAATTGATTAATGTATTACCTGCGAGACGATTTG
TTGGATGGTACAATGGGATTCCCCAAGATTCTGATCTAAATCCTTTCTTACAAACCGAAG
ATGTTGTCATAATAGGCCATGGAAATGTCGCTCTAGATTGTGCAAGAATTTTACTCTCAC
CCGTTGATGAAAATTTAAAGAATACTGATATTACAAGTCATGCATTAGCTGCCCTGAGGG
AAAGTAAAGTAAAAAGAGTCTATCTTGTTGGAAGACGAGGACCACTTCAAGTATCTTTTA
CCATCAAAGAATTAAGAGAATTAACTAAATTACCTAATTGTGATACTGTTGTTTTCTCTG
AGGACTTTAAAAATATTACACCAGAAATTATTGAAACACTTCCTCGTCCAAGGAAACGAT
TAACTGAATTAATGGCATCTCTAGCTAATGAGAAACAATTAACGAACAATTCAAAGCGAT
GTATCCTCATGTTTTGTCGATCACCTCTTGAAATTATCGGTAATAAGTCAGGCCAAGTTT
CTTCTGTGAATTTTGGTGTTAACGAATTGAAACCATCCGGAGACGATGTAAAAGCAGTTT
TAACCGATGAACGAGAGATCATAAATTGTGGCCTATTTTTGCGAAGTATCGGTTATCGGG
CTATTTCCATTGATGAAAGTATACCTTTGGATGAGAAAACGGGAGTAATAAGTAATACGA
ACGGCAAAGTTACCGGTTTCGATTTTGGCCTTTATTGTAGTGGTTGGGCCGCAACTGGAG
CAACCGGAGTGATTCTCGGTACAATGAGTTCGAGCTTTGAGATTGGTGAACATATTTTAA
ATGATTTAAAATCAAATGAATCACAATTAACTGAAAAACCAGGAGCAAACGAAATAATTC
CCCATCTAAAATCAAACGGAGTAAAAGTTGTTACCTTTAATGATTGGCAACGAATTGATG
AATTTGAAAAAAGTTTAGGTTCAAATTTAGGTAAACCAAGAGAGAAATTAATTAATCAAC
ACGAGATGTTCAAAGCAATTGTCGACAATGAAAAGTGAAACACTACGAGCACAATCAACT
AATTGTTACTACTATTGGTGTCTTTTTCCTTCCAAGACAATTTCAATTGGGAATGAAAAT
ATATTTTATTCAATATAAATTTCCCCTTTAATGACAATATAAGACAGCGACCGTTTAATT
GTTAAAATTTGCGAGTAAAATATTAAAGGTACAAAAATTGAACCAACTACTAATTGTTAC
TAATTAACCATTTCTAAATTACCAATCCAACGATGAAATTTGAATTCCTACTAAAGATTA
TTTCAAATGAATTTGTTTCATGATCGATGTTCAATCAACTAAACATCCAAGTTGATTATT
TGTTAAATTGATAATCAGCCAATCACTTTAATCAACAAATCAGATATTTCAATCATTTGT
ATCTATTTTAAGTTTATTTCAAAC
>Contig_00040
GTCCAACAAAAATCAGTAAACCAAAACTTTGAACAATTTAAATGGTCCGATAATCAGTGA
GTGTAATCATATGGATTAAATTGTTTCTGTATGTTTGTATGGATCATTAATCATCAATTC
AATTTGCTCGTAATTGTTGATTTCAATCTCATCAGCTAATTTCTTTAATCTTTTATTATC
TTCGGTTTTATCAAATCTTTCCAAGTACTTTTGCCGATAATACAAAATGACCTGACCATA
GGTTCGCTGTTTATTATCGTGTTTATCCATTAAATCACAAGCTCTGTTCCAATTGTACAT
TTCCAAGTTAATTAAAATTGCTCTGAGAATATTTTTACCAGTGATTAAAATATTTTCCGC
TTCTTTTATATTACCACAAATTAGCGCGATCTCAGCATTTCGAGCTACCGAATCCGATAA
TTTTTGTACTCGTTGGATGTACAAAACTTTATCCACTTTATCAATGGCTGCATATGCTTG
TTCAGCGGTGTCTAAATTGTGACAATTAAGAGCCATTCCAGCCAATGAAGCCCAAAGAGG
CAAATGATCAGGCGATGATTTTAAAAATCGGCACAATTGTAAGGCCTCAGTCCATTTTCC
ATTGATAACATAGCCATGTAAAATTCTTGGAAATGAACTGATTGAATATTGAACCGGTGA
ACCATCAGATAAACGGAGTGTTAAATGATTAGTGTGGAAATTAATTAACTGTAAATTCCT
TGATGAACTATCAGACCAATCTTTTTCGAGAACAGCGATTGATAACAATTGTTTATCAAT
GAAACCCGATTGTGGATAAAGCCAAACGGTGATTCGACCATTTTCACCTAAAGCGGCCAA
CATATTTGCGACATCGCACCAGATAATCTGCTTAATCATTGAATGAATTTTAATCGTCCG
ATTTGATACTGTTCTTGGTCGAATCAGAGTCAGATAAAGGTCACAATTTTTATCGATAAA
GGCCAATTTTCGTTCGTTAGGAGATCCAGTTGAATCAAGAGCGATCGTGATTATTTCAGA
TTTATGTTTAAGACTTGGGTTCGAGTTAATTGGTTTACCCGATAAAAGATCAATAAAATG
TACAACTTTATTATCGTTTGCATCGATAGCAGCTAAGGTTTCAGGACTGAGAGATAATGT
TAATTGATTAAGAAAATCAATTCGTAATCCAATCCATTTGAAATTGTTCAGAAATCGACC
ATCGTATGAGTGAAGGTAAACATTTGTCGTATCAACCAAAAGAAATGAAGATATTGATTG
TAGGAGACAATTAACTGTCGAATCTTTCAAATCAAATGTAAATGGTGTAGTTAAATTGGT
TGTACGATAAATGTTACATTGATTAGTTGTAAGAACAATTAAATGTCCATATTCGAGATT
AAATTTGGTTATATTCTCACGGAATTCAATGTCTTCTTCAGTGTTTGTTAAAATATCTTT
AATCCGTAAGATACGTTGACTTAAACTGCGAACTTGATAATTGATCCAATCAATTGATTT
ATCAATTATATGGGCGAAAATGACACTTCCATTACCGGTGACACCAGTGATCTGAGTTGA
ATCGGGAGACCAGCAAAGGTTAAAAATACTCTGAACAGAGGGTTTATTCAGACTGTAAGC
CCAACCATGTTTATCGCACAATTTAAGTGAATTAAAAGATCCAACGGTAAATAGTGATCC
ATTAGGTGACCATGTTAACGATGTAATTGGATAATCATTGATTCCGCTTGTGAAAAGTAA
TCGTCCTGAACTATCCCAGACCTTATATCGACAATCCTCCCCACCGCTGATTATTGTATT
GTTACATTGATTCCAATCGACTTTTAAAATGATTCCATCATGAGCTTTCCATAGGATTGG
TTTACTTTTTGAGGAAAGTGGTTTTATCTCAAGACTCGAATCAATTGTATAAATTATTGA
ATCGTTCGATGGTGACCAGGCTAATGAATAAACTGGGGTCGGATGGGAAGTTAACGTTGT
CCTTAACATTCCGCTTTTCGACCAAACTTTGACTTGACCTTCTTCACCTCCAGTGGCCAA
AGCGGTTCCATCGGAGCTCCATTTTATTACAAGAATTGCACCTTTATGGGCTTCGATTGA
TTTTTCTAATTTACCTGTTCGACTGAATATATGATAACAACCATCAGTTGAACTGATTAA
AAATAAATCGGAACTTTTTTGTCGATTCCCTGAATTCCATTTAGGGTAAACGTGAAGATC
TGTTGGAAATAAATCATCAGGTAAATTGATTGTTCGCAGTATTTCATGATTACTATTATT
CCAGATTAACAATTTATGATCATCACCAGCAGTTAAAACTTCATCGCCATTCAACCAACC
AACACAAGTAGCAAAATCATTATGATTAGTCGTTGAAGTGTAGATTTTAAATCTCATAAC
CAACCACTAAATGCACAAAACCAGGTAACAATTAACAGTTATCGCCAAATAATCAGATAA
TTGATTAACCAAAATGAAGGGAAAAAACAAAAAATGAACCAAAATTTGGTTTGTTATTTT
TTCCAAAAACTAAGCAACCACCGATCGATAATTTCCAATTCTTCAGATGGAAACACATAA
ACTTCATGATTCTATTGGAAAAAAAAAGATTAAAATCTCAACTTAAAACAACTTGCAAAT
TAGAAATTAATAAATTGTAACAATTAGTAAATTGTTCTTGTCATTTAGTTGAAAAAAAAA
AA
>Contig_00041
ACGTGAATTAACCTTGAAATTATTAATTAACTAATAACCTTGTTAAATTAACTCTTGCCT
CCTTGATTATTAACTGTTAGTAAATTGTTAACTGGACAATAAGTGTGTGTGTGTGTGTGT
GTGTCTGTTTATATAATAATACTTGAAATAGATTTTGTCTTAATTGTTCAACCTTGACAT
GGTTTTCATGATAATAATCACCAATTTATTGATACAAATTAGTGACTCTTTTTCCCAATA
ACTTTTGACCATTTAAATTTAAATTGTTATTTACATCAAATTGACCTACAAAAGTTGTAG
TAGCAATTTAAAATAGACTTACAATTATTTACCATTGATTAAAAAGGTAAATGATTAGAC
ATTTAAATGGGTGCGTCTTTTATTCATAATAATTGTTTATATCATGTCTTTACACTCATT
GTTACATATTAGATAATCAATTGACCAATTGCAATTAATTAAGAATCAGTAAAAAAGTGG
ATTTAAGAGAGAAAGAGAGAGAGAGAGAGAGAGAGAGAAAAGCTTGCTTTTTTGTCTTTG
TTAATTGTTGAAAAAAAGAAAGAGATGAAAAAATAACAATCATCGAAATGGTTGTCAGGT
AATTGATTGAGCTTGAATATTATTTTGTTTGTTGGTGTTTCTTCATGATGATAATTGTTA
TTGTTTTTAAGGTTTTCAGTGAATCGAATCAGTATTTGTTGTTTACATCAATATATGGAT
CTTTCATAGGGGGAGAGAGAAAGAGAGACAATTTTTTTATCTTCTTTCTTATTGTCCATT
GTAATTGATGTGTTTCTCATCGCTTTTTTGTTGTTCAAAGGTGGGTCAGGAAATCGTTTT
TGTTTTCCATAAGAAGACTCAAGGATGATGATTATGCTCAGTATTCATGGAAGATTTAAA
ACTGGATCAGTAGATTTAGCATTAGTTTCCAAGTTGGACATGAGACGATTATCATATCGT
TGTTTGCATTTTAGTAGAAGGAGAAAAAGTTACAAAAAAGACAGAAAAGGAGAAAGAGCT
TGAAGCTCTGAGATGAGTTGATTTTCAGGCAGCTCAAAGATTTAGAATTGTATTAGAAAA
AAGAATCTGTTTTCTTATGAAAAAAAAGCAATTAAGAAAAAGCAAGAAAAATTCAGTAGT
AGCAAAATTTTGTGCAAAAGGGACTGAAAAGACTGTCGTAGTAATGATTTAAGCGTAAAT
TATGTATATTTTTTTTTGTTTTGAAAGTGAATTTTGTGTGTCAATAGGTTTGCATTAAAA
TTGCAAAAGGTGGGTCAGGATGATTGTTGTCATATGATAAGTGATGGAAAAGTGGATTCA
TTATTTTTGTCAACTCAATGTACTTTTTTGAGCAGATGAGAGGATGAGTTTGGATGAGAA
TGAAGATAAAAATGTCATGGATGTTTACGGTCATGTTGAAGATTGGTTTTTTTGAGTAAG
TGAATTTAGAAGAGCGTCAATTAGAGAGTGAGTGAGATGAGTTTTATGATGAATGATGTA
TTTGTGTTGATTTGATTTAAAATTGATTCGATTTTGAAAGGGTTGAATCAATTTTAGAAT
CAAATTCTGGGTTTATAAGCAAGTGTTGGTGAAACCTCCATGTCTGTACATATGATGGGT
GATGATATTGATGGATGACCTGGTAATGATGATGTCCCTGTTGATGACCCGGTAGTTGGA
CCACTTAGTACACTTTGTGCCGGGGAAGTTGAATCACAGACCATTATGCTTGGGGGTCCG
CTTTTGTTACCATTTTCTTTATCTTTTTTGGATGAGCTTCGACGAACTAATCTTTTCTCT
TTGGATGATGTTCGTCTCATTACTCCTCCACCGGACCCTGAGTTTTTACCATTTGATTTA
ATGGTTGAAGTTGATGATGAAAGTGGATTTGGATTAAGAGGTGATGATAGGGCTGACGAT
GAACTTGGAGGTAGCTCAGTTTCACCAGGATTAAGAAACCATTCAGAACGAGTTTTCATT
CTTTGGGTTTGACGTTCGTGTACAATTGGAAGAAATGATAAAGATTTTGTACTTTCCGCA
TAACGATTAACCTGTCGAAGTTGCTCTAAGTTTAAGCTGTCATCTTCGTGNNNNNNNNNN
NNNNNCTCTTGCATATCTTGTGATTCATGCATTAAATGTTGAGGATAGTGATGGTGATAG
ATGGGTGATGATGTGGTGATTATGGTTGGTGATGTTGTTGCTGTTGATGGATTTGACTTG
GTTGTTTTAACCTTGAAAAAATTTTCCTCCAGTGACATGCTTAAACGAGCATAAACATCA
TCAGCAAGAATTGCTCCTTTGTCAACAGCTTTACAAGCAGATGATGAAACCTCGGATGAG
GATGAAGGACAGAGAGTAGGTGTACTCTGACATTCTTCACAGGAAGATATTGGAGTTACA
AATGAATCTGGAGGGTATTTGAAGGCGAAAATCCAATTTTCTTCAACTTTTAATACTCGT
CCACTAATCCTTGCATAATACTCATAATTTTCACGGCCAAAGAGATTAGAGACACCGAAA
TTGTCAATCAGGAATTTCATTACATTAGTAGCAATCTTGTATCGACGAACATCTTCCATT
TTAGCGATTTTACATCCATCGGAGCTACAACTGTGAAGGAAAGAGGGAGCAACGGAAACT
CCTAAAGCTTCACTTGTCATCCCTGTTTTGGCTTTGGAACTTGTACTGGCTATCGCTCTG
AATGTTCCAAAAAGAAGAACCAATAGATGCTGATTAACTGGAGGTAGAGATGATATTAGT
CGGTGAATCTCTTCTCTTATCCATTCTGTGTCTTCTTTTTCAATTATCTCAAAAAGTCGA
GATTCAGCTTCATGTCCGAAAATACCATCAGGAAGTTTTCGTAGGAATTTTTTTAAAACA
GATGCAATAGTATAAACACTAAAATTGTCAATATTAACTAAACGTCCTGTTTGAAGGAAA
TGGATCAACTTTTTCATATTAGCTTGATGACCTGGTGCTCTGAAGACATCTTTCTTATAA
GGACCTTCTTTGTTTAATTTTAATATGAGTATTAATAAAGGTCCTGGAATATCATCATGG
ATACAGCACACTTCATCTAAAGGTACTCCAAACTTTACTCTTTCAATGTAATAATTATGA
TTGCATAAAGGTAAAATTCTACTCAACATGGTTGATGCACTGGTGATAGAAGAAAACTAT
CAACACTTTAATCAAAGAGAATTGTCAGAATAAGAAGTTTAGAATATAATAAAAATAAAA
AAAGGAACAATATTTAAACACGGCAAAGAAAAGCCCCAAATGAGTCACTAGAATTGGAAA
TCACTTCGATTGTTTCTTTTTTTTCTTCTAATTCAGTTGTTGTTTCTTAAACTCTATCCT
ATGGTAACCATATTAATTAAATATAAAAAAACAAAGAGTTACAAGTAAAGATTAATTAGT
CCATCAACACATGGAATATTTTGGATTAATTTGATTTTAATTCAATTGAATTGAAGAAAA
ATGAAT
>Contig_00042
TTTTTTTTTTAAATAATAAAATTGTTTTTATTTTATCGCCATTGTTACTATCATAATTAC
AGTTCTAAGATAATCATAACCTTATCCATATTATTTACATACAATGTAGATTTTGAGTAG
ATATTAACAATCAATAGTTATAATTTGACAAGTTGATTGTTACACAATTAGAGTGATTTT
TGTAACGATCAAATGTTTATGAGAAACTCCAATCAACAGAAAATATTGTTTTTCTAAAGT
CAATAGAATTGTAAACATAATATAACCATTAAATAGTTAATTTTAAATCAGGTGTTTGTT
TGTTAAAATAAATATTAATCCAATTGGAATCCCAAAAAAATAAATCATTTGTTTCGTTCA
ATGAGAACTAGTATTAAATCAACATTAGTACATGTGAATGTTTGAAGAAGATTGAAAATA
ACATCAAGATCATAATAGTTAATTAAGAAGAAGAGTAACAGAAGTTGATTAGTTAATCAA
CGAGTTGTAATATTAGTTTTTTCCTTATCAATCTATAGAATTTATCCAATTGTGTTGCCG
GTTAATTATCGATTTACTATTAATGTAATGTATTCTTCGGATTGATTCATCTTCATCATC
TAAACTTTGGAATAAAAGATTAAGTTACCAAATAGAGAAAAAGAAAAAGTTAATCAATGA
TTGAATTCAGCTGAAAATGATTGAGAACAGGTAATAATAAGTATTGTAGTTATTGCATTG
TAAGTGAGTTGAGAAGTGTTTCTGCCTTCAAATGTGCGCTGATTATGTCGTGTTCATCAG
AAACTGGCCCAATTATTGGATGACTGTTGATTCACGTCAACACCAGTCGTAGTATTGGCT
GTATTCGTATCGACGGTTCCATCAAAATCAGCCCACAAATCGTTGTTTGGTTTACTGTTA
GAATCAAATATCTTTGTAATGTCTTGTTGGGCCGTCGATGGAGCCGATGAACGAGAGAGA
CTTAAACTGTCAAAATCATCAAGCAGATCATTATCCTCTTTCGAGGAAGTTTGAAGCAAA
GAATCAGAAGCAGATGATTCACTGAATACTGGTTTAGAACTGGAGTTGGTTGTAGTGATG
GTGCTGTTATTACCCGGCGGGCCTGGAATCTTAATTCCACCCGGAGGAGGAGGTAGAATA
CCTATTGGGCCAGAAGACACTTTACTTTTAGCTTTAGACGCAGATCCTGATTTTTTTGAG
ATATTTAGATTAACTTTGATTGTTTCTCCTTCTTTAAATTTCAAGTCCAGTTTGGGCTGA
TTATCTCCGGATGCATCTTCTTGCTCCAATTTACTCCGCTTTTCAACCAATTTGAAATGA
TCCTGAAGAGCAACATTGAAATCAAACGAATCTCCCCTGTCAGCAAAACCCATTCCAATA
AAAGCCGATCTCCCGTTGTCATCCTGCACTCGAATGACAAAATAGCGACTTGAATCGGAA
ACCGGTTCAACTGCAGGCCCTGGGTATCCATCCACTGGACATTTGGCAAACAATTGACCA
CTGGTCTTGTCCTCAGCCTTGAGAATACATTTGTCACCTTTCGCAACCAATTTCATGCGA
CAAGTCCAATCAGGAGCATCCAGTTTCCAATCTGAAGCTCTTACAGCTCGATTAGTTGTT
CTTGGAGGAATTTTGAAAAACAAAACCTCGCTTTTAACCAAAAGGATCCTTTCGTATTCC
TCATTAGCCATTTTGGGTTTCAAATCAAATGAATGTTGATTTACAGACACGATGAAGATG
AAGATGAAGATGATGATGATACCCTAAGGATCAATGTTATCGGACCTTCAGGAGTAAATA
TAAGATGAATAATAAGTGGATAATTGTTACAGTAACATAAGAATCAAGAGAGGAATAGGA
AGAGAATCGATTTAATTAAAATGTTAAATGAAAATGTTTCCAACTGACAATAAGTTAATA
ACAAGCAAAAAGAGGCGGTGGCAGCTGATGAGTCAACTCAGCCAAGTAGTAAAGGTAAAC
ACTCAAGTCTCCAGCTTCAATTGAATCGTTTCAACAACCAAATTAATTGAATTTAAA
>Contig_00043
AACAGTCCAAACTCGATGGTTCTAAATTTCATTTGTATTTGAGTTATATTTCTGAACCAT
TTTTATTCTAGAAAACAAAGTTATCATTTATCAGCATTCAAATGTCATTGTAACAGTTAC
CTGATTGCTATTGGTGATCTATCAGAATTGGCAAAAAGATGTTGGTCATAAATCATTGTC
ATGATGCGAGCGAATTGATTGTGAGAGAGAATTGATTTTCTTTATGTGAATTTAATTGTT
TTATGTATATTATTATACTTGAAAATTACATTATTGTGATTTAGCAAAGAAAATCAGAGA
GAATTAAAGAAAAGAGGGAGAGATGATTTAAATGCCTCGGATACGCTCTGGAAAATCACT
TTTGGAACAAATGATTGGTGCATCGTAGGACCAGGTTGAGGTTGATTGGTAATGAGCGAC
CTCATCGATAACTCGTTCTTTAGAATCTGCGAGCCATTTGGAGAAGATTGGGTGCATTTG
TGGGAAACATACAAGTGGAACGGTAATTTCGTGAGTGGCCTCAGTAACTTCATCATCTGC
ACAAGTTGGGACAATGTATTTAGAGAAACAGTTTTCTCCATTTTGTTGAACATTAAGGGT
TCGTCGAAGTGGTAAATAGAAAGCTCTTCGAGCTTTTCGATCATTGAAGTCAACGTGAGT
GATCTTTGATTCTAGAGTTTCTCGTTCAAGTCTCTTGTTGTTTGAGAAAAGTTTGTCACT
GCTGAAAATTCGTCGTTGGTCCTTTAATTGCAGATCTTTGCGAAGCTTCCTGATGTTTTC
GAAATTGCTTGGTACAACATCACAGGTTGGTGGGACAGTTGGTCGAGTATTGTGACATTT
ACCGAGTGAGTATGAGTTTTGGAAATCTTCGATAACTTCGTAGATACAGTTTTGGGGTCC
TTGGAGTTCCATGTGTGCTTCTTGGTCTTGGTTACCGCAGAGACCGCAAGTCTTACCCAT
GTAAAGTGGTGAGGTAACAACCTTGACCAATTGACCATCGGTAACAACTCGAACGTGTTC
TTCTGGAAGTTCAACAACGAGGTAAGCATTTTGGACGAAGATTCGAATGACCAAAATATC
ATTTCCAAAATTTCGGTTAACAATGTGTGATTGTCCTGGTTTAACGACCTTTTGTACACC
GTCCATTTCAATGGTAGCTTGGTATTGGTCGATTGATTTAACAAGGATAACGTGTTTTCC
AACGATAACCTTAACTAATCGGTTCATTGGTTCAGTTTCTTGAACGGTAACAGCGAATCG
TCGAGCGGGTGAACAGTCCATTGACAAAACGTATTCACACTTGGCTGATGGCTTTTCGTA
TGTGACATTGTCAAAGGTTCGAATGTGGTTAACCATTAAACCGCAAGTTTGATCTTTTGG
AAGAACTGAAGCTTTTTGGAAGAAAATTGGGTGGAATCCAGCGAATCGTTGGATTGGGTA
GAAAAGTTTGTACCAAATGGAAGTTTCTTGTGGAGTTCGAACTTCAAAGTTAACAACAGG
TCGACCATTGATGGCGTTTGAGTGTTTGGCCTCGAAAGTGATCTTTCCGTCAACATTTTT
CTCAGCGTATGAGGCAATGGTTGACCAGGGTCTCCAGTATGAGTTAAGGTGGAGCTTAGC
TACTTGGTAGAAAAGGCTGGTTGAGTTGACCAATTTTTCGTTAAGGTTTGATCTGAATTC
AACGGTACCAGTGACCTTGTTGAAGTATGATTGCTCATGTGCGACAAGTTGACAAGCGTA
GCTCATGAAAGTCTTTTGCTTGATATCCTTTGAACATTGTTCGTGGTACCATGATTTGGC
TGTCATTTGGTCACCGACAACTTGGTCGTCAACAGTTCGTTGTAAGAAACCATTGATGAA
GATGGTTTGGTCTTTGTGGGCAAGAGTTTCGAAAGATTCACCCCAGGTAAGGTTAGCGAT
GTATTTTCCGATGAATTTGTTCAATTGGGGAACTTCCCATTTGAGTTCAGTTGGGAGAGC
AGGTCGAGCAATGTTAGCTTCGATTTGGAAAACTCGTGGTAAACCATAGAAAGAGCCTTC
AGGTCGCTCAAGGGTTGAAATGTATTTGGCCCAGTAGGTTTGGTAGTCGAGAGATTGGAT
GAGGTAAAGAGTAGCGTTGTAGTGGGTACCGTCTTCTTGGGAAAGAGTTCGGAATGACCA
GTTAATAGCTCGGGTAAGAGTTGGAGTCTTTCGGTTAAGTAAAATACCAGGGTAGTTGTA
GACCATTTCTTCGGCGACCTTTCGGATCTCCTCCTTGGTGATTCGGAGTGATCGAGTTTC
TTTTTGACCGAGTGGCATCATTCGGTCTGGGAGTCTGGGGTGTTCCTTGTAATCACCAGA
CAAAGCGAAGTTGTAGTCGAATGAACCGGCAACTCCAGCTGATGGATTTTGTTTGTTGGC
TCGGAGAGTTAAAGCGGCATCGAAGTTGAATTCGTTCATCTCAGCGTATTTCTCGAGGAT
CCAGGTTGGGAAGCCCTTGGTTGGGATCTTCTCAACGTTAAGGAACCAGGGTCGTTCAGT
TCGGAGAGAAAGTTCAATGTCCATGCCCAATTCTCGTGATGGGAATCGTGGGTTGGTCTT
GAAGGCTGGGACATGTGATTCGATGAGAACCTTCTTGGTGATTGGACTTTCGTTGGCGGG
GAGACCAATGTAGTTACCAGCAAGGAAAGCTCGGTTAGTGTTGGAAGTATGGAAGACTTT
AGTGTCAAGGGTTGGCTCAACTGAGTAGGTCAAAAGTCGGGTAGCGGCCTCGAAGTTGAA
TGAAACCTTAACGGGAACGTAGACATTGGTCTTCTTGAGTGAGTAAGCACCAAAGTTTTT
CTTGATTCCTTGTTGGAAAACAGAGACGGACATTGATGAAGTGTAGTAAAGTTGGGGAAC
AAGAGTAGCTTCTACTGAGACAGATTCCAATTTTGAATATTTACCNNNNNNNNNNNNNNN
NNNNNNNNNNNNNNNNNNNNNNNTGGTTTGATGGTGGCCTCTTCGAGTCGAAGAGCAACA
ATGTTTGGTCGTTGTTTCAAGACGACAACGGGTAAACCGAGGTCACTTGGGACAACGTGA
GCATAGCTTGATGGCATGAAGAATCGAACCCAATTGTATTCAGTTCGGGCGTTAACTTGA
TCGACGAAGTTTCGAACAACATGGTTGAATTGTTTGTAAGCAGCTTCGATGGTGTGTTTG
TCCAAAGTGAAGAGGGAAGTTTGTTCATACAATTTGAAGAAAAGTTTAACCTTAGCTTCT
TCTTCAGCTCGCTCGGTGATACCAAGAGTCTGGAAGATTTCATCGATTGGTTGGCCTCGT
TTCTTTAATAGAACGTCCTGGAACCAATCAGGGCTGAAGATTTGTTCCATCTTGGCGCGG
AGAAGTGATTCAAGTCCCTTTTGTTGGTAAGCGATGGTCAACCATGAGTTGGTCAATGAT
TTCCAGTGGGAACCGAGAGCGAGGTAACCGTGTCGTGGGATGAATGACATGTTGTTGGCG
ACATATTGTCCGTTCAAGAAGAAACCAGTTGATTTTTCTTCACTGTACCATTCGTTGTAT
GAAGCTCGTGAGTAAACACCGTCGAAGTTGTAGACTGGGAGGGTTGGAATGATTTCTCGA
GCAGCAGCGGCAAGAGGAAGGTGACAAGCTTGGGTAAGGTTGGCAGTCTCCTCAAGGATT
GATCGGACCATTGAGATGACTTGTCGGTTGGTCTCATCTCGAGTGACTTCAGCAACAGCG
TGAAGTTCATGGGGCTTTGGACCAGCGGCCATGAAGACGGTGAAAGCGGCAAGTCGAAGC
TCGTATGATTCATGCTTGTTTTGGAAAACTGGAAGGACAATTGATCGTAAAAGTTTTGGT
GAAACGGGAACCATGTGGTGGAGAGAGTAGATGATTGATGCTCGGAGGAAGATACAATCG
GAAGCGGATGAACCGTTAACGTATGGGATACATTCGGTATCTTCGATGGCACCAGTGATG
TATGGGGTGAGTTCCCTAAGAGCAAAGTCTTGACCTGAGTGGGCAAGAGCTTGAGCTAAG
GCAACTTTTCCTTTAACATCGGCAACTAGTTTAATATGGTTGACAAGGTCTCGAACATAT
TGGTCGGCATCATGTTTGGTACATTTCTCTTCGGCTTCTGGGTAGTCGATTTTTGATTCT
GAGCCAAGATTTCGTGAGGAAACCTTTTGGTTGGCCTTAATGTATCGGGTCTCGCGTGAG
TCATCTAACTGGAGTGATTCGGTGTCATCCTCAAATTGACAAGCCTTTGAGATGAGTTTA
CCGAAAGTAACAGCGAAAGCTGAAAGTTTATCGTAATCCTTGTTGTTTACGGCCTCTGAG
ATTTGCTCATTCATGATGGTAAGAAGAGTTCGTGATGGAGCGTATACGTTTCGTGGGATG
GTCTCAACGAATTGTCGTTCTTCATGGGCTGAGAGTGACTTTTCAGCGAGAACCATTTGG
AACCATTCAGCAGTAGCCTTGGTACCAACGTGAGCCAAAGCATCGAGTAAAAGTTGTCGG
ACAACTGAGTGTTCAGTGTTGGTGAATCGTTCCTTATCCTCAATTCGAGCTTCATCATCG
TAAATTTGTTTGATGTCTCGAGCTGAAAGGTGAGCCAAGTTTTGGACAACTTGAACCATG
TACCAGGCGGCCTTGGATTGAGCTTCGTTTGAAGTACCTTTCATAACAGTCTTGGCAACT
TGGTTTAAGAGATCGACAGTTGGACCAACAAGGTTTTCAGATGATTTTGGAACCAAAATG
TTGTAAACTGGGATAACGTGGCTTGGGTAAACTTGAGCATCCATACCCTTGTATGGGAAG
AGAGTGAAGGTCAACTCGTTAACTCGGATAACGGATTCCTCTGGGATGAGGGGAATGTTT
CGTTGGATTTGCTCAGAGACATATACGATTGAGTGTTGAGTGTAGACAACGAACTTGGTA
CCATGGTTGTCAACGATGATCTTACCCTTACCTAAGGCTTCAGAAATGATTGGACTTTCA
GAGTCATAGGTAACGTTGTATCGGATGGTTGAGTATTGGTCAACTGGTTGAGCTTCCTTT
GGATCACATGAACATGAGGTTTCAGTTTCATCGGGAATTGGAAGATGTTTGTTCATATTG
TCCCACTTAATGTGGGTTGAAGCAGCGAATCGTTTGCAGTATTCAACACAACCATTTCGA
TCCCAATTGTGTGAGGCGAATGATGGTTCGTAGACACAGTTGTCAAAGTTTCGGGTCTTG
GTGACGGTAAAGTGGAATTTATCAGCACCAGGAAGAGCATCTTGAACTTTGGTTGGATCA
GCAGCTTGAATGATTTGGTAGTTGGTTTCACATTCACCCTTGATGGTTGATTCGTGGACA
CCGAAACTGGTTAAACCATTGGTAAGTTTAATATCCTTGAGAAAACCAAGTTGATCGACA
TCATTGGCACTTTTTCGAGCGTTTTTACCGACAATGTTCAATTGGAATAAATCAATGATT
GACTTCTTGATGTTAACTGACCAAGGGGCATCAGATTTTTGTACCTCAATCCATTCAAAG
GATTCGGTATCCTCGTTGAAAGTAAATTGAACGGGAAGAGCTAAAACATCATGAACTTTT
TGTTTAAGATCGTCTTTGATGAAAGTTGCCTTCTCAACAGCGTTTACCTCCTCGAGTAAA
TGACCCAAGACAATGTTGGTCAATTCCATCTTGATGATGGTCTTTCCAATGTCATCTACT
CGTGAGGATTTGATGGATTTGATGATGGACAATTCAACAGTTGAGTTCAATTGATGTCCA
GAGTAAAGGCTTGAGCCTGATTCAGGTAATCCGGTTAAAACGTGTCCACTGTAATCATAT
TTGTAAATTTGATCAACTTTAAATCGAATTGGTAGAGGTTGAATTTCACCAGCGAAAGCT
GAGACTACGAAGAGTCCGAGAACAAAAAGAGCGATCTTCATGTTCGATATTTATTTTTTT
CTCTCCGATGTAATCGTTTCGATCCAAGGAGAAGACTGATTTTAATCGAACTCGCTCAAT
CAGTTTATATACATTTTCT
>Contig_00044
TTTTTTTTTTTTTTTTCTGTTTTCACTTTGATTAGTGAAAATTTGTCTCAAGTTTTTTTT
TTTAATTGTTTTAAAGATGATCAAAGTTGTATAAGAGATTTGTTTTACAATGTAATCGTT
TGATTGAAGAAAGGATAAAGAGAGTGAGAGCAAGAGAGATGATGAGGATGAGGGAGCATG
TGTAAAGTTATCATATTGAACATTTTAACATGTCAATTATTAAAAATAATTATTTTTAGG
TGATTATGATTGATTTAAAGTAAAGGATGATTTAGTGTAAAAGTTGTAAAGTGATGATGA
TTTATATTGTGTGATGATCGGGTTGATTCAGATTTACTGTTAACTTATTGTTCATTTATT
CAATAAGGATGAATAAAGTTACTCAAGATTTATTCATGATTAAGTTTTCACCGTATGGAT
GAATGGAAACTTATCATAAACAGAAACTTTTCTCATCCTTTTTGAAAAAATTCTCACTAA
TTAATTATTACTTAATGCGACTAATATCGAACGATTATCGAATGCTGCCTCTTAATGGAT
TATTACCAAGTTTCTCCTTGTACGCTCTCAGTTCAGCCTTTTTCTTTTTTTCAGTGTCCG
TTTGGAAACATTCCCAGAACCTCAATGTTTCATCAGCGCTCAATGAGACAACTGTCGATC
CGTCGGGGCTCATGGAAAGTCCTAATAGCCTTTGAGTGTGACCTCGAAGTTCAGAGATTT
TAGTGACTCCAGGATATTTCCAGATGATCAATTCATTATTAGCATAACCATGAGCCGAAA
TAAGCTCTTGATACTCTTTTGACCAAAGAATAGCGCAAACCTGAGATTTAGTATCAACAG
AGTAAAGGTTTGTTCCATTATTTATATTCCAAATTCGTATGTGTCGATCAGCAGTACCTC
CTCCAGTAGCCAATAAATTGGGTTTCCATGGATTCCATGCAATGGCCTTGACTGCAGCTT
GATGATCAGTGAAGGTGTAAATGGGTCGATCACAACCAGGATCTTTAGACCAAATATTAA
CTGTATTATCATTACCACCCGAGGCTAAATAGTTACCACCAATGGCCCATTTAAGGCCAC
AAACTTCCTGGTCGTGTCCATTAAGTGTTCCAATATGATGGTTAGCGATACGAACATCAT
GATGGAAAATTTGACCACTTCTTGCTCCACTACTAAGAATGTGACTGTTCCAGGATAAGG
TTGAAACACGGGCAGAGTGACCTGGCATAACTCGAAGACGTTTCTGTTTCTCAGCGTCCC
AAAGTTGAACTTCACGGTTACTTGTTCCAACGGCAATACTATGACTACCATCAAACCATG
AGACTGATGAGATATATTCACCCTCTGGTAGTTCAACAAGTCGATTAATTGTACCATTTG
ATGCGTTCCAAAGATAAAGATCTTTATCTAAAGCAACAGCTAATAAATTATTACTATTCC
AGTCCAATAGTTGTAAATAGTAATCGTTTTTAATTTCAGGAGCGTCCAAGATTCTTTCGG
GTTGGGTGGGAATATGTCGTGAGGATTTTTTACAGGTACTGGACACTTTGGAAGAGCTAT
ATAAGACTTTTAGGTTATTCGCATGACCTTCTGGAGCTATGGGAGCCTTGTCATTAAAAC
AGAGGATTCTATGGTTACTTAAGTCACAATTAAGCGCGTCACTAATTGCTTTTTGGTTTG
AAGATTGAGATAATGTGGTGTCTTTAGCGGGTTCACCATCATTTTCTTTAGTCGATTTAT
CTCCTTGGGTCAACAGATAATGATTAATTTCAGGATTCATGGCATTTCTATTAGGAATAT
ACCTATCTGGCCCATTGCTTGGACTTTTACTAGGAGTCTTAAGGTTTTTCATCGCAGATC
CGGGTGTCTTTTCAAGTTTCAAATTTCCTTTTTTACCCGGTGTTTTACACGGAGTTTTAG
CAGGAGGAGCGGACATGGACGTGGTCACAGATTTATTACATAATGAATCATTACCAATAT
TTAGAGAGGCAAATGAGTTAAGAAGTGATCCGTTAAAGCTTGTCGTCAAGGTATCAATGG
CCGTGGACTTGCCAGACCTTGTGGTTGAGATCGTTGGTTTCCGAGAAACTCCTGTAACTC
TTGAAGAGGAAGGAGCGGCTAGAGAGTTTTTACTAAAATTCGGATCATTGTAAATTAAGT
CTTTAGTTAAGTCAAGATCAGACATTATCCAATGAGTATTTGTTTAAAATAAAATAAAAA
TAGAGAAAGAAATAGAGAATAGAGAATAAAACTTAAAGAAAATTAATTAAAATTATCAAC
ACAAAGCGATGGAAAGTTTAAGGAAAACTTTAGATGAACAAAGAAATGCGGCTCAATAAA
ATTGATCAGAAAATTATTATACAATAAGAATTAGGACTCTTAGATTAGCACTTTTTAATT
TGAAAATGATCCTTATTGATTTAATTATTAGAAATAATAAAAAAAGACAAATGTAATCAC
AGAAACTTGAACAAGCATCAACAAATGAATTAAATAAAAAAAAAGCT
>Contig_00045
GTGTCTTTAAGGAGAAATGAGTAAACGAGGTGTTTTAATGGTTTGTCTTGGTAACATTTG
CCGGTCACCAATTGCTGAAGCTGTTTTTCAACATGTTATTAAGGAACGTGGATTAGAGGA
TAAATGGTTTGTTGATTCAGCAGCAACTTCTAATGAACATACTGGATCACCACCCGATCG
CCGAGCAACTGCATGTATTAAACGCCATGGAATTGAGTATAAGCATAAATGTCGTCAATT
GTGTAAAGATGATTATAAAAAATTTCATTTCATCTTTGGTATGGATAAATCAAATTTACA
AGACATTAAAAGAAAAGCTCCAGCCGATGGAACAGCTGAAATTGGGCTTTTAGGTGATTA
TCATCCTGATGGTAAAACAATTATTCATGATCCATGGTATGATTCAGATGACAAAGGATT
CGAAGAGTGTTACGAGAAAGCATTGGCCTCAGTAAATGCGTTTCTTGATTCACATGAATA
GGAAACAAAACCTTTTGATAATCGTTAAATCTTTCCAAATCAACTGAACAACATCACCAA
GATACACGTTTAATCCAATATATTTGCTGATTGTTCATCTGCTTGAATGGAAGATCACCT
TATTTTATTATGAGAATTTCTTCCAAAATCTCAAATTTCTAATTACAAGCAAAATTTCAG
TAGAACAAAAATTAAACTCAATTGGAGGACATTGTATTCATTTTAATTGTTTAAAATGTA
TTAAAATGTGGTAATAAAAACAATCATCAATGGGAGAATTAGATATTTTCTTTTGGATAA
AAAAATAAGTTTTACGAGAATGTAAATGAGAAAAAAGAAAATAAAACATTCAAAGGAAAA
TGGAAATTAAAATCAACGGTTGGTCTTTTTTTTTCTTTTCTTTCACAGTCCAGAGAATTT
TTTCTTTCAACGAATTTTCTCTTTAAATTTAATTATAATCAGCATCTTCTTCTCGACCAT
CCTCATCTTCATCATTAGTTCCAACCTCTTGGTATTGTTGATATTCAGCGATAAGATCTG
ACATGTTGGACTGAGCTTCAGAAAATTCCATCTCATCCATACCCTCGCCGGTGTACCAAT
GAAGAAAAGCTTTACGACGGAACATGGAGAAAAATTGTTCCTGAAGCCGCTTGAAAACCT
CTTGAGTGGCGGTGGTGTTACCAATGAACGTTGCCGACATCGGTAGATCTTTGGGTGGAA
TATCACAAACAGCGGTTTTCACATTATTCGGAATCCATTCGACAAATTGAGCCGAGTTTT
TACTCTGCATGGCGGTCATTTCATCTTCAACCTCTTTGGTGGACATTTTACCACGGAAAA
TGGCTGCAACAGCCAAATATCGACCATGACGTGCATCACATGCGGCCATCATGTTCTTTG
AATCAATCATTTGTTGAGACAATTCATGAACGGAAAGGGAAGAGAAATTTCTTGAAGCTT
TTGACATGATCGGGGAAAAACTAGAGACAAAGAAATGTAACCTTGGAAATGGAACCATGT
TAACCGCTAATTTCCTTAGGTCAGCGTTTAATTGTCCAGGGAAACGAAGGCAAGTTGTCA
CACCGGACATGGTATAAGAGACCAATTGATTAAGATCACCATATGTTGGTTCTGAGAGTT
TCAATGAACGATAACAAATATCATAAAGAGCTTCATTGTCAATGACAAAGGTCATATCGG
TTGATTCTAACAGTTGATGGACTGATAAGGTCGCGTTGTAAGGCTCAACAACGGTATTAG
ATACTTTGGGTGATGGGAAAACGGAGAAAGTGGTCATTATACGATCAGGATATTCTTCAC
GAATTTTTGAGATAATCAGAGTACCCATACCGGAACCAGTACCACCTCCCAATGAGTGAC
ACAATTGGAAACCTTGAAGACAATCACATCTTTCAGCCTCTCGACGGAGCACATCTAAAA
CCGAATCAACCAATTCAGCTCCTTCGGTATAATAACCTTTAGCCCAATTGTTACCCGCTC
CTGATTGACCATTAATAAAATTATCCGGTCTAAATATACCACCCAAAGGTCCAGATCGAA
CCGCCTCCATAGTTCCAGGCTCCAAATCAACCAAAATAGATCGGGGAACATAAACACCGG
CTCCAGCTTCATTGAAATAAACGTTAATCTTATCCAATTTAGAGGCTCGATTTGAATCAT
TAGCGTTGGTACATCTTCCCTGACCATCAATACCATGTTCATCAGCGATGGTTTGCCAAA
ATTTGGAACCAATTTGATTACCACATTGTCCAGTTTGAATTTGAATAATTTCACGCATTT
TGATTTAACCAACAATTAAAAACAATTAACAAAAATAATGGAAACTAAAATCAAGTTTAA
AACACCAAAAGGTAAAAGTAAATAAAAAAGCCTCTGATAACAATGGAAAGAGAGAGAGAG
AGAAAAATATAAAAGGTTAAATTTGATTTAACTAAATCCAAATGGACAATGATGAAGATG
AGGATGATGATGATGGTTAAGTTGTTGAGGTGGAAATGAAGATGATGATGATTGTGAAGA
CAAATCAATATTTAATTGAAAACGAAACAATTTAAATGTTTAATCAACAGTTGAAAAAAA
AACGGTTCGTTACCAACGGGAACACTGATTGGTTAGTAAGGTGAACTTGATGATTGTTAA
CAAACAATTAATCTAATTTGATTTGATCAGTTGGTTGATTCTCTTATTAACAGTTGTCTT
CATCTTTTAGCCAACACCCAAAAGTTAATTACAATGGTTGTTAACAACAATTTATAAATC
ATCTTAACAGTTAATCTTCAATCTTAAATAAACAACCAATTGAAACCATGTGAGTCTATA
TGGTGAATCAAATTGAATTTTTAATTCCAACGGTTAATCAGTTTGATTGTTTTTCCATTT
GTGTTTTTTTTTTCTTCTTAATTGTTGTTAATCTTTAATTATGATATCGGAATAATGTTC
AAAGGTTACTGGCTTGTTAAGTGTTTCTTTCCTTCATTGGAATTGATTTTATAACATTAA
TATGATTAGTCAAAAGTTCATCTTATTGAGTCGCCATTTTGATTTTCTATTTGTTTTCTT
TTCCAATTTTTTTTTCTCCAATTAATCTGATCAAATTGATTAACACATTTCCCTTTATTT
GATTGTCTACAATTATCATCCATCCAAGAGATTATCAACTGATTGTGATTGTATTTTTTT
CAATCACAACAACATTTCAACATTAACTTACCTCCTTTTAGTTAATTAATATTTGGTTGG
TGATTAACTTGAATTCTGGTGGATCAGTGAAACTTAATCAAAATCATCTTGGTGATTACA
TTTTTGTTTAAATTGTCATTTGTTTCCCTTGTTGGATCCATAGGGATAATTATTTACACT
TTTATATTATATTATAAGAGGAAAGTTAATTATGATTGAATTATATTCCCATTGAATAGG
AATGGTGATTCAGATCCATCGTTGCTGTTTAATGATTAATCATCAATGATTGAACCTGTT
CCAATGAAAACAATAGGTTATCCTGATGATCATCACAATCATAATGATCATTTGTCTACC
ACCATTGTGAATTATTCAGCTGTCATTACATTTGTTCAATATGAATTTAGTCAATTCTAT
TGTATAAATCATGATTTATTACAGAAAATGAGTAATCATCTCTTCAGGCGATCAATGGTG
TTTTCTTCATTACCGAAAAAACGTCATTAAATCGATATCTTAAAGATTTTAATTGCTTCT
TATGATCATACAGATAATCAACTTGATCGCCATCAAAACAACAACACCAGCAACAATCAA
TCAGAAAACTTTCGGTTTGCTCCATAAACAAATCACTTTGGGTAATTTTAACCTCATCTT
TTGTATCTCTTAATGATTATAAATTCCTCCAAAATTTATTTAATTCAATAGGACAACAAC
AGTTGATTACTGTTAAATTACCTTTTTACAAATCAATATATTACAATGGTTAATATAAAA
AAGATCAGAGACTTGATTTGATTTACCGATACAAAGTCAATTTAACAAAAGTTTTCTGTC
TTTTTTTTTGTGCGTTTTGTTTTTCTGATTTTAACAAAAGATTACAATTAGTTGATTGTG
ATT
>Contig_00046
TTCGGATGACATTCGAACGAGCCAATTAAGCGAACCTGTTATACTAAGAGCGTACGAAAC
AGCGAGACCAACAGCACCGGGATCAAGAGAGCCTCGAGAAAGAACCGCGAAAATCGCAGT
TGATAGAATCATTAGATTTCCACATACTTCTAGTCTTATACTTAACCACCGATTCGCTAC
AATACTCGGAAAGAGACACGAAAGATTGTCATCAACTTTATAAGCCGATTCCTGAATGAA
TCTCTCGGAGACATTAAAAGCTCGAATAGTACTAACTCCATTTAGTGTTTCTCCAAAATG
AGAATAAATCGGTGATCGAGTGACCGATTCGAGTCTTTTAAGTTGACGTGATGATGACAC
ATAAATACGTTGGATAAAAATATAAACAACTGTGATGGGAACCAAAGTGGTGATGAACAA
AGGAGTATTGATACAGATGATGATACAAGCGGAAATTACTTCAAAAAGGCACAAAATCCA
ATAATTTAAGACCATTGGCAATCCCGTATCGATCACGTCAATATCTTTCGAGAATCTGTT
AACGATTCTACCGATGGGATTAGTGTCAAAAAAAGACATCGGCAGTCGAAACACTTTGTG
TGCAAGATTTCTATGAAATCCAATGGATGCTCTCAATGTACCATTGACAAGAGAAAAAGA
CCCAAGAAGAGTAAGAACAGCTTTCATGAGACCCAAGAAACTATAGACTCCAAGTCTCAT
TTCGGTGCTGGATAAAGTGACATTTTGAGTAGTCGAATCACTTGACCACTTGGCCAACCA
AATATCTGATCCTAATTGGAATCCGTGTGCAATTCCCTGGCTCAAAACGATGAGTAATGT
CCAAAGAATAGAAACCATTCCAAAGTATTCAAAGTAAACTGACCATTTAACTTTACCGGT
TTCTGATTCTTCATTTTCGATCAATTTTGTTTTATAGTGGTTCTTTTTCGTAGATAACTC
GTCACAGTATTTTTCGTCAACAGATTTACTCTTAGCTAATTCTTCATGTTGCTCATTATC
ATTTTCAACCGATTGATTTGTAAATTGTTCAACAAGATCACAAAATTCTCCTTTAGCTTC
CATCA
>Contig_00047
AAGAAAATGTCATTTTTTTTAATTTGATTCTATTCTTTTTTTTTTAATCAACGATTAATT
TTTATTCTAATTTGTGTATTTTTTTCTTAATTGTGATCTTGTGGCTTTCAATTAGAAATA
ATGTTTGACTGTAATGTTTCAATCTCTGCCTATGGTGAGATGGGAAGATGGTCTCGAGGC
AAGGTTGGATTAAGTAAACACAAAAAGTTAACCTATTTGCTTATCAACATGTCAACTAAA
TCATTCAAATTTCCAATTGATAAATTAAAAAAGATTCATTCCTCAGCATTGGAATTTCAA
GATCCAAATCGAACAGTTAATTTTAAATCCAATGATCCATACCAGTTGAAAGTATTAATA
AAACAATGTTCAGCTTTGATTACCGGTAAATTGGATAGGAAAAATATTGTCTCTTATGAG
GAGCAAAAGTCAATCAAACCTTCACCCACCAGTGTCTCAGTTGTTGGTAAAACTTATACA
AAGGAAACATTTAAAAATCAATCATTGGAAAAAGTGAATCTGCTTCAAGTTAACCCGTTA
CCAAGAGCAATTTGGGATTTGAAAAATCTGAACACTCTAATTTTAACCGAATGCAATTTG
GCTGATTTACCTTCGTCCATTATCAACATTGCGGGTAACCTGAAGACTCTCAATTTATCC
AAAAATAAGATCACAAGACTCGAACCAATTGTATTGGGCCGTCTAAGGAACATCGTCCAT
CTTGACCTGTCCCATAATCTTCTAAGATTTTTACCTCTTAACATTGGTCGACTTCGCTGT
TTATCCGTTTTAAATCTTACCGCCAATCGAATTCACAATTTACCCTTTACCTTTGCCGCT
CTAAATAAACTGAAAGAACTTCATTTATCCGGTAATTGTATCACCAGTTTGAATCAAATT
TTCCTCATGAAATTACGCAAAAATGGAATGCAACTCACCAATCTTGACCTTTCCGGTAAC
ATTTATCCAAAATATAATGCCAAAGATCGTCCATGTGAATTACCTGATCTATTTTCTTTG
GCCGCTTCTCAAGTTTTAAATTTTGCCGATAAAATTAATCAATTATACCTTCATTTACCT
TACGATATGGAGGATTATATCAATATCCGTTCAGAGGTTTGCTGTACCTGTTTAAGGCCA
TTTTTACGCTTTAAACCCGGTGAACCAGGTCAAAACTTTTACCTTGGACAGATCGCATCT
TCTGTTTGCGGTAGCGTTGGTAGTTACAATTACATCAAACTGTACAAAGTTAATTGTTTC
TACTGTGAATCTAAACTCATTGAAATCGCCAAACCATAAACAATTAATCAGACAGAGAAA
AAAAAAATTAAATGACAACGGTTGATATGTTTCAACAAAGAAATTAACCAATGTGAACAA
ACAATTTGATGAAGAAATTCAATTATAATTACACCAATCGAATTGGGGAAATAATTTTAC
TTTTTTTTATTAAATAAATCAATCAATTGAAATAGATTGATGGATATTATAATCTGATAA
TCAATATTAACGTTTTTAGAAAAGAAAAACAATTTTCATATTATAACGATTGGTAAATGT
ATATATTTTTTTGCATATTCAATTTCAAAATTTGATTAAATTGTGACAGAACCAATTGAA
GAGGAATAACAATCAATAAATTCAGAAGAGGAACTTTTTTGAATACGATGACCAGGTCAA
CGAGCAAAAAAAAAATTACAACAACAACAATGAGAGTAAAATTAAATGAAAGATAATTGG
AAGATAGAATATGATTAAATTTTTTGATTGTAAAACTATGAATTTAATTTGATTTTAATT
CCACTCGACTAGGTGACTTCCAACCTCCTAATTTTTGTTCAATTGCTTGAGCAACGGCAA
TTGTTAAGTGATCATTAAAAGGTGAGGCCATAACTTGTACTCCAAAGGGTAAATGTTCAT
CTTTAGTTAATCCAATTGGACAGGTAGTAATTGGATTACCCATAAGACTGAATAAAGATG
AATAAGCGATATTTTTAAACTTTAATACTGATGTATAATGGTTGATTGCTGGCTCAGGGA
ATGCAGGGTAAATGAAGATTCCATCATCAGCAAGCATGGAAAACAATTTCTCCTGGATAA
TTTCACCCTTGTGAATTAATTCACGACCTTCAGCTGAACTTGGATCACCGAGACATGTTT
CCAATATGGAGACAATTATTACAGGTAAAGTGTGATCAGAAGCTCCAACAAGTTTCTTAG
CCAATTCGAGCCAAGGATTTTTGTGTCCATTGAAATTGGCGATTTTCTGAGAATGCAGAA
TATGAGGTTTACTCTTCATGGTGTTTAAGAAAATATCAAAGGCCTGATCCATGTGAGGAA
GTTTAATCTCCGTAACGTTTATCTGATAATCTTGAGATAAACAGTTGATCAACTTTTTCA
TTCCTTCCTTAATCTCAGGGTGAACTGGTGTACTATTTTTATCGCCATTATCCTCCATGT
AATAGATTTTAAGTTTTTGCAGATCAACTGGTTCATCTAATTTAGGAAGTTTTGAGACTT
GATCACCAAGAAAAGCTTTTACCAGAATATTCAGGTCACTTGCATATCGGGAAATGGGTC
CAATCGAGAGGCATTCAGATTGTTCGGAGGAAAAGGGTGGCCAGTGTCCGTCAAGGTTAA
CAGCTTTCTGGGTGATAAGATGACCAAAGAGACCGCAAAAGTGTGAAGGGAAACGTATGG
AACCAGCAATATCTGAACCAGTGCCGAAAGGTGAACCACCGTAAGAGACACAAGCAGCAA
CTCCACCCGAACTACCGCCAGGAATACGAGTGAAATCATAAGGGTTATTGGTTCGTCCAT
AGAGCATATTTGCCGAGTCAAACCAAACAGCTAATTCGGGAACATTGGTCATCACAATTG
GAATCGAACCCAATTTTCTTAAATTAGTTATGAGAGCTGCATCTTCTTCTTGGACACAAC
CCTTTCGAGGGACAAAACCAGCGGTCAACTGCATACCTTTAACTTGGAGACAATCTTTGG
CAGCAAAAGGAACACCAAGTAATGGTAAATTGGTCAAATTCTTCTCACCGGAGGCTAATT
CTTGCATGATCTTCTCATTGAGAATTTCAGCCTCTTCTATCGCTTCTTTGAACCTATCTT
CCACCACAGAATTGATGAATGGTTCACATTCTTCAATTCGTTGTTTAAAAGCTTTCACAA
CATCGACACATTTGAGCTCTCCAGATTTAATTTTCTCCGCCAATTGGGTTGCCGAAAATG
TGACAATCGGATTGGTGATCGGTGGAAGATGAATCAGGCCACATTTCGACGGAACCAATT
TAGTAACACCATTGGAAATTGAGTCCAAAACATAACGGACAAAACCAAAAACAAAATCCA
TCATAATAATTGTGAATATCAGATTAGGTTAAGAAAATGATCTTGATTATGAGTTTGTCA
CAATAAACTACAAAGATATTCACATAGGAATAGAACAAACTAATAACCAATCAACCTTAA
TCACTGAGAATAGTTGAACAATTAAGGGGAAATAAGAATACGATGTGTATTAAGTAACAA
TTAACATCAACCAGTTAACAATTTAATCCAATCAAAGAGACAGACACTTGATGACAATCA
AATTGAACGAAATCACTTCAAGTGAAAATTTGAACTTCTACCGTTAGAT
>Contig_00048
CCACCTTAAGTTGTCTGGAACAACTTTCCTCCACTGGAGGAGCTGTAGTACTTACTCTAC
AGTCGAGATGTTGAGTCATCGCTCTAAGGTGTTTACTTATTTAAGCCACGCAAACATTGA
AAATAAATAAGAAACAAAGTTGATCTTTAATCAATTTAATTCTGTTCATTTCTTATTTAA
TTGGTTTCTAATTCCATTAGAATATCAATTTTGTAATTTTAATCATGGGTAAAAACGACA
TTTCTGTTTGCCGATACATTATATTATCTATTGTTCAATTAGCTGTATTACCCGGTTTAT
CTTATGTAGCTTCCCATCAACACCAAGGTGCTCCATATGGTCAACCAGCTCAACCTCCAC
AACAACAACAACATTTTGGTCAACCAATTCAACCAGGTTCCAATTTACTTCATGATAAAG
CAAGAATTCAAGATCGTGAACATATTAAGGAGCATTTAGGTGGTATAATTGGTGATCCTG
ATTTGGGTAAAATGTCAGAGGAAGAATTACAATTCCATTATTTTAAGATGCATGATAGTG
ATAATAACAATAAATTGGATGGAAGTGAATTAATTAAATCACTTATTCATTGGCATGTTG
AAGAGCATAAACACCTCGGACAAAATGCTCCTCCCGGTGGAACGACAAAAATTTTCACCG
ATGCCGAATTAGCAAATATGATTGATCCAATTCTCCAAATTGATGACCGAAACATGGATG
GTTATATTGATTATCCTGAATTCGTGACGGCTCAGAAAAGTCGAGGATTTTAGTCAATTT
TTTCCCACTCAAAAGTACAATATATAAACAATAAAATGAAACCAGGGGTTTATATTTTGT
CAACAATTAATTATTAATTACCTAAAATATATATATAAATAATTTTGTTTTTTACTCTTG
GTCAAAGATAAGTTAATCAATTTGATTAATAATAATAATGCACATTCACTGGTAAATTGA
TTGATCTAAGTTGATGTTGATTGTTGATCTTTAACTTTTCGTATCTCTGATAATAATTCA
ATTGCTCCAAGAGATTTAAATTTCTCCGCTAATCTTAATCCGATTTTTGCACTATTGATA
AAATTACGTTTAACCGCAGGGTAACAGGGAGCATTTGAAGGTGGCAAACAAATTCCGGTG
AAATGTTTAGTCTCTTCAATAACACCATTGAAATCAGTCTCTTCAAGTAGATTACACTCT
TCATGGGCTATAATTGATTTGGTTCCATCAAGAGAAAACACTGATCCATGAAGTGTTAAC
TTGATTGTTGTTATTTTCTCATCACCAAAATCTTCATTAACAATATTTGGCGGATCCCAT
GAACATTTTGTTCCAAGAGGAACTGAACATCCACCTTCCAATTTCGCCATGAAAACTCGT
TCAGCGACAACTTCATAAGTGGTTTTACAATGAATTAAGGGACTAAGGAAACGAATCGTT
GATGCATCATCTTCACGACACTCGACTGCAAGAGCACCTTGTCCAACCGCATGCCACCAG
TTATCCTTCAATACAAACGATATTCTGTCACCATGTTCACCTCGAGTTAAACCCGCACAG
GCAAGGATCAAAGCAGAATATGGTCCATCCGGATTGTCCAATTTATTCAATCTCGTTGTG
ATATTACCCCTTATGTCGATTGCTTGTACATTTGGATTGTATCGTCGTAATTGAGCAATT
CGTCGAAGTGAAGAGGTTCCAATAACAATGGTCTCCTTTAAATTGTTATTCTTCAACCAT
TCCTGACGCTTTTCCTCATCACCAGGAGGATCAATCAGCTGGAAAGGTTCATCTAGATTA
AGTGATTTCTTCAATACCAAAGCATCGTTAGGATTTTCTCTCTCTAAAACTGCAGCAATA
CATAAATTAGGAGGTAAAGTTGTTGGTAAATCTTTGAGAGAATGAACAACAAAATCAATT
GATCCATCTAATAATCCCTCTTCCAATTCCTTGGTGAATAAAGCTTTAGAACCGATTTGT
GATAATGGTTGATCTAAAATGTGATCACCGGTAGTTGATCTTTCAATTATTTCATATTCA
TAGTCTTTATTTGAGTAAAATTTTCTAGCCTCTTGTATGACAAATCTACTCTGAATCAAA
GCAAGTGCACTTTTCCTTGAGCCAACACGCATCTTAATTGGAGGTTCATCTCCACCAAGT
CCAATGGTGTTTCCTTTATCACCATCACCACTTTCAGTTGAATCAATTCTCCTGCGTTTA
GGGCACCACATATCAAATAAAATAATTTAAACGAAAAGAATCCAAAAGGTAAAAATGGAG
AAAGAAAATCATAATTAACCAGCGAGCAATTGATTCACAGAAAGCATGGTAATCATAAGT
TAACGAATGTTGAAACTGATTGATAAAAGAGATACGTCATTCCAATTATGATTTACAAGA
TGTCCCAAAGAAATTGTATACAAATTGCTAATGATAAATTGACAATAAATCACCAATGGA
AACAACAAATGAACAGATTAACAAAAGAAAAGGATTAACCTTTACCTTTCCGGATCCTAA
AAGAAAATATTTTGCATGGAAAACAAATTCACTGGTAAAATGGAATATTTAACCAACAAT
ATTAATCAGAAATATTGACGCTCATCAGTAACTTGATGGTGAGGTGAGAAAAAAGAAAAC
TCTAGTAATCAACTGATTAGAAAAGAAAAGATGATAAAATAATTAAGAGACAAAAACAAC
ACGGAAACAAAGATAAGAAACTAACGTTACGTTAATGTAGTTACATGGAAACGCTGAATC
AGTAGTAAGAAAAAAGAGTTGAAACAATACTAAAGAGAGAGAGAGAGAGAGAACAATTAA
CCATAAACGAGAAGAACAATCAATGGAAAGAAAAATTGAATTAATTGATATTTTAATTAG
AAGAAAATTGTAATCACAGTTAAATAAATTGTAGAAAAGAAAACGGTTTTATAATAACCG
CCTTTACCCGCCAAAAGAAAACCGGGAACTCGAATTGTTTTGTTTTCAGTTGTGGACACA
TTTTCTTTTCTTATTCAATT
>Contig_00049
AACATATATTAAGCTAAAAAAATTTCAATTTCAAATCTGAATAGTGCACATTCTCTCGAA
TATACTTCATGACCCGCTTTACCACAGTGGCAAAGCATTTTCGTAGAGGTGAAATTTTTC
ATCCAGTGTTGGCCCGAATATCGGTTGCATCGGAGTTGATTTTTGCAATTTTTCTTGGGA
TGTTGAAATTTATGGCACAATTTACACGCCAAAAATCGAAAATTGTCTTTAATTTTGTGT
GATGAATAGCTGGTGGCCATCCTTCCTTCAAGGCGGATCTCTATGCGGGATCTAATTGCT
GGGCTTACTTCTCAACCACAATGAATTTTAACAATTCTTGAGAATCATTGCAATCCAGAC
ATACTTTCTGACATCCCCTTTAGACGATAATTAACGATTTTCATACAGTTCATGCATATT
TCATGTTAGTTTATTTTCCACAAGATTCAACGCTATCGACATGATAATTCATGATAATTA
ACAAATGAACTTTAAAATCATAATGAATTAAAACAATTCTTGAGATTCATTGCAATCCAG
ACACATTTTTAAACATGTCAATTCATTTTCATTAAATTCATCACCATCGACATGATAATT
CATGATAATTTATCATTAACTTTTGAATCATTAAGAATTTGCAACTTTTTTTTGATTCAT
TGCAAATTAGATGAGTTTTTGTGCATTTGTATTAATTTTTATTAAGATCCAACACTATTC
ATATTTTTCAATCATTTTGACCAAACTATACACTTTACAAAAAAATGGATTAGATTTTTG
TGATCCTTGTATTAAACTACCCTAAAAAAAATTACTCTAAAAAAAATCTATTCTTGAGGC
CATTTTGGCCTTTATCCTTAGTCTACACAACGAAAAACACTAATCATCCTCGGTGACATT
TAATATTCATTAAGAATCTGATTAGATTAACTTGTAAGTAATTAACGTAAGCACAATAGG
AATCATTTAGTTATTTGAATCAGCAGATCTCGTTTATATAATCAAAATAAAACAGTTATG
ACAATACAAGCCAATTCATTGATTGTTTAATTTTTTTTTTGCTAACCATCATCTCCACTT
TGTGTGTCTTGATTTATAATCAATCGTGTAACATAAATCACGTCAATCAGATTAGTTAAT
TATGATTAGTTAACCTGATCAACTATGACGATTAATTGTGACGACTAGTGTATATGTGTA
TGATCAACAGTCTTGACAACAGAGTAAATAATATCATATATTGATGAGATGGATGAAATT
AAGATTAATTAATCAATGATCAATAGGCATTGAAGGGAATCATAATAATTAAATCGTCAA
AAGGCCAAAGTTTTTATCCGAATCCAGTTTCGAGGTAAATTGAGCATAATGTAAATTGTT
GAAGATAAAATCGGTTGATCGTCAAACTTTGTGCAATCTATTGATTAAGAAATGTTGTTT
GATTTCGAGTAATTTAAGAGGAACCAAAGATTCATCGGATAGACTGGTACAAAGATCTTT
CTTGTTTAATTGTGATGTAATTGAATATCTTTTCGATTTCCATGCTCGTAACAATTTAAC
GTACTCATAGGCTTTATCGGTCTCTCCGGTTCTCGTATAAATCCTGATGATTCCTTGATA
ATCAAATTCGAGGCCAATATAAGCACCGCCGAAAACTTTGATACCAATGTCAATCGCTTT
GAGATAATAACTTTCCGCCTGCGGATACATTTCCATGTCGTAACTGTACAATGAGGCCAA
AAATCCGTATGATTGTGCGACCTCATAATCATCTTTACCGAGACACTTTTCTTTAATTTC
AATGGATCGTAATTGTAACATTTCCGATTCTTCATATCGGTGCATCGTTTGGTACAATCG
ACCTAAATTAGAGTAACTTTTGGCCGTTTGAAGATTCTCCTCGCCCAAAATATTTCGAGA
TATTTTAAGCGCTTCTCGGTGAAGTTGATTGGCCTCCATTAGCATCTCCGTTTTACCGAC
TATGTCCACATTATCAATGGCCATCTCTTCAATGATTAACGCTTTTATCCTAAACACATT
GATAAGTAGAGGGTGTTCCTTTGGTAATAACGTTTCCAATGACATTTTGGCAAGTTCAAT
GTGATACAAACAAAGGTCAAAATGACCTGTTGAATATTCTTGAATATAATAAGCAAAAGC
TAATTCTTGACGTGAAAGTGCAAGAGGTAAATTTATACATTGTTCCGTTAATGTGTGAAG
GCCAAAATATTGTTTACGAAAGTTGAATGAATTCAGATAAAATTTAACTGATTGTACATG
CATATCGATATTGTGATAATAATAGCCCATGGTCATGAAAAGATCACCAATTATTGGATG
GAAATTATTAATCTGAGAGAAGTCACATTTCTCGTTCAATTTGAACAGTTCTTTACAGGT
CAAAAGCACTTGTCGTAATAGGAAATCAGCAATTTCAAAGTCTCTCTTAATGGTACAACA
TTTAGCAGCGGTCAACATGATATCAATCACTGAAATTCTGGGAGTACTTTTGGTTAAATG
AGACATTGATTGGCAACTCCATTTGTAGGCCTCTTTATATAGACTCTGAGCAGCAAATAA
ACAGGCAAATTGATTGTAAACTTGAGCAAGATCAAATCTTTCAGGTAAATTGGCGTAATT
TTTTTCATCAATCAGTGTAACCATTTCTTCATATAATTGATTGGCTTCTTTGAAACGTGA
ATAACCAACAAGAGCTGCTAATAAACGAGTTTTAATCCTAAAAATCCAGGATTCAATGAT
TATCTCATTTTCATCAATTTCATTGAGATGTAATTTAAGGCTTGATGATAAAATCTTCTC
AGAATCAACATACCAACCAGCTTCAATTAAGAAACCAGCCAAAGCATAAGCTCTTTGCAT
TAATTGAACTCTTAATCTCCTATGGTAATTAATCTCATCGAAATTTGATCTGTTCGCCTT
TTCCACCCTCATAATGATCTCTTTATTTATCGCTCTAGTTAAGAATCCAGTTAAATTGAG
GCCTTCGTCCATTAACCGTTGTACCAACATGTGAAGTGTTTGACCTTTATTGTAGACCAG
GAGATTGAGAAAATTGGTTAAATTTGTAAGATAATCATTCAAATCGGTCCATCGTTCATT
CATAAACATCTCAAGGTACAGATCAAGTTGTACATTAACAGGTAAACAATGGAGATTGGG
TTGAAATTTATCCAAACGGGAGACTATTGATTTTACACAAATAGTGTACATCTTGGTACC
ACAGTCGTAAACACTATTTGAAAAAGATGGCGACGGTGATAATGGACAATTTATTTCGAC
AGCAGGAAGGTAAATGTTTTTATTGTTATTACCCTCCAATTGGAACATAATTCAAACACC
AAGTCAAAGGAATAAAAAGAAAAGGGTAAAGAAGAAGAAGGAAAAAAAATTCTAAGATTC
AAAAGGTTTTCCTTTCACAATGGTCACTTTTGGGACGCGAAGAAAACACAATTCAAGGTA
TTCATTTATCACAGAGAAACACTGAAGAAGAAGAGGAAGAAGAAGAAGATGATGATNNNN
NNNNNNNNNNNNNNNNNNNNNNNNNNNNNTTGTTGATTGAGAAACAATTCTGAGGCCTAA
AGACCATCAAGTTCCTCAAGGGCTACTTGTTGGTGGAGAACAACAATTTAACTGATTGAG
TTAATTTCTTTTCTCCTTTTTTCCTTCTCTTCTTTAATTCTACCTTGAACAACTTAACTG
TAATTAAGGTAAAAATAAGATTGGAAAAAGGGATAAACCAATTTACTCAAATCTCTTTCT
TTCTCTTTC
>Contig_00050
AAGCCTGGAGGAGATTCTCTGATTGGATTAGCTTAATCCGATTAAGTGATTTTAGTTTGG
AAAATTATTCTGAGAATAGAATTGGTTGACTCTTCAGCACCTTCTTAGTTTAGAATTGTT
GCTACAATGGTTTTGACGTCAAGTGTCAATTGTTTCTATTTCTCCATAAAAAGTTTTCGT
TCTCCATTTAGTTTTAATTTCACCTTTGACATTGAAAATTTTTCGGCCTATTAAAGGTGA
AAAAAGTGATATTGTGTCTTGGTAGAAAACTTTTATTTACATATTAAGTTGACAGATACT
GGAGGGGAAAAAGAAGATTATTGGATGATATGTAATGAGTACGAGTGACCAGAAAGTTTG
GACATCATAAAGATGGCACCTTGAAATATCACATTTTCATCAACACACACACCTTAATCC
AAGGTCAAAAGGTGAGATGGAGAGAATTCTCAGAATAGTCACAAGATTTTCATATAAGTA
GAAAGAGGGAAGAAACAAGAGAGAGAAAAAAATATGTATAAAGATAATCTGTTGATTATT
TTGGACAACAAAAGAACATTGGAAAAAAAGAAGAGAAAAGAGATAACGTGTGAGATGATC
AAAAGGAATATCAAATTCGGAAACTTTAGAGAGAAAAGAAAATCAAATATTTTTCTTACT
CTCTCTCTCTCTCTCTCACTCTTTAACCTTCATTTGTTTAATTGCAGTGTAATAACCTGT
CTGATAGCCACACATGTACCATGACATTAACATGGAAGCCAAAGCATCATTTTCTTTGGA
TAAAGATTCGGTTAAATTGTCAACTAGAAATGGTGGTGGAGGTGGTAAGACAAATTCAGC
CTTTGGAGCCTCTTGATTAGGCCGGGTCGGAATCTCTGGCATAACAAATTCAGGACGAGA
TGTGTTCATACTCGGAGTAGTACCAATGACTAATTCTTCATCTTCTTCTAGATCACAATT
ATCAGCATTTTCATCAACAGGCAACTCATTTGTGGCGAAAAGTTTAATTTGTGCTAATTG
TGAAGCTAATCCTCCAGATGGTTTTAAATCTTGTAAATATTGTAATTCTTCATTTTCATA
ACCAAGATATTTAACTACACAACATCCATATTTATGATCTATGGAAACAATTTGAGCTTC
ATATTCAATACCATCATCTTTGAAAACAGCGATACAATTATCACCAGGTTTCCATAAGAG
TTCAATTGAATCACTTTTTTTCTTATTTCTTCTTTTGTCCTTTTTCACCTCATTAACCTT
TCCTTCAGTGTCACCAGTAATTGGAACTTGTATTCCAACCACTTTACCAGATTCAATCTC
TTCTATACGCTGATCAACCAAACGAACTGATCTATTATATTCTTGGATCAATAATTCATC
ATCCCAAGTATCATCTCCACCTACAATCTTTGTCATTTTGGTAAATCTGTGGATTAATTT
ACGATAACAATTAAGATAAAGAATAAGCTAAAAAAGCTAATAAATTGAATTCACTTAGAG
AAAGAAAGGAAAAAAAAAATCAAAATCTTGACCAATGTGAAGATTGGAAAATGTGATGAG
ATGATTTTCAAAGAGAGATAAGAAAAGATAATCCAACAGTTTGAAACAGAGATTATTGAA
ACAAACGAATTAAATTAAACGATAAATGTGACAACGGTTCACAGCAATTAAATTCCAACT
GTAATCTAATGAGAAACAAAAAAAAAA
>Contig_00051
ATTGTTCGTTTGGTTTTTTCTTTTTTGATCAAAGTTTGCTTTGGAAAATTGATTCAATGA
AAGGTACAATGGTTCGTAAGGGTCGAGCTGTCATTCCAGCGGAGTAATAACCCTTATCGG
CTCCTTGCCACATCACACCGGCGATATCTAAGTGCATCCAATTGGGTGAATTAGTAAATT
CTGAAAGGAAACCAGCGGCTGTACAGGAACCAGCAAGCCGAGATTTATTCAGATTATTAA
TATCAGCAAGATGACAATCGGTCATTTGTTTAACGAAAGATTTGTATAAGGGCATTCGCC
AAACCCTATCACCAGAATTAACACTTTCCTTGTAAATTAAATCCCAAAGTTTATCACTTC
TTGACCAAATACCACTACAAGAATCACCAAAAGTGATCTTCATTGCACCGGTAAGTGTTG
CGATGTCAACAACTGCTTGAGGGTTGAAGGTTTCAGCGTATATAAGAGCATCAGCAAGGA
CAAGGCGACCTTCAGCATCGGTGTTGTCGATTTGAATTGTTTTACCGTTCATGGCTCGGT
GAACATCACCCGGTTTGGTTGCTTTACCATTAACCGTATTCTCGGTGCAAGGTGTAAGTC
CAATTATGTTGACTTTAGCTTTAAGAGCGGCTAAGGTGGAGATGGTTGAAGCAACGATGG
CTGCACCGGTCATATCGGCTCTCATTTGATCCATGTCAGCTGAGGGTTTGATGGAGACAC
CACCAGTGTCAAAGGTTATACCTTTGCCGACAAAGACAACTGGTTTGGTACCTGGTGCAT
TGTTGTAATGAAATTCAATAAATTTAGGTGGTTGAGATGAACCTTGAGCGACACTTAAAA
ATGAGCCCATTTTCATTTCTTGAGCCCATTTTTCATCACGAACAATAACATTAATACCGG
TTCCATTGGCTGCTTGAGTCACTTCATTGGCGAAAATGGTTGGTGTCATCAAGTTAGCTG
GCATATCAGCGTATCTACGAGCCATATTTTGCCCTTTAGCCAATAATTGACCTCTCAACC
AAGCGGATTCCTTTTCACTGTTAGGGTTTAACAGTGAAAAAGCAAGAGGTTTTCGTCTGG
ATTTTATCTCTTTGAGTTCATCAAATCTCCAATCAGTAAGAAAAACACCTTCAGCTGCTG
ATTGTGCATCATCACAATCATCGACGACAACATGAGTAATTCCATCAGCATCTAAATTTC
GAATTGATCGAATTCCATCGGCAACAGCAAGTCTAACATTTTCTTTCTTCTCGTCAATAT
GTTCCACTGGATTGAAACCTGAATCTTCAGGACCAAGATTCACCAAAGAGACAACCGGAT
ATTCTTGAGATAGACCATTAAATAAACGACTTTTACCTTTTTTCATCGGTCCAACCAATT
CAATTTGCTTGGTAATCTCCTTGATAAAATCAAGAGATTGAGCATTTTTGGTTAACACAA
GAGACTTTGGCAAGTCGCCAGAATTTAAGGAAGATCCTTCATAGGAACCGATAATCAATG
CCTTCATCTTTGAGGTTAATGTTGAACTTGATCGAGTTAAATTAAATTCACTTTTAAACA
ACAACGTTTTAAATAACCTGTTGATCTGTTTAAAAGTCAGATAATTAATTGAAGCCGTTT
TAATGATAATTTAAATCCGGTATCTAAAGTAAGAGGAGTTGCTAACAATTAACAATGAAC
AAGC
>Contig_00052
AGAGAGAAAAAGAGAGAGAGAGTGAGAGAGAGAGAGAGCGAGAGAGAGAAAAGTTCTAAG
AAAAAAAATGAATTCGATTACATCGGATGAGGATAAGGATGAAGATGATGACTTGATACG
CACGAAAAGTTCTGATATTGAGAAATCATATGTAACTTATTTCTCTTCGTGTTCATTTAT
TTACCTTTCATTTTCGTTCACAGGTTAACATTATCATGTTCATTAACTATTTTCATGGCT
TAGTTATTGACTCTCGAGTAGTTTATTCATTTCAATTGGATCTTATAACTTTCAATGTGA
CAACTATTCATTAGTGTTACAAGTAAAGGTGAACAAGCAGAGTGGGAAATGGGAGTGAGG
TGGATTTTGATGATAACAAGTAAATAATAAGATGAAGGAGAAAAAAATAATAATAATGAA
CTTGAGTTTGAAGTAATGATGATGATAATTTGAAGATAACAAGATGCATTGAGTGTATAT
AAATTCACGTAAAAATAAGAGCAATTTGTTGATTGTTATTATTGCTCTTTGATTATGATT
AATGTCTCTGTTAAATTAATAGGATTGTTACTCTTGACATGATTTCCAATCAAACTGATT
GTTTTACTCAAAGACAATTAATACCATATAATTAACTTGGTGAACCAGAAAAAGAATTGT
CATTAATCATCAATCTAATGGTTTAATTGTTGAAAATTGGTGTGAATTTAGTTGATTCTT
GATTAATGATTAAAGGTTTTTTTTTGGGTTGATGTGTTGGCTAAATTATTTACGAGAAAT
GTTTTGTTTTTTGTATTGATTTAATTTAATTTGGATGTTAAAGATTAAAGGGGGTTAATT
GTTTGAGATCAATTCTGAAAATTAGAGGTTGGATGATCTTAATTGTTGAGAGGATTATGG
TTGCTAATGGGTAGGGTTTAACCTCGTCCACCTCGACCACCTCCGAAATTGAAACCACCG
AAGGAGAAACCACCTTCATTCTCTTCATCTCCATCACCTCGGCCAAAACCTCCGCCGCTG
CCTCGACCTCCACCTCGACCACCACCGCCGTTACCTCCGGCACCACCTCGGCCACCGCCA
CTACCACTGGAACCACCTCGGCCACTACCACCACCGCGTCCACCGCCGCCACCGCGACCT
CCCATTTGACCCATGGCATCAGTAACCATACCACCGATACCTCCGAAAAGGTTACCAAAT
CCTTGAGCAGCAGCACCAAGACCTTGGGCTCCATTTGATACAGCACCAGCCATTGATCCC
ATTCCACCACCGCCCAGGTGAACACCGGTGGCAGTACCAAGAATACCAGTACCAACATCA
GCCATGGATGAGGTAAGGGAAGCGATAAGTTCGGGATTAGCGAGAAGCCGACCTGAGACT
CTAAGGATGGCTCCTGGTTCAACACCGTTTTGTTGAAGAGCGGACATAATACTTGAGAAA
TCAGGTCTTCCACCGTTAGAAGCCATGGAAGAGACAACTGAGGCCATAACACCGATTGGG
TTAACACCTTCTTCTTGTAAAATTTTGGGAACTAAAGAGAGAGCATTAAAAGCTTGACCA
CCAGCATTAGCCAAAGCACCAAGAGTTGAAATAGCTCCAGTAATCCGACCAGTTCCAGTA
CCAGCACCAGCGGCGGTACTTAAACCACTACCAACAATCTTTGAGAAACTACCGCCAACA
CCTTGAGCGGCACCACCAAGACCAGTAAGTCCACCAGAAATGAGGGAACCCATTCCACTG
GCGATACCTCGAGCACCAGAAGAAGCGGCATCCGAGAAACCATAACCACCGCTCGACGAG
GGGATAGGATTAACAGAGGCAGAGGGTCGTTCTTGGATGGTGGGTAAACTAAGACCACCA
CCGCTGCTACTAATACTACTGCCACTATTACTACTGGCACTTGTACTTTGACTTGATGAA
GCTGATCCTGAGCTTTGGCCACCAGCGAATGAGCTGAGAGCGTTAGCTGCAAGACCGCCG
AAACTGCCTAGACCTCCAAGTCCACCTGAGCCAAAACTTGAACTTGCAGCTTGAACCAAA
CTACCAAGACCTGAGCCACTGCCGAAACCACCAAAGCTTGGGAATTGAGCTGAGCTTAAT
TGTGAGCACAAAGCTACAATTAAGACGAAACTGATTCTCGTCATTATTTGTTTTCTTTAA
TTGTTGTTAATTAATCCAAAGATAAAGTTAAACTAAAGATTGATCAACCAACTAATCAAG
ACTTTTAATTGTAATGAGAAAACTATTTTTATA
>Contig_00053
ACACGCCGCTCTTCCGATCTGTCCATTTTTATTTACTTTCATCTTCTTGTTGATTGTGGT
TAATTCAATTCGCAATTTACATTCATTGTAATTGGGTGAAATCAATTGATAAAACTAATC
AATTACACTCTCAAATTCATGTTTTCACAATCAACTTATTTCTTTATTGCAGCGAGCTCC
TTGGCTTGGTGAGCTTGTAAGACAGCGACGGCTTCTTCAACTTTAGCTCGTAATGATTCA
TGATGTTCCAACATATGAAGTAGCTCAGAATTGTCAATGTCCAAAAGCATACCGGTGATT
TTTCCAGCGAGCTCAGGGTAAAGGTCGTGAATAAGTGGGAAGAGTCTTTCACCCAACATT
TGTTTTTGCTCTGCTTCTGAAGCATTTGCAAGCATGGAAGCTGTGAGTGGTTCTTGTCCT
TGAACATGGACTGCAGATTGAACGTCTTGTTGGGGAGAACCTTGAGCAACTTGCATGTTA
GACTGAGGAGCCATTTGGACTGGTGGCGGATTTCTAATTTGAGAATTAAATTTATAACTG
CCCATAGCAGATTGTTGTCCAGTGTTTGACGCTCGGACGGAAGATGGTGGTGCTCCACGA
GGTGCCCCTCGAGGTCCCATACCTTGAGGCATTGATTGAGCACCTCCTGTGATTGGTCTT
GATCCACCAGGTCCGGATGATGGAACTTGATTTGGTCGAGGGCCTTGACCAGCGGCCATT
GATGGACCACGAGCACGCAAGGCTTGATTATAGGCTTGGGGAGCACCACGTGGCATTTGT
TGAGCGCCTGGCCACCTAGGATTTCGTGCTTGTTGTGGACCTGGAGCTGATGGTCCACCT
TGAGGTTGGTAGTAAGAACTACGTTGTTGCATTTGATGAGGAGCCATAGTTGGAATATAA
TAACCTGGCTGAGGTGCTCCTTGATGTCCAGCTTGAGGACCAGCATTACCAAGAGCTCCA
AGTGAAGCAATGGCTGCAGCGTGGTTGGGGAACATGGCAGCGGCTGGAGCCAAATTGGGA
TGATGATGATGAGGGTGATGTGCATGTGGATGAGCTGCAGCAGCAGCAGAGTTGGTATTA
GCCATTGGTGGCATTCGGATTCCTCCACCAACTCTTTGCATGTGTTGAGTGATGAGATGA
ACTTTCCTCTCATCTTTTCTTTGAGCTAATGCGACGTAAAGAGGTTTCGAACCAACGATT
CGATTGTTCATTTCAGTTACAGCTTTGGTAGCTTCTTCTGGAGCTGAGAAACAAACGAAA
CCAAAACCTTTGCTTCTGGAATTCGATTCAGTCATGACCTTGGCACTAGTGATTGTACCA
AATGGAGAGAATTCTTTACGAAGTCTTTCATCATCAATAGTGTCATCAAGATTTTTAACA
TAAAGATTGACACCTTGATAACGGTTCAATCTCTCCATTTTCAATTGCTCAAATCGTCGT
TTGAGCTCAGCTTGTCTTTCAGCTTTCTTTTGAGCTCGGCCTACATAAAGTGTTTTGCCT
CCACTCAATTCTTTACCGTTCAAATCGTCAACGGCCTTTTCCGCTTGTTCTGGTTCTTCA
AAGCTGACAAATCCAAATCCTTTGGTTTTGCCATTGTCATCGCCCATAACTTTGCAGGAC
ACAACTTTACCATAGACCTCGAACATGTCTTTCAACTTTTCGTCGGAGTCAATTTCATCA
CCGAAGTTTTTGACATAAATATTGGTGAATCGCTTCGATTTTTCACCAATAATCTTCTCT
CTCTCCTTTCTTGGGACAAAACGTCCGACAAATACTTTTTTACCATTCAACAACATAGAG
TTGACTTTAGCAATGGCGTTAAGAGCTGATTCTTCATTTTCAAAATGGACAAAACCATAA
CCACGTGAGTTTCCTTCCTCATCGACAGCAACTTTACAGGATAAAATGTTGCCAAAAGTG
GAGAATGTGTCGTACATAACCTTATTATCAATCGATTTGTCAAGATTCTTAATGAAAATA
TTTCCCACGCCCGATTTTCGAAGGGAAGGATCTCGTTGAGACCACATGATACGAATTGGT
TTACCATTAATGACATCAAAGTTCATAGTGTCCAAAGCTCTTTCAGCNNCATCAGGAGGT
TGTTGAAAATTAACATAAGCATAGCCAAGAGATCGTCTGGTGATCATATCCCGACATACA
CGAATGGAAAGAACTGGTCCAGCACTTGAGAATTTTTCAAATAACTGGGCTTCGGTAACA
TCGGGGGCCAGATCACCAACGTACAAGGAGGCCATGGGATAACTCGGTCCAGCAGGATTG
TTCATCTTTTTTGGGTTTTTTTTGTTTTACTCTTTTTTTTGGATATTTTCTATTTTTTTA
GATTTTTTTGTTCTCAATTTTGAAGATTGATGATTTTAGACGTTTCTTTTTTCTAATAAA
ATCTCCACCTTGTTCGTTTTTAAACAGAGTGGAGACAAATACTTAAAAAATTCAAAGGGA
GAGAAAAAAGAAGCAGAGAGTGGAGAGTTTAATTCACTAAAGAAAGTAAAGAGAAAAGGC
TTTCGGAAATGCATTCGTTGTCCTGGTCTACAAAAGTGGTGACATCTATTTCCACCTATA
GGTTACCATGGAAACCNNNNNNNNNNNNNNNNNNAGTTTAGCTTTTTACCGCCAAATATA
AGGATAAGAATAAGGATTGAGATTTAATTTGATTGTTGTTAATTTGTTCTTTTGTTTTGT
GTTAATTACAATTAAATCTCTTGAATGGATACGATGATTAACTTGTTTGTGATGGAAAGA
ATTTACCAA
>Contig_00054
TAACCGAATCACTTGTTGGTCTGGTAAGTGTTTCCCTCTCTTAATTATAATTAAATTGAT
CATCAATTTGTTAAGCTTTAATTTGGTTTAATCAACACTAATTTCATTGTACATCAAAAT
TAAACCATAATAACTTTGACCATTTCAATTTGATTCTGGTTGATCCTCCTTGATGATGAG
GTTGATGAGGTTGTGGTAGTGGTTGTTGGTTGGATGAGGATCATGGTGATGATGATGATG
ATGACAATCAAATGGTCCGAGTGTTTATCCTCTGTAAACTATTATAAAGGAAATAAATTC
GTATTGTCAGAGACAATTAGAGCAGAAATAGTTGGTCCTTGGATCGATTTTGTTGATAAT
CAACATCATCTTAACAGCGAAGTAAAAACTTTTTCTATTTCCCATTTAGAACATTATTTA
ATTGTCCCATCGAATCAGATGGAAATTAATTGTTCCATAGAATCAGAAATTACGATAAAT
CTCTCACGATGATTGAGGATCCAAATTTAGCTACAATTTAATCCAACAATTATAAATGAT
CATAAACATAGTGATGATAATTTTCCCTCTCCTTGAGTGTTTTGAATTTTTAAAAAAAAA
GTTTCATCTCTGTTGATTGTGAATATTGATCACAACTTACTCGATGTTTTCTCAATCAAA
TTTAATCTCTATTATTTACCAATCAATTATGTCACTTGATGATAGATTGTTAACTCGATA
ATTTGGTAAATTATGAAAACAGATAATCCAGTAATTGACGTGAACACAATCAATCTAACC
AATAACCTCAATCAATATGAAGAGAAAGCTTTTTGTTGATTGTTGGCTGAGTGTTTGGGA
TGATTATCTAAAAGACCATTGTTAATATTGAATAATCTAATCATGATAATCATCACCAGC
ATCAAAATCAACAACAACAATGGTGGGGGACATGGTAACAATTTAGTGAAACGATTTCCT
TTTACAATTTATGATTTATCAACAATCAGAAAACATCAACGTTCATATGGGAAAGTATTT
CCTTTGATTGTTGGGGTTGATTGAGAGACAAATTTTGCCTCTTTTGAGAGCTGATCATCT
AATTGTTGATGATTAGTTGATCATGTTAATGATTATGTCAAAAAGGAAAAACTTTTCACA
ATCAATATTTTCCATCATTTATTATTAATCATGATCATGATGGATTTCCAATGTTAATAT
AACTAATTTACACCTAAACAGATTCAATGTAATGTTTACCGAACCGTTTTCTTGTTAATC
AACAACAATTAACTAATTTTTTTTTCTCTCTTCCTTGTGATTCTGTTCTTCATGATATTT
AATTTAATCAGCAGAATTAATCATTTTCATGGAATATGATTATTCTCTGGGATTCTTTTT
TTTTCTTCTTGTTCTCTCATCCAATGTAACGATCAATTCATTAAGTGAGATGTCACCGTT
AGTTGATACACTGAAAATAGACAAAGGTGATGTTCAGTTGATTTTTGATGAACAATAACA
GTTAATATGCAATAGATTTATTTTAATCAGTTCACGTTTTGTTATTTTTTGTTCAATTAA
TCACTTTTTTCGGTTGATTTATGTAATTAAATTGGACAATTACAATTGTGAGAATGATTT
ATACTGTATGAATAAAGGGAATACACTGAAGAAAAGCAATAGAACAATCAACTGATCAAA
CGGTCAATTGAAAGATTAACAATTTAAACTATACTGAATTTGGAAGACTTTTGATTTTAA
TACCATGACTTTTTCGTTGCGTCAAGTTATGGTTAATTGTTGTGTTTGGATTGGGCTAAT
TGGTTATCCTCTACGACACTTTGATGATGGGCAACATTTGCAACAATTACAATTGTCACC
AGATTTACAGGCTGAACCACCACAGCATTTGCAACAATCGCAACTTCCTGATCCTGATTT
ACCAGCGGGACAACATCGACATGGATCACAAGTACAATCAGGTCCACATTTGGATCCAGG
ACAATCAGCGCAACAGTTACAATTGGAACCACATCGACAACCACCACCAGTAGTTTTCTC
AGGTTCACTCGAAGGTCTAGCACAACATCCGCCACCAGAAGACATGATTAGTAATTTATA
TTAAAAGTAAAAGGAACAATTGAAAACACAAACAAAGAGTAAAAAAGTAACTGGAATATT
GTTCAGGTCACTTGGTAGGAATAATAAAATCGATGATGGTTCCTAAATTGTTCGGGTCGC
ATCTTAAGTAGTATAAAAAATTGTTGGACGAGAGCAAAAAAGTAAATTTTTCGTGTGCAA
AGAAAAAGTAATAAGAGCAAAAAATCAAACGGAATTAAATTTAACAATCAAGATTAGATT
TATTTTATTGTTTCTTGGGGGGGGGGGAAGAGTGTCCGCTAGAGTGCAGACTTACAAATG
TAATTCAATTTTATACTCGTAATGAAATGGTGGGAGAAAGAAGAAAGATAGAGGATAGAA
AGGCGAAGAAAGGAAAGAGAAGGCTCTTACAACTTGAGAGCTAATTTCAGACATCAAAGG
GTATCTTGCCAGGGTTTGAACCCTCAAACTCATGGTTCAATGACCATGATGTTAACCAGA
TCGGAAGAGCACCACGTCTGAACTCCAGTCAC
>Contig_00055
TAGCTTATTATTTATTCTTGTGATTAGTTCATCTTGATTTTTTGCCTTCCATCCGTTAGC
GTAGACTTTGGCCTTTAGGTGAGAGAAAAAAGTTTCAATTGGCCTCAACGTCAAAATCAA
TCTAATCCTTTGAAATTTCGTCTAGACATTGATGAGACTGTTTTCCATCAGTAGACAAAA
AACCGTTAAAATCGATCGAACCGTTTTTGAGATAAATTGAAATTAAATTTGAGTCCAACC
TTTTTTCCGAATAGGTTAGTGCGAATTAGCTGCGATTTAACCCACAATTTTATGCGTTTA
ACGAGTTATGTTATATGCGAGAATTTACTGTGTACCGTTTTAGAAATAGATCACATTGGA
ATACACACACTGGTAATTAGCCATTACCAGTGTGAACGAGCTCATGTTTCTGTAAATGAG
CAAATTGGATAAATGATTTCTGACAAATTCTACACACAAAAGGTCTTTTTCCAGTCAAGG
CACGAACGTGAATGAGCTTTGAATTTCTCGAAATATTCAATTTGCAATATTTTCCGCAAC
GATTAATATTAAACATGATTTCGATATCCTCTTTTAACTTGATTATAGCATCAAAGCTTA
AAAATTTTCTAACTGAATACCGATAATTCCATTGAATTTATTGTTGATGAGATTAATTAA
CGGTTATTTTAATTGAAATCATAGGAAATTTATAGTTTAGAGCTGTTTGATTGTCTAAAT
TAAATGATGACAGCTTTGATTAGATATCAATCAATTATCACATGAAACAATTAACTAATA
TCCCATTCCAATGCGTGAGCTAAGGTATTCATCAGTAAGCAAAACTTTAATTAATGAATC
ACCTAAATCGTGTTTTGATATTTTAGATCCAACTCCTGATTCCTTGACTAATTTGTAGTT
ACCTTGACCATCACCATTGTCAATATGAGGTGGACACAATATAATCCAATCTAATCCTGA
TTCTTTAATCACTTTTTCCATTCTCAAATGATCTTGGTGAATATTCATCACTGGTGGTGG
GATTTTTTCAGGCTCCCAGAAGAGGAAAGCTGAGATACAAACAGAGATCCGTTTGACTCC
AAACTTTTTCATTGAAGCGACAATGTTTCGAGCTCCATCGGACATAACGGTTGTTGGCCC
AAGGTCAGTTCGAGTTCCTAAAACAATGATCACAGCATCTTGACCTTCAACGGCCTTATC
AACATCCTCACCATTGGTCACATCGCCGATAACAGTTGAATTAACCTTTAGGTCACTTGG
TAGTTTACCTGAGTCTCGGACAAAAGCGGTAACTTCAAAACCTTGTTCAATTGCTTTCGA
TACTGTTGCTAGTCCAGTGTTTCCGGTAGCACCAAAAATAACCAACTTTTTAATTGTTGC
CATGTTCACTTGTTAATTGTTACTCTACTTGTTGTCTCGTCAAAAGTATTCACTTCAATG
GGAGTTGGTTAAGCTATAAATCAGTCATTTAAACATTTCACGACAATCAAAGGAGTGTCT
CAGTTTTATCAATGAATTAATTATCATGTAATCAGAATAATTCAAAGAATGAACCAGAAT
TATTACTATTAACTGTTATTTACTTTTACCGATTGATTATTTTCAACCTTGATCATGATT

>Contig_00056
GTTTTAATTTTTCTTTCGTTTTCTTTTGGCTTGTTAATTACATCGAATCTTTTATTAAAT
TTATTAAATTAAACGAGTGATTTGATATTTTGTACCATGTAAATGGTGTTTTATTTGACA
CCATTTACAATTTAGATAACATTAAATTATTTAATTGACTTTTTTTTTGCGCTTCTTCAA
TATTAATATTATTCATCATACATATTTACTTTAATATAGATTTTTGTTGTTTTAATTTTT
CTTTCGTTTTCTTTTGTTTTGTGTTTAACTTTCTCTTTCGTTTAATTTACCCGAAAAGGT
ATCAATTTAGATCAATTTAGAATACGACCTTTTCCTTTATGCTGAGGTCTCCATCCTTTA
ACTACTCCTGCTGATTTGGGTAGATTAATATCTAAATTCTGTATCAAACTAGCTAAACTT
GAGTCTAAATCTCCTTTAATCAAACATCCAGTGTTTTGTGTTGACATTGGTGCAACTGAA
GCCATTGAATTTGTATTAATTGTGCTATTATTTAATCCAGTAACAGAGGTGTTACTTTTC
TGTGGTTGAAGTATATCACCAAAGGCATCAAATCCTGATGATGTATTTGAATTTGATGTT
TGACCAAAAACAGCAGCAAAATTGGCATCAAAAACCATAGCATCTTTTACCGGTGCTAAA
GAAACACCATTGGAAGACGAGGGTATGGTTGAGGTAAGAGTTGAGTTCAAGGATGTGCCA
GTATCCGCTAACATAAGAAGATTCTCACTGGGTTTACTTGGGGCCACAACGGGCAGTGTA
GAGGTAAAATTGTTTGCGAATGTATCACTGTTATCAAACAGATCTAAAAGTATATCACTG
GCTTTCTGTGCAACTACTGGAGTTAATTCAGGTTCCGATTCAGTTGGTGAACTGAGAAAT
GGATTAAATGGATTTGTAGATGATGTTGATTGATCTTGAATAGGTTTCTCTTGAAATTGA
ATTGAAGTCTGTTTTAATTGATTGATAAATTGAGCTTCTTCTTCAAGAGCTTTTTTAACC
AAATCATCAATACCTCCTTCACTTGGTGGTTCAAAATTGGATAATGGCGTTGAAGTGGTT
GACACTCCTTGAGAAGAGTAGAAAGCTTCTTTTGTGCTTTTGCCCTTCTTACCACCTTCT
ATAGCTTGAAGGTGTTGCTCAAGTGCCTCTAGAAGAGAGGAAGGTGCCTTGGTTAAATCT
GGAATTTCACCTTTATCGATACCAACATTTTCAGCAACTTTTAAAAATTCAGCTACTCGA
TCCATTCGAATGAGGAACTTTTTATATATTTCCAAAGCATCTCGACATTGTTTCTTGTTC
ATGTCGAAAAATTTTTCCAGCAAATTGATTATTCCATCATTGTAACAAGCAAAAAGCCGG
ATTAGATCTCTGAATAAGAGCATGAATGCTGCATTAATTACACCATTGTTCAGATTATTT
GCTGGACAATCAAATTCAAGTAGTCCATCGATTTGACTTTGTAATACAGCTAAAGTTTTA
AGAAGCTTTTCCGAAGGCATAGTTCGTAAGAATCCATCTTCTTTTCCTCTCTTGATTTTA
GCAAAATCAAATGCCACAGTTCGGTATGATAAAGCTTTCTCATTAATATACTTGGAATAT
CTTTTGATATAAGTTGACATGTCATAGCCTTTTAGGTTAGTTCTGTCAAGGAAATTATTC
AACTGGAAGGTACAGTTATTAGACGCTAAGTACTGGGTGAAACGCTCATTCCCATAACAC
ATAAGATAGTGTACAGTT
>Contig_00057
GGCTCGAAATTTTTCTCTAATTGATTCCAATCCTATAGATAAAGTGTATTTTTATTTTTC
ATTTACTTTTCTCTTTGGAGGTTAACATTACAAACTACCTGTTTATTAATTAGACAAAGA
GTTAATTAGCTGTTTCAACTTTTTATTCTTTTAATCAGAATTAGAAATAGACAAGTGTTA
GTTTGTGTTTGTGTGTATGTTTGTGTGTGAGAGAGAAACAAATAAAGGGGAGAGAGAGAA
AACAGAAAAAAGAGTAAAAGACAATCTTAGGAGAATGATTTACATCAAATGATTAGAAAG
CGAATGATTGACCACCAGCATTTGGATCATCCGTTGTGAATCGAAACTGGTGGTTGTCCT
GGTCAACTTCCGGTTTAATTGCTGCTTCTTCATCATCGGCACCAAAATATTTTTCAATTA
TATCATAAGCCTTTTGGTAAATTTCAACATTCTCATGTGATTGTAGATATTCAATCTTAT
CGAGGCCAAAACACTCTTCGAGTGCCACAGCATATGGATTAACGGCACCAGGATTTGCTT
TAACATTTGGTTCACCAAATTTAAGGATATTTTCTAATCCATTAAGGGCCACCTGTATGG
TTTTCGGATCGGAGACAGTCAACAGTTCGCACATCGGAGGAATGCAACCAAGTTCAACTA
GATATTTAACTTGTTCAGCTGAGCCACCTGATGTTGCATTGGTGATCGCCCAAGCGGCTT
CTTTCCTGATCTTGAAATCAGCGTTTTTTAACAGTTGGATCAACGTTTGAAAAATGTCCT
CTTTGATCACTGCTTGAATTTGCTGCTTGTTTCCAGCGGTTATGTTAGAGATTGTCCAAC
AGGCCTCTTTTCGGATTGTTTCTTTTGTAGAAGTCAACAGATTTTTAAGATGAGATAACG
CATTACAATTTAAAATTATTTGTGTTTGAAGATCATCACCGGTAACAATGTTACCAACTG
CTCTCAAAGCTGCCGAAACCACTGCCTGGCTACAATGGAGTAAAAGCTCAACAAGTCGTC
GACAAACACCTGAATCGATTACAGCTTGGATCTTTTCGTTGGGTCCATCACTGAGGTACG
AGAGAGCCCAGCAGGCATCGGCGAGGACATCGGAATCATTGTTGTAAAGGAGCCTTGAAA
GGACAGTTAAACTGGGGGACACCTGTTCAAAGTTTGGGAACGGATTTTTACCCCTGCACA
AGTTGCTCAAAGTCCAAACCGCGTTGCGTGTCATTGAAAGACGTGAGGAGGTCGTTAAAA
GTTGTAACAATGGAGGTAAAACACCATTATCTAGAACAAAGTTACGACACTCAGGACTGT
CACCAGCAATGTTACCGAGAGCCCAAACCGCTTGCTCTTGAACATCCTCGACCTTTGAAG
ACAACAGGTGGATGAAGACAGGAACGGCGCCCGCTTCGATTACCTTGCGAGTTTGTGATG
ATGTGCCCGAGGCGATATTTGTCAAGGCCCAAGCAGCTTCGAATTGGAGAGTTGGATTCT
CATCACGTTTTAAAAATTCAACAAATTTAGGCACGATTCCTGTGTTGATGATCTCATCAA
TCGGTGGATTTGGCTCTTTCGACAGCAATTTTCTAAAATTCTGTGTAGCTTGTAGCTGAG
CTGCAACGTTATCACTGTAAAGAGCTTCGATCATTTCACTTGTGATCGCAAAAACTTGAC
CTGATTGACCACCAAGGTCAGATCCAGGAACGATGTCATCATCAAGACCACTTGTATCAG
CAAGATTGCGACGCTTGTAGAGCTCAGTTTCTCTTTTTTGTTTTCTCAACTGAACACCTT
CTTCCTCTCTTCTTCTTCGCAACTCTTGAGCATCTAAAGCTGTATTTTTATATCGTTGAC
GATGAGGGGCAACATTTGATGGAACAGACATTTTATTTGAGAGAAAAAAGAGAGAGAAAG
AAAAGAAAAAGACAGTAAACCAGAGAGAGAGAGAGAGAGAGAGAGAGAGAGAGAGAGAGA
GAGAGAAAGAAAGAAAGAAAGAAAGAGCAGACACAATAAAAAAGACGTAG
>Contig_00058
TTTTTTTTTTTGAGTTTTACTTTGATTATTTTTGACTTTGATAAATTTTATTTATCTGTT
GTATATATAAATTGTAATTATAAATTATAATTTGACAAGAAAAAGAAAAACAATTTATCA
AATGATTGTATTGCAATAACAGAGGATTAGTTGTAAAGAATGAGAGGATTAGTCGTTAAA
GTTTTTGTAAAGCAAATAGATTGATGGGTAAAACGGGATAAAGTGATTAACAATTAATGT
GATTAAGAAATATTCTAGTTACACGGAAGGGTATTGACAAGTTGCAATGATTAAATTATC
AATGCTTTTGATTAGCAAACATAATTAAATATCTGTTGATTTTTTTTCTCTCTCTCTCTC
TCTTTTTTTTGTTTAACGTTCCAACGAAATAAATTATTTTATCGGTATAATTGTTATATC
ATCAACGAATTATAATTGAACTTTATCATTTCACAATTTGTCGTTAACCTTGAAAAGTTC
TGTTTGACCAGAATAAGATTTGATTGATTGTAAAAAGTTTTTGGAAGACCCAAAGTGTCT
TATTCGATAAGTACCTGGTTTAACATCTAACGGTATTTCCCATGAAATAATGGCCTCAGA
ATGACCTAAAATACTGTTGGTTCTTTTCCAAAAGAATTTGGTATCAAGACTTGAATCGGT
TGATATAACTTGGAAGGTATTGTTTTTTTCGTCGATTAATTTTTCTACTGTTAGGAAACT
TTTCTCTGTCATTAGATCGTTTCTTGGATGACCACTGGCAAAACGTACAACTACAGTTGA
ACCTGGAGTATAGACATCAGCTGGTTGAAGGATACAGTCACCAAAGTGTTTACCTGGTGG
AGTAGAATCGAAAACAACTCCCGGTCTAAGGCTAATTTGACGATTCAAGAGATTAGGTGG
TTCAGGTCCAGGTTCGGGTGTAGTTCCGTCAACCAGATTTTGAGCTAATAAACCAAATTT
CAATAAATAAGCGTCCAAAGTGTGAGGACCATAAATTGTTGAAGCTCCTTCGTACCGTTG
AACTTGATACTCTTCGGGAGTTGCAACGTATGATGAATAAGCATTACTGAGTCCAGCTAA
AATAACATGATATCTGATTTCATTTTCATCATCACGAATAATATTTTCATTTGATTGATT
TAAAATTTTACCAATTTTTGATCGTAATCGTCTACCTGACATTGTGGTAAACTCACCCGG
TGCACCAGTAATAACGATATTACCGATCTGAATAATCTGAAGAGGTACAATACTTGGTTG
CCAAGGGTAAGGGAAGTTCATTTGACCTGTGGCGAGTAGGATTGGTTTGGGTTGATGACA
GTCAATTAGATCTTGACTTGGTTTACTGATGAAATCCCGAACCAAATTCCAGAAAAGATT
TGATGTAGTTGTACCTTGTTTGAAATCAAATGCACCAGGTCCATCGATTGTACCTGCGGC
AAAACTATAGCCCATTGCAGGTTTACAGGTTCGAGCTATTGTACCATCAGATAATTCAAT
TTCAATGGAAGTCATGTCAACATGTTGATGGACAAATTTCACTGGTCCAGAGACCTTTTC
ACTTGCACTTTCAAATAGTTCAATCGCTTTCTCATATTGCCTTTCACCGATAATTGCTGT
CGATTCAAACATATCTTTACCTGGACCAACAGCGAAACAATTACCATTTTTACCTCCACA
GGTTGAGGTTTGAATATCACAGGGAAGACCAGTATCTGCACAATGGGGACCTTTTATATT
GGGAGATACATCGCCCAGATTGGTTGCAGCAAAAGCGGCGACAAATGGCCCATGTCCAGG
TAAATTAATTTCACTTTCATTAAGAGCATTATTGATATGTGATTCAGTTAATAAAGATGC
GTAACCTTTATTATCACCAGAGATAAGGCTATTGGTGTTATTCATTGAGGTTGGATGAAC
GGCGAACCAGGTAATCAATCCTAAGGGTCTTTCTTTGGTATCAACAAATTTAAGCAAATG
CATTTCTTTGTCAGTATCATGGGGATAATTTTTTCTTTCCTCTTCACTATTATTCAGGTA
AGCGGAAGGTGATCTGTTGATTGAAGCATTAAAGAGTAATCCTTGATTATAATAGATGTA
ACCCTTTCGAATACAAGAATGTGCTCTTTGAATACTTCGAGCAATACCATCGACAACAGC
GTTGAATGATTGCCAATTAAAACCTTGGGCTGTTATCGTGTAGAGTAAATATTGCAAGAA
ACCTCCAGGTCCAGAATGAGTATGAGTTCCTGAGATTAGGACATTATCGATATTGTAAAG
ATCACCATATTTTTCTTGCAATCGAGCGACAACTTGAGTTTTAACTGCTTGATCGATCAT
ACAAACATCAGCGGAAACAAAAACAACTCGATTTCCCGAAGAATCTTCAACGATAAAAGC
TCGAGAAAAGAGACGAAAATGAATTCCACCCGAATCTTGACCCAACTTTGCGTAGCCCAT
CATATTTACTTCGGCTGCTGGTCCAGTAACATCGGCGATACCAACACCAAGAAGGTAAAC
ATCATCATCAGATTGATCTGAATTCTGATTGTTACAAAATATAGACGCT
>Contig_00059
CTGACTGTACTTTAATTCCGGTTCCGTTTGACACAAAAGATTTGCCAAAGTTACTTTGTT
TTTAATCTTAAACAATTGAGCTTTAGTAAATGAACCAGCCTGATCTTTGTGAGAGTAAAA
GTATCGATCACCAAATTTAAGATGATAGAATTGGATGCCAACGATACAAGCAAAAGTAGG
CCCAATATCGGCATCAATTGCCTTCTTTTCATATAAACCACCAGTGAACAAATCAATATC
TCGGAAATCTTGGTAAACACTTCTAAGTTTTTGTACATTTTCTCCTGGTATGAAGTTAAA
TAGATCATTCCAACTTCTAATTGTGAAACCAAAGCAGAATTTGATATATTCAGTGTAAGG
AGCGATTCCATGATCTCTACCTCTTTGAATGTTAAACGCAGCTAAATCACTTCCAAATGA
ATCTTTTCCAGGGTGAAAATAGAGATGATTTTTCAACGGTGGTGTTAAGAAAGGGTCAAT
CACCGCTGATTTACCGTTCAGAAGAGTTGCAATCAAATTTGGAGTCAAACCTGAATGGAT
AAACCTTGGATCGAAGAACGAATCTTTGAGAGAAAGTTTCGCGTCTGATTGAATAATCGC
CATGAATGAGGTTACTTGGGAATGACCGAACCGACAAGCAGCCGAAGCACATTCATTCCA
AGTTGTCGCATCGATATCTTCCTCGTATTCTGAAAACAAAGTGTCCTTTTCTATAATATT
GAAATAATCGCCCATTTCTGGTCCAAGAAGAACTGGTAAATATTCAGTGAAAGTGATATG
TTGAAGTTCAGCTATGGTTAAACGACGAGCCTCTTGGAAAAGTATCTCATCTGGTGCTCG
AGGATTAACTCGAGCTAATCCTGAAGCATGTTGATTATGTCGACGAACGAAAAGTGAATG
GATCAATTGGATAAAAGGTTGTTGATTAACTCGAGCATCACCTGAACGGAAACAAACCTT
GTCTTTCCCTGCCTGTGGCTTACTACATTGATCGGTGAGAGGAGATTTACTGTCAGGAAG
AATTGGCCTATTGAATCTATCGCTACCCGTCTTGAGTAAACCACCTCTAAAGGTACGAAG
TGACGCAACCGTTTCGTTATCCCCTCCATACATGGCACTATGATCGATATAAGAAGTGGC
CAAATTTGTTTGTTGCCTTGGACCCATTGAACAAAGTGGACAAGGAGCTGATCGGATAAA
ATTGATACACTTTCTGACTGATGCTTGTAAATCATTTTTAGATAACATGATTGGCATACA
CTTGGATTCATCATAAATTTCTGATGAACAACACTGAACTCCCGACCCGTGACTTGGAAC
ACTTTGTGGGGTTGACATAATATCATGGATAACATATTGACCCCAAGTAAAATGCCAAGG
AGTGTAATAGGCTTCACCCTCCCCAGACTCATGGAGACCCGATGAGATCGCACGTGGTGA
CGGTAAAGGTTGACCAGAAACTCCTCGTGATCGAGGTAAATAAATACCATCCTCATAATA
TGGAGGTAAAAATCTTACATGGCAAATGTTAGATTTACCCCAGAATGTGTGCTTCAGATT
GTTACAGAATCCATCATATGCTCGATATCTTGAATTTTTGCACCTTGTTCCAACACTACC
ACCAAAGTTACCATGTTTCCGAGAACATTTCAAAAACTTGGATTGTATAGATGAAACTGG
AACTTTGGTCAGCTTTTCAATCACATCAACTGGTCGAATACACATTCTTTCCTGTAGGTT
TTTAGCAACATATTCAAGGTATTGAGCCTCTTCTTGATCAATNNNNNNNNNNNNNNNNNN
NNNNNNNNNNNNNNNNNNNNNNGCAGAGATGATATTCGAGGCGATGATATTACCCGCTTT
AGCATTAGCAAGAGCTTCGGCAATTTCTCTGTCCACTCTTAAAGTGGCCGCTTTAACGGC
AGCAGCTATGAGAGATTGTGTAAGTTCACCTTTGTAAGGCTGATTGGGTGATCTACATCG
AGCACTTAATCTCCCCAGGTACCCATGGTAAATTGCTTTAACGTCGAACTTTTCAATTAG
TGATGAATTTGATTTCCAATATAATTCACTTTGATCGTATAATTTGGACTTAATTCCTGG
TTTCACATTATAAGGTGAT
>Contig_00060
TTCATAGGCTTATATAAAATCCTTTTACTAATTAACGGTGATGATTGAACTAATTCTCAC
ACTTATTTTTCTCTTTTTTAGTTCTGTCTCTCCAAAGAATCATCGCAACAAAATTGTTAA
ACATTTTATAAGAAATAGTGATGTTTTTGCGAGTGAGTGAGTGAGTGAGAGAGAGAGAGA
AATAAGAAGATAGAAATAGACAGAGAGAGAGAGAGAGAGAGAGGGAGAAAGAGAGGTGTT
GATGAAAGAAATTAAATTCTTGTTGATTGTCATTGGCTCCGAGAGAAAGATGAATGATTG
AGTAGATTTGCCAAAAATAACGAAGTGTATGATTGTTCACCTTACAAACACAATTAGAAA
AAGAAATTTAAATTGTCTCATCAAATTGATTTGTTTTTCTTGATAAATACTTTGCTTTAC
ACAAAGTGATAGATCCCAATTAGTGTAACACTAGTTAAGCAGAAAAAAATGAAATCATTT
TAATTAAGGACGCGCTCCAAAAAAAGATGAGAGAGAGAAAGAGAGAGAAAGAGAAAAGAG
AGAGTTGGTAATTCTTTGAATGTTGATTTGTTTAACTTCTGGTTGTTGTTGTTGTTGTTG
TTGATAAAGGTAATTATTGGTGTTATTGTTGACGTTGTAGTGTTAATTGTTGTGGTGGTG
GTTTTGGTGTGTAATTTTTTTAGATTTAGTTGTTTTTTAATTTCATTTGTTTTGCTGGTT
TTCTTTTGTTTTTTGTTGTTGTTGATAAGGTTGATTTTATATTATTTGTTTTTAGTTGGT
TAATTTGTGACTTTTTCAACTTCTTTAGAAGAAATTATTTCTTGATTTTTTATATTGATT
GGAGGTGGATTGTTGGTACTATTTTCCACCAATGTTGATGATGTTGCCTCCTTGTTTGAG
AGTCTTTGCTTGTTATTTGAGTTTCGATTAGATGTGTTACTATCTCTTGGTTGTGATCGC
CTATTATCCATCATACCACCGGAAAATCTTCTACCAGATCCTCCACGAGATCGAGAATTA
CGAGATCTTTCATTTCCACCTCCCCCGCTGCCACCGCCGCCACCACCAGCTTCTCTACCA
CTATTGTTACCTCTATCATGATTGGTTCCACCCCCACCACCTCCTCCACGATTTCCTCTA
TCAGTTCTATCTCCTCTGTCATTGATTCTTTGACCACGTGGACCACGTCCACTTGTATCT
CCGGTTACTACATAAGTGCTGATATCACCGCCACCAGTCCTGTTTACTGTTCCAGTACTA
GGTAATGAGGTGGGTTGAGATGAAGCAGCATTGGATGATGAAGAGTGTGGCACATCTCGG
TTACGCAATTGTAGAAAAATTTCTAATTTCTCTTTTCTGAATTTTTCCATCTCTAAAAGA
TGTGAAAGATGATAATCCAACAAAATTTTTGCATTTGCAATCGATTCTGTGGTTCCAACA
AAAACGAATGGTACATTTTCTCGAGGTGGCTCATTTTCACTGTCACCTTCAACCTTAACC
CGAACAACACCTGATTTATCAACAATCTCCTGGATAACTTTACCATTACGACCAATTACT
TTACCAACTAAACTTCGAGGTACTTCGATAGCTTTCTCAGCATATTCCAAGATGTTTCGA
GCTTTCCGACATGCTTCCGAAGAGTTTCCCCTTATTTTAAAAGTACAACTATTTTCATCC
AATTCAATGGAAACAATACTTTCGACTTTCCTAGCGTTTTGAATGTTCGCTCCATGACTA
CCAATAGCCAGACCCATGAGATGACTTGCAACCGTGAATTCATCTACATAACAATTGGAT
TGACCACTAGAATATGGATGACCGGTTGAACCATAAGATGAATTGTAGCCACTACCTTTA
GAAGATTCCAATTGTTTGGCTGCTTCCTCTTTCTTAGCGATTATAATCATCTTCTGTTTA
AGATTTCGAAAATGCATATCACTGAGCATATTGGCTCTCTTTTTCATCGAAATAATCGCC
AGACTTTTATCCTTTGAAGCATAACCAATTGCAATTAATACCTGTTTAGTTTCATCATAT
CTCACTACGATAGCTTCTATGTATTGCTTAAAGTATTTATGAGCTTCTGGTCTATTAATC
CAGTTGTAATTGGTTGTTGTAGATTTAAGATCATCCGGTATAGGTATCTCAATCTTGAAA
AACGGGTTTAAGGTTAAACAAGGATTCGGGTTTTTGAATCTAATCCTTTCAGAAGGTACT
ATCTCTGAGTAAGTACTTCCTTGACTCTGACTACCCGATTCACAGTTAGTTGATGAGGGT
GAATTACTGTTGATAGATTGATATTCCACAACGTGAAAATCTCCTTTGATCATCTTAACG
GTGGCTCGCCACCACCCACACTGTTCACCTTCATTGCTACTTGTTAATACTTCTACTTCC
ATGTTTTCAGTTATAGGTGCCATCTCTGAACCGTTACCACTGTCATTTGACCCATTGTCC
AGATAATTGCTTGGAGGGGGAAGTCTTATCCTATTTATGGGAAATTCACTTTGTGGCTGC
CAATCATTTTCAAAGGCTAAAGTGATCATGGTTTTGCAACTCGATGGACTATTACTTTCA
TCATTTGTTAAATTAGAAATGTTTTCATGTACATCAACTATAAAGGCTTTGTAAAAAGCT
CCATTATCACCTCGGACCTCGACGATACCCTCTTTCAACAGGTCAGATTCCATATTGAAA
AGGAAGCGAATGAAACAAAAAAAAACGTGTGAGAAAAAAAAATCTAGAGAAATGAGAAAA
AACAAAGAGCGACTTGAATTTAAGTGAAGGAGCTTTATTTAGGGTTAGGGGTGTGTCTTA
GCACAGTTTGGCTTTAAAAGGCGCCAAACTACAATTGTGTTGGTGATTAATTCACCTGAT
TATTAACATTTGTGGATATTTCTAGGTGTTGATGAGAGAGTGAGAAGATGGTCTTTAAGT
GTCGTTTAACAATTTGTTTGTATCTATTTAAAGGCATTTGGAATTGTTTGATTTGTCCAT
TTGTTGTACTGTCCAAGTTTTAGTAGCGTTTTGTATTGGAGCGGAACTTCATTAGTCCAT
TTCTCGTGGAGATATTTTTGAACCATTTTTTTTCGGTGTAGATTTTAGATGAGTAGTTGA
TGAGGTTATTGAATTTAGGTGGAAGGAGATGTTTCTTGAGGCAATTAATGAGAGCCGATG
ATTCATCTGAATTGTATATATATAATTGAAAGTAATTCTTAAGATTTTTTCAATGGTGGT
TATGTGGTTGAAGAGACAGGTAGGAGATGAAAGTTCGGTCTCTTGGTTTCATTTTTAGGT
GGCTTTTGATTACAGGGCTTGTTATTTTTTCTATTTCTTGTTGGAATTGAGTACTGTGGA
TGATGGCTGGAAGGAGAAGAGGGGCAAAGATAAGTGTATGGGAAGAGAAAAAGGAGTTGT
GGATGATGTTCACGATGTTCCATGGTAATATTTTGGTCAATTGGATGGGAAAGTTTTGAT
TGTTAATTTTGGTCAAGAGATTGTTAATAAAGGTAATTTTATCTAGGAAGCACTGGCTGG
GGTTTTACATGTCAAACGGGGTATCCGAGANNNNNNNNNNNNNNNNNNNNNCGTGGTTTT
GGTTAGGAGAAATCAGCGAGTTTCAGTCGTTCGATGAAATGGTTTGATGTGGTAATTTTG
GTTTTCTCCGGTAAAATTTTTAGGTTAATCGGGTGAAAATGTTTGTTGATAANNNNNNNN
NNNNNNNNNNNNNNNNNNNGTCAATTGTTTTCCCGAATTGGATTGTGTCCATTTCTTTAC
ATCAGCAACAAATATTCTAATATTTAGTTGGTTTACAAGATTTTTGATTTCTCCACTGTT
ATCTATTGTCGGCTTTCTTTTTCTCTCTACTTTGAGCTTTCTAAGTTT
>Contig_00061
ATTTGAAAGCATTGCCCTTTGATCATATTGTTATTGTTTAATTTCTAGTGATTTAATTAA
TTATTTTTCGTTCTGTGTCTTATTTTATTTGGATCTAACGTCTATTATGACCACACCATA
ATTCTTGTCTTTCATTTTGTTGTTTCCAGTGAATAATCAATTGTAATCATGGCCGATGAG
GCAGCTCGTATTCAACAATATGAATACAAGGCGAATTCTAATTTGGTTCTTCAAGCTGAT
ACAAGGCTCAGTGAGAAAAGACCTAGAGATGAAGCTACTGGTGAAGTTAGCTCTCTTTCT
GGTAAACTTGGAGGATCAAGAATGGGAGATAAATATCAAAGGTCTAAACCTTCTGTTATT
AAAGAAGAAGAGGATAGAAAACGGAAGAAAAAGGCTAAATCTTCGATATCTGATATGGGC
TCATCTTTTAGCTATAGTTCTTTAAGTATTGTCAGTGATCTTGAAGGAATGGGAATGTCT
TATACTCCTAAGACCCCAGAGACAAGGCAAACCTATGAGGCCTTGTTGAAATTTATCCAT
GATATTTTAGGAGACCAACCTAGAGATGTATTGGGTGGTGCTGCTGATGAAGTATTGGCT
TCTTTAAAAAGTGAGAAGACGGAAAAACACAAACAGAGAGAAATTTGTGATTTACTTGGT
AAACTCTCTTCAGAACAGTTTAATATTTTATTTAACTTAAGCCGTAAAATTACTGACTAC
AAACTCGACGATGATCCATATAATGCAACTGAACAGGATATAGATGCTACCATTGGTGTT
AACGTACAGTTTGAAGAGAACGATGAAGAAGAAGAAGAAGACATTGTAAGAGTTGTAGAC
GATGGCGAAGACGATGATGAAGATGAAGGCGAAGAGGCAGGCGAAGGGGTAACTCTTCAA
GCGACCTACCTTGACACTTCTACCGGTAGGAAAAGTTCAGCTCCTGTCGTTAAACCGACT
GAAATTTTACATCCAAGACAAATCGATGCTTATTGGCTTCAACGGAACCTGAACAAAACT
TATAAAGATCCAGTTGAGGCTAAAAAGAAAGCAGCTGAAGTTATGGATATTTTAAAAACC
GCTTCAGATGATCGAGATGCTGAAAATAAATTAGTTATGCTTTTAGGTTTTAAGTCGTTT
GATTTTATCAAACTTCTTCGTCAAAATCGTCAAATGATTCTCTATTGTACTTTACTTGCT
TCTTCTCAAAGTGCCGATGAAAAAGCGAGACTTCGATCACGAATGGCCTCTGATCCCGAA
TTGAAGCCTTACCTCTCCATGTTGGAAAGTACTGATGAGAAAATTGATTCTGGTGATGTA
GATCGAGGAGAGAAACGGACAACCAGCCGAGAAAAGGTCTCAGACACCGAAATAGACAAA
GAAACTAAAAACCAACTTTCGAAAGTCAAAATGNNNNNNNNNNNNNNNNGACCTTGAAGA
TCTTGTATTCGCCCAAGGATCTCATTTCATGGCTAATAAACGGTGTCAGTTACCAGAAGG
TTCATTCAGAAAAACAGAAATAAAAGGTTGTGAAGAGATTCATGTTCCAGCTCTCAAGCC
TAAACCTTTCGATGAAAATGAGAATCTTATTCCTATTGATCGATTACCTGCTTATGCACA
ACCAGCTTTCTCTGGATTTAAAACACTCAATCGAATCCAATCAAGAATCTATTCCTCTGC
CATGGAACGAGATGAAAATTTGTTGATTTGTGCTCCTACTGGAGCTGGTAAAACAAATGT
CGCTCTTTTGTGTATGATAAGAGAGATTGGTAAACATGTGAATCCCGATGGAACTATTAA
CGTAGACGATTTCAAGTGCATCTATGTGGCACCGATGAGATCATTGGTACAAGAGATGGT
TCGAAATTTCAGTGAACGGTTAAAATCTTATGGTATTAAAGTGGCCGAATTAACTGGAGA
TCATCAATTGAGTCGTGAACAAATTAACGAGACACAGATAATTGTATGTACACCAGAAAA
GTGGGACATTATCACAAGAAAAGGAGGGGAACGTAGCTACACACAAATTGTTCGTCTTAT
TATTTTCGATGAAGTTCATTTACTGCACGATGATCGAGGTCCAATTATTGAAACTTTGGT
CGCCCGTATGGTGAGAAATCAAGAGACCGCTCAAGATGAAATCAGAATTGTCGGTTTAAG
TGCTACTCTTCCCAATTACGAGGATGTTGCTGTGTTTCTTAAGGTCGATCGAAAGACTGG
ACTTCACTATTTCGACAATAGTTTCCGTCCTGTTCCGCTTGAACAACAGTTTATCGGTAT
CACTGAAAAGAAGGCACTAAAGAGATACCAATTAATGAATGAAATCCTTTATAAAAAGGT
GGCTGAACAAGCGGGTAAAAATCAAGTTCTCATTTTTGTTCACTCGAGAAAAGAAACTGG
TAAAACGGCTCGATCTTTGAGAGATATGTTTTTGGATAAAGAAACATTGGGTCTGTTTCT
CAAAGAAGGTTCGGCTTCCACCCAAATTTTACGAACGGAAGCCGATGAAGTTAAAAATCT
TGAACTAAAAGACCTCTTACCCTATGGTTTCGGCATCCATCATGCTGGTATGTCTAGAGT
TGAACGTACCCTAGTCGAAGATTTATTTGGTGATCGTCATATTCAAGTTCTCGTATCAAC
AGCAACTCTTGCTTGGGGTGTCAATCTACCAGCTCACACTGTGATCATCAAAGGAACTCA
AATTTACAACCCCGATAAAGGAAGATGGACTGAACTTGGAGCCCTTGATGTACTTCAAAT
GCTCGGTCGAGCCGGTCGACCTCAATATGATACCAAAGGAGAAGGTATTCTGATCACTCA
ACACAGCGAACTGCAATACTATTTGTCTCTTCTAAATCAACAACTACCAATTGAAAGTCA
AATGGTTTCAAAATTACCTGATCTACTCAACGCCGAGATCACTTTAGGTAACATCCAGAG
TATCAAAGAAGCAACTAAGTGGCTTGGTTACTCTTATTTGTACATACGAATGTTAAAAAA
TCCATCTCTTTATGGTATCAGTGGGGATGATGTAAGTGAGGATCCAGAGCTACAACGACA
TTTATCCAGTCTAGTATTTACCGCTGGCTCTCTGCTTGACAAAAGTGGTTTAGTTAAATT
TGATCGAAATCGCGGTTACTTCCAAGGAACTGAATTAGGTCGAATAGCAAGTCACTTCTA
CTGTACTCATCAAACGATGGCCACTTATAATCAACTATTAAAACCGACGCTCAGTGAGAT
TGAGCTCTTCCGTGTCTTCTCATTGTCTGGTGAATTTAGAAACATAACCATCAGAGAAGA
GGAAAAACTTGAATTGCAGAAATTAATGGAAAGAGTTCCAATTCCAGTTAAGGAAAGTAT
CGAAGAGCCAAGTGCTAAAGTGAATGTCCTTCTACAGGCTTATATTTCACAACTTAGACT
TGAAGGACTTGCCTTAATGGCGGACATGGTTTATATCACTCAAAGTGCTGCCCGTCTAAT
GAGGGCCATTCATGAGATTGTTCTTCACCGTGGTTGGGCTCAACTGGCCGATAAAACTCT
CTCTTTGTGTATAATGATTGACAAACGAATGTGGCTCTCGATGTCACCGTTAAGACAGTT
CAAGAAGATTCCTGAAGATGCCATAAAAAAATTGGAGAAAAAGAACTTTCCATGGGAACG
TTTCTATGACCTTGGGCCTAATGAAATTGGTGAATTGTTGAGAAGCCCAAAGATTGGGAA
GCTTGTCCATCATCATGTCCATCGCTTCCCTAAACTAGACTTGACTGTTCATATTCAACC
AATAACTCGAGCAACTTTAAAAGTAGAGTTAACAATCACTCCAAATTTCCAATGGGATGT
TAAGTATCATGGTAAATCAGAAGGATTCTGGATTCTTATTGAAGATGTCGACCAAGAGAT
AATCCTTCATCATGAATTTTTCCTTTTAAAACAAAAGTTTGCCCAAGACGATCACATAGT
CAAATTTTTCGTTCCTCTCACTGAACCATTACCACCTCATTATTTTATTCGAGTTGTTTC
AGATCGTTGGCTAAACTCCGAAACAGTTTTTCCAATCTCCTTTAGACATACACTTCTTCC
AGAGAAATACTTACCACCAACAGCTTTACTTGACCTTCAACCCAAGAAAGTTTCCGAAGC
TTTCGACAAATTTCCTGTATATAAATCTCTGTACAAAGATGGCTACTTCAACCCAATACA
AACTCAAGTTTTCGATGCTTTGTACAATAAAACTGATGACAATGTTTTCATTGGAGCTCC
AACTGGTTCAGGTAAAACTGTTTGTGCCGAGTTTGCGATGCTCAGACTATTTTCTAATAA
CTCAGACGGGCGATGTGTCTATGTCACACCGAAAATTGAACTTGCCGAAATAGTTTTCGC
TAATTGGAAACAGAGATTTGGTAAATTACTCAATAAAAATGTGGTTATGCTCACCGGTGA
AACGGCCGCTGATCTCAAGTTATTGGCCAAAGGAAACATCATAATCAGTACACCCGAGAA
TTGGGATATTCTTTCTCGCCGATGGAAACAACGTAAAAATGTACAAAATATCAACCTTTT
CATCGTTGACGAATTACATTTAGTAGGAGGAGATGACGGACCAATTCTGGAAGTTGTTTG
TTCTCGAACTCGATATATTTCATCGCAGATTGAAAAACCGATTCGTATTGTTGCACTTTC
ATCATCTCTAACCAATGCTCGTGATGTTGCTGAGTGGCTTGGATGTAAATCTGCTACTTT
TAATTTTCATCCAAACATCCGACCAACTCCACTCGAACTGCATATTCGTGGTTTTAATCA
AACACACAATGCCACTCGTCTCATGTCCATGTCCAAACCCGTTTATCAATCAATCATCAA
TTGCTCTCCAAACGAGCCTGTCATTGTTTTTGTTTCTTCAAGGAAACAAACACGAGTCAC
AGCGATTGATATTCTAATGTACACTGCTGGTGATGAAAATCGCAATCGATTCTTGCATTG
CTCTGCAGATGATATGAAACGTTATGTGGAAAAACTTAGCGATCCCACTTTGAAAGAAAC
TATTGTCAAAGGTGTTGGTTTCCTTCACGAAGGAACCAATCAAATTGATCGTCGTATTGT
TGAAGAACTATTTAATGTTGGTGCCATTCAGATTGTCGTGGTTTCAGCATCACTTGCATT
CAGTTTAACCATAAAATCGCATTTAGTGATCATCATGGATACACAAATTTACAATGGAAA
AGTTCATGCCTATGAAGATTATCCAATTTCAACAGTTCTTCAAATGATCGGACGGGCCAA
TCGTCCACTTAAAAACGAACATGGTGTTTGTGTTTTGTTTTGTCAAGCAGCGAAAAAAGA
TTATTTCAAGAAATTCCTTTATGAGCCTTTGCCTGTTGAAAGTCACCTTGATCATTTTCT
TCATGATCATTTCAATGCTGAAATTGTTACCAAAACAATTGAGAACAAACAAGATGCAGT
CGATTATTTAACTTGGACCTTTTTGTATCGACGAATGACTCAAAATCCTAATTATTATGG
ATTAACGGGTGTCACTCATCGGCATCTTTCTGATAGTTTATCTGAACTGGTAGAAAACAC
ACTTAATGATTTGGAGCAATCGAAATGTATCAGCATCGAAGAAGATATCGACGTGTCACC
TCTCAATCTGGGAATGATTTCTGCCTATTATTACATCAATTACTCTACAATTGAACTATT
CAGTTTATCTCTTAGTAACAAGACCAAAATCAAAGGACTCATTGAGATAATTAGTTCAGC
AACTGAATATGAAAGTATTTCTATTCGACATAAAGAAGACATTATCTTGCGACAACTTTT
ATCCAAAGTTCCAAACAAAATTCAAAACGCCAAATACACGGATCCTCATTTCAAGACCAA
TCTACTGTTTCAAGCTCACTTATCTCGAATGACCTTACCCGCTGAACTTCAATCTGACAC
CGAGCATATTTTAACTAAATCAATTCGTCTCATTCAAGCTTGTGTTGATGTCCTTTCATC
AAATGGTTGGCTAAGTCCCGCTTTAGCTGCCATGGAATTGGCTCAAATGGTTACTCAGGC
TGTTTGGAATCGTGACTCTTACCTCAAACAATTACCTCATTTTACCTCCGAAATTATCAA
AAGATGCACTGAGAAAGGAGTTGAATCAATATTTGATATCATGTTATTAGATGATGTTGA
TAGGAATAATCTTCTTCTTCTCGACGATGCTAAGATGGCCGATGTAGCTCGTTTCTGTAA
CCGTTATCCGAACATTGAATTGAATTATGAAGTTTTGGATAAAAATTCAATATCTTCTGG
AGATTCTGTTAATGTAGTAGTTCAATTGGAAAGAGGAGAAGAAGAAGAAGTGAAAGAAGT
AATTGGACCAATAATTGCACCTTTTTTCCTCAGAAACGAGAGGAAGGTTTGGTGGCTTGT
TATTAGCGAATCAAAATCAAATTCCATCAAAAGGATAACTTTTATGGCGCAACAACAAAA
AGTTAAATTGGACTTTATTGCTCCTTCGCCTGGCGATCACTTCTATACTTTATATTTCAT
GTCGGATGGTTATTTGGGATGTGATCAGGAATATAACTTCAACATAAAAGTTGACCAAGG
AAATCGGGGAACCAAACAACGTGCCAGTGATAATGATTAATTAATGAAGAGAAATAAAAT
TTAATCTGGCTTGTCATCTTGAGATTAATTTGCACTTCGAGTAAAGAGTATTCATTAATT
TAATTTTGGATTGAACTTGAGTGTATTAATTTTTTTGTCATCATTTTCATCATGACCATT
GATTATTGTTATCCCACCAATATATCTTGTCAAATCCAGTATCATTTTTATCATCACAAG
AAAAAGTGTTATAACTAACATTAACATTAACATAAATTATAAATAAAGAAAAAGATACAA
AAGAAACTGTAAAACAAATCACATGGGTCAAGTTTCAATTTTGGCTTTTCAGCGAAAAAA
AATAAAGGAAAAAACACTTTTTTTAAATAATGATGAAATTTTCTATCCAATGAACAATTT
AACAAATCTTAATCAATTAGTAATTGCTTCTTCGATCAATTCATGGCCTCGTTTAGATGG
AAAGTTTCGCATAACATTCTGAGCTCGTAAGATCGGCTCGTATTCCAATAGTTGCCTTTG
GAAATTGGGATTCGGATGAACACAATATCTTTTACTTTGAACAAGAGCTAAAGCTTGAGA
ATAACTTAATTCTGAAACATCCATAAGGTAAGAAATAACCAGGGATGCAGATCGAGATAT
ACCAGCATTACCATGAACTAGAACTTTACCATGTTTATTGAGACAATCGTTGATAAAATC
TTTTACTTGAGTGAAAAAAGATATAATCGATTGGAAAAAATTGTCTGAAATATTAAGAAC
CATATATTGAATTTGACCAGGAAAATTAGGCTTTATAAATTTCGACTCAGATTCATCTCG
TACACAGATAATATGAGTAATACCATCTTGGTGAAGCTCGTTTATTTTTGACCTTGTCGC
TGACGAATAGGGACCCAAATAGATACCAGGAACAATCTCTTGTCTATCCCGTCTCATAGT
ATATTCCCAAGTTTCAGGAGGAATAGGTACCGAGGAATTAGCAGCAGTCAGGAAAATCAT
ACTATCATGAATATTACATTCCATATAAACAATATTATTACTATAATCCATAAGTTCATC
ATAACTATACATCATTAATGTCACAAAGAAGATTAAAAAAAAAAAGATTCAGGAAAAAAA
TGGAGGATAATGAGAAAGGCCTATAGACGTAAACACAAACAAACGAATCACTTTAGTTAT
GAATATCAACCAATAAGTTGGACACAGTTTTCAACAAGAATAAATTGTTCGCATTACAAA
GTCACCATAACGTAATTGAAAATTCGTAACATTGTTACATTAATTTTAAAAGAAACTAAT
TAGGAACTGTAAGCTTTTCATTAAGAAACAATTTTAGTTTAGAAT
>Contig_00062
GGGGGTTGTGGTTCTGGTTATAATAATACAATTGAATCAAATTGTAGATAAACAATCAGA
CTAATTGAGTCAATTTTTGTGGAATAAAAAAAAAGGTTAATTAGCTAATTGTTGAGGTAA
ACAATCACTTAACAATTAAACAACTGATAGAGTAACACCTTAAGTAAATCTTTCAAAACC
ACTAATTTGAGGCTGAAAACAATAAAGAAACTTAATTACTTATATAAAAAATTTAGATCC
ATTGATCGTTCAACAAAATGGATCAATAATTAACCAGAATTTATCATCAATAATTTGCTT
CCTTGAGGGTCTATCAGGAAAAGTTAATTTGAGCGACGTATTGATAATCAAAGGCGTAAT
TAACATCTATTATGATGATTTCAGGTTAATTAGGTAAAGAGTTTAAATCTAAATGTATTT
AACATCAGTGAACTTTTGAATATCATTGGTCGGCATTTCTGTTATCAATTAAAACGGTTA
AGTTTAAATTGTTGATGATGATGTTAATTATGAAGCCGAAAATCAGTTAAAATTAAATCA
ACCCCACACGATTAAATGTAGAAACCGATAATCTGGTCATCAGGTAAAACTAATCTTTTA
TATTTATTGAACAGTTCATTGTATCCTCGTTGAGATTTTACCATTTTTAATCATCAGGCC
TTTAGATTTGAATATCAAACAATCATGTTAACAGCTAATTAAATCCATTTTCAGCAATTT
CGAAATAGGTTGGTCAATGATCCAATGTCCGGCTAATCTTGATGTGAGGGTTGAGTGTGT
AATGTTTTCAGTTTGGATTGACCTTTATCTTTCATGACCACCATTTAGAATCAAGTTCAG
ACTGGACTAATTATTCTGAGGTTATTAAGGTGAAAGTTGTTGTTGTAAGCTTTTTGATTA
ATCGTCATTCCAACCAAACCATCAGTAATCAGGTAAAATCTCCTAATCAGCGAGCGAGAG
ACAAGAAATTAAAAAGAATATTATCATTTCCATCTGTCATCTATTCAATGGGTTGATAAT
CAAATTAACTACAGTCAGTCACATAAAGTATTGATTGATTGACAACACAGATTCCCAATA
TATCCCTGTTGATTAAACCATGAGGAATGAATGTAATCCATTGGATTATTCTAGAAGATG
ATTAATAAAATTGCTAAAAGAAATTAAAATAATTGTGAAAGAACAGAAGAAAAAAAGTAA
ATTTAAAAACGAAAAAAAAAA
>Contig_00063
GCACAAATAGACAAAATTTAATAATAAATTAAAACAAGTCTTTAAATTAAATCAAAATGT
TATTATTTTATGATTTTAAACAAAAAAGGGTTGACATTAAATGACAATTTTTCGATTTTT
GGAAAGAATGAGATTGAGAAAAGACAAGATATTGAAGTGAGATTTTCAATAGAAAAGAAA
GAGAATAGGAAAGGGAAAGGGTAACAAAAAAGAAAGAAAAGAGAAATGATGGAAAAAGGA
TACTATTGATCGATCATCTGTTCTTTCAATGAGTATGATTAATTTTAGAAATTTAAAAAA
TTTTATTTAATCAACTTCCTCCATTCTTGATGCATCTTCGGCATCACCTTCTAATGCTGG
CATTTCCGCTTCGGCAATTTTATCACCACCAACTTCCACAAGATCTTCATCAATTCCAAG
ACCAAGTTTAATCATACGATAAATTCTAGACGAATGATTTTGTGGATCTTCCAAAGAGAA
TCCAGAACAGAGAAGAGCAGTTTCAAAAAGTAACATGACTAAATCTTTAACGGCTTTATC
ACTCTTATCAGCCTCGATCTTTTGTCTCAAATTCTCTACAATTGGATGATCGGGATTGAT
TTCAAGATGTTTCTTCGCTGCCATGTAACCCATCGTCGATGTATCCCGAAGGGCTTGAGC
TTTCATTATTCTTTCCATGTTGGCAGACCAACCATATTGACTTGTGACAATACAACATGG
AGAAGTAACTAAACGATTAGAGATTGTTACTTTTTCAACTCGCTTTTCTAGCACATCTTT
CATCACCTTGCATAGACTCTCGAATTTCTTTACATCTTCTTCCCTCTTCTTCTTCTCCTC
ATCGGTCTCGAGAAGTTCAAGACCTTCTTTGGTAACGGAAACTAATGGTTTACCCTCATA
CTCTTTCAATTGTTGAACACAATATTCATCGATTGGTTCCACCATGTAAACCACTTCGAA
TCCTCGGCTTCGAACTCGCTCAACGAAAGCAGAGGCAGCTACTTGTTCCTTTGATTCACC
GGTAATGAAGTAAATTGATTTTTGATTATCTTTCATTCGGGAAACATAATCTTTAAGAGA
ACACATATCATCACCAGAAGCTGAAGTATAGAATCTCAAAAGATCGGCAATTTTCTTTCG
GTTTCCAGTGTCCTCGTGAATACCAAGTTTCATGTTTTTACTAAATTGCTCATAAAACTT
TTTGTAAGCCTCTTTATCTTCGGCTACTTCTTCAAACAATTCGATACACCGTTTAACCAA
ACTCTTGCGAATAACTTTCAAGATCTTATTTTGTTGCAGCATTTCTCGAGAAATGTTCAA
TGGTAAATCTTCAGAATCAACCACACCCTTGATAAAGTTGAGATATTCTGGAATGAGATC
CTCACAATTGTCCATAATGAAAACCCGACGGACATACAATTTGATGTTGTTCTTTTGTTT
CCTATTTTCAAAAAGATCGAATGGAGCTCGTTTGGGTACAAATAGTAAAGCTCGGAATTC
GAGTTGACCTTCAACAGAGAAATGTTTAACTGCCAAATGTTCTTCCCAATCATTGGTTAA
ACTTTTATAGAATTCACCATATTCAGATTGGGTAATATCATCAGGATTTCTCATCCAAAG
GGGCTTGGTACGGTTAAGCTCTTCATCTTCAATGTATTTCTCGGTTACCTTTTTTTTCTT
TTTCTTGTCCTTNNNNNNNNNNNNNNNNNNNNNNNNNNNNNNNNNNNNNNNTTCCTTCTT
CTTTTCCTCGTCCTCTTCCTTCTTTTCCTCTTCAGCTTCATCATCGGACACTTCCTTTTC
TCTCTCCTTTTGGACAACAAGCTTAATTGGATAACCAATAAATTGACTGTGTTTCTTTAC
CACCTCTTTAATTTTCTTCTCATCGAGATAGTCATTTTGGTCATCCTTTAAAAATAAAAC
TATTTTAGTACCTCGAGTACAATCAGGATCGGTTGTCTTTTTAATGGTGAATGAACCACC
AGCAGATGATTCCCAAGTATAACAGTCATCATCATTGTGCTTTGATGTAACAACAACACG
ATCAGCGACCAAATAAGCTGAGTAAAAACCAACACCAAATTGACCGATCATAGAGATATC
AGCACCAGCTTGAAGAGCTTCCATAAAAGCTTTCGTACCAGATTTGGCAATGGTACCCAA
ATTGTTGATTAAATCAGCTTTGGTCATACCAATACCAGTATCAATAATGGTCAAGGTTCG
TTCCTCTTTGTTTGGAACAATCTTAATGTAAAGATCTTTACCAGAATCAAGTTTAGAAGC
ATCGAGAAGTGACTCATAACGGATTTTGTCAAGAGCATCAGAAGAATTGGAGATCAATTC
CCGAAGGAAAATTTCTTTGTTAGAATAAAAAGTGTTGATGATCAAAGTCATCAACTGAGC
GATTTCAGCTTGAAACAAAAAAGTTTCAGCATTTTCAGCAGTGGTGGTCATCGGTTCTTC
AGGCATTTTAAATTCTCTTTAGAAAACTGACAAAAAAAAAATCGACTTTTTCAAATTCAC
AAAGAAATAAAGCAAAACACAAAACACTCTTAAAGACAAAGGAAAATAAACTGAACAATA
ATACTAATCAATAGTAAATGATCAACAACAAATTATCAATTGTAGACGAGAAAATATCAC
AAAAAAAAAATTAGTCAATAAACAGAGAAATAGAATCAATTTAATCGCAAGTTTGAGACA
ATAAACTGAATGAAAGCATGTAAACGATTGAGAGTTTAAATCGGTAATACTCTTGGTCTT
AACTCAACAGGAAACAGAACAAACTTATTCTCGAATCTTCTCAAATTCTCTTTTCTATTC
TACATAAGTAG
>Contig_00064
CTTTTCCACCTCCCATCATTTTCTCGGCCAAGTAAACCTGTTTGTTGCACCTTGGACATA
TATCGATACGATTACCGAAATTGTCAAAGGTTATGTTGACCTTTTTGACTGTTGGGAAAG
GAGATGATCTGTTGTTTTTGGTTAATCCATTTCCGTTTCCATTTGTATCATTCGATCCAC
CATTGGTCTGTGGCTTAAATTCTGGTTTAACTTGTGGTTTATCATCACGAGAAGATGGCC
CATTGTCCTTTGTCAGGCCATTTCCATTTCCATTTCCATTGGTATTAGAATCCATTGTAA
GGAAAACTGTAGCAGCTCCATGACCATAACCTTTGGGTCCGAATAACCTTCCATAACAAA
CTTTACAGTACAAATCATCATCATGAGTCGTTAAATTACCACTATCAAGCTTACGATTAC
ATGATTTATTTGCTGGAAACAATTAAAAGATAATCAAATTAATCAAATGATCCATGTTTA
CTCAAAGTAAAGTGTAAACACTTGAAATAGGTTGAGACACATTAGTACACAAGAGACGAA
GAGAAATGAATCAAATCAGCAAGACCACCAGCAGAAAGATGAACTATCTTAATTAACTGA
CCAGAAGCAGAAAAAAAGTAAATCCAAATGAAGATTAACTAATTAATGGAATCAGAATAA
CAAAAGATAATCCGAATTCACTTTCAAAAAAAAAGAGGCAAGAAAAATAAAAAAAAAACA
GAACAACAAGATAACCGGTAAAAGAAAATGCATAAAAAATGAATAATTAATCAGCTGTTA
CAATACGAAAAGTGATTAATTCCTATTCCCAAGGATAATAATCACTGAAACAGCCCTGAG
GGCCTGAGTAAATCAAACCGTCACACAATTGAACAACTTGTTCATGTGCATTTAAATTAA
ACACTAATTGTTATTCTTTGTCTCTTGCATTGTCCAAGAATATAAATTGAGCCTTACTCA
TGATTAACTAATGAAAAATCATTAAAGAATGAAAATTAT
>Contig_00065
TTTTTTTTTTGATTTGCAATGTTTGTATTATAATAATAGTTCATTTTCGTATCTTCAACA
TTAATTTTCTTCATTAAAGTTGTTGATATGATCAAAGGTTGAGACAAAAATAAAAGTAAG
ATTGAGATGATGAATTTGATGTGAATATTGTGTTGGTGGTTTGAATTAGCGATTAACAGT
CTGGTTTTGACAAAGATTTCAATGAGTTTGTTAATTGCTATGTAAGTTTCTTTCTCAATT
CACAAGATAGTCAAAAGTTTTAATGATAATTAGTTTTTAATGGATGAAAGAATAAATTTT
GTTTCTCATGAAATTTAGGCCAATTTAAACTAATCGTTATTATTTTCTTGTTTGTTCAAC
AATTAGTCGAGCTTTCGTTTCTGTTTGGCCACTGTCATTAGTCGCACGGCAAATATAAGT
ACCACTGTCTTCAGGGTAAACTTGTCGAATCACAAGTGAACAGGAAGCATTGTCTTGGAA
CATCTGGAAATCACGAGTAGGTTGAATAATTTGTCCTTCTCTGTACCATAAAATAGAGGG
AGTTGGACATCCTGAAAGTGAAGAAACAAAACGAGCCGGAGTTCCAACGGGTACTCGTAA
GTCTTGAAGTGGAGTTAAACTTGGTGGAGTAGTTAAGGAATCTGGAAGAATTACTTGTAA
ACGTGCTGATGTTGTGATGCTTCCCAGTGAATTGGATGCAATACATTTATAAACTCCTTC
GTCCTCAGGGAAAGCTTCAGATATTTTTAATGTGAAAGTGTCTCTTTCATGTCCCATTCT
GAAGTAACGTGATTGTTTGATTAGACTATCCCCTTTGTACCAAGATACTTGAGATGCTGC
AACCCCACTGATTTTACATTTAAATGTCACCGGTTCACCTTCATTGACAATTATATCTCG
CAACTGTTCAGTGAACATTGGTGGTTTCTCTTTTCCAATTAAGGGTGTTGTTGGTGTTGA
TGGGATGGAAGGGGTTTTGGGTCCATCAATTGTTACTCTAGCAGAACAACGAGCTTCACC
TACTTGGTTAATTGCTACACATTCATAAGATCCACTATCTTCTGCAATAGCTTCTAATAT
GAGAAGAGTATTCTGATCTTCATCTTCTATCATCTTATGAGTAACTCCAGGTAATATTTT
CGTTCCATTCTTGAGCCAATAAACATCTAATGGCTTGGAACCCACTATTCGAGCATCGAG
TCGAACTAGTTCACCAACAGTGGCGCGAGTATCTTCAATTGTCTTTGAGAAACTTGGTGG
AACTGCTCCTGATTTATGATCTTTTCTCTCTTCTACAACGAGATTAGCAGAACTTTTCGC
TGAGCCAGCAGGATTTTCAGCTTTCACAGAGAAAACACCGGAATCTTCAACATAAACTTC
TCGAATTGTTAGGCTTGACTTTGTTTCAGTTGTTTCGATTTGGAAATCTCTTGAATTTTG
AATTTCGAAGTTTTCCCTGAACCATGTGATCATTGGTGCAGGATCACCAGTAAAATGACA
TTCAAATATTGCTCTTTCACCCTCATAGACTCGAACTGGTTGAATCTTTTTAGTGAATTC
AGGTGGTCGTGTTTTCCTTGGAGGTCCAATTACGACTCTCTCTTTAGTGACACCTTTGTG
CTCTTGTGATAATGTTTCAGTAGTTCTGATTTTTCGAGTGATTTCTAGATCACCTTGTAA
CTCTTTCTGAATCTGTTTCTGTTGTTTGGTGAAAATTTCCTTTCCATGAACAACTGATTC
CAAAGGCTCCTTTGATTGTGAAGCGACATGACTTTGATATGATTTCGCCATCAAAGATAC
ATTTGATTGACCATCAGGCTTAGATTCTTGGATTGCTTTTCTATCGGCATAAATAGCTTC
AGTTGTGTAGCGTTTGATTTCAGGAGCAGCCTCTTGATCTTTTTGATATTCTCTGATCTT
AACTCTTTCATCTTCACTTTCTTCCGTTCTCCAAACCTCTTTCTCAGTTCCACCAGGGGT
AAGTTTCTCCTCAAATATTTTATCCAATTCAGTATCTATTCTTTCCTTTTGATATCTACC
AATATCGTAATCGTACCAAGGTCGTGGTGAATGTTTAAGGACCGCTCGATAATCGTCATT
TCGAGGTCGTACATCTAATGTTGTCCAAACATGAGCTTCGCCCAAGATGTTTCGAGCATA
AACTTCAACCTTTCCTTTATCATATTGTCGGGACTTTGGTATATCCAAATGATAAATTCC
ATCATAACTTAATTTGTATCTAGAACCATTGATAACGGTGTTGCCATTAAGAACCCACAT
AACCCGAGGTCGAGGATAACCAATGACACGACAACAAAATTTGGCCCAATCTCCTTCCAG
TACAGTTTGAGGTTCGGGTTTCATGACAAACATTGGGGGACCTCTTTCTTGGTTTCCTGC
GTCTCCAGCACTTTCAAACCTTTGACGAGAAGATTCAATTTGAGCAATTTTTTGGATTCC
GCTTTCCATTTCTTTAGGAAGCTGAGGATTATAAATAATCTTTTGTCGAGCGCGGCATCG
GATGATTGCTCGAGTCACATCTTCACCAACTTGGTTCACTGCTCGAGCGATATATTCACC
TGAGTCTTCAGGGTGAACATACAGAATGTCAAGTGCAACAAAACCAAAGTCGTGGGTTGT
CTTGAATCGATGTCCAGAAGTTAAAGGTTCACCATTGTGATACCATTCGACTTTAAGCTG
AGGATCGTCAACGGGTAACAATTTACACTCGAAATGAGCTGAATCACTTTCGATAAGATT
TTCAAGTGATTGAATATGAGTAATATATCGAGGTGCTTGAAGTTTGCTCTCTTCTTCGAC
CAAAGTACTTTTTGCCCTCATGTCCAATTGTTTCAGTTTATCTACTGAAAATTCAGGAGG
AAGTTGAGGATCTAAGATGATATCACGTTTAGATCTTACTTTGAGTATTGCTTTGGTTAC
ATCAGTACCAAATTTATTTGTCGCTCGGCAAATATATTCACCGGTATCTCTGGGAAGGAG
CCAGTCAATTTCGAGAACCACGAAACCAAAGTCATTAACAGTTCGAACTCGAGATCCGGT
TAACAGTATGACTCCATTGTGATACCATTCAATTTTAAGGTAAGGATCACCAACAGGCTC
AAGGCGACATTCAAAGTGTGCTGATTCACCTTCTGCCTTTTCAAGCTCCTTAATATGTGT
AACAAAATGTGGTGGTGTTGATTTCTCCTGGTCATAGATCATTTCGGGTGTTCGCCAAAG
ATTTGCTTCTAATTTTTGAATAGATTCGGTACCAGTAATAAATGATTCTGGTAATTGAGG
CTCCAAGATGATTGATTGCTTCGATTTAACGGTAAGTCGACACGAAACAGTAGCTTCACC
GTAAGCGTTTGAAGCTTTACAGGTATAAATACCTGTGTCTCGGGAATAAACACCAGCGAT
CTCGAGGATGATAAAACCAAAATCTGAGATGGTTTTAACTCGACTTCCAGTAACTAGAGA
ACGTCCATTGAAGAACCATTCGACTTTCATTGTAGGATCGGTTACCGGAGTTAGACGACA
CTCGAAATGACCCATAGCATCTTCAGGAAGCTCTTGATCTTCGGGTGATGATAAAAATTT
GGGTGGTTGTTTAATTTCAGTGTCCAAAGTTACCTCACTAACCCTTGATGCAGCTTCTTC
GATAGCAGCAATCTTTTCAATTCCACCTTCCATTCCTTGAGGTAATTGACTCTCCAAAAT
AATTGACCGTTTACCAGTAATCTGAATGGTACAAGTTGTAACAGCTTCGCCGAATTTATT
GACCGCTTTACATGTATAAACACCCGAATCACTTGGATAAATGGGACTAATTTCGAGTAC
AACAAAGCCAAAATCATGAATGGTTCGAATACGCGTTGAAGCTTGAAGAGCAACGCTATT
TTTGAACCACAAAACTTGAAGATCGGGATCATTGGTTGGTGTTAATTTAGCCTCGAGATG
AGCATTTTCACCTTCCCTAAGTACGGGTGGATTTTCAAGCGGTTTAATGAATCTCGGTGC
TTCACTCCTAACTATTTCTGTCAATTCGGTTCGTTTACGAGATCTCATTTCTTCAATTTG
AATGATCCTTTCGTTTGAGGCCATTTCAGGTGGAATTTGTGGATCATAAATGACTGAAGA
TCGAGCTTTAATTGTTAAGATTGCTCGAGTTATATCGGTGCCCAATTTATTGGTTGCCTT
GCAAACATATTCGCCAGAATCTTCGGCAACACAGTCTAAAATATCAAGAATAACAATTCC
AAAGTCATGGAAGACTCGGAATCGATGACCATTGGGCAATAGTTTACCATTAACATACCA
TTCAACTTTAAGGTAAGGATCATTGGGTGGTGTTAATTGTGCCTCAAAGTGGACAGATTG
TCCTTCGATAAGTCCAGTTAGTGAATTAATTTGAGTTATAAATTTAGGTGGAGCTGAAAG
GGTCGAATCAACTTGAACATGAGAGCGACTGTAAGGGGCATTAGAACCTTCTAGTGCCGC
AATTGCACCCAAACTTTGAGGTTGCAAAGAGTCTCTCAAGATGCCACCAGAGCCTGTAAC
TGTTAGAGTACATCGAGTAACATCAGAACCGTATTTATTGGTGGCAACGCAAACATATTC
TCCAGAATCTTCTTCATGAGCAAACGAAATATCCATAACAACGTATCCGAAATCAGAGAT
TGTCTTGATTCGAGAGGACTCTCGAAGTTCAACTCGATTGTGATACCATTTAACGAAAAG
ATTGGGATCACCAACGGGAATAAGATTACACTCAAAGTGAACTGAATCTCCCTCCTTGAG
ATTGGTAAGTGAGTTGAGCTGTTTAGTGAATTTAGGTTTCTCTCCCTTTTCTCTATCGAC
CATCGTCAATTGAGCAGTTGCTTCGGTTCTTCCCCATTTGTTGGTTGCGACACATCGATA
TTCACCAATATCTTCGTGTCTCAAATCAATTATTTCAAGTAGAACTAAACCAAAGGCATA
ATAAGTTCGAATTCGATGTCCAATGTTGAGTGTTTTACCATTGTGGAACCATTCAACGTT
CATTGTTTGATCTCCGACAGGTTCTAATGTAGCCTCAAAATGAGCCGCATCACCGTCCGT
AAGATTGGACAAAGGTTTAAATAGACTTGTAAATACTGGTGCTCGTCCTTCATCTGGAGC
GAGAGTTACCTCTTTTCGTCTCAAAGATTCTTCAAGACGATGAATTTCATCTAAACCTTT
TTGACCTTCAGGGTGAAGAGTTGATTCAATGATTTTAGTATCTGAAGAAACAACTAAAAT
AGTTGTCGATGTAAAAGCTTCTCCTTGAGCGTTTCTAGCTTTACACGAATAAATGCCACT
ATCGTGTTCTCGGACATCTTTAAAGTCCAAAACAACGATGCCAAAATCGTTTATTAAATT
GAATCTATTTCCCATGTCAAGTTGTTTTCCATTGACAAACCATTCAATGGTCAAATTTGG
ATCAGCTGAAGGTTCAACACGACATTCAAGGTGAAGAGGTTGATCTTCATTGACGGTGAA
ATTGGGCTGAAGAGGAACAACGAAGTATGGCTTGGGATAAGTAACATCGGCCATGACTGG
AGCGGTGTAACCAGATCGTGCCTCTAATTGTTGAATCTTTTCCAATGCCTCAGGACCCAT
AGGATGTTGAGGTGTTAATATGATTGATGATTTCGATGTGACCTTAAGTGATCCAGTAGA
AATTGCCTGACCCTTTGAATTTTTAGCTCGACAAGTATATATACCTTCATCTTCCGCTTG
AGCTGATGAAATGTCCAAAGTAATAAAACCAAAGTCATTTTTAACCGAGAATCTTGATCC
CGTTATAAGAGGTCGATTATTGTGGAAAAATTCAATTTGTAAGTTATTGTCCTTCGAAGG
TTCAACACGACATTCAAAGTGAGCTGTTTGACCTTCTTTAAGTTCAACATTATTCAAATG
AGTAATGAAAACAGGAGCTGAAAACTCTGGCTCAGCGGTTTCTTTTCGGACAACTTGGTA
AGATTCAAGTTCCCGAATCTTTTGTAAACTTTCAGGATGTTCAGTACCAAGAACCAAACT
TTCCCTGCCCTCGACTTTAATTGTGCAAGTAGAAACTGCTTCACCAACAGCATTTGCTGC
TCGACAAGTATAAATTCCCGAATCATCTGGTCTAACACCAACAATATCTAAGCTAACCAG
ACCAAAGTCGAATCGTGTTATAATTCGTGAAGCCTCTTCCAATAGTTTACCATTCTTAAA
CCATTGAATGACCAGTTTCTCATCATCAACTGGTTCAACTTGACCACCAATGTGAACATT
TGAACCTTCAAGCAACATTTCATGTGAAGTTAAATGTCGGATGAAAACTGGTGCTTTCAC
CGGTTTGGTGTCAATTTGCTCAGGTATTCGAGATGAAGCGCTTTCCAACCAAGCGGTTTT
CTGTACTGCACCAGGATGTAATGAGTCCAATAGAATCGATGACTTAGATTTGATTCGAAC
TGAGGTTGATGTAACAGCTTCACCCGCTCCATTGATCGCTTTGCACATGTAAACTCCGGA
ATCTTCTGGATAAGCATGAGCGATATCGAGTGTGACGAAACCAAAGTCATTCGAAGCTCG
GAATCGTGAACCCGATTGTAATTCGACTCCATTGACAAACCATTGAATTTGTAAATTAGG
ATCATCTGTTGGTATGACACGAGCTTCGAAATGAATTGGTTGACCTTCGTTGACCTCAGG
AGGACCAGCCAATGGAGATGTAAATACTGGCCTTTCGTAAATCTTTTCAGGGATAAAAGC
CTCGATTTTGTTACTTGATTCTTCAAGTTGACGAATCTTTTGTAATCCTTCAGGGTGTTT
TGTATCCAATTCAAGTGATGATTTAGTTTTAATTTTCAATGAGCAAGATGTAATTGCTTC
ACCAAGTTGATTAGTAGCCTTGCACATATAAATACCAGCGTCTTGATCGGGCATAAGGTA
CATTATGTCCAAAGCAACGAAACCAAAGTCATGAGTAGTTTTGAATCTTGATCCCATTTG
AAGTGGAATTGAATTACGGAACCATTCAACTTTAAGGTTAGAGTCACCGACGGGAATTAG
TCTACACTCTAAATGAGCTGATCCTCCTTCTGAAAGATTATCAAGATTTGTCAAAGTTTG
CGTGAAAACGGGCCTCTGGAAAGTGGCCACTTCTTGACCTTTTTCAACCACCATAGGATT
TTCAAGATGATGAATTTTGGGAAGAGCAGATGAGTGAAGTGTATCCGAAAGGATTGATGA
GGCTCCCTGTACTTTGAGATTAATTGAACTTTTCGCTTCACCCAATTGATTGAAAGCACG
AACGGTATAAGTACCACTGTCTTCGGGAACCAAACACATAATATCCAAAGCAACATAACC
GAAATCAAATGTTCGATGAAATCTAGATCCCGCTGGTAGTAGTTTACCATTGTGATAAAT
TTCAACCTTCAGATTGGGATCATGAGCTGGTTCGATACGACCTTCAAAGTGACCGGCTTG
ACCTTCATTGTATTCATTTCGGCCTCTAAGTTCAGAGACAAAAACAGGCTTAGAAACGGG
TCGATCTTCAATCTCAGATCGTTGAGGTAATCCTTGAGCTTCGAGAGCTTGAATTTTTTC
CAGTCCTTCGGGGTGATAAGTGTCCGAATAAATTGATTTTTTGGCCGCAACACTGATTGA
TGCAGTTGTCACCGCTTCTCCAAGCTCATTGGTTGCACGGCAAATATAAGTTCCAGAATC
TTCAGCGAATGCATACAGAATGTCCAATGCAACGTAACCAAAGTCATGAGTTGTTCGGAA
TCGATGACCCGTTTTAATCGCAATGCCATTGACAAACCATTCGACTCGTAATTTGGGATC
ATTGATTGGCTCTAAGCGACACTCGAGATGAGCCGACTGACCTTCTTTCAATCCATCGAT
ACTTTTCAATGGTTTCGTGAAAACAGGCCGTTGTTGTGGTGGTAAAGGTCCCTCAGTTGG
ACGGACATAAGTTGATTCTAATCGTTGTATTTGGGCTAACGATTCCTCATGAAGAGTACC
AGTTTCAATAGGTGAACTTCCACAAACTCGAACTGAACAAGTTACAACCGCTTCACCGTT
TTTGTTTGTAGCTTTACACATATAAACGCCCGAATCAGTTGGGACAATATCAGCAATGTC
CAAAGCCACATAACCAAAATCGTGCATAGTTTTGAATCGACTTCCAGTTGCAATTGGAAC
ACCGTTGACAAACCATTCAACTTGCATTGATGGATCGTTGACCGGAGTTAGGGTGGCCTC
CAAATGAGCTGTTTGCCCCTCTTGGAGGTTATCAAGATTGTACAATGGTCGACCAAAGTT
TGGCTTTTCTCGTATTTCTACATCACGAATTTCCTCTCTGTAGTATCTATTTTGACCTTC
GAGAGCACGAATTTTTGCAATAGAATCTGGTTGTTGAGGCTCCAAAATGATCGACTCTCT
TCCTTTAACTCGAATTGCAATTGATGAAGTTGCACTTCCTAAATGATTGGAAGCTTTTAT
TGTGTATTCACCAGAATCCTCAGATATCACTTGAAGAATGTCAAGTGCAGCGAAACCAAA
GTCGAACATAGTTCGGAATCGATGGCCTAAAGTCAATGGTTGCCCATTACGATACCATTC
AACTTTCATGGTAGAATCTGGGAAGGGTTCAATGCGACATTCATAATGAGCAGAGGAACC
TTCGGTTAGCTCAACAGGTCCTTTGAGAGCCGTTACAAATACAGGCTTCGATTCGGTTAA
ACGTTCATCGATTTGCTCACGTCGATACTTTTGTTGGGACTCTAATCGGGTAATTTTTTG
TAATCCTTCTGGAAATTGTGAATCAACCAAAATGCTTCCAGTGGCAGTTACTTTGAGAGT
TGCTGAGGCCATCGCTTGACCTAAGGCATTTGTTGCTTTACATGTATATGTACCAGAATC
GTCGGGTAAAACACGCTGAAGGTCGAGTGATACATAACCAAAGTCATGTTGAGTTTTAAC
TCGTGAACCTTGAAGTAAAGGTAATCCATTGTGGAACCATTCGACACGAAGAGTGGGATC
GCCGACGGGAATAATTCGTGTCTCGAAATGAGCTTGACCATTTTCTTGAAGTTCAATGTT
TCTCAGCGCTGAAGTAAAAACAGGAGCTTGACTTGTGACCGGCTCATCGATTTGAGCTCG
AATCCTTCGACCATGCCCTTCAAGAGCTTGAATAGCCTCTAAACTTTCCGGTATCTGTGG
CTCAGTGATAAGTGATTGTTTTCCATGGACTTTAAGATCAGCTGAAACAATCGCCTCTCC
GAAAGCATTAGTGGCCTTACATGTGTATCGACCAGAATCTTCCTCATAACTTCCCATGAT
TTCTAATGCAACGAAACCAAAATCAAAGATCTGAACAAATCGAGATCCTTGTTTAACGGG
TTTACCATCTTTATACCATTCGACCTTCAAATTTGGATCACCAACTGGAGTTAAGGAACA
TTCAAATCGCGCTCTTTCACCTTCATTTATGGTTGAACTTCTCGGTGCCGAAGTGAAAAC
TGGACCTGATCTAATAACCTCCTCATCGACCTGTTCCCGCTGATACCTTGAGTAATCCTC
CAATTGTCTGATCTTTTTAAAGGCTTCTGGATTATTAGAAGCCAATTCAATTGAAGCTTT
GGATGAAACTTTTAGATTAACATTCATATCAGCAGATCCTAAATCGTTTATTATCCGACA
AGTATAAACTCCTGAATCCTCCTCAATACATTGAAGGATATTAATAGCTACATAACCAAA
ATCATAGAATGGTTGGAATCGACTTCCAGTAATCATTTGAATTCCATTGTGATACCATTC
GACTCGCAATTTAGGGTCATTAATTGGTTCGATTCGACATTCAAAATGAGCAGTTCCACC
TTCACGAACGGCAACATCTTTAAATCGAGTTAAAAATTGAGGCCGTCTAGCGACAATTTC
CTCGGTCGATGTTGATCTTTTATATCTTGAATGATCTTCTAAATGTTGAATTTGTTGATA
TGCTTCAGGATGTTGTGGATCTTGAATGACCGATGGATCCTTAGTGTAAATTGTTATATT
ACAACTCGTTACGGCTTCACCTAAGGCATTTTTAGCTTTACAAGTGTAAATACCTGAGTC
TTGGGCATAAACACCGAGCAAGTCAAGAGAAACGAAATCAAAATCATATCTTGGACGGAA
TCTGTGTCCAACCGGAAGCGCTACACCGTTGACAAACCATTCAACCATCATGGAGTTATC
TCCAGAGGGAAGAAGTCGAGTTTCAAGATGAACATTGGTTCCCTCAACGGTCTCAACATT
TTTCAGTGGCTTAGTAAATATTGGTGCTCGATCTACAGATGTCTCGACCATTTCTTGCCT
CTTATATCTAGAGTGATCTTCAAGGTGACGAATCTGGTCCACAGATTCAGGGTACTGAGA
CTCTGTTACAACCCTCGAGTCTTTGGTAACCCTTACTGAAGCTGATGAATGTGCTGACCC
CAGTTGATTGGTCACTCTGACTGTATATTCACCAGAATCTTGATAAAAAAGATCAAGAAT
ATCTAATGAAATGTAACCAAAGTCAAATTTGGTAACAAATCGTGACCCCGTTTTCAAAGG
TTTACG
>Contig_00066
ATTAAATTGTTGATGATTAACATTGTACTAAGTTAATTTACCAATTGAGCTAATTAATAA
AAAAAACTGTTTTGTCAATCTATTGATATAAAAATTTGATCAAAATACTTTTTACAAAAA
TGAAAAAATTAACAATTAAAGTCAGAAATTGATTAAGTGATGAGTCAAGATGAACAATTA
GTACTAATTGTCAATTAGTAATTTAAAAAATATCACAAAAAGTGAGTCTTAAGTTGATTA
ATTCAAAAAAAAAACACGAAAAACGGCCAATTGATTGTGACCATTGGAGATATGATTTGA
TCGTTGATTTGATTAATCAGTTAATTCTTGAACGGCTTCAGAATATCCTTTTAATTTAGC
GTATCTTAAGGCCGTTTTACCGTCGGAATCTTTTATCGTTTTATCGGCACCTTTTTCCAA
CAGAAGACGAATGGTCTTAGTCTGGTCATTTAGAACTGCCAAATGAAGGGGTGTCCGTCC
TAATGATCCTTTTGCGTTGATTGGTGACCCACAATTAAGAAGCGTTTGAACAATTATCGC
ATTTCCTTGAGAGCAAGCAAAGTGCAACGGAGTATCGTTTTTCTTGTCTCTAACGGCGAC
ATTGGCCTTTCGAGTCAAAAGTAGCTCCAGTGTTTCAAGGTGTTCGTTTATGGTGGCCAT
GTGAAGAGCGGAATTAGTTTTGTCCTTTTTGGGATTAACTCGAGCTCCTTTATCCAAGAG
TAGTTCAATAATTGGCACATGACCCATGGCCGCAGCCAAATTCAATGCGCTGTCACCATT
TTTATCTCGTGAATTGATGTTAGTTTTATGGCTAAGTAGCAAGTTCAACACTTCGACTGA
CCCATTGTAAGCGGCCTCGTGAATGGGTCGACGTTTAAGTTTATTTTTAACATCAGTTGT
CGCTCCATAATCAAGGAGAATCCGAACCGTTTCCGTGTGACCTTTATGAGCAGCCAAATG
TAATGGTGTATCTTTCTCAGAGTCAACCATATTGACCTGTCCACCTTTAACAACCAAGTG
GTCAACAACCTCAGTGAAACCATTAAAAGCCGCTTTGTGAATGGGTGTTTGTTTCCGTTC
ATTGCTAACATTGACCTGAGCTCCACTGAAAGTCAACAGTTGAACTAACTTCAAATGGCC
CAGTGAAGAGGCAATAATTAGAGGAGTATTTTTTTCATTATCTTTCACCTCTAAATTAAT
TCCCTCGAGGAGAATCAGTTGTCGAAGTGTCTCCTCATGGCCCGAAAAACAGGCCACATG
AAGTGCATTTCGACCTTCAGAGTTTTTATACTTTAAATTTGCTCCTTTTGATAATAAAAA
TTTAACAGCTTCCGCTTTTCCAGCTCGAGCAGCATAATGCAAAGGTGTATTTCCATCGGT
ATCGATCATATCAACGGCCACTCGTTGGGAAATATGCAAAGCGATCACTTCGACCACTCC
TCTTGCAGCGGCTTCATGAATAGTCAATGGTTCAAATGACTGTCGTCTATCGAGTGTTTC
GTTTATTATCTTTGTACCATCACAATCATCAATGGCTTTGGAGTTATTATTATCTTCGTC
GGAGAAAATTTTAAAATTGTTGTCCACGATCGAACAACTACTATCGGGTGTAGGCAATCG
ACCTGATTCAGTTCGATAAAGTGATTCTCTTCTGGATCCGATCTTTTCAAAATATTCTGT
TACAAATGAGACTTTTCTTCGGCCAGTATAACCATTCGGTAATGAATTCGGACTACGAAC
CAACTTATTATCATATCGAATCTCACCATCTGATTTCATTTTAAGGTGTAAATTTAACAG
CCGAGACAATGGATCTCGACGTTGAATTAATTTGACCAAAGGTGAGGCAGTCGATTGATC
ACTTTCCCTTTTAAATAGACAATTATCTTCCTTTTTATCAACGAAATTCGTACTAGTTTT
CGTTTCGATTACTTTTTCTTTCGTTTCCTTTTCCTGTTGCTCTTCAATTTCTTCCTCTTC
ATCAGCCTCTTCAACTCTTTTCATTTTATCTTGGTAATTTAACTTCACTGAGACAAAAGG
TTGAACATGAGATCCAATTATCGTTGATGGTGAAATCATTAAAGGTGTCGATTCGTATTT
AATTGCTCTCGACTCGTTTAATTGTTCACTATCAAGATCGTTTGTCATCTGATCTTCCAA
CAGGCTCTCAATGAATTGATTGTTTAATCTTTTGGCCAAACAAAGAGGAGTTAATCCTTC
ACTATTTTTAATATTCAAATTAATTTTTAATTGTTGCTGCTCATTGAAAGTTGATTGATT
AGTATAATGGTTGATGAAACATTGAACAATTGACTCGTTCCCAGTAGTTATAGCGAAATG
AAGTGGAGTTTGATTATATGTTTCAACGGTTCCATCAACAGCTGATGTGTGATTATCATC
AAAATTAGTAATTGGTAAAGTTAAACAATTAGAATCAGCTCCTTTACTTAAAAGATATTC
AACAATAGCCAATTGTCCATGAATGACCGCTAAATGAAGTGGACTTTTACCTTGGAAATT
AGGCCGATCAATGGGCTCACCAAGGTCTACCAAACATTTAACTGCCTCCGGGTTTCCCTG
TTCAATGGCAACATCGAGTAAGGATTTCCTTGTGTACCTGAACATTGATCCATAATAAAG
GGACACGATATGAATGGCCGATGTTAACAGGTTATCCTTGGATTCTGAGGCTTTCCGATT
TCAAGAGGAACCAAAATTTCAACAAATGCGATGCAGAAAAAGGTAATGACCGGATTAAGA
TTGTAGCGAAATGAAATCACACCAAAGAATTTCATTTCAGATCAAACATGGAACCAGATA
TGAATCAAAATATTCACCATAACCATCGGCATGAAAATCAGGGAGGAAATAATTGTCCAA
CAATTAAGATTTTTATTTGCAAACAAGAAAAAAACATCCAAAGGAGAAAGTGTTGAATTG
TAAAAACACAAAAAAAAAAAAAAAAAAAAAAAAATTAAACCCCCCAAAAAAAAAAAAAAA
AAAAAAAAGGTAATTTTTTTTTTTTTAACAAAAAAGGGAGGGAGGGGGAAAAAAAAAAGG
TAAAAAAAAAAAATTTATAAAAAAAAAA
>Contig_00067
GTTACAATATTATTCTTGATAAAAGATAAGTTGTTTTTTTCCTAATGAAATAAAAAAAAT
AACATTGTATGATTGGAAAAAAGGTTAACATAGATAATGAATACAATTAAGATTTAATTG
TAATCGTAATTGTAGTCGTAATTGTATTATTGTAATTGATTTTCATTCATTGATACATTT
TAAATGAGTATGAGGAAATATTAACAATGTATTTTCAAATTTAGTAAGTGAAGATGAAAA
AAAGAGTTGAATTTATACATTTACATGTTTGTGCGGTGGGGAGATTATGATGTTTAATCA
ACTTCTTCAATGGTTGGTCCTTTGGCTCCAGCGGAGGCACCAGGGGCACCAGCGGCACCA
GCGGCACCAAAGTCTGGCATTCCACCGGGCATTCCACCGGGCATTCCACCAGGCATTCCA
CCGGCACTTTGGTACATTTTGGTAACAATTGGATAGCAAACATCTTGAAGCTCTTTTTGT
TTATGTTCAAATTCTTCCTTTTCGGCAAGTTGATTACTGTCCAACCATTTGATTACTTCA
TCGACCTTGTTAAGAACTTTCTTTTTATCATCTTCGGCAATTTTAGCGTTAGGCTCTTCC
ATTGTCGATTTCATGTTGTAACAATAGCTTTCAAGAGCATTTTTAGCGGCGACACGTTCT
TTCACTTTGTCGTCATCTTCCTTAAACTTCTCGGCTTCATTAACCATCTTTTCAATTTGT
TCCTTAGTAAGACGACCTTTATCATTGGTGATGGTGATCTTATTTTCACGACCTGTACTC
TTATCAACAGCACTAACATTTAAGATACCATTTGCATCAATGTCGAATGTGACCTCAATT
TGAGGAACACCTCGAGGAGCAGGTGGGATACCAGCCAATTCAAATTTACCAAGAAGATTG
TTGTCTTTGGTCATCGCTCGTTCACCTTCATAGACCTGGATTAATACACCAGGTTGATTG
TCAGAATAGGTAGTGAAAATTTGTGATGTTTTGGTGGGAATGGTGGTGTTTCTTTTGATA
AGAGCTGTCATGACTCCACCAGCGGTTTCAATGCCAAGAGAAAGTGGGGTGACATCAAGA
AGTAATAAATCTTTAACTGTTTCATCCTTGTCGCCACTAAGAATTGCTCCTTGAACGGCA
GCTCCATAAGCAACAGCTTCATCAGGGTTGATGGATTTGTTAAGCTCCTTACCATTGAAA
AAGTCTTGTAGAAGCTTCTGGATCTTTGGAATTCTAGTTGATCCACCAACCAATACAATT
TCATTGATTTGTGCTTTGTCAATTTTAGCATCTCGAAGAGCCTTTTCAACAGGGTCCAAT
GTTGATCGGAAAAGATCAGAACAAAGCTCTTCAAATCGAGCACGAGTAATTGTGGAATAA
AAGTCAATACCCTCGTGAAGAGAGTCAATCTCGATACTTGCTTGGGTTGAGGAAGAGAGA
GTTCTCTTGGCTCGTTCACATGCAGTTCTCAATCTTCTTACAGCTCGTTTATTAGAAACA
ATGTCCTTCTTATGCTTACGTTTAAATTCCTCAATAAAGTGGTTAACCATTCGGTTATCA
AAATCTTCACCACCCAAATGAGTGTCACCGGCGGTTGATTTAACCTCAAAAATACCGTCA
TCAATTGTTAAGATGGATACATCAAAAGTACCACCACCA
>Contig_00068
GTTTGATTAATTGAAAGAATTGATATTTTGACTCTCAATGAGTCTTGGAGAATTGCCTAA
AAGACAATATAAATTATTGGCAATTTGATTGTTACACTTAGAAATGTTTTACAAAGATAC
AAAGGTAATTACTTTCAGATGATAATTGGCAATTCAAAAGTAATCGATTTTTTTTTGATA
AAATATATGATTTTTTGTAGATATAAATGATTCCTGGTTTTGTTGATTAATTTTTTCTTT
GATGATATTATATTTTAATCTTTTTGTGGGTCCATGTCGATGAGAAACACTGGGCTGTAG
GCGAAGTCTCGTGGAAAAATGTGAGCCATAAAATTGAAACCTTCTTTCACATGCCAAGTT
CCCGATTGTACAGTTTCACTTTCGTAGTCATTGGTGTATTTAGTAACTGAGCAATCGATT
TTAAGTCGATTTCGAAAAAAGAGACAAGAGGCTAAACTTTCCGCGTTGAGAGTGGACATT
GTATCTAATTGATTTGTCTTGCTTATCGTGATCTCTTCTTGTATTTTGATGTCCAACCAT
TTCAATTTAAATGACCATTGAAGAGCTGAGAGAATAAGAACTTCAGAAAGATTTTGAACA
TTTCGCAGACCTAAATTTTCTAGATTTGGAAATAATCGAACAATTTCCATAAAACAAACC
CAATCATCCGATTTACAATGTGAAACCCATGATTTCCCTATTTCAATGACAAGATTTTCA
ACGTTCTCAAAAAATCTTCTATGACTTGTGGAATTATCAAAATTGTGATGACCACTTTCT
ATTCGAAGAAAAAGACTTTTCAAATTGGGACAGAATAAAAGAAGGCGAGTTACATGATCG
AACATGGATTCAACAGCGAGTGACAATTCCAAAATCTCAAGATTCTCTAAAACAGGTCCA
TTGTAGGTAATTAATCGAGGGAGAATATACTCTTGGTCATGATAGAGCATGTGAAGACGA
CGAAGGTTACAAAATTTGGGCAATATTGCCGCTGGTGATAAATTCTCATTAGAAATGTAC
AATTGAGTGAGCGTTTGACGGCAACAATAGTAAAGAGTGGTATGAGTGAGAGAAAACGGC
TCTCCGGAGCAAATGGCCGCCATTTCAATATTTTCCAGTTTGAGTGGTACATGAGCTGCC
CCTTGACGTCTTTTATGATTAGGATACCAGAAAAAGCCTTTAATGTTTGTCTTTGAATTG
ATCAATTGAAGAAGAGCTTCCTCGTCAACCATGTTATCAGGCCTACAAACCTCAACCACC
ATACAATTGGGAAGCCAATCAAGACATTTAGATAAAATGTTGGGGTGAGATCCGCTCTCA
TAGAGAAACAAGTAACTGGCCTTAGGAACACCTATTAGTATATCTTGATTTTCTGAGTTA
TCATCGTCATCTAACCACTGATCTTGGAGTAAATACTTGACCATAGATAATCTTGTCACC
ATAATTCGTCGCCATCTTTTGCAAAC
>Contig_00069
TTTTTTTTTTTAATTTGGTGAAATATCAAAATATGATTGTTTTATTGTAATAATATTGTT
ACATTAGATGGCAAGTTTTGTAATTTGTTGTTTTAGTTTTCATTGAAATTGATATTCTGA
GGAAGAGGAAGTGGAAACAGAGGTGGGAAAGTATTATTATCTTATTTAGACAACAGGGTA
AGAGGCTTGAGTGGCAACACCACAGAGATTTTTGCCTCGGGCCATTCGGAAGAAACCCTT
TTCACCCCAACCTGATCCCCATGAGTTCTTGATGATCCAGAAGTCCTTCTTATCTGTGCC
ATAACCAACAGCAGTAACACCGTGATTAAGACTTGAAGCGTCAGAGGAACAGAGGAAACC
AATATCGAAAATACCACCAGAGTAGAGTTGAAGGAAGAGAGAAGCATCAATTGCAACGGA
AGTTGGTTGTTGGGCAACAGCACTGGCTAAAGCGGCTTCGTCACCACTGGCAACATCAGC
ATATGAGGTGATGGTGGCACCGACTTTACTGGCATCAAATGAACATGAACCATCTTTACC
CTTGTATGGATAAGCATCTTCGGTATCAATACCCTTGTTTGAGATGACATAGTCAAAAGC
GTTATCCATTAAACCACCATTACAACCTTCATCTTGGCTTCGATCACAATCGACAAGATT
TTGTTCACTAAGGGAAACAAGTTTACCATTCTTGAGGAAATTGGCACCTTCGATGGCTGC
ACAAGCTGAGAAAGCCCAACATGATCCACATGAACCTTGATCTTTAACACCAGTGACGGC
TCCCTTGTCTCTCCAGTCAACGGAGGTTGGAACATCTCTAGCGGCAAGATGATTGTGTAA
AAGTGGAGCTGGTTTCTTGGCTTCACCCTTGTAGGTCAAGTATCGGGCTGAGAATTCATC
GAAGGTCAAGTCAGCGAATTTGTTGACACCAAGAGTAAAGGAGAATTCACCATTGGCAGC
CTTTGAGTTGTGTTCTTTGATGAAGTTGAAATTTTTAGTGAAAATCCCGAATCGATGATC
TTCCTCAGCTTTATCGTCGTAAACAATACTGTGATTTGCTTTGAAAGCTTCAAAATGTTG
TTTCAATTCATTAACTGTTTCAGTTAATCCATAGGAAAGAGCAACAAGAGTTGCCAAGAC
TGCGAATCGCAACATGATTCAAGATTATCGGATTGTTTATGGTGGTTTGTTGTTAACAGA
ATAAATTACAATTAACTAATTACTTCAAAGATCAACAATGAACGTATTTAAATACTCAAA
TGAAATCACAATCAAAATAGAGAGAGAGATCAATGTAAGCAGATTAACAGGGATACAAAG
ATAACATTGAAACGGTAATAAGAGCAAAGAGTAAACTGAAACTCAGAATTAAAGATTAGA
AAACCATTGTCATGATTCATTATCCATATTAATTGTAATTTCACATATCAGATGATGATA
AGAGGAATCAATTAATTACACATTCTTCCTCATGATGACAATCATTTTAAACACAATTTA
ACTGAGAAAACAATAGAGATGAACAAAAACAAAATGGTTACCAGGAACAAATGAAAAAAA
CACCAACTTGTTATAACCCGAAAGACGAAAGATAAACCAAATAAACATGTTTACTAATTA
TTATTTTAATATTTCAGCTTAATTTCACCAAGAAACGTG
>Contig_00070
AATTTAATCATTTAATTGTAGTTTTTTCATCAATCATTTCTGTTTATAATCATTAAAATT
GATCATTTTCAATTAGAATCATGAGATGTTTAGTTTGTTTTCCGTGGCAACAGCCTTCAT
CCGAGGGAGCCACAGTTAAGTGAGAGAGATGAATCAGAGAGTGAGAGAGAAAAATAAGAG
ATGAGAGAGAGAGAGAGAGTTTAAAAGAGAGAGTTTTTCGTGAAACGACTTCGCTGTTTC
ACCAATCTTCTTACGATGAACTTTCTTTGTTGATATTCTGATGACGTTTTCTTAACAATT
GTTTTATTTAATTGTTTTTGTTTTCATCTAATTTTAATCTATTTTTAATGTTCCGATTTT
CATTTTAAAATCTATTGTTTTTTTTTCTAAAAAATTTTTTTTCTCTTCCATTTTTGTTTA
TTGTTGTTGTGTCCAAACCATGGATGTTGAATCTGTGTTACAATCTCTCATCTCTTTACC
TCAAGGAGACAATGTCAATCTTACCTATGTTTGGATTGACGGAACAGGAGAGAGTTTGAG
ATCGAAATCACGAAGTTCCGATAAAATTCCAACATCTCCTGGTGATTGTCCAATCTGGAA
CTTTGATGGATCATCGACAGGTCAAGCTGAAACTTCCGCATCTGATGTTCTTTTGGTTCC
TGTGGCTCTTTACAAAGATCCTTTTCTTCGAGGTGATCATATGTTGGTTCTTTGTGAATG
CTTGAATTACAAGAAACAAGCTGCTAAAGGAAATTGCCGAAATTCTTGTGCCCAATCCAT
GGCCAAAGTCGTAAAAGACGAACCATGGTTTGCCTTTGAGCAAGAATTTGTTGTCCTTGA
TAATAAAACTGATCGACCACTTGGTTGGCCAGAACGAGGGTTATCTGATCCCCATGGTCC
ATCTTATTGTGGTGCTAATCTAGATAAACGAGCTCGAGCTCTTATTGAAGGCCACAGTTT
CGCCTGTAGATATGCTGGTGTACCGATTTCTGGTACTAATGCTGAAGTTTTACTTGGCCA
ATGGGAATATCAGGTTGGCCCGTCAACAGGCATCAAGTTTGGTGACGATGTTTGGATTTC
CAGGTACATTTTGGATCGAATTGCTGAGAAATTAGATTTACGAATTACCATGGATCCAAA
ACCAGTACCTGGTTATAATGGATCTGGTGCTCATATCAACTTCTCCACCAAGCAAACCCG
TCAACCCGGTGGACTGAAAGTGATTCATGAATACGTTGAGTCTCTTGCCAAAAATCATCA
CAAACATATCGCTGTCTACGATCCTCGAGGAGGTGCTGACAACGCTCGTCGTTTAATTGG
TACAAATGAAACTTCATCAATTGACAAATTTTCCTCTGGTATTGGTGATCGAACTGCTTC
CGTTAGAATCAACACTTCAGTCGCTGAGGCGAATTGTGGTTATCTTGAAGATCGACGACC
AGCATCGAATGCTGATCCCTACGCAGTGTCCGAAGCTCTGGTTCGAACTTGTTGTTTGAA
AGAGTAAGAGAAGAAAACAAAATTTGAGTTCGAATTAAAAGAAAACAAAAAAACCAACAA
ATCCAGTCTTTAAATTTTAACCAAGTTTTAATCGAATCAATTTAATTTCTTGACAGTGTG
AAAAAGTAAACAAAATAAACTTTGCAATGTAAATTCAACTCAACATTTTCCTCTCTCTCT
CTCTCTGTTTGTGTGCGTTCACCTTTAAGTGTAAACCCTTTCATTGTTTTCCAAATGATT
ATTTTTTTTTCTTCTCTTGGGTTGATTAAATGAAAAACAATTAGATTATAATAGCAATAT
AAATCAACTAAATGACAACCTGAAAGGCCTCGAAAAATAATAAATGTAACAAAATGATAA
ATAAATTTGCCAAAAAATTGTCAAAATGTATTTACACACATGATTGGAACAAAAAAAATG
TACATTCAGAAAAGTATCTCAATTTTACAAATAAAAATGGCACAAGTCCGAGGATGATAA
TAGGAAGAAAAGTGGATGAGATAATAATTGGTGAAATTCAATTGGGTGAATTGTATAGAA
ATGAATTTCAGAAATTATGTCAACGAGTGAATTGGTTGTGTGTATGTTGATGTGTGTGTT
TGAGTTTTTTTTTCGTGTGTGAGTGAGAGAGAAAGAGAGAGAGAGATGCGGTAATTTTCT
CTGGATTTTAAAGAGAAATAGAAAAAATTTCCTTCTGATAAAAAATAGAGATTGCATTAT
ATAAAATAACGATTTTGATCTCGAAAATTGTTCTCAATGAAAAGGTAGATTTTTGATGAG
ATTGAGATGAGAAGGTTAAAAAACAATGAAGTGACGAAGAAGGATTAAAATGATGATCAT
TTAACTTTTAGCCATAGGATAAGCATAACCTTGTAATTCGGGATAATCTATGTGTCTCCA
AATGATGAAAGCAACAGCAATGAAAATTAAAAGAATCCCAATAAATATTGATGAAATTAG
AACTGAATTTCCAACGACAATCTTCTTGGTTACTTGTGATTTGAATTTGTCAGCGGAAAA
TTCGTCCACTGTTGCTGACTCTTGGAGCCATAAAACGGGAAGAACGACATCTTTTATATC
TTTCAATATTCCAATCTCTTTATTACGTCTAATAACAACGTTAATTTGTAATCTTTGAGT
GGCATCAAAGACTAAACCAGTATTTGGTTCAATGTTGAGGTAAGTTTCATGTTTCTCTCT
TTCAGGAGTAAGTCCTTTAACTCCATTCATTAACCTTCTATCCCCATTGTAAAAGTGAGG
GGATGATAAAACGATTGGTGCTCCTTTTTTACACGGAGATGCATCCATTATACCATCATA
AGAGCAAAGTAATTCCCGTTTATCAAGGCAGAAACAATCATTGTCAGGATTACGGTCTGG
TGATAGAAACAATCGCTTTGGTAAAATAAACTTGAATGTGTTAATCCCTCTAATCTCTGA
GTCTTTTTCATATTCGACATAAATAGATCGGCATAGTTCACTTGAGAAAATATAAAGTAA
ATCAGTCCTTTTAACTCCAGGATGAAATTGTGAACCATCAGTTCCGTTTATCTCATTACA
AAGAGAATTGGGCTCCCAGAAATTGACTTTGCTTTTGTCACCCCATTTTTCTATCCTAGT
GAAACGATTTATGTCAAACAGGCCATTGTGTACGGTGTATTCTCCATCATGTGTATTATT
TTTATTGAGAAAGAATCCAAAAGTGTCTTGTAATTGTAGAGAAATTCCAAAAGTTTTCAA
TTGTTCTTTTAAATTGTGAAGAAAAGAGATTCGATAACCATCGAATAAGAGTTCTCTAAC
TTTCTTTTTAATGAAAAGTTGTTGATTATCAATAACCATTAGATTTTGTAGAACAGGCAT
AATCAATGGCTTCAATTGGCTTTTCTCTGTCTTCTTGAGAATTAATGTTGACATAACAAT
CGCTGGTACATTAGGTATACTATATTCATCGTCTAATGATCCGATTGATTTATTCCGGTT
AAATGTGTAAGTTTTAAATTGTCGATAAGTAATTGAACCAGATTCATGGTCCGTTCCGGT
TACATTTTTGTGTCGAGTTTCATCAAAAACATAAGGACCACGTTCAACAAGAATCGGTTG
AGCTAAACCAGCAGCAACTTCTGATGGATTGGTGACCTCAAATATTGTGAAGCTCATTGT
TATGGGAACTTTAACCTTGAGCCATCTTTCCATAGATTCTGATCCTCGAACCAAGGGAAC
TTTCTCTTTAATCTTTCTTGAAATTATATCGGGAAAGTAGAGAAGAGCAATTGTCGATGC
GATGGCTAAAATAAATCCAATAAAAGCAGCGAATGCTAAACATGGTTTCTGATAAGACAT
AACCATTATGACACAGAGTAAAAAGAATTTAAAAAAATCTGAGGTCCAAGGGTAGAGGTT
TTGACCGGATAAAACACAGAGAAAAGGTAGAAGAAGAGGGAAGAAGAACAAAGAGCAAGT
TTACTCTCTGAAAAGGTAAGTCCAGTGGTCGAGTGTATAGTTATCCAATTGATGAATGAG
AGAGAAGAGAATTGAGAAGAAAAAATCCAAACTAGTTGACCAACATTAAAGAAATCAAAT
TAATCGATGTAAAAATTAACGGTAAGTTCAACAGGTC
>Contig_00071
CAAAATCAGAATCAAGTTTTAATTATAATCAAGTAAAAGTAAAATTTATAAGTTAAATGT
ATTACGACGACCAGTTAAATGGTATTTGAATGTTGATTCGGGAAAAAGTGAAATCGCTTC
AGGCTAATGAACATTTTGTTTGGTAAACTCAATGAGATTTAAATTGTGATGTTGATTAAG
ATGAAAAACTGAAAAACTGGTATCATGATGATCATCATCATCTTAATCAACATGAAATCT
TATCGAACTGGTTTTCCACTTTGTTTTTGGGTAACTAGATAAACAGTCAGATGTTTGATA
TTATTTTCAATTTAAATTGTTGGTTGATCATTTTCTTGATTCCTTCACTTGATTTTTTTT
TATATATTTCTTACGCAATGAATATTATTTAGCCTCAGGGTAGATAATTAGGTTTCTAAT
CCAATGAATCCAAGGTTCGAGGTTACCTTGATTCTGGTTTATCTTCACCATGATTAACTA
ATTTTTAACTTCCATTTTTACTCCGAGCTTTTTTTTTTCATTGATTATTTTTTGCTCACT
TTCACTTTTTCATGTTTTTTTTTCTCATTTTAATTGTTTGAATTGTTGATTTTTTGTTCA
CCCAAATTGTTTGTAAACAATTATTGTTATTACGATTATTTTTATCAATCATTTATGTCA
TTATATTAATTAGTTTAATATTGACGCCATTAAATCAGTTTGTTGATCAAATTGCTTAAT
ATTAGTTGTTGTTGTTGTTGTTGTTTTTGACACTTGTTTTTGTCAATCAATTTGATTTGT
TTTGTTTCAATGTCATCTTGATAGTTTGACGGGTAATTAGTTGGTTTTGAAAGTTTGTTT
AGATTTTCTTATATTAATTATATTGCTTTTGGAATATAGTTGTTGGTTAAATATTGTAAA
ACTTTTGGAATGACTTTTAGTTGTTGGCAATTGGTATTAGTTTAAAATTTGACGATAGAT
TGTGCTTCTGGTAGAAATTAAATTGTTACGTTTTAACAAACAATTTGAGTCCAATTTTTA
TATTCAATTCGACCATATTGAATGTCCATAATTGTTTTCAATAATTTCTGAGCAATCGCG
TCTTTACTTTCCATGGTTGGAATTAGATAATCTTTATCCTGATAGTTAATCCTACTGATT
GGACTAACAACAGCCGCTGTTCCCGCTCCAAACATTTCCAATAATCGACCTTGTTCAAGA
GTTTTGATCACTTCTTTCATCGTTATTTTCCTCTCAGTTACTTTGAATTGATTCCAATCT
CTTGTAATTGTAAGAATTGAATCTCTAGTAATTCCTGGTAAAATGACACCTTGTTCCAAT
GGCGGAGTTATCAATTCTTTTTCTCCTTTATCGTTAATCAAAAATGCAAATATGTTCATA
GCACCAGCCTCAGTTAATTGTTCGTCATCTCCAA
>Contig_00072
TTTAATAATTTTTAATTGCTTTTTGTTTTGATAGAATAATTGTTTGTCTTAATCATTTTA
ATTTACATTTTCTGTCTTTGATTTTACAATAATTTCTAATGAGAAGACATTGATTCACTT
TTGAGATAAACAGAATAGTTAATTACGATTTGTCAGCAAAACTATATAATAATTAATGTT
TTAATTGTGTTTGCTTATGAGAGAAGAGAAGAGAAGAAAAAAAAAGATCTGAGGAATAAA
TTAATTGTTAATTAATTATAAGTTAGAACAAAAAATTTGCTGTTAATTGTAGTTACAAAG
AAAGATAAATAATTTTAGTATATCAAAATTTGTTAATTGTTGGTATAAAAAAAAGGGAAA
AAATTAGAAATATTTCTTGAAAAGTTTCTAAAGAGTGAAAAAAAATCAGGATGCTGAGTA
GATAAAGCTACTTGTTGACTGTTCCAGTAACTGAATTGGTTCATTTACTTTGGATTAACG
AAAAATATTATCACCCTTGTTATTAATGACTTTTTGATTATATTTGTATATTTGATTCAA
TTGCAATGATAATAAAAGTAAGTATATTAATCAACTACGTTGCTGCCAATTGAATTGCTA
TTGGATCCATCAGATGGATTATTAGAATCGGCGTTGGTAATTTGAATACCTGTTGAATTG
TTTGAATTATCATTTGATGCTATTTGGTGGCTAATTTCATCACCATTTGATTGTTGGGTT
TGATTGATTTGAGAATCGTCAAGTTGATTATCGTTAATTGTATTCGTTAAATTATTACCA
TTATTTGTACTATTAATATTATTGCTGTTGTCGTTGTGATTTGAAGCCTCATTGGAATCG
TTGGTTTTATTATTGTTACTCTGGTTCTCATTGGCGTTATCAATTTCGTCATTATAACTT
TTGATATTTAGATTTTCATCACAGTTAACAGCAATTACCGGTGGTCTATTTCCACTATTA
TCATTGTTTTCTGGTGGTTGATGTTCGTGTTGATGCTCCTCTGAGTGGTTCTGCTCCTCG
TGATGATGATGAGAGAGATTAGAATGTTGTTGTAGTTGTAGTTGTAGTTGTTGTGACTGT
ATCTGGTATTGCTGAGATTGATATGGTGCCCATGCCATTAATTGTGGTTGATTATAATGA
TGATTGTATTGTTGATTTTGTTGTGCATGGTTATTAGGGAGACTTTGATGTTGGTGGCGC
GGGTGAAGTGCTTGATGGGCAAGAAGTTGCGATTGGTGAGTTTGGTAGTTTTGTGATCGT
ACCGACTGATGGTGCAGATTAGTGGCCGAAGGACTGGAAGTTGGTTGGGAGGATGTATTT
TTTGATTTTCGACGGCGAGTTTGGATTGAATCTTTTTTCATAGTCAGTGGTCTTGGAACC
GAATGTAATTTGAAATATAAACCACAAGCATTACAAACTGATTCTCCTTTATTGTTACAC
CTCCAAAGGGAAGTAACCGTAGTACCACAATTAGCACATTTACGACCAGTTCTACGCACG
GTGCTAGCCGTTCGTTTAGAGTTTTTATTCTGTACAATGGTTGGTGTTTGTAAGGATAAT
GGAGTTTGAACTTGGATTTGGTGTTTGGTAAAACGGGAATTACAAAGGAAGTGACCGGTT
GCCGTTTGTCTCCATAACGAAGTAGCAGTTGAAGCACAATTTACACATTCTCGACCCGCT
GGGTCACTCAAATCCATTTCATTATTATTCGCTACTTTAAGTGTTTTCAAGTCAACTAAA
GTGGCAACAGTCTGATGCTGAGAGTGGGGAGATGATGAATTTGAAGATGAGTGTGCTTGT
TGTTGTTGTTGTTGNNNNNNNNNNNNNNNNNNNNNNNNNNNNNNNNNNNTGATGATGATG
ATGATGTTGTAGCTCAATTGGTTGATTGTGTTGTTGAAGAACTTGTAAATGTTGATGTTG
CTGTTGTTGTTGATGAGAAAGTTGTTGAAGAGCGTGAATTGCAGCTACAGGAGATTGAAC
TTGATACCCATTGTTAGTTATAGAAATAATTTTAGCCTGATTAATACCGCCAACACCACC
AACACCGACACCAACACCGTCACCACCAATAGTTGATCCAATATTTACACCACCGCCACC
ACCACCGTTAACAATTGTACCAAAATGATTACCAAGATTATTGTGAAGTATATTAACATT
ACCACCGCCGTTTGAACCATAACTACCGTTGGAGACACTTAATTGTTGCCCTTCGTTGGA
TAAATTTGCCAAATTGGCCCAAATAACTGAATTAATACCATGGGAAGCATCAGAGTTAAT
CCATTCATAGTTGATAACGGGATTTATTGTAGTTGTTGTATTCAAACTGGACATTGTCAG
AATACTATCAGTTAGATGAACAATTAATCTTATCTGATTTCAAAGATAGAAATAAGATAT
AATTGTCTTATATCGATAATTTCATATTTTTAAGTCAAGATAATCAAAAGGAGAGAGAGA
GAGAGGGAGGTATGAGGTAGATTAGTAACCGATAATTGTGAAGGTGATAACAATTGAATT
GTTGGTTAATATAAAACAATAAATATTCATGACAATAATCAGAACTGTAGTTGTGATGTG
ACTAGAAAAAAAGAATGATACAAACTTGAATCACATAGAAAAGATAACAAATAAAAAAGA
GAACATTTTTTTCTCTCAATTTTTGTTCTTTCAAAACCAATCACCATTTTGATTTAATTC
GTGTATCTAACGGACGATAAAAAGTATTAGATGAGGAAACACAAAGGGCGAGAGAAAGAG
AAAAGGACAAAAAAGAAAGACGATTAATAATCTAATCTAAATAAGATTTTATCTTGACCA
TAATGAGTCACCAAATCTTTTGATCTTTTCATTTCTCTTTCTTTTTCAATTCATTTCAAG
AAATTAATGTGACCACAAAAAAAGAAAGAGAGAGAGAAAGAGAAATAGAAAAAAAAAAAA
AAGAAAAAAAATTTTTCCAAAAATTTAAAAAACAAAAAAAAAAAAAAAATAATTTTTT
>Contig_00073
GTGATTTTTTCTCTGTATATCTCTCTGTCAGAATCATCCATTATCGCAGGGGCATAATAT
GGTCTTCTGAAACCCAGTTGAGAGAGAGGTGGTCTTGATGAACCGCTTCCCCAGTTTCCT
CCTCCTGATTGATAACGTTTATTATAATTTCGATCATAAGGTGTAGAGCGGTTACTCGGA
GGGTAATAATTCCTTTTTGATGGTGGATAAGGAGAGTCAAAAGACCTATAGTTAGTATCA
GAGGAACCATACCCACCACCAATTCTAGATCCACCGTGT
>Contig_00074
TTTTTTTTTTTTTCTATTCTCAACAATTTATTAATTCTTTGCTTTGTTAAATATATCATC
TACAATTCAGATTTTAATTTCTTTTGGCAGTGAATATACAGTGTTAATCTTAATTTGTTT
TGGTTGCTTGTGTATTAATCTTAATCATCCCACTTTGTTTAGGGTTTAAATGCAATTTAA
ATCAAAACAATTAATAGTTATAGTTTATAAATTAACTGTTGATGATAAAATGAAGGAAAC
AATTAAATTGTCTCTTGTATAGTTAATTTTAACTATTGTCCAGTTGATCAGTTTCCTAGA
GTTGATCAACTGGACAATCAATTGTCTAAATTTACTGGAGTAAATCCTTTAAACCAAATT
GAAAATCATTAATGAGATAATCTTTTCAATCAATTGGTTTAAATAATAATACTTATTAAT
CAATTAATTAACTGTGTGATTAGTGTTAACACATGGATGAAAAGTGGATGAATAAGAGAG
AGAGAGAGAGAGAGAAAAGAAAGAGAAAATGATCAATTACAATTAAGGTGTTTTCTTTGA
AACAATTAACACAATTAGTTAATCAATTCCTAATACTTTGCATTGTAGTGTTTTCAACTT
AATCATTAATGTATAGACACTTTAACAGAAGTAATTAAATTAATAGCAAAAAAAAAAAAT
TCTTGATTAAAAATCGCTACTCCAAGTTGATAAATCACAGCTAATCAACAATAAGAGTAA
CGATCGGATTAAGCTAAGTGAAACTTGATTACCGTTTACAATTAACAAATTTTTCTCAAA
AAAAAAACGTATCATTAGTAGTGAAGTTGAAACAATTTGTTAACTAAATTAAATTATCAT
CAAGGAAACAATAAAGTGATGGATGGGCAACTTTTTCTCTTTCTTTACAATTCAAATTAA
TTCTCATCAACTGATTGTTATCCTTTTTCCTCTGTGATAATATCTTTCCAATGTTTTCCA
TCACAATCTTCATGGATCTTGTTTCAGAATTATAACAGAACAAAAAGAAACAGATAAAAA
GATTAGAATCATGATGAAGATGAAGATAACCAGGGAATAGGAAAAAGCCGAAGTTGATGA
AGTTTAATTTCCTCTTAAATAGTGTCTATTTTTATAACAGTTACGCTTTTGATTGTGAAA
ATAAAGAAGAGGATGATGAGAAGATGATAACGAAGATGATGAGAAGAAGACAAATTGTCG
TTGAAGATATTACAAGAATGACGATCATCATGATATTCATGGTAACAATTGTATCGTCTT
GTTATTGAATCCTAAATACACTTTCTCAATGTATCCTGTCAATCCAATTGCTATTTGTTG
TTTTGTAATCCAATATTTTGACCATTCCTTTTGTTTGGTCAAAATGTCTAATTATTGTAT
CCTAATTGTTAATTTTGATGATGACGATGATGAAGATGATGATNNNNNNNNNNNNNNNNN
NNNNNGATGATGATGATGAGAAAGCGATTATTATATAGATGAGTTGATGAGGTTTTCAAT
TTGTGACGAGATGAGCTTGAAAAAGGAGAGATCGTAATCATCTAAAATCCAAGATCACAA
TTAATTGTGTGTACGCTTAACTATTCTGACAGTTAATTAGTTAAAAACTTGATCATCTTT
TTCAATCTCTCCTCAATCTCTCTGAATTTAATTTTTTGGATTTTTGTGGGTCAACAAGAT
TAAATAGTAAATAGTTCAAATGGTTTATCGGTTTTAAATCTTTTCCTCTAATTAGATTGC
ACTTAATTAGAGGGGAAAAAGAAAACAAAACAAAACAAAAAAGGATTTTTTTTTCATATT
ATTAACAAAAATATGGCAATAATCTTAATAGTAACAGTTAACTTAGAGAGTAGATTGATT
ATTGTCATCGACTACCGGACCAAATTGGCTTCGAGCATCTCGAGGAATAGTTTGTTCATT
TGTACTCTTCCCTCTAATTTGATTCCATTCCAGAAACGCCGAGTTACTCCGTCGATTTGT
CTCAATAAGGGTAAACATAACAACAATTGACTTAAGTGATGAACTGAGTTGTATGGTCGA
AGAGCTGAAACACATTCTTGTAAGGCAATTAACAAAGTATCTCGAAGCTTTTGCACTGAT
TGACTATTCTCAAGTTGAATATCAACATTTGTCAAGAGAAGAGCCTTAAGGACAAGATAT
TCTTCTTTCGCTATACGTAATTGATTCAATCGTTTGACCAGTTTAACACATGAGTTGAAC
ATTTCTTCCGCTTTGGCTTGTTTAGATTGTGTTTCATCCATCACAAAATCACTGGCGAAA
ATGAGCTGCTTTAAAGGCATAGAAGCAGAATAGCATGATGATGAGAAATGCTGGTGAGTC
CTGTAAGCCAAAGAAAGCGAAAGTATCTCGGCCCAACTATTTTGCAACAATTTCATTTGA
TCATTGAGAGCAAGATCTGAGAAACCAGGTATTTGTTTGGCCCAAACAATTGTCGCCACC
AATTCACGATCAACCAGATCTCCTAATATACAAACAGTTTTATCACTCGGTGATTTTGAA
TAGGCAGTCCATCGATCTTTATAAGTTGAGTCACTGACCAGCAGAGTTTCAGGTTCACAA
CAGATTAAAGCAGTGACAAATTTGTTTTCCTCTAATGTAGTATTTTTCGGAGGTAAAGTG
GCAACAGCATATGGACTTTCTGCATTCCGTCGGTACTTTTGTCTTCCTCCTCTCACTCTA
TCTAATCTAACCCCTTCCTTGAGCATACCCATTCGAAGGCATTTTTGAAATCGGCAGGCT
TGACATGCTTTACGTCGTCTTTTGTTTATCTCACAGTCACTTTGTGCTGGACAAGTGTAT
TCGATGTTTCCTTGAATAGTTCTCTTGAAAAAAGCCTTACAAGCTTCACAAGAGGCAACT
CCGTAATGGAAGCCAGAAGCAGTATCACCACAGACAAGGCACAACCTTTTAGGTGATAAA
TCATCGGGCTTAGTTTCAGTTACATCGAATGTACTAACCATGATTAAATTGAATTAAAAC
AGAATCAAAAATATCGGTTAAATGTTAATCACAATTGTACAAATATGAGAGGATGGAAAG
AGAGAGGAAGGAGAGAGAAGAGAGAAGAGAGAGAGAGAAAGAGACTAATTAAGAAACTAA
AAAAAATGAAGAGAAACACAACATGAGAGGGGAGAATGAAAAGAGTGAGAGTTGTGAGCA
GGAAAAGAGAAGAAGAAAAAAAAAAA
>Contig_00075
CTACACTCTTTCCCTACACGACGCTCTTCCGATCTGTCCATTTTGCCTTGGGTTAATTAG
GTTTTTTTCTTAATTTGAGATAGAGCAATTAACATATTGTCTCTCCATTTTCTCCTTTCT
TCAAGTTGATCAACTGGTACCATTTGATTGAGCGAATTGACAATGTCCTTTGCCGCTTGA
CCATCGAACGAGGTTGGATTTGGACCAAAGGTTTTCAACACATCGATGACCCCAGGGCCA
AATTTAGTGAAATAATCTTCAACTCCGGTAGCATTAAGATGAGCAGTTTCCCAAGGTCCA
AGGAAAGCATATCTCATACCGAGACCTTCGGACATCACAGTCTCAATATCTTCGGTACTA
ATGACCTTATCCTCAATGAGACGATAACATTCAGCAAAAATGGCGAATTGAATTCGATTA
ACAATAAATCCTAACACCTCCTTATTAGCGACAACCGGCTTTTGACCAACCTCGTCCATT
AGATTTCGAGCACGACTTGTAACTGAATCACTTGTCCACGGACTTTTAATTATCTCCACC
AATGGAATAAAATAAGGTGGATTAATTGGATGAACAATTAAACCATTGGTACGATTTTTA
CATTTCTCGAAAATAACCGAAGGGGGAATACGACTTGTCGAACTGGCCAATATCGTCGAT
TCATCGACCAGCTCATCAATCTGTCCATGAACCTTTTGTTTCAATTCAATGTCCTCGAAA
ACACATTCCTGGACATAAAAAACACCATTAAGACATTCAGCTAAAGATGATGATCCAGTA
ATTAGAGCTAATTGTTGATCCCAATCAATATTACCTCTTAAAATCCCTTTATCAGAATAA
GATTTTAATTGTTGACCAATTTTTTCCAATGCTGAGTTAATTTTATCCTCTGAAACATCA
AACAATTTAACAGAATAACCAACGGAGGCAAATATCATCGCCCAATTTTGTCCAACAAGG
CCACTTCCAATCACAGCAACTTTACCCTTACCAGACATTGTAATTAAGTTTATCTTTGTT
ATTATGATTAAGATTAATAATCTTGATTATGGATTAACTGAAAAATTAACTATTTAAACA
CGTTGATAGATATAATTGTTGTAACTTATTTATTGATTGAACAGGTAAACTGTGAAAAAC
AATACAAAAGGTGTTAGAGTTGAATGGAAAGTTAATCAATCTATTTTTGTTTTACCAGTT
TGATGACAATTAACAATAAACTGTTAACTGTTTTGATTGCTCTTAATACGTTGATGATAA
ATGTATAATCTGCTGTTAATTAATAGATTAGATTGTCTTTAATTGTTCCATGTATCAACA
ATTAAACCTGAAAAAATAATCTCCAACGTTACATTAACAACTAAAGATACGATTCACTTT
TAATCACAAAGTTAAT
>Contig_00076
TTTTTTTTTTAATTGGAACATTTTTATTAATTAATAAGATTTATGTTTACATACAATTGA
ATTAAATTTGATTGATAATCTTTTTTTTCTTCTTCAGTAAATCAATTTGATTGAATTTTT
GAGGGTTGAGTTAAACTCATAGGAAAATCGTTTTATGATTGATCCAAACTTAGTTAATTC
TTGAAAAAAAGTTTCTCTCATCTTAATCATCCGATAAGGTCAGTTTTATTATTTAATTTA
AATTCTTTACTAAAAAGTTGATAGTCATTTGCGTTTTAATACGGATAATTGTCTTAGACT
TTCAGTAGATTAATTTTTAGAAATTGACTTTGAGCTAATCCTTCAAGATTAGAAAGCTCT
TTGACAACTGAAGCTAATTGATCAACGTGAGTTTTGTAATTTATTCCTCCACCGGTGGAT
CGTTTTTCACCATAGACAACTTTTCCATCGAATTCGTTAACTTCCAGTTTAAATTCAGGT
CCAATTGTTGAAATTGTACAGCCCAAACTCTCTTCGATTTCACCTAAAAGCTGTAATTCA
TTGTACCAAATACAACAACCACCGTCTTGAGTTAGATTTGTATTAAAACAATTTTTCCCT
CTACTAGCACAATTAGAATGGAACCAAACTTTTTCGGGCACAGAAGCAACAAGACTTACA
GCGAGACCCATTCTCTCAGCTCGTCCAACTCGACCTATTCTATGGACATAATTAGCTTTT
TCGTCAGGGAGAGTTACTTGAATAACGAATGGAATACCTCTTATATCGATACCACGAGCA
GCTACGTCTGTACAAATTAAAAATTTCACTTCGGCTTTTTTGAACTTTTCTAAATTGGCC
TTACGCTCCTGGGGTTTTCGATCACCGTGTAGACATACACATGAATATTTTATATTCTGA
CGAGAACCTCCTCCTAAATCATTAAGGTGGTTTTCCAAATTATCACAATCAAGTTTAGTC
CGACAGAATATAATTGCTTGGTCTATTTTGAGAGCATCAATCGCTTTAACAGTGTATTCA
CCTTTGAGTATTTTGATCGCTTCACTTAAAGTATCAGCATTTGGCTGATTGGGATTAATC
TTGTCTTTGGCATGAACAGCATCAGTGGTGATTGGTTTTTTCAATCGTTTCCAAAGATCG
TCTTTTCTAGGATCAATTTGGAAAACGACATGATGAACAGTCTCTGGTACAGAATCTTCA
CCCTTTAAATCGACCCAAGCTGGAAAGAACATCAATTTATCAGCGAGTTTCTTCACATCG
AAATTATGTAAAGTCGCTGAACAAACAACCATCTGAAGTCTTTTACCATCATCAAACATT
CTGGGAATTTGAGCATGTAGACGATTAATTATGTCGGTATGACCTTGTTGTAGGAGACCA
TCGACTTCATCAAGGATGAAAAATCTGCATTGTTTTAGACTCAGAGCATTATTGAAAACT
AAATCTTCTAATCTTCCGGGAGTAGCGACAACAATATCAACTCCCTGACGAATCTGATCA
ATCTGTTCTTTAGCATTACCTCCACCGATAATTAACAATAATCTCAAGTCTCCTGGAAGA
TATTTTTTGAATGATTCTAAACATTTAAACGTTTGTTCAGCTAATTCTCTGCTTGGTTCA
ATAATTACTGCCCTTGGGCCTGATCCTTTGGACTTATCATCGTTTGATGGACTGATGTTG
GTATTATTTACGAATTGAGATTTGGGTGCTTTGGAGACCCATGTGGTCCCAGGAGGTGCA
TCAGTTTTACCATCAGCTGCTTTTTCAAATCGTACAGTGACCATTGCATTTTTGGTACAT
ACACAAGGATAAAAGGCCTGATTGACAAAATTTTTGGGAATTTGAAAAGCTTCACCAAGG
TATTCACCGTTTTTGGTCCAAGCGATTGTTTCGCCAACAAAATCTATTATATTCCCTATG
ACATCACCTCGATCACCAAAAGTTTTTCCATAGCTTTCAAAATTCCGTGAGTTACTCTTT
TTAGCAGTTCCACCGAAGCCAAAACCGAGCTTATCTGTTCCTAAATCAAGAGATGCATTA
CTAAGAGCCCAACCAACACGAGCTAATCCCGGTTCTTTGAAATAAACTTCATAATAGAAT
TTGTTATTTTTAGATTTTGCGTCTCTGACAACACCACGATTAGACCGAACTCCTTGCCAT
TGTTTAGCGTCTTTACTTTGACAACTGAGTCCATCATTACTAACGACTAGATTTTCAGAC
CGATCTTTAAATGCCAACAACCATTTATCTATAGATTGATTAGACGATTTACCTCTGTCT
TTATCATTTAATGTTTCCCAAACAACTTGTAAAACTGGTAAACAGAAAGCACCCGTTTTA
CCAGACCCCGTTTCGGCTGCCATAAGAACATCGCCTCCGCCTAAAATCAAAGGAATCGCT
TCAGCTTGAATGTCGGTCGGTAAACTCCATTCCATTTCTTCCACGGCTTTGCCAATCTCG
GGTAAAATGCCCATTTCTTCAAATGCAGCCATTTTCTTTAATTCTCTCTGTCTAATTGTC
ACTTGAAGATTAGCTGAGGAAATTAAATTCTATGTTAACCAAACGAGTGACAAATTGATT
TGCAATCAGGAAAGAGTAAAATTGGTGTGAAACAAAGGATAAAAAAGGTTGAACAGGTTT
AATTAGAAGATTATAATAGTTTATTTAGAAATTAACAGGTTCGTATAATGATTAAAGAAG
TTGGAGTGAGAAACACAGTCAAAATAATTAATTTGATTTAAATGTCAAGAATAATTTGTC
GATTGAAAGTTGATTAAAGTATAAATGAGCCATAGAATTAGAAATTTGAATCAATGATGA
ACCGATTCGAGTCAATTAATCGGAGATTTTTATCTGAATGGATCGCAATAAGAAAAGATC
GGCGACAAGGAAAAAGACACAGGCAAAAGAAAGAGAACAAAATTTCATGCATAGAGATCG
ATAAAGATCTGGATTGATCGATCTTGAAATAATCGATGATCGAACATCAATACTATTTGT
TTACGATGAGAATTCAAGCTGAAGCTGCAGCTTGTTCTTCAGCTTGTTTAGCCAGAAAAG
CAGCTGTTTTGGCGGCCTTCTTTCTCTTCTGAGCTGCTTTCCTTTTCGCTGTTTTAGCGG
CGTTAATTCGTTCACGTTCTTGTCGTATTTTGTCGAGCCTTTCTTCTTCTTCCCTCTTTT
CTTTTTCTCGTTTTTCACGTTCGATTCTCTCTTTTTCTGCTCTTGCCTCCATAATTGGAG
CCATTTCTCTTTCCTTTTGTCTTTCGAATGTGTCCTGGACTAATCTTTCTTTGACTTTCT
TTTTTTGTGCTGGTGCTAAATTCTGATAGTGGAAAGTATTTTCTCCATGAGCACTGGTCA
CTTCGGTGCTTGGTGCTTCTAATCCTGGAGCCACATATTTAACTTTGACAGGAGCTGTGT
TCCATTCTGAATCCCAAGTATCATCAGTTGACGTTTGTTGATGAGATGGACCAGCGATGT
TAATGGCTCCCATTAGTCCGGCTAATTGTTCAGAAACTTCAGGCTTTTTGGAATCAATAC
TATCCCATTCTTCTTGTTCCCGTTTCAAGTTTTCTGCAGCAGCTGAATTGTAGTCTGGAC
ATTCCTTCAAATGGTGAGCAAAAAGTTCCGGTTCAATTCGATGAAGACTGTTGAAAGGAC
AAATTTCCAGTTTTTTAGTCGATTTCTGTGCACATTTAGCAACATGAACACTGAAGCCTT
TCGGTTTAACTTTATGATTGGAGTCATAAGGACAAATCATAAGGAGGGGTTCGGGTGGAA
TATAAGTCGCCATCACTGAGATGCTAAAAGCCAAAAATGCACAATAAAATTAAATAAGAA
AAACGAGATAAAAAAATTTCTTAAAAAAGGGTAAGATGAAGATGATGAAAGGTTGTAGGA
AAATACGTAGAAACTGATGAAATTGAGATGGTGGTTTAAACGAAACTTTGGACAGAAAAT
TTTAGAAACGAAGAGGCTCAATTCCCAAGTGAATTTAATCAACTGAAGTCAAAATTCCAA
CTAAATTCATAATTAACTGGCCGAATATGGGAAACGAAACGAGCGACATCTCTTGGGATG
CGAAGCTTAGAAATGGTTACGATTGGTTAACATGAGTAACCATCAAGTGAGTCCAAAGAG
TAATAAGCTATTACTC
>Contig_00077
ACTTTCTTTTGTGATTCTCGTATGAACTCTTCACTTGCTTCATCTCGCCTTAAACGACAA
TCCTGAATTACTTTATCTTTCAAAAGCATTTGTAAAATACTAGGAAAAGGACTTTCAATA
AAATAACGATTGTGTTTCAAAACCAATTTGACTTTACCATAACTGACTGTACACATCTTG
ATAAATTCAACAATACCATTAGGAATTGATGTTTTACAAAGGCGTCTCAAATATTCAATT
ATATCATCGGTTTGTAAGCCAACGGAGACAGCGGCATAGAGCGAGTAAGCGGTCAGCTTA
TATTCGTGAACATTTTCTGGTCGTGACACAGGCTCAGAGATGGCAATCAGGAAATCGTGG
GCATGTTTATAAACAGGGGAAAATGTTTCTAAGAAAACATGTCCATCAGGAACCACCCAT
AAGGGCCTTGCATCAGCGTCAGGTCTTAATTCTAATTCAGGCCTGTAATCTTTAGCTCCA
AATTCATCACGTAAAACATTATCGACAATCTGGTTACTAGCAGCTTTAGGTATTGATACA
TCAACAGTCTCATCATC
>Contig_00078
AAAATAATAATAAGATGAGATACTATTTAAATAATTACGCAAGTTTTGATTATGACCCAC
AGAACTTTAATTTCAGATCAAATTGATTAACAATTAGCACGGAAACGGAAATCACAAACC
TTGAGATGGAAACAATATAATCCATGTTTGAGTGATTAATTAATCTGCTAACAAGCAACA
ATTGGTAAACAATGTGTACGATCTTTAGATTAATTGTTTAATTGATCAAAAAGTTAATTA
TTATGATGACGCATCCCAATCAATTAAATTACTGCAATTAGATGATTTATGTTTTATACA
ACCAATTTGAAGAGGATTTTAATTTAATCGTTAGTGTTTTGTCATGTCAATTTTAAAGGA
ATTCGTCTTAGGTTTGATTATCATCTTTTTCGGGTACAATTTACACATCGTTTGGGAATC
AACGATTAGTGACCTTAGAGGATTTAGAGACACGCACCCGGAAACGATTTCAGTGATACT
ATTTCACTATGGAATTCATTTGACTGGATTTTTCGCTGCTTGGAAGCGAATCAATTGGGT
TCTCTTTATCGTCGAGATTATTTTCATTGGTAAAACAGTTCGAAACTATTTTAGAAGAGC
TGAAAGATCATATGACGACGAATTTACAACAATCAAAACGGTCATTTCGATTGCGATCTA
TTTAACCATAAGTTTTTACTCGAAATGATTAAAATGATGCTTAGTGTCAAATTTTATCAT
CATTTGTATTGTTTCAAATACACTTGAGGTCGAATATGTTACCCGACTCGGGGAATTTAC
AATGGGTAAAAATGGAATTAATTTCTATTATTTACAAAAGGTTGTGACCGAAAATACTGA
TATTAAAATTAATTCTTTTGCCCCAAAAAAGAAAAGTAAAAATGATTATTTATCAATTAG
TCTTGGCAACGGATGTTTGATCTTTCAAAACGGTATCAATCTTTTTAGCTTCTTCGGTCA
CTTTTTTAATAGCTTCTTCTACTGTTTTCGTGAGAGTGGCTGTTTTAGCCATTTTGTCCG
AGTTTCGAGATGGACTTGGTCTTTTGGATCTTTCCTTTGACGGGGTTCGTCTAAGACGTC
GTGGTGATCGAGATCTGTCCCTTGGTCTTCTTGGCGGGCTGAGTATAGCTCGACAAATGG
CACGAGGTCTAGATCGAGATCGAGAACGACCTCTTGATCGAGACTGAGAACGACCTCTTG
AACGTGATCTTCGCCATCTACCTCGAGCTGGCGAACGTCTTCTTGACGGAGATCGAGAAC
GTGATCGTGATCGTGATCTTCTAGGTATATACAGTCTACCTCGACTTCTACTACGAGATC
TTCTTCGAGGTGGTGACCTAGTAAGGGGCTTAGATGCAATAGGTTTATCGATTGGTCCAT
TGCGAACAAATTCAATTGAAACTGGCTTCAATTTATCTAAATTGTAAACAATTTTTTCAG
TTGCTGGATTGCGTTTGGGAGGCGATGCTTTTGACGAGGAAGAGGAGAAAGGTTTAGTGA
GTTTAATTGTCCGAATTTCAGGTTCATTCTTTTTTATCGTAAATGATATTCTTGGTGATG
GCCTTTTAGGAGTATTTCGAGATACAGTGTCATTAGACATTTTATCCTTTGATGATTCTT
TAGATTTTTCGATCCTAATTCCAGGAATGGGTTTGATAGAGTCTCTACTTCCTCTTCTTC
TTTTCTTTTCTTTTTTTCGTTTAGACTTTTTTGATTTAGATTTTTTTGATTTCTTTTTCC
TTCGAGATCTTCGGTTTGACCCATCACCCGAACTATCTGAATTCGTTGATGAAGATGAAG
AGTCCGTAGAACTTATTGAAGAATCAGATGATGACGATGACGATGATGATGATCTATTAC
GTCTTGATTGTCGTCCTCTTTTTTTATCCTCTTCTAAAAGTAGTGTAAGTTTATGAGATG
TTTCATAATAAGATTTTTCTTTCAGATCTTTATACATGTTTTTAAGCTCGTCTTGAGTTG
ATCTACTTCTCTGAGTTCCTCTCTTTTCAATTAATGATTTCAAAGTCTCTAAAGCTTCAT
TGTTTTTAACATTTACTTGGCACGATCGACGATAACTTCGTAAGGCATTATCATAATCTC
CTTTCTCTTCAAATAGTTTTCCCATTTCTTGTAAAGTTTCACTCATGTATTTCCTTGCAT
TGATGTGCTCCGGATCTATGGACAAGGCTTTATCAAAATCCTCGGCCGCTTTAATTAGAC
TGTTAGTGTTGGCATATAAACAGCCTCGAGCGACGAGAGCATCTATATTGTCACTGTCCA
TTTGTAATGCTTTATTTAGACATTGTTGTGACTCTAAATAGCTACCTGCTTTTAAGAAAT
TGACTCCATCTTCAACACTTTGTCGAGCGTTTTCAGCTGATTGAACTTTTCTTAAATGCT
TGAAATATTCATCTTCTGGATATGTAACATTGTGGAAATCTCTAAGGAATGAGAATCTTT
GAGAAATTGGAAGTTCAAAAAACTGAGCGAGATATAATGAAGCACCAGGATTGTTGAATG
ACAGGGTTGCCTGAAGCATTTCATTGTAATCAAACTTTTTAATGACGATTTGCCTTCTAA
AATGTATTGGTAAATCTTCATCATTGATTGGACCCATTTTGAAATGTTTCTTTAGCTCTT
TAGGTAAATGCTCTTCTTTCATGGAAACTATGATTTTAAGATCATAATCATTATAACTAA
CAACAACAACCCTAAGAGTGTCTTTTGGCTGGTAACCGTCTTCAGAATTTGATCCAGTGG
GAGGCAAACAATTAATCGAAGGACAATAAGCTTTTACCTCACAATCGTGAATATCTCTTC
TTTTACCTCCATCCATACAAAGAACTGTGCAAATTAGACAACTTTCTGCATGAGCAGTTA
CCTCGACACAAAGAATATCACCTTTAACTAGACTCTCGTAGAAATGTTTCCTCCGGCAAA
CTTTGGACACACCGGTGAAAGTTTCGATCGGTGGTAAGCAGGCACAGATCTCT
>Contig_00079
ACTGGAATCTGATTTATCGTCGTTATTGTTAATCATGTCTAATGGTGGTGAATCGAAAGT
GTTTCTTGTTACCGGTGGAACTGGATTAGTTGGTAGAGCAGTTGAAGAGGTTGTTAATCA
AAACAATGGAAATGATTATCCCGGAATTAGGTTTGTCTTCATTGGATCCAAAGATGGTGA
TTTAAGTATCTATGAGGAGGCGAGGAAAATATTTAATCAACATAAACCTAATTATGTTTT
ACACTTGGCAGCAATGGTTGGTGGTTTATTCAAAAACGAATCAAACAATTTGTCTTTCTT
CCGAATCAACAATTTAATCAATGACAATATCCTCCGATTATGTGATGAATTGAAAGTGGA
AAAATGTGTCTCTTGTTTGTCAACTTGTATCTTTCCAGATAAAACCGTTTACCCAATTGA
CGAAACCATGATTCACCTTGGACCTCCTCATGATTCTAATTTTGGCTACTCTTATGCGAA
AAGGATGATTGATGTTCTCAATCGTGGTTATGCTCAGAAATACGATCAACAAGTTAAACA
ATTAGGTGACAATTACAAGAGACCGATTTTCACTGCAGTTATACCAACCAACGTCTATGG
ACCTTATGATAACTTTAATCTACAAGATTCCCATGTAATTCCTGGTCTAATTCATAAAAC
TTACCATCAAGTTCAAGATGCGATTAGCAAAGGCTCGTCTGAGGCTCAATTAACAGTTTG
TGGTTCCGGGAAACCATTGCGACAATTTATTTACTCTTATGATTTAGCTCGTTTGATGCT
TTGGGTTACCTTTAATTACCAAGAGACTGAACCAATCGTTTTGTCCGTTGACGAAGACCA
AGAGATTACCATTAATCAGGCTGCTCAATTGATCGCTGATTCGTTCAGTAAAGTCGCTCC
CGATATAAAGATCAATCTAATCAATGATTGTAATTATAGTGATGGTCAATTGAAGAAAAC
GGCCTCGAATCGAAAACTTCGTAAATATCTACCCGATTTTAAGTTTACTCCAATTGAGGA
AGGAATTCGAACATCAGTTAAATGGTTTTGGAACAATTATGATTTCGCTCGAAAATGAAC
ATTGAAACCGAAACGATTCTTTTAAATTCGAAAACTACTTTGTAATCATAAGTCTTAAAT
TTTGATAAAAAGTCAAATTGTCACTCGAATAGCGGGATAGTTAATAGTCAGAGAAACAGA
ATTTGATTTTTTTGTTACTTTAAATTGATTTTTTTTGCGAAGTGGGAAGATTTACAGAAT
TGGCATGTTTTTGTTGTACAACAGGTAGAATAATAAGTTAAGGAAGTTATGATATTTAAT
CATAAATATCATACAGAAAATTATTGTTAGCAAATGGGTTAACTATCTTTTCATTTATAT
TAATAAGGAGGATTGAGGTTGTTGCTTAGGTTTCATTTTTTTGTAACGATGATAAAGGGA
GAGTTTGAAAAAGAATCGGTTAAATTGTTTTTACAGTCTTGGATAAATTTAACTACCAAA
CTGATTAATTATAATCAGTTTTAATTTCTGATGAAATTGGTTTTCTCTATGTTAATATAA
TCAACTAATTGCGTTTTGTCTTTGGCCTGAGCATATGGAGAGGAAGATGAAAAAGGGAAA
AGGAAATCGAAATTTTTTTTCTACAAAGATGCAAAAAAAGAGGGAAGGTGAGAGAGAGAG
AGAGAGAATTAATTCATTGAAGAAAAATGAAGATCGGTAATTATCGCGTTTCCCAAAATA
TCGAATCTACATGAAGGCTTCAAGAGAAAATTTGAAGAGGAAGAAAAGGACGAAATAAAT
AATAGCTTTTTTGATTCATCAGCACGAATAATGATAAGTTATCTTGACTTTTTGCTTCCT
CGTTCGGTTTTCCTCATCTTCTTGCTTTAAATTTGTTGTCATCTAATGACTTGTTGTTTA
TGTTGACACTTTTCATCTGCTCCTTTGCGTCCTAAATGAAGGGTCAGCAAATGCTGCAAC
AATCGGCCTTCTCATCCTTATTACGCTTGAGAAGTGAGCTCACTCTGTAATTACTAGAAA
GACCTTTCCTAGATTTGGAGACTGCTGAAGACGATGAAGTGTTGCAAGGTAAACAAGATC
TGTCCTCATCGCCGAAGAGTATATTGTTGCAAGACTTTGATTGAACGATAATTCGTAAAG
AGGTTGTAGTTGATCCACCGTTAGTTGTTGATTTGGAGTTGGAGTTATGAGTTAGATGAT
TAATTACATGATCACCGATGTCATTTTTACTATCACCTTGGCCGTCAGCGAGTATCATAG
TTGGAGAAGCTGTGACACTACTTGTAAGAGTGAGAGAGGGTTTCATACGATGGGAGGTGG
GATATCCAATGTTCGATGGATCACAATCAGCTGATGACAGATTATGTTCATCATCACTGC
GAAGTTCATAATTAAAATCATCTTCACGTAAAAGTTCGGGTGAACTTGAGACGAGATGAA
GTTGATTAGCGATGAATTCATTTGATGAGGTTTTTAATAATCGAGGAGATGATTCTTCTT
CTATTCTATTTGTTGTTTCATCACAAGTTACTTTATTATTTTCGTAAGTAGTATCACCAC
CGGTGTCATGATTAATTTTATCTACTTTCACTTGTGACTCTTGTAAATCTATTTTGTTAC
CATGATTAAAATCAATTGGTAATTCTCGTTCACATGAGTCCAGTTCATCTGCTTCCTCGA
TACACTCATCTACAGATTTATGATCAGCATCACTGAAATCAGTCACAATTATATCCACGG
ATGGACAAGATGATTCATATAATGTTGGTTCGATCTCTAGTAAAGGTTCATTTGGACCAT
CGTTCCCAGATATATCAGTTCCAGCGCAACTTCCTTCTTCACTGACGATGGAACATTTTC
GGGCTAATGGAAGAATAAAAGATTGATCATCTTCGGATGAAGAAACTTCCAACTGATTAA
CTTTATTGCTTTTATCATTGCTTGAGTCTCGCAACGGAGATCCAAAATTTGGCCTTAAAC
GAGGAGCTTGTTGCACAATCGGCTTTCTTGGTCCTCTTCTTGTTTTAAGATGATGCTTTT
CTTTAGATTGTTGAGACTCTGATGATGCTGTGGAATTGGTATTATTGTGATGAAGCTCAC
GAACTAATTTATCCTTCAACAGATGATAGGTGGCAGTTACATAATTATCTTGTGAAGATT
TATTCTCATTTAATTTCTCTCCATTTATTGGTAAAGGTACTTGAACTGAGATTTCAACAG
GTGATGTTATTAATTCACTTGACTTGGTTCGATTGACACGATCTCGAGTCTTTTTCAGGG
CACTTTCAACATGGTCTTTAGATGAGCACATTCCTTGTGAGAGCATGTGATCAATTACTT
TTTCGTGAATGTTTGATTCTGTTTTAGGTAATTTGACAGGAGATAATTTGTTGAGATCAC
TAGATTCATTTCGTGAGCTAATTGAAATATTCTCTTGAGTAAAATTATCACTACAGTTTC
CACCATCTTCCGATTCGTTTTCATCATCTTCGTGAGAACCTTTTAACCAGCAATGGTCAA
GAACTCCCTTAATAGTTAAACGAGAATTAGGATCACGTTGTAACAAAGATTTAATTAAGT
GAATTGAGGAATCACAGATAGAGGGTCTTCTAGGTGTTGTAAAAGAACAGTCCAATATTT
TGATTAGCGTTTCGCTGTCATTGATCTGCATGAAGGGATTGTATCCATACAATAATATAT
AGAGAATACAACCAAGGCCCCAAATGTCAACTTTATCGCCATCATAATGATCTCCTAGTA
ATATCTCAGGGGCTGAATAGGCTAATGAGCCACAGGATGTTCTCAGTTTTTCTCCTTCAT
CCCATTGATTAGAAAAACCAAAATCAATTAATTTAACCAAAGGGTAGAGGTGACCATCAA
TAGTTATGTTACAATCGGTGGGTTGATTAACAATCAAGATGTTCTCAGGTTTTAAATCAC
GGTGAACAATTCGCAAGGAATGACAATAGTGTATTGCACTGCAAATCTGTCTAAATATGT
GACGAGCTTCTATCTCCTTTAAACCTTTGCTACTTTTACGATCAATATAGTCATAGAGAT
CACAAACATCTTTACCAGGATATTCCATTACCAGATATAACTTTGTCTTTGTGTCAATCA
CTTGATACAATTTAACAATATTAGGATGTTCTTTTTCGGATAAACGTGATAACAATTTAA
TTTCCAGACCAAGTTGCCTTAATCCCTCTTTTTTCAATTTCATCTTGTCAATTATCTTAA
CAGCAACAAGCTCTCCTGTCAAACAATGTCGGGCCAGTTTTACTATAGCAAAATGTCCCT
TACCAAGGGTCTCATTGGTGATATCATATAATCCAGCGGCCATTACCAGTCGTTTCAATT
TACTTTCAGATAAGTTTAAGGTTGACGAATGATTAAGTTAGCCAAAAATGGATAAAACGA
GATAATGTTGTCTGTGCGTGAATATGAAAGTAAATGAAAGGGAGAGAGAGAGAGAGAGAA
AGAGAGAGAGAAAAGAGAGAGTGGGAGAAGAAAAAGGTAACGAGGACAAGAGTAGATATG
AGATGATTTTGATTATTACTTCAAGGAAATTGAATGAAGATGATTCACAAGATGAGAAAA
CAAATAAACTTGATCAATTTTACTTCCAATGTGAAAAATTATGATGAACAAGATGATGAT
GATGGTGAAGCTGAAGTTGATGGTTTGAATGGATTGAATTTCCTTCTCTTATACCTGTTC
TTCAATCTCTTTCCTTTAAATTTCTATTAAAAATTGAATAACTTGCCTCTGTTTCACTCT
CTCTCTCTTTCACAAAACTCTCTCTCTCCTTGGCCCCCCTGCCAACAATTTGATTCACAA
TTTTCAAGTCATTACCAACAAAGTAAAACAAAACGGGTTAGTCACACTACTATTGAACAA
GATTAAAGTAAATTACAAATGTTCAAACTTTCATATAAAAAAAACCGAAATCACAATAAA
AACAAAAATAAATTCATGTTCAGAAATTAAATTCAATTTCAATGAATGAAATTCTGATCA
AT
>Contig_00080
AGTGAGAGAGTGAGAGAGTGAGAGAGAGACAGGGAAGGAGAGAAGGATAGATAGATGGAT
AGAGAGAGAGAGAGAGAGAGAGAGAGAAATAAAATAGAGAGATAAATGAAAAAGAGAGAA
AGAAAGAGAAAAGGGTAGAAAAGATAGAGAGAGAAAAAAAAGAGAGAGAGAGAGTGAGAG
AGGTTTTTTTTTCAAATAATCATAGAATGTAGCACTTCTTTTTGCGAGAACCTTTTTTTT
CTTTTTTCTTATCTTTTCCTTTTCTATCTCGGTCTTTCCTTATTTCACGAACAAGTGTAT
AGAATGCATCATCAACACCTTGGCGAGTTTTGGCAGAAGTTTCAACGAATGGAATTCCAT
AGCTTTTGGCCACCTCTTGAGCACCCCAAATGTCAACAGCTCGAGTCTGTAAATCACATT
TGTTACCAACTAATACCATCGGTACATCGTCTGCATCTTTTACTCTTTTAATCTGTTCTC
TGTACATTGAAATGTCTTCAAATGATTTCGCATTATTAAGGGCAAATACAAGCAAAAACC
CCTCCCCAGTGCGCATATATTGATCTCTCATGGCACTGTACTCTTCTTGTCCGGCAGTGT
CCAAGATATCCAAAAGGCATGTTTCACCATCTATAACCACTTGCTTACGATAGGAATCTT
CGATGGTTGGATCATATTCATCAACAAAATGATTTTGAATTAATTGTATAGTGAGAGCAC
TTTTACCAACACCACCGGCACCGACAACCACTAGTTTATACTCTGTCATGTTGGTAAATT
GATCAACAATTAAAATTGTAGTTTAAATAAAAAATCAAAAACAGAGATATAAACAAATAA
CTACATTAAAGAAAAGAAGAAAAATTTAGAGATGAGTCTAGACTCAGGACTCTTTTTCTA
TTCTGCGCAGGTTCTTGCGCAGTCTCAGTACAATTTTTCTCTTTTTTTGTCAATTTTGGT
TCATCTCTAAATGGAAACATTTTTAATTGTGGTTGATTTGATAGAGCCAATTAAATTGAT
TTTTCTCAATTTACAATTTGAAAATCTTTTTCATTTAGAGTAATTAAGTTGAACATAAAT
TATTTCGTTTTGATTGGGCTTTTTTTTTCTTCATTTCTCTGTTTTCAGTTGTAAGATTTT
TAAAGAAGAAAATTTTTTTTATTATTATTTTGACTTTGGTTAATTATTGTGTCTCTTTTT
TTCTTGGATTGATTAATCGTCTTTAGCTTTGGTCTCATCGGGTTTCATTGCTGGAAATAG
GAGAACCTCTTTAATTGTATGAGAATCGGTTAGGAACATTGATAATCTATCAATACCAAT
ACCAACACCGCCGGTTGGAGGTAAACCATATTCGAGGGCAGTGATAAAGGTTTCATCAAC
TAATTGAGCTTCATCATCACCGGCGGCTTTTGCTTTTGCTTGACCTTCAAAACGTTCTCT
TTGAACAATTGGATCATTTAATTCGGTATAACCATTGACAACTTCTCGTTGACCGACAAA
CAATTCAAATCTTTCGGTTAAATTAGGATTATCTCGATGATATTTAGCCAATGGACTCAT
AACAACCGGATGATCAGTTATAAATGTTGGATTATTACAATTTATCTCGATAAAATGACC
AACCAATTTATCAATTAATCGTGAAGTAGTTCGAGGTGGTGCACAATCAACCTCATGTTT
AACACATTGATCAGAGAAGAATTTATTTGCCTCATCTGATTCCAATTCATCTAATGGAGG
TAATTTAACTCCAAGACATTTCTCCAATTCAGTTAACATGCTAACTTTCTTGAAAGGTGG
AGTAAAATCAATTTCAATTGATTCACTTTCTGGTCCTTCTGGATGATAGGTGACCTTATA
TGAACCATGTACCGATTTAACAAGTCCACTTAACATGGTCTCAACAATTTTCATCTGATC
ATTATAATCAGAATAAGCCATATAAAATTCAGCCATGGTAAACTCTGGATTATGAGTAAG
ATCAATTCCTTCATTACGAAATTGTCGACCAATCTCATAGACACGATCCAATCCACCGAC
AACCAACATTTTAAGATATAATTCGGGTGCTATTCTCATAAAAAGATCCATATTTAACTC
ATTATGATGAGTAATAAAAGGTTTAGCTGTTGCCCCACCGGGTTGCATATTAAGAATCGG
TGTTTCCACCTCCAAGAATCCCAATTGATCCAAAAATGATCTAATATAACGGATAACCAT
ACAACGAACAATAAACTTTTGTCTAACCCTATCGTTCAACATTAAATCCAAAAATCTCAT
ACGATATCGAGTCTCTCTATCCTTTAATCCATAATGAAGGGCAGGTAACATCCTCAGACA
AGGTGTTAAAAGTGTCATCTCAACAGGTATAATTGACAATTCTCCTTTCTTTGTTTTACC
AGGATAACCTGTACAACCCATGATATCACCTCTCTTTAATTTACCATTCATTTCAACGAA
ACCTTCACGTGTAGGATAATATTGAACATTGGCCATAACTTGAATCTTTACTCCTTCACC
TCTAAGATCATAGAAAGTTAACTTTTCCCCATAAACACGTTTAGCATAAATACGACCTGC
AAGGCTCACTTTAGTATTCTCCAAGACTTGACCATCAGAAAGTGATGAGTATTTTTCAAT
GAATTCCGATAGAGAAATGGTTACATTGTATTTATGTGGAAATGGATTATCTCCTTTGGC
TTTAAGATTATCAATCATTTGGGTTCGTAGAAGATAAAATTGATTCTCATCCATTTCATC
TTCATTAATTACACCAGCCGAAGGACCAGAAGATGAACCATCACCAGTTCCAACAACATT
GACCAATTTAGATGAATTTTCCAGAGTCTGTTTATCCTTTTCAGCTTTTTCTTTTAATTT
CTTCTCATTTTTAAGTCTACGTTTCAACTCGTTTTTACTCAATTTCTCACTTGATTCGGA
CATGGTGGACACTAATAAATTACTATTGACACGAAGCAAACGATTAAATGATCTCAACAC
CGGAAAGATAAATCTCATTGCAGCATTTCAACATCGTGGAAGAATATCACTTATTCATCT
TCTATTCTCTAGATGGAGCCACTTGACGTCGAATCAGTTGTTTACTTTTTTTCATTATTT
TCTTTTTTCAAACTCATTGAGTTAATTGTTTCTAATTAATTCTCGCAATTAAAGTTTAAT
TATCTGTTGGATTAGAAATTGGTTTTGGTTTTTTTTTGTTCTTCTGATATTCATCTAAGT
GTGTGTCTCATTCAAGATGTCTTCTCAGTACAGTGTACCGGTTAGTATTGAGATATCTGA
TGAATATACTGTTCAAGAGGTTACTTATGATGGTCAGGAGAAATATCAATCTCCTCTTAC
TATGTCTGAGAATTTGGCTCGGATGGTTCAACGGATTGATTTTTCTTCTATTGAAAGTGA
TGATGATGAGGCTGAGGGGGGTTCTTTTGATCAAAGTAAAGAGTCAACTCCTGCTGCTAC
TGTTACTGCACCGCAATGGCCATGGGAAGCGGTAAGGAACAAAATTAGAGGAGCTTTGAC
AGAAGTTCATGTATTGGAAGATGTTCTTAACATTGCAAAGGAGAAAAAATATCTTGTTCT
TGATCCAGTCTCTCAAGATCTTTTTGAAAATAAGCCGATTGTCAGTTTGGTTGCTAAAAA
GAAAGCATTTGCTTCTGCTGCAGCCATAATTACCAGTGGAGTTGAACGAATTAAACAAAG
TAAAACCGATGCCTCTAGAAGTCAAACATCCGATTTCCATACGGAGCTTATGTGTATGAG
ACAAAGTTGGAGACTGCGACGAGCTGGAAATTCAATCATTGGTGATCTTAGTTATCGCTC
AGCTGGTTCATGGTATCCTCATTTAGGAAATTTTGAGGTTACCAAGAATGAAGATCCACC
CTGTTCAACACCTTTATCCCCACCAATGTCCTCCATTCCAGGTACTTCACCTTCCGGACC
TGTTGCCAAACAAAGTGCTCTAAAGGTTAAAATTCCCAGTGATCTTGAAGGTGTTGCCTA
CATTCACGTTTGTATACAAGAGGGTAGAAAAGATCTGGATGATGATCCAATTAAACCATC
TATCAATCAAGAAGCTCTTACCAAAATGGAACTTAGTTGGCAACAGAAACTTGAAAACGC
TCAAAATATACTTTTCTGTAAAGAATTGTTTGCTAAGCTCGCACAAGAAGCAGTACAAGT
TCAATTTCCAATTCCAACATTAATTTATGGTAACATAATCATCGCCACTCTTTTCACTGG
TACCCAATTGAATATCGGTCTAGTTCATCAAACACCACCCAAAAAGAAGAGAAAATTTGG
TAAATCGGAAAACCCCGAGGGAACCGAAAAACCTTCCGAACTTGTTAAATTCCCTCACAA
GCCCGTTTTAGAACATACTCTCCATCAACTTCTTCGTGACATGCATTATAATGCTCTCCA
TCATCCTATGCCTCATCCAACAACAGCGACTTTGGGTCTAAGTCGTGTAAGATATTTCGC
CGGACCCGAAGCTTACGATCGTCATATTTTAACAGAATCTTGTAAAAACGAAACCATGTT
GGAACAAATTCTCGCTCAAAGTCAACATTATGTTCTTCGTGGTCAAGTCTTGAAAACAAT
CGACGATTTAACCAAAGAAGTTAAAGAGACGATTATCGTTGTTCACGGATTATGTCTAAA
TAGTCCAACTCGAAGTTGTATCAAACTGAACCTCATCTCCAGAGGATACGAAGCACTTCA
TCGAACTCCGGCCACAATTCATATAACCTCGAAAAGGATGTACATCATTTGTCGCGAGGG
TAAAAAGTATAACCTTTACTACGACATGTCGCTACTTCGGCAAACCCTTCTCACCATAAT
TTCCCACCATCAAATGTTCACAATCCAATCAATGTGTAAACTAATGGGCTGGAGAGTCCT
CTCGTTTACCAATAATTGTGGCCTGGGTCCGGTTGAACAAAGTGGAACCGCTTCAGCGAT
TCAAATTGCTTCACCAAACGATGAAAGGGTTATCTCAATTCGCCAAGGGCCAACCTCAGA
ACCTAAAGTTTCCGTCTCTTCAATTCCAAGGGATCAAGATTTTTATCCAAGTTCAATAAT
TCGTGATCGTAAATGGCAAAACATTCAATCAAATTTTAAGACAATTGATTTAACTAAAAT
GCAAGGAAAAAATTTAATCAACAAAATTGAGATTCTCATGTCATTTACATCAAAGACATA
GACAATTGTATCAATAAGAAAGGAAAATATTACAATCACAAAACAAAAGGTTTATTATTA
ACACTGAAACTTTCATTCATCAACAATTGAAAAAGTTTCTTCAAACATCTATCATATAAT
TAATTAACTATTTATTTTTCAAACCAAATTAATCAATTGAAATTTTTTCTTGTGAAAAAA
AAAAACAACAACAATTTCTGTTCATAAATTAAAATTTAAC
>Contig_00081
AAATTGAAATCAATTCATAAGAAAATCATTAAAATGGCCAATTCATAAACTACTTTGAAA
ACTTGATCATTAAAATTGATCGATATAAACTCAGTTTCTGTGACATATTCAGAATTTGAA
TTAAATCATTCATTAAGACCACACGACATGAATATGAAATTTCTTTTAATCATATTCTTC
AATCTTAGTGAATCTATTGCTGAATTTTTACAATTGTAGAGAAAATTATAAATGACCACA
TCGATTCAATGGTCATTAGATCGATGGGTTTACAATTCAAAGTATGAACATAAGTTAAGG
CACGAAAATGGCGATTGAATTTAGTTTCTGATGATTGAAATATTTGGTCTTAATACATGA
TAACACAGCTCATGAGATTATATTGATTGTTAATTTCAAAGTATTTACTCATTTGCATAA
TTATGTTTAACTTGAATTAAGAAGATTGAACATCATTGGTGTTTCTTTCTGATAAATGCA
AGAAAACGGTTCCTCTGAGTTTCGTTCATCATGGTTCGAACAGTAAGAAAGTTAGGGTCA
GTATCAGGTTCGACTGATTGAATTTTAGATTCTCGATAAAGCCAACTTAGTTCTTCGCCT
CCATTGATCACTTTTATCTTGACGATTTTTTGACCAGTAATTTTACACAATCTCGAGTCC
ACTTCATTTATCAATCGATCTAAATTGTGACCATTAACAGCTGATATGCGAATGTCATTC
TCATTGATTTCTTCACGTTTCTCCAGAGAAGAAGCTTCGATTAAATCAACCTTGTTTGCG
ACATTAATCATCGAAGAAATTAAATGTTGAGGAAATTTCAAAAATTCCAAAGTGTTTGAA
ACGGTATATCTTTGGTTCTTCAGGTCAGGATGAGAAGCGTCATAAACATGAACAAGTAAA
TCGGATTGAATGACGTCTTTGAAAGTGGCATTGAATGAGTCCATCAAATGCTCTGGTATG
TCCGATATGAAGCCTACTGAGTCTAAGAATAAAACTTTACGGAAATTCGCAAGTTTAACT
CCATGAGCGGTAGTTTGTAAAGTTGCGAATAATCGATCTTCAGGAGATAAATTCCCATCT
TGACTTAGAGCTTTAATTAAACTCGTTTTACCGGAGTTCGTATAACCAATAACTGAGATC
GAAGGCAATTGCATCTCTTTTCGATGATTCCTGGTCTGTTCTTTGTTTCGTTCTATTTTT
TCGAGAGCTTTACGCAAGGATCTGTACCGATTGTCCAAAAGTTTTTGGTACTTTTGTTTA
TGTGTCAACCCTGCTCCTTTTGCTAACTTACCCATACTGTACCTATTTCCATGATTGTCG
AATGTAAGTTGTCCAATTCTGGACTTTAAATAGTGAATTTCAGCCAAACCGAGTTGAACT
TTGGCCTCTGCAGAGATTGCATAATGTTTGAAAATTTCTAATATGATGGAGAATCTGTCA
AAAACGGGGATGCCCAATACTCTTTCCAAGGCAAATTGTTGTTTTCCTAACAGTTGATTA
GCAGCGATGAAAAGACCAGTCATCGTCGAACCGGCAACTCGACCTTTTAATTGTTCTACA
ATTTTTTCAGAGAAAAATAGAGGTTTTTGATAATCAGGAACGGGAAAAAGTCCAGCATCA
CATGTTTTCCAATTTGGGATACTATGAACCAAACTGATCGCTTCTTGTAACCGAAGCTCG
GGTGGACTTTTAGATTCGACGAAACTTCCACTAAGTTTGAGATAAGGTTGACAGACGAAA
ACTGAAAGAGCCTTTCGGCCATCGACAATATGATTATTTCGTAACTCATCAAACTCAACA
TCGGCTTTAAAAACATCATTGAAATCGTAATCACCTTCACCAGGATGGTGAAGAATACAA
AAGGTCCGTTTCAACCAATATTTTGGAAATAAAATATGTCGCAGTCTAAACAACGATCGT
CTTGGAAAGTCCATTACTCTGAGTCACCAAAATGATCACAATTAACAAGAAATAAACAAA
GTCAAGATTAAAAAGAC
>Contig_00082
CGATCTGTTCGTAAGCTGGTGCATAGGCTGGTGGTGGAGCGTATCCCTTAGCTGGGTAAG
CTGGTGCGGGATAGGCTGGCTCGTAAGCTGGTGCTTCGTATATTGCTTGTTCAGTTTGTT
GCTCATAGTTTCCTTTCTTTTCAGGGTTAGCGGCACGATTTTGAATGGCTGATGCTTGAG
AATTAGAAGAATCTACACTACGACGAGATCGGGTGACACATTCCTTTTCAATGGGAACAG
TTCCGACCAAAGGTTGACTAGTGAAATCTGAACCATCGAATGCATAGATAGTAGCAATTG
GCTCTTCGTCTTCAACCATTTCACCAACTTTTTCCATTGGAACATCAAAACATTCGTCGT
GTTGTCGTCTAATAACTAAGAAGTTGGTATTTCCAACTGGTCGATACATTTCAACAGGAG
TTCTTCGGAGAGCCATCAATTGATCAAGAGCAGTTAAGTCAATCATATAGTTAGACGGAA
GCTCAATTTTGTAAACATATGATTGTCGCTCAGTTTCTTGATTTGGGCAGATGGTAATTT
TTTGTTCACAGGATTCACCCATTTGGTTTTGGCTCTTGATTATCTTGAAACCTCTTCGAA
CGTAAGGAGCAATAGTCTCGCCTTCTCGAGTTGACCATTTGGCTTCTCGGGTCTCTTCTT
TTCCAACGGGGAAGGTACCATTGTATTTTTGGACTTGAATCTCTTGATTTCGTTCCAAAA
GAGCGCAACCTGGAGCTAAGATTTCCAATAAAAGGTTTTCAACCTTTTGAGGAATGTTAA
CCTTTTGGATCTCGAAAGGTGCAAGGTTCATTCTTTCGCTGTTGAGAGAAATTTCAAGGT
TTGATTCTTTCATGTTGGATTTGTTTGATGAAAGTTTTGGCCAAGCTCGGGTAACAGCAA
GGGTGACAAGTGGATCGTGAAGGGTCAAGTCAGATGAGACCAAAGTTTGAATTTGATCTT
GAAGGTTTTCAGTTTGATTCAAAGCGAGTTTCGCGAGAACGAGGAAAGCTCGAGCTCGGA
CAATCTCTTCATGGGGTTTTTCGTGTGATTTACGATCAGCAATTGTAGCAAATCGTTCAG
GAATAGATCGAGTTTCGTCTTTGTTCAATCGTCGAAGATTCTCCTTTCGAGCGTTGACTT
CGAAGTTTTCAATAAGAGATTGAGCATTATCAATTCGATTGAGTCGAGCATAAAGCAAGG
CAGCCATTGCTCTGGTCAAAGAGTCCATTTCGTCTTCGTTAATTTGACCAATACATCTGG
CGGCCTTTCTCAGAAGAACTTTGGGGGTTTGACTAGATTCAGACATGGTTGCAGCAACGA
ATGCAGTCATCTCCTGTCGTGAAGCATTGTGACCAAAAGGCCAGCTTGAGAAACCGGCGT
TGGCGAAGTTTTTGAGTTGGAAACAACCATCCTTGGACATTTGACTAATAATAAAATCAA
AGGTTGGGTTGATCACTTCAGCACCTCCAAAGATTGGTAACTTGGCTTGAGCTTGTGAGA
GAGTTCGGTAAGCAAGAGCGGTGGCAACGAGAGATTTACCTCGATGAGAACCTCCATAGA
CTGAGTATGAACCATCATCCAATCGGAAAAGAGCTAATTGTTGGTTTAAACTAACAAGAG
CTTCTCGGAGTTTGGATAAAACAGCAGATGGGAGAGACTTGTGTTCATACAAGTCCATCA
AAGCGTTGAATTTGTTGAGAACTTCAAAGATATTCTTTCGGATAGGTTCATCATCACGGA
ATTGTTTCAAGAAAACGGTGATCAAATCTCGAGTAGCAAGAGTTTCCTTTTCATTCAACA
TATGTTTAAGAGATTTCTTGGTTTTTTCACAAGTGATTTCGTATGATCGTCGGGTCACTT
TTGGTTCGTGGGATTCAATGTTGGTCTTGAGAAGAATTGATTGAGTTTCGAAGTTTTCAA
TCAATGAATCACATTCTTCAGCCATAGATTTAGCAAACTTAGCCCTGACATTAAGGTTAA
GTGGACCCTTTTGAAGGGGCTTGACTTTAAGGGTAACTTTGGTGGTCTTCGAACAGGCAC
AAATTTTTGGTAATTCAGATTGGATTTCAACAGCTGAGTTAGGGTCAACTGATAATTCAA
CTGGAACACATGGAGATTGTTTGATGCTTGATTCGTCTCGTTTAATGAAGATGGAAACAT
CTCGAACAACTTTGTCGGACATTTTGTTTGGTAAATCGTGTTCCAAGTGAACTGGAGCAG
TTTTCAATGATTTTCGGACGTTGTATGATCGGATTCCTTTGGCTTGGTCTAAACAGATAG
CGTTAACAGAAATAGCTGATTTACCAGAAAGAGTTGATGGATGGTAGTTTTGGAGCCATT
CCTTGAATTCATGTCGTGATCCCCAGAAGAGAAGATCCTTGACTAATGAGTTTTCTAATC
GGTTAAGGTGAGCCATATCAGCTGAATCGGCAAGAGAGTTCATAATGTTTTCTGAGTATG
GGAGGAAGTGTCGGATAGCAATGAGAGCTTCGAGTGATCGATTTCGGATGGTCTCATCGA
AAACATCCCATTCACATGGCTTGTTGAAAATGTCAGTTCGTGAGTCAACAGCATGAAGAC
CAATTTCTTTGAAACTGTCCCAATTGTTTTTGAAGTCAATCATCAAAGGTTGTTTGTGAG
TTCGGTTTTGTAAAGCCAATGAGCATTTATCCCATTCGAAGGTCTTGGTGTAGATGTCAT
CGAATTTCTCCAACAATTTGTGGATCTTTTGTTCAGTCAATTTACCTCGTTGGTCAGAAG
TACCAACGGAGAATGAGCATGGAACATTTTCTTCAACAAGGAAGTCAACATTGAGCCGAT
TGGTTTCATCATCAAGGGTAACATCCATCAAAGAATCATCTTTAAGACAATCTTTAAGGT
AGGCAATTGAGTCGGAGATGAGTTCACCTCGTGAGTCAAGACCATAGAAGACAATTCGGT
TCATTGGAGTGTATTGGTGTGAAGCATCATCATAGACGTTAGCGAAGAAAACTTCGTTCT
CTTCAGGCCATTCACCGATGAGCATATCAGCCTCAGGGGTCCATGGGGCAGGTGAAAGTT
TAACACTCTTGGTTTCGGCAGCAGAAACTCGTCCAACTGGTTGGAGGAACAATCTGTCGA
AAGCTTGAGTACCATTTCGGGTCATGAGGACAGTGTATTTGGTAGCTTCAGGCATATTCT
TTTTGCATGATCGCATTCGTACGATTGGTTCAATGATGAATTGATCTCGGGATTCCTCAG
CCCATGGGTGAACAACAAAGTTTTGTCGGTGATCAGCAACACCAGGAATGGTAGCTTCGA
TCATGATTTGCTTGGTGGTTCGTTCAACAGGGGGGATGATGAATTTGATTGAACCTTCAG
CAGATGAGATGAAAGTTGTACAAATCTTTTCAACATTTTCCTCAAATTGCCAAGGTTTGC
TGGCAGTTTGATAACAGATTTCAACTTCAGCATTAGGAAGAGGAGTGTAGTCTGGTCGCT
CAACGAAGAAATAACCAAAATATGGGAGACCAAGTTTGAAGTAGTTCTTAACCATAGCGG
TTGAAGGAACTCGAAGATGAACATGGGATCGGACGACTGGAAGGTACAAAGGTAATACAC
CAACTGGGTATTTGCTTTCATTATCTAAGAGCTCAATAGAACCTTGGATTGCTTTACCAA
CGATGTTTGACCATTGCAAGGTTTCATTTTTGAGGTAAAAGTGAGCACAACCTTCCTCCA
AAGGAAGATCCTTGGCAAGGTAGTTACCATAATGGTTCTTAATATTGATCAAACCATTTT
CATATTGGACACCTTGTTTGTCTTCAGCACAGATAACCATTCGGTGGACATCTTCATTAG
CAAGAATGTAGTCACCACCTTGTTTAACCTTCAAGACAACTTCGGGGTCAACTTTTTGGG
AAACTTTGAAATATTTCTCAATAATTTCACCGGATTTGGTAACTCCGACGATTTTCCAGT
TTCCTTCAGTGTTGTATTGGGCAAGTGGAAGTCGATAATGGTTTAATCCATTTTCTAATT
GTTCTTTTCTCCATTCCATGACCTTGGTTCTTTCAGCATTGTAAACTGAAACACTGTCGA
AGCTTTCACTCCATGGTTTCATCCATCCATCAAAACCAATGGCTCGGAAGTTAAGAACCT
CACCAGGTTGATAGATTGGTTTGCTGGTTTCAATCATGGTCATACCATAAGATGGTACAA
ATCGGACCATTCGGCTAACGTCCAAATGATCGCCAAGTTGGACCTTTACCTTGACAAACT
TAGTCTCAACTCCTGAGGTTTCAATTTTGAAACATTCTGAGGCAGATTTAAGTTGCTTGG
AGAAATCAGAGATTTCCTCATTGGTCCTTGGGTTAATCAAAGTAACACGGACTTCCGCAT
CATCTTCAATGTATTCATTAAGCGAGGTCAAGCAAATTTGGTTGGAAGTGGGTGAAAGAA
TTTGGGGTAAAGTCAAAAGATATCGTGAAGATTGAATGATTTGTTCATTAGAGTGAAGTT
TACCGTTAACCAGAACGGTGCTCACAAGGAGGCACGATAGCCAAAAGAGATTCATCCTTT
TCCTGTGAGGTACACTGAAAAAAGGAATCAATTGAATGACGAGACAAACTGATTAATTAG
CCCTTTTATACCCTGGACTTAATTACATTGCCAAGAGAGATGAAGATGAGGAAGAAGA
>Contig_00083
ATGAAATCATGACACTGATTTAGTTAATTGTTAAATATATTAAATTTTATCGATATAAAA
AAGTTTTTATTGAAAGAATATGAATTTTTGTATTTCGCTAAATTAATTTAACTACTTGGA
TTTTTATTTTGTGCTTAATAATTAAAGTAATTATGTAAGTAAATTATTAGCCTAAATAAT
CAAAGTTTTCGAACAGCATAGAAAAACCTTTTCTTTGGCTGGACAGTGGGCAGTTCTTTC
GGGTGTCCATCAACAATTTCGAATACTTTATCTTCGACTAACTTTTTGATCAAATTTTCA
AAATTTTTATTCGCATACGAAGGATCAACTTCGGCATAATGTTCAGGATCAGCCATTCCC
CATGATAATATACCGCCTTTCTTGATGACTCTTAAAAGCTGAACGAATGTCCCATAAGCG
ATAGGAAAGTGACCTGGAGTAAAAATCCCACACATAACAATAGCATCATAAGTAGCCTCT
TCCATTGGAAGTGTAATATCAGGTCCAACGAATGAGATGAAATAATTTCTGTACAAATCT
TTCTGTTTAGCCTTTTCGAGCATCTTTTCACAACCATCGAGAGCGTCGATGTTTGTGTAA
CCGAAAGGCTTTAGAAAATAAGACAATAATCCAGTTCCAGCTCCACAATCAAGAATTTTA
CTTTCCTTTGGTAAATTTAATTCAGTAAATCGAGTAGCAGTTCCTTTTGGCGAATCATAT
TGCCAAACATCCATATCCGAATCATATTTTTCACTCCATTCACTGTACATTTGAATGGAC
TTTTCAATTGGCATTGGTTTCCATTTTTGCTCAATTTTGACAAATTCATCGGACAGTTTA
TTATTATTTTGTTCACTCATGATTAACAATTAACTTAAACCACACAATTTAACACTGAAC
AATTTAATCGTTGTAGTTTATTAAACTTGTCAAGAGTCAATCTTGTTATGAACCAAAATT
TATTGATTCGTTTCGTTTTTTAAGAAACTTTTTCATTCCCTCAAACATTTTAAACCTCTC
CCACTTTACTAATATTAATATTATTATAACATCGTACGATTTAATAATAAATATCTAGTT
AATTATCATGATTAAGAATCAACAATTTATCTTAATCATCTTAAAAAAACTAAGAGTTAC
TTTTAATAAATATG
>Contig_00084
CTTTCATTGAATGAGAAGTTTCCGTATCCGGAAAATTAGATTTTCAGTAACTTGGATAAG
TGAAATTGTTGTTTTGATATTTAGTTTAATTAATTTTGTGTTTAATTAAATTGTTTTCCT
TTCAAAATGTCTACTAAGCCTAAGATACAAAGTGTCCAAGTTTTTGGTAGGAAAAAAACT
GCCACCGCTGTTGCTTATTGTAAAGCCGGTGGTGGAATTATTAAGGTTAATGGTCGACCC
TTGGACTTGTGGGAACCTCAAGCTCTTAAATATAAATTATTGGAACCAATTCTTTTACTT
GGACAAGAAAAATTCTCTTCGGTTGATATGAGAGTTCGGGTACGAGGTGGTGGACATGTG
GCTCAAATCTATGCTATCCGACAAGCCATTTCTAAAGCATTGGTATCTTATTATCAAAAA
TTCGTTGATGAAGCTAGTAAAAAGGAGATCAAGGATATCCTAATCTCATATGACAGAACA
CTTCTTGTCGCTGATCCTAGAAGATGTGAACCCAAGAAATTTGGTGGTCCAGGAGCCAGA
GCTCGTTACCAAAAATCTTACCGTTAAAAAAGATCTTTTGTGTTTATATACAGAGATATT
CTTCTCGATTAAAACCCTCTCTTGAGTTAACTTAACCGTTCACAAATTGTCTTACTTTAC
CTCGTGTATAAGATAGACTTTCAAATCAATTCGGTCTACACAAATCACAATGTGTTTGAA
CAAAAATGATTACACTTATGTGTGATTAACTAAAAGGGAACTGTTGTTTTTTTATTTGAA
ATGTAAATTGTATTTTAAAAGGTTACAAGGAATCAGCTAATTGTGTTAAAAATCTTTGAG
ATTTCCTCGTTTCTCTTGTTCAGCCTCAATTGCCTGGAAAAGTGATTTAAAATTTCCAGC
ACCGAAACCATTGTGATTATGTCGTTGAATTATCTCAAGGAAAAGAGTTGGCCTGTCCTG
AACTGGTTTAGTAAATATTTGTAACAAGTAACCATTTTCATCATGATCAACCAGAATTTG
AAGTTTCTCCAATTCATCTAGATCTTCCTTTACATGGATTGGACTTGATTTAAGTTGATT
ATGTAAATTCTTGTAATATGTTGATGGTATATTGAGAAATTGCATACCTCGAGCTCGAAG
AGCTTTGATTGCTTCAATTATATTATCAGTGTTAAGAGCGATATGTTGAATACCTGGTCC
ACCATAATAATCAAGATACTCTTGAATCTGTGATTGTTTTTTACCTTTCGCTGGTTCATT
GATTGGTAATTTAATTGTTTCCTCAGGATTTGTCATGACAATTGATCGTAAAGCTGAATA
ATCAGTATGAATTTGAGAATCATCAACTGACCAGAATCTATGGAAAGTTAATTGTTTCTC
GTATTTATCAACAACCTTTTCCATTTCGGTTTCTGGCTGATTACCAACACAATGATCAAC
GAAATTAAGACCAACCGGAGATAAATTATCAAGAAGTTTAATATCTAATGGCGACTCCTC
GTAACCTGGTAAAAAGAGTCCATTGTAATTGTCTCTCTCGATGAGAGTGTGAGTTGTATC
ACCGAACGTTTGAATTTGAGCAAATTTAACGGAACCTTTGCCGTCGGTTTCGGTCCAAAT
TTCTTTCACCACATTGGCACCTTGAGCTTTCGCTTTACTAATGATCTGTTCGATTCCTTG
GACTCGCAGGGCGACGTCTTTCACTCCGTCGCCGTGAGTAATCAAATGTTGACCTAACTC
TTGATTTCCTGGTTCCAATGGGGAGACGAACACAAAGATTATCTTATTTTGTTTAATCGC
GTGAAAGGCCAATTGCCGTGATCCAGTTTCTAGTCCCTTGTAGGCCAACGGAGTGAAACC
CATTTCGACGCAATAATAAGTGGCCGCTTGTTTGGCATTTCCAACCCAGAAAACAACATG
ATCGAAATGAATGAATCGACTTGGATCATTTGATGAACTATTTGATCCATTAATCAATTG
GGGCATAATTAAGTTAATTAAATGGAGAAAACAAGCAACAATTAAACACAAAGAGAGGAG
ACGAAATGATCTAATTTCGTTTTTGTTTTTCTATTTATATTTATTTTTCTTTTCTAATTA
ATCGCATTTTTCTCTTCAATTGATTAAAAGTAAATTAGATTTCATGTTATCGTGATTTTG
ATTTTGATTTGCTCTTCACTTTGATAAGGTTCCCTTCCAATCAATTAGATAAATTGTTAC
CATCGACAGATTATTGATTGAACTTTTGATTCCAATCTTTGTAGATAATACAATTTAAGT
GGTTCGATGATTAACTGATTAGCTGATTAACGCGTAAATAAAATTGAATTAACGCGAAAT
AACATTTGAAAGATTAATTGTTTTAAAAAATGAAATATCTAGTG
>Contig_00085
GACGCTACTCGAAAAGAAGCCATCAAATAATTTTAATCATCTCTTTAATTATCTTGAAAT
TTATCTATTTTTTAGCTTGTTCTTTACTCTATTAATCAGTTTATCACTATGATTCTCTTT
TTAATTCCTTTTAAGTTGTTTACACTTTCTCTCTCTAACATTCATACTTCAATCAATCTC
GAAAAATATTTTAAACTCACTTTACTTTGCCGATATTTGTATTTATTTGTATTAAGTACA
ATTTGATGACTTATTAGTTAAATAAAGAAATGACAAATTACAATTTAAATTGACATGTTG
AGTCGGCTATGTTATTGTCTGAAGAGAGTGAGAGAGGTACTGGTAAAGGATAGAAAGAGA
GAAAGTGAGAGAGAGAGAGAAATAAGACTTAAAAATGGAAATCATATGTAATAGATGAGA
AGATGATGCGAAGAAGATGGAAAAAAAAGATGATACAAATGGAAATGATGTATTGATGTT
GCGAATGCCAATTTAAAGATGATTCCGATGTTCATGGTTGGTAATTGTATGAGTGTTTTT
CTGTTCCGAGATGAAAAGGCGGTTGATTGATGTTACTTTTTTTTGTTTTATTTACGTTTG
GTGCTTTAAACGAAAATTGCATATGATAATTAATGTTGAGATGAACTAGTGTAAGGGGCA
CCAAGAAACTGATCAGCTATTCGTGCGGCCTCTCGTAGTCCACTTAATAGAGCTCCATGA
ACGGTGGCGGGATAATTTCTTATTGTATGTTCACCAGCAAAAAATAATCGTGATGGTCCA
CTGTTTGTTTGATTGTTTGGTGATGAATCTTGTTGAGGAGGTTGTTGGGGTTGGGGTTGT
GCAGAAGTTTGTTGAGCTTGATTACCTGAGAAAGATGATGCTGGATAAGAAACTGGGGCT
GACATTATATCAAGATCAGATCCACTTGAACCAACTGCAACATACGAGTAAGAACCTTTC
GACCAAGGGTCAGCTCGCCATCGAGTGACAACTGTCTCTTTAGGTTGGGAGACAGTTGCA
CTTCCGAAAATTGTTTTTAAAACTGATAAACACCGACCAACAATAACATCATCAGTTACA
TTTTCCATTATGTTGGCCGCTTCACCAGCAACCAGAGCCATTAGAACGGGAGATTTGTAT
AAACTCCAGAAGAGGAAAAGTTCACCTCGAGAGGCGGTTGTACTTCCGATATGACCAAAT
AAGTTACTATCTTGATCCCAAAATACTCGATCAAAACAAAGAACAACTTTGTTTAGGTTA
CCATATCCTAATCGTTGGATTGCTTGAACTTTCCAATCGGGAAGGGGTGGAATAAATTGT
ATATTATTGTGCAGTGATGATTGAGCACCAGAATTTGGGGTGACTGATTGTTTAAGAACT
CCAAGAGGAAGAGTACAGAGAACTGCATCTGCAGCATATGAGAAAAGGCAGGGTTGAGGT
GCGGTTACTTGTTGGGAGGCATAGAGACGCTTTGGATCATAGGCCAAAACCTCAGCTCCC
ATATTGTTGATTCGTATTTGTTTAACAGCTCGATTGGTGATTATACAATTTGCAGGTAAA
TCATCACACATCGCCATTGGTACACAAGAGAAACCATTACCCACGGTTAGGTGACTACCT
GAAAACTCATAGTCATCATCTTGATCCCAATGTTTAAGAGATAAATTGTTTAGATGAGTA
TTATTGGCAAATTCGAGATTTGCAAAATGCCAATCTAAGATTTGACGATCTCTTGATGAC
AGGTAAACATCACTTGGTGGATTGTTTTCTAAATCTTTTAATTTATCTTCAATGTCTTTC
TCTTGTTCCAAAAGTGTATCCAATTCTTTATAAGCTCCTCTCAAATCACGAGAAATTTCC
CTGAAATAAAATTCTTGAGTAATATCTCGATTCCGTGTTTCAGAAAGTTCTTTATGATCT
TTATGAAGCTGTTCAATTTTCTCCATCATCTCAAGAAGACTAACTTGATTTGCTTTAAGT
TTCTCTTGAAGATCGTAGATCAGTTTAAGATGTTGAATTTGTTTCTCTTTAACGCTTTTC
TCTTGTAATTGAATGACCCATTCCAATGCTTGACCCAATGAAATTGGACTTCCTTTAACT
TGATTGAGATCATGTGTATGTGATAAATAACTGGTCGCTTCTAATAGGCGATTAAATTCC
CGTTCAACCATTTCATCTTTCTCTTTTGGCACAGTCGCTCCATTAGATTCATAAAGTGGA
CACTTTTGTTTGATTTTATTTAGCTGCATGTTGATTTGTTTTGCTATAACAGCCATCGGA
TTACCTCCTAGACCAGTTACCACCACAGCTCCCAGGTCAGCGATGTAATTATTTTTACGA
AAAGTAACCACTCTACCTCCAACCCGATCTCTTGCCTCCAAGACAAGAACCTCCATACCA
AATCGATGCAATTGCTGGGCAGCAGTGAGACCTGCGACACCCGCTCCAATGATAATTACT
TTACCATTTTTACGCGTTGGGATAGGACGGAGTTTCTTAAATATCCCAAAGTTGATGAAA
CCCTGTCTGTCAAGGTATGAGTGAATCCTCATAATCAAGGGACCATCAGAGTCATATGGT
GCTTCCAATTGAGCCATAGCATTGTCCAAAGTGAGCTCTTGCTTTGGATTCTCTAACCAA
AGTTGAAGTAAACGATTTCGAATGTGAAGATAAATTTTAACATTCTGAGTGGGTCCATTA
TTTATATCTGCGAAAGCTGTAGCTTCGGAAGCAGTCATTTTATCGACCGGTAATCTAGAC
TGGAAAGCAGCTCCTTCTAATCCGGTAGGATCTTCACCAGAATCACTGTCATTGGCTCCA
TCATCTCGAGAATTGGGATCATTGCCATGTGAATTAAGTCCAGAACAAGCTGAATTATTA
TTATTTAGACCGCTATTATTACTATTAGCTAGAGATGCCGATGATGTTGATGTATTGGCT
GTGTTACCACTGGAAACACCGCCACTACCACTGGAAGAAGAGCTCGGCATGGAAAGAGTA
TTTCGCCGGGTTTCACGATTTCCACCATCGTTATCACCAGTTGTCACATCTTCTTCAGCA
GACATGATTTGAAAAGAAAAGATGAGAGCAGAAAGAGAAAATAAAAAAAAATCAAAAGAA
ACACTCACAATAATAAAGAGCGAGAGCGAGAGAAAGAAAAAAAAAGAGAGA
>Contig_00086
ACCAACACGACTTTTTAAACTTTCCAAAATTATTGGATACAATTTATCGATTCCTTCATA
TAGAGTTGTAAAATTTTTCTCGAATTTCAAAGTAGTGGTACAATTAGCACTTCCATCACC
ACATTCAAAGGCATCACTAATTATTTCCTCAGGTCCAACAAAATATCCATCGTTTTCATA
AATGTAGGTATAGTTGCAAATAGTTGATCCTCTAGAACCGATCGAGGTCACGGTATCTTG
GAAATATAGAGCTTGAGTTGATGCTAATAA
>Contig_00087
TTTTTTTTTTTAAAAAAGAAAAGCTTGTTGATTTAATCAACCAGATAAACATGAGTTACA
AAAATTGTTTACGCGAATTACAAATTGATTTTGTTATAAATAGAATTGAAAACACAATTA
AGATTTTGTGAGATTTTTATGTTTTTATCTTCATGCTATTGAGTTCATCTTCTTTTAGTT
TTTTAATTTATTTGATGTTATTACTGTTATTATTATCGTTATTGTTATTGATACATATAT
AAATCGACTGACAATTGTATTGTTTTGTAATTGATTTGTTGATTTGTTTTTTTAGTAGAA
AAAAAAACTGGACGAAATTGTAGCAAAAAGATTGTGTGATTTGTCTCAAAGAGAAAGAAG
AAAAGAGAGAAGGAAGATGGTTTGTTTTTCTTGATGATGATGAAATGATGAATTGGTGGT
GGAGGTTGTGGTGATGGTAGTGTTGGTGTTCATGTGAATTAGAAGACGCAGAGAAAAAAG
AGACGAGAGAGTTGGTGGTGTGGATAGAAAGAGAGAGGAGAGAGAGTTTGGTTTGTAAAA
TTGATTCTAAAGTTGATTCTGATTTTCAAATTAGTAATAAATTTAAAAGATCGATGACAA
TGATGAAGATGTAAAGTTGATGAAGATGAAGATGAGGTTTGATGTAAATGTTGGGATGAT
GATAATTTAAAGGTGAGAATGATGAGATGTAGAAATTAAAGATGAATGATACTTTAAATT
GTTGCAAATGAGTAAAAATTGTAAAAAATGATGATTTTTTTATCAATTATTAAAAGTTGC
ATCAGCATTAAGGCCAAGGGTCATTTAGAGGGTCTTCTGTGCCACTTCCAAGGCCAACCC
AGTCATCTGAGTCACCTGAATGTCCTGATGGTGGATCACGTTTTACCACAAACCCCGGAC
CTGGAGCACTTGGGGCATTGAAACCGATTGAATCAAGGCCACCGCCTTTCTTGTCAAATT
TTTTTGTCTTTTTGTCAGGTTTTCCTGAACTTTTAGGAGCTGAAGGAGTTACACCAGATA
AACCATTCTGGATCGCTTTCCCTAGTTTATTACTTTTAAATAATGGTTTGCCGGTTGGGT
CAAAATGAGCCTTCATTACTTCATCAATGAGATCACGGAAATGTGAGGGTTTCATATTAT
TTGCGATGAATTGAAGAATGAACCAATTACCCGATCGGCTTGACAGTTTTTTAAGATATT
TCTTTTCTGTACTTGGAGCCATGGCTTGTAATCTTCGATACCTAGCTGCTGGTAATACCA
TAAGAACAATTCGATAGATCAAATAAAAACCGGTTACAATGAAGAGAAACAGAAACCAGA
ACCAGAGGACAACATAAATCTTCTCGTTGACAATATTCAACGGTAGGAAACACAAAGTGT
CAATTGTTTCTATTGTACCGGAGAATCCAAATTTTTGAAAACTACACTTGGTTAGACGAG
GAAACACTCGAATGAGTGGATCATATCGATAGTCTATAGAAGCGTGAGCAAATGATAGCC
ATTCCAGGCCAAGATATAGAAAGGCCCCACCAAGGAACATGTTGGTGAACCATACTTGAC
AAACAAGATGGATCATATAAAACACTTCACACATGAAGAAATGATAAAAGTAGTCATTGC
TGATCAATAATGCATCAGCCACATCCTGAACTAGTCTTTGGCGATCATATTCATTTCTTT
CAAGTATATGTTGCTGTTTAAGCTCGCTGATTAATGTACGTATCCTCTTGGCTTCCTTTG
CTTTCCAAATGTACCGTGGGACATAAAATAAGATGGCTTGAATAATTAGCACAAAGTAGA
CCCATTGATAGTATTTATGGTAAACCTTTTTATCATTTGGACCTTGGGTTTTAATACCTG
GATAGGCATGATGAACACCAGCATATTCCGTTTTGGGTCCAGGAACGGAGAAAGTAGCTT
CAAGCCAACAATAATGTTGAATAGTAGCAATTTGTATATCACTTCTTCCACCGTTCATAC
ATTCAATTGGTTCACCGAAATATTGTCTCATAGAGACGAACATAGTACCAACTAAAAGTA
TGAGAACTGTCAAAGTTGAATGTAATTTAAAAACAATATTATCAACACGAATTTGGTTCG
CATTGAATTCAAAAAGTGAAGAAAAGGCTGTTAAAGCCTTTAATTGACGAACGTACTCCA
TTGCTGAGCCGGGCGTGCGGCCGGTGGTGGGCCAATTAACGGGCATATCGATCACATAGC
ATTACACAGAGCACTTTTCTTCTAAATTCTGATCCATAAACGGAGGAAACTTTTTTCGTA
AAAATTGAAAAAGGGGAGAGAAAATCAGAATAAGAGGAAAGATGAATCCGAAATGAGAAA
GAAATAAAAAATTGTTACAGACCAAAGAGTCGTTTACTACTGGCAAATAGAAAGAGACAA
AAGAAACATTCGAACCAGTGGC
>Contig_00088
GGAGGTGGAGGTGGAGGTGGAGGTAGAGGAGGTGGAAGATGAAAAGTCAATGCTATTCAA
TGGGTTTATCCCACTCCCTTTGTCTTACTGTTTTCAACAATTAGTAAATCATGTTTATTC
AATGTCAAATAAATTATGTAATAGTAATAGATCATATACACGATTTCACGATTTTATTAA
TCATTTTATTACAATAATAGTTAGCAACAATCAAAAGATATCAATCAACTGGACTCTCGA
TCTGCTCTAATTTAGTAGTTGGTAAATTTGATTGTTATTTTTTTCAGATTGCGCCTTAAG
AGCTTGTGTTTGTTAGTTGATTTGGTTTTGTTTTGTTTTTTGTATTGATTTTTTTCTTTC
ATTTCAATTTGTTATAATTGAATTCAGTGTTTACTTGTTACCATTGTTTCCTTAATAATT
AACCAACTATTTTATCAGTGAATTACTTTGATCCAGCGTGTTGGCTAATCTTTTGGATGG
ATTTGGAACAGTGTCCTGGGGGATTGCGACATTCATTGCTTGTTGTTGTGGGGTAATTTG
TTGCTGTTGTTGTTGTTGTTGTTGATGTAATTGTTGNNNNNNNNNNNNNNNNNNNNNNTG
TTGCTGCTGCTGCTGCTGCTGCTGCTGCTGAGAGGCCTGTTGAGATTGTAGTAGCAAAGC
CTGTTGCTGTTGCTGAGAAGCTTGTTGTTGTTGTTGTTGTTGTTTTTGCTGTTGCTGCCT
AAGAAGCAACTGGTTCTTAAAAACTTGCTGCAATTGACTCTGAGTGATATTCGTGCCCGC
CACTTGAGGGCTATTAGAAGGAATTATTGTAGCAGCTAAAATTTTTTGACTTTGATTCTG
TGGTAACGCTGTAACTGAAAGAACTGCTCCGCTTTGTTGAGAAGATAATACCGAAACTGT
TGGAGTTTGAGCCCCTGAAACAATACCTTGAACAGCGGCAATTGGTATGTGAACTGTACC
ACCACTGCTTGTTGAGGCGGTTATTCGAGTAGCTTGAGGTAGAACTGTTCCCATTTGACC
CAAGGATGCATTTGATTGAGATGATTGGCCAAGACCAACAAGATGATTAAGAGCTTTGGT
AATTTGAGGATTATTTGCCGTTGCAAAATTAGTCATGACGAATTGGGTATTAGGTGGTTT
GTTACCAGAATATTGACTAAATGTAGTTACTTTTGCTTGATGAAGAGCTTGTTGAAATTG
TTGTTGCTGAGAGGGTTGTAACGTTATCGATGGTCCGTGATAAACGGTTTTGAGTGGGGG
CTGTTGTTTTAATTGAATAATTTGCCCTTGAGATTGTTGAGGTATTTGAATCGCTTGTGA
AGTTTGTGCTTGTACTTGAGGTTGTGATGGTGCTGTTGGTGCTAATGCAGTTGTTGATGG
TGCTACTGATGCTGATGCTGATGCTGATGCTNNNNNNTGCTTGTGCTTGTGGTTGAACGT
GTGTCAGTATTTGTGTTTGCAATTGTGAAGTAGATGGTAAAGTTGGTTGGGGTGTTGGCT
GCTGATGAACAGATTGGGCTTGTTTATCAGTAAAAGTTTGAGTTGCTGGTTGACTCATTG
TAGGTCTCTGAGCAACAATACCTCCACCACCTCCTCCTCCTTGCTGAGCAAGTTGATTGA
CAGACACTTGTCTTTGTAATTGTTGCTGCTGTTGTTGTTGTTTTTGCCGAACAATTTGTT
TTTGTGCTTCTGATAATAATTGTTGTTCAGTAATTTGCTGCTGTCTAGTTTTAGCTTTCT
CTTTATCCAATCTTTCTGCTCTATTCAGAGCTATTTGCATAGGAGTCATCGGCTGATCAT
AGTTAATACCATATTCACCCAGCATGGCAATATGTTTGGGATTCTTACCAGTTGCATTTA
AAAATAATTTCACTGTTGGCTGCTTTTTATTTGCTATCTGCTTGATGGTTTCAAATCGGG
AGTTGCAGAATTGCGTAAATGAATGATTTTTATCTTGAAGGAAAATGTGACTTGTTCGCA
TTGGCCTGCCTTGACTAGGTTTAGGTAGAGTAGAAGTTGCTTGCCCTGAAGGGACAGGGG
AATTTGTTGTATTTGGTATGGCAGCCAAAGCGGCTGCTGCCGTTGCTGCTGCAGCCGCTG
CAGCAACTGCAGCTTTTTGCAGTTTTTTACTTTTCTTGGGGGAAGGATCATGTAATAGTT
TACCCTCTTCACGTTGTAAAACGACACTTTCATAGTGATGGCGACAAAGTTTAGGGGATC
TGAAATTGAAAGCTTCAGAATTAACAGCATCAGAAACTAGATCCCAATTAGGAATATGAC
CTGGAGTAAGAACTAATAGATTGAGGCATAACTCTTGATGGAATTGAATGACACGAAGAA
TGGTCCAATCTTCATTAATGTTCCATTGGATTTGACTTTCATATTGAAGACCTTGAAGAT
AAACTTGAGGCTGTTTACTATTTGCTGCTTGTTGAGTGAGAGTTGGTGGTTGAGGTAGAT
TACCATTGGCTCCAATGGAGATGAGTGTTTTTGTTAAACGATGAACATCAGGGCCACCGG
TAAATAGACCTTTCAATTTTTGTAATCGAAGCTCACGACGAAGTTTAAGCAACGCTGGAA
TTGTATTATCAAATAATGATCTAGGAATATTGATAACTTCATCTTTGCGCAGCTTGTGTT
GTTTATTACGAGCAATGACTCTATGATCTAATTTCAAACGTTTGTTTTCTTTGGCAACAT
AAACAGGGGGGACTTGAGATTCAGGCATAACCGAAGTTTCGTAAGTGAATGCCAAAGAAT
AATCAATGTAAAGATCATTTGAGTCTTGTGGTGGTGTTGGTGGAGTCCAAACAGGCATTT
GCTCCATTCCAGTTGAACTGTATGAGATATAAACCT
>Contig_00089
AGAAATTCTAATCTGTCAATTGATTAGTTTATTTTTCCTTTTTTTTTGATTAATTACAAT
TGTGATTTGACTATTATTTAATTTGTTAATTGTTAATTGTTTTTCTTCCAAAATGGATGT
TGATCTAGAACGTGAAGCGAAGCAAAATGCTGCTAAATTGGTTTCTTCTAATCTTCAGAG
AACCAACAATTTGGAGCAAATTAAACAGAGTAAAAAGCTTCGGCTTAATAAAGAGGCTGC
TGGTGAGGCGATGTTGAGAACAGCAATGCAAACACAATTGGATGATGTTCGTAAAGGTTT
AATTCATCTGCAAACATCATCTACACACGCCCAGTCAATCCGTGGATTGATTAAAGATAT
TGAACATGAACTGGCAATTATACCCAATTTGGTTGAGAAATTAAAGCGAGTTAGAGAGGA
GAGTATGAAACATACCCAATTAGCAGCGGCTAAAGAAAATTTGAAACATATATTCAATGT
ACCTGAGAATGTGACCAAAACCCGTTATTATATTTCTGAGGGTAAATTACTTTTGGCTCA
TCAGTGTTTAACAGAATTGGAAAATTCTCGTGATGATTTACTTTATGAAATTCATCGTCT
CTCATCAGCCAATTCTCAGGATAAATCAATGTTAAGAAACTATTTTAGTGAAGTGGAAAA
ATTATCCGAAGAATTGGGTAAACAATTATGGTACATAATTCGATTAACTTTAAATTCTGT
AAGGAAAGAGCCTTCAATCATTGTAACCGCTTTAAGAATCATCGAAAGGGAGGAAAGGTA
CGATTCGGCTGCTCTTACAAGGAAAGAATCAACTGATTTTATGCCACCCGGTCGACCGAA
ACAATGGAGAAATATGATATTCAAGATTCTAGAAGAAGCCGTTAATGAGCGAATCGTTGG
TAATCAAATTGAGGAGAGAGCGCAAAACAAAATGTGGTTAGTTCGTCATCTAGAAGTGAC
CCGAATTTTAATTCTAGACGATTTGAAGGTAGTGAAAACCGCGTGTGTCCCATGTTTCCC
TCCCGAATACAATATTGTCCAGCAAATGTTACGTATTTACCATCGGTGTTTAAGTTTACA
CCTTCAAGAATTGGCCTTACAACTGGAGGGAAATGAATATGTTACTCTACTTAATTGGGT
TCAAAAATATGAGGGACCCGATTTAATGGCTCACCCTCAGCTTAATTTTGATCTTAAAGA
GGAAGGTCTCTTACCATTATTACCGAAACATCTAATTGATGAATTAACCAACAAATATCT
TCAAACAATTGAACGTAATTACAAGGAATGGATGAACAATACAATAAATCGAGAATGGAA
AGACTGGTCAAGTGCTAATCCACCAGAGACTGATGATTCTGGACATTATCAGACAACAAC
ACCAGTAATTGTTTTCCAAATGATTGATCAACATCTTCAAGTTGCCAAAACTGTGGATCA
AAAGTTAACCACTCGAGTTTTAATTCTTAGTCTTGATCATTTAGCGACTTTTGCAAAACA
ATATAAAGACGCTGTTCATAAGTATTGTGAGTCTCATTTCGAGGATCGAGGACAATTCAG
CTCATTTACACCCTACATGATCGCCGTTGCAAATAATTGTGTCAGTTTCGTTGAAATTGC
TTGGAAATTTCGTCAAAAATATCCATCGGTCTCAAACGCTTCGAGTGATTCCGCTTTCGA
AAATGTTTTAAATTCATTTGAAAAATTACGCGAAGACACAATTAAATTTTTACTTCATGA
GTTATTCTTGGATTTGGATAAAGAATTGGTTAAAGTTGGAACTCGCGAATGGCTTGAGGG
TAAATTCAGTGTCATCGAGAATGTTTGTCTCACCCTGGAAGATTATGTTCGTGATTATAA
TCATCTAAAACAGCGCAACTTTGACGTACTTAAAGTTGCATTGGAAACTAAATTAGCTAA
AAGTTACATAACATCAATTCTGAAAAAGAAAATGACCTTCAAAGATCATGGACAGAGAGA
AGCTTTCGGACGGAAATTCATCAAAGAAGGAGAAGTTCTCAAAATTGCAATCAGTAAATT
ACCAAACTATAATACCCTTAAATTAGAGCAAAAGAAAACTTCACCATTTGATTCACTTCC
CTTGTTGGCAGAGTTTTTAAGACTTAAAGATTTATCCATGTTGTTTCTTGAAGTTTCGGG
TTTAATTAAAAAATATCCTGACATATCAGTAGATCATTTAACGGCTTTGCTTAATCTACG
TGAAGATATGGCCAAAACAAATGTTCGCAAGCAAGTTACAGATATGATGTCAGAATTACC
ACAATCAGGAACGGTCACAAAAACAGTTTTTTCAGAGATTGACTTGAGCTGATGATGGAA
AACATTTTCACCGCTGATCAGCATAAACAAATCCAATAAATCGAACGAGTCGTTTTTCTT
TATCTCGCATCAAAGACAATCA
>Contig_00090
GTTTTTTTTTTATATTTTTGACAACCTAAATTTAAGTTGATATTTGTACAAAAAACTTTA
TTGAAACATCCCGCGTTTAACTTATATCTGAACAAATATAAGACAAAATTTAAGACAAAA
TGGTGGATAAGTCTCTTTACATTGTTGATTTGTTGTTTATTTTAATACATGCTGTTGGTG
TTGATGTGTATGTGTGTTAATGACGGTACATTTTATCTGGAATATCGATGCCAGGTCTTG
AATAAGGTCGATATCTGTCTTGCCTCTCGGAATGATCATATTTACTATCACACCTTGATT
GATTTGAACCTCCTCCACTTTCACCACCACCTCCACCCCAAGATGCACGTGCAGAAGCTG
GTGGATGATTAGATGGATGAGGATGAGGTCCCATATTGTGTGGTANNNNNNNNNNNNNNN
NNNNNNNNNNNNNNNNNNNNNNNNNNNNNNNNNNNNNNNNNNNNNNGTGGTGGTGGAGGG
TAAGAATGGTGAGGAATCCGACCACTGGGCGGATAATCATTTCGAGGTCTTTTCATAGGT
GATATTGATTGAGTACCTAAAGGTGAGGATATACTGCCCATTGGTGGACGTTTTGAGGGA
CCAGTTGAAGGGCCGAGAGGTAGATGTGATGTTGGTGGTGGTGGAAGATGAGATGAGTGA
TGATGGGATGATGATGATGATGAATGATGAGAATATTGTGAATGATGATGACTTGAAGTT
GATGAATTTGAAGGTAAGTCGTCCAGTGGACCATCATTACCATAATATTTACTACTACTA
TGATTTCGTGGTGATGAATGACGATGTTTATATCTACTACTATTATAACGATTATGATGG
GTTAATGATTTAGATGAGGTTGGATAATGATCGCTATCTCTGGAACTTGAATCATCTGGT
TTCTTAATTGTTGACTTATACAATTTATACAATTTTTTAGGTGGATATTCAGTGAATTTT
GAGACAAAAGTCCATAATCTGTTTCTCCATTCTCGAGATTTATCTACATCATCTTTATAT
TCATCCATGCAATCCTTAATACGAGCACCTATTTTAGTTAAACACTGTTTCATATGATTT
AATTGTTCAGATGTTGATAAACCTTCTTCACGATTATCCAACATTTTCAAGGCTTTTTTC
ACCGGTCTCATCTTTTCTTTACATTGGGCAAATATGTGAGGCTCCAGGTCACCAGCGATG
TCAATTATTTGCGGCTCAGCATTTGCCGTAATATGTAACGGTTGTCTTGATATGTCATGT
TTTCTTTTCTTTTTCTTTTTATCCTTTTTATGGTCTTTCTTTTTCTTCTTTTTACCATCA
TGTGGACCATTAACATTATCACCATGACTTTTATCAGAATCTTTGTTACTTGATTTATTT
TTGGCAGATTTATCCCGACGAAATCCACCTTTCACTTTACTTCCATCTTCGCCTAGGCCA
CTTCCACCCGGTTCACTATTATCATTTAATCGAGATCCTTTGGGAAGACCTTTTTTCCTT
GGTTTTGAAATTTCTTCTTTAATTTTCTGGGCCATTAACAGTTTTTGTAACACTTTCAGT
AAATAATCAACTCGAGTTTGTAATTGTTTTCCTTGTGGTTTAAGGTCTCCATCGGGTAGA
ATCTTGTCAGCTAATCCAAAAGATGGATCCATTTTAATTGCTTCCCAACTCCCGACACCA
TATTCATAAACTCCAGCTAATAATTTAGAATCGTCTTCTATGGCCCAAGGGACATCCCAG
TCTCTCACATCTTTAACTTTGGCCTTTAAGACCCATGTTTTTTTGGCTTCAGATGTGGCT
GGGAGTAATTTCTCGAGTGGTTCAAGCTCTTGTTGACAACCTAATAGGTTCCTAGGAAAA
ATGGAAACACCACCGAGTTTAAAATTTGGACCTCGATTATGAGCCGGCTTTTTTGGTTGT
GGAGTCCCATTTGTATCTTCATTTTGAGCTTCTTTAGCTTGTTTAGCTTGATATTCTTTA
ATTGCATTTTCACAACCAGTTTGCAAAAGCTCGGCTAATCTGACAAGATCTGCCATTGGC
TTTTCTTGTAATTCAGCGTCAATTGCGATTGAATCTAATCTTTTCATGGGAACGGGAAAT
TTTTTGTAACATTTAATAAATCGCCTGATCTCGGTCTCAGTAAAACCAGGGATCCCTTCT
TTGGCATTGGCACGAGGTCTTCCTCTACGACGAGCACGAGTTTCACCTTCAGATTCATCA
CTTCCAAAATCACCACCTCTACTTTTGGCCATCGATGGGTCATAATCATCATTACTATCA
GAAGGATGAGCTTGTTGATTGGCTGATTTTCTTATTCTCGGTGGTAGAAAAAGATCAATC
ATTTCTTTCTCTTTCTCTTCTTCTTCAACTTTGGCTCTTTCCGTTTCGGGAATAATTTCA
TCCCAATCCTTTTCTTTACCATTTTCATCATCTTTCTCCAATGCTTCCGTTGACATGTTG
GTCACTTCCTCTTCGTTAAAATTGAAACTGGCCACTTTGAAAGCACTTAAAAGCTCATCA
CTGGCTGAAGATGGTCCTTCCTCTCTTGTCTCAGCTCTTTTCAGAATTTCATCAATATCA
ACTTGAGGTTCTTCTTCACCTTCTTCACCCTCTTTAAACAATTCTTCAGCACCAAACTTT
AAAATCTGGGCCAATTCCTCCTTATTAAATGGTGTCACATTAGAGGTACTACTTCCTTTA
TTATTAGAGAGCACGGTTCGTCCTGTTGTGTCCATCCGTTGGATTACAAGATGATCGAGA
ATCATTTTTCTTTTAGCTCTTTCAATAATATCCTCTTCAACACTGTTCTTTGTTACAAGA
CGATAAATATTTACTTGATTTTTTTGTCCAATTCGATGGGCTCGAGCTTGAGCTTGAAGA
TCATTTTGTGGATTCCAATCAGAATCAAATATAATTACAGTATCAGCCGTAGCAAGATTA
ATACCCAAGCCACCAGCTCTCGTTGAAAGTAAAAAACAAAAATCCATTGAACCATCAGCG
TTAAAATGTTCCAATGCTTGTTTACGAAGTTCACCTTTGATTGAACCATCTAAACGCTGG
AATGGAAATCTTCGTAAGGTTAAATAATCACCTAATATATCCAACATTCGGACCATTTGA
GAAAAAATTAACACTCTATGGCCGGTTTCACGAAGACGACACAAAAGTTTATCAAGTAGA
ACCAATTTACCACTTCCACGGATTATTTTAGTTACCGCATCAATACTGCTAATCGATTCA
TCATTAGGTCTAATTAGACTTGCATGGTTGCAACATTTTTTCAATTCCATCATTATATTG
GCAAAACCAGAAAAGCTTCCCTTTAATCCTTTAGCCAAAGCTTTATAATTTTTGGTCAAT
ATCCATTTGTAGTATTGTTTTTGTAAAGCCGTCATATCGACGCGTAAAATTTGTTCAACC
TTGGCTGGTAAAGATTTTTCAACATCTTTTTTAACTCGACGTAAAAGAAATGGTTCCAAT
TGTTTATGTAATTTAGAATAACCCTTGGTATCACAATCGGCATGTTCTTTCTCAAATTCT
TCCCATTCATTAAAACGAATCGGCATAATAAAATGTAAAAGTGCCCACAGCTCTCGTAGT
GAATTTTGTAAAGGTGTACCAGTAATAAGTATCCTATGGTTAGTGTCAAATTCAACCAGA
GTTTTATACAAAAGTGAATCATCATTTTTTAATCGATGAGCTTCATCGATACCAAGGATA
GCCCAATTTACAGATCGAAGGAAACTTTTATCTTTTAATAAGATTTCATAGGTTGTTAAA
AGAACGTTATATTTTAAACGTCGATTACCAGGGTGACACCATTCATATTGACGGATTATA
TTACGACTACTTATATCACCAATGTAAACGACAACATTTAATTGTGGTGCCCATTGTTCA
AATTCTTTCTGCCATGAGGCCATGGTTGATAGAGGAACCACAAGGAGAAAAGGTCCAAAT
AATGAGTGTTGTTCATAAAGATAAGCAAGGAAACAAATTGTTTGTATTGTTTTACCTAAG
CCCATCTCATCGGCAAGTATAACGGAATTTTCTTTACACCAGGTTTGGGCTAACCAATTT
AAACCATCTAATTGATAATCACGTAGAGTTAATAAATTGTCACCTCCAAGGTAATCAGGC
TCTTTTTTCAATGGAACAAATTTAGGTCGGGTTTTGAGTACTTTACAAAATTTAGTCGGT
GTTTTCTGTGATTTTTGACGTATATTATATTCTTCAATTTTTTTGGGAAATTTTCTTTGG
ATAAGTGAACCATCTTCCCAGGTACATTCAGCATAAGGCAAACCTTCAAATTTACACAGA
TATTCAGGGTAAGAGGAATCAGTTTCACGGGAAGGTTGATGGGCAATGATTCTTTCAACC
TTCATGTGTTGAGCTAATAGGTCATCGGCCATTTCTTCTTGACAATCAAAGTATTCAATC
TCCTCGGGTGATGCTGAATTTCGTAACAGGTTAACCTCTTCTTCACGTTTTAAGTAATTC
TCGATCTTTTTAATACCTTTAGCCTTAACCTCTAATAGACTTTCCTCACTTTCCCATGTA
TTATGAAGATGAGACCATCCTTTCCATTTGATTAAAAATTGCACCTCAAGTTGATCCTCA
TCAAGACATTCAGGTTCATTTGGATCACCATTGAATTCAACATTATATGGTTTGGTTGCA
TCACCGGTAGCACCTTTTTTACCTTTACGATGAGCTATAACCTTTTCAATGGTTTCTCCG
GCTTCGGCTTCAGCGGCTGCTGCTTCAGCAGCTTCATCCCATTGTACCTCAACCAGATCG
TCTGAATCGGTACGGTCACTTTCTTCCTTATAACTGACAATCTTTTGAGGTCGCCGGGTA
CCACGACGTTCTTCATCTTCATCTTCATCATCATCTTCTTCGGTTTCTTCACTTTCTTCA
CTTGTCTCACTACTTTTCATTCGGCGTCTTGATCTACCTCTATTGTTATTTGTGGTTGTT
GTTTGACGCGCTTTCCTTGCCACAGAGGCTGCTGTTGATTTACGGGTAGAGGTTCGAGTT
GATCGACCAGCGGGTCTACGAACTGGAGATGATGGTTCACTATTATTGTCTTCGGATGTA
TCCGATGACGAGCTTGAATCGTCACTTTCATCCCAATCTTCTGAACTGTTGATTGTAAAA
GAGAGAAAAGGAGTGAGAGTGGAGAAAGAAAAACACAGAAAAAAGAGAAAAGAAAATGAT
TAGAGAAAATGAAAACAATATGAGAATAGGATGAAAATAACAATATTCTTCATCAGGTGG
AGGTGAGTAAAGAAAATGCTAATGAAGGATAAATGTGACAAACAAATCGACAAAAGGACA
ATGTCAATGGTAAAAGTAAAGGTCAGCCAAGGTTGAGACAACAAGTAGATCAATTGGTTA
AGTGACCAAAATGGTTAATGATAAATAAATCTAAGTTAAAACAAGGTTCTCATCTAACAA
GATACCTTTCAAAGATGAGAGGGGGTTATCTTGAATGAAGAGTGTGAATGGTTTTATGGT
GTATGTTGTGAGTGTATATTTGTACATAAGAATGTGTGTAGTGTGAGTGTATAAATGTAC
AGTGTGAGAAGAAGATAAATGAGTGAGAGAGAGCGAGAGAGAGAGAGAGAGAGATTGAGG
GAGAGAGTGTTTATGAAAGAAAAGAATTACAAAGGCCTTGCTTTCTCTTATAACTATTGA
GAGACATGACATCAATATGTATGGAGAAAAGAAAAAGTTGTTGTCTAGATTGTACGGGTG
ACCCTTTAAAAGAAAAGCATAAGAGATGAAGAAGAAAAAAAAAAGGAAAAAAAA
>Contig_00091
TTTTTTTTTGTTGTAATAATAATAAGGGTTTATTGCAAAAAGATTATGATAAAAAGTGAT
AAAGATCAATCATAATAAGATGATGATATCGTTTAGAATTTATTGTTTTCACTTCATCGC
TCGATCCAAGGAAATTTGGTCCATAGGTTGTCGGGCATCTTTCTCCCAAATTCTGATCGT
TTTTAGAACTTTATTCAACTTATCGAGCCAAATATCTCTTTCTTTACGAATATCGGCAGC
CATTAAATAGCGAACAGTTTGAAATGAGTTTTCTTTCCGGTGAAAAGTTAGGAATGAAAA
AGAATACGATCTCATACAAATGTCCGAAGTCGCTTTCGATATGGTTGGATTAACGCACTG
TTTCAAACAAATGGAGCCCATCGGCTGTTTGGTACCTTCGTCTTCAGCGTATCTCCAGTA
ATAGATTGATGGACCATCAAGTAGACACCAGCGACGATTCCATACTGGATAATCTCCTGA
GGTCTCATGGAAATTGAGATAACTTGAGAGTTTGATATTATAATCGACGCCGATTTGAGA
GTCAATGGTGATCAAATTTTCGATAAGATCTGAACATGTCAACTTCGAAAGGTGAAAAGT
ATCTTGGAATAGATTTTCTCGAGTAAAGTTAACATATCCAACGAGTTTAAAGTTACTCTT
GTTTTTTTCGCATTCAGAGTTTTCGATTGATGGTAATGAACTATTTTGTTTCGGTTTAGT
TTTCGGTGTGATTCGGAAACTTTTTGAAGTGATCTTTTTATCGTGATTCCGTTTAATCTT
TGTTGAAGCCATTACATAGACATTTAAACGTATTTTGAAATTCTCTCGCAGATTGTCAAA
CACAATTTGATTGTTGAAACTTAAAGAGGCTTCACGAATCGAGTGATTTGAACTTAGTGT
TTCTGTAGCGAAAACTTTATCCCCGCAAATGAATAAACAAATGAAATTGTAATCATGAGA
ATCATTCCCGATCGCTTGAGAGGCAAAGAAACTTCCTTTCACTGGAAGCGTTAGTTTGTT
GAAAGTCACTTTACCAATTGGATCATCGATAATATCGCTAGTTGATTCACTTTGTAATCG
CCTGAGTTCATCCTCGCAAGCAGTTTTCTTGACCACATTGACAAGAAGAATCTTTTCCGC
TTCGAGTCTCTCGGAAACATTATTGGTTTGAACACACAAGTCTAAAGCCCGAGAACTTTG
GTAAATGATATTGTTGTATTTTTCAAGTTCCATTTTAAGATCATTCAATTTTTTCGCTCT
CGAATCAATATACATTTCGATGAGTTGATTCTTTAGATTTTCGGTTTCCAGATCATCAAA
AGAATCTTCAGAATCTTCCATTTTACTGAGGTTTCGAAATTTTTGTTCCCTTCGATACAT
ACTCAA
>Contig_00092
CATTTTTGTATAGAAAAATTATGATAAATAAATTTAATTGCACATTAGTTAATGTGAATT
TGATTGTGTAGAGATTTAAAATATCTTCAAATTAAATCATTGAACAGAAAATAAGTTTAT
GATCAAGATTTTTGAAAACTTTAGATTAGGATAGATTTAAATTAAGATCGTTGATTGTGA
TTGTGATTAAAAGGTAGATGGAGTGATAATCAGATCTTTATAATGGTAATTAAGAAAATC
TTTGGATTAATTGTTATAGTAAAGGTAGCAAAAATTAACGAAAGTTTCACTTTGCACAAT
TTAAATTAATAAACTTTCAATTCATTTGATTTTGACTCGAGCTTTCGGTGGAACTTGTTG
ATTAAAGTTTGGTTGATTGCTGACAATAATTTGATCATAAATTTGATAAATTAAAATCTT
TGAGATAATTACAATATTTTGCTGGTTATTATGATGATTAAATGATAATTTAAATTCCAC
ATGATTCCATTTCAATCTCTTTCTGAAACATTCGGATTAGCAGAGATTCAACTGAAACTC
TTTCAACAATATGAACTTTAAGCTCAGGTTTATCGGGAAGATAAAATATTGATGATCGAT
GAGTACTCGCTCCACCATAAGCAGTAAACTCATCGTATTGGTTAAAATCACAATCAACAA
GACCATCTAATTGTTCAGATTCTTTGATTGTTTTCAATGACCTTTGAACGGAGACATTTT
TACCTGCATCTGATTTACTACCACAGGAACCAGAAGTACCATTACTATTGACACTTGATA
AACCAAGTTGCTTAATCTTAACTAGAACCGAATTAAGGTTAACTGATCCTTCCGTTGTAT
TAGTATATTCCAGGATAAAGGCTTCGATAACAAAAGCTGCGAAAATGTTGAGCACAATAA
TAACACAGGCGACATGGAATGAGATGAAGAAAAGTCTAGTATATTTGGATGAAACTAGAA
CTTCAAAATTATTTGCCATTGTGTGCCATTCGTTGACCACCATTAGATCAAATAATAAAA
GGAATGAACTTGAAATACTATTAAAATTGATTGTGCACATTGTAACATTTTTAATTGCAA
GTGATTCAGGGCAGCAATCAATTGATCCAGCTGAGCATCCATTTGGATCTGGATAAACTA
ATCCATGAAATAATTGCATCCCAATTATGGCATAAAAATAGTAAAGTACCAAAAGCAGGA
TACCATAAGTAGCTATTGATGGAATCAATGAACGAATCGTAACAACGACAACTGAGAATC
GTTGGATGTTACCAATTATTTTACCGATTCGAAGAGCTCGAAGAACAAGAACAATATCGA
AATATCTACCGAGAGCAGTTTCGGTTGAATATTTGAATGAGATTAAGATCCAGAAGATGA
TTGCTAATCCAATGACGATTAAGTCGAAAATATTCCAAAAACTTTTAATGAATCCATTAA
ATCCAAAAGCGTAAAGTTTGGAAACAATTTCAAAGGTAAAAGCTGAGAGAAGGTAAAATT
CAAGATGAAGCTGTCGATGATTATTATAGATCGCAATCAGGGCCACGTTTAGTACAATGA
GACAATCGAAGGTGTAACGAAAGTAACGAGAATGAACCATTCTAATAAGAGCTTGAGAAG
GGGCACTTTTGTAAATGAAGGGAATCCAAGGGCAACAATATGATTCTTGTGAACTTTTCG
AGTAGATTATACGAATTTTCATAGCCATCAGGTCACCGATATCCATGAAATCTGACCTAC
GAATTCGTCCATTAGTCTCTAAAATTGACCAAACCAAATCTACGATAACTGAATCGTGAC
GAGCTGCATAATCAAAAACTGACCAGGTCTGAAAAACGGCTTCCATAATGATTTCCAATT
GATCCCGAGTCATACCAAGCTCATCACCTTTGGTCACCGTATCATAAGCACGGCTCAGGT
TATCACGTTTAATTTGTAACAATTTGCTAACCTCATTCTTTAAATGTTTCCGATATTTAT
TGTAAATAACAGCAAGTATTATGTTCATGAACAGGTAGAGATTAATGAGTAGAAAGACGA
TGAAAAAAAGTGCATATAATCTGTTCCTATTGTAACTCGGCATCATTATTTTCGGGTTGT
TTGCTGTTGTAACTAGAATGTAAAGTTGATAGAAACTATCGATGAAATTATCAAAATAAT
TCAAATTTTCGGAAACTTTTTCATCGTGAAACAATTTAGCCTTATTGAACAATTTAAACG
CAATTAATGATGAAACTCCAAGTGACAGGAAGAATAATATTAACACATTGATTATATCGG
GTAAAGTATTTCGAATGCTTCTGATTGCCCTTCGAATTTGACGATTTTCAGCAAAGGTTA
TGATGAAAAGTGGACGAAGACAAAGTGACCATCTCTTGGCTTTATTACTTGGAAGAGATA
AATAGATGATGATGTCAATTAAAGTGATGACCACTGTTCCAATTAGAATGATAGTCTTTG
GATCATGCCAAAAGGTGTAACTTTGAGTTACATAGCCACGGAGTATAAGACGAACCACAA
AATAGGTAAGGCACAAAATTTCAATTGTTATGGTCAAATTGTCGAAATAAGCTCGATTTC
GGGTTTGACCAATAGGCTCCCAAAAGGCCAATAGATGAAGAATGGTGAGAAAGACAAATA
GAAGATAATAAAGTGACCAATGACGGTAAACATAATATAAACGAAGAGATCGTGAATCGG
TTTTAAATTCAAAGGGGTAGCCTTCGAATGCACTGTTAACAAGAGCACCACTTAATAGAG
CGTCGTATGTCCGACTAGCTGATGATTGTTCCGTATCAACGTTACTAGATGAATCTGTCA
ATTCTTTGTCAATGGTTGAATTGATTGTTTGGTTATTAGAACGATTAACTCCGTTCATTT
CAACCTCCATCAAGGTCAATGAGAGATTTTTGGACTTTTTTATAAAACCAAGAAGAAAGA
GATAGAGAGTAAACAATAGTATGGATCTGATTTTTTCCAAATTAGTTAATTCCACACCGA
CTACAGCTCTCTCAAATCAATGAGAGAAAAGAAGAACATGATTAACACTTTGATGTACAT
GTATTGAGATGGATGAGGCT
>Contig_00093
AGCAATAATTCCAGTAAAGCCCCCAATAGAAAATATAATTAAAAATCCTATTGATCAATA
AATTGCAATATTAAAATTAATATGTGAATTAATTATTGTTGTAAATCATCTAAAAATTTT
AATTCCAGTTGGGATAGCAATAATTATAGTAGCAGCAGTAAAATAAGCTCGAGTATCTAC
ATCTATCCCTACTGTAAATATATGATGAGCTCAAACTACAAATCCTAGTAAGCCAATAGA
TATTATAGCAAATATTATTCCTATTTTCCCAAAAACTTCTTTTTTACCTACATTAAATCT
AATAATATGAGAAATTATTCCAAATCCAGGAAGAATAAGAATGTAAACTTCTGGATGCCC
AAAAAATCAAAATAAATGTTGATATAAAATAGGATCCCCTCCTCCTCTTGGATCAAAAAA
AGAAGTATTAAAATTCCGATCTATTAAAATTATAGTGATACCTCCTGCTAACACAGGTAA
AGCAATTAGTAATAAAAAAGTAGTAATTAAAATAGATAAAGTAAATAAAGTTATTATATT
TAAAAAAAAATTTTTATTTTTTATTAATAAAATAGTTGAAATAAAATTAATTGAACTAGC
AATTGAAGATAAACCAGCAATATGTAAAGAAAAAATTATTATATCAATAGAAGAAGATAT
AAAATATTGAATAGAAGTTAAAGGAGGATATATAGTTCAACCTACTCCATTTAAAACTCC
TTTTATAGAAGAATTTAATATTAAGATTAATGAAGGAATTAGTAATCAAAATCTTATATT
ATTTATTCGAGGAAAACATAAATCTATAGAATTAATCATTAATGGAATTAATCAATTACC
AAAACCTCCAATTATAGCAGGTATAACTATAAAGAAAATTATAATTATAGCATGAATTGT
GATAAAGGAATTATAAATAAAATCATTTTGGATAATTGAACCAGGTTGTATTAATTCCAT
ACGAATAATTATTCTAAAAGAAGTTCCTATTAAACCAGAAAATAAACTAAAAATAAAATA
TATAGTACCAATATTCTTATGATTTGTAGAAAAAATTCAT
>Contig_00094
TGTTACATTAATCTCCCCAATCAATTAACCCAATTATCCTTTTAATTGCGACTGTAGATG
TTGTAAAAATTCATAATAACTAAAAGATGATTCGTTTCTATCGTCGTACATATACTGCAA
GAACGAGTACCTTAAACGACTATCCTCTCTTAACAAAAAGAAATGAGGCATCAATGGTCG
ACTGGATATTAGATAATTTATAAAAGCATTAAGTCTCATTGAGGTTGCATTTTCGAATCT
GGGAAGAGGGGAAATTGATGTTGGTGTTGCAGGAAGTTTGATTGAATCGATTTGTTGAGA
ATTCGTTTGATATCTTGTTGTTTTACTCATTTTTTGATCTCCACCATCATAATAATAATC
TCCATCATCAGGTATTTTCGCCCATTGTGTTACACCAAATACATCAGATAACCACTGGTG
ACTGACGGATTTACAGATGTAAAGATAAATACACTCGTAAGTGTCCAATAAATAAACTCC
GTTTCTATCAACGTTCGCGAATGATAGTTGAACTGGTTTAGGAAATTCGCCCGCAAATGA
ATTAAACTCCATATGAACTGGATACAGATCTGGATAAATATATGTGGTTATGTGGCATAG
AGGTAAAGATTTTAATCTTTCCATGGCATAAACTCTTTCATCGATTTTGGTTGATATACC
AACTCTGAAGGCCGTGTGTTTAAGAAGAGCTGAAATGTAAAGAGGTAACAATCGTGTAGA
ATAAGAAGTTGTAAGGCCATAAGATGCTTCGTACGGAGCAATATTACGATATGTTGATAG
AAGATCAAGAATTGCATTAATCATCGCTTCTCTGGCATCAGAAAGACTTGAACTCAAACT
TCGATCAACAGCCATTTTACAAAGCATGGCAGCAATTGCTTCTTGATCCGCAGAATTAAT
AACATCACTTAAATTTGCAACAATAGGTAAGTTAAGAGTATGAACTCGTATTCGTCTTTC
ACCCACTGGATTAGTGTAAAGAACAGCGGCTTGAAAGCAAACCGAATTGAAGTCTTTAAA
ATCTTCATCTATCGATATTTGCATGGCATAACCATTATCTGGATTACAATTAGGCAATGA
AATTAAATCAGTAGAACGAACAAAGAAATTGCCATGAAATGTATGGATACTCAATCCTTT
TGTACAACGTAATCTCATAACTGCTTCAAAACCAATATTTCTACACAGATAATGAACCAA
ATCGGCAGAGAATCTGGCCAATACCCGACCAGGATTCGTCGCCATATTAGCTCCACTTGC
GCCGTAATAAAAAACTGAACCACCGCTAACTTTAGCTACTTGACCAACTGTCGCAAGATC
GGAGAAGGTCGCACTTAAATCAAACAAGTCAACAGCTACATGATGTTCAGAGCAATCTAA
AGCTAATTTCTTATAAAAATCGGTGGCAGGGTTTAACAACGGAGTAAGTTGAGCTGTATT
GCTATTGTTAGATGCCCGGTTATTTGGATCTTCTCGGTTGGTCAAGACAGAGCCATCCGG
TCCTAAATTGGGAAGAGTTGCTTGAATTACTGTTATCCGGCCACCAATTGAAGAAATGAC
TTCATAAGCTGCAGTTAAGGCTGAGCCCATGGCTGAACCGGAATCAATCACAAGAGGCTG
AGAGACACCATCACTTGAAAAAAGTTCTTTCAATGTCTTATAAAGGAAATTTTCAATGAC
TGGACGTTTTGATTGAAGATTGACTAAAAGACTTTCTGGAGAAGGTATGAAAACATCTTT
AATATCCGGCATGATCATATGCTGAGGCTTTTTGTCTCCCAGGTTGAAGAAATGAATTCG
GGAATCAAAACCAATGAAACCAATCATGGTTCGTGAATCTCCCGGAATCGAATTTATGCA
AGATAAAAGGGCATCAGCCATGACAGGAAGATATCCAAGGTGGAATGCGTGAGCAGAACA
ATCAAAAACAAACAAATAAGCAGCAGGTTGAGGTGGTCTAACCATGTATTCAACAGATGC
GACAAATTCAACAGTAGCATGAGATAATTCAGGCTGGTCAAGGGGATAATTGATTAATTT
ATGAGTAACAGGATCAATTAAGAAATCATCCGGCAAATCATTGACACGGTGACAGACGTT
ACATTGCCATCTCCTTTGATCCAACAAACGAACAAATGGATTCAAGTATGTTCGGCAATT
TCTACAGCGAACAATCGTCCGATCTTGAATAATCGGGATATTCTCATAGTCACAAAAAGG
GTGAATAAGAAGACCAAATGGTAATCTCGACTTCTGTAACAGGGATGCGGTTTCAGGTAC
TTTTTGAAGTGTTGATCTCATAACATTCCTATTACAATCACGAGTATCCTGTCCAGGGAC
AATGTCAACAGTTTTGGTTTTAATATTTCGATCAGCCAATAGATTAACACCTTCCTGACC
CCAGAGAGAAGACCAATTGTTCTGGACCGACATGTTCCCGAATTGTTGAGCCATTTGTTG
AACCATTTTTGATCAGATTACAAAGTAAAAAACAAAACCAATCAGAACAATCAAATGTCT
ACATTACTACAACTCCTTAGAATTGAACAACTGTACAATTGATTTACGATATCGATTAAA
CCGATG
>Contig_00095
TCTGCAAAGGGAAATTCAAACGACGAAACAAATTCAATCAAATTCAAGATCAAGTTAAGT
CTATTTAATTGGTTTATTATTGTTCAATGAATTCGCAACTTTATTAACTGATCGATCTAC
TTTATCGTTTTCAATNNNNNNNNNNNNNNNNNNNNNNNNNNNNNNNNNNNNNNNNNNNNN
NNGTTGATGTTGATGATGATGAAGATGATTCATTAAAATAGATTTATCTACAATCAAACC
TCTATTAGGAGGAATAACTTGATGTTGTTGTTGGTAATTAACTCTGAACTTGTTAGGATT
ATCCTGAACGCCGTCATTTTCATGGGTCTCACTTTTACCTGGCAGGTAATTGGTCATTAA
TGAGCCTGGTTGATCATTTCTGAGCCAATTAGCAAATTGTTGGTGTATTGGTGTTAATGG
TGAATAGCGATCTATGTAATTGTTACTCTTGATTGGAAACAAATCAATAATTGTATTTGG
AGAACCAAATTTTTGAAATCGACGATGAGCTGATTCAGTTGGATATGGTGATTCAAATTG
TCGGAAATGATTGTTCTGTTTGTGAATATTTTTAAACTGATTTAGATTTGTAGATGATTT
CAAATCATTTAGATAATCAGATAATGCATCGTTTCCGGTTGACAAATGTTCAGGAAATTG
ATTAAAATGAAGTTCGTGTTGATCATTTACCATTAAATCATCTTTATTCTCATCTGAATA
AACCGGATCCAAAGGTATCTCGTTTGGCATATCATCATTGCCATCAGTTGATTCTTCATG
AGGAAATTTGTAACTATTCACAGAATTATGATTATTTCGGTTATTTGAATAGTAATTGTC
TTCAATTTCATTTGACCGACTGTCTCGAGGAAATGACAGATCCTCGAAATCATCATAATA
AATCATCGGAATGGGCAAAGGTCTATCGAGAACTGAAAGGTCGATAGATAACAATTTAGG
TGATAATGAGGGTGAGGAATCAATTGCTGGTTTGTTGTCCAGATCAATCGATTGATATTC
CCGTTGAGATGAAGGTGACAAATAATTAGTTCCATGATTAATTGTCGAAAGATCAACTTG
GAATCTCTTTAAAAATCTTTTTGTGATGTTTTTAAGTTGTTTTCTTTTAAGATTATTCAA
TCTAATTGATGACAATCGCTTCTGATTAATTGATTCTTGTTTGGAATGGGTTGTCGGTAA
AATAGGTGATGGTGATGATTGAACATTTTCACTAGATACAAATGGGATAATACAGTTAAC
AATCAAGAGAATTTCGGTAATTGTGATTTTCATTTTCCTTTTTTTTAATGTCGATCAGTT
TAATCTGTGTACTTGAATATTTATCGTTTTACATTTTAAACCAAGAAAATAATTAGTTGA
TTTGATTGATAACTTTTAATGTAACATTTTCACTAGTTAACTGGTCATTTACTCTTAGTA
GTTAGTTAGTAGTTCTAACAAAGGTAACAATTTGTTGATTTTTGATCATCACACGAATGG
CACATGATTCAATTGTTGGTTATTAGATTAAGTTCATCAGAGATCATGAACTGAGTAGAA
TTTCATTTTGAATAAACGCTCATTATTACTGCTAACGGATGAATTTCCAAACCCAGAACC
ATTTCGATAGATGAACTTTGTTAACGCCTCGAAATCTTAATACACAGTCTCATGGAATTT
ATCTTCTTCTGTCTTCATTCTCCTCCATCATTGAACATTTTCTATATTTGCTCTTATTCT
CTCTTTCTTGGTTAATCGTTTTACAAGAACCCATTCAAGTTCATTGTTGAATTTTCATCT
CAAAATGATAACCGTAAATATCATAGTGATATTCAAATAGTGAAATACAACGTGACACAA
TGAGTATGTCTAATTAATTGTAAGCTAACATTTGGAGTGGAGAAATTATAAGGATAGAAA
AATGAAATTATTTTTGCCACAGTTAAAAAGGTTTCACGCTTTAAATCCTGAAAGTTTAAA
GTTCCATAAAGAATCAACAGTGATTAATGACATATACCGGTTAATTATTCTTTATTACGA
TATTCACAAGATTACTGAGAATAAGCTTCTTGTTTCTTTAGTTGAATCCTCTCTTCACGT
CTCCTTCTAGCTTCCTTAGCACGTTGTCTCCTTGCTTCAGCAGCATCGGAAAGTTGCTTG
CTTCGTAATTTCTCAGCCTTCATCTTGTGGATTGTCTCCATCAAAACACGCTTGTTCTTG
AAAACATTACCCTTTGATTTACGATACAATGTATGATAAAGATGTGAATCTATTTTCTTA
TTAGTTCGATACTTTTTCAATAATCGTCTAAGAACTCTCATACGTCGTATCCATAAAACC
TTTGCTGGCATACGAGCATTAGCTGTACCCTTCCTTTTACCTGGTCCAGTGTGTCGACCC
TTCCTTCTGGCTTCTGTGTTAGCTCGACATCGGGCTCTAGAATGAACGGCAACTGGCTTT
TTGATAATTAAACCATCTTTAATTAATTTACGAATGTGAGCTCTTGAATTAGCATTTCCC
AATTCACTTGACTCATTTGGATCCAACCAGACTTTGCCAAGACCACACTTGAGAACCTTA
GCTGCGAGTCTCTTTTGAAGTCGAAGGGAACTCATAGTTCCAGATAATTACTAAAACAAT
CAAAATTAAACACAATTTAACAAAACAACTTTTTGGTTAACTTAATTTGCCAACACAAAA
GCAAATCTAAGATTTATTGTGATACTGTCTTA
>Contig_00096
TCATTGGAAAGTTTAGATCGATTGTCGAATTGATTAGAATTAAATCAAATCGGATTTTTC
TTTTTCATTTCATCTTCTTTTATCTTCTCTTTTATCTTCTCTTTTTTCTGACTTTTGGTC
ACTTTCATCTTTTTGGTTACTTTTCCAATCGGTTTGTAGCCTCGTTTGCGTGATCTTAAC
TTTCGAAAAAGTTTGACCACAAACTTGAATAGTCCTAAACGGAAAAGAATGGAAATAAAA
TACAACACGGAAATAAGAACAGTGCTCATGAACATTGAGCCAACAGGAGTTCGAATATCG
AAAATATGGGTTGAAGAAAAGACCTGAAGACGAACCGAGCCACGAATTTGATGGAATTGG
GCACAAACATAAATCGCTGTATCCCTAAGCTCCATCTTACTGATCTTTAAAGAACCGTTA
TTTTTATCACTAACAGAGAATCGCATAAATGTAAATCCTCTGATCTTTTTACAACTTTCG
ATACACTGATACCAATAGACTGAATCATCCGAGCCAAGATATTCATCATCTTGATCACTA
GCTAAGGGTGGACAAGAAATTTCAAGCGCAAAAGATTCATCGCCATGAATAGTTTCCAAA
ATTTTAAACTGATCTGGTCTAAGCTCAAGTTTCGGCCTTTTAACGGGTTTTTTGATTCGT
TTCTTCAATTCATCTAGATTGATTTTATTCATCTTGATCGGCTTGATTTCGTGTGGACAT
TTATCAGGAGTACAATTCTTATAAGTGACACAATCTTTATAACCTATCAGTTTATCGACA
TGTTGACGAACTCGCAAATAGCGTCGCTTATCGTGTTGGTTTATATTTTGGTTTAATATT
GCGAGAGTTGAACGAAGACCAATCAAGTCGGCAACTTTTATTGAATCTACATTTTGGGTA
CCAATCGACGATTTAACCATATCACGACTAAGGTGAAAGGTTAAATAATTGATGATGAGA
AGTAACAAATTTATATATAAATTGTAATGAAATCAACAATTTATTTACTATTTAGATATA
ATTCATTTGTATTGTCTAATTGATGTAACATTTAACACGTTAAATTGCAATTTAGACAGA
GAGAGAGAGAGAGAGAGAGATTTAGATTGTTGTTTAATTGTTTATGATGATTTAGCAGCA
TCGGTCATACCATTGCAAACATAATCTAATCCTTTTTCAATCTTTTCGAAGTTTGAACCT
TTAGCGCTGACCAAGGTGTTGATAAGAGCATCGGAAATGGCTTCAGATGAGTTGGCGGTG
GTCATTGTTTGCAATAAATCACCAGCGGTATCGATGTTGGCTAGAGCATCAGTGACGGTG
TTAAGTGGAGCGATAGCACCTCCGGTCATCTTGTTCAATGAAGAGAGAGCTTGTTCAACA
ACCTTAAGGCCAGAAATGATATTCTTAACTTGACCGTTTTGTTGGAGTTGATTAATGTAG
GGTTGGAAGATTGCGATTAAACCGCCGAAGCCGCTCTTGTTAAGAGTTTCAAAGATACTG
GTAACCTTAGTGAAAGCACCGGCAACATTTGAGGTGACGGAGCTCAAAGAGTTGGTGATC
CATCCTCGAGATTTAATTGTTGACTTGACCAATTTTTCGAGAGCGGGTAAATCTTTTTCT
ACATCATCGATAGTTTTTTGATAAATTTCCGCCTCATCTGCACTGGCGGTTGCGAGTCGA
GCAGCGGAAAAGGTAAGGGAATCAATGGCATCTTCAATTGATTCAATGGCTTTGATATTC
TTGGAGGAATGAGCAGCGATCAACAAATCGTCCAATTGGTCCAAAAGTTGATTAACTTGA
CTGGAACCAAAAGCGGAGGCAATAAGAAGGGTAAATACAATTAATGACTTCATGATTAAC
TGGTGCGATTTAATTTCTTCTGATACTTGGACTTTGCCAGATCGGAAGAGCGTCGTGTAG
GGAAAGAGTGTAGATCTCGGTGGTCGCCGTNNATACTTGGACTTTGCCAAGATGCAATAA
TCAATCTGATCAAAGTTTTAATTGTTACCTCTTTTTATATATAAACTATTTGAAAGCTAA
GTGAATATACCTAGATAATTGTTGATTACTTTTCTGTTAATTATCACCTGAATCTTGTCT
AATGATCAATGATTGACATTAATTATGTTTTCAGCATAAGGTTTTCAAGGTGATGAAAAA
GGCACCAAACTTTGATAATTATTGACATCGATTGAACTAAAATGACAATTTGATGCCCTT
TAACTGATTGAAAAGTTGTTATTGCAACAATTAGCACGTAATCAATTTTGAATTGTATCC
AGAAAGTTATTGTTAAACACAAATCAGATACAACTTTAGGTTGGTGTTAATTGTTGATTG
GACAATTTGGATACTCTGACAGCATTTGGTTAAATTTTGAAAAGTTTCATTGTTTCTGAT
TGTCATTAATTAAATGTGATATTAGATATATTATTTGACGATAATCTTAATAATAATGAT
CGGGTGAAAAAAATGTGACAGAAATAAAATTTTGATCTAATCAAAGATGAACAATTAGAC
AGATCGAAATGGCAATGAAATTAATTCCTAGGTTTAGTTGCAATTAGATTTAATTGGATT
GTTAATCAACCAGCTCAACATCTCAATCATCAAAATGAAATTTTCAGCAACTTTAATCAC
CATCGTTGCCTGTGCAACTTTGGCAAGTTCAGCTTCTAATGATTTCCAACAACGAGTAAA
CGATTTAATCTCATCTCTTAGCTCCAAACTTGACCAAGCCTCAGAAGGTGGACAAGCAAG
TAAATTAATTAAGAATGCTCTTAAATTAGTCAACACTGCTTCCTTTGTTGGTCCAGCATC
TGAAGCCGCTCAATCAGCTCTTACCCACGCCGAGAAAATTGTCCCACAAGTAGAGAAATT
ACTTTCCAATGGACCAGCCTCACGAAACAGCGCTATCACCATGATCGCTGGCTTGGTCGG
TGAACGAAGTGGCCTTCTCGGTGAGGTTTTATCCAAGTTTGCCAAGAACATGGAAGCTTC
AGGTAACCAACCTTTGGCCGCCATCTTTAAAACCGCTGCTGAAACTTTCCAACAACAAGT
ATTGACCAATGATAATACCCGAAATATGGCTAACAAGGTTGCCGATGGTATCGATATGGT
TGAAGATGTAATTAACCTCCTCAACAACATGTCCGGTGGTATGATTCCTCAATTGAACAC
CCTCGCTGGTGCCATCAACACCTTGGACGATGCTTCTGACACTCTTCTTAGCCGAGAAAA
GGATGATGATTCCAAAAATTTGATCGTCTCAAAGGTTCTTGGTGTTCTTTACAAGATGAA
GNNNNNNNNNNNNNNNNNNNNNNNNNNNTCCACAATTCCCAAGCTAAAAATTCAGCTTAA
ACCTTTTTTGTTGATCCAAACCTACAATTTAGGCGAGAAAAAGACAATAAAAAAAGTAAT
TAATCGCTTAATCATTAGTAAAACAATAAAGGAAATGATTTATTGACATTAAAAAAAAAA
AAAAAAAAA
>Contig_00097
TAATAAATAGAGAAAAAAAAAAAAAAGAGAGAGAGAGAGAGAGAGAGAGAGAGAGAGAGA
GCGAGAGAGAGAGAGAGAAAGAGATTTTAAAGGTTAGCGTCTTTTTGATGGGCTTGAAGA
TGACGATGTAACCATAGAGAGAGAGAGAGAGTGATTTACGCCGAGGGAGGATGAAGATGA
GAGTGAGCTGTGTGTCCTCCGTTCTTTTTTCTCCATCAATTTCTTTTCCAAAGATAAACC
ATATTGGGTGGTAACTTGAAGGTTCGAAGCGGGTAAAACTCGTGGCTTGTTAATGCTCCG
TTAGAAAGATCGGAGGTCACAGTCTATTTTCTCTTAAAATCCCTCCTTTTCTTTTTCTCT
CCTTTTCTCACTCGTCATCAACGCCATTATCATCATCATCATTTTATCTCCCCTTTTCTG
AATATATCTTCTTTTTTTTTCATTAAATCTTCTCCTTTTTTTGTGTGTGTATCGACCTCA
TTTGGTGAAAAAAGTTTACTCATTGTGACCTTACAGTCCGATTCGTTAATCTGACGGTGT
TCATGTTGTATCTTCGTTGTATCGAAATCTCACTTTACTCACCAAGTTTCTGCTCACTGT
TCTCACTCTCTTTTTTCTTCCGTTGTTCATCATTATCATCATCCAACAAGAACAGTAACA
GTCATTGCGAGTTTGCTATTATTGTAACAATCAACACTAATCACAGTTAACGGGTTTAGT
AAGTTCTCATTGCTGTTGTTTCATGTTGACATTTTTTCACCAATAACTAAATTGTTTCCA
TCCAATCGACTTAGTAGCCAATTTAATTGTTATTCAAGTTTTTAAACATCCATTTCAATG
TTTTGTAAGATAAGTTCGACTCCATTGATTGTTGATTAATCTTTGTTTCTGTTTTGATTG
TTTATAACCATGGATTCAATTACTGTTCCCTTTGGATTATAATTTTTTCATCAGCTGATT
TTTTCGACAAATTTTCATTTGCAATNNNNNNNNNNNNNNNNNNNNNNNNNNNNNNNNNNN
NNNNNNNNNNNNNNNNNNAATCGCCATGAGTAGCGAGAATTTGAGTTTAGTCCTAAATGT
TGACATTGATCCATCGATGGGAACACCTCAACCTCCGCCAAGACAGAATCGAGGACGGAA
AAGTAAATCAACTGTTAAACAATCGAAAATTTATCAACCAAAGACAATTAACAATCGAAA
TGTAGGATCAAATGTTACAGCTAATCGAACCAACAACAGCTCAACTATATCGATGATTAA
ATCGCCAAAACCCCCAAGTCGAAAGGGTAAATCATCAATAACACCATCAAAAGCAACAAC
CGCAATTAGACCAAGTAATCAATTGACATTGTCCAGCAATAGTTCAACAAAATTAACGAC
ATCTTGGAATCAATTGGGCAAATCAATCAATAGATAACTCGAAAAGTAATATTCAACCGT
CAATCCAATTAGAAGTGAAACTTTTAGTAGAACAATCTAGTGAATTATCGTCATCATCAT
CTTCTTCATCATTATTGTCATCATCTTCATCTCTAGAAAGAGTAGTAGGAGGAGGAAAAG
GAGGAAGAAAAGGAGGAAAAGAGGACGAAGAAAAAGTAACAACAGAACGAGAAAAAAGCA
AAGTCCAGAGAGGAAAGAAAAGAAAAGATGATGATGTCCAGTTGATAGATAAAAGAGAAA
CGAACCAGTTGTCTTTAAATTTAATTGATTGTCAACCATCAACCTCAACAAATTACCAAA
ATCAAGAAGTTCCAACAGCAAAACAATCAACAGGATTAACCAACAACAAGAACAACAATA
AACAGAGACAAAAGTCTAGTGACAAATTACCATTGGTAGTTAATCAAAAGATGAACAAAC
TCTCAACGGAAGTTAAATTAACTGATCAAGTTGGTCATCTTTCGCCATCATTATCGTCTC
TACCTTTCGGACCAAAGGTAATCCATGTTAATAGTTGTAACTATCAATCACCTAGTAACT
CGTTCCATGGACAATCAACTAATTGTGATAATCAACTTGTGGATAATTTGATAAAACCAA
TAACCAGTAAACTCTCATCTGGTTACAGTGATTTGAGTAACAACAATTACAATAAGCAAA
CAATTGGTATTAAAAGTCAACCATTTAAACCAGTCAACGGTAACAAAGAATCAGGATTTT
CATCTTCTACCTACAATTGTGGTAATTTATCTTCACCATCATCATCATTATCTTCTTCTT
GTTCTTCATCATCTTCTACTTGGAATAAAAAAATCTCACTTGTTGAAAAATCTAGTAGAG
AAAAGGATAAACTAACCAATAATTGTACTGATAAAGTTTCATCTTCCAGTGAAAATTGTC
TCGTGTTCAATTCAAGTGACGGTTATTTGGATGTGCAACAATCTAATCATCAACAATTAA
TCTATTGTGATAATAACGATGTGGATAATGATGATGATGATGGTCATAGGAATTTAGTCA
ATCAATCTAAATATCTCGATGATGATAAAAATAGTAACTGTTTAGGAAAAGAGGAAAAAA
CAAAACAATTTAGTAAAAAGAAAAAATTACTTTCTCAAGAAAATAATTCATCTGTAGTTC
CATTGAAAGAGTTAAACAATTTATCTCCATCAGAAGATAGTTGTAGTAGTAGTAATAACA
ATTTACCTGAATCAGATAATAATAATCAGTGTAAGGATAGAGAAAAATTTGAAAATTGTA
AATACACCAAAAATAATGAGCCAAGTGATTTATTGAATGATAATCAGTCTACAAGTGATA
GCGTTCATGTTGATATCTCAACTTTAACCACAATTAACAACAACAAGCTTGATAACAAGG
CCCAAGAAAAGAAAAATGGTCAAAAGGAGCAACAATCACCATTAAATGGAACACAATCAA
CAACAACAATTATTTCATCACCTTCATCATCAACAACCAATTCACCAAGTAGAAATAAAT
TTTACTCTATTGGAAGTCAATTGCCAAAGACAACAGTTAAAAGTGTAAAAAGAATCGGTG
TTTTTTATTCCGATTTATGTGATGTAATTAAAGGAATGAGAACTTCAGGCCAAAATCAGA
GTAATCATCATTATCATCAACAACAACCTTCTCATAATGTCCATCAACAACAACAACAAC
ACCATCATCACCACCACAATCCACAGCAACAATTAAATTCAAGTTACAATAATAACAACA
CCAACCATCAATTAACAAATGATGGTAACCATTCAGTCAACAATGGCAATGTTGTTACCA
ATAACAATGGTTTTAATGTTTCAAACGAAACAACTGATGATGGAGATGAGAATGGCGATC
ACAACAATGGTCAACATAATCAACAAAATATTTCAACCTTGATGATTACTGGTGATACTT
CAATGGAAACAACAAATGCTTCTAGCCAAGGGTCACCTATTTATCGCCCACCACCATTAA
TGGATTCATCTAATTTACCAGATATCCTTAATTCACATTTACCTCCTCCACCTCCTTATT
CAACTTTACCCCCTCCTGGTCATCCTTCAATCATCTATCCTCGATCACCACTCTTATCCC
ATAACAATAATACATTAATTTCTGCCACTCAATCATCATGTAATCCCTCAGGTCAACCTG
GTCATCATCAGCAGCCATTATCATGTTCATCTTCAATAAATCCATCATCAACACCCTTTC
TACCCACAATTAGCTCATATTCAATGACACAATCACCTCTTGGTCTGAACACTGTGCCTT
CTTCGCACCCTTTTCCTCCATCTTCAGGTCAACCTGTGTCACCCGGACGACCATTACTCC
CTTCTAGAAGAAATTATGCTCCAATTGTTACTTCCGGTGGAAACAATGGAACCAGTGGAA
TCTCAGCTTCAACCGCCGCCGCCTTATCATCATCTTTCTCAAACAACAATTACTTATCTT
CAACCTCTACATCCAATTTACCCCATTCAGCTCCATCCGGATCATCATCAACCTCCACAC
CACATCCATCCCCGCCAACAGTTTCCCTGCCACCACCCCATTCATCAAGCCACCACCATC
ATCACCACCACCACCATACAAGCCATCCTTCAAATCATCGTCATCATCATCCCTACCTTA
GGTCAGGCTGTTCTCGTGATAGTGATGCTGAAACAAGTACAACAAAATCATGTTTTAATT
GCACTCGATTCACCTTGAAATGGACTCTCCTTACAATCTCATTCATCGGCGTTATTTTCA
CAATCGTCGGCACTTTCCTAGGATCTTCTGATAGAGTGGGCAGGGAAAATCTAACAGTTT
CCCTCACCATGATATGCATCGGCATAGTATTGGTAGTAATTAGTGGCCTCACATGGAAAG
CAATCAACACGGGATCTGAATGGAGAAGCCTCTTTGGCCTGGATGAGATTCCAGGTATCG
TTGGTGCATCGGGAAGCTCATTGGAATCAACTGGTCGACGATTCTTACCCCGTGTACCTG
ATCCCCATGGACGTTCAGGTGCTCATCATCATCCCTATGGGGCCATGTTTTACCCTGAAT
TTCAATACCGTCCACCGCCGCCATCATATCAAGCATCCATGCAAGAATATCGCCTCAGGC
TACTTCTTCTGGAAAGATCATCTTCTCACACACAACCTACCTCCCTCTCACCAGTCTCAC
CTCCGCCTACTTACCGAAGCTCAGCAGCCTCAAGTCTTGCTGGAACCTTGAATCGTCCCG
GAGGAAACACTCTTACACGGCCCATAAGTCGACCTCCAAGTTATCGATCTATTATTGACC
AAAATTCTGTTAATAATAATAACAATAGTTCATTAAGTGGACAATTAAACAGTAACGGAA
ATAATAACAATAATTCACTTGGACATCCAATATACTCATCATCTCGTCTTATCACCACCA
CAACCTCAACCAATGCTAGTCAACAATCCCAAGAACCTATTACAAGTACCGGTGGTTTAA
ACAGCACAATCCCAACCACCAATTCCACCACTACCACCACAACAACAACCTCCAATTATA
AGGATGATGTAAATAGGATAACAATTCACCAAACAAATACAACATCAACCGTTTGTACAC
CAAATGGAATCAATATCGTGGCCATAACCCCGATGACCAATGAATCAAATGATGAGACCA
CAGATCGTAACAATACAATTAACGCTAACATGTTATCTAATACAAATTCATCGTCGACAA
CATCACTTTCCGCTGTTACTTTGACCTCAAATAGTGAGAATTTATTGACACCAGCCTTTA
ATAGTGGACCTAACCCTTCGATCTCAACTTCGGGCAATTCGGAGGTTCAAATACTTGCTC
ATGTTTGACCCAAATTCGTGGAAAGACCAATATTTTGCATGGAATATGATCTAACCTAGA
AAATGAATTTTTTTTGTTCCTCTCACTCTCTCTCTTTCTCTCTATTTTTTTGTAATAATT
AATTGTCCAATGTACATTATTGATTAAGTGCTGATGAAATTAGTTTTTTTTACTCTCAAT
CGATTGACAATCAAGCTTGTAATTGTTTCTATTTAACTGACCCTAACTTGATTGTAATTG
ACCTCCAAAAGGATTGACCAACACAATTAATGGATTACATTTATATTTATAATGTTAATT
TAATCTCGAAATATTGAAATTCAAACGGATTCGAAAATATCACTTTGGACCATTTAAAGA
ATTTAGCCAAAGGAGGCGAGCATTTAAAATGGAATCAAATTTTCTCTAAATACAAATGTA
TTATTATATAGATTTTTCGAATAGATTTCGAAAGTAATTCGTCAATCCAATCGAAAGAAA
ATAAATTCTCTTTTCGATTAGATTTTCAGTTCACTTTCCGTGCCAATTTCATCGAAGCTT
TGATGGCGATCAATTGGAATTTGATATTTAAAAGACTCTATCAATGCTCATTGTCTAATT
CTTTCTCACCATCTACAGTTTTCGTAGAAAAAAAGTTCTGAAATGTTCCAAATAGACCAA
GATTGACATGGAAACGCTTTCGAGTCCAAGAATCGTCTTAGCGATTCAACAAGTGGCCCA
ATTTAAAATGAGCTTTGTGTTTTGGGAAATTAACATATTGTCAATTTGAGATTAATAAAA
TAACTGTTAATTTTAAAAAAAAAAAA
>Contig_00098
GTTGGTCACTTAAACAGGTTCGAACAATTTTCGAGATCTCATGGCAGGCATTGTTGAGCT
TTTTGTATTCGATTGAGGCTTCGAGAGAGTCGGTTATACGATCACTTTCAAGGTGAGTGT
CTTTGTTAACGAAAAGTGAACTCAACCGATTGGTTTGGAAAACTGATTCAATCGCTTCAG
CGACAATTGTACAACTGTGTTGGATTAGTTGGAGATGAGAGAGAGTTTCATTATCGGCAT
TGAAGGAAGTTTGATAGAGACAAGAATAAGCATCAGCTAGTAAACGAAAATCTTTAGCAC
ACTTTCTCATTTGGGTGACCACAGATCCATATTTCATTAGTTCATCGCGAGAAGCGGTTG
CTGTTGAACTGGCCATGGCTGAAGGAGGTGAAGTTCTCGCAAGATTACAAGATTGTCTTA
GGGTTGCATGAGCTCGAAGTAGTTTACAACGGAGACGAACATATTCACTTGCGAAAATGA
TACAATAAGATCCAGAACCTGAAGCTTTGAATGCTGAAAGAGCTTCCGAATATAAAGTTA
TCGCTTGAATTAAATCATTGGTCAACCTGGGACCTTCTTTTGAATTGGCCAATAAACTTT
CAGCCATTGAGATTTTGAATAGTCCCAACATCCAGAAGTGAACGTTTTCCGAAGAAGCGG
CATTTTGTAATGATTGGCAGAAAATTTGTGAAACATGATAGTGTCCATATCTCATTGCTT
GTCGAATAATTTTATAGTAAAACCAATGAGATTTCCTTTTTAGGTGAGAGGTAAATTGGG
ATGAACATTTAACATCAAGACGGGTTGACACTTGAAAGTAAAGTGTAACAAGTTGTGTCA
AAATGGTTTCATCAATCGATTCATCACTAGTTAGTTTGATTATTTTCTCGGAAAGATGAA
C
>Contig_00099
AGAGAAAGAGAGAGAGAGGGAGAAAGAGAGGGAGAGAGAGAGAGAGATAGGAAACGATTT
CAAGGTAATTATTTGTGATAAAATCGAGAAAAACATCAATTAAATATCTAAATTGCGGAA
TTGCTTTTCACAAGGGCCATTGCTCTGTCCGGTCCATACTCAGCCCATTCGGCTCGGGAT
AACCAAAAGTTGTCTCGATCCTTAACAGTACTCGCCAGAATAGATCCACCGATGAAAACC
ATATCTTTCCTACCAGGTAGATCTTCAACCCTAATTTTGAATTTAGAAAGATTTCCGGCA
TCACCTTTCAATATTCTTTCCAAATATAGTTGTTTAATTTCTCTTTCTAGACGAGAAGGT
AGACCAGGATACATGGTAGAACCTCCACTTAGAACAATATGTTTATAAAGTTCACTTCGA
ATGTCCATCGGTGCATTTTGAATGGTTGTGAAAACTAATTCAGCGATTCCTTGACTTTCA
ACATTAACCAAATGAGGTTGAAAAAGAGCCTCTGGTGCTTCAAATCGTTCACCTCCTATT
GTAATAACTCTACCATCAGGAAGCGTGTAGTTCTCAGTAAGGTAGGTTGTTTCATTGGCT
AATTTCTGCTCTTGTTCAATATTATATGCGACATAACACAGTTTCTCTTTCAAAATCCTC
ACTGTTTCGAAATCAGCAGTGTGATTAAAGGCGTATCCTCGCAGCAATAGAAGCTCACTA
AGGTAATTAGTGATATTGCGACCGGCGATATCCAATCGCTTAGTAAGATGAGGAAGGGCG
TATCCTTGGTAGACTGGACATATATGGGTAACCCCATCACCGCTGTCTAAAACAACACCA
GTGCAAAGCCCATTGGCATAGAGGGTGAGAACAGCTTGAATGGCGATATAAACAGCATGG
AATTCATAGTTTTCGAACATTACTTCGAACATTTTTTTACGATTATCTGATGGATTCATT
GGAGGTTCCGTTAACAATATTTTACATTCTTTCGGATTGATTCCCATTTTATTGTTAAAA
GTGTAATCCCAAACATTACACATGTCATTCCAATTGCGAACAATACCATTCTCCATGGGA
TATGATATTTCCAATACGGATCTCAATTTACTGGCTTCATCACCAACCATTAGATCAGAA
ATATCGACATCAGCGAATCGTTGAGCTGCCCTGATGATGGGCCGACCAACTATACATGGA
AATGTATAAGCAGGAAAATTTGTACCAGCGTATCCACACTTGATGAATCCTGTTCCATTA
TCACAAATAACTATATTTTTACCTTGATTATCCACAGCGGGTCCACTAACCATCTTTAAT
ACGTTTATTAATTAAAATAAGAAACAATGGGAAACAAAACAATTAAAAAAAGTGTCAGGA
ATGGGAGGAAATTGTCATATGCAAAATCAAAATAAGTTAGAAAAAACTCCAGCGACACCT
TTAGTCTTGTT
>Contig_00100
CACGATGTTTGCTCATCTCTTATATTACCTGATGGATTAGTAGGTAAATGTAAACATAGA
AAAGTTAAATTGGTGAGTTGGTTTTACAATCAAGATTTTTGTAATTCCAATACCACAAAT
ATTATTAACAATTAGAATCACAATTAAATTACAAAGTTGATTATATACTTTTGTTTTTTA
ATTAGATTAATGTGACGATAGCAAAAAAAAAATTTAAGATAACAAAGTAACTCTACTTTT
CCCTCCAATTAAACAATAGTTCATGGACTGTACTCTCATTGTACGAATGTAACAATTTAA
ATGGTTACAATTAATTTCGTTTACAATTAAATTAACAATTAAACCAAGTCAATCTCTTTC
CTTTTCTTCGCAATTTGATTTGTTTCTTTTTTCCTCATCATCTTTACAAAAATTAAATTT
TCATGGATTTAACTCCAATCCCTCGTTGTCATTAGATAATAATAATTATTGGTCATTATT
ATTGTTACTGTTATGGTCATCGTATCAATCCAATTTGTTTCCGTTTCCTTTTTTCGTTTT
TGACCAGAACAAGAAAAAAAAATACACATCTAATCACTATTATCATTATTATTATTATTG
TTCAATCTTGGATACAACAACTAATCAAATAAAAAATAATTCATGAGAAATAAATCCAAA
GCCAAAAACACTGATTTACTTCACGAATTTTGTAAACACAATCAGCTAATCATATATATA
TATATAGTCATACATATATATTGTTAAAATCCCTTGAAGAATAAGTTAATTTTTTTCGTT
TTTCTTTTGTAAATATCATGTAAATCACTTCATCACATGAACAATAATCAATAATAATAA
TAATTATATAAATTAAATAAAACATGTCAATCAATCAGTCAATCAAAAGTTTCTTGTTGG
TGGTTGCTTGATGATCGGGTGATTTTGTTGATTTTGTTTGGCAGTAAAGAATAGAGTTTG
TAGTTAACAATTTAATTGTTGTATAATTTGGAGATGAAGAAATGAAGAAGAAAAAAAACT
GGCCAATTAGTTAATCACATATCTTGAGCTTTTTCCGATGGAACTACAACAAACAATTTC
TGTAATGTTATTGTTATTTTATAAATGAATTTCTGGAAAAATAATGGTTTATTTTTCCAG
GCAATAAACACCAAGTAAACAGGTACACCCGATAAAATCATGATAAGACCAAAACCAGTG
GATACTGGATCTTCAATTATTGGTACAACTATTATGAAAATGGTTGCTGCAATGTAGATC
AATGGCCAGATTAATGGGACTTTGATGGGTCGAGCAAGATCAGGTCGTTTCCACCTTAAA
TAGGGAACACAAACAACAGCTAATCCAATTGCAAGCCAAGTAGAGAAACCAACATAATCC
ATTAGGGCGTAAATGTCTTTGAATAAAAGGTAAACCAATGAAAGTAAACACATTGCTATC
ACAGCGGGAACCGGTGTATGGTGTTTAATTTGAATCATGGATAATAATTGAGGCATTTGA
TTATATTCAGCGCCCGAATAGAATAACCTTGAAGATGTAAAGAGAATCCCGTTGACTCCA
CCAAAGGTTGACATCGCTACGAAAATTGGAATTGTGTAGGCTAAACCAACCCATACTTTC
TCTGCATAAGTCACAGCAACAGCATCAGAGGCCAATAGTTCACCAACGGAGAGAGTTGAA
TGAAAAGCGATAATAGTCAGAACGTAAACAATAGTAACCAAAATGCATGAGATGTAAATT
GCTTTTGGAAGATTCTTGTGAGGCTCCTTAAGCTCTTCAATGACAAAATTAAGATAATTC
CATCCATTGTAGGCAAATAGTCCCGAATAGAATGATGCTGCTATTTTCGTTATTTTGGTC
TCTGAATTGTCAAAGTTGAAATGTTCTGTATGACCAAGTGATATTTGATATATTCCCGTT
CCGATGATCAATGCTAATGCCAATAGTTTACCGTAGGTGAAAAAATCTTGTACTCGTGTT
GACCATTTAACATCCCAACAATTAACGAATGTAAGTAGACCAATACAAACTACAGCAAGG
TAACTAGTTGCTGCATCCGGTGGATCACAATCGGGGAATACTGGTTTTAATATGTAGATG
GCAAAGGTTCGAGCTACAATCGCTTGTGAACAAGGTCTCACGATGATACATTCAACCCAT
AGACGAAGGAAGCCCATAAAAGAACCAAATGATTCCATTATGTAAGCATAATCAGCGCCA
CTTTTGGTTATCATGCAGCCCAGTTCAGCGAAACAGTAGGCACCAATTAATGAATAGATT
CCACATGAAGCCCAAACCACCAGCGATAAACCAACGGAACCAGTTGATTTTAGGACACCT
TTGGGAGAGACAAATATTCCCGAACCGATGATACTACCAACTATAACTGTACACCCATTG
AGAAGTGACATTTTAGGTTTAAGGCAAACAATATCATCGGACATTTTGTTTGACCCTTTA
GCATTTAAAGGTTCATTATCAGGTGAGTTTTTGATTCCCTCTTCGACATTATCGGCTGTG
GGTATTGGACTGTATTCTTTAACTTCACCCGACATGTTTGATTCCGTTAATATGAATTAA
TTGTTATTTCTTAGATTAGGAAATTATTTTAATTGTTTTTGTAACACTAAAGTAATGATA
ATGTTTGTTGTTGTTGATTTTGCTTCTCTTAATTGTAACAAAGGAGAGAGATAGAGATAG
TGTTTGATATTTGGTTAATTAGAGAGAAACAGTTAAGATGATCAGGGAGACACACAAATT
AATTAGATTTTATATGTAATCAATTGAGGAATGATGAAGTCAAGAATGAAGAATTGTTGT
TTTGGTTAATTTGATTGTTGATAATTTAACAAGACACAATTGATTAACGTTGTTCGATCT
ATTTACTTGCATGATAAGAAAAAGAAAAAGAAAATTATATTTTAATTGTTGATTCCTTGT
TTTCTTTTGATGATTTTTTTTCTTCCACAGTTTTTTGTTTCTGTTGTTTCTTTTTCTAAA
GGTTTTCGATACACACTCAGCATTCACATTTTTGAATGAACATTGGTGATAAATGAATCA
ACATGGATTCGCAGTGAGAAGGAAAAAGGAAGAAGATGGAAAAGGAGGGAAGATGATGAT
GACCAAGCAGACGAAGGAGACGAAGATGATGATGATAAACAATAAAGGCAAAGGTTTAAA
CACAGAGCAAAAGTAAAGTCAAATCAAGAGGAAAGAGATGAGTGAGAGTGTGTGAGAGAG
AAAGAGGATGATGTAAAGTGAGAGGATGATGAAGAGAGAGAGAGAGAGAGAGAGAGAGAA
TATTAGACAGAAAGATAGACAGTCAAAGAGAAAGTAACTCCAGGCAGACTCAGAACTTTG
AGCTTCTTCTGGGTAAGAATTCAAAGTCAGACGGAAGATATTTAATCCAATGGAGAGAAT
GGATGACAAAATTGTTACATGATGATGATGACGAACGTTTTAACTTCCTGTCGAAATTCA
CCTTTCTCATTTTACTTTCTATTTCCATCAACGAAGCTGCTAAATTGTCGCTTCGTTTCT
TGCCTTCGCCTTCCTCTCCATTTGTTCATCCTCATCTTCGTCTTATCATCATCTTTATCA
TCCTCATCTTCT
>Contig_00101
TTTTTTTTTTTTCTAAAAATATCTAATAATTTGTTTATTGAATAAAAATCTTTAATTAAC
AATTAATTCTCATTTTCCCATCAATTAACAGGATCGAGTATCATTTGATCGAGGAGACAA
AACTCTTGATTTTAAGTAAGTTAATTGTTTTCGACAGGAGATCCATTCCAATATCGACTC
ATCTTGAATCTTTTACTCTAATATTTGCCTTGTCTAGTGATTAATAACATTCGAAAGAGA
ATTAAATTAACATGAGTTTAATCGAGTTGATTAGCTTCATTTTTGAACACTTGATATTTC
TCTCAATTAAAATCAGTTCATTTTCTCATTAGGAATCTAGCGAAAGTTGTTGTTTATTTC
CAAACAATGACAATGCAGGAAGTGTCACAACAAGGAGCTTGGACAGTAAGTAATCAATTC
GGTGCCAACAACCAAATCAACTAATCGTTCATTTGTTTTGTCCAGACAGCGAAATTGCTG
AGTAGCCTCGGGGGCTTCATGGGAATGTATGTTGGCTTCTCCTTCTTATCATTATTCGAA
GTGTTTGAAGTGATCGCTCGACGTATTTGGTATTCGTGTACAAGGAAGAAGATGCGATTC
AAGACAATTGTCCAAACAATTATAGCGACACTTCAGTACAAAAGGAAACAAGACTCGAAA
AAATTACAAGAAAAAATTAACCCTTTTTGATGATTTCCTCAAGATTTAATGTTCATTTAT
CGATAGTTAGAATTAGCAGTCGAAGAGAACTGAATGAATTTGGATTAACTTTCTTTTTGT
TGTTTTAAATCGTCCCTGAGATGAACAATTTACTTTTCGATTTTCTAATTATTCGCAAAC
ATTTAAGTTTCTAACTTGCACCATGAGTTAGAAGACTATTCGAGTCCCCCACTGATGAAC
TTATTGGAAAACATAATTGGTTCTTGAGTGTGGAGATGTATCAATAGAAAATAATTGTAA
TAATTAAAATTATTCGAATACATGGTTAAAGTTCACATAGAAATTTTATTTCAGGTATGA
ATCTTGGTCGGGTCATCGATATAGAATCAAAAGAAACCATCCAAATGGATGTTGTCTGTC
CAGCAGATTCAGAGCATTTGTTCAGAATAAGTACTATCTTAAGAGCAGAAATTAAGAGAA
ACAATTTATCACAGATAAGATCGTCTTCTTGTAGAAAATATGGCGTTGATTTGAATATCC
CCAGATGATTTGATCACCATGGTCCAAATGATGAAAATTCGAAATAAATAATCGAATGTT
ATTTTATGTTATTTTCGCGCCAATTGTGTTAAACTAGTTTGAGTGGAACCTCATCAGTAG
AATGAAAGATGATGGAAGCCAATGTTTTACTTAATGAATCTGCGAAAGCGGTTTGAACGA
CCGTTTTCAAATCTTTTTCTCCTGATTCTTTCCAATATTTAACAATTAGATCG
>Contig_00102
CGATTATACTAATTATGTTAAACGGTAAGTTAATTAATCTCTTTCTCCCTCTTCCTCTCT
CTCTCTCAGTGATTCTATTTAAATTTCCCACTCTCTCTCTCTCTCTCTCTCTCTTTCTCT
CTCGTTTTCTCTCATTCGCCTGTGTGTTCATTTTATGAATTTTTGTGTTTTTCTTTTTCA
TCTCTACTCTTTTTTTTCTCTCTGATTAATTTGTTCTCTCAGTTAGTTTTTTTTTCTCTT
CAAACAAACAATTAAATTTTAGTTAATTGGTGAAAATGAATGACACCAAGGAGAAAATTG
ATTCCAAACAAGATGAGATGAAAGGTGGTTTTGCTACCTTCATTTGGAATCCCTGGAAGA
AGGAGTTTTGTGGTCGCACAGCTTCATCCTGGGGAAAAATTTTTGTTTTCTATGTCATTT
TCTATATTTGCTTGGCTGCTTTCTGGGCTATTATGTTATTGATTTTCAGAAGCACAATCG
ATGATAAACAACCTAAATGGAAATTAGCAGATAGTCGAATTGGAACCAATCCTGGTCTTG
GATACAGACCTCGACCACCTCGAGAGAGACTTGAAAGTACTTTGATCAGATTCCGAAGGA
ACAACCAGAAAACTTTCCAGCATTGGGTTCAAGATTTAACAACATTCACCAATGAATACT
CTAACTCCAATAAAACTGGAAGTGGTGGAGCTGCTCATCCAATTGATTGCGAAACTAGCC
AAATATCTGCAGATAACCAATTCTGCTTTTTCGATGTTCGAAAGCTTGGCTCGGAGTGTA
CTAAAGAAAACTCATTCGGCTACGCCGAAGGAAAACCTTGTGTGCTCATCAAATTAAATA
GGATATTTGATTGGAAACCAGTAACTTATGATCCAACTGATTATGACAACCCAAGTTTGC
CTCAAGAATTGAGGACTGTCATGAAGAATATTTATGATACGTCTAGAGGAGCACGTCGTT
ACATTTACATCACATGCCAAGGACAAAACCCAATTGACAAGGAAAACATTGGCCCTATCA
AGTTTTACCCTGAAGCAGGAATAAGGGATTACTATTTCCCCTTCCGAAACCAGGACAACT
ATAAATCACCATTTGTGTTCGCCCAATTTACTAATCCTAGTCATGGTTTGGTCATCAATG
TGGAGTGTAAGGCATGGGCCAAAAATATCAAGCACAATCTTTTAGAGAGAGAAGGCAGTG
TTCACTTTGAACTGTCCATAGAATAACACATTCGTTAGTTTTAAAAACAATAATTATATA
TATTATAACAACTTCAACCAATTGTAGTCGATTACAGAGATATTCCTGTTGATAAAACGA
AAAGTATAAAACACGAAGATGAAAAAAACCACCAGCAAGAAAAAACAACAACAGTTAACA
TCAGCAACAATATTTTCATCGAGAAAAGAAAGCAAATCATCAACATGTATGCAAATACAT
ACTGCTAATATTAATCTGAGAAGAAGAGAAACTTACCTCATGTAACATTTACTGGTTTGC
ACCAATTCAGAATAAATCACGTATTCCGGTTTTAAGTTAAACAGACAAGATGATGGATGA
ATATAAACCTTTTCTTCCGACATTTTCTGTGAAATTAATTCAGTAATCAAACAAAAATTA
ACAAAGTTACATAAAAATCCATTAATATAAAAAAATTCACACAAAAGAAGAAAAATCATT
TTCTCAAAATTCTCTTTTCCAATCGCTTTGTTCCAAAAATCACCTTCTAACAATTAACTA
ATTATCCAAATCATAAGCCTCTCTCCCTCTCTCTCTGTCTCTTTCATCATCTTAATTGAA
TTTCAATCAAATGTTTTTTTTTGTTCGCTTGTAATTTAAACTCATCGTAAATCTTAAAAA
TCTCCCTTTTTTCCAAAACCTTTTAATCCAAATCTCCAAATTGATTAATATGATTATTCT
AATTAAATAGAAGAGCTTCTCATAAAATTAAACCGAAACATCATAAACTAATTAATTTTA
CGGTTCAAGAAGAGAATATAGAACAATTAACTTACCGATCTGTAATCACCGTCTTTTCC
>Contig_00103
TTTTTTTTTTTTTTTATTATAAGACTTAATAAGGATCGTTTCCTATGAATGGTTCCCCCT
TTACTAAGTTTTTATCTGAATAATATAAAAGATATAAGTTTATATTAAAATAAAATACGT
AGATAAAATTGATTAAAATAGCAGTATTACCAAGGTGATATAGACTCGATAGTACTACAA
CCTGCTTATTCAGGTAAATTGTTGAAGAAATTTTGTTTCCAGCTCCTCAAATGTGTATAA
ATGAGGCATACCTTCTGATCCAAAGAATGCTTTGTGTTTAACAAAGAAGTTAAACATTTT
TGTTCTCCAAAAATCAAATTCTTTCTTTCCATATGTGAAGAGCTTTTGCAAAGATGTGCG
ACAAGCTTCATAACAAAAATCGCGATCGTCATTCGTAACCCATTGCCAGTTTAATAACTC
AAGTACCGATTCAATTGGTAATTTTGAGTAGTAAATAGGTCTTAGAGGGCTAGATTGTGG
ATGTTCAACGAAAGAAGATTTTAAAAATGTTGCTTCAGAAAGAGGTATAGTTTCATAAAT
TCTTTCATCTTTTGTTGCTGGTGTGAAACGTATGTTGTGCTTCTGTAAGAACTCTTGAAT
AGTTTTGAAATTAAAAATATCCTTGAATTCATCAGTCACAGAGAGAATCATATCATCTCC
ATACATGCAATAGTAAACATGCTGCTTCATTTCTCTCAATGAACGCTTTGTTATGCTTAA
CCATGCTAGTTTCATATAAAGTTTATTTACAAGATCGTTTATTTCAACAGTTAAACCGAA
ACCTGATGGAATACCAAATAATCTTTTAAAAATTACATTTCGAGCTATATGAGGCATTTC
TCTCATTTCTTCATAAAGAGCAATGCGGATCATACTTTCTGTAAACCATTTTTCTGATGG
ATAATAACGATCGTACCACTCTATAATAGCTTCAAAAGCTATTCTGACACAGTCATTGTC
TAGAGTGTCACCAAAGGCTGCATAATCTCCTGTTACGATATTATCTCCCTTGGATTTAAG
TTTAGTCGCTAAGGCGGACCATTCCGGTGAATTTACATCAATTCCGATTGCAGTGGAATT
ATTAATTCGATTTGCCATATAAGAAGCTTTAAAATGACCAAAATATTCTCGAACGGCAAT
TGATTGTTCCACAGGGCATGCAGAAAATATGCGATTTTTACCCTGAGCTGCTTTTTCTTT
TGAAATCTTTTGATCTTTTAATGTTAAAACGGCGTATTGTTCTTCCATAACATCAGGATC
TCCTTGAATTCTCTTCATTCGATCTCGAAACATATTTTCCCTTTCTTGTCTTAATAAAGG
ATGAAAACTGTTTATACCGTCCTTCAAATGATATCCTTCTTCATCAGTAGTATAATCAAA
TAACCAATGTTTTCCGGATAATAACTTTTCACTCGGACTTCCAAAATGTTCACGAACTTG
TTTATCATTGCGAAGTATACAAAAAGGATAACCTTCAGATGTTGCGAGATTTAATTTCTT
GTATTCAGTCATACCTGGTATTCCTGAGAAGACTTCATCTAGAGTCAATAACGAATTTGT
TACAAACCCTAGTTCATCTTCTACAGGTAATACAATTGGTGGTGTTTGAAACATAAGATC
TTCTATTAAATCATCTCTAACGAGGTCTAAATGTTTTGGATCGAAACCTGTTGGTGTAAT
CTCTAATTTCTTAAGAGCTAACGCCATCGGATCGAGTCCATTAACCGGTCGAAGTGGCGC
AGGTACTTTCGTTGATTCAAAAATTTCATTGTGCATTAGCGATGGCTTTAATTGGGTCTT
ATCAGAGAACCCTGGTTTTGAAGTCTTATCCAAAATTCCAATGACTTCCAAACAGCTGGG
TAATTCAATTTGAGGTCTGTCTTGTGTTGTCAAGCAATCATCTGGAATTGAAAATTGTCC
AGGTAGATCACTACGATAAAGTTGTTGAGACGCGCCTTCTTTTGAGCTACCAGCTATATG
AAAACCAAGAATTTTTGGATTAGGTCCAATACTCAAGATCGGAGCACAACATAATCCTGG
AAAACCAAAATCATAAACGAGAGTTCTATCACAAGGATAGTTTTCATTTAGAGCATCATT
AACAACATTGAATTTTGCTAATTTTCTCTTTAGATTAACAACTCGATTTTGAAATTGTTT
TCCTGATATGTAGGTGATAATAGCTGTTGATGGTATTGTTGTAGTTTCTGTTGCAATATG
AGATCTTATATCTCTAAATTCAGGAACAGTTGATGGTAATTCAATTAAGATAAGTTCATT
CTTATTACTTTTACTAACGTCTACATTCATAAGATCGAATTCGTAGTCTTTTCCTTTTCT
TGGTAGAAAGCATTTCACATCTTTTCCAGAATCTATCATTTTCCTGACTGTTATGATTTG
ATGTCTCACAAAAATTGAAACTCGACCATAAAGTCCGACATAATGACATTTCATCCCACA
GTCTTCTCCGTTAAGAGTAAACTTTAGAATTCCCATATTTTCTTGAATTAGAGTTTTAAT
CGATTCGGTTTGTTCTGATGAATGACCTTTAAAAATCTCATATCTTTGAAGTAATTTGTC
TGATCCTTTAATTGTTCTTTTGTTCTTAACAGAATGAGCTGTTGATGATAGATCATAAGC
TTTTGATTGCATTAGCCCAGAATCTTTAGCAGCCTTTTCTAATCTCTTTGGAGAAAAATC
GAAATCATCTTCGAGAACTATTTTACTGTACTTTTCAGTCATTTTATTAAATTCGTCTAG
AGCTTTTTGATCTTCTTCTGACAGTTTAAATCCTTCACTCTGACCCATCAAGCCACATTC
ACGTAGAACTTTTGCCATATTTTCCTCTGTTCTCTCAAATCCATCTGCTGTTACCATTCG
ATAATACTTGAATATTCGAGCATACATCTCTTTTACTTTATCTGAGCGTTTTTCTTGCGG
AGATAAATTTCCTGGTAAAGATTTAGGCTTTCTGAACATGAAATAACCTGCTGTTCCAAG
ACCAACAATTAATGAAAACCATCCACTGATTTTGAGGATTAATTTCCAATTAATGTTGAG
TTTGTCCCAGAGTTTTTCAAGTCTAGATTTACAAACACTTTTCGCTTTTTCAAGTTGAGT
CAAAGCCGGGAATGTATCACAAGGTTCAACCCTAGCTATACATTTAAAATGATGTTGATA
TTCGGGTGGGACAGACGATTCCATCAAAAGCTGTTCATTCAATAATTCTTTTGTAAGAAT
TACTTCTTTTGACCATTGATCTTTCCATTCCTTACCTTCTTTTGTTGAGAGAAAACATGA
TTCACATGGTTTGTAAGGAATAGCATCTTTTTCTTCAAAAGGAAATAATAAGAATGTTGG
TTCTTTATTTTTATGACAGAATTTGTAAAGGACTTGTGTTGGTTTTAAATCTCTTACCTT
CAAATGTGGACAGTTGACAAGTTCAGCATATTCAAGTTTATCTCTCTCCGAAATTAAACT
CTCCCCTACTTCATTCTTAAAGAAATCCTTAGGAAAGGGAATTGTCGAATTATCATCTAC
TGGAATATTCCACTCTTCTTCTTCATTATCAAATGCAGATGATGTTGACGGATCCAAAAT
TGTTCTTTTCTTCTTACCTTTCGAATTGCTAACTGAGAAAGACGGAATAGTTCCAACCTG
AGCGGGAAGTGAATGTACAGGTTCTTCATCTTCCACATCACTAAGAATAATCTCATCTTC
CTTCTCAACTCCTTCTTCAAATCTTTTAAGCGATGCATCTGCAATTCGATAAGCTTCTTC
TAAAGATGACGCATGTCCGAGTTGACCAACAGGTAATCTTCCGACTGTTGCTGTTAGAGA
CGGATCATTGTAAGTTCCAAGTAAAGCACCTGCTTCTGCAGAAGGATTATTTAAAATTTT
ACTCTTAAATTCATTTAGATTATCTCGGATTGATTTGAAATAATCATCATTCTTCATTCC
AGAGAAATAAGATATACGATGTTTAAAGAATCGATCTAATGCTGACTTAACCATTTTAAT
TTCCTTTCGTCGGTGAGTCATAAATTGTTGTAAGTTTATCTTATAAAAGTCGTCATATGA
AATCCAAGGATACCATTTTGCTGAACCCAAAGTTTTAGCTTCAGGATTCACACAAAGTCG
AAATTTGAGATGGGTGAAAGTCATTTCTGAATCATTACCCTCTGCAAACTTTTTCTTTAG
TGCCTTCATAGCTTCAACCTGTTGTTCGTAAGGTGTTAAATCTGTATTCTTAGGATCAAT
TGGAAATTGTGGTTCAACCTCCCAAAGAGCATCTCTTCGACGATGTAAAGCCTCAATATT
ACAAACACCCGTTGGAAGAACATCCCAAAAGGGATAATTAGAGGCCATGACGATAAGCGA
AGGATTAAAAACTCTTCTCTTATCTTCGAGATGTGCAAATTCAGGATTGAACACCGATCG
TGATTTCATTGCAAATAACTCTTGTACAATTTGTTTTGTTGTATCTTCATTCATTCCAAT
TTCATCAATAACAACTCCTGGTTGGTTGCCAGCGTTGTTCCAATAAGATGTAAAACCTCT
AACATATGTAGTATTACCTGTTGTTTGATAACCTACATCTGTTAAGAGTTTATCGGATAA
AATTCCAAGAAGTTCTGATTTACCGAAACCTGGTGGACCGGTTAAGCAAATTGCGAAAGG
TTCAACTCCAATTGATGGAGAAAAACTTGATGACAAAAGTTGATCTCTTATCTTACTAAT
TTCCTGGGAGTAATGTCTAACTTGATGATGAATTGGTAATTTTTCTCGTTCTTTACATTC
CATTGTTATAAAGGATTCCGCTTTCCATGCCAAAGTATAAACTTTGAGAACCATGTTTAG
ATCAGCCTCAATTCTATGAATTGGGATCTGAACTAAATTATGAGTCTCTGTTAACCAATC
ACGAATCTCTTTATAATCATCTCCAATTGCTTCAGTTAATTCCAAACCATTATCAAAGAT
GTTAATCCATTTATAAAAACGTGTTAACCAACTAACATTATTTTTGAGCCAGACTTGACA
ATTATTCGATGCCGACATGACTTCTCTAAAAAGGCGCAAACCATCTTTAGAATAAGCCAT
AACTCTCTTATTCTTAAGTCCTATTGTTCCTCCTACGCCTGCTAAAATAGCTGTTGCGAA
GGTTGAAATAAGACCAAGATCTTCTGAATCTTTTGCTGATGTTGATTGACCAGACATTGA
AGCTTCTCGCGCAAACAATTTGTCAGTTAGTTTAACCATTTTCTCATACATGTTCATAAT
AAATTTACCAGATATCAAACCCATCGAGTTAAGAATCTGAATCAAAGACAAAATAATAGT
CTTAATTTCAGGATTAACTGCAATATGTCCAACAGCTGTTACAATATTAACAACTCTTTC
AAACCACATTACTCCAATTGCGTCGACTGTTAAACCCATGTCCTTTGCGAACTCCATGCA
TTTAGCATAGGAATCCTCAACAATCTGCTTTGCTGTTTCTTTAGTTGATTTAAAGAAAGT
TTCCTGTTGTGAAGTTAACATTTCTTGTACACCATTAATTGTTTCGTTTGCTGTCTTTTT
CAGATGTAAATCAGCTTTCTCAATATTTGTTGAAATAACTTGATTCATGTTATTAGCCAG
AATAGATTGATGTTTCAAAAGTTCATCCGAAGATTCTTGAATTTTCTCACTTGCAATGAC
GGATACAGAGGCTGTAGCATCATCTACTTTAGTTTGTAAAGTATCTGCAAGTTCTTTAGT
AAAATCCTTCGCTGACTCCTTTAATTCTTTCTTCACAGACTCAGGTACAAGACCTTGGCC
TGTCATCACATTAGTTGCTTGAGAGGTGACACTCTTGGGTATATCTGAAAGAAGAATCAT
TGAGGGAAATCCTTGAAATGATGAGAATCTGGCATCATCACCAAAGGCATAATAAACCTG
GATACCAAGTTTAATAGCTTTGTTAATTCTGCCAGCTAATGAAATATCAAAATAACCTAA
ATTATCGAATTCATCTTGTGATAAATCGAAAGTTGTATTAGGATTGAATTTTTGTGGTGT
AATGTAATCCAGACGAGAGTAGTATGGTATTTCTATCTCGCAAATTGGATTAACTTTTGT
TGAATGACCATAATACGCATAACCTTGAGGATTGTAGGAGGTTATATCGTATTCGCTTGG
TGTTGTTATATAATCTAATGGTCTCTTATCTGGAACATGAGTGATCATGAATGTTAAATC
ATCATGTTCATCTTTAGCGGATTGATCAGTATAACTCACATCGAAAATGATTTTAAATCG
AAGTGAACCTTTAAAGAATCGATAACCAGATCCTAAAGTAGCGATGAAACCAGCTCTTAC
AGCATTGAACATTTGTAATGCACATTGATCGCCGCCAGTAAGTGGAGGTTCATGAACTAA
AGGTCTAACAGGAACACGACATAAAACTCTGCCAAAGCAGGTGTCAGCCGCAATATCTCT
TTCATAATCAGCATAAAATTGATATCTTCGAGCTAGAGTCTTAAGATCTGTGAAAGATTC
GTTGTAAAATTCTTGTGATGAATGTTTTGTTGCAGATCCTGGATTTGTGAAGATTGATGT
ACTTCTTCGGTCGTCCATTTGTCCAGACATTTGAGGAACTTCTTCATCCACAATCTCGAG
CTGAGTGTTACCTACAACTGTTGATGGAGGACCATCTGTATCCCTTCTTTCTTGGCCTGA
ATAAACATAACGAACATAAGGACCTTGTCGGAATGTTTTGTTGGTCTTTTGAAACAGAGC
AAAATCTCGAGCACCTTGTTGAGTTTGGAACAAGGCTAAGGCTGGTGAATCGCCTAGAAC
TCCATTAATGTTCAAAAGAGGTACACCATATCGGAAATTGTAAGTTGCGCCTTCGTAATT
AGTCCAGGTAATGATCTTATCCTGAGCAATTGCGAAAACGGTTCCTTCATCGATGTTAGT
TGTTGGTCGATAAATAACCCAATTTGACCAGCTAGGTCCACTACGAGCAATGACTGGTCC
ACTAGTGATTCCAGTGACTGTCTCTTGGTAAGATGGATCTCCTAACCCTGCAAAAGCTGG
ACCTCCGACAGTTCGATAAGTTATAGATGGTGGTATATAACTTCGTTGATAAGCTGGACT
CACATGAGGTTTAACGGGAATGCTCAGTTCAAAATCGGAACCAGAGCGGACAAAAGTGTT
AACATCAACTATTTGGGATGAGTTACAGAATCTAACGAGTCGATTGACAACGAAAATTGC
TATAACTCCTGAAGTTTCCATAATAGTTGGGTCAGTCTTTAACCAAGCTCGATCTGTATA
AAAGGGAGCATTAAATGTGATTGATGTTTGCTCACCTAAATCAAAGATTGAATTATAACA
AGATTTTGCAAGTTTGTATGTTATATTACCAGCAATCACATTTGGAGATTGGTCGAGTTT
ATAGGTTGGAATATAGGCAATCATAATTCTACCTGTATTAGAAAATGGCACAATGAAATC
AAATCGAAATTCAATACTACCTTTCCAATAAGCAAAATTACTGGCTATAACACCTAAAGC
TGGTACACGATAGGTCTCAAGAAGGTTGTTGGTAGGATCAGATGCTGTAATTAATTGATT
ATTCCTCATAGGAAAAATTGGATGTACTTGATAAGTAGCCAATTTAGTCCCTTCTCCATC
AGTAGTTCTGTAAGTAAAAGTATCAATGGCTGAAAAGGTACTAGTGACAAATTTAGCTTG
CATTTCATCTTCTGAAGAAAAATGAGGAGTTTGACCAGATGGTTGTAGTCTTAGAATGTT
TGTTATTTCAGTACCGTCTCCATTAGCCCATGAATGAGAAGCATATGGAACTAAAGCGGC
AGCAGTACGAGGATCTGACGGACGGTCACGATTTTGATCTGAATTTGTTTGATTCAGTAA
ACCTTCTAAACCACCTGTGAGAGCTCCTTTTAAAGCACCACCTAAATCCATTTGTCCTTG
CATCTCGTTAAATCCGTTTAAATAACTACTGATTTCCCTTTCGTAGTTCTTAAAATGATC
GTTTTCAATGAGATTTTTTAAAAATTCAGATTCCGGTCTCCATGGTGTGATTTGAACGTG
ATGTTCAGCTCCTTCTTCGTCAATGATGAGTTCTTCATCTCGAGCTGTCAATAGTCTATT
GTAATTCTGTTCGAATTGATAATATACACTTGAGTTTCGGAGATGTTTCATAGCTTTTTG
AATTAAATAATAATTGTTCACCAACTTTTTAGCTTGATTCTTTTGAAAGCGCAAAAGACT
TTCATTTCTCATAGCTTGACGAACAAGATTATAATCAATTTTTCGATGTAACGTGAAAAG
AATCTTAATTATCGTATCCTGACTTAATTTTTCATATTTAGAATAAGTCATTATAAGTTG
TTCGAATCGATCTGCGAGAAGATACGAAAAGATTTCAGGATCTGTTAATCGGAGTTGTGA
CGGTAATGATATGATAGCGAGAGCAGAGATGTAGTTGTCTCGTAATGTTAATGGTTGTAT
CTGACCTGACATGGAAACAGGCATAGCTCCGTCTGCTCCAAATAATCCAGCTTTTCTGAG
GTTTTTAAATCTCATGAAAACGTTCACATTGACTGGATCATTACAATTATCTCCACCTCG
TAAATAATTATATACGTGTACTTTTAGATTAAAGAAATCATCAATTCTATAATTAGTACT
GCTTGGAGTTGTAGCGAGCATTGGAACAAAATTCTTGTAGGGTACAATAAGTTTTGCAAC
GGTGTTTCGACCAGCAAAAGCAAAACTATGAGGTCCTTGGGTCAAAAGCATATAATCATC
AAAATTTGCGTTTGTTTTGATTTGAGGAAATTGATCAAGATATCTCCATGAACATAAAAG
AGCACCAGCTTGCATTTTACTGCAATTGACAACAATTTCAAATTCAACATCAAATCTAAA
GAATCGGAAATTCTTAAAAATTGTTGCATTTGGTGATTGTAAGAAATCCGCATTCTTAAA
AGCATAAGAAGGGAAATTTTCGTCGAACATTTTAGTACCATTAGCTTCTGTTTGCCAGAC
AAATTCTGTTAGTGGAAACCAACGATTTGCCATTTGTTCTAATGTGTCCATTTCTTGTTC
GGTAATAGCATGTCTCGATCCAAAATCTCGCGGATCGGATGTCTGTTGTTGTGGTGCTTG
ATTAACAAGTTCAACTGATTGTGTTGATTCAATGTTAATATCAGGAACGATAGACATATC
TTTTCCTGAATCCATTTGCCCTGATAACGAGGGTGTAATTAATTTCGTTAACTCATTGAA
GTCTGCCGTATGTTGGTGTAATGTACGTTCGACTTCCGTAATTGAAGATTCAAACTGTCT
TAAAAGACGATCTTCAGTTAAAAAATCCGTGCGGTTAGATGAAGCCTCATCTGGCCGCAA
TACTTGTTGAGCTAAACAATTTTCGTTGTTAGTCCTTCGGGCTTTCAGTTCTTGTAATAT
CGTTTTAAGACGAGCAAGAAGTGATTCATCTCTTGGTCTTAATTGAGTAACGGGTTTTGG
TTGTGTGGTAATCGGTCCACACAATTTTTTAATGTCTTGGCCCCATGATATCTTTGTTGT
TCTAAAGATATTTTCATCATCACATTTAGTGCATGGTGGTTGGGGGCATGTATCAATATC
ATATTCGACACCATTGAATACGTCCTGAACAATCTTCTTACAATACGGTGGAAATTGTCG
GGGACCTGACAAGGTGCAATCCATGATGTTTTTATGTCGTGCATAGAATGATTCATTTGA
AGCTATTTCAATATCTTCATTATTAAATAATCTATATACGATATCTTCTTCCATGGCAAT
AAAGTAGTCTTTTCTAAGATTTAATTTTCCTTCGATCTTGGCTACTTTCTTTTCGTTGTT
CATTCGATACATTGATGTTAGAATGTCTCCAGGTATGAGTTCTTTAGCCTGTTGACTAAT
AATCCATAATCCTTTATCCAAACTTACAGACATGATGAGCAGTAAATTGTCAAATTTGTA
AAAATAAAAAGTTTAAAATAATTGGTCGCTTTAAATTGTTGATAAAAATAATAAGGTGAT
ATACTTATTTTGGTTTCTTCCTTACGCTGAAACGGCGTGTATAATTATTAGTTATACTTC
GTGCAAAATAAAGTATTCGATTGCGTTAAGTACGTTGAGAGTCTATTATATTCCTTATCT
ATAATTAGTTGTGTTAAATTATATTTGCAATATAACGTCTTAATAGTAAATAACAGTATC
TTTTACAATATTAAATTTTAGCTTAATTTAAAGCGACC
>Contig_00104
GTAATTAGTAATCGTTCCCTCATTGGTTTTCTCTTGGTTTCCGGTTTTCAGGTTACCCTA
TATATGGTTTTTTCTTTGTTTTGATTTAATTTTTTATTCGATATTTTTCAAATAATGTCT
AGTTCTTCATCTTCTAGTGAAAGTTCATCCTCAAGTGGTTCCAGTGGATCAAGTTCATCT
GGTTCTCGATCTCGTTCACGATCTCGTTCAAGGTCATCTCGATCTAGATCTCGATCACGA
TCACGATCTCGGTCGCGATCTAGATCTGCATCATCTTCTCGTTCATCTTCACATTCATCA
TCACGCTCATCCTCACGTTCATCTGCCTCTGGAGATGGAGATAAACGTAAATCTTCATCA
GCAAGACACCGAAAAAGCCCAATTCCTCGAGCTTCTAAGATTCATGTTGGCAGATTAACT
AAAAATGTAACCAAAGATCATGTTTTAGAAATTTTCAGTATTTATGGACCAATTAGAAGT
GTTGACATGCCACCTGATCGTATTCATCCTCATCTTTCCCGAGGTTTTGCATATGTTGAC
TTTGAGAAACCAGAATATGCTGATAAATCAATCAAATACATGGACGGTGGTCAAGTAGAC
GGACAAGAAATAACAGTCAGTCTTGTCTTCTCACAGAAACCACGTGGAAACTACGGCGGA
CCTCCGATGAGACGAGGAGGTGGCGGTTGGGGACGTCGATCTATGCCTCGCCGTAATCGA
AGGTATTCACGATCACCTCCAAGGTACCGTCGAAATCGTTCAAGATCACCACCATGATTC
TTTCATTTCATTCCTTACAAATACTCCCATTTCCTCAATAGAAATTGAAGCATTTTGATT
GTTTCGCAAACCAGAGACGCGAAAATTAAACTTTGACATTTAATTTCTAATTACAAACTG
TAATTGTCAAACTTCCTTTCTTTTTCTGATTGAAAAAAATGAATTAAGAACTCATTTAAA
TGAATCACAGGACAACTAGATTTAATTTTTACGAATTATAAAAAATATTTTGAACATTTC
TAAAGTTTTTTTGATTGTACACACCCATGAATGATAACTAAATTTTTGCAGAAAGAAAGG
GAGATTGGAAGATTAATTTCTCAGAGTAGTTACCCAAATGAACAAAAAAATCAAGCTAAG
GTGAAAGACCATAGGATAATTTTTTTAGTAAAACTGTTAAACAAATAAACCAGTTGATTG
AGGTGGGAAAGACTTTACAATCTGATAAGTAATCAACTGAATATGAAACTTAAGCTTGAC
ATGGGCTAATCTTTTCTGAGTGTGATTACATTTTTNNNNNNNNNNNNNNNNNNNNNNNNN
NNNNNNNNNNNNNNNNNNNNNNNNNATTAAACGGAGAAATGAGTACATTTTTAATCTTAA
TTATCATAAAATTAGATGATGGTTGTTCCCGTGTAGATGTTGATTAAGTTAGAAAAAAAA
ACATTTCATCAGACGAGTTTTACAATTCATCTTTCTTGGGATCGGCTTTTTCTTCTTTTT
CCTCTTCTTCGTCGATCTCCTNNNNNNNNNNNNNNNNNNNNNNNNNNNNNNNNNNNNNNN
NNNNNNNNNNNNNNNNNNNNNCCTCATTGGTGTCTTTTTTGAAAAGTTTAATTGTTGGGA
AACTGTTTATCTTTGTGTGCTCTAATTCATTGGCAGTAGCGTCCATTTTGGCGATAACAA
CATTAGCATTGTCCTTGTATTTTTCACCAAGGGCATCATAGATAGGCACCAATTGTTTAC
AGTGTCCACACCATGGAGCATAGAATTCGACTAAAACATCTTTGCTCTTATCAAGAGCGA
CTTCATCGAAGTTTTTACCAACTAATACTTTAACGGGTTGTTTATCCCAATCGCTTGGAA
CGTCTTGTGTTAAGAGATGTTTCTTAATTTTACCGTCAATAACACCTTGTACAAATGATC
GGATGTTTTCTTCATTGATCTCAGAGGTTTCAGGCTTGTATTTGATCATATCTTCTTCAA
GTCGGATCAATCTCATACCTGGTGCATCTTCAATCTTAAGTCCGAAGAAGTCCATGATTC
GCTCATGATCTTCAATATCGGTGTTAATTGTAACAAAAAGAACCTTATTACGGAATTCTT
TAGCAACAATTCTAAAACCTTCGACAATTTTTTCATAGCTGCTTGCCTTCTTGCTAAGGA
AAAGTAAATTATGGAACTTAATTTCACCGCCGAAAATCTTTTGAGCAGTCTCATGACTAA
AATCAACAACAAGAGGAAGACTGTTACTGGTGATGAATTTTTTAAGACTCTCTTGGGTGA
TATCTTCGAAAAGATCGTTACGTTTTTCATCAAATTTCTTGAAAAGAACAATACCATCCT
TGGAGACGGAAAATTCTTTGAAAACAGCATCATTAGAGGTGATACCAAATGGATGATCAT
CCATGGTAGCAGCAACTTCAAGGAAAGCTTTGGCAGCGTCACTTTCACCTTCCTTGAAGA
AACCAATGACGGCAACCTCAGCGGAATCTTTAAGTTTGTTGGCATCTTCAACGGATTCAA
GGGTAAGGGCTGGAGGTCCAGTCTTTTTCTTAACCCATTTGAGTAAATCGTCAGCAGTTC
GACCACCATTATACTCAGATGCTTGACCATTTCGGAAAAATTTAAGAGTTGGATAACCTC
GAACTTCATATTTTTCAGCTAAATCAGTTTCCTCGGTAGCATCAACCTTAGCCAAAAGGA
TTTCAGATCCTTCATCAGCAAGACTTGTAGCTGCCTTTGCATATTCAGGAGCTAAAGCTT
TACAATGACCACACCAAGGTGCATAGAATTCAACCAAGACATATTTGTTCTCTTTGATTA
CACCATCGAAATTAGATTTATTTAAAACTAGAACATTTTCCTCTTTTTTAACTTCCGAGG
TAAAGACCAGATTAAAGGCGAGACATAAGATAAGTAGCAATCTCATGGTGAAAATATTGT
TAATCCACAGAGAGAAAAAAGAAATGAAATTAATTTAAAAAGAAAAAAAAATGATTTAAA
CTATGATGTCAACCAATGGAAATGAAGAAAAGACAATCTTTTGTTACGAATTAACCACAG
ACAATAAGAATTAAAGTGAAACAATTTAAAGGAATTGGATTTATCGGCTTAAGCCGGAGA
GATTTTCCAAAAAAGAGAGAACCTGAACACTTTTAATCTTTTAAACTGAACAAAGAAAGA
GATACTGAGAAAGTGTGGAAATAGAAAGAAAGTAAAGAAAGAGAGAGAAAAAGATGATGA
TGATTTTAAAGAGAAAACAGAAAGAGAATCAAAGCAACGTCACCATAAGAGCATCGAACA
ACATCAACCGATGTATCGACCATCGAATTTATGTTCTTTCGATGTTTACCTGATGTTGGA
ATTAATCAGAAGAACAATTGATTGATTAACTAATGACACGTTAAT
>Contig_00105
AATCATCTTATCTGACCATTGGTATCAAAATTATTTACAATTTACATATTCACAATTAAA
ATTATTCTTTTATGATGAAGATGATAAGTTTATCTTACAGATGAGATTGACAAGGAATTA
ATAGAATACAAAGTTGATGAAGATGATGATAAATTATCTTACACTTTTAAAGATGAATCA
GCTGATCAGGGATCTTTTGTCACGCTTAAAAACATTATTATTATTATAATTAATCTTGAG
ATCATATAGATTTTTAATTAATTTTACAGTTACACCTTCCAGAGTTAAACTGTATCCACT
GTTAAGAGATTCACCAGATGGATTAACAGCCATTGTTAATCTACCATAGGTATTATATTG
ATAAAAGATTGAATTAACACCAATAGAGTCAAGGCGAGATTTAATTAATCCAGTTGATTC
ATTATATTCAAAGTTATATGTAAATCCATCGGATGAGGTTATGGTGGATAACATTTTTGT
TCGTGACATCATGAGGGAGCATTTACCACCCTTTGAGTTTTCAATTGATTTTACTAGATT
TGAGTAATCACGGAATAGATGAATCTTATTACCAGAAGAATCGGTTACAGAAGATAATTT
ACCAAATGAAGTATTAACATTATAACTGAAAGTGTAAATTGTTTTCTTGTTATTAGATGT
TGACCCACTGGACGATGATGATGATGTAATTAAACTTTTCGTTGATAAATGTTGACCAAA
ACGATTAAAAGTATACATTTCAAGGGATTCTAGTGATGTTATCGTGTATTCTTGGTCTCC
ATCAAGAGTTGGAAGAGATGAATGGACTGCACGAATACGTAGATTACCTTGATCACAAAT
GTACAATCGTCCATCAGGTGTAACCGTTATCGATGGGATAGCTGACATTTTTGAGTTGAT
TGCACTTGTAACCTCTGAATTAAAACATTCACAATTGTTTTCCATGCAAGAACAATCTAA
ATCCATTCCAGCGTATTTAACAATACGACCATCAACGGTTACAATTCTAACACGATTAAT
CATCTGGGAATCACTTTCGGCAATAAAAAGATTACCATTGGTTGAAAAAGCCATTGATTG
TGGTGTTTCCAGGAAAACTTGAGTTCCAAGTAAATTTTCAGCTTCTTTCTTGGACTCTGG
GTCTTCTTGTGCTGTTATCACTGATGAACAATGTGTAGGCCGTCCAGCGACCACACGGAT
CCGTAGATCGGGTGTCAACTTAAGTATCATATGATCATCGAGAATATGAAGTGAATTGTC
AAGTGGATTAATTGCTAATTCAGTTGGCCAGCGAAGATTAACTTTCTGAATGGGAGTAGT
ACCAGTACAAGGGAAAGGTTTCCAGTGAAGTTTATGATAATGATCACCAATTAGTGTATG
AATGATTCCAGATACATCAACGTAACGGATATTGGTACCATCGGCGATGAATAGTTCACC
ATTAAGATTGATAACAATACCTTTTGGATAAGCAAGACGCGCGTTACGAGCAGGTCGATC
ATCACCACAGAGATTTTTATCTCCAGGTAAACATTTAACACCTGAACCAACAACAACTTC
AAGATTGAAACGAGGATCAGATGGATTAGAGTTATTAATAGATCGTAAAATTTGATGTTT
CTCTGGGTCAGAGATGTAAAGTTTACCATCAACTGGACCAATTGTTAGGTGATAACGATA
GGCAACCTGAGAAGCTGAAAGTTCAACGATAGTGGTCACTTGTCCACCGGGGGTGATACG
TCGGATTAAATTAAAATCACCAACATAAATTGATCCATCAGGACCCGAGGTAAGTGCTAC
CGGAGCAAGGAGACGTTGTTCAATTGCAAGACCATTACAATAGGCACAATGAAGTGGCCG
TTGTTGACCATCTCCCATTACTGTGGTCATTGTGTGTGGTAAATTTTTAAGATAAAGTGT
TGACCCATCACCTTTTTGCAATATTCCTTCATGGAAATTGTACCGATGGTGAATATCAAG
ATTCCAACCTCCAACCTCAGAAATGACCATATCATGTCCAGCTACTTGAACAGTTTGAAC
TTCCCAGATAACCTGCTGACAATTAAGGTATTCATAACCGACCGACACAGTTGCAGTGGA
TACACCGTACACTTTTTGACGATAAACGTTACGACGATTCCATGAATAAGTATATTCAAT
GAGGGGAATAGCTTCGAAAACTTTCTCAAACAAATGACCTTCAAGGGATATTTTAAGATG
AACTAATCGTAGCGTTAATGGTATCCGTTCAGGGGTAAGATTAAGGTCAATTGTTGACAT
GTAACCTGATGCACGATGAGAATAGTAGATAAGGTTAACATCGGTTCCTGGGATACCGAT
ATTTTCCTGGACAATTTTACCCTCTTCGAGGATCATTTTTTTCACAGATGAGACACCATT
AAAACCCGATTTCCAGGTACCACTAACGGTTGGTCTCATAATTTCATAATCATGTTCAAC
ACAAATAGATGACCGATGATAATCAGGTGTTTTAATTTCATCTGAATCCATTGTAACTTG
ACCAATGACCACAATTTGATTCCATGGGACGAAAACTGTTCGTTGGATTGGTTTGAATGG
TTCCCGGCGGAAATCAAGAGTCACTGCAGAACCACCGTTAACCATAATATCAAACCAACC
TGCATCTCGGGAGACAACAATACCCAAATATTGGTCATTAACAACACCCACTCTAACCCC
CATTAGGCCATTGCCTGAGGGAGAGATTATCTGACCACGAATAACTGAAACTTGGCTNNN
CTGTCATTGAAGGCTTTCCTATGGGCATAGCTTTGAACTGAATCATCTTCAATTAGAAAT
TGCATCCGTTGAAAGAAAGATGCTGTTGGTGATAATGGTTGTTTACGTAATAAGATATCA
AGTGGATCAGCTGATTTAAGACACAATGGATTATTTTGACAATCCTTTGATGAACAACAT
TCACTGTCAGCACAATCAATTAAACCATCGTTATCATTGTCGATTTTATCTCCACACTCT
TTTTCCAAAGGAACTGAACAATCGTTTCCATACCAATCAGCATTACAAGAACAAAAATAT
TCACCATTCTGCTCAACACATGCACCACGATTGTTACAATTTCGAGGACATCCCTCTAAT
GTACATAATTTTCCGTTCCATCCTTGGTGACAGAAACAAGTTCCATTGTTACATTGACCA
TGATCTAAACACCGACGGTCACATAAACGTTGTTCACATTTAAATCCAGTCCAACCTTCA
TTACAAACACACCGATCACTTTGACAATTTCCATTAGGTCCACAATCGAGGTCACATTTT
TCTTGCGAACAATCAACTCCCGTCCAGTGAGGTTCACAAATACACTGTCCATTTTCAATA
TTAAAGGTTCCATGTCTTGAACAATCAGGTAAACATCTTAATAGCTCTAAATCAATTTCT
GAACAATCTCCACCTTTCCAGCCTCTGCCACAAAGACATCGACCTTTAACACAAACACCA
TGTCCACTACAATCAGGATCTAAACAATCAACATTTTCATTGTTGATTTTATCTCCACAC
TCTTTTTCCACCGGAAAAGAGCAATCGCTTCCATGCCAATCAACATTGCATGAGCAAAAA
TATTCACCATTTTGTTCAACACAAACACCACGATTGTTGCAATTTTTTGGACAACCCTCT
AATGTACACAATTTTCCGTTCCATCCTTGATTACAGAAACAAGTTCCATTGTTACATTGA
CCATGATCTAAACATCGCTGGTCACACAAACGTTGATCACATTTAAATCCAGTCCAACCT
TCATTACAAACACATCTATCACTTTGACAAAATCCATTGGATCCACAGTTGAGGTCACAT
TTTTCTTTTGAACAATCAATTCCTGACCAATTGGGTTCACAAATACACTGTCCAGTATCA
ATATTGAAAGTACCATGATGTGAACAATCAGGTAAACATCTTAATGATTCAGATTCTAAT
TCAGTACAATCAGAACCTCTCCAGCCTTTATCACATAAGCAAATACCATTAAAACAGACG
CCATGTCCACCACAGTCAGGGGACAAACAGTCAATTTTGTTATAACGAAGAGAAATTAAG
TAAAGTGTATAAGTTAATACTCCAGATAAAATTAAGGTTATAATTCCACTGGTGATTGCG
GCACATCTCCAGGAGACATTTTTTCGCACCTTAGAATAGACCGATGGTTTATCCACAGAT
TCGTAAATACTTGGGAAAGGTTCACGTACGGTGTATGTGTGGTTTGGGGGTAAACCATAA
CAGTGGTGATGTAACCTATTCATTATTCATCTTATCACATCTCCAATTGAAACACAACTG
AAAAAAAAGT
>Contig_00106
TTTTTTTTTTGTGGTTAATTAGTACAATTTATTCTAGACCATTTTGTTTTCATTATTAAC
AAATTTTCATTGTTAATTTAAATACAAAATGGTTTCATTCTGTGTTTGATTGATTAGGTT
ACAATTGATCAGTTTTTGCAATTCATATAAATGTACCGTTAAATTCATTTGCCTGGGTTG
TAGTAAATTGTATTGATTAGGGAGACAATTAATATATAGATTATTTAAATTTAAATATCA
ATTATTGGAATATTTTGATTTGCATCGATAACATTTTTGTTTACATTATTATTTTTTTTT
TTGCTTTTCACTCATTTCAATATATAATATTTGGAGAGATTTGATTAATCTGATAACCAA
TCAACTAAATGGTGATTAATTTGTTGATTGAATAACAGAGGAAAACAAAACAGAATTAAG
AATTTACATCATTAGGGAAAAAGTGTCTCAACAACTCATTGAGTTATTAGATTAATATGT
GTGTGTGTGTGTGTGTACATGGAATCTCATAGAGAAAAGTAATATAGTTATTGAATTAAA
TTGTTGTAGAATTTAAAAGAAAAAGAAATTAATTTAGTTCCAATTTTTTAGGCAATTAGC
TTTTCCTTTCCATGTGTAGCCATTTTCTTTTTTTTTGTTTTGCAAAACGATAATTAACTT
TGATAACACTTTTAATTGTGATCCTTATCCATTGATTAATCTTTGATAACTCCATTGAAT
CAAATACACACACAAATAAACTCAATCTGCAAAAGATTAATCCAGATTAACTAATCATTT
CGTTTTAAAATTAGCTTTCCAATTGAAGTTTTAAATTATAATAGTTTTCTTTTGATAGTT
AATTAGGTTGGTTTATCATTGACCAATCGTTTTTGTTGTAGAAATCACAAGTTAACAATA
AAATAAATCATTCAGGGTAAATTTTTAGATCTCAAGAAATTAAATCAAAAGAAAAATTAT
TCTAGAATCAATTAAACGATTGTTGTTGAAGTTAATGATGATATAGATGATTTGTTGAAT
GTTTTTTGATGGTTGTTGATAGTTGATGATGATAGTCTAGATGACAGGATGAAAAGTTTC
CTTTTTTTTTAATTGTCACTTTATAAACATCTCATCATCAATTTCTCATGTGAAAGTTAT
GGATAGAAAAAAAATTGCTTTAAAGCTGATTGTTTATCCTCTTCTTCATCCGAAACTGTT
TCTCTTTCATTTATCTTCCATTTTCTTTTTCTCTTACTCCAATAATCAGATGTTTTTGGT
TGTGCTCATTTTCAGGTTTAAATTAATGTCACTCAAATGGGAATTTAGTGAATGGGTATT
GCGTTGTTATAGGTGGTTAATTGTGATGATGAGAGTGGAAGAGGTAAGAACTCACTGTAA
TTGTTTCTAAGTGTTCTGAATCTGTAAGTTTGAGTGCGAAAAAAAAGAAAGACAGTTTAG
AAAGGAAGGGAGGTAAAGAGTAGTGGTTCCGATATTTGCATGAAGAAATTGTTGAAAGAA
TTTGGTGGGGAGAGGAAAAATAAACACGTTCTTATTTGAGATCAGGTTCTTGTTGGATTT
GTTTCTTGATTTTGAGGAGAATTGTGGTGAACCATTGATCTAATCGACTGATTGAGTCAT
ATTCTTGGACTTGCTGTGTAAATCCTTCGATATCGGATTCTTCCAGTTTGTCCAATAATC
CTTTAACGAATTTACATTCACGAGAATCGGTGAAAGCAGGATACATTTCTTCATATCTTT
TGATAGCCAACTGAGCGTTCAATAGATCAACACACATGTGACAAAGAGCGGCACGGAAAA
AGTGCTCTTTAGCGCTATACTTTAACAATGAATTGTCAATTGAAGATGAAGCAACTGACT
CATAGATTCCAATAGCTTTTGAATATTGTTCCAATTGTGCTGCATAACGAGCAACATTGA
GAAGACATCGATTCGCTGACGCTGATGATTCTTCACCCTTATAATAATCAGCTGCTTGTT
CAAAATGAGCGATAGCCTTTTCTATGTCCACGGCCTCATTTTCGTAAATTTCAGCCACGG
TCATATGATGTTTAGCTGCAATTGAAAATCTTCCCATGTCGGTGTAAATTTCTATAGCCT
TAAGAATAGAATTAACTGCTTCCTGAGGGTCAACTTTTTTGTAACAATTTCCAGCATCAA
CATAACAAGAAGCAGCTTCATGTTTACTACCCGATTTCAGGTAAAGTGAAGCAGCTTCGG
TGAAAGCATTACCACCAGACATCCATTTTTTAGCCATTTTAAACGTATTAGCACCTTTAA
TGTACAATTCAATGGCCTCTTCAACTCGTGAAGATCCTCCAAATAATCCTCCGAGGAAAC
TTTTTGAAGCATTTAGCTTCTTCTCAGCCTCCTGGATAAACTGGTTGCCCTTTGCTTCCA
AATCTCCAGACATGATTAACAATTAAAACAACAGAATTTATTTGAATAATATTTTAATTC
AACAAGACCAAAGAACAATTTAATTTAATTTTATTTAGAGACAAACAATTAAGGTGTAAA
TATAAACAACAAGGGCAACGCTTTGATGATGAGAGAATAGAAAATAAGAGAAAAAAAAAG
A
>Contig_00107
GAAGAGAAACATCAGTGATACATAAAAGTCGAAGAGCTGAAACAATTTATCGATCACCGA
CATTAGTCTTTTTGCAGCCGATCGATAGTTCGAGAAGAACTGACGATTATTCTGATCTCT
TACAATGTGCCAATTCATTCTCTCTTGTGATGATGATTATTATCGTAACAATTTTACTTG
AAATCACGAAAAATGGACTTGCTGGAAATTCAAAATTAGATTATTGCTGAAAGAATCATT
GATGTTTACAATTAGATATTGAACTTTAATGTGAACAATTTTTTTTCAATGAAATTAAAT
TAATTTAACTTTGGTCTTTTAAACACTCGATTGATTTTTCCTCTTCTAAAGTCTCGCTTC
CTTTTCCTGTTCTCTTTCCATGATAAGTGTTTCTTTGCTTTCTTCTTCATCGCCAACACA
GGATTAATCAAGAATTGAACTGCTTGTGTCGCTTTACGTTCAGTCTTTTTACGATTGTGC
AATGTAACCACTTCGGCATAAGTTTTACTGAAAACTTCACTTCCGACTTTGTTTCTGATC
ACTTCGTAAAGAGCTAAACATGAATTGACCAGAATTTGTTTCGGGTCATCTTCCTCATAC
CGTCCAGCCTCTTTTAAATTACGATTAGTGATTTCTCGAGCTAAAGGAATCAATAAATTA
CGACAATTATTCTGGATGATCGGAGTATCGGCTTCGACCACTATGGCAGCGATCCACTTG
AAGATTGAAATTCGAGCTTGAAGTTCAAAAGGTGATTTTTTAACCTCTCGTTTGATTTCC
CTGATTAAACGATTCGTTAACCAGTTGATGTTCAATTTACTGAGGTAATTTTCATCAACA
ACTTTAGTTTCAACCCCAACTGGTGATTTAACGATTGACTTTTTTGATTTTTTCTTCTTT
GGTTCATTTTCATTGATGACAATTTGAAATGAATTTCCATTCTGAAGATCCTCAACTGGA
CTTATCTTGAAATCATTTGGTAATTTCAATAATACTCTAGCAATGTAATGTAAATTTTTA
ATCAACAGGTCCCCAATTTCACTCGATTCGTAGATCATGCTAAACAAGAAGCAATGTTTT
CTACATAGATTCCAGAGACGAAGAGGTAAATTGTTGAAGAGGTAGAAAGAATTTGATTTC
CCATTGATTAAATGATCGGCAACTTGAGTGACTGAGAAATTACTGAAAATACAGGCAATA
ATTTTCACAGATAAAATTCTGACCCAAATATGAGGATAAGTTAAATAGTTGGTTTCAATA
CAAAGAGCTATTGAATTTAGATGGCCAATGAATTTGGGATCAGACATTATCTCAGGATCG
TGTAACAAAATTTTCTGATAAAAAGATAACAGTTGAAACAATTGGTGATCATTGTTACGT
TTAGAATCTTCATCTTCTACATCAACAGGGAATCGAGTTGGATCAAGTTGTTGCACAAGA
AGTGGTAAAATCTCAGGTAAACGAGAACGGAAATCGGATTTTTCACATGAAACAAATATT
CCAAACAATTGAGCGGCAAGACGTCGATGTAATTGAATGTTCGCTTGGAACCAGGGTAAA
GTGATATTTTTCAATAAAATATCTCGAGCTCTTCTAGATATTTTGTTTAGTAATTTTTCG
AGCACTGAGACAGCCAATTCTCGACACTTGTACGAGTCATCGTTGATCAATCGTACGGAT
ATTGGAATATAAAATGAGGCCGCATTGTCCGAAACCTGAGAGTTGTCTTGGTATTTGATG
AGTGAGAAAAGTAACTTAAGAATAGATGATCTTCCAATTTCTCGAGGATATTCAAGTTGA
CGAGTGAAGAAAGTAACATAATTGGTGAAATTTTCACCACCAAGCGAATAGTTGAGCAAA
TACTTTAACCAAACAAGTCGACACTCATCTCGAACATGATCATCGTCAGATTCCAACATG
ATGAAAGTTAACTTTTGAAGAATACTCTTAATTTCTGGTGATTCCATTTTCTTTGAAAGG
ATTGATTTAAGTAAGGAGAACGCTGTTGATTGTCTTGTCCGATCAACCATGTCTTTTTCC
ACATAGAACAATAAAACTTTCAATTGATCAGGTTTCAATCTAACAGAATCAATTGATCTA
ACAAATGATGAAATTGTCTTGAAACACATTGTCACCAATTCAATGTTTTCCTTTGAATTA
GTTCCTTGAGCTACAAACTCGTCTAAAAGTGTTAGAACATTAGTTTTTATCCGTTCAATT
GATGCAGCAAATGCGGGCAGATCAGGAAAAGCACGAACATATTGCATCAGGCACCGAAGC
GCTGTTGAGGTGAGCTTAACGTGTTTCGAGAAAAGTGAATCGATAAGAATTGGAACAAAT
TTACCAAGTTGTTCAGCTGCTTTGGTTTCTGGCCGCAGACGATTTCTTTTAAACAACGAC
AATAACAATCGTAAGCAATATTCAAATAAAACGTGAACATTTGAAAGAGGATTAATCTTA
GTTGATTTCTTCTGTTTATATTGGGGCACCAATAAAAGGGAGTCCGTTTTGCTGATTTCG
TCTTTTTTGGTCAATTTAGCGGGTCGAATCTTCAATTGTGGAATCTTATCTTCCAGAACA
TCCAATATAAATTTAATCAATGATTCCTCAGGTATTCCGGTGTTTTCTGTTAATCCAAGG
AAAAATTTCTCCATACAAATAGTAACTTTGTTTATAACTTTCACAGATAAAGCTTCGTCC
AGAATTTTTTTCATGGGCAACATGTTTGCAACCAAATGTTTCGATGAAACAAATTTACCA
AGAATCCGATAAGCAGCATAACTTTTGATCTTTTTCGCCTCTTTACACTTTGCAGTTATT
TTACCGACAGACTTTTCCTCTGCTACATCGGTAAATAATTCTTTGTGGAAAATTTCGATC
AACAATGGAGCGGAAACATCGAGATCACCAGGACTCAAGGTGCTCGAAATTGATTCCAAG
ATGATGTAAATTGTAAAGGTTAACACGTGAAATCGAAAACCTTTATTGAGAATGGTTTTC
ATTTCGTTGATCAAAAGTGGCAGGTGACGAGCACCAAGAATTCTCATTATTTTACATAAA
ATTTTCCTTGATGATTCACGAAT
>Contig_00108
ATTCGTGAATCATCAAGGAAAATTCTTATCGATTCACTTTTCTCGAAACACGTTACTTCG
ACTACTTTGGCGTTGACATAAATAAGTACTCAATTAAGTCTGATTCAATGGAAAGATTCA
GGTCAAGTTTAATGGCTTTATCAAGGATCAATGATAAAGTTAACGCCCAAATATCTCACC
TGATTTCAGTATAAAAACGGTCAACTCACGTGTACAGTTTCCATAATCAATCATGTCTCG
ATCACTCTACTTTGTTAAAATGTTTCCTGATGTCCCTGTTCCATTTAAAGCTACACCAAG
GTCTGTTGGCTTTGATATATCATCTTATGAAGATACTATTGTTCCTGCTCGTGGTCAAGT
TATAATTAAAACTGGGTTAAAAGTGACTCCTCCTAAAGGTACGTATATACGTCTAGCTTC
AAGGTCCAGCTTAGCCTCAGAGGGAATAACAGTTCAAGGTGGAGTAATTGATCCTGACTA
TACTGGAGAAGTCAAGGTTATTCTTGCCAACAACACAAATGAGCAGTTTATAATCACAAA
AGGGATTCGTGTTGCTCAGATGATATGTGAAAAGGCTACCTTCGCAGTCCTTTATGAAAA
AGAGGAGGTGGAGACAATCACTGTTCGATGTGAATGTGGGTTTGGCTCTTCAGGTCGATA
AATGTATAAAAACAAGAGCAGTAAAGAAACTTTCATCATTCAGTTTTAATTCACCAGTAA
AACAACATCAAAATGTACTCAAAATCCAAGTAAAAATCAATCAATAAAAATCATCAATAA
ATTTCCATTCGAATGATGTGTCACAATACTATTTATCGGTTTAATTAAATTTTTAATTCG
TCTATCAATATGTCACATGATAGGGTTCAATAAACTGCGCTATCTTGTGTACTTTCACTA
CTACTCTTATCACTTTTGAGGTCATTTTTTGTCGATCTTCTTTATGTCCAATGACCGATA
TTTTGACGTAAGGGTCAACTATGTCATCTTCTGGACTAGAATCCAGTTTCCGTAATTGCT
GACCACTGAGAATGGTTAATTCGAACTGTAAAGGTTTCACCTCTTTACTTGTTGATACTC
GCATCAGATGATCTGGCTTAAGAGTGTAACCGCAACGGCCATTGGATGCAAAACGAGCCT
CGTTGATCAATAAGTGTTTACCCAACGTCTGAGCATTTAAAGCAACCATTTGACAACCAA
CACTCCAGTGAATTGTTGGGTCATAATTAGATGAATTGATTCGTGATCCTTTTGGATAAA
TTCTAACAAGACGTCGAGCTGTGCACGAAGTGTATTCTTCAGCATAGAAATTCGCCAAAT
CAGCTGATTTCTTTTCATTGAGCGAAAACATTTCATTGAATTTCCATGATAATGTATCTT
CAAGGCTACGGAACTTCCGAGCTGAGCTGTAGATTGCTAAATCAGCTAAATTGTTAATCA
ACTTCGTTTTTACTTTACCCTTAAGTAACAAAGAGGTGTTTGTATTTGCTTGTATTGAAT
ATCGACGATTGGTAATGTACCTACGAGTTTCATTAAGTTCTTCTTCACAATCTGATGATG
AAGAGGAAGATGAAGAATCCTCATCATCATGATGCTTGCGACCTTTCGCTTTGATCAATA
TTTTGTTCTGTAACATCTCAGGACTTGGTAATTGACGTTCCGTCGGCATGATTTGTCTCT
TGTACAATTTATCTCCTAAAATAGCCACTAACAAGGCAGCTACTGATTTCTGTTGTTCAT
CAGAACAATTAACTTCTAGTGAAAGTATCAGAGGATAAGAGGTTGTATCGAAAGCATAAG
CTCCAATAGCCTCGAGCACATCTTTAAGTAATAATTTGGAAACCATTGTGTATCCATGGT
AAACAATTGGCCCATCATCTTCATCGCCATCCCAAATATCAAGCTCAACACAACGATATC
CTCTTCTCATAGCATCAATATAGCCTTCGATACTACTGTCCCCTACTAATTGTCCAGCCA
AAAGGTACGTATTATGAGAGGATTGAATATAATAATGATTCAATGGACGGTTCATTTCTT
GGTTAATTTTGTAATGTTCATGATTGAACAGATCAAACTCTGGTGACAAAAGCATAACTT
CAAATCCTTTTGAATTCATATACAACTCGAGGATCTGAGTGGATGCTGGTAGTCGCTGAG
ATGCTTCCAATAGGTTGGTGGATAATGATGCATACCATGAAGTTTGGAATTTCTCAATGT
ACCGACGACATGTTTCCAAAGGCAAATGAGTTGATTGTTCAGCTTGAAAAAATTTCTGAA
GCTCATCAGGGCCCATGATGGTCCCTCCTGGCTTAGCGTATTGACGGAATATTTCCTCGA
CTTCCCATCGATGTTCAAGATTATCGAAAAAGGTGAAAAATTCATCCATATCAAGAGCCT
CTTCTCCTTTAACTTTTCTCGTCACCACAATCGATTTTTGAAATAATTCCTTGGCTAAAT
CATGATTAATTGAGATGTTGAGTCTATTCAGGATGCTCATTGCTTCTATGAAGTTG
>Contig_00109
TTTTTTTATTAACTTTGTTTGTTTTTTTAAAGGAAAATTTTTTTTTTTTTCCTTTTTTTT
TTTTTTTTTTTTTTTTTTTTTTTTTTAATGTGTATAAATAGGCTCAATACCCATTTATTG
AATTAATTCAAAAATTTTACAAGAGCAGAGATTGATTTAAGCCTTAATTTGTTTCTGTGC
TTTCATAACTTGGGTAATGATCTTTGTTTCTTCAATCAAGAAAGCTCGAAGAATCCTATT
CTTTAAACATGAAGCACATCGGACACCACCATGTGATCTAGAGACGGTCTTGTGTCTTTT
GGAAAGAGTTGACAATTTGTGAGGTCGGGCAAATGTTAATCCTCTAAGCTTAAGCTTACA
ATCTCCACATCGAGCACAAGTACCAGGTTTCTTTTGGTAAAGGTAAACAAGTCTTCCTCC
TGGAGTCTTGGAAATCTTCCTTCTGTTTGATGGTGTATTGTAACAAAGTCGTCGCCTAAG
AGTTTGTCGCTGGGCCATTATTTTAATTTAAATCGTAAAACAATTAGCAAAGAAACTAAA
TTAAATTAATTAATAAAATTCACAAAATTTGACTTTACTTTATTCTCAAGAAGAGCTGTT
TTATACAGTGA
>Contig_00110
TTTTTTGTTCTTTTCTCTTTTTTTTTGGTGTTATTTTTGTTATAATTAATTTACTAATTT
GTTGCAATTATTTGGCCCAATGTCTGATCGAGGTGATACTCGGATACCCAATCGAGTTGC
TGTGTTAACTATTAGTGACCGATGTTCACGAGGGGAAACGGAAGATCAGAGTGGCCCTTT
TATTGCCAATTATTTGACTGAAAAGGGACATCAAGTGGTCAACAAATTCTGTATCCCTGA
TGATTATTCAATTATTCAGGAAATTCTCATGGATTGGTCTGATTCTACCATGGTTGATTT
AATCGTTACCACCGGTGGTACGGGTTTTACCGATCGTGATATTACCCCAGAAGCAACTAA
ATCAGTCATTGAACGGGAAACTCCTGGTCTAGTCATCGGTATGATTGTAAATGGCCTTAA
ATCAACCGACTTTGCAATGCTTTCAAGACTTTGTGCTGGAATTCGTAAATCAACTTTAAT
TGTCAATCTACCTGGAAGTGTTAAAGCCTGTAAAGAATATCTAACAATATTGGAGCCAAT
CCTTAATCATGGAATTGATCAATTGCGAGGTGATAAATTAAGAGTTAAAGTTAAACACAC
AGAGATGCAACAACCACGTAAACCGCTTGTACTAACAATTAAAGATCCAAATGTGCCAAC
TACAATTAACCCACGATCACCAGTAACACCAATATTACCTTTATCAACATCAACTCCTCT
TCCACCCTCACCTGGATCAACAGCGGGAAATAATAAAAGCTCAACGATGATCCGAACATC
GCCAATATTAAAGGTTACCAGTGGCGGTTTCCAGTATCGTAAATCACCATACGAAATGAT
TACCATGAAAGACGCTGTTAATTGTATAATGACTGAACTTAATTCAACAAGTAAATTGGA
AAGTCAGAAAATTATTTTAAAAAATTCAATTGATCTTTTAGATCGTCGTGTCTCAACTGA
CATTCAATCCAAGGTTGATGTACCTTCATTTTGCGCCTCAATTAAAGATGGTTACGCCGT
GATCACCTCAGATGGTCCAGGTACACGGAAAGTGATCTCATCCTCGATTACAGCTGGACT
ACCAGCTGATGGTATGTCCATCGACAAGGGATGGTGTGTAAGGATCAACACGGGAGCTCC
AGTACCTGATGGTTGCGATGCCGTTGTTCAGGTTGAAGATACTGAGGTCACATCACGAAC
TGATGATGGACAGGAAAGTGAGATTTACATTTCATCGGTTCCCAAAACTGGCCAAGATAT
TAGGTCAAAGGGAAGTGACATCAAAAAAGGAGAGACGGTTATCAAAAGTGGCAATAAAAT
CGGACCCATTGAACTTGGCCTTTTAGCGTCCATTGGGGTGACCCATGTTCCCGTTTATCG
ACGACCAAGAGTTGCCGTTTTGTCAACCGGAGATGAGCTTCGAGAGCCTGGTGAAAATCT
GATCGGTGGTGCAATTTGGGATTGTAATAGGATAACCTTAATATCGTTTTTACGTCGTCG
AAATTTTGACGTGATCGATTTGGGAATTGTTGAAGATGAGATTCGATTTTTGGAAAGTCG
AATATGTTCCGGATTAGAAAAATCTGACCTTCTCATTACCACTGGCGGAGTTTCCATGGG
AGAGAAAGATATTTTAAAAACCGTTCTAACTCATTGTTTCGGAGCAAAGATTCACTTTGG
TCGAGTTAAAATGAAACCCGGTAAACCGACAACCTTTGCTACCTGTACAACAGCTGATCG
TCGGCGATTTATCTTCTCATTACCTGGTAATCCAGTTTCAGCTTTTGTTAGTTGTTTACT
TTTTGTTATCCCGGTTCTTGACCATCTTTCCGGTCAATCGTCTTGGTCAACATCAACTCT
TTCATCGCCAAACAAATTGTACGATATTTGGGATCTTCATCCATGGATCAAAGTGACCAT
ATCAATTGCTCCAGGTGAACCAAGTAAAATTGTCCTCGATGATAGGCCAGAATTTGCTCG
AGCCATTGTTCACTTTGGCGGAGGAGAAAGTGACCTTCCCACTGCCTCATTAATCAAGGG
AAGTCAAAAAAGTAGCCGATTGACCAGTGTAAAAGATGCAAATGCATTGGTACTTTTACC
AACTCGAGATGAAGTTCCCGATGGTGTAATCAAAGATAATCACATTACCAAAGCCATATT
AATTAACTTTTGATTCATTTACCTTTGTAAACAAAAAGGTAACAAGGATAATTTAGAAGA
TGAAGAATAGAATCTAAAATAATCAACTAGACATATCAATTACTAAACACGAAACTTTTT
AAACTTGGATGGTTTCTCGAGACAAAAATTATCAACATTATATAGATTTCCCGTCATCAA
TTACTACTTATCAAAATTTACCTGAAAAAATTAAAAGCAATCACACACAAATAACAACAA
CAATGAAAGGGATGATAAATGATTAGAAATCATTAAGTAACCAAATGGAAAGATGATGTA
ATTGTGAAAAAGAGACACAAAATGAGAATAATCAATCAAGGAATGTGATTAAATAATTTT
GTCAGAAAAGTTGTCTAATTTAGACAAATTAAGAAAGACATAAATTGCTGTTATAATTCA
TGCCACAACAATCGTATTCTAAACACACGGAAGAAAATTTTTCAGGGATAAGAGTAAAAA
TTATCTCCAGAAAAACATCATTTCCATGTATATATATTTATGGTTGTACAAAATTTAACC
GACAAGTTGTTTGTGGGCCCAGTTGAAACCGTCAATCATCAAATTTTGAACTTCATGTAC
AACATTGGTAAAAGCTCCTTGGACCTTTGCAAATGAAGCACCTTCCAAATTGATATTCTC
GCCTATCCATGATCCTAGTTTGGCAGATAATTGTTTCAAATTTTCTTGTCCTACCGCAAG
ATAAGTTCCAAATTCAGAGGTGAATTTAGCAATTCCATTGACCATGTAGGGTATAATGAC
ATCATTGGCATACTCTAATTTCAAGGGGATTGTTTTGTAAATCCAAGAGGTCACTGGTTC
GGAAAGTTGTACCACGTATCGAAAACCAGATGAAAGGTGGGCAGTTAATTTCTCAATATT
TGCTGTCTTGTACACGCTGGCAATCATAACAGGTAATTTACTTGTTACCTCCTTTTCAAC
TGTCTGATAAACACCAAGGATTCCACTGTTCTTCAGCCATTTACCCGTAACAGATTTTGA
AAAGCTACCATGATTTAGAACATCATAATAGACCATAGAACCAACACTGATTAAAATAAA
TATAAGAGGTATTTTAATACTTAAATTAAATCCAATTGTCATGATTTGTCACAACTAAGG
TTATGGCTTTTTAAGAGTGAGATCAATAATAAAAAGAAAGGGAAGGAGAGTGTGAAGAGA
GAGAGAGAGAGAAAGAAGAGAAAACCAGGATTCTCTGACTTTTAGGATGATTTAGAATTT
AAACTGTTATTGTCAATGTGTTCACTCTAATCACGATTGTTCATAAATTGGATTCACTTT
TTAATGGTTAATCTCACAACAACAATCAAAGAAAAAGATTAATTCTAGTAAATTAATTAA
AAGAAATTAATAAATAAACGGTAATTTAGATTACAAATTTTTCCCAGCCAATAGAAAAAA
AAAA
>Contig_00111
AATTTCATTCTTTTCAATGGGTCAACTGAATTGAGTCAATGCAACGAATGCTGAAGGTAA
TTAGTAAATTGTAGCAGTAAATTGGTCAAGTTTGATTACGAAATGTGACAATTTATGTTA
AAATATTAGTGAAAGTAGTGGATTTTTAATTAACAATTAATCTGTTGGTCTATTGACCAA
ATGTTAATTGATCGTCATGCGTAAAGAATTGAAAGCAAATGTTTACATTCTCATGTCACA
TGTGCTTTCAGGTTTTCTATTAATTTTATTATCCCTTTTATTGTGTTAATTCTTTATAAT
TTGTTTCTCCAAATCTTTCGTTTTGATGGTCTGATGAGGCTTTTCAATAGCCTTTACAAG
ACTTTTAGTGTAGTGAATTCGAATTCGAGTGTCATGGCGAAAGTATCAGGATCATCGGTC
AAGGAGGAAATTCTTAACATGCCGGAGCTCAAATTACTGTCCGATCTTTTCATCAACCGT
GGGTATCTTTTAAGATTGGCCGGGGGTGCTGTTCGTGATATATTATTGAACACACAGCCG
AATGACTATGATCTGGCTTCAGACGCGACTCCAGACAAGATGATTGAAATTCTTTCCAAT
CGGGAAAGTATAAGGTTGATCACAACTCCATCCGGAGAGAGACATGGAACCGTCGCCGCC
TTGATCAATGGATCTAAAATGTTTGAAATAACTACTTTAAGGATCGATAAGGTGACGGAT
GGAAGACATGCTGAGGTAGAATTCATTCAAGACTGGAAACTTGATGCTTTGAGACGCGAC
TTTACCATCAACTCGATTTTCATGGATTTGGATGGAACAATTATTGACTTTTTCGATGGT
CAAAATGATCTAAAGGAAGGAGCCATCAGGTTCGTTGGGAATCCAACAGCAAGAATTCAG
GAAGATTATCTCAGGATCATGAGATACTTTCGATTTTATGCAAGATTTGGACGTAAAGAA
CACGAAAAAGAGACCGTAAAGGCCATGACCGATAATATCGATGGATTGGCCAATATTAGC
GGAGAAAGAATTTGGTCAGAAATGAAGAAAACTCTCAGTCAACGTAATTGCAATAAAGTT
ATTCCTTTACTATTCCAGGTCAATGTTGCAACTCACATGGGCTTTTATACTGATGTGAGT
CCCATGGACTTGGAAGAATTTAACCAAGTTCATGAAAATGTTTGGGCTATGGACGTTCCA
TTTGAGCCCATTACTTTATTCTCTAGTTTGATTAGAACATTTGAGGAACAGATCAGTCTA
ATTACCCGATTACGAATGTCAAATCTCGAGAAAGAAACCAGTTCAATGATACTGAACAAA
CGAAACAATAACCACGATCTTTCCTTGCGAAGTTTACAAAAATTTCTTATTCTTACTTCG
AAATCTAATCAAAGATCATCTCACCGACAAATCCTCGAGTTACTCAAGTACAAAGGTTTG
AAAGATGTTTATAATGATATTGTCGATTGGTCAGTTCCGGTTTTCCCGCTTCGAGGAGAC
AAAATTGGGAAAAAAATGAAAAAACGACAAATGATAAGTCAAGTTATGTCGGAATTGAAA
ACTATCTGGGCCGATAACTCATTCGAAATGGCCGATGATGAGCTTATCAAGGAGATGGAC
AAACTCATTGAGAAATATAATTCGATTGGTTCTTGAGAATTGTAATTAAGGGTACTCAAA
TACATAATTAAAGTTCATTTTGAAATTTTATTTCTGGTATAAATCTAAGTCGAATCATCG
ATAAAGAATCAAAAGAAACCATCCAAATGGATGTTGTCTGTCCAGCAGATTCGGAGAATT
TGTTCAGAATAAGTACTATCTTGAGAGAAGAAATTAAAAGAACAATTTATCACAGATAAG
ATCGTCTTCTTTTAGATAGTTATGGTGGCTTAATTAGCCACTGATGTTACTGGATTTTTA
CTGATTGAATCATCAAAAGCGTTTTGAACGACCGTTTTCA
>Contig_00112
TTTAACTCCTTCGGAATATTTAATTTCTTTTAGATCCTTTTTGTTTCAATATGTACATAG
ATTGATTGGTTTTTTTGTTGTTGTTGTTTCAAATGAGTGAATTAAAATCAAAAAAGGTTA
ACTATGCTCGAAATAAGCAAGGTTGTATATAAGAGGCTAAAATCAAATGTGAAAAAAATA
TGATTGGGAAAAGATTTAAAAACAACAAGTGTAATAACAAAAATTATTGGCGCAAAAATT
TACAATTATAATAAGATTTTCTCATAATTAACACTGTACTTTGTAAGTGACAGCAAATCC
TTTACCATGGTGAAGTCCTTTGTTGAAAACGGTTATCATGAAAGGAGGAATTGAGGAAAC
AAGTTCACCACCGAAGTGGAATTCATTACCACAGTGAATGGGACTGGTACCATCATCGGG
AATTGGGAAGATAACAGTATCTTGATCAGGGCAAACTTTAGGTAGGGAAAGTTCAGCGGA
TGGTTTAAGACCTAATTTATCGGCTAATCCTTCCAATTTATCTAATTTATCATCTAATTT
ATCATCTAATTTGCCTTCCAATTTAGCGATGTCAACATCAGGCTTTTTCATTGGTGCATT
GTACTGGCCAGTGAACATGTTAGGGTAAAATGCCATTGGTCGGTTCATGAAGGGTGAGAC
TGCACCGGACGGAAGTTTAACCAAGAAGGGTGAATATGGGTAACGTTGAGCCTCAACGAG
AGATGGACGATGGTAAACAGGAAGACGGTATCTGTATGGTGTGTATGCTCCTTGTGGCCT
GTATTTCTGAGCGTTTGAATAAGCCTTCAAGTATGATGCAGGTACATTGGATGGAGCGTG
TAAACCAGGGGCATTGAAGTATCTGTTGTTGCTTGGACGATTCAAATAAGTATTTGGTCG
GTAAATGAAAGGAGCAGCGCGGGAAACTCTTGATGGAGATGATTCCAGGGTGTGACTTGA
GATTTTTCCACCGAGATTGAAAAAGATTGGCTTGAATTTAATGGAACACGCTCCGTGTAA
ATTACCAAAACAGATACCATACTTGAGACCATCGATATTACCAAGACCAGTTTTATTTAT
TAAATCGAAGTTTAAACTTGTAATAAGTCCAGCTTCTTCTCGATAATATTGAGCACATCC
AACTGGTGGTTTCTCGGGGCTTTTGAATTCAATCATTTCAGCTCGAATCAACCAACGTCT
TTTAATTGAACCATCATCAGCTAAATCGATCTTGATAAAGATATCAGACAATTCAATAAC
GGTGGGAATGTAAATATGAGTCTTAGAGTTGAGGCCACAAATTTTGTTGATTCCAAAACC
AGGAAGGACACCACCAGATACAACAAGAGCATCGTCCTCACATTTACCAGTAAGTTTGTT
GGGTTGAGCCAATTCGAGATCTTCAATCAACAATTTAATATGAGAGATACCAATGGGTTT
AATCAATTTAACAACACATGAACCAGTTTGAACGGTGGCACCAGGGAAACCGGGATTAGC
GAGAATGGTGTTATTAAGGAGGGAAATTTCCCCACACTTAACGGGCTTAACACAGCAAAC
AGCTTGACCAATACATAAACTTTTACCATCACCGAATCCACCCTTGGCGGCACATTCATC
AAAATCTTTACAATTACCGGGCTTAAGACTAGTTTGTCCAAGACAAGGTAATCCACCCTG
AAGAAAGGCAAATGGTGCCGTTAATTTATCTAGTAAAGTTTCAGCCTTGGGAGGAACAGC
GGGATCGGAGGATGAAACGTCCAAGGAAGCACCAGGAACAACGTTGGGCAGCATGACAGG
ATCGGCAGTCACTCCAAATCCCAAATTCAATAGGTCACCAGTACCAGAGGCAGTTGATAA
GATGGACAAAGTAATTACTAAGCTTGTAAACATAATCATGTTGATGGAGATAATTGATAC
TTGGTAGAGTAGAAAACAAACAAAAAACCACAAAAATTAAGTAAAATGAAGGAGAATTTT
TTTTCCTCGCCAAATAAAAAGGATAACCTTGTTGATGTTTCACAAAGAACTGATGATCAA
CTGAGATGAGAAAACAGTTTATATACAATTTGGATTAGAATCTTTTCCTTTGGTTAATTG
TTGTTTCTTCCAATCAGTGTTCACTTTGTAACTGTTAACCAATTAGCTAATTCACTTGTG
TCACAATTAAAAGATGATTGGTTAAAATCAATTCGCTTCAATTTAGTTAACATTCATTTC
TCTTGGGAGATTAGAGGAAAAGAAAATCTTCCAATGGTAAACAAAGAGATTTTTTTTCGA
ATTCGAATTTTTTTTTTATTCTTTTCTTCTTAATCAAATCAAGTTTTCC
>Contig_00113
GGTTTTTTTTTTCAATGGAAAATGATTTTGCTTTTTAATTTATTTGAAAACATTCGAGTC
AATCGACTTGTCTCGAGTTACACTGTTCATGTACATATAGTTTTGTTTAGAAAGATTCAC
TAAAGCAAAAGACTTTCAAAGTTTGATGCAAAAATGTTTCGATGAAAATCGTATCATGGC
AAAAAATATTTAGAAATGATAGAGGAAAAGACGAAGGTGAAATGAAATTGGATTAGATTG
GGAAATTATACAACTTTGAGAAAACTTAGAGGGAGAGAGATAGAGAGATAGAGAGATAGT
TGCAATTACCACTAGAATAGAATATGTATAAATTTATAGTGAGAAAAGTCTCAGATAATC
TCGAAGAGCTTTCGCAGGGGTCAAGATAGAGTAGAAATCAGAGGAAAGAGAAAGAGAAAG
AGGAGATAAATGTGAAAATTGATTAGAGAATCAAGGTTGGCATAAAAGAGAAACAAATTA
AAGAAAAGGAATGACAAGAGAAGTGTTTATCTTGTTCATCTGTGCAAGAATTCAAGGGAA
CATTAAATTCTAATTGGTTGGGCTAAAGTGTTGATCATCATTTAGCTGTTCGTCGAACTG
GTTCGGATGCTGTTGGAGGCGGTGGTGGACCTTTGCGATCTAAATCGTCAATGTAGGACA
TTAGAAGATGTCGACGTTCGTCTTCAATACAATCCAAGATGAGGTATCGTTTATCGTTTT
GCAGAATTGCGACAATATCTTGTAAATGTTGTTCCGAGTCTTCGATCATTTTCTTCGATT
TGTATGTTATTATTTTGGTCTCTTTCAGAAGTTCTTTAAACTGATTCTTGGCGAGCGTCA
ATTTATCTTTCATGTATTCCTTGAATTCACGTTCACATTTTCTATCACTAGATGAAAATT
TGGTATATCGGGCATCCTCTTTAATAGATCGTCGAATGTCTCTCCAAGAGGAGGTTAATG
TTATTTCGCGAACTTCTTCCAAAAGTTCTCGGAATTTTTCCCTTTTCTTTTTATAAAGAT
TGTCTATGTGATCATTGAATAATTTTTCTCGTTCATCTCGTTCAAGAGAATCGACAATAT
CCCATCGGTGATCTTTTTTCAACATCTTTTTACCTTCTCTCCAGGAAACATCAGGATTAC
GAATGAGATCAGTTAATAGTGCATTAAAATGTTCCACTGCTTCAGCGTGTTTATGTTGTT
CTCGTTCTTTATCACGTTCACGAAGATGGGTGGACAGTTCACGAGCAACTTCCTTCTCAC
GTTCTCGTAAACTGGCTTCAATTGCTTCCTGTTTCTCCTTTTCTCGAGTATCTTTTCCAT
GATCATTTGAATCATTTTTACGATCATCATCTTTTCCATCATTTCGATTATGAGATGAAG
ATGATGATAGACCACTAACATAGCTTTTAAATGTATCTTCACGAGCACTACTAGAGTCCA
ATGCTTTGTATCGAGCATCATCTCGAATCTTGTCTTTTACGTCGAACCACTTGGAATATT
TGTCCAAGTTTTTCTGTTCTTTCAGAAGCTCAATAAACCCTTGTTTCGCCTTTTCTCGTT
GGGCGGCTTTTTCCTCCTTCTCTTTGCGTCTCAATTCAGAAATATAATCGTTAAATAGAT
TCTCACGATCTTTTTGTTTGTCAATTGCCCTAAATCGCTCATCCTTAGAATTCTTGTGAG
CGAATTCATGGAAACTTGTTTTGTATGAAACATTATATTCTTCCAATAATTTTCTAAACT
CATCTCTCTGTTGTTTTATCCTTTGACGCTTTTCCCGTCGCTCTTCTTCAGCCTTTTCCT
TGACATACTTATCAAACACTTGTTTTCGCTCCTTCGATGTGAGTAAAAGGTATCTCGAAT
CAAATACGATTTTCTGAAGCTCTTTTTCCCAAGTTGAAAAAGCCGAAACCTCCTTCTCGA
CTAACATGGCTCGAAACATTTGAGTCCGTTCTTCCAGTGGAATCGTCTCTCGCTGTTTGG
CAGCGATTATTTGAATATCAGTTGATGGATCTTTTTTATTTTCCTTTTCCATTTCCTCTT
CAGCTTTTTTTTGTTTCTTTACGACTTTTTCACCCTCATTTTCAGCAGATCGTTTCTCTT
GTGGCGGTGAATCAGATGGATCGTCAGGTTTGGGTGGAGCTTTAACCAATTTATCAACTT
CAGGCTTATTCTTGAGGTCGGTGGGTCTCTCCCAAACTGAAGTTTTGGTACTAGGGTTGT
AAAAGAAGACTTTATTGTCACCAGTCCAAACAACACACCATGGTGTTCCTGAAACTGGAG
TACTTGAAATTGGTTTTGATTTGTCTCTTGGTTGTTCAGGCTTTTTCTCGGCACTTTTAT
CCTCGGTTGAGTTTTCTCCATTTGCATGAACATTATTTGTCTCTGTTCCACTTTCAACTC
TTACCTCACTGTTACCTTGATTTGTTTTATTCGCTTTGGCCAATTCTTCTTGTTGAATTT
TCACTTTGTTAATTGCCTCTTCGAGATCAGTTAGACCTTTCGGTTTATCCCAAACTGATT
GTTTTGTTTTTGAACTGAAATAATAGGGTTTTCCTTCAGGTGTTTTGTATTCAGTCCATT
CTGCTGCCGCTGCTTTAATTTCTGAGTCCACTTGTAACATAAGTGCTTGTCTCACAGGGT
CAATGCTGCCAACATTACCTAACATTGGATTAGTAGCCCACATAGCAGCTTGAGCCGGAT
TCAAGGCAACAGCCGGCGGAACACTAAAAGGAGAAAAATTTTGAAGCATAGCTGGATTGG
GTAAACCTGGTGCGATCCCAGGAGCCATTAGCGCAGGATTGAAGGGCTGTGCCATGAAAG
GTGTAGCCGGTGTACCAGCGACCCCAGGTAATGTTCCAGTGGGAACAGGTTGGTTTGCAT
GAACATGATGTAAAAGATGTGGGGGTGGTTGAGATGTAATAGTAGCTGGAACAGGTAAGG
GAACTGGGTTAGTAGTTACTGATGTAACAGTTGAACCAGTCACCGGTGATATCAGTGCTG
CTCCTGGAACCACGGGTGCCACTAAGGGAATTCCTGTTCCTGTTCCTACTCCTGGTAAAA
CTCCGGCTACAGGTAATACCCCAGGAACAACTCCTGGTGCTGTCACAGCTGAAGATGGTA
ACAAGGGTTGTTGTGATTGTTGACTTTGAAATGGTGGCTTAGTTTGTAAAGTAACCGGTA
AAGATTGTCCAGAAGAATCACCGCCAATTAATCCAACACCAGTATTATTATTATTATTCA
CATTGATTGGATCGTCTTTCTTAATACCATCTTGATTAACAAAATTATTAGTTGATGGCT
GAAAGGTAACCAATTGCTCTTGGGTGATTATCTTAGCATTTTCTGGTTTAGTCCAACATG
TTTCTCGGGTTTTAGCATTGTAGTAATAAACCTTATCACCACCGGCTTTTGTTTCCACCC
AGAGATCATCAGGTAGATCCATAATTTAACTAATCAAGTTCACTTTAAATCACTTTATCG
AAAGTAAATTAACAATAAGCGAATATAATTAATCAAAACATTGTCTCTTTTTCTTGAGAA
CAAGAAAAAAAAA
>Contig_00114
AAAGGATGAGAGCGAGAGAGTGAGTAAGGAATGAAGAAGATACGAACATTGGAATTTTTT
GTTGATTGAAAAAAGCTTTGATTGTTTACAAGATTGGAACTTTTCTCAGGACAGTTTAAG
GAAGAGGGAAATATAGGTAAAGGAAACAAAAAGATTCCGGTTATGAAATGTTATGTTGAT
GTTGTTTGCGAGAGGTATAACAAAAATATCATGTTACTAACAATTCACTTTTCTTTTTTT

>Contig_00115
TGTGTGTGTTAATGACTTCAAACTCCAAATAAAAACCTAAGAATTAACTTTCACAGAAAA
CGAGACCTCGTTTATCTGCAGGTGTACGCCAATCAGGAGGATTTGATCGCATTTCTTTGA
CTTTCTTACGATATAAAGTAATATCTTCCTCTAAAGATAAATACCAAGTGTAAAGACCAC
CAAAAAGTAAGATGAGTGCAAAGACATTGTTTATGTAAAGATCCTTTTTACCATAGGGGA
AAGCTACGTTAATATTATAATCTTGAGTCCACCAGAGTTGCTTCTTTTTCAGAACAATCC
AACTTGGATCAGAATAGATAGCGTTATAAGGATCTCTTTCAGAATGTGTTTTAATTAAAC
TATCTGGAACATCTTTCCAATGTTTCCATACACGTACAGGAGTTGGAGCAGGATCATCGG
AGAAATTTCGACTAGCCAACTGGAAAACACCAGTTCGATACCAATTTCGACGAGCGAGGT
TTTGGGTTACCTTAAACAAAGCCATTGGAACTAATTAGAAATTAATTATTCGATCAAATT
AATTAAAATTAATTGTTTGACCTTCCAAACAACAAGAAAAATAATTTAACCTTTTTGTCG
AGTTATAAGGAGTCACCATCTGGCGAAGGAACAGCAAACAACAAAAAGAAACGCGCGATT
TTCAAAGAGCACAGATCG
>Contig_00116
TTTTTTTTTTACAGTTTCGTCATTTTTAATAAATCACTTTGATTAAATTATCGAGATATT
AAAATTGATCAATGATTGATAATAATTATAAGTTAAATCCAGGAACTGATTGTTGATCAT
CATCATTATAATTTAATTGTATCATTGACATTCAATGATTGGTAATTATAACCTTTAATT
TAATCAGATGAAGGAACTGATTGATAATTAGTTTTTTGATTAGACATTTGCAAGGATTTG
ATTTAAATGGTTGGATTGAAACTATTTAAATTGTTGATTAAACTTAATTAGCTTTTGGAA
AATTAAAATTTTACAAAAAAAAAAGTTGATTAACTTACAATGTAGTTTGAGTACTAATTG
TGGACATTTACAACTATCAACTTTTAAGATAAAAATTAATTAATTTCCTATTGGGACATA
ATCGTAAATTGCTGATTCATCTTCGATAGGAAGAGGACGTGGCCTTAATTGTCGACCTTT
AATTAGATCGGCACCTCTTTCGGCAAGTACGATGGTCGGTACGTTTGTATTACCGGTGGG
AATCTCAGGCATACTTGCGCTATTGACAACCCTGCATCTATCTACACCAATGAGACGAAG
ATTGGAATCAATAACTGCCATTGGATCATCGGGTGACCCCATTTTAGCGGTACCAGAGGG
ATGGTAAAGGGTAAAGGACATTGTTTGAATAGAACACCTTAAGTAATCATCAGAATTCAA
TGGATATTTGCTACAATCTTTCAAATGGGAACTAAAACTTTTCGTATCAATTGCTTGCAT
CGCTGGAGTTTGAGTTATGTTCAAAACGAGTTTACAGCCTTCGACCAGAGCGTCAAGATC
TCGACTATCGGCGAACATGTTATAGTCAACAATTGGATCATCTCGAACATCACCAGAGGC
CAAAGTAACTGAGCCGATACTTCGAGGTCGAACCAAGGTAACGGCAAACATGGTTCCATC
TGAACCAGAATATGGAAGCAAATACTTGTATAAAAGTTCATTGTCGAAGTTGAAAATAGG
ACCTAAGACAAGATCTGGAAAAGCCCCTCCAGCGATATAAGCTAATTGATGAATTTGAAT
ATCAGGTCTAGTATCGGGTGCATATGGGCTTTTCCAGAAGCCAATAATGTCCAGTCCAGG
TGATGCAAGTGACCCTGTTTGGGACAGTATATACTGAGCTAAACTAAGAACAGTGGTCAC
TCTGGGCAACACTAGACTTGTTCCGAACCGGGTGGTAAAAAATTGGAAACTGAAAGGATG
ATCTTGTAAATTAGCTCCAACTCCTGGAGATTCATGAACTATTGGAATACCAAATTTATC
TAATTGATCTCTTGGTCCAATTCCTGAAAGCATGAGAAGCTTTGGAGTGTTAATCGCACC
CGCTGCTAGAATAACCTCCCGTCCAGCAAGAACTTGATATTCTTTACCACCACGAGTTAT
CAATTCTACACCCGTGGCCACCTTATTCTGGAAAGTGATCTTAGTTACCGTTGCGTGGAG
TAAAATTTGTAAATTTGATCGATGTGAAGCTGGACCTAAATATCCACGGCCGGCTGAACA
TCTTTGACCATCACGAATAGTGAACCTTGAATACTGCCATCTCTCTTGATCGGCACCATT
ATAATCGCCCAGTGTTAAATTTAACTGAGAAACACCCTCGATAAAAGCCTTATCGACGGG
AAACGGTTTTTGAAGAGGTGTCACGGTTATCGGTCCAGTAGCTCCGTGATAACCTGGGTC
ACCTTCGGGATCTCTTGACCCTTCCATTTTTAGAAAGTAAGGTGAAAGTGAAGAGAAATT
CCAGCCTTTGGCACCCAATTCCTCCCATCGATCGTAATCCAGTCTATTACCTCGAACGAA
TAGTAAATAATTTATACTTGACCCTCCGCCGACAACTTTACCTTGTGGAGCGGGGATTCG
ATTACCTTTCAGCCCGAATGCCGCATATTTCTGAGGAGTTGATTGAAAGGCCCAATCTTT
AGGTGTTTTCTGCTGGAGAAATGCAAGCGCCGGTGTTGTACTGAAAAGATCTTCATTCCC
ACCAGCTTCGATCAACAAAACTCGAACTGATAAATCTTCGGTTAAGCGAGCAGCTAAAAC
CGATCCAGCAGAACCTCCACCAACTACGATGTAATCGTAGGTCAGATTGATGTTGAGTTT
GTCGGTATAATCGATGGAATAAGGAAGTGACACTGGTCCTATCGAAGTCGCAACAATGGT
ACCAAATGAGTTTCGATTTGTTTGATCTTCATCGGGATTTTCATCTTCATCTAGATAATT
TGTATTCAGCTGAGATAGAAAGTGTTTAGCAAGACTAATCCTCGCATCTCTGAACGATGT
AATCGTCGAACTGATTATTTGACCATTCGATGTACAAATAAACGATAGCCAAATGAACGA
TAACCAAATGATCAAAATCAATTGTTTCCACTTTAATTCTTTATCCATAACAATCATAGG
TAAGAATCTAAGAAAACAATTTAATCATTGCTGTCAAATTATCGTTAATAGTCAACAATT
AGATTGAAGGATCGATTGGTTTTTTCATAATCCCTTTTGATTGTTGAAGGTAAATTTAAT
TGTCTCATAATTAATAGTGACGATTGATTTGCTTTCATTACTTTGAATCAATTTCCTCAA
TGTCATTGTCTAACTAATTAACTAATTTAAACAGCTAATTGTTAGACGATTCTGATGGTA
AACAATTAACTTTAGTTTTAC
>Contig_00117
CTCATTAATACACAAAATTGAGAGAGAAAAAGATTGACAATTAAGATGAGATGAGAGGAA
GAAAAGTAAATTACAAGCAAACGAATCGAAAAAAAAATTGAGTTATTTTCTTTTGCTCGA
ATTTTGTTTTGTTTTTGTTCTCTTTCAATTCGTATTTATATTAATTCTCTCAATGTGAGA
GTTCTAATTCGAATGGCTTTGATTTTGGAGTGTGAAAAATAACTGGATTAGTGAGATCAT
TAGTCGAGCAAAATGGATAAAGTGTAAGAGAGAGATAGAGAGAGAGAGAGAATTTTGTCA
AAAAGAAAATCGAAATTAAGATGTGTGAGTAGAGAAAGGAAAGAGAGAGGAGAGAAAAAA
AAATGGCACCGAACAGAAATACGGAAACACTTAATTAGTTAATCTTAAATTAACTTGATG
TTGATGAAGATTTTGATGTTGATTTTACACAAAGATGAAGAAAATTATCAGGATAACTAA
GATGTTCTGACATCCATTGGATGGGAGTTTCAAATGGAGGTTCAATTCCGTGGGTCATCA
CTTTCAATTTTAAATCGTCACAATTTTCTGAATCATTTGATTCGGTGAAAATGTGCCTGA
CCAAATCGCCCAAAGTGTTTGGTTTACTATCTTCATTGAATGGTTTAAATAACCTTTGGA
TATATGGTTGATCGAGCNNNNNNNNNNNNNNNNNNNNNNNNNNNCAAAAATCTTCAAATT
TATCCTCTTGAATTCCATGCCATAGTTGATTGTGTTCCCTTTTCTGCATTGCACTGATTA
TTTGACTTCGATGTTTTAACGCATCCGCTTCTTTAATTGTCGACATGAACGTTGATTGTA
CCAACGCTCGACTATTACATCTCACTAATTTGTCCTCGGGAAAATTATCAAAATGGAGAA
TCAAATTCCATGGTAGACTAGCCTCTTCAGAAATTAGATCCCATGATAGTCCAATTGGAA
AGTGCCATTTAATTGGAGTTCCTTCATATTCAATCCAAATGTCTGTTCCTGATTGTTTAC
TAGAGTCAACAAATGAAGAGAAATATTTAACCACCTTATCCATAACCAGAGAGAAATAAG
TGATCCTTGAGCACATTAAATAATATGGATCAGGTTTTTGAAAGTTAACAATCTCCTCGG
AAGCGAGATGAAAGCAAACTGGAATCTTTGCTGTCCAGATCTGACGAAGAATCTCTTTAT
CTTCAGCCATGATATTTTAATTAAATAGAATAAAATAGAATAGAAAACAAACAATTAATT
TACTATTAATTAACAATTAAAGAAATTTGGAGAAACAAAAATTGGATCAAAATAATTTTA
GAAAAAAAGAAAAAAATTTGTTTACAC
>Contig_00118
CTGGTCCTTGACCATGTTTTTCATTTATAACGCGAATAGATCACGATAATTGTGATTTGG
TGTAATAATCAAACATGATTTTAATGGGAATTAAGTTGAATAAGATTGTTGAATTTGAGA
GAACAAAGGAATTAGCAAGGGAAATATAACTTGGTTGAATTTTCTTTTGTTCTAAAGACA
AAAAAAAGAGCAACATTTAAAATTGGTTAAAGATCAATTGGTTTTTTGATTTTGAAAGAA
TTTTTTTGGTGTTAATTGCCTCCAATTAGAGACTAAGGTTTAAAAATTATAAAGATGAAT
GATAAAGTTATCCTTTGGTTTAGAAGATTCCACTTGAACGTCCACCGGGTGGATTGTGAA
CTCTAATGGCTGTTCTTTTAGCTGAGTCATCAAATTGTTCACCCGTGAACTTGAAACTTG
AATCTTGTTGATTGCGAACTCCACTTCGAGTTCTAGACGAATGGAAATTCATGCCTGAAG
CTCCAGAGCTTGCAGTTGATAGGGCAGGTGAAGGAGGTCCGGTTGTGGGAATGGTTTCAA
AGTCATTCGATTTGGTTGAGATGACCGGTGGCTCGATGCTGATTGGATTAAGTTTTATGC
TGCTGGGGTTTGCTGTTGCTCCATTGTTACTGGTTAAATTGCTGCTATTGGATACGTTTG
CTTGAGCGGCTGGTCTAAGGGTTTCAGGTCGCTCAGATCGGTCAACCTTAACTGGTCCCA
TATTACGCTCTCGGTTACGCATTCTTTCATAAAGTATTATGGGGAAAGGTGGACATTCAA
CATAACGTCCCTTTCCTTGTGAAACATGAATAGATCCATCTTCATCAAGAGCCACCACAC
CTTGTGAGATGACCACAATTGGGCCGAATTCAACCTGTAAACCTTCAAACACGTTAAAGT
CCACTCGTGATTGATGAGTTTCTGCTTTGATGACTCGTGGCTTTTTGCCCCAAATAACAA
TATCAGCATCCGAGCCAACAGCGATTCTACCCTTTCGTGGATAAATATTGAAAATTTTAG
CTGCATTTGCACTTGTTACGGCAACAAATCGAGTTGGATCCATTTTACCGGTTCGAACTC
CTTTCTCCCAAACAACCATTAATCGCTCTTCAATTCCATTGACACCATTGGGAATCTTAG
TAAAATTATCTTTACCCATTGCCTTTTGTTGCGCAGAAAAGACAATGTGATCTGATCCAA
CAACATCAAGAACTCCGGCAGAAAGAGCATTAACTAATCCTTCGGGAGTGGTTCGGTCTG
GTCGTAGAGGTGGTGACATTACATGACCTGCAGCGTGTTGCCAACATCGATTGTAGTAAT
GGATTCCATCAGTACCAATGGCCGAGGCAAGAGTTTCACCGATGACAAGTGCACCACGAG
ATCGCGCTCGATTAACTTCTTCAGCTGCCGATTTACTCATTACATGAACAATGTAAAGAG
GACATTGAACATGATGAGCTAAAACGGATGCTCGATGAACAGCTTCAGTTTCAAGATCTT
CAGGGCGAGATTGGAGATGACCTTCAGGTCCATTGACACCCATTTGGAGGAGCTTTTTAG
CAAGAAAATCAATTAGATGACCATTTTCAGCATGAACTTTGGGAACGGCTCCAATTTTCT
TACAACAGTCAAAAAGTTTAATTAATTCATGATCTTCCAACATAAGGGTATCTTTATAAG
CCATGAAAGCCTTGAAACAATTGACACCTTTCTGTCGAACCAGAGTTTCCAATTCTTTAT
CAGTTGAGCCATCTTTCCATTTAGTGATTGCCAAATGAAGACCATAATCACAACAAGATT
TACTATCAGCAATCGAACGATACTTTTCAAACAGTTGGGTAGGCGAAAGATTAGTATCAA
GAGGAGTGTCAAAAATACAAGTAGTTCCACCGGCAAGGGCAGCCCGAGTTCCAGCATAAA
AATCATCCATTGACTGAGCACCCATGAAACTACCTTCCAAATGGGTATGTGGATCAATAC
CACCAGGAATAACAAAGTGACCTTTAGCATCGATAACCCGACATCCACCAGGAACAATGA
GATTAGTTCCAATTTGCTTAATCAAACCATCTTCAATGAAAATATCAGCATCGAAAATGG
AATCAGCGTTAACACATTTTCCCTGCCTGATGACAATACGATTTTGAGAAGAGGAATTCA
TTGTAAACTACAACAATCAGGTTACGAATAAAACTGATTAGATCTTCTCACACCCAAAGA
GTTCTTGTAACTCATTGAGAGAGAGAGAGCAAAAAAAAAAAACAAATAAAAAAAGAAAAA
AAAAAA
>Contig_00119
AAAAAAAAAGATGATTAAAATGATGAGATTATGATTAATCAATTGTGAAGTGGTTAATAA
GTCAATGAAATTAACCTTCAATCACTGTTACAATCAATAATCAAGGATCCAGGCAATGAA
GAGGAGAAAACTAATTGTTAACAATTTACACACACACACACACTCACACGGACAATTGCA
ACAATTAAATGAACTAAATAGTTATTAAAGTTTTTGATTGATACGAGAATTTATTAAAAT
CTAAATATTTAATTACCTCACAAAAAGCACTTGATTACAAGGTTGACTTTTGATTACTAT
GATCAATTTTTCCGATCAACTAACTGTAATCAAATCTCGGTGGATGACATGAGATTTTAA
TTAATACAAAGAATGATAATCTTTGCTTAATCACTTAAACTCGAGACAATTTGTTTGTTA
TCCAATTTAATCATTGTCATCAGCAAAGAGTACTCAGATGTCGTAATTACTTTATTTGAA
ACAACAACAACCTAAATCAATTTAAGTTATTTAATTAATTGATTACACTAATTAATCACG
TACTCATTTTCTTGTAATTAAAAAACACAAAACAAAGTCTTTTTTTTTGTTGTTAGGATT
TCAGTGAATTTATATCAATGGTAATTTAAATAAAAAAAAGTTTATGATGACAATTGATGA
AGACAAGATGATGATCATGAAGGTGATGATGGTGATGGTGATGGTGATGCGGATGCTGAT
GNNNNNNNNNNNNNNNNNNTGATGATAATTGAATGAATGATGATCCAGATGAAGTAGCAA
TGGCAATGGGGATGAAGATGAAGATGAAGATGAAGATGAAGAGATGTGAGAATGAGTCAT
GGATGATGATGAGATTTCCAATCAGTTGAATTTGGATATAATATTGAAAGTTTGATGGAT
GGACGACAATTTGATTGGATACGAATTGAAATCAGGATTGGTTCGTTATTTTATCAATTA
AAGTTGAGGTTTTAATGGTGATGATAAATTTGATGATAATTGAAACTTTGTTCTTGTTAA
ACTGCCATTTTCCGATGTTATGTTTCATTGGATTCAGCGGCGGCCGCGATTGACGGAGCG
GTCGCCGGTTTCTCGGTAAAATCGCCCTCAGAATCTGTCTCATATTTTTTACCACAATGT
TTACATACACAAGCTACACAAACGATACATATAAGTAATAAGATGAGACTGATTAAGGCG
ATAATCCCCATGATCGTTGGATCAGAAATTGCTGATAATAGATTCTTACAATCAACCAAA
GCCTCCAGTGACTCGATTCGTACATCCATTTTCATGCCAATTGCAACCTTTTCACTTCCA
AAATAAATGTAATCCCGACCCGTTGGGTTGAAATTTGTGGCCAAAGCCTTACAATAACCG
GCCTTCTTGTAGGCTACCTTGAAATTATCATCGGTACCTTCGGTTTTGAATGTACATTCG
CGTTCAACGAAACGGGAACCATCAAATGATGCTTTACACGCCCTAGAACCAAGGGAATTA
CGTCCAATAGTCGTAAATCCGATAAAATCATTATCTAAAACATCACAAGTAAAACAATCG
GGTTCCCTTGGAACGGCCTCACTGAATAATTTAAGAAGTGTATCAGTTGATCTTAGATCG
TAATTCCTGTATAACCAATAGTGATCACCCTTGAGGAAAATGTGATACAATGAGTTATGA
AAGTAAAATGAACAAGCCGCATCAACGTTTGCAGGTAAATTGGTCCATGTCTCGTTGGTG
ATATGCTTGGACTCTATGGTATTGTTTGATATATTCCAAACGTAGAAATTGGGTCCACTG
AAAACGTAGACCAAATTTGGTTTATTTAAATCGTGGGCCCAAAAAGCAGCGTCAATTGAG
TTACCACATTCAATTTTAATCGACAAAGTTACAGTTGTCCCAATTGTCAGGACCATTAAC
AATGATATGATTAGTTTAGACATTGTGACAATTTATATTATATAAATTACTATATATAAA
TTTAATTGTAGTAAATTAAACAAAACTTTTTTTTTTTNNTTTTTTTTTTTGGTTCCACTT
AATTGTTTGCTGAACCAATAACGTATATATAAAGTTAATTGTCCAAGTTAAATTGTTGAC
AAGAATTTAAATTTAAAACTAATAATCAAATTCATGGATTTAGTCCAATGGTTGACACTT
GAAACACAAACACACCAATAAGTTGATTGTAACACATGAGCACATGGAGATGAAAACAAT
TAACTAATTACTCTGAAGTGATGATGATGATAATCAATAAAACGACAAAAAGTAACGATT
GTGGTTAAAGGTAGTGATTAGATGATGACAATTAAAGAGAAGAACACAGAAAACAACACA
ATTCAAGTAAATTCGAGTAACAAAATTAGACGAACAATAAACTAACTTGAAACACTAACA
CCCAGATC
>Contig_00120
TTTTTTTTTTTTTTTTTTAGTGAATTAAATCAATTTCTTTTAATTCTGTAAATTGTTTAC
CCAAGAAAAAGAAAGATGATGTTCCATTTTATTGTAGAATTGAAGATGAGAGAGAATCAC
TTTTCGTTCGATGTTTTTTTGTTTTGTTGGTTAGTGAAGGTAAATCCAAGTTGATTGTTG
ATAACAATTAATCAGGTAAACTTTTGATGATACGAGGTTATGAATAAATGATAATCAGCA
GTCAGGAAGTATATCTTTGTTTACACAATCAGTTTGGATGATCATTTGGTGACAGAAATA
TTTTTCATGCGTAAAAATATATTTATATATACAAACAGTATATTTGATTGTTAGATTGCT
TAGATGATGATCAATGGGGTATCTAGTTAATTTGAATCATTTCCAAATTGTGACGAAAAT
TTATCAACAATATGATCTACAAATCTCATGTAAGTAAAGGATGAAAATGAAATCTCAACT
GAGGGAAAACAATTGATTAACCTTGGAACATGATGATTGTTCATCTAAATTTGGGTTTCA
TTTTCAATTTTGATTTAGGTCTTATCTTCTTGTTACCTAATAAAGCTTCACCTGTATCAT
CATTATCATCTTTACGGAATTTTCTTTTCTTCCCTTTATCCTGACTTTCAACGTATTCCG
AATTAGCGATTCGTTGAGCTTCCATTACACGTTCAGTTAATAGCATCACCTCTTGTTCGG
TTGTCTCAAAGAGCGGTAACTTTTTACCAATCAAGAATTCGATTCGTTGATATAGTTCAA
CATCATATTGGGTAACTATGGTTATCGATTTACCATATCGTCCAGCTCGAGCTGTTCTTC
CAACTCTATGAATATAATCTTTACTATGAAAGGGTATATCGAAATTAATAACAATGTCAA
CATGGGGAATATCCAATCCTCTACTGGCCACATCGGTTGCTAGTAAAATTGATCGCGCTT
TTGAACGAAATTTATTCAAAGCTCCAAGTCGTTTACTTTGGCTCATTTGCCCGTGAAGTG
GAATCGCTGTGAATCCTAAATTACGAAGCATCATTGCTATTTTTTGGGTGGCATTGCAGG
TATTGCAGAAAATGATGAAAGAATTGCCAGAAAATTTGTTCAAAATATAAGTCAAGTAGA
TTTCTTTGTACTTGAGAGGAATAAAAATATAATATTGTTGAAGATTGTCAACAGTTTGAT
ATTTTGATGATACTTCAAGTTTGACCGGATCTTTAAGTGATGCTCTTTGAAGTTTTTGCA
CTTTTTTGGTCATTGTAGCTGAAAATAAATAAGTATTCCTTTCCCTTGGAATTACTTTAA
TTATTGTATCAACTTCTTTCTCGAAATCCATGTTTAATATTTTATCAGCTTCATCGAGAA
CCAAAAATTTAAGCGCTTTGAGAGTGAATCCTTTAGTATTTTCTAAATGATCAACTAATC
TTCCTGGAGTGGCAATCACAATATGTGGTTTCTTTGCAAGGGCCAAGGCCTGAGACATCA
TATCCATACCACCAACAATCACAGCACATTTTACTCCAAAACTGGCTCCTAGAGCATTAA
ATTGTTCATTAATTTGATAAGCTAATTCACGTGTTGGTGTCAAGATAAGAGCAAAAAGTC
CTTGAGGTTTGGCCAATAGAGATTCCAAAATGGGAATAGCAAAAGCACCAGTCTTTCCTG
ATCCTGTTTCAGCAAGACCAATAATGTCTTTACCTTCCAAAGCAACTGGTAATGTTTCTC
TTTGAATTTTCGTAGGTTTTGTCCATTTCATCGCTTCTATAGCTTCACATATAACAGGAG
AAACACCCAGAGATTCAAAAGTAACATCGTCAACATCACCATCTTCATTTACATCTTCTC
GGTCAGATGGAGGATCCTGATCAATAAGTTCATCATTAACATCACCAAGACCATCACTTT
CACTGTCCGACATAATTGTCAATTAAATAACAAGAAACAAAAAAAAAATAATCAAAATCA
CAATAAAAAAAGAGAAGCAACAATTTAAAGAGTAACAAAACCAAAACTAAACAGAAAACC
TTAAATCGATACTTTCAATGCTTGTAACACGTGACAAAGAACACAGAGAATCGGC
>Contig_00121
TTGTTGTTTTCTCATCTTTTTTTTTTAATATTCAAAAGTGAAAATCGCTGAACGTTGTTA
TCAAATCAACTATTCGTTATTTTTTTTTCTTTTTGGTATTTTTTCCTCTTTTTCTCTTCA
TTAGAATGTTTGCTATGAAACATCAGAATATTCTCTGAATTCTTGGTAACGTCTGTCTCG
GATTCGGGCTACAAGACGAGGGAGGAAAATGGTTCCCAAGATGCCAATGATTAATGAGAT
TGGGATGATAACAAAAACCACAACAAGACCAGGAACTCCACTAGCTGGTTCTATTTTAGG
TGGTGGAACTGGGATTGTACCATTGCAATGAAGTTCATCGGACCAATCGCCACAATCATT
TACATTATTGCAACGTTGAGATGGGTTAATACAACGACGGCCATTTAGACATTTATCGGG
ACAAATTATTGTTGACCAATTTAAATAAGCTGAAGTATTGGATGATGTGTATTGGACAAT
AATTGTTTCAGAGGTCGAATTGTAATAATCAGCTCCAGATATGTTAATCAAACGTTTATC
ATTCTTAATACTGTCTGAGTCATAGATTATGACATTGTCAAGGCCATTGGATAGGGTGAA
GTTAAGAACCTTAAGAGTATTTGGATCTATTGGTGTACGAATGATCCACATACATTTTTG
GGGTTTTTCTGTTGCGTTGAGAGCAAGTTGGAAAGTGGGTTTATCATCAATTTTACCTCC
GCAGTTTAAAGCCTCGAGTTCCATGTTGAATCCACGTCCACTTAATTTGTCAGTTATGTT
TCTGACGGTATTTTTTTGGGGGTTAAAGGAACGCAAGAAGTTAATTACAGTTTTATTCGA
TACAATAGCATCTCCAGGGATGTTTGATGAGGTGAGAACGACTGGAGCCTTTTTATCAGC
AAATTCCAAACGGTGATCTCCAGCAAGATCCAAATCATGGAAAGTTACATAGATAAAAGC
TGTCTGTGAGCTAACACTTCGGCATTGGATGTTTCCATCGTCCTCTTTCAATGGATAATT
GTTTGGATAATTGTAAGATTGGAAAAACTGTTTACCAGTTACTTCAACAGGAGCACAAGC
ATCGTTAGTGACTTTTGACCAAGATGCTTGGAGTAAAGTTCTCGAGTAATTGGAGCAAAT
TCCACCCCTGGTATAGTTGAGAATGTGAGTAACATTAGTGTTCAGATAAAGTATAGGCAA
GGTTGCGGTTCCTTCTCCAACGATAGTAAATACATTTCCATTAGAATCATTTGATTTCAA
GACAAATGACCCACCATCTTCCAAAGCTAAATTAGAAATTACCAATGATTTTACAAAATT
AGAAGTTAGATTAGCCTCAGTAACGATGTTCGCAACATAACTTCCACCACAATCAAGAGA
ATCGGTGAAAATTGTAAAAGATCCAGATGCATCCTGAGGAATTACTACATTTTCAAAATT
ATCTGCTAGGGAAAGAGAACTAAAAACACCAATAACCAGCAAGAGAACATAAAGTCGCAT
TTTAATTAGAATTAATTAATCACATAAACAATGGAAACAATGGAAAAAAAAACTAAAAAT
GTAAGAGAAAACAGAACTGAAAATGCTCAACTTTAAAAGATTCTCTTACTTTTTTTTCTT
TTTTNNNTTTTTTCTCTCTGTCTGATATTCTAATTACATCGCCATCTATGGGCACTTTTG
TTATGTAATCTTTAAATTCTTTTCAACAGAGAAACGACCGTTTAAAATTCATTTAAAAGT
TGATATCATCATGACGAACAACAATTAACAATCAGTTAGAAAGCAACATTATCATGTCAA
CAATTTACTCAATAGAAATGAACATAAATAATTTCTATTGGTTGAAGATTAAAGATTAGA
TTAGAAATGATCATTAATTCAAC
>Contig_00122
GGGTTAATAGGTTTGATTTTAGACATAAAATATAAGAAGAAATTAATATTAATTGATTGG
TTCTCCCATGAGAACTAATTACTAACAATTTGTAAGATGAAATTTGATTATTCGGTAATA
CTGCAGAAATTATTTACCATTGATTTGATAAATTCACTTCCTATCGAGATAGTCAATGAT
CTTGTTCAGGTGATTGTTTATGTTCAGTTGTATTACTAATGATAATTAACAGAATTTTTT
TTGTTGATTGTGAACAATTAAATTCAGTGATTGGAAATGAGCAGAATATAAATTTTGTTC
TGAGTCAACTTGATTCGATTGAATAAAAATCCATCGAGCTGATCTTGTTCATATGATTGT
TTACATATTCTTGTTCTCGTACTTCGATAACAATTAGTTAATCAACGATTAATAATTTTA
TTGATTTAAGATTCAAAGGAATAGATTAATTTGATAACTTCGAAGTAATTTAAGAGTCAC
GATGATTGCGTGTCATTAATTGTTGGATGAATTGTTGTTTCACTGCAACGATTGAAATGA
AATTATGATAAGTGATTTCATCTGATTTCATCACTTCATTTTATTTCTGTGATTGATTTG
GGTTCATCATTAACTCAAGGTAATTAACATAATGTGTATCTAATTTATCTGATTAATTCT
CAGCTTAGAAACTCTTTAAGATCAGATTCGGATAGTTTGTTAATTGATTGACCATTAGAA
TCGCCAGTAGTTGATTGCGGATTAGATGTAAACGGAATTAATGGTGTTTGTCTAATCATT
GAATTTAATGATGGACTAACATTGTTTTGTCGCAATCCAGGGATATTTAAATTGTCAAGT
GATGAAGTATCAAGAGATGGTCGTAATTGTTGCTGATTAGTTGATGAATATTGATTCTGA
AATGCAGGGGAATGTCGATTTGATTGCTGTTGATAAGTTGATAGTGGATAGGCATTAGTA
GAACTGGTAAATGCTGTTGGCATTATATTATTATAACTGGATGATGATGATCCTTGATTG
TTAGTCCATTGACCAGTATTATTGTTAATTGCTGAGGGTCCATTCGTCTTATTATTCATT
GGTTTGATAGACATTGATGATCTGATTTTTTCATCAATCAAATTTTCGGTGAGATCTTTG
GGTTTTAATGGAAGAGGAGAAATTGTTGATTTATTTACTGACGATGAGCTTGAAACATTT
AACGGAAGACAACTTGGGAATGATGATGAAGAAGATGATGAATTAATTGTAGTCGGATAA
CCAATTGCTTTTGGTTCATTTGAAACTGAGGATAATTCAATGGAACCAGGATTTGACCTT
TTAGATTGTTCGGATGATGAAGTTATCGCTAATTTGGTAAAGAAGTCAAGTTCTCCTTCG
GGTTTGGATGAATTGTTAATCGAAGGTGATGTTGATGATGGAGATGATTCTTTGGCTGTA
TAAGCAACTAATGCACTGTCCCTTTGAGATCTCATATTATCCAATTGTTCAAGTTTACTT
TTTTGCTCCTTTTCAACTGAACTAATCATTTCACGAATTATGGTCACAATTTGGAGAAAT
TGATTTGTAGTTAAACCATTTTCAATTGTCAACGGCATCAAAAATGGTATCACTTTGGTT
GCCATGATTTCCTTGGTTAATCCTAGTTTATCATTAGAAAGGACTAATTTAAGGATACCA
ACGATTGACATAATGATCGGTGGCTCTCTCACATTGATTGTTGTTAAAAATGGTACGATA
TCATCAAGGACTAGCCATTTGTGTAAAAAGGGTAACAATTTAGCGATACAGATTAGTGAT
TTAACTCGTGTTGACAATTGGCTTGTACTGTTAAATAGTTTCTTAATTCTTGGGATTATT
GAATTTTTCATCGATGCTTGATCAATAAGATGTGCAACTGTTGGTAAAGTTTTCAGGCAT
AATTCAGGTACTTCAATTGAATTATTTTCCAGGCAACAGCAAAGCATTGGTAAGATGTGA
CTTTTAATTGAATCCTGGTGAGATTTACATTTATTTAAAAGTAATTCCATATTGTTCATT
AACAGCATTGGTATTTGAATTGGTTCCTTCATCTGTAAAACTTGAACCAAATGGGGTAAT
ATTGATTCAATAAATTCTTCACTAGAAAGTTCCTCGGCAATGATAAATACATTTGGAATT
ACAAATGGAACCATATCAGCATTGACAAATTCTTTAACCAAACAATTAAATACTCGATCA
ACTTTAATCCGTTTGGGCATTTTATTCATAATCTCAGGTAGTCCACGGTAAAATTTTGAC
CTTTCAAGGTTATCAAATTGAAAGAGAGAATCTAAATACTGTAAAGTTCTTACGGTAACA
TCATCGAAAAGTTCAATTTTACAAAATCGATGAGCATCAGGTCGTAATGTTGGATCAATG
TAAAGAAGTGATGAAATGTGTCTCTGTAAATCAGCGGGTATTGAATTAAATGTTTCGGTT
GGAAGGCGAGAGAAACGATCAATACGTGAAGATGACATGGAATTGATATTACCCGCAGTG
GGAAGAAGTGGTTTTCCCTTATTGTAAATATAGTAAATTAAACAACCCAATGAAAACATA
TCAGCTCCCAGGATAAGATTAGGATCACTAGTACCTGGTGAATTACAGGTAATATATTCT
GGTGCCACATAGTCAAGATTGGGTAATGCTAACATTGGATATTCAGCTGGATGATTTTTT
ATATTGAGAAATGGAAATTTCAATGGAAATTCATTTGGATCAATTGGTGGAACAGTAAAA
TCAAATCCACCCAATTTCCAAGATCCTTTACGATTAACGAATATATTTTCAGGTGAAATG
TTCCGATGTAATAATTTAGCATCATTATGAAGAAAAGCTAATCCCTCAGAAAGTTGAAGT
AAACCATAAGTGATTTCAACTTCAAAGAATTCATATGAACGAATCTCCGGTGGAACTGGT
GTCTCAATGTTATCATATCTACCATAAAGATTGGCTAAAGAGGCGAGAATTGGTTCAGTG
GCAAATGCTAAGGAATCACGACTTTCCTCCAATGGATGTTGAACTGTTAAAATTGATGGA
TGTCTAATCTTAGTTAATTGAGAAACACCTTTTCTCAATATGTCCAAAGTTAATTCTCTA
TCTCGACGACTAAATTTGTCCAATACTTTCTTCTCTAATACAAATATCGATGCCTCCTCT
TTGGTACTTTTCTTAAATCCAGAGTAAATTTTCCAAGTTAAACCTGGACCACCTGAAGCT
TTATGTCCTGTTATCTCATAATCTCTGGTAACTGGATTACCTGGTAATATATTATTTATA
TTAGATACAGTGGTGGACACAGTTGACCGTAATTTAGAAACAAAAATATCCATAATTTAA
AAAGTTAATTGTGATTAAATAGGAGAAGAATTTCTATTAAAATTAAAGAAAAAC
>Contig_00123
ATTGATTGATTGATTGTTGTTGATTCAATGTTAGCATGAGAATCAATTGAATCAAAGTTA
TTCATTGAAAAAAAAAGTTTGAAAACCAAATGGATTAATGATGAAAATTTGAAATCAAAG
TGAAAATGAAAATGATTAATTTAGTTAATTGTTGCTGCAATTTTGTATTCGTGGTAATTT
GCGTTTCTTTGGTTATAAGTGAGTGTCCATTGATTTTCGCTGGTCCCGTTAGAGTGAAAA
TGTATGACCACCGAGCAGAACACGATCCAAAGCATCTTTATGGAACTGGCCCCTGGAACT
ATTATGGTTATGGTTATGGAATTGAATATGCATATAAACCGGACGGAACTTTCAACAGGG
AAAAAGGTTACGGATATTTAAAGGCTTTTGGTAGAGATTTTTGTAAATACAAAGATCTAT
CAAAGTGCCGTAAATCACATCCAAAGAAAACGGAGAAAATTATTAATCGAGGTGAACCAT
TTTGGGGACAACCACCAGCGGAGATAATTAAAGAAAGTGAACCAAATATTGGTAATGGAG
AGAAATTGTTACTTCCAATTAAACGATCAAAAGTGGGTAGAGGAATTGATCGATTTCCTT
ATCCGTTTAACCGCTACCATTAATTAATTGTGTGTGTATGTGTTTCTCCACGTGCCATAG
TAAATTATGTTCATCTTTCCTCCATCTTTGGTTACAATTACATAAAACAAAATTTCATCA
GATTAACAGTTACAAATTCAAATTCACATATTATGAATTATTGAGTTAATTGTGTTGTAC
CGAGAATTAAGATTTGCAATAGGGAATGTCCAATACGATTTGTAAGTTACCCTTTGTGCA
TATGAAAATTAACAATAGAAAAATGGAATAAAGTAAAAGAAAAAGAAGAAAAAAAAAGAA
GATTCAAAGTGTCCAGAGGATTAATTGTTAGCCGATGGTTTGGCCCATTCGACGTTCAAG
ATTAAATTAGCGTAACCAAAGCCGTTTACATGTGCAATCGCTTTGGTAGCATCTTCTTTC
TTCTCATAGCTAACAAAAGCGAATCCTTTAGATTGTCCAGTATATTTATCTTTGGCTAAA
AATATTCTCCAAATTTTACCAAACGGTTGAAACAGTTCTCTTATATCACCATCTTGTATC
TCTTCGGGTAAATTAGTAACTCGAACTGTATTGGCATCATCTTTTGATCGCTGACTGTTT
AAAGGATCAGCTCCAGGCTTTTGACCACCTTCACGTAAACCTGGAGGAACATATTTACCA
CCGGTTTTCTTATCCTCACCAAATCTTGACCCTGACGTTTCCATGGTATTAGATTGAACT
GTTCCACCTGATGATCCATTAACATTTGAACCACCATCTTTTTCCTTTGATTCAAATTTC
TCTCTATAAGGACATTTAAGAGTCCAATGATCCATCTCACA
>Contig_00124
TTGTTGAATGTAAATCAATTGTTCAGTGTTGGTACATGATTATAATTAATAATTAGACTG
AATCAGGATGTTATTTAGGTTAATTTGATGCTTGAAAAGTTTGTTCATGATGACTAGAAT
GAGGGAGAATAGGGAAAGTTAGAGGGAGAGAGCAAAGAAAGTGTGAAAAAGGTATTTTCT
ACATTAATGCTACATCAACCAGTTTGTTGATTATCATGATAATGATAATGATGNNGCTGA
TGATGATGCTGATGATGATCAGGGTAACTGTTTCATGAAAAAAGAAAGTTGAAAGTCAAA
AGTGAAAGTAAATTTCCGCCGGGAAGGTTAGAAATCGATCGTCATGTTGACCTCACTCAT
TCTCAGAGTGGACAATCAAGATAAACTAACAAAATGTAAGATTTTTGCTTATCGTGATGA
TGGTGATTATCTTATTGAGCTTTAGGTGCTTCAAGCTTAATTGTTGGTCGACGGTCGCCT
TTTTGATCGTGGTTTAAAATCATTAACAACCTCGTTTATTTGATCTGGTTAAATCAATAA
G
>Contig_00125
AATTTTCCTTGATGATTCACGAATACTTTCCATTCGTGATTTTAAAAAGTTGGACATTCG
AATGAAAACATTTTTAACTTGAGTCTCAAATGTTGATTCGGCGATTGGAACAGCATCAAG
TAGCTTGACGATTGCTAAGGCTATTGGCATTCTTTGTATTTCGTCGTCGTGATTGAATTC
AGATCGTATATTGTCGTACTCATAATCGGTGTAGGATAATTTGTAGAGCACTTCTTGTAG
CTTTTGCACAATATCACCGACAATCGTGTCTTGAACTCGAGTGGCAACTTCAGGTGGTAA
TTTTTGCTTAGGAATCTCAATATTTTCCAAATCTCGAAGAGCAACTGCTTTTGGTACATG
TTTCTCTTCCCTACTTTTGATGAAGGTAGTTGATTCACTGAGGTCGTAATTGAAATTGGT
CAAGATGGAACATAAAATTCGGACATTTGATTTATGATTCTCGGAGTCGGTGATGATTCG
TTGAAGGTAAACACGTAATAACTGTTGATACAATGACCAAGGTAAATATCGACAAATCGA
ACCAATCAGATCAACAGCATAAGCTGAGGCTGCACCATATTTAGTTTCTTTCATGTCTGA
TATGAAAACAGTGGCGATAGGTAAAAGATAATCATGAAGGATCTGCGGCGAGAGTTGAGA
CAAGAGGCCATGATTATTGCAAAGTTTTGCCAGTACTCGAACTCTACGGTGCATTTGTAT
GTGAACAATGTTGGTCCAAAAATCTTGATCGATATCATCATGGCTAAGTAAAGATAGTTG
ATTCAATGATTGATCCTTTTCTTTTCCAAACTTTATAAGATCAGATAAAATGGTGATCCA
CTCGTGACGAGATCTTTCATCGGATTCTCTCATTCCATTTCTCACATGAACTCTGAAAAT
TAAAGATCGAACGATTTTATTGAATAGATCAAGATTACCACTATCGCTGATATTTTTGAT
GATTAAAGTTAAACAACTCGATGAAGCTTCACGAAGACCCAATTCCTCGGATGATGAAAC
GAAGAAAACACAATTGTGAATGAAAACCTTCAACAGATTAACAGGAACTGTTGTTGAGTT
CATCTCTTGGATCAATTTACGAGCCTTTGAAAATCCTTCCTCACGAACAGTGTAATCAGG
TTCATCGGGAATACGAGGATTATAAGAATTGATCATAACGATAATATCAACAAACTCCTG
GAAACTTGGTACTTTTTGTGCGATCGTTTTGAGTATTTTACAAAGTCCCAAACGAGAGTT
ACGCTCTCTTACAGTCTCGAAAAGAGGACACAACTTTCTGATGAATGTTTTAATATTTGT
ATCAACTTTTTCCACTAAATTGTTGATTGATTCAAACGTTTTGAGTGTAGTCTCTTCAGC
CTCATTGTGACTATGAATTATGGTGTCAATCAACAGGTTGGCCATAGTTAGACAATCGTT
TTCATCCTTCACTTGTTCACTGAGATGAGACAAAATTGTCGCTTCGTTTTCTTGTATGAT
GCTCTCTCGGTTTCTTTTTTTAGCTTTCAGTCGATGAAGAAGATTATTCTTGATTCTCGA
TAGAATTGGTCTAATGTATGGCACCAACATAACTGTCCCCAGATTAAGGTCATCACTCTT
TGTCTGATAAACTTCGAGATAGGATTTATCAGCAATTCCGTTTACCTCTAAAAATGGAAC
TGGAGCTTCTTCCATGTTTGCAGAGTTCGATGGCAAGTGGTTAGCATATGATGCAAGATT
TGCAAGCATCGTTGAGATGTAAGCAATGATGCTACTTGTGACTTTTTGTGCACCGTAAAG
GTCAATTAAACAAGACAATGGAGTGGACTCCGGTTGGTCACTATGTGATTTCACAAAAAG
GATAAAATATCTTGGGACACAAGTCCAACATCGTAACAATCGTAAAAGTGGTGATGGCGA
AAATAAACTTTCACTGGGCAAATTCAAGATCATTGGATCAATAAAAGTATCAAAAAGACC
ATCAATCTCTATGGGTGAGAATGAGTAAGACTCGAAAGATTTGAAAAATTTTTCCATCAA
TTTGAAGCAATCAATTCTTATCGATTTCAAACGATTAACAGCACCAGTATTGAGGAGTAA
ACGTTGGTCAAGAAGAATTCGTGTAAAAGCAGCAATTACAATTAAAATTTTGAAAAGAAT
TGGAAGTATATCAGCAACAGTATTTCCAAAATGGAGTAACATCATTTCTAATGTTTTCAA
GGCACTTTGAACGTATCTAAGAGGAATGCACTTGTGAATGTCGATGTTTTTTAGAGCATC
GATGATCTCGGGTAATTCCATATCGAAAAATGGGACGAAATCAGCGAAAGCTAATTTGAG
GAACAACATGACTTCATCTTTATTGCACGAGGCAAGAAAACGGAAAACAATCGATCGTCG
AGTGTCAATATTTGCCTTTCCCGCAGTTTTTGACCCTGTTTTCGATAACATTTTACCATA
TAAGATTCTCATCACAAAGGGAATCACAATCGATCGGTGAGCAGTTTTAACATGCTGTTG
ATCTGGATCAACTTCTTGTGATCCAAATAACAAGATTTCTGTTTTAAAAGTGGCATCGTC
AAGTAAACGGAATAAACTTTCACTATAAATTGAAATGTTTTGATCGTTGAAAGTCAATAG
ACAATTGAATGCAGCTTTTTGAACGACCGGATTGGGTTGTTTCAAAAGGGATTCATAAAG
GTCCATTAATTTACCACAAGAGTCAATCTTTTTGGGATTTTTAAACTTGGCCAGTAGCTC
AAGAAATGCAGTCATTGTTTGCATTGTCACTTTAAGATCAGATTTAACAATTTTTGTTTC
ATTTTCTTTATCTGGTTTGTCATTATCATCAATATTCTCGTCCGTCATTTCGACATCATC
CTGATAGATTTCGTCTTGGTTACCAACAGCTTCCTTGGTGTCTGATTGTTGTTTAGTTGT
TTCTGCAGCAAGAGAAATATCTTCTTCTCTTTTAAAGTTACCAACTCCTTTTGAATCTGC
TTCTATCGTCAAAAAGCTGAAAAACCACCTGACAATTGATTCACCTTGACTTTCAATGAC
ACTTGGTTTTTCACTAGCGATTTCCTTGAGCATTTGAAGAATCAATATCCGATGATTAGA
GAAATCTGGCCGCGGATTAGCTTCATTTGATTGATTCAATCGAGGCCAAAATTGATATGT
TTCAATACTTTTATCTGCTAGGATATAACTTTGAACATCAGAGTAATGTTTTGAGATGAT
TTGCCAAAATGTTGTTCGATCCTGTGATTGAAACAAACGACCATAATCTTGAATGATCTT
TTGAACTGGTTGCCAAAGTGGTTGAAAGTTATAATAAAGTGTTCCAAGTAGATAATGAAG
AGGGAAAAATTTATATTTTTGTCCGGAAAGGGCTTCACATGGAAGCGATTTATCAACAAG
ACCATGTTGAAGATTATTGATTAGACGAAGTTTTTCTCGATATTCTTGAATATTTAGAGT
AATCATTTCAGCTTCCAAACAGATAGAGAAAATTGATTGATTAGGTAAACCAGATTCACC
TGGATTCATCGGTGGATCAAACAGATTGATGGCGATCAAAGTTAAGAAGCGAACTTGACT
TTGTGGATGTCGTAAATTGTCTTGAAGATGATTGAAAAATAAATTCTCGAAAAACTCTCT
ATTAAAAACATCTTTAGAGTCGATAGAGTGAGCATATTGATAAAAGAATACAAATCCTTG
CAAAATAATTGGATTTCCTGGAAATCTCTCGAAAAGGAGAGAAAAGAAATCATTTTTAAA
TTCGGTAAACAGTTCGGATGCACGAAGTAAACTCAATGCGTAAATTGATTCACTTAAGAT
CGTCTGAAAGAGTTCATCGTCTGATTCTTTTAAACTCTTATTAGCTTTATGATCTTCACT
GAGCTTAGCCATAAGTTTGTAAATTAAGCTAATTAAGCCAGAGATGACTAGATTACGGTC
TAATGGTATCAAATGAGGTAATATGTTGACCACTTTACGAACAAGTAGCCAGTCTTCTGG
ATTAATTAGAACTCGTAACAGTTTGGAAACAAGATTTTTACAACCTTCCTCGGTGGTTAC
TCTGGATAAATCCAAAGGATAAGCTTCAAATGTTGGTAAAGTTTCCAGGATGGGCAGTGG
TTTCTTGGTGGAAATCAACTTAAATAGAAGATCAATAGTGTTATTAAAATCTTTCATTAT
TGTTGATGGATCACTTCCAACCCATGGACTTTGAATCAGTGGATGATAAGATTTTTCCAA
AAGGAGAGGAAGAATATCAGCTTCAAAGAATCGATTGAGAAAGAGACTTTCGACAAAAGT
GTCAAATTGATCAGCAGTTATGTTTGAATCAAATGTAGTTTTTATCAAACTACGGCGAGA
TTCAGGTTTGATTGAAGAGTAAAGCGTATTCAAGATGGTTGCTGTTAATCGTAGAAGAAC
ATCCAAACAATCTTCAACATCGAACATCGCTTGGAGAGAGGCAATCGTAAAATTGACAAT
CACTTCACAATCTATGATTAGTTCACCTCTTTTGTAAGATACCAAAAATAGCAGGATGGA
TGAAACTGACTTGAAGGCTTGAGGTGATTGGATTGAATCTTCACACACAGTCAACAGGTT
TCTCCAAATTATTTCACATCGCTCCTTGTCAACGTAATCGGCAATCATTTTGAACGATAA
ATCAACACATTGTTTGACATTTTTAGATGTTGCATAATCAGATGAATATGTGACAAGTAG
TGACTTGATAAATTGGTCAGAGCAGCTATGAAGATGACCTGCCACTCCTTTGACAATTTC
GAAAAGTAAATAAGAAACGCCAGTGATTATTAATGAATCTTTATCAACATGATCAAGAAT
CGATTTGATCACATCATCTTTGCGAGACACTTTTCGAATCAAATAGGTTAAACTTTGAGC
AGCGAAAGAGCGAATAAAATCAGGCCACTTGTTGGAAAATAACTGGTTGAACATGGAGAA
GATCTTGTCGGTGTCAGGGGTCATACATTTGGACAATATCTTGAAGAGACTAGCAAGTGT
CATAAAGATATTTTCTATCACTTTGGGATCTTGAGTAGCCAGAATATTAACAAGACCATT
GAGTGTAGCCTCAAAATGTGGATAATAAAGTTCACCAACATCAGTGGCCAGAGCAACAAT
AAGCTCAAGAATAGCATCATTTGCTAAATTGTCTTCATCGGACAGCGAATCAATAAGGAC
ACTTGCCAATTCATCTCGACGATCATGAACTTGGATGATGTTGAAAAAAGAATAAGTTCC
ACCAAGACGTTTCTTGAGAGATGCAAAATCTGCAGTACAATTTAAATCATCCAACTTTTG
TAAGGTAGCATGAAATTTGGATTCAAATTCATCATCAGGACCATCAGCAGTGTTAACCTT
ACGGATCAGGTTGATTTTAATTCCAGCAATGTGGTCATTGAAAGATTTAAATGTAAACGT
CTTATCAGGACGTTCACCTTTTTTAAGTGAATTTTTACCCATCACCTGTTGATGATTTAT
GAGTAAAGTAAACAATCAATTATAATTTAGAGTAACAATTAATTTAAATTAAGAAAACAC
TTGT
>Contig_00126
AGGTGGAACACGTTGACAGAAGTGGTTGTCATAGAAGATGAATTTAATTGTTGCAAGTTG
TTTCTTTTTCAAACAAAAATGTTTCTGGCTTTTTATTAGTGTTGAAAACATTCAGTTCAG
TTGTTGATTCCATTTTTAAAGTTTTTTTTTAAGATGAAATCCAAACAAACGACGGAGAAT
GTACAGTTTCAGCAGATTCGAAGATCAAAGTTTGTTAAAAGTTAATCAATCTCCAGCCTG
AGTATTTCCAGCGGCACCATCACCTCCTTCAGCTGATTCAGTCTTGGTGGCTGATTTTTT
CTTCTTTGTTTTCGCTTTGGTTCCTTTCTCTAGCAAACTCTTAATACTATCATCTGTAAT
CTTATGTTCAGATTCGTAAGAATCTAGGTCACATGGAAGGCCAGTTATCTTATGGGATCC
TGAGGGCATTAAGAGTACAGTAAATTTGAATTGCGCAACAAATTCACCTTCTTTCTCAAA
GAGAACAACGAAAGGCTCGATTAATTTATGATTAGCACATTCTACAGCACCCATACGGGC
TTTCTTCTCATCTTCCAAAGCTCTCATAGTAAAAGGCATGTTTCCAAATTTCTTTTCTAC
TTCACTAAAGAAGGCTCTAGATGCTTTCATCTTTAATTGGTAAATCTCATCAGTCTTTTT
ATAGACAGTAACCTTGGCGTCCAGTTCTCGTCCTTTTCCTTCACCGGTAGTTATAAGAAT
ATCTACAGCATAGACTTCATGCAATTCGAATTCACAACGATCGTGTTCCTTTCTTTGGGC
CTCAGTTGGATTTTGAATGATCGATTTTTCTCCATCAATTCTGAATTGTTTCAGTTGATG
CGAGAGCATTCCAGATATTGGCTTACAGTTGTAAGATTCGGCAACTTTTTGAATAGCATC
GGTTACAGCGTAATTCTCACCTCCAGGTCTGACCAGTCTCAACGCAACTTCGGCCGCATA
ATGAGCGGCAAGAATAACATCAGCTTTTCGTTCTTTGACTTTATTTTCCTTTGAAGCACC
AACAACTAAAGTATGAGCAACAACTGCGATGAATCCATCAATATGGGCTCCTAAGTCTAG
TTTAACAACATCTCCATCTTTTAGCTTAATATCAGGATCACTTTTAAGAGGTGAGAAATG
GCAGATACAGTTATTAACAGATACACAGGTAGGAAAAGCGATTCCTTTTTTCACATCTTT
ATCCTTCCTGAAAACTTTACCAGTCTCTTCACTTAACATTTTATCACCAAGTTCACACAA
GTTGGTAATACTTTCATCAACCTTACATTGGGCAATCAATGTTTTCAGGACACGATTAAC
TATTTCACCAGCCATTTTATACTTGGTGACAACGATGTCCTGAGCAATTGTCTTGTCGAC
ATCATCTGAATCTACCATGGTCACTTTAATTGAAAATTATCGAGGGTCAAATAAACAAAA
TCAAAATGGAAACAATTAAATGTATTGAACAATAAGAAAA
>Contig_00127
CTTTTGTCCTTCACTGGCACTAGTTTTAATGAAATTCACTGAGTAAAATCTTCAAACGAA
CCATTTAAAAGGTACCAAAGTAAGGTCACTTCAAGAAGAGAAAATTCAACAGAACGAATT
TAGAATTCATAAGTGCTGCCATCTCGTAGAGAAAAAAAACTTTTCTTTTTAATTTTTTGA
GTTGATCGACAATTAGATCGTTTCAAGTCGACAATCAATCAACTAAACTTCTGAAACTTT
AATCTCAATAAATTAATTATTAATACAATTCGTGATTAGAAAAAATCTTCTGATGCGCTC
CAAGTGCTCAATCACCAGGAAGATAAATTGTAATGACATTCAATTAATTAATTTATGGTT
CGAACGTTTTTTATTGGAACAATTAAGTTGATAAAATCGAAGATAAAATAACAATTGAAG
GTAAATCATTCTAATCAAATGAATAATAAAAGAGACCCGAAAATGTTAATTGGTTGAATT
GATCATCAGCTAAATCAATAGAACTTGTAATCATAAAAGAGGCTTGGAATTGATTAGTAA
CCAGTTTCCCAATTGATTTGTAATTCCAAAGGTTCGCCTTTAGTAAAATGTTCAAAATTT
CTGCTAAAAACTTGAGCAAGATCTTTGGGCTTAGTGAGAGCCGAAATGTGAGGTGTGATG
ACCACTCGAGGATGAGTCCAGAGCGGATTATCAGGAGGAAGAGGTTCCGTTTCAAAAACA
TCAAGAACCGCAGTTGAAATCCAACCCTTATCGAGAGCGTTAATTACGTCAATTGAACTG
ATCAAAGAACCACGACCAACATTGATTAAGGTCGGTTTTCGAGTGGAACAAGTTTTAAGA
ACCTC
>Contig_00128
AATGTACGAGGAAAAGTATTAAGCTTCTCGATGCCGCCAGGTAAAGAACAAGAGAAACCG
TGGAAAAAAGAGAGGATTAAAAACAAGAAAGTTACAGAAAAATGTAGAATCTCAACTCTT
GAGAGAGAAAACAAAAACAAGTCTAAACAGGAATTGTTGTTGATTGTTGTCAATTGATAT
TCTCTTTTTCACTCATCAATTTCTCTCCTTATTTAGCAATGTTGTTGGAAAATCTCTCCC
CCACTTCGTAAGAGGCGTGGCCGAATTTTGGGTTTGGTGTAACAGGATTTGATTTGAATT
CTCTTGTAAAGAGAAAAAGAAAGAAAATTGAAAGTAGATTAATTATCCTTCGGACTTACT
TTCTCTAAAATCATCATTACAATCACCATTTTCTCCGTTACTTGATCACTGTGAATACTT
TAATTCAGTTACTATTCTTGTGTGTCAATCAAATCAAAGGAACAATTGGTAAAAACAATG
GCTGAAGAGAACACGGAAACTGATTTGAAAGGAATCAATTCCATATTTGATTTCGCCATG
AAAAATTTGGACGGAGAGGATGTTCCTCTTGAACAATATCGTGGAAAAGTTTGCTTGATT
GTTAACGTTGCTTCTAATTGTGGACTAACCAAATCAAACTACAAACAATTAAATGAACTT
TATGCAAAACTAAAAGACACCAATAAGTTTGCAATACTTGCATTTCCATGTAATCAATTT
GCCGGACAAGAACCCGCTTGTGAAACTGATCTGAAAGAGTTTAAATTGAAGCAGAAAATT
GAGTTCGACTTTTTCGCCAAGATAAATGTCAACGGTAAAGAAGCGGCTCCATTGTACAAT
TACCTGAAATCGAAACAAGGAGGAATTCTGGGTAATTTCATCAAGTGGAATTTCACCAAA
TTCTTATGTAACAAAGAGGGTATTCCAGTGAAACGATACTCACCAACAACCGAACCCTTG
CAAATCGAAAAGGATATTAACAACTTGTTGGAGGAATAAAAAAAAAAATTAATCAGTAAT
TAATCAGCCATTTGGAAACAACCGAAACAATTCCCAGTACTTACAACAATTAACGGAAAT
CCAATCATCACAATTATACTCGTAATAATGATCGTTAATTTCATCAAAATTCATTCAATG
TTTTCAACTTCCATAATTTTTTTTTCTAATTCCCGATGAGCTAGAAAAAGTTATATTTTA
TTATTATTATTTTCTTTAACAAGAAATTAATATTAATTATCCAGAATTAATAATTCTATG
TACCATAAAATGAAACCTTGATTGTTACAATAAAACACTGATTCCAATAATGATTTAATC
AATTGTCGGAGGAAAAATTTTTCCCAACCTTACCAATCGCTATGATCGATTAAACTTTCC
AAATGATTAAATTACCATTTTCAAAAATGATCAAAAGAAACGATAAACAATCAACCAATT
GAGAAGGAGAAAAAAAATTAATCACAATTAAAATCGTTAATTTAGTTAATAAGCTTCGTC
GAGAATTTTTTTTTCTCTTCTGAAGAAGAAAAAAAATCCATGGAAACATATGATCGTATC
TACACTTTATCCTCTCCATAATAATTTACTCTTTCTGTGATTAATTTCTACTATTAATTA
ACTACAATTGTCTTTGTGATAAACAATCTAATTAATTAATATTCTTCCTCTAATTGTGTG
CCTTTAATTGTCTTCCAAAGAAACACTAATATTCCAACAATTTAATAACATCAACATTCT
GGTTTTTGTCTTTCTCTTCATTGTTTACATTTGGAAACCTATTTGATTTCTGTCAATTTT
TGTCTCTTGTGATTAACTAATTGTTACAATTTAAATTACCATGGATTCACCTCGAGTTCT
GTCAATTCAAAGTCATGTTGTCCATGGATATGTGGGTAATAAAAGTGCTACATTTCCATT
ACAGATTCTTGGATTCGAAGTTGATCCAATTAATAGTGTCCAATACTCTAATCATGTCCA
TTACAAGGTAACTAAAGGACAAGAGGTTCTTGGTAGTGATTTACATGATCTTTTCCAAGG
AATCAGTGGAAATGATTTAATTCAACAATACACTCATCTATTAACTGGTTATTGTCGTTC
TGCTTCATTTTTGTCCGAACTCGTTGGAATTGTCACCGAGATGAAAAAATTAAATGCCAA
CATTAAATATGTTTGTGATCCAGTTATGGGAGATAACGGTAAATTTTACGTTTCCGATGA
TCAGGTAAAAATTTACCGGGAACAATTATTACCATTGGCTGATATTATCACACCTAATCA
ATTTGAAGCCGAAGTATTAACTGGAATCAAGATTGAATCAACTGATGATATTATCAAAGC
GATTGATATTTTACACTCGAAAGGCGTTTCTTGTGTTTGTATTACCAGCACGGAGATCGG
AGATGAGGCCAGATTACCTTGTTTCGCCAGTCGACTCAACGGAAATGAGAAAGAAAGATT
TTCTCTGATGATTCCCAAAATCAATGCTCGATTCGTCGGCAGTGGTGACCTATTCACCGC
TCTATTATTGGCCTGGCTTCATAAATCCAACTACGATCTAAAAGGTTCATTGGAAAATAC
TGTTTCGACCATGCAAACAATTCTTACTCGAACTTACAATTACGCTAAAAGTATTGGAAA
GTTTGACGATGAATCCCTCGAACTCAAGCTAATTCAAAGTAAAATCGACATTGAAACTCC
AACCATAACAATTAGAGCGACCACAATTCCCGGATAAAGATTAAGATTAATTATCATAAT
CAACTGATTGTTTCTCAATTTTGGACGCGAGTATTTTGTTATCCTTATTGGTTAATTTAG
ATTTAATTTAATTAATTTATATATTTTTTATTAATCGTTTATCTTTGATTTGATCTAATA
GCGTTTTAAAAGTGTTCAACTAACTAAGAAATAATTTTTTCAACTAATTGTTAATTGTTG
TCGTTGATTGTTTCTGATGAGCATGAAAAGAGCAAGAAATTAAATATTGGAAACCAGATA
CACAGAGAGATAGTAAACTGAGTTATTAGGATTAACATACAAGTTAAATTATTACAATTA
ACAAGTTAACCCGTAATCATAATATGATGTTGATCCATTTTCTTGTTAGTGTTCAATTGT
TACAATCAAAAATTGAGTACAATTAGTTAATTATTATTACATAGAATGATTAATTTAAGG
TTTGTCCTTGTAAATTGTTTAACAACAATTCATGTATGTGTGTGTGTGTGTGTGTGTTTT
TGATTAGATGATTAGTTGATTACAATGATTTAGATGAGAGTTGATTATGAGTTGATTGTG
TGTGATGAGAGACGATGATGATTAAATCAACGATGAAATTTTAGTAAAAAGAGAAACAAT
TGATCAACTAATCATCTGATTATTTGGATTGATTGATTAAAATCAATGATAAATTAGTTA
ATCAATGAGAAAATACAATTACGATGAAAATTATTATTAAAATTATCTTAATTGTTTACC
AAATAATATCAATTAATTTACCAAACAAATTGATTAAAGTGAATAATTTGACAGATTAAC
AAAGTGAAAATTGATTGATTGATGATAATTAAATGATTGTTGATTAACGTTAGACGCACA
AAAGAAAAGTAGATTGATTAACAATTAACAAGGAACAACAATTAATAGTAAATTAAAGTA
AACAGGGATAATCATAATGAGAAGAGGAATTGAATTTGATATATAATGTAAATTGTAAAT
TAGAAGGGGAAAATTAATAATAATAATAATAGTTAAACTAATTGCTCTTTCTCAACGTTG
TTTTTTTTTTCTCGTTTCTTCTGGTAATTAAAAGTTAATTCAAATTGTTTTCATGTTAGA
TTGTTGTTAATTATACAATTAGATTCTCGATTATCAATTCTGGAGGTGCAACTAAAATCG
[truncated: 28,050,738 more chars]
